# Supplementary material for: RNA-Seq reveals large quantitative differences between the transcriptomes of outbreak and non-outbreak locusts
Source: Sci Rep. 2018 Jun 15;8:9207. doi: 10.1038/s41598-018-27565-0 (PMC6003920; doi:10.1038/s41598-018-27565-0)
Supplement: Supplementary file 4 — Tables S1 and S2 [file 41598_2018_27565_MOESM4_ESM.xls]

## Sheet: Hoja1
Table S1. Depth and quality of the Illumina Hiseq 2000 Paired Ends sequencing results obtained for our CNS-enriched RNA libraries from solitarious and gregarious S. gregaria locusts.
Library	Total bases	Total reads	%GC	%Q30	%N
Solitary	9,621,251,112	95,259,912	42.98	89.52	<0.005
Gregarious	7,701,076,684	76,248,284	41.92	90.06	<0.005
Table S2. Number of contigs and unigens that had significant BLAST hits to sequences in the three databases used in the current work. The contigs and unigens with significant blast hits against our local database of insect proteins, the NCBI nr and NCBI nt databases can be found in Tables S3a, S3b, S4a, S4b, S5a and S5b respectively. The distribution of species to which belong the proteins that B…
Local database of Insect proteins	NCBI nr	NCBI nt	No BLAST result	Total
Contigs	Unigens	Contigs	Unigens	Contigs	Unigens	N/A	Contigs	Unigens
59513	14700	6243	1794	10313	1126	34696	76396 (76069) + 34696	17620
