# Supplementary material for: RNA-Seq reveals large quantitative differences between the transcriptomes of outbreak and non-outbreak locusts
Source: Sci Rep. 2018 Jun 15;8:9207. doi: 10.1038/s41598-018-27565-0 (PMC6003920; doi:10.1038/s41598-018-27565-0)
Supplement: Supplementary file 5 — Table S3a [file 41598_2018_27565_MOESM5_ESM.xls]

## Sheet: Bakkali_and Blazquez_locust_CNS
Sequence name	Sequence desc.	Sequence length	Hit desc.	Hit ACC	E-Value	Similarity	Bit-Score	Alignment length	Positives
54694	#NAME?	450	gi|212505988|gb|EEB10319.1|1,4-alpha-glucan branching enzyme, putative [Pediculus humanus corporis]	EEB10319	1.11665e-74	89	254603	150	134
83020	-anhydro-d-fructose reductase-like isoform 2	150	gi|345485905|ref|XP_003425366.1|PREDICTED: 1,5-anhydro-D-fructose reductase-like isoform 2 [Nasonia vitripennis]	XP_003425366	2.89204e-09	90	673958	43	39
86614	#NAME?	2155	gi|281364252|ref|NP_001097449.2|Na,K-ATPase interacting, isoform J [Drosophila melanogaster]	NP_001097449	1.71959e-75	64	273092	323	208
86615	#NAME?	3354	gi|281364252|ref|NP_001097449.2|Na,K-ATPase interacting, isoform J [Drosophila melanogaster]	NP_001097449	4.07241e-31	54	148673	233	127
109534	-carotene 9 -oxygenase-like	157	gi|345495227|ref|XP_001604720.2|PREDICTED: beta,beta-carotene 9',10'-oxygenase-like [Nasonia vitripennis]	XP_001604720	8.6478e-06	80	566102	36	29
109531	-carotene 9 -oxygenase-like	616	gi|345495227|ref|XP_001604720.2|PREDICTED: beta,beta-carotene 9',10'-oxygenase-like [Nasonia vitripennis]	XP_001604720	5.75697e-40	79	161.77	112	89
109530	-carotene 9 -oxygenase-like	1655	gi|345495227|ref|XP_001604720.2|PREDICTED: beta,beta-carotene 9',10'-oxygenase-like [Nasonia vitripennis]	XP_001604720	4.38567e-23	77	122094	90	70
15521	#NAME?	698	gi|156549628|ref|XP_001604070.1|PREDICTED: 7,8-dihydro-8-oxoguanine triphosphatase-like [Nasonia vitripennis]	XP_001604070	1.78171e-32	74	134035	147	109
35464	-like 2	366	gi|110763884|ref|XP_001122537.1|PREDICTED: RuvB-like 2 [Apis mellifera]	XP_001122537	2.91715e-29	94	127487	69	65
40140	#NAME?	146	gi|91093058|ref|XP_967697.1|PREDICTED: similar to GrpE-like 1, mitochondrial [Tribolium castaneum]	XP_967697	1.17753e-05	84	566102	33	28
40138	#NAME?	150	gi|91093058|ref|XP_967697.1|PREDICTED: similar to GrpE-like 1, mitochondrial [Tribolium castaneum]	XP_967697	7.81563e-05	86	546842	30	26
40141	#NAME?	164	gi|91093058|ref|XP_967697.1|PREDICTED: similar to GrpE-like 1, mitochondrial [Tribolium castaneum]	XP_967697	1.58795e-08	78	646994	41	32
47921	#NAME?	96	gi|212518576|gb|EEB20322.1|alpha,alpha-trehalose-phosphate synthase subunit, putative [Pediculus humanus corporis]	EEB20322	2.59989e-05	90	573806	31	28
47919	#NAME?	122	gi|212518576|gb|EEB20322.1|alpha,alpha-trehalose-phosphate synthase subunit, putative [Pediculus humanus corporis]	EEB20322	0.0403377	93	48521	29	27
47928	#NAME?	126	gi|328776871|ref|XP_392397.3|PREDICTED: alpha,alpha-trehalose-phosphate synthase [UDP-forming] A isoform 2 [Apis mellifera]	XP_392397	0.0021571	74	492914	31	23
47920	#NAME?	147	gi|212518576|gb|EEB20322.1|alpha,alpha-trehalose-phosphate synthase subunit, putative [Pediculus humanus corporis]	EEB20322	0.00155499	93	527582	29	27
47926	#NAME?	529	gi|328776871|ref|XP_392397.3|PREDICTED: alpha,alpha-trehalose-phosphate synthase [UDP-forming] A isoform 2 [Apis mellifera]	XP_392397	1.77529e-11	96	804925	32	31
47925	#NAME?	549	gi|212518576|gb|EEB20322.1|alpha,alpha-trehalose-phosphate synthase subunit, putative [Pediculus humanus corporis]	EEB20322	3.43814e-56	93	207608	115	107
47918	#NAME?	803	gi|212518576|gb|EEB20322.1|alpha,alpha-trehalose-phosphate synthase subunit, putative [Pediculus humanus corporis]	EEB20322	2.62745e-90	93	303138	166	155
47914	#NAME?	1322	gi|212518576|gb|EEB20322.1|alpha,alpha-trehalose-phosphate synthase subunit, putative [Pediculus humanus corporis]	EEB20322	7.36111e-85	94	295434	155	146
47916	#NAME?	1622	gi|212518576|gb|EEB20322.1|alpha,alpha-trehalose-phosphate synthase subunit, putative [Pediculus humanus corporis]	EEB20322	0.0	86	560066	345	297
47917	#NAME?	1707	gi|212518576|gb|EEB20322.1|alpha,alpha-trehalose-phosphate synthase subunit, putative [Pediculus humanus corporis]	EEB20322	3.5149e-09	90	758702	42	38
47922	#NAME?	1756	gi|212518576|gb|EEB20322.1|alpha,alpha-trehalose-phosphate synthase subunit, putative [Pediculus humanus corporis]	EEB20322	0.0	89	587.8	349	312
47910	#NAME?	1828	gi|156547621|ref|XP_001603693.1|PREDICTED: alpha,alpha-trehalose-phosphate synthase [UDP-forming] A-like [Nasonia vitripennis]	XP_001603693	0.0	90	800045	461	416
47909	#NAME?	1978	gi|212518576|gb|EEB20322.1|alpha,alpha-trehalose-phosphate synthase subunit, putative [Pediculus humanus corporis]	EEB20322	4.27747e-85	93	303138	166	155
47915	#NAME?	2132	gi|212518576|gb|EEB20322.1|alpha,alpha-trehalose-phosphate synthase subunit, putative [Pediculus humanus corporis]	EEB20322	3.52931e-07	90	731738	42	38
47911	#NAME?	2297	gi|156547621|ref|XP_001603693.1|PREDICTED: alpha,alpha-trehalose-phosphate synthase [UDP-forming] A-like [Nasonia vitripennis]	XP_001603693	1.07407e-08	84	781814	50	42
47912	#NAME?	4756	gi|156547621|ref|XP_001603693.1|PREDICTED: alpha,alpha-trehalose-phosphate synthase [UDP-forming] A-like [Nasonia vitripennis]	XP_001603693	0.0	87	1308.51	792	696
51317	0908303Coxidase II,cytochrome	429	gi|223700|prf||0908303Coxidase II,cytochrome	0908303C	1.36028e-10	72	739442	91	66
51626	0908303Doxidase III,cytochrome	94	gi|223701|prf||0908303Doxidase III,cytochrome	0908303D	0.00971387	80	473654	31	25
51625	0908303Doxidase III,cytochrome	94	gi|223701|prf||0908303Doxidase III,cytochrome	0908303D	0.00104898	83	500618	31	26
51616	0908303Doxidase III,cytochrome	95	gi|223701|prf||0908303Doxidase III,cytochrome	0908303D	0.00384776	89	48521	28	25
51623	0908303Doxidase III,cytochrome	99	gi|223701|prf||0908303Doxidase III,cytochrome	0908303D	0.00664463	83	481358	31	26
51634	0908303Doxidase III,cytochrome	99	gi|223701|prf||0908303Doxidase III,cytochrome	0908303D	1.18849e-05	87	554546	33	29
51622	0908303Doxidase III,cytochrome	100	gi|223701|prf||0908303Doxidase III,cytochrome	0908303D	2.40592e-05	90	546842	33	30
51617	0908303Doxidase III,cytochrome	140	gi|223701|prf||0908303Doxidase III,cytochrome	0908303D	0.0155466	86	477506	23	20
51615	0908303Doxidase III,cytochrome	254	gi|223701|prf||0908303Doxidase III,cytochrome	0908303D	2.73952e-16	79	870409	83	66
51881	0908303aatpase 6	168	gi|223698|prf||0908303AATPase 6	0908303A	2.772e-11	77	670106	53	41
51880	0908303aatpase 6	196	gi|223698|prf||0908303AATPase 6	0908303A	0.00790069	72	496766	47	34
52197	0908303fprotein urf2	309	gi|223703|prf||0908303Fprotein URF2	0908303F	0.000407655	64	554546	85	55
52449	1,4-dihydroxy-2-naphthoate octaprenyltransferase, putative	3121	gi|212510881|gb|EEB13972.1|1,4-dihydroxy-2-naphthoate octaprenyltransferase, putative [Pediculus humanus corporis]	EEB13972	1.09033e-144	88	454136	297	264
52706	1-acyl-sn-glycerol-3-phosphate acyltransferase alpha-like isoform 2	1500	gi|328705889|ref|XP_003242934.1|PREDICTED: 1-acyl-sn-glycerol-3-phosphate acyltransferase alpha-like isoform 2 [Acyrthosiphon pisum]	XP_003242934	8.53407e-100	82	320857	239	196
52705	1-acyl-sn-glycerol-3-phosphate acyltransferase alpha-like isoform 2	3011	gi|328705889|ref|XP_003242934.1|PREDICTED: 1-acyl-sn-glycerol-3-phosphate acyltransferase alpha-like isoform 2 [Acyrthosiphon pisum]	XP_003242934	1.2902e-95	82	320472	239	196
52911	1-acyl-sn-glycerol-3-phosphate acyltransferase alpha-like isoform 3	644	gi|328705893|ref|XP_003242935.1|PREDICTED: 1-acyl-sn-glycerol-3-phosphate acyltransferase alpha-like isoform 3 [Acyrthosiphon pisum]	XP_003242935	8.97018e-29	82	124.79	87	72
52912	1-acyl-sn-glycerol-3-phosphate acyltransferase alpha-like isoform 3	1543	gi|328705893|ref|XP_003242935.1|PREDICTED: 1-acyl-sn-glycerol-3-phosphate acyltransferase alpha-like isoform 3 [Acyrthosiphon pisum]	XP_003242935	1.01807e-72	82	248.44	173	143
53431	1-acylglycerophosphocholine o-acyltransferase 1-like	239	gi|328788993|ref|XP_623368.2|PREDICTED: 1-acylglycerophosphocholine O-acyltransferase 1-like [Apis mellifera]	XP_623368	2.2317e-23	97	106686	47	46
53430	1-acylglycerophosphocholine o-acyltransferase 1-like	530	gi|156555662|ref|XP_001603929.1|PREDICTED: 1-acylglycerophosphocholine O-acyltransferase 1-like [Nasonia vitripennis]	XP_001603929	4.50129e-45	76	173711	156	120
53696	1-associated eps domain-containing	1102	gi|212514549|gb|EEB16844.1|RalBP1-associated Eps domain-containing protein, putative [Pediculus humanus corporis]	EEB16844	6.52549e-34	53	152525	301	162
53695	1-associated eps domain-containing	4302	gi|212514549|gb|EEB16844.1|RalBP1-associated Eps domain-containing protein, putative [Pediculus humanus corporis]	EEB16844	4.10125e-44	79	194512	191	152
54344	1-o-acylceramide synthase	951	gi|212516277|gb|EEB18310.1|1-O-acylceramide synthase precursor, putative [Pediculus humanus corporis]	EEB18310	1.93202e-20	71	108227	85	61
54688	1-phosphatidylinositol- -bisphosphate	317	gi|212505739|gb|EEB10119.1|1-phosphatidylinositol-4,5-bisphosphate phosphodiesterase, putative [Pediculus humanus corporis]	EEB10119	6.29873e-32	76	137502	93	71
54692	1-phosphatidylinositol- -bisphosphate	733	gi|212518375|gb|EEB20128.1|1-phosphatidylinositol-4,5-bisphosphate phosphodiesterase, putative [Pediculus humanus corporis]	EEB20128	6.7007e-33	66	143.28	139	93
54691	1-phosphatidylinositol- -bisphosphate	814	gi|212509990|gb|EEB13261.1|1-phosphatidylinositol-4,5-bisphosphate phosphodiesterase, putative [Pediculus humanus corporis]	EEB13261	2.00313e-71	86	254603	158	136
54693	1-phosphatidylinositol- -bisphosphate	964	gi|212518375|gb|EEB20128.1|1-phosphatidylinositol-4,5-bisphosphate phosphodiesterase, putative [Pediculus humanus corporis]	EEB20128	4.38683e-125	83	405601	323	269
54689	1-phosphatidylinositol- -bisphosphate	1229	gi|212505739|gb|EEB10119.1|1-phosphatidylinositol-4,5-bisphosphate phosphodiesterase, putative [Pediculus humanus corporis]	EEB10119	3.81692e-151	80	479945	346	278
54687	1-phosphatidylinositol- -bisphosphate	1355	gi|212505739|gb|EEB10119.1|1-phosphatidylinositol-4,5-bisphosphate phosphodiesterase, putative [Pediculus humanus corporis]	EEB10119	0.0	81	563533	393	322
54690	1-phosphatidylinositol- -bisphosphate	1750	gi|212505739|gb|EEB10119.1|1-phosphatidylinositol-4,5-bisphosphate phosphodiesterase, putative [Pediculus humanus corporis]	EEB10119	0.0	81	874004	615	500
54686	1-phosphatidylinositol- -bisphosphate	1779	gi|212505739|gb|EEB10119.1|1-phosphatidylinositol-4,5-bisphosphate phosphodiesterase, putative [Pediculus humanus corporis]	EEB10119	4.93272e-72	82	270011	187	155
55141	1-phosphatidylinositol- -bisphosphate phosphodiesterase	1311	gi|328781273|ref|XP_392528.4|PREDICTED: 1-phosphatidylinositol-4,5-bisphosphate phosphodiesterase [Apis mellifera]	XP_392528	0.0	87	644.81	426	374
55140	1-phosphatidylinositol- -bisphosphate phosphodiesterase	2915	gi|328781273|ref|XP_392528.4|PREDICTED: 1-phosphatidylinositol-4,5-bisphosphate phosphodiesterase [Apis mellifera]	XP_392528	1.68816e-83	48	311612	797	384
55462	1-phosphatidylinositol- -bisphosphate phosphodiesterase classes i and ii isoform 1	163	gi|328787709|ref|XP_003250990.1|PREDICTED: 1-phosphatidylinositol-4,5-bisphosphate phosphodiesterase classes I and II isoform 1 [Apis mellifera]	XP_003250990	2.46915e-23	98	110153	53	52
55463	1-phosphatidylinositol- -bisphosphate phosphodiesterase classes i and ii isoform 1	173	gi|328787709|ref|XP_003250990.1|PREDICTED: 1-phosphatidylinositol-4,5-bisphosphate phosphodiesterase classes I and II isoform 1 [Apis mellifera]	XP_003250990	1.39906e-16	95	912781	47	45
56148	1-phosphatidylinositol- -bisphosphate phosphodiesterase classes i and ii-like isoform 2	3313	gi|345484937|ref|XP_003425159.1|PREDICTED: 1-phosphatidylinositol-4,5-bisphosphate phosphodiesterase classes I and II-like isoform 2 [Nasonia vitripennis]	XP_003425159	6.53719e-63	62	253062	422	262
56363	1-phosphatidylinositol- -bisphosphate phosphodiesterase epsilon-1	188	gi|328785376|ref|XP_392335.4|PREDICTED: 1-phosphatidylinositol-4,5-bisphosphate phosphodiesterase epsilon-1 [Apis mellifera]	XP_392335	4.73284e-18	88	959005	61	54
56361	1-phosphatidylinositol- -bisphosphate phosphodiesterase epsilon-1	200	gi|328785376|ref|XP_392335.4|PREDICTED: 1-phosphatidylinositol-4,5-bisphosphate phosphodiesterase epsilon-1 [Apis mellifera]	XP_392335	6.29297e-17	79	928189	67	53
56610	1-phosphatidylinositol- -bisphosphate phosphodiesterase epsilon-1-like	82	gi|345489850|ref|XP_001601048.2|PREDICTED: 1-phosphatidylinositol-4,5-bisphosphate phosphodiesterase epsilon-1-like [Nasonia vitripennis]	XP_001601048	4.66324e-06	100	593066	26	26
56608	1-phosphatidylinositol- -bisphosphate phosphodiesterase epsilon-1-like	198	gi|345489850|ref|XP_001601048.2|PREDICTED: 1-phosphatidylinositol-4,5-bisphosphate phosphodiesterase epsilon-1-like [Nasonia vitripennis]	XP_001601048	1.80228e-24	86	114.39	65	56
56609	1-phosphatidylinositol- -bisphosphate phosphodiesterase epsilon-1-like	629	gi|345489850|ref|XP_001601048.2|PREDICTED: 1-phosphatidylinositol-4,5-bisphosphate phosphodiesterase epsilon-1-like [Nasonia vitripennis]	XP_001601048	1.04655e-92	83	316.62	213	178
57364	1-phosphatidylinositol- -bisphosphate phosphodiesterase gamma-1-like	263	gi|345494221|ref|XP_003427251.1|PREDICTED: 1-phosphatidylinositol-4,5-bisphosphate phosphodiesterase gamma-1-like [Nasonia vitripennis]	XP_003427251	1.02475e-21	84	107457	65	55
57363	1-phosphatidylinositol- -bisphosphate phosphodiesterase gamma-1-like	1369	gi|345494221|ref|XP_003427251.1|PREDICTED: 1-phosphatidylinositol-4,5-bisphosphate phosphodiesterase gamma-1-like [Nasonia vitripennis]	XP_003427251	3.66749e-113	87	379793	250	219
58723	1-phosphatidylinositol- -bisphosphate phosphodiesterase-like	205	gi|345492439|ref|XP_001600088.2|PREDICTED: 1-phosphatidylinositol-4,5-bisphosphate phosphodiesterase-like [Nasonia vitripennis]	XP_001600088	4.8394e-16	90	870409	41	37
60690	1-phosphatidylinositol- -bisphosphate phosphodiesterase-like isoform 2	1587	gi|328724636|ref|XP_003248206.1|PREDICTED: 1-phosphatidylinositol-4,5-bisphosphate phosphodiesterase-like isoform 2 [Acyrthosiphon pisum]	XP_003248206	0.0	85	766148	529	454
60689	1-phosphatidylinositol- -bisphosphate phosphodiesterase-like isoform 2	1851	gi|328724636|ref|XP_003248206.1|PREDICTED: 1-phosphatidylinositol-4,5-bisphosphate phosphodiesterase-like isoform 2 [Acyrthosiphon pisum]	XP_003248206	0.0	84	697967	488	414
71921	1-phosphatidylinositol-3-phosphate 5-kinase	3174	gi|328789826|ref|XP_393666.4|PREDICTED: 1-phosphatidylinositol-3-phosphate 5-kinase [Apis mellifera]	XP_393666	0.0	67	887871	887	601
71922	1-phosphatidylinositol-3-phosphate 5-kinase	3312	gi|328789826|ref|XP_393666.4|PREDICTED: 1-phosphatidylinositol-3-phosphate 5-kinase [Apis mellifera]	XP_393666	0.0	61	899812	1159	710
73619	1-phosphatidylinositol-3-phosphate 5-kinase-like	633	gi|345491483|ref|XP_001605733.2|PREDICTED: 1-phosphatidylinositol-3-phosphate 5-kinase-like [Nasonia vitripennis]	XP_001605733	8.16434e-57	71	214157	181	130
77180	10 kda heat shock	128	gi|212513354|gb|EEB15945.1|10 kDa heat shock protein, putative [Pediculus humanus corporis]	EEB15945	2.56857e-05	96	546842	28	27
77387	10 kda heat shock mitochondrial-like	106	gi|156541992|ref|XP_001599992.1|PREDICTED: 10 kDa heat shock protein, mitochondrial-like [Nasonia vitripennis]	XP_001599992	0.0026971	88	458246	25	22
77390	10 kda heat shock mitochondrial-like	169	gi|156541992|ref|XP_001599992.1|PREDICTED: 10 kDa heat shock protein, mitochondrial-like [Nasonia vitripennis]	XP_001599992	1.85153e-07	83	608474	43	36
77389	10 kda heat shock mitochondrial-like	186	gi|156541992|ref|XP_001599992.1|PREDICTED: 10 kDa heat shock protein, mitochondrial-like [Nasonia vitripennis]	XP_001599992	1.93908e-11	95	71633	40	38
77383	10 kda heat shock mitochondrial-like	208	gi|156541992|ref|XP_001599992.1|PREDICTED: 10 kDa heat shock protein, mitochondrial-like [Nasonia vitripennis]	XP_001599992	7.83501e-15	89	808777	49	44
77388	10 kda heat shock mitochondrial-like	218	gi|156541992|ref|XP_001599992.1|PREDICTED: 10 kDa heat shock protein, mitochondrial-like [Nasonia vitripennis]	XP_001599992	5.14773e-16	92	839593	50	46
77385	10 kda heat shock mitochondrial-like	271	gi|156541992|ref|XP_001599992.1|PREDICTED: 10 kDa heat shock protein, mitochondrial-like [Nasonia vitripennis]	XP_001599992	2.67123e-25	90	108612	66	60
77386	10 kda heat shock mitochondrial-like	340	gi|156541992|ref|XP_001599992.1|PREDICTED: 10 kDa heat shock protein, mitochondrial-like [Nasonia vitripennis]	XP_001599992	7.31088e-25	93	108612	63	59
77384	10 kda heat shock mitochondrial-like	631	gi|156541992|ref|XP_001599992.1|PREDICTED: 10 kDa heat shock protein, mitochondrial-like [Nasonia vitripennis]	XP_001599992	2.6158e-43	93	157147	92	86
77703	10-formyltetrahydrofolate dehydrogenase-like	1195	gi|328713300|ref|XP_001951227.2|PREDICTED: 10-formyltetrahydrofolate dehydrogenase-like [Acyrthosiphon pisum]	XP_001951227	1.66876e-140	80	442965	334	269
78446	1101404borf 2	135	gi|224319|prf||1101404BORF 2	1101404B	0.0225802	68	492914	44	30
78443	1101404borf 2	179	gi|224319|prf||1101404BORF 2	1101404B	0.000343271	64	554546	59	38
78440	1101404borf 2	487	gi|224319|prf||1101404BORF 2	1101404B	7.82126e-06	56	512174	82	46
78439	1101404borf 2	2127	gi|224319|prf||1101404BORF 2	1101404B	4.81873e-38	58	908929	117	68
78718	1110268agene f1	93	gi|224676|prf||1110268Agene F1	1110268A	0.0715877	76	469802	30	23
78712	1110268agene f1	168	gi|224676|prf||1110268Agene F1	1110268A	2.70159e-08	96	662402	32	31
78715	1110268agene f1	190	gi|224676|prf||1110268Agene F1	1110268A	1.98543e-05	82	585362	39	32
78714	1110268agene f1	204	gi|224676|prf||1110268Agene F1	1110268A	2.82152e-08	96	670106	32	31
78711	1110268agene f1	388	gi|224676|prf||1110268Agene F1	1110268A	2.62514e-15	77	889669	61	47
78713	1110268agene f1	451	gi|224676|prf||1110268Agene F1	1110268A	5.18279e-14	58	770258	73	43
78972	1212243bubiquitin s5	82	gi|225317|prf||1212243Bubiquitin S5	1212243B	8.63627e-06	100	546842	26	26
78968	1212243bubiquitin s5	86	gi|225317|prf||1212243Bubiquitin S5	1212243B	2.18751e-05	92	535286	28	26
79268	1212243dubiquitin s2	211	gi|225319|prf||1212243Dubiquitin S2	1212243D	4.23479e-12	92	727886	41	38
80185	1212243hubiquitin s7	152	gi|225323|prf||1212243Hubiquitin S7(1)	1212243H	8.18735e-13	83	739442	42	35
80377	130 kda phosphatidylinositol -biphosphate-dependent arf1 gtpase-activating	1027	gi|212516088|gb|EEB18139.1|130 kDa phosphatidylinositol 4,5-biphosphate-dependent ARF1 GTPase-activating protein, putative [Pediculus humanus corporis]	EEB18139	9.2902e-13	58	847297	158	93
80646	1303225ahobo transposable element	205	gi|225425|prf||1303225Ahobo transposable element	1303225A	0.0663431	60	489062	66	40
80647	1303225ahobo transposable element	229	gi|225425|prf||1303225Ahobo transposable element	1303225A	0.00011533	68	54299	63	43
80640	1303225ahobo transposable element	336	gi|225425|prf||1303225Ahobo transposable element	1303225A	9.67384e-10	63	731738	95	60
81720	14-3-3 protein zeta-like	75	gi|345479702|ref|XP_001600046.2|PREDICTED: 14-3-3 protein zeta-like [Nasonia vitripennis]	XP_001600046	0.0048084	95	462098	24	23
81719	14-3-3 protein zeta-like	2071	gi|345479702|ref|XP_001600046.2|PREDICTED: 14-3-3 protein zeta-like [Nasonia vitripennis]	XP_001600046	3.0926e-24	100	118627	56	56
82286	140u_drome ame: full=rpii140-upstream gene protein	1177	gi|29427659|sp|P81928.2|140U_DROMERecName: Full=RPII140-upstream gene protein	P81928	4.60712e-34	70	139043	160	112
82496	1433z_bommo ame: full=14-3-3 protein zeta	259	gi|206557933|sp|Q2F637.2|1433Z_BOMMORecName: Full=14-3-3 protein zeta	Q2F637	3.83568e-09	90	681662	51	46
83019	15 kda selenoprotein	903	gi|91078330|ref|XP_973321.1|PREDICTED: similar to 15 kDa selenoprotein [Tribolium castaneum]	XP_973321	3.81642e-68	80	228409	166	133
83471	15-hydroxyprostaglandin dehydrogenase	123	gi|345479364|ref|XP_003423936.1|PREDICTED: 15-hydroxyprostaglandin dehydrogenase [NAD+]-like isoform 2 [Nasonia vitripennis]	XP_003423936	0.00015014	80	512174	35	28
83474	15-hydroxyprostaglandin dehydrogenase	153	gi|345479364|ref|XP_003423936.1|PREDICTED: 15-hydroxyprostaglandin dehydrogenase [NAD+]-like isoform 2 [Nasonia vitripennis]	XP_003423936	3.74636e-08	73	63929	46	34
83469	15-hydroxyprostaglandin dehydrogenase	303	gi|345479274|ref|XP_003423915.1|PREDICTED: 15-hydroxyprostaglandin dehydrogenase [NAD+]-like isoform 2 [Nasonia vitripennis]	XP_003423915	0.00377663	65	52373	72	47
83470	15-hydroxyprostaglandin dehydrogenase	832	gi|345479364|ref|XP_003423936.1|PREDICTED: 15-hydroxyprostaglandin dehydrogenase [NAD+]-like isoform 2 [Nasonia vitripennis]	XP_003423936	9.79873e-26	84	120168	72	61
83467	15-hydroxyprostaglandin dehydrogenase	1270	gi|328779312|ref|XP_393337.4|PREDICTED: 15-hydroxyprostaglandin dehydrogenase [NAD+]-like [Apis mellifera]	XP_393337	1.93071e-49	59	187578	232	139
83475	15-hydroxyprostaglandin dehydrogenase	1596	gi|345479364|ref|XP_003423936.1|PREDICTED: 15-hydroxyprostaglandin dehydrogenase [NAD+]-like isoform 2 [Nasonia vitripennis]	XP_003423936	1.81055e-98	83	317775	222	185
83472	15-hydroxyprostaglandin dehydrogenase	1718	gi|345479364|ref|XP_003423936.1|PREDICTED: 15-hydroxyprostaglandin dehydrogenase [NAD+]-like isoform 2 [Nasonia vitripennis]	XP_003423936	1.39006e-114	82	360533	252	209
83473	15-hydroxyprostaglandin dehydrogenase	2133	gi|345479364|ref|XP_003423936.1|PREDICTED: 15-hydroxyprostaglandin dehydrogenase [NAD+]-like isoform 2 [Nasonia vitripennis]	XP_003423936	2.02638e-08	71	739442	56	40
83750	150 kda oxygen-regulated protein	4142	gi|212518390|gb|EEB20143.1|150 kDa oxygen-regulated protein precursor, putative [Pediculus humanus corporis]	EEB20143	0.0	73	967222	877	645
84062	16 kda thioredoxion	263	gi|91087259|ref|XP_975531.1|PREDICTED: similar to 16 kDa thioredoxion [Tribolium castaneum]	XP_975531	1.43906e-10	67	712478	86	58
85214	1802231avitellin-degrading protease	986	gi|228268|prf||1802231Avitellin-degrading protease	1802231A	6.41321e-09	74	73559	51	38
85444	2 -phosphodiesterase 12-like	585	gi|328781107|ref|XP_001121328.2|PREDICTED: 2',5'-phosphodiesterase 12-like [Apis mellifera]	XP_001121328	1.62177e-42	74	167933	124	92
85677	2-acylglycerol o-acyltransferase 1-like	1498	gi|66531974|ref|XP_393396.2|PREDICTED: 2-acylglycerol O-acyltransferase 1-like [Apis mellifera]	XP_393396	2.51525e-103	69	332413	339	236
85678	2-acylglycerol o-acyltransferase 1-like	1518	gi|66531974|ref|XP_393396.2|PREDICTED: 2-acylglycerol O-acyltransferase 1-like [Apis mellifera]	XP_393396	1.58363e-103	69	333183	339	237
85676	2-acylglycerol o-acyltransferase 1-like	2578	gi|66531974|ref|XP_393396.2|PREDICTED: 2-acylglycerol O-acyltransferase 1-like [Apis mellifera]	XP_393396	7.74169e-103	69	342043	346	241
86120	2-acylglycerol o-acyltransferase 2 (monoacylglycerol o-acyltransferase 2) (acyl :monoacylglycerol acyltransferase 2) (diacylglycerol acyltransferase 2-like protein 5) (diacylglycerol o-acyltransferase candidate 5) (hd	865	gi|91076918|ref|XP_975117.1|PREDICTED: similar to 2-acylglycerol O-acyltransferase 2 (Monoacylglycerol O-acyltransferase 2) (Acyl CoA:monoacylglycerol acyltransferase 2) (MGAT2) (hMGAT2) (Diacylglycerol acyltransferase 2-like protein 5) (Diacylglycerol O-acyltransferase candidate 5) (hD [Tribolium castaneum]	XP_975117	2.66655e-05	73	631586	53	39
86400	2-amino-3-ketobutyrate coenzyme a	123	gi|212506252|gb|EEB10523.1|2-amino-3-ketobutyrate coenzyme A ligase, putative [Pediculus humanus corporis]	EEB10523	7.08022e-06	85	589214	41	35
86611	2-amino-3-ketobutyrate coenzyme a mitochondrial-like	125	gi|156546733|ref|XP_001604935.1|PREDICTED: 2-amino-3-ketobutyrate coenzyme A ligase, mitochondrial-like [Nasonia vitripennis]	XP_001604935	0.00165605	92	519878	27	25
86613	2-amino-3-ketobutyrate coenzyme a mitochondrial-like	137	gi|156546733|ref|XP_001604935.1|PREDICTED: 2-amino-3-ketobutyrate coenzyme A ligase, mitochondrial-like [Nasonia vitripennis]	XP_001604935	5.18922e-07	100	62003	29	29
86610	2-amino-3-ketobutyrate coenzyme a mitochondrial-like	160	gi|156546733|ref|XP_001604935.1|PREDICTED: 2-amino-3-ketobutyrate coenzyme A ligase, mitochondrial-like [Nasonia vitripennis]	XP_001604935	7.01826e-09	97	67781	34	33
86835	2-deoxyglucose-6-phosphate phosphatase, putative	997	gi|212506798|gb|EEB10900.1|2-deoxyglucose-6-phosphate phosphatase, putative [Pediculus humanus corporis]	EEB10900	8.33642e-81	72	266544	229	166
87119	2-deoxyribose-5-phosphate aldolase homolog	321	gi|91093925|ref|XP_972358.1|PREDICTED: similar to 2-deoxyribose-5-phosphate aldolase homolog [Tribolium castaneum]	XP_972358	9.9566e-13	71	766406	59	42
87661	2-hydroxyphytanoyl- lyase	1436	gi|87248339|gb|ABD36222.1|2-hydroxyphytanoyl-CoA lyase [Bombyx mori]	ABD36222	1.64618e-14	47	947449	382	182
88323	2-hydroxyphytanoyl-coa lyase	3801	gi|91088717|ref|XP_975143.1|PREDICTED: similar to 2-hydroxyphytanoyl-coa lyase [Tribolium castaneum]	XP_975143	7.12361e-25	48	129413	511	250
88324	2-hydroxyphytanoyl-coa lyase	6459	gi|91088717|ref|XP_975143.1|PREDICTED: similar to 2-hydroxyphytanoyl-coa lyase [Tribolium castaneum]	XP_975143	1.48022e-24	48	129413	511	250
88575	2-methoxy-6-polyprenyl- -benzoquinol mitochondrial-like	827	gi|156537862|ref|XP_001608106.1|PREDICTED: 2-methoxy-6-polyprenyl-1,4-benzoquinol methylase, mitochondrial-like [Nasonia vitripennis]	XP_001608106	1.22517e-09	81	750998	48	39
90944	2-oxo-4-hydroxy-4-carboxy-5-ureidoimidazoline decarboxylase-like	511	gi|156550817|ref|XP_001600870.1|PREDICTED: 2-oxo-4-hydroxy-4-carboxy-5-ureidoimidazoline decarboxylase-like [Nasonia vitripennis]	XP_001600870	1.03776e-22	64	107071	108	70
90941	2-oxo-4-hydroxy-4-carboxy-5-ureidoimidazoline decarboxylase-like	518	gi|156550817|ref|XP_001600870.1|PREDICTED: 2-oxo-4-hydroxy-4-carboxy-5-ureidoimidazoline decarboxylase-like [Nasonia vitripennis]	XP_001600870	1.21988e-22	64	106686	108	70
90940	2-oxo-4-hydroxy-4-carboxy-5-ureidoimidazoline decarboxylase-like	554	gi|156550817|ref|XP_001600870.1|PREDICTED: 2-oxo-4-hydroxy-4-carboxy-5-ureidoimidazoline decarboxylase-like [Nasonia vitripennis]	XP_001600870	7.83131e-07	48	635438	123	60
90945	2-oxo-4-hydroxy-4-carboxy-5-ureidoimidazoline decarboxylase-like	743	gi|156550817|ref|XP_001600870.1|PREDICTED: 2-oxo-4-hydroxy-4-carboxy-5-ureidoimidazoline decarboxylase-like [Nasonia vitripennis]	XP_001600870	2.47447e-31	57	132109	174	100
91140	2-oxoglutarate dehydrogenase	125	gi|189237141|ref|XP_973425.2|PREDICTED: similar to 2-oxoglutarate dehydrogenase [Tribolium castaneum]	XP_973425	0.0210121	100	492914	19	19
91141	2-oxoglutarate dehydrogenase	192	gi|189237141|ref|XP_973425.2|PREDICTED: similar to 2-oxoglutarate dehydrogenase [Tribolium castaneum]	XP_973425	0.00583845	70	519878	50	35
91142	2-oxoglutarate dehydrogenase	918	gi|189237141|ref|XP_973425.2|PREDICTED: similar to 2-oxoglutarate dehydrogenase [Tribolium castaneum]	XP_973425	1.09459e-15	71	962857	92	66
91939	2-oxoglutarate dehydrogenase, putative	79	gi|212518320|gb|EEB20073.1|2-oxoglutarate dehydrogenase, putative [Pediculus humanus corporis]	EEB20073	0.00386503	92	508322	26	24
91940	2-oxoglutarate dehydrogenase, putative	127	gi|212518320|gb|EEB20073.1|2-oxoglutarate dehydrogenase, putative [Pediculus humanus corporis]	EEB20073	1.58454e-05	76	585362	43	33
91937	2-oxoglutarate dehydrogenase, putative	160	gi|212511538|gb|EEB14492.1|2-oxoglutarate dehydrogenase, putative [Pediculus humanus corporis]	EEB14492	3.01018e-13	76	812629	52	40
91941	2-oxoglutarate dehydrogenase, putative	167	gi|212518320|gb|EEB20073.1|2-oxoglutarate dehydrogenase, putative [Pediculus humanus corporis]	EEB20073	4.21201e-11	77	750998	54	42
91938	2-oxoglutarate dehydrogenase, putative	209	gi|212511739|gb|EEB14632.1|2-oxoglutarate dehydrogenase, putative [Pediculus humanus corporis]	EEB14632	3.37706e-14	70	847297	70	49
92392	2-oxoglutarate mitochondrial-like isoform 1	90	gi|328786455|ref|XP_391838.3|PREDICTED: 2-oxoglutarate dehydrogenase, mitochondrial-like isoform 1 [Apis mellifera]	XP_391838	2.91345e-06	96	60077	29	28
92394	2-oxoglutarate mitochondrial-like isoform 1	132	gi|328786455|ref|XP_391838.3|PREDICTED: 2-oxoglutarate dehydrogenase, mitochondrial-like isoform 1 [Apis mellifera]	XP_391838	0.0121306	82	500618	28	23
92390	2-oxoglutarate mitochondrial-like isoform 1	148	gi|328786455|ref|XP_391838.3|PREDICTED: 2-oxoglutarate dehydrogenase, mitochondrial-like isoform 1 [Apis mellifera]	XP_391838	0.0947456	92	477506	25	23
92389	2-oxoglutarate mitochondrial-like isoform 1	171	gi|328786455|ref|XP_391838.3|PREDICTED: 2-oxoglutarate dehydrogenase, mitochondrial-like isoform 1 [Apis mellifera]	XP_391838	6.04127e-25	96	114775	56	54
92391	2-oxoglutarate mitochondrial-like isoform 1	223	gi|328786455|ref|XP_391838.3|PREDICTED: 2-oxoglutarate dehydrogenase, mitochondrial-like isoform 1 [Apis mellifera]	XP_391838	1.46265e-35	94	145976	73	69
92393	2-oxoglutarate mitochondrial-like isoform 1	285	gi|328786455|ref|XP_391838.3|PREDICTED: 2-oxoglutarate dehydrogenase, mitochondrial-like isoform 1 [Apis mellifera]	XP_391838	1.10928e-46	93	178718	94	88
92388	2-oxoglutarate mitochondrial-like isoform 1	1489	gi|328786455|ref|XP_391838.3|PREDICTED: 2-oxoglutarate dehydrogenase, mitochondrial-like isoform 1 [Apis mellifera]	XP_391838	0.0	86	721465	465	404
92812	2-oxoglutarate mitochondrial-like isoform 4	224	gi|328697390|ref|XP_003240325.1|PREDICTED: 2-oxoglutarate dehydrogenase, mitochondrial-like isoform 4 [Acyrthosiphon pisum]	XP_003240325	0.00271488	79	535286	39	31
92813	2-oxoglutarate mitochondrial-like isoform 4	1563	gi|328697390|ref|XP_003240325.1|PREDICTED: 2-oxoglutarate dehydrogenase, mitochondrial-like isoform 4 [Acyrthosiphon pisum]	XP_003240325	7.65798e-06	80	681662	52	42
93300	2-oxoisovalerate dehydrogenase subunit mitochondrial-like	154	gi|66555866|ref|XP_392824.2|PREDICTED: 2-oxoisovalerate dehydrogenase subunit beta, mitochondrial-like [Apis mellifera]	XP_392824	4.457e-09	84	623882	39	33
101525	2021248btroponin c	278	gi|1091559|prf||2021248Btroponin C	2021248B	0.00289098	100	508322	25	25
101524	2021248btroponin c	570	gi|1091559|prf||2021248Btroponin C	2021248B	1.57093e-13	98	824185	55	54
102027	2104214acys protease	177	gi|1093503|prf||2104214ACys protease	2104214A	0.00534515	50	50447	68	34
102266	2108277aribosomal protein l11	100	gi|1095222|prf||2108277Aribosomal protein L11	2108277A	3.28661e-06	87	569954	32	28
102267	2108277aribosomal protein l11	111	gi|1095222|prf||2108277Aribosomal protein L11	2108277A	5.90787e-07	93	593066	29	27
102265	2108277aribosomal protein l11	180	gi|1095222|prf||2108277Aribosomal protein L11	2108277A	7.53919e-13	90	766406	43	39
103323	2109232ad- sp receptor-associated protein	163	gi|1095502|prf||2109232AD-MeAsp receptor-associated protein	2109232A	1.09597e-09	81	67781	53	43
103648	2111232aactin-related protein	669	gi|1096138|prf||2111232Aactin-related protein	2111232A	3.97126e-09	91	73559	37	34
103840	2122243ae63-1 gene	503	gi|1584025|prf||2122243AE63-1 gene	2122243A	1.41637e-48	77	174481	142	110
103841	2122243ae63-1 gene	721	gi|1584025|prf||2122243AE63-1 gene	2122243A	4.21369e-53	76	188734	151	116
103839	2122243ae63-1 gene	1224	gi|1584025|prf||2122243AE63-1 gene	2122243A	1.79177e-62	78	218779	168	132
104052	2209312aprotein kinase pk92b	2376	gi|1588718|prf||2209312Aprotein kinase Pk92B	2209312A	1.53922e-37	55	167548	278	153
108526	24-dehydrocholesterol reductase	1603	gi|189233852|ref|XP_001810773.1|PREDICTED: similar to 24-dehydrocholesterol reductase [Tribolium castaneum]	XP_001810773	0.0	78	638262	497	391
108882	26s protease regulatory	96	gi|212517640|gb|EEB19500.1|26S protease regulatory subunit, putative [Pediculus humanus corporis]	EEB19500	0.0590452	81	469802	32	26
108883	26s protease regulatory	99	gi|212517640|gb|EEB19500.1|26S protease regulatory subunit, putative [Pediculus humanus corporis]	EEB19500	0.00890957	89	496766	28	25
108880	26s protease regulatory	142	gi|212517640|gb|EEB19500.1|26S protease regulatory subunit, putative [Pediculus humanus corporis]	EEB19500	1.20906e-07	100	63929	30	30
108884	26s protease regulatory	166	gi|212517640|gb|EEB19500.1|26S protease regulatory subunit, putative [Pediculus humanus corporis]	EEB19500	0.000151188	100	554546	26	26
1957	26s protease regulatory subunit 10b-like	97	gi|193629665|ref|XP_001951431.1|PREDICTED: 26S protease regulatory subunit 10B-like [Acyrthosiphon pisum]	XP_001951431	0.00150757	90	516026	32	29
1956	26s protease regulatory subunit 10b-like	784	gi|193629665|ref|XP_001951431.1|PREDICTED: 26S protease regulatory subunit 10B-like [Acyrthosiphon pisum]	XP_001951431	1.18442e-153	98	453366	227	224
9634	26s protease regulatory subunit 7	753	gi|328792984|ref|XP_623743.2|PREDICTED: 26S protease regulatory subunit 7 [Apis mellifera]	XP_623743	1.7494e-18	100	982117	65	65
13434	26s proteasome non-atpase regulatory	2269	gi|212517707|gb|EEB19546.1|26S proteasome non-ATPase regulatory subunit, putative [Pediculus humanus corporis]	EEB19546	0.0	86	565844	385	333
14418	26s proteasome non-atpase regulatory subunit 1- partial	447	gi|328782279|ref|XP_003250115.1|PREDICTED: 26S proteasome non-ATPase regulatory subunit 1-like, partial [Apis mellifera]	XP_003250115	3.97297e-62	94	218779	118	111
16379	26s proteasome non-atpase regulatory subunit 10-like	702	gi|328790489|ref|XP_624339.2|PREDICTED: 26S proteasome non-ATPase regulatory subunit 10-like [Apis mellifera]	XP_624339	3.5457e-50	64	179489	181	116
16377	26s proteasome non-atpase regulatory subunit 10-like	834	gi|328696537|ref|XP_001948769.2|PREDICTED: 26S proteasome non-ATPase regulatory subunit 10-like [Acyrthosiphon pisum]	XP_001948769	1.99404e-15	55	908929	136	75
16376	26s proteasome non-atpase regulatory subunit 10-like	996	gi|328696537|ref|XP_001948769.2|PREDICTED: 26S proteasome non-ATPase regulatory subunit 10-like [Acyrthosiphon pisum]	XP_001948769	2.02791e-12	56	828037	118	67
16378	26s proteasome non-atpase regulatory subunit 10-like	1039	gi|328790489|ref|XP_624339.2|PREDICTED: 26S proteasome non-ATPase regulatory subunit 10-like [Apis mellifera]	XP_624339	1.74227e-75	72	251136	223	161
19289	26s proteasome non-atpase regulatory subunit 13	1044	gi|66547365|ref|XP_392692.2|PREDICTED: 26S proteasome non-ATPase regulatory subunit 13 [Apis mellifera]	XP_392692	9.05351e-134	90	406371	262	237
19288	26s proteasome non-atpase regulatory subunit 13	2227	gi|66547365|ref|XP_392692.2|PREDICTED: 26S proteasome non-ATPase regulatory subunit 13 [Apis mellifera]	XP_392692	1.01758e-140	89	438343	285	254
24106	26s proteasome non-atpase regulatory subunit 14 isoform 1	576	gi|66552230|ref|XP_393559.2|PREDICTED: 26S proteasome non-ATPase regulatory subunit 14 isoform 1 [Apis mellifera]	XP_393559	3.66077e-20	96	103605	52	50
25192	26s proteasome non-atpase regulatory subunit 4	1868	gi|66524917|ref|XP_393112.2|PREDICTED: 26S proteasome non-ATPase regulatory subunit 4 [Apis mellifera]	XP_393112	1.54462e-159	81	483026	386	316
27093	26s proteasome non-atpase regulatory subunit 4-like	83	gi|156554405|ref|XP_001604762.1|PREDICTED: 26S proteasome non-ATPase regulatory subunit 4-like [Nasonia vitripennis]	XP_001604762	0.0056144	77	469802	27	21
27683	26s proteasome non-atpase regulatory subunit 5 (26s proteasome subunit s5b) (26s protease subunit s5 basic)	494	gi|91091868|ref|XP_969098.1|PREDICTED: similar to 26S proteasome non-ATPase regulatory subunit 5 (26S proteasome subunit S5B) (26S protease subunit S5 basic) [Tribolium castaneum]	XP_969098	5.42183e-06	57	635438	116	67
28957	26s proteasome non-atpase regulatory subunit 6-like	227	gi|66503873|ref|XP_624697.1|PREDICTED: 26S proteasome non-ATPase regulatory subunit 6-like [Apis mellifera]	XP_624697	3.37778e-19	80	966709	75	60
29269	26s proteasome non-atpase regulatory subunit 7-like	1543	gi|66522335|ref|XP_391960.2|PREDICTED: 26S proteasome non-ATPase regulatory subunit 7-like [Apis mellifera]	XP_391960	2.95059e-169	97	500745	288	280
29478	26s proteasome non-atpase regulatory subunit 8	380	gi|328787170|ref|XP_625217.2|PREDICTED: 26S proteasome non-ATPase regulatory subunit 8 [Apis mellifera]	XP_625217	4.05916e-43	86	159844	94	81
29479	26s proteasome non-atpase regulatory subunit 8	993	gi|91080521|ref|XP_971959.1|PREDICTED: similar to 26S proteasome non-ATPase regulatory subunit 8 [Tribolium castaneum]	XP_971959	3.44931e-121	86	369007	265	229
30147	27 kda hemolymph	499	gi|328713066|ref|XP_001947666.2|PREDICTED: 27 kDa hemolymph protein-like [Acyrthosiphon pisum]	XP_001947666	2.18408e-17	59	870409	108	64
30440	28s ribosomal protein mitochondrial	280	gi|66553073|ref|XP_395329.2|PREDICTED: 28S ribosomal protein S2, mitochondrial [Apis mellifera]	XP_395329	0.00101444	57	535286	71	41
30435	28s ribosomal protein mitochondrial	642	gi|110763739|ref|XP_001119857.1|PREDICTED: 28S ribosomal protein S7, mitochondrial [Apis mellifera]	XP_001119857	0.00181908	100	554546	26	26
30439	28s ribosomal protein mitochondrial	756	gi|328791524|ref|XP_396435.3|PREDICTED: 28S ribosomal protein S30, mitochondrial [Apis mellifera]	XP_396435	1.77404e-30	60	136346	201	122
30436	28s ribosomal protein mitochondrial	1751	gi|328784738|ref|XP_001121781.2|PREDICTED: 28S ribosomal protein S22, mitochondrial [Apis mellifera]	XP_001121781	8.81588e-85	64	287345	338	217
30438	28s ribosomal protein mitochondrial	1816	gi|328791524|ref|XP_396435.3|PREDICTED: 28S ribosomal protein S30, mitochondrial [Apis mellifera]	XP_396435	6.87984e-162	65	494197	553	361
30437	28s ribosomal protein mitochondrial	2588	gi|328791524|ref|XP_396435.3|PREDICTED: 28S ribosomal protein S30, mitochondrial [Apis mellifera]	XP_396435	4.57433e-108	64	362844	401	259
31069	28s ribosomal protein mitochondrial-like	761	gi|156553673|ref|XP_001603882.1|PREDICTED: 28S ribosomal protein S34, mitochondrial-like [Nasonia vitripennis]	XP_001603882	2.80775e-34	87	982117	57	50
31071	28s ribosomal protein mitochondrial-like	2048	gi|328792301|ref|XP_001121760.2|PREDICTED: 28S ribosomal protein S36, mitochondrial-like [Apis mellifera]	XP_001121760	1.08678e-11	66	804925	81	54
31070	28s ribosomal protein mitochondrial-like	2167	gi|328792301|ref|XP_001121760.2|PREDICTED: 28S ribosomal protein S36, mitochondrial-like [Apis mellifera]	XP_001121760	1.21358e-11	66	804925	81	54
31958	3 -5 exoribonuclease csl4 homolog	515	gi|66525811|ref|XP_624453.1|PREDICTED: 3'-5' exoribonuclease CSL4 homolog [Apis mellifera]	XP_624453	3.54927e-22	87	106301	63	55
32811	3-hydroxy-3-methylglutaryl coenzyme a synthase	2190	gi|91086287|ref|XP_973437.1|PREDICTED: similar to 3-hydroxy-3-methylglutaryl coenzyme A synthase [Tribolium castaneum]	XP_973437	0.0	79	608601	455	363
32810	3-hydroxy-3-methylglutaryl coenzyme a synthase	4458	gi|91086287|ref|XP_973437.1|PREDICTED: similar to 3-hydroxy-3-methylglutaryl coenzyme A synthase [Tribolium castaneum]	XP_973437	0.0	79	608601	455	363
33102	3-hydroxy-3-methylglutaryl- reductase	1891	gi|91082547|ref|XP_973850.1|PREDICTED: similar to 3-hydroxy-3-methylglutaryl-CoA reductase [Tribolium castaneum]	XP_973850	1.97732e-146	65	465692	599	395
33519	3-hydroxy-3-methylglutaryl-coenzyme a	3805	gi|212513159|gb|EEB15787.1|3-hydroxy-3-methylglutaryl-coenzyme A reductase, putative [Pediculus humanus corporis]	EEB15787	0.0	73	858981	753	557
33786	3-hydroxyacyl- dehydratase 2-like	776	gi|156555624|ref|XP_001603084.1|PREDICTED: 3-hydroxyacyl-CoA dehydratase 2-like [Nasonia vitripennis]	XP_001603084	1.1946e-12	67	797221	105	71
35463	3-hydroxyisobutyrate dehydrogenase, putative	676	gi|212506008|gb|EEB10339.1|3-hydroxyisobutyrate dehydrogenase, putative [Pediculus humanus corporis]	EEB10339	5.43799e-07	70	666254	61	43
35462	3-hydroxyisobutyrate dehydrogenase, putative	1368	gi|212506008|gb|EEB10339.1|3-hydroxyisobutyrate dehydrogenase, putative [Pediculus humanus corporis]	EEB10339	3.24264e-97	68	313923	298	205
36130	3-hydroxyisobutyrate mitochondrial-like	312	gi|328792638|ref|XP_623606.3|PREDICTED: 3-hydroxyisobutyrate dehydrogenase, mitochondrial-like [Apis mellifera]	XP_623606	3.9849e-25	76	110538	77	59
36129	3-hydroxyisobutyrate mitochondrial-like	736	gi|156538279|ref|XP_001603256.1|PREDICTED: 3-hydroxyisobutyrate dehydrogenase, mitochondrial-like [Nasonia vitripennis]	XP_001603256	1.40179e-45	79	172.17	122	97
36745	3-hydroxykynurenine transaminase	1269	gi|70561287|emb|CAJ14970.1|3-hydroxykynurenine transaminase [Anopheles gambiae]	CAJ14970	2.06016e-14	64	924337	108	70
36996	3-ketoacyl- mitochondrial-like	94	gi|193605889|ref|XP_001950874.1|PREDICTED: 3-ketoacyl-CoA thiolase, mitochondrial-like [Acyrthosiphon pisum]	XP_001950874	0.00324599	83	50447	31	26
36995	3-ketoacyl- mitochondrial-like	152	gi|193605889|ref|XP_001950874.1|PREDICTED: 3-ketoacyl-CoA thiolase, mitochondrial-like [Acyrthosiphon pisum]	XP_001950874	7.34511e-07	96	62003	33	32
36997	3-ketoacyl- mitochondrial-like	467	gi|48097100|ref|XP_391843.1|PREDICTED: 3-ketoacyl-CoA thiolase, mitochondrial-like [Apis mellifera]	XP_391843	3.40433e-25	86	117087	75	65
36994	3-ketoacyl- mitochondrial-like	1322	gi|193605889|ref|XP_001950874.1|PREDICTED: 3-ketoacyl-CoA thiolase, mitochondrial-like [Acyrthosiphon pisum]	XP_001950874	1.19292e-116	83	366311	260	218
37700	3-phosphoinositide-dependent protein kinase 1-like	361	gi|345487087|ref|XP_001600235.2|PREDICTED: 3-phosphoinositide-dependent protein kinase 1-like [Nasonia vitripennis]	XP_001600235	2.41224e-16	89	924337	49	44
38164	30s ribosomal protein s10-like	377	gi|110774858|ref|XP_001120185.1|PREDICTED: 30S ribosomal protein S10-like [Apis mellifera]	XP_001120185	3.70846e-14	83	808777	56	47
38165	30s ribosomal protein s10-like	443	gi|110774858|ref|XP_001120185.1|PREDICTED: 30S ribosomal protein S10-like [Apis mellifera]	XP_001120185	2.23268e-39	86	147132	98	85
38374	30s ribosomal protein s9-like	592	gi|328794062|ref|XP_003251977.1|PREDICTED: 30S ribosomal protein S9-like [Apis mellifera]	XP_003251977	1.5151e-14	78	820333	61	48
40137	33 kda inner dynein arm light	871	gi|212517719|gb|EEB19558.1|33 kDa inner dynein arm light chain, axonemal, putative [Pediculus humanus corporis]	EEB19558	5.35186e-18	80	985969	78	63
40578	34b cg9354-pa	102	gi|91088833|ref|XP_970537.1|PREDICTED: similar to RpL34b CG9354-PA [Tribolium castaneum]	XP_970537	0.0019601	95	462098	23	22
40573	34b cg9354-pa	190	gi|91088833|ref|XP_970537.1|PREDICTED: similar to RpL34b CG9354-PA [Tribolium castaneum]	XP_970537	2.41456e-13	100	766406	42	42
41203	39s ribosomal protein l13-like	418	gi|240849099|ref|NP_001155700.1|39S ribosomal protein L13-like [Acyrthosiphon pisum]	NP_001155700	9.01063e-06	52	596918	91	48
41427	39s ribosomal protein mitochondrial	119	gi|91086019|ref|XP_972971.1|PREDICTED: similar to 39S ribosomal protein L11, mitochondrial [Tribolium castaneum]	XP_972971	1.00483e-09	87	673958	39	34
41425	39s ribosomal protein mitochondrial	126	gi|110777042|ref|XP_001120084.1|PREDICTED: 39S ribosomal protein L53, mitochondrial [Apis mellifera]	XP_001120084	0.00236774	85	492914	34	29
41428	39s ribosomal protein mitochondrial	165	gi|91086019|ref|XP_972971.1|PREDICTED: similar to 39S ribosomal protein L11, mitochondrial [Tribolium castaneum]	XP_972971	1.79068e-11	94	727886	39	37
41921	39s ribosomal protein mitochondrial-like	129	gi|242247523|ref|NP_001156252.1|39S ribosomal protein L47, mitochondrial-like [Acyrthosiphon pisum]	NP_001156252	1.50173e-05	88	566102	34	30
41912	39s ribosomal protein mitochondrial-like	376	gi|156538807|ref|XP_001607957.1|PREDICTED: 39S ribosomal protein L42, mitochondrial-like [Nasonia vitripennis]	XP_001607957	0.000160771	65	550694	61	40
41914	39s ribosomal protein mitochondrial-like	386	gi|156548542|ref|XP_001603352.1|PREDICTED: 39S ribosomal protein L39, mitochondrial-like [Nasonia vitripennis]	XP_001603352	1.07591e-07	69	666254	65	45
41918	39s ribosomal protein mitochondrial-like	459	gi|193669062|ref|XP_001942935.1|PREDICTED: 39S ribosomal protein L28, mitochondrial-like [Acyrthosiphon pisum]	XP_001942935	2.8327e-13	71	79337	67	48
41923	39s ribosomal protein mitochondrial-like	1265	gi|328708088|ref|XP_001949570.2|PREDICTED: 39S ribosomal protein L44, mitochondrial-like [Acyrthosiphon pisum]	XP_001949570	5.89887e-95	67	308531	314	213
41920	39s ribosomal protein mitochondrial-like	1273	gi|242247523|ref|NP_001156252.1|39S ribosomal protein L47, mitochondrial-like [Acyrthosiphon pisum]	NP_001156252	1.00238e-82	72	273478	235	170
41916	39s ribosomal protein mitochondrial-like	1334	gi|193652458|ref|XP_001949601.1|PREDICTED: 39S ribosomal protein L39, mitochondrial-like [Acyrthosiphon pisum]	XP_001949601	6.61126e-115	75	360147	286	217
41917	39s ribosomal protein mitochondrial-like	5381	gi|193669062|ref|XP_001942935.1|PREDICTED: 39S ribosomal protein L28, mitochondrial-like [Acyrthosiphon pisum]	XP_001942935	5.96983e-80	71	285034	272	195
42367	4-coumarate-- ligase 3-like	148	gi|328708451|ref|XP_001951162.2|PREDICTED: 4-coumarate--CoA ligase 3-like [Acyrthosiphon pisum]	XP_001951162	1.70364e-11	82	75485	41	34
42366	4-coumarate-- ligase 3-like	2929	gi|328708451|ref|XP_001951162.2|PREDICTED: 4-coumarate--CoA ligase 3-like [Acyrthosiphon pisum]	XP_001951162	0.0	71	595.89	568	406
42670	4-hydroxybenzoate mitochondrial-like	1099	gi|345481641|ref|XP_001605798.2|PREDICTED: 4-hydroxybenzoate polyprenyltransferase, mitochondrial-like [Nasonia vitripennis]	XP_001605798	7.27296e-58	83	137502	111	93
42874	4-hydroxyphenylpyruvate dioxygenase	196	gi|91090908|ref|XP_973835.1|PREDICTED: similar to 4-hydroxyphenylpyruvate dioxygenase [Tribolium castaneum]	XP_973835	2.65279e-05	94	42743	19	18
43092	4-hydroxyphenylpyruvate dioxygenase, putative	94	gi|212508070|gb|EEB11881.1|4-hydroxyphenylpyruvate dioxygenase, putative [Pediculus humanus corporis]	EEB11881	0.0101701	89	492914	29	26
43090	4-hydroxyphenylpyruvate dioxygenase, putative	156	gi|212508070|gb|EEB11881.1|4-hydroxyphenylpyruvate dioxygenase, putative [Pediculus humanus corporis]	EEB11881	0.000154588	87	554546	33	29
43096	4-hydroxyphenylpyruvate dioxygenase, putative	172	gi|212508070|gb|EEB11881.1|4-hydroxyphenylpyruvate dioxygenase, putative [Pediculus humanus corporis]	EEB11881	8.15375e-12	84	758702	44	37
43097	4-hydroxyphenylpyruvate dioxygenase, putative	185	gi|212508070|gb|EEB11881.1|4-hydroxyphenylpyruvate dioxygenase, putative [Pediculus humanus corporis]	EEB11881	0.00059121	88	512174	26	23
43093	4-hydroxyphenylpyruvate dioxygenase, putative	191	gi|212508070|gb|EEB11881.1|4-hydroxyphenylpyruvate dioxygenase, putative [Pediculus humanus corporis]	EEB11881	0.00971404	95	508322	23	22
43091	4-hydroxyphenylpyruvate dioxygenase, putative	346	gi|212508070|gb|EEB11881.1|4-hydroxyphenylpyruvate dioxygenase, putative [Pediculus humanus corporis]	EEB11881	2.09131e-14	92	855001	50	46
43483	40s ribosomal protein	75	gi|212515762|gb|EEB17852.1|40S ribosomal protein S26, putative [Pediculus humanus corporis]	EEB17852	0.0028546	84	454394	25	21
43498	40s ribosomal protein	75	gi|212517174|gb|EEB19104.1|40S ribosomal protein S20, putative [Pediculus humanus corporis]	EEB19104	0.0242104	91	454394	24	22
43505	40s ribosomal protein	75	gi|212517174|gb|EEB19104.1|40S ribosomal protein S20, putative [Pediculus humanus corporis]	EEB19104	0.00178927	84	489062	25	21
43410	40s ribosomal protein	77	gi|212509516|gb|EEB12885.1|40S ribosomal protein S8, putative [Pediculus humanus corporis]	EEB12885	0.0542143	88	458246	25	22
43502	40s ribosomal protein	77	gi|212517174|gb|EEB19104.1|40S ribosomal protein S20, putative [Pediculus humanus corporis]	EEB19104	0.00606803	92	473654	25	23
43497	40s ribosomal protein	77	gi|212517174|gb|EEB19104.1|40S ribosomal protein S20, putative [Pediculus humanus corporis]	EEB19104	0.000237202	96	512174	25	24
43348	40s ribosomal protein	78	gi|212505360|gb|EEB09832.1|40S ribosomal protein S21, putative [Pediculus humanus corporis]	EEB09832	0.0421804	88	44669	25	22
43493	40s ribosomal protein	78	gi|212517174|gb|EEB19104.1|40S ribosomal protein S20, putative [Pediculus humanus corporis]	EEB19104	0.00323247	88	481358	25	22
43501	40s ribosomal protein	78	gi|212517174|gb|EEB19104.1|40S ribosomal protein S20, putative [Pediculus humanus corporis]	EEB19104	0.00209517	88	48521	25	22
43500	40s ribosomal protein	78	gi|212517174|gb|EEB19104.1|40S ribosomal protein S20, putative [Pediculus humanus corporis]	EEB19104	0.000869888	92	496766	25	23
43494	40s ribosomal protein	78	gi|212517174|gb|EEB19104.1|40S ribosomal protein S20, putative [Pediculus humanus corporis]	EEB19104	0.000181304	92	516026	25	23
43421	40s ribosomal protein	79	gi|212509863|gb|EEB13149.1|40S ribosomal protein S29, putative [Pediculus humanus corporis]	EEB13149	0.0359242	84	44669	25	21
43495	40s ribosomal protein	80	gi|212517174|gb|EEB19104.1|40S ribosomal protein S20, putative [Pediculus humanus corporis]	EEB19104	0.0951649	80	438986	26	21
43370	40s ribosomal protein	80	gi|212505723|gb|EEB10115.1|40S ribosomal protein S17, putative [Pediculus humanus corporis]	EEB10115	0.00104672	92	492914	26	24
43369	40s ribosomal protein	81	gi|212505723|gb|EEB10115.1|40S ribosomal protein S17, putative [Pediculus humanus corporis]	EEB10115	0.101149	84	438986	26	22
43359	40s ribosomal protein	82	gi|212505723|gb|EEB10115.1|40S ribosomal protein S17, putative [Pediculus humanus corporis]	EEB10115	0.00423676	85	477506	27	23
43492	40s ribosomal protein	82	gi|212517174|gb|EEB19104.1|40S ribosomal protein S20, putative [Pediculus humanus corporis]	EEB19104	4.1076e-05	88	50447	27	24
43392	40s ribosomal protein	83	gi|212507004|gb|EEB11050.1|40S ribosomal protein S10, putative [Pediculus humanus corporis]	EEB11050	0.0235072	81	462098	27	22
43360	40s ribosomal protein	83	gi|212505723|gb|EEB10115.1|40S ribosomal protein S17, putative [Pediculus humanus corporis]	EEB10115	0.0121271	81	46595	27	22
43351	40s ribosomal protein	83	gi|212505360|gb|EEB09832.1|40S ribosomal protein S21, putative [Pediculus humanus corporis]	EEB09832	0.00196203	92	48521	26	24
43380	40s ribosomal protein	83	gi|212505805|gb|EEB10174.1|40S ribosomal protein S15A, putative [Pediculus humanus corporis]	EEB10174	0.00150389	88	489062	27	24
43471	40s ribosomal protein	83	gi|212515158|gb|EEB17339.1|40S ribosomal protein S5, putative [Pediculus humanus corporis]	EEB17339	0.000806329	88	50447	27	24
43375	40s ribosomal protein	84	gi|212505723|gb|EEB10115.1|40S ribosomal protein S17, putative [Pediculus humanus corporis]	EEB10115	0.0023678	85	458246	27	23
43518	40s ribosomal protein	84	gi|212517468|gb|EEB19356.1|40S ribosomal protein S19, putative [Pediculus humanus corporis]	EEB19356	0.000178785	96	516026	27	26
43545	40s ribosomal protein	85	gi|212518615|gb|EEB20350.1|40S ribosomal protein S23, putative [Pediculus humanus corporis]	EEB20350	0.000477541	85	50447	28	24
43365	40s ribosomal protein	85	gi|212505723|gb|EEB10115.1|40S ribosomal protein S17, putative [Pediculus humanus corporis]	EEB10115	4.502e-07	92	535286	28	26
43374	40s ribosomal protein	86	gi|212505723|gb|EEB10115.1|40S ribosomal protein S17, putative [Pediculus humanus corporis]	EEB10115	2.401e-07	89	54299	28	25
43491	40s ribosomal protein	86	gi|212517174|gb|EEB19104.1|40S ribosomal protein S20, putative [Pediculus humanus corporis]	EEB19104	8.45179e-06	92	554546	27	25
43401	40s ribosomal protein	87	gi|212509347|gb|EEB12754.1|40S ribosomal protein S12, putative [Pediculus humanus corporis]	EEB12754	0.00059733	86	473654	29	25
43443	40s ribosomal protein	87	gi|212511928|gb|EEB14788.1|40S ribosomal protein SA, putative [Pediculus humanus corporis]	EEB14788	3.15794e-05	88	554546	27	24
43391	40s ribosomal protein	87	gi|212507004|gb|EEB11050.1|40S ribosomal protein S10, putative [Pediculus humanus corporis]	EEB11050	3.95343e-06	96	566102	28	27
43469	40s ribosomal protein	88	gi|212515158|gb|EEB17339.1|40S ribosomal protein S5, putative [Pediculus humanus corporis]	EEB17339	0.00501333	79	48521	29	23
43353	40s ribosomal protein	89	gi|212505360|gb|EEB09832.1|40S ribosomal protein S21, putative [Pediculus humanus corporis]	EEB09832	1.2816e-05	89	516026	29	26
43373	40s ribosomal protein	89	gi|212505723|gb|EEB10115.1|40S ribosomal protein S17, putative [Pediculus humanus corporis]	EEB10115	1.31842e-05	86	550694	29	25
43362	40s ribosomal protein	90	gi|212505723|gb|EEB10115.1|40S ribosomal protein S17, putative [Pediculus humanus corporis]	EEB10115	0.0477113	82	450542	29	24
43356	40s ribosomal protein	90	gi|212505723|gb|EEB10115.1|40S ribosomal protein S17, putative [Pediculus humanus corporis]	EEB10115	0.00197158	86	489062	29	25
43366	40s ribosomal protein	90	gi|212505723|gb|EEB10115.1|40S ribosomal protein S17, putative [Pediculus humanus corporis]	EEB10115	9.04865e-05	86	527582	30	26
43407	40s ribosomal protein	90	gi|212509516|gb|EEB12885.1|40S ribosomal protein S8, putative [Pediculus humanus corporis]	EEB12885	3.1397e-06	86	546842	30	26
43346	40s ribosomal protein	90	gi|212505360|gb|EEB09832.1|40S ribosomal protein S21, putative [Pediculus humanus corporis]	EEB09832	4.22464e-06	96	558398	30	29
43413	40s ribosomal protein	93	gi|212509516|gb|EEB12885.1|40S ribosomal protein S8, putative [Pediculus humanus corporis]	EEB12885	2.23708e-07	93	604622	30	28
43481	40s ribosomal protein	94	gi|212515762|gb|EEB17852.1|40S ribosomal protein S26, putative [Pediculus humanus corporis]	EEB17852	5.73337e-05	90	531434	30	27
43525	40s ribosomal protein	94	gi|212517468|gb|EEB19356.1|40S ribosomal protein S19, putative [Pediculus humanus corporis]	EEB19356	1.2663e-10	93	662402	31	29
43352	40s ribosomal protein	95	gi|212505360|gb|EEB09832.1|40S ribosomal protein S21, putative [Pediculus humanus corporis]	EEB09832	0.00257352	83	481358	31	26
43403	40s ribosomal protein	96	gi|212509347|gb|EEB12754.1|40S ribosomal protein S12, putative [Pediculus humanus corporis]	EEB12754	5.44062e-07	93	589214	31	29
43372	40s ribosomal protein	97	gi|212505723|gb|EEB10115.1|40S ribosomal protein S17, putative [Pediculus humanus corporis]	EEB10115	3.24622e-05	90	539138	31	28
43400	40s ribosomal protein	97	gi|212509347|gb|EEB12754.1|40S ribosomal protein S12, putative [Pediculus humanus corporis]	EEB12754	5.66469e-07	93	589214	30	28
43357	40s ribosomal protein	98	gi|212505723|gb|EEB10115.1|40S ribosomal protein S17, putative [Pediculus humanus corporis]	EEB10115	0.000309401	84	512174	32	27
43463	40s ribosomal protein	98	gi|212512679|gb|EEB15398.1|40S ribosomal protein S3A, putative [Pediculus humanus corporis]	EEB15398	3.4823e-07	84	58151	32	27
43538	40s ribosomal protein	98	gi|212518046|gb|EEB19848.1|40S ribosomal protein S11, putative [Pediculus humanus corporis]	EEB19848	2.26773e-06	93	573806	31	29
43543	40s ribosomal protein	98	gi|212518615|gb|EEB20350.1|40S ribosomal protein S23, putative [Pediculus humanus corporis]	EEB20350	2.66315e-07	87	596918	32	28
43341	40s ribosomal protein	99	gi|212505360|gb|EEB09832.1|40S ribosomal protein S21, putative [Pediculus humanus corporis]	EEB09832	0.0341846	73	450542	30	22
43399	40s ribosomal protein	99	gi|212509347|gb|EEB12754.1|40S ribosomal protein S12, putative [Pediculus humanus corporis]	EEB12754	9.76422e-05	83	527582	30	25
43479	40s ribosomal protein	99	gi|212515762|gb|EEB17852.1|40S ribosomal protein S26, putative [Pediculus humanus corporis]	EEB17852	1.0246e-06	87	550694	31	27
43345	40s ribosomal protein	99	gi|212505360|gb|EEB09832.1|40S ribosomal protein S21, putative [Pediculus humanus corporis]	EEB09832	1.01255e-05	86	546842	30	26
43452	40s ribosomal protein	99	gi|212512491|gb|EEB15254.1|40S ribosomal protein S13, putative [Pediculus humanus corporis]	EEB15254	5.74826e-07	90	589214	33	30
43338	40s ribosomal protein	100	gi|212505360|gb|EEB09832.1|40S ribosomal protein S21, putative [Pediculus humanus corporis]	EEB09832	0.0969814	90	438986	22	20
43350	40s ribosomal protein	100	gi|212505360|gb|EEB09832.1|40S ribosomal protein S21, putative [Pediculus humanus corporis]	EEB09832	9.45341e-05	86	519878	30	26
43358	40s ribosomal protein	100	gi|212505723|gb|EEB10115.1|40S ribosomal protein S17, putative [Pediculus humanus corporis]	EEB10115	1.51886e-05	87	550694	32	28
43361	40s ribosomal protein	100	gi|212505723|gb|EEB10115.1|40S ribosomal protein S17, putative [Pediculus humanus corporis]	EEB10115	1.48488e-06	87	577658	33	29
43482	40s ribosomal protein	101	gi|212515762|gb|EEB17852.1|40S ribosomal protein S26, putative [Pediculus humanus corporis]	EEB17852	3.42178e-05	93	539138	29	27
43458	40s ribosomal protein	101	gi|212512679|gb|EEB15398.1|40S ribosomal protein S3A, putative [Pediculus humanus corporis]	EEB15398	2.42339e-07	87	612326	33	29
43546	40s ribosomal protein	101	gi|212518615|gb|EEB20350.1|40S ribosomal protein S23, putative [Pediculus humanus corporis]	EEB20350	1.00955e-07	90	612326	33	30
43367	40s ribosomal protein	102	gi|212505723|gb|EEB10115.1|40S ribosomal protein S17, putative [Pediculus humanus corporis]	EEB10115	2.50445e-05	81	54299	33	27
43426	40s ribosomal protein	103	gi|212509863|gb|EEB13149.1|40S ribosomal protein S29, putative [Pediculus humanus corporis]	EEB13149	3.3325e-05	88	50447	27	24
43415	40s ribosomal protein	107	gi|212509516|gb|EEB12885.1|40S ribosomal protein S8, putative [Pediculus humanus corporis]	EEB12885	1.18696e-10	91	69707	35	32
43448	40s ribosomal protein	117	gi|212512081|gb|EEB14913.1|40S ribosomal protein S25, putative [Pediculus humanus corporis]	EEB14913	0.0744215	95	44669	22	21
43423	40s ribosomal protein	118	gi|212509863|gb|EEB13149.1|40S ribosomal protein S29, putative [Pediculus humanus corporis]	EEB13149	0.0110214	95	46595	22	21
43389	40s ribosomal protein	123	gi|212507004|gb|EEB11050.1|40S ribosomal protein S10, putative [Pediculus humanus corporis]	EEB11050	0.0582313	85	454394	28	24
43344	40s ribosomal protein	123	gi|212505360|gb|EEB09832.1|40S ribosomal protein S21, putative [Pediculus humanus corporis]	EEB09832	8.08476e-05	96	527582	27	26
43490	40s ribosomal protein	124	gi|212517174|gb|EEB19104.1|40S ribosomal protein S20, putative [Pediculus humanus corporis]	EEB19104	5.14878e-08	90	62003	30	27
43521	40s ribosomal protein	127	gi|212517468|gb|EEB19356.1|40S ribosomal protein S19, putative [Pediculus humanus corporis]	EEB19356	5.77583e-06	96	566102	27	26
43478	40s ribosomal protein	135	gi|212515762|gb|EEB17852.1|40S ribosomal protein S26, putative [Pediculus humanus corporis]	EEB17852	3.28058e-05	90	54299	31	28
43412	40s ribosomal protein	136	gi|212509516|gb|EEB12885.1|40S ribosomal protein S8, putative [Pediculus humanus corporis]	EEB12885	0.00898981	95	48521	22	21
43480	40s ribosomal protein	137	gi|212515762|gb|EEB17852.1|40S ribosomal protein S26, putative [Pediculus humanus corporis]	EEB17852	6.29952e-05	90	535286	31	28
43425	40s ribosomal protein	137	gi|212509863|gb|EEB13149.1|40S ribosomal protein S29, putative [Pediculus humanus corporis]	EEB13149	4.06853e-06	96	558398	27	26
43477	40s ribosomal protein	139	gi|212515762|gb|EEB17852.1|40S ribosomal protein S26, putative [Pediculus humanus corporis]	EEB17852	7.05715e-16	93	828037	45	42
43385	40s ribosomal protein	151	gi|212505805|gb|EEB10174.1|40S ribosomal protein S15A, putative [Pediculus humanus corporis]	EEB10174	0.000203475	73	527582	45	33
43383	40s ribosomal protein	153	gi|212505805|gb|EEB10174.1|40S ribosomal protein S15A, putative [Pediculus humanus corporis]	EEB10174	5.4873e-14	87	758702	41	36
43378	40s ribosomal protein	163	gi|212505805|gb|EEB10174.1|40S ribosomal protein S15A, putative [Pediculus humanus corporis]	EEB10174	1.21088e-13	88	777962	43	38
43342	40s ribosomal protein	169	gi|212505360|gb|EEB09832.1|40S ribosomal protein S21, putative [Pediculus humanus corporis]	EEB09832	5.41644e-10	96	670106	33	32
43424	40s ribosomal protein	170	gi|212509863|gb|EEB13149.1|40S ribosomal protein S29, putative [Pediculus humanus corporis]	EEB13149	2.99155e-09	96	643142	31	30
43539	40s ribosomal protein	171	gi|212518046|gb|EEB19848.1|40S ribosomal protein S11, putative [Pediculus humanus corporis]	EEB19848	1.22076e-26	96	112079	56	54
43519	40s ribosomal protein	174	gi|212517468|gb|EEB19356.1|40S ribosomal protein S19, putative [Pediculus humanus corporis]	EEB19356	0.00158162	89	50447	29	26
43336	40s ribosomal protein	174	gi|212505360|gb|EEB09832.1|40S ribosomal protein S21, putative [Pediculus humanus corporis]	EEB09832	7.56768e-13	94	747146	39	37
43386	40s ribosomal protein	175	gi|212505805|gb|EEB10174.1|40S ribosomal protein S15A, putative [Pediculus humanus corporis]	EEB10174	1.12746e-23	100	103.99	50	50
43377	40s ribosomal protein	181	gi|212505723|gb|EEB10115.1|40S ribosomal protein S17, putative [Pediculus humanus corporis]	EEB10115	7.0489e-14	78	758702	51	40
43532	40s ribosomal protein	187	gi|212518046|gb|EEB19848.1|40S ribosomal protein S11, putative [Pediculus humanus corporis]	EEB19848	2.45257e-30	98	121709	59	58
43419	40s ribosomal protein	188	gi|212509863|gb|EEB13149.1|40S ribosomal protein S29, putative [Pediculus humanus corporis]	EEB13149	1.33073e-06	100	577658	27	27
43416	40s ribosomal protein	188	gi|212509863|gb|EEB13149.1|40S ribosomal protein S29, putative [Pediculus humanus corporis]	EEB13149	3.47989e-12	94	724034	38	36
43449	40s ribosomal protein	194	gi|212512081|gb|EEB14913.1|40S ribosomal protein S25, putative [Pediculus humanus corporis]	EEB14913	0.000994129	100	512174	24	24
43537	40s ribosomal protein	194	gi|212518046|gb|EEB19848.1|40S ribosomal protein S11, putative [Pediculus humanus corporis]	EEB19848	2.78195e-14	78	804925	55	43
43427	40s ribosomal protein	198	gi|212509863|gb|EEB13149.1|40S ribosomal protein S29, putative [Pediculus humanus corporis]	EEB13149	5.41119e-13	100	747146	36	36
43529	40s ribosomal protein	198	gi|212518046|gb|EEB19848.1|40S ribosomal protein S11, putative [Pediculus humanus corporis]	EEB19848	1.66157e-20	83	966709	62	52
43418	40s ribosomal protein	201	gi|212509863|gb|EEB13149.1|40S ribosomal protein S29, putative [Pediculus humanus corporis]	EEB13149	0.000161951	85	52373	28	24
43484	40s ribosomal protein	203	gi|212515762|gb|EEB17852.1|40S ribosomal protein S26, putative [Pediculus humanus corporis]	EEB17852	1.52262e-17	95	878113	45	43
43402	40s ribosomal protein	205	gi|212509347|gb|EEB12754.1|40S ribosomal protein S12, putative [Pediculus humanus corporis]	EEB12754	4.21865e-13	86	770258	45	39
43476	40s ribosomal protein	205	gi|212515762|gb|EEB17852.1|40S ribosomal protein S26, putative [Pediculus humanus corporis]	EEB17852	3.02702e-19	95	924337	47	45
43534	40s ribosomal protein	226	gi|212518046|gb|EEB19848.1|40S ribosomal protein S11, putative [Pediculus humanus corporis]	EEB19848	3.71444e-16	97	858853	42	41
43404	40s ribosomal protein	234	gi|212509516|gb|EEB12885.1|40S ribosomal protein S8, putative [Pediculus humanus corporis]	EEB12885	2.99154e-20	92	978265	51	47
43379	40s ribosomal protein	237	gi|212505805|gb|EEB10174.1|40S ribosomal protein S15A, putative [Pediculus humanus corporis]	EEB10174	2.77874e-37	100	139813	69	69
43533	40s ribosomal protein	251	gi|212518046|gb|EEB19848.1|40S ribosomal protein S11, putative [Pediculus humanus corporis]	EEB19848	4.73344e-31	96	124.79	62	60
43406	40s ribosomal protein	257	gi|212509516|gb|EEB12885.1|40S ribosomal protein S8, putative [Pediculus humanus corporis]	EEB12885	8.95152e-15	93	835741	45	42
43408	40s ribosomal protein	265	gi|212509516|gb|EEB12885.1|40S ribosomal protein S8, putative [Pediculus humanus corporis]	EEB12885	1.02846e-07	96	63929	33	32
43530	40s ribosomal protein	267	gi|212518046|gb|EEB19848.1|40S ribosomal protein S11, putative [Pediculus humanus corporis]	EEB19848	1.28616e-09	88	689366	42	37
43515	40s ribosomal protein	272	gi|212517468|gb|EEB19356.1|40S ribosomal protein S19, putative [Pediculus humanus corporis]	EEB19356	8.03648e-10	100	693218	30	30
43514	40s ribosomal protein	284	gi|212517468|gb|EEB19356.1|40S ribosomal protein S19, putative [Pediculus humanus corporis]	EEB19356	3.56931e-17	100	889669	42	42
43405	40s ribosomal protein	288	gi|212509516|gb|EEB12885.1|40S ribosomal protein S8, putative [Pediculus humanus corporis]	EEB12885	1.22968e-21	94	102064	55	52
43474	40s ribosomal protein	290	gi|212515762|gb|EEB17852.1|40S ribosomal protein S26, putative [Pediculus humanus corporis]	EEB17852	1.60052e-16	93	866557	43	40
43473	40s ribosomal protein	296	gi|212515762|gb|EEB17852.1|40S ribosomal protein S26, putative [Pediculus humanus corporis]	EEB17852	1.82383e-13	94	785666	39	37
43382	40s ribosomal protein	313	gi|212505805|gb|EEB10174.1|40S ribosomal protein S15A, putative [Pediculus humanus corporis]	EEB10174	6.00326e-39	91	145206	86	79
43487	40s ribosomal protein	330	gi|212516288|gb|EEB18321.1|40S ribosomal protein S3a, putative [Pediculus humanus corporis]	EEB18321	0.000174598	71	577658	59	42
43354	40s ribosomal protein	346	gi|212505723|gb|EEB10115.1|40S ribosomal protein S17, putative [Pediculus humanus corporis]	EEB10115	9.42093e-24	91	106301	60	55
43542	40s ribosomal protein	352	gi|212518615|gb|EEB20350.1|40S ribosomal protein S23, putative [Pediculus humanus corporis]	EEB20350	9.40791e-70	98	224557	112	110
43355	40s ribosomal protein	404	gi|212505723|gb|EEB10115.1|40S ribosomal protein S17, putative [Pediculus humanus corporis]	EEB10115	6.0691e-79	96	245743	129	124
43486	40s ribosomal protein	437	gi|212516288|gb|EEB18321.1|40S ribosomal protein S3a, putative [Pediculus humanus corporis]	EEB18321	3.88334e-15	69	901225	85	59
43335	40s ribosomal protein	466	gi|212505360|gb|EEB09832.1|40S ribosomal protein S21, putative [Pediculus humanus corporis]	EEB09832	4.72706e-45	97	161384	83	81
43531	40s ribosomal protein	481	gi|212518046|gb|EEB19848.1|40S ribosomal protein S11, putative [Pediculus humanus corporis]	EEB19848	4.73963e-23	83	107071	78	65
43475	40s ribosomal protein	515	gi|212515762|gb|EEB17852.1|40S ribosomal protein S26, putative [Pediculus humanus corporis]	EEB17852	2.94126e-51	97	178718	91	89
43343	40s ribosomal protein	728	gi|212505360|gb|EEB09832.1|40S ribosomal protein S21, putative [Pediculus humanus corporis]	EEB09832	0.0730522	81	44669	27	22
43337	40s ribosomal protein	904	gi|212505360|gb|EEB09832.1|40S ribosomal protein S21, putative [Pediculus humanus corporis]	EEB09832	4.28734e-43	97	161384	83	81
43485	40s ribosomal protein	966	gi|212516288|gb|EEB18321.1|40S ribosomal protein S3a, putative [Pediculus humanus corporis]	EEB18321	1.44252e-78	93	270396	153	143
43420	40s ribosomal protein	1933	gi|212509863|gb|EEB13149.1|40S ribosomal protein S29, putative [Pediculus humanus corporis]	EEB13149	0.000174079	96	589214	30	29
43767	40s ribosomal protein s10-like	97	gi|156549869|ref|XP_001599602.1|PREDICTED: 40S ribosomal protein S10-like [Nasonia vitripennis]	XP_001599602	0.0156261	78	46595	32	25
43995	40s ribosomal protein s10-like isoform 1	90	gi|48106363|ref|XP_393059.1|PREDICTED: 40S ribosomal protein S10-like isoform 1 [Apis mellifera]	XP_393059	0.00119828	82	496766	29	24
43996	40s ribosomal protein s10-like isoform 1	92	gi|48106363|ref|XP_393059.1|PREDICTED: 40S ribosomal protein S10-like isoform 1 [Apis mellifera]	XP_393059	0.000397602	73	508322	30	22
43990	40s ribosomal protein s10-like isoform 1	144	gi|48106363|ref|XP_393059.1|PREDICTED: 40S ribosomal protein S10-like isoform 1 [Apis mellifera]	XP_393059	2.38949e-15	81	824185	48	39
43989	40s ribosomal protein s10-like isoform 1	468	gi|48106363|ref|XP_393059.1|PREDICTED: 40S ribosomal protein S10-like isoform 1 [Apis mellifera]	XP_393059	1.40454e-31	83	129028	78	65
44904	40s ribosomal protein s11	88	gi|110756499|ref|XP_001119947.1|PREDICTED: 40S ribosomal protein S11 [Apis mellifera]	XP_001119947	1.95415e-07	100	60077	29	29
44909	40s ribosomal protein s11	91	gi|110756499|ref|XP_001119947.1|PREDICTED: 40S ribosomal protein S11 [Apis mellifera]	XP_001119947	0.00686133	86	473654	29	25
44906	40s ribosomal protein s11	92	gi|110756499|ref|XP_001119947.1|PREDICTED: 40S ribosomal protein S11 [Apis mellifera]	XP_001119947	0.000320604	90	512174	30	27
44907	40s ribosomal protein s11	97	gi|110756499|ref|XP_001119947.1|PREDICTED: 40S ribosomal protein S11 [Apis mellifera]	XP_001119947	0.0182224	100	46595	19	19
44908	40s ribosomal protein s11	111	gi|110756499|ref|XP_001119947.1|PREDICTED: 40S ribosomal protein S11 [Apis mellifera]	XP_001119947	0.000188431	93	519878	31	29
44903	40s ribosomal protein s11	282	gi|110756499|ref|XP_001119947.1|PREDICTED: 40S ribosomal protein S11 [Apis mellifera]	XP_001119947	2.48119e-12	90	762554	44	40
44910	40s ribosomal protein s11	325	gi|110756499|ref|XP_001119947.1|PREDICTED: 40S ribosomal protein S11 [Apis mellifera]	XP_001119947	8.9305e-45	94	158303	87	82
45502	40s ribosomal protein s11-like	91	gi|156542267|ref|XP_001599669.1|PREDICTED: 40S ribosomal protein S11-like [Nasonia vitripennis]	XP_001599669	0.0491415	79	450542	29	23
45495	40s ribosomal protein s11-like	120	gi|156542267|ref|XP_001599669.1|PREDICTED: 40S ribosomal protein S11-like [Nasonia vitripennis]	XP_001599669	6.58082e-06	96	566102	28	27
45493	40s ribosomal protein s11-like	166	gi|156542267|ref|XP_001599669.1|PREDICTED: 40S ribosomal protein S11-like [Nasonia vitripennis]	XP_001599669	1.3701e-05	96	535286	29	28
45499	40s ribosomal protein s11-like	171	gi|156542267|ref|XP_001599669.1|PREDICTED: 40S ribosomal protein S11-like [Nasonia vitripennis]	XP_001599669	3.1207e-26	94	108612	57	54
45497	40s ribosomal protein s11-like	184	gi|156542267|ref|XP_001599669.1|PREDICTED: 40S ribosomal protein S11-like [Nasonia vitripennis]	XP_001599669	0.0154948	80	477506	31	25
45501	40s ribosomal protein s11-like	194	gi|156542267|ref|XP_001599669.1|PREDICTED: 40S ribosomal protein S11-like [Nasonia vitripennis]	XP_001599669	1.16044e-18	97	916633	45	44
45494	40s ribosomal protein s11-like	390	gi|156542267|ref|XP_001599669.1|PREDICTED: 40S ribosomal protein S11-like [Nasonia vitripennis]	XP_001599669	6.70674e-14	97	816481	42	41
45492	40s ribosomal protein s11-like	720	gi|156542267|ref|XP_001599669.1|PREDICTED: 40S ribosomal protein S11-like [Nasonia vitripennis]	XP_001599669	2.14436e-62	89	211.46	127	114
45777	40s ribosomal protein s12	85	gi|328776219|ref|XP_624645.2|PREDICTED: 40S ribosomal protein S12 [Apis mellifera]	XP_624645	3.72789e-05	96	539138	25	24
45775	40s ribosomal protein s12	98	gi|328776219|ref|XP_624645.2|PREDICTED: 40S ribosomal protein S12 [Apis mellifera]	XP_624645	4.07652e-08	93	623882	32	30
45773	40s ribosomal protein s12	146	gi|328776219|ref|XP_624645.2|PREDICTED: 40S ribosomal protein S12 [Apis mellifera]	XP_624645	0.0392503	85	46595	27	23
46049	40s ribosomal protein s12-like	86	gi|156546944|ref|XP_001605124.1|PREDICTED: 40S ribosomal protein S12-like [Nasonia vitripennis]	XP_001605124	0.00408016	82	481358	28	23
46045	40s ribosomal protein s12-like	122	gi|156546944|ref|XP_001605124.1|PREDICTED: 40S ribosomal protein S12-like [Nasonia vitripennis]	XP_001605124	2.99604e-13	95	762554	40	38
46047	40s ribosomal protein s12-like	255	gi|156546944|ref|XP_001605124.1|PREDICTED: 40S ribosomal protein S12-like [Nasonia vitripennis]	XP_001605124	2.49063e-11	81	727886	61	50
46041	40s ribosomal protein s12-like	358	gi|156546944|ref|XP_001605124.1|PREDICTED: 40S ribosomal protein S12-like [Nasonia vitripennis]	XP_001605124	1.16728e-19	92	962857	55	51
46800	40s ribosomal protein s13	99	gi|66562243|ref|XP_624256.1|PREDICTED: 40S ribosomal protein S13 [Apis mellifera]	XP_624256	5.63106e-07	93	589214	32	30
47057	40s ribosomal protein s13- partial	81	gi|345496841|ref|XP_001600790.2|PREDICTED: 40S ribosomal protein S13-like, partial [Nasonia vitripennis]	XP_001600790	0.0163183	85	462098	28	24
47587	40s ribosomal protein s15	79	gi|110757985|ref|XP_624038.2|PREDICTED: 40S ribosomal protein S15 [Apis mellifera]	XP_624038	5.10688e-05	96	531434	26	25
47588	40s ribosomal protein s15	111	gi|110757985|ref|XP_624038.2|PREDICTED: 40S ribosomal protein S15 [Apis mellifera]	XP_624038	1.78999e-05	96	550694	25	24
47584	40s ribosomal protein s15	137	gi|110757985|ref|XP_624038.2|PREDICTED: 40S ribosomal protein S15 [Apis mellifera]	XP_624038	0.000125641	92	531434	26	24
47582	40s ribosomal protein s15	153	gi|110757985|ref|XP_624038.2|PREDICTED: 40S ribosomal protein S15 [Apis mellifera]	XP_624038	1.04904e-13	94	777962	39	37
47586	40s ribosomal protein s15	156	gi|110757985|ref|XP_624038.2|PREDICTED: 40S ribosomal protein S15 [Apis mellifera]	XP_624038	3.32973e-10	100	685514	32	32
47592	40s ribosomal protein s15	201	gi|110757985|ref|XP_624038.2|PREDICTED: 40S ribosomal protein S15 [Apis mellifera]	XP_624038	0.0360882	100	469802	22	22
47575	40s ribosomal protein s15	209	gi|110757985|ref|XP_624038.2|PREDICTED: 40S ribosomal protein S15 [Apis mellifera]	XP_624038	1.09516e-13	90	785666	43	39
47574	40s ribosomal protein s15	217	gi|110757985|ref|XP_624038.2|PREDICTED: 40S ribosomal protein S15 [Apis mellifera]	XP_624038	2.81534e-19	74	935893	66	49
47578	40s ribosomal protein s15	218	gi|110757985|ref|XP_624038.2|PREDICTED: 40S ribosomal protein S15 [Apis mellifera]	XP_624038	1.33765e-06	88	596918	35	31
47598	40s ribosomal protein s15	236	gi|156546898|ref|XP_001599736.1|PREDICTED: 40S ribosomal protein S15 [Nasonia vitripennis]	XP_001599736	2.97109e-26	96	111694	58	56
47597	40s ribosomal protein s15	248	gi|156546898|ref|XP_001599736.1|PREDICTED: 40S ribosomal protein S15 [Nasonia vitripennis]	XP_001599736	4.62105e-08	82	643142	46	38
47576	40s ribosomal protein s15	286	gi|110757985|ref|XP_624038.2|PREDICTED: 40S ribosomal protein S15 [Apis mellifera]	XP_624038	3.05808e-29	86	120168	74	64
47577	40s ribosomal protein s15	312	gi|110757985|ref|XP_624038.2|PREDICTED: 40S ribosomal protein S15 [Apis mellifera]	XP_624038	1.01817e-21	83	101293	65	54
47599	40s ribosomal protein s15	357	gi|156546898|ref|XP_001599736.1|PREDICTED: 40S ribosomal protein S15 [Nasonia vitripennis]	XP_001599736	4.86135e-38	95	143665	91	87
47600	40s ribosomal protein s15	506	gi|156546898|ref|XP_001599736.1|PREDICTED: 40S ribosomal protein S15 [Nasonia vitripennis]	XP_001599736	3.18288e-45	95	164466	146	139
47904	40s ribosomal protein s15a-like	90	gi|156544938|ref|XP_001607263.1|PREDICTED: 40S ribosomal protein S15a-like [Nasonia vitripennis]	XP_001607263	3.4371e-07	96	566102	29	28
48456	40s ribosomal protein s15aa-like isoform 3	165	gi|110755382|ref|XP_623524.2|PREDICTED: 40S ribosomal protein S15Aa-like isoform 3 [Apis mellifera]	XP_623524	0.000328407	80	52373	30	24
49376	40s ribosomal protein s16	75	gi|110756571|ref|XP_001122174.1|PREDICTED: 40S ribosomal protein S16 [Apis mellifera]	XP_001122174	0.0059128	91	44669	24	22
49367	40s ribosomal protein s16	79	gi|110756571|ref|XP_001122174.1|PREDICTED: 40S ribosomal protein S16 [Apis mellifera]	XP_001122174	0.0139706	88	46595	26	23
49366	40s ribosomal protein s16	81	gi|110756571|ref|XP_001122174.1|PREDICTED: 40S ribosomal protein S16 [Apis mellifera]	XP_001122174	0.0356264	88	454394	25	22
49379	40s ribosomal protein s16	97	gi|110756571|ref|XP_001122174.1|PREDICTED: 40S ribosomal protein S16 [Apis mellifera]	XP_001122174	9.06734e-06	93	554546	31	29
49380	40s ribosomal protein s16	122	gi|110756571|ref|XP_001122174.1|PREDICTED: 40S ribosomal protein S16 [Apis mellifera]	XP_001122174	0.00130699	80	500618	30	24
49378	40s ribosomal protein s16	124	gi|110756571|ref|XP_001122174.1|PREDICTED: 40S ribosomal protein S16 [Apis mellifera]	XP_001122174	6.85209e-05	100	535286	27	27
49369	40s ribosomal protein s16	139	gi|110756571|ref|XP_001122174.1|PREDICTED: 40S ribosomal protein S16 [Apis mellifera]	XP_001122174	6.47569e-08	82	623882	46	38
49371	40s ribosomal protein s16	154	gi|110756571|ref|XP_001122174.1|PREDICTED: 40S ribosomal protein S16 [Apis mellifera]	XP_001122174	1.76948e-19	96	932041	51	49
49372	40s ribosomal protein s16	156	gi|110756571|ref|XP_001122174.1|PREDICTED: 40S ribosomal protein S16 [Apis mellifera]	XP_001122174	4.45979e-06	84	573806	33	28
49370	40s ribosomal protein s16	181	gi|110756571|ref|XP_001122174.1|PREDICTED: 40S ribosomal protein S16 [Apis mellifera]	XP_001122174	9.03268e-15	92	812629	42	39
49365	40s ribosomal protein s16	201	gi|110756571|ref|XP_001122174.1|PREDICTED: 40S ribosomal protein S16 [Apis mellifera]	XP_001122174	3.15382e-05	86	554546	36	31
49362	40s ribosomal protein s16	213	gi|110756571|ref|XP_001122174.1|PREDICTED: 40S ribosomal protein S16 [Apis mellifera]	XP_001122174	2.72286e-09	92	670106	39	36
49363	40s ribosomal protein s16	223	gi|110756571|ref|XP_001122174.1|PREDICTED: 40S ribosomal protein S16 [Apis mellifera]	XP_001122174	5.27602e-20	90	955153	55	50
49361	40s ribosomal protein s16	285	gi|110756571|ref|XP_001122174.1|PREDICTED: 40S ribosomal protein S16 [Apis mellifera]	XP_001122174	1.03858e-19	85	955153	60	51
49364	40s ribosomal protein s16	678	gi|110756571|ref|XP_001122174.1|PREDICTED: 40S ribosomal protein S16 [Apis mellifera]	XP_001122174	6.29845e-89	95	278.1	148	142
49652	40s ribosomal protein s16-like	79	gi|240849397|ref|NP_001155817.1|40S ribosomal protein S16-like [Acyrthosiphon pisum]	NP_001155817	0.00346908	92	481358	26	24
49650	40s ribosomal protein s16-like	87	gi|240849397|ref|NP_001155817.1|40S ribosomal protein S16-like [Acyrthosiphon pisum]	NP_001155817	0.00368849	89	481358	29	26
49659	40s ribosomal protein s16-like	105	gi|240849397|ref|NP_001155817.1|40S ribosomal protein S16-like [Acyrthosiphon pisum]	NP_001155817	0.00234342	95	489062	23	22
49651	40s ribosomal protein s16-like	110	gi|240849397|ref|NP_001155817.1|40S ribosomal protein S16-like [Acyrthosiphon pisum]	NP_001155817	0.000642216	92	508322	27	25
49648	40s ribosomal protein s16-like	167	gi|240849397|ref|NP_001155817.1|40S ribosomal protein S16-like [Acyrthosiphon pisum]	NP_001155817	7.19276e-12	84	73559	46	39
49657	40s ribosomal protein s16-like	170	gi|240849397|ref|NP_001155817.1|40S ribosomal protein S16-like [Acyrthosiphon pisum]	NP_001155817	5.53616e-12	85	739442	49	42
49653	40s ribosomal protein s16-like	192	gi|240849397|ref|NP_001155817.1|40S ribosomal protein S16-like [Acyrthosiphon pisum]	NP_001155817	5.94063e-15	100	820333	40	40
49646	40s ribosomal protein s16-like	251	gi|240849397|ref|NP_001155817.1|40S ribosomal protein S16-like [Acyrthosiphon pisum]	NP_001155817	5.96815e-18	92	908929	50	46
49647	40s ribosomal protein s16-like	268	gi|240849397|ref|NP_001155817.1|40S ribosomal protein S16-like [Acyrthosiphon pisum]	NP_001155817	1.22871e-19	97	955153	48	47
49656	40s ribosomal protein s16-like	847	gi|240849397|ref|NP_001155817.1|40S ribosomal protein S16-like [Acyrthosiphon pisum]	NP_001155817	1.09064e-41	100	159458	78	78
50573	40s ribosomal protein s16-like isoform 1	85	gi|345495365|ref|XP_003427491.1|PREDICTED: 40S ribosomal protein S16-like isoform 1 [Nasonia vitripennis]	XP_003427491	0.00435172	81	477506	27	22
50572	40s ribosomal protein s16-like isoform 1	101	gi|345495365|ref|XP_003427491.1|PREDICTED: 40S ribosomal protein S16-like isoform 1 [Nasonia vitripennis]	XP_003427491	4.85334e-07	84	593066	33	28
50567	40s ribosomal protein s16-like isoform 1	112	gi|345495365|ref|XP_003427491.1|PREDICTED: 40S ribosomal protein S16-like isoform 1 [Nasonia vitripennis]	XP_003427491	1.5636e-11	91	689366	36	33
50568	40s ribosomal protein s16-like isoform 1	131	gi|345495365|ref|XP_003427491.1|PREDICTED: 40S ribosomal protein S16-like isoform 1 [Nasonia vitripennis]	XP_003427491	5.69365e-09	100	650846	30	30
50563	40s ribosomal protein s16-like isoform 1	234	gi|345495365|ref|XP_003427491.1|PREDICTED: 40S ribosomal protein S16-like isoform 1 [Nasonia vitripennis]	XP_003427491	1.87749e-16	95	862705	43	41
50565	40s ribosomal protein s16-like isoform 1	2135	gi|345495365|ref|XP_003427491.1|PREDICTED: 40S ribosomal protein S16-like isoform 1 [Nasonia vitripennis]	XP_003427491	0.000101441	100	616178	28	28
51086	40s ribosomal protein s17	78	gi|110748820|ref|XP_001120026.1|PREDICTED: 40S ribosomal protein S17 [Apis mellifera]	XP_001120026	0.0659954	84	442838	25	21
51084	40s ribosomal protein s17	79	gi|110748820|ref|XP_001120026.1|PREDICTED: 40S ribosomal protein S17 [Apis mellifera]	XP_001120026	0.00841984	84	469802	26	22
51087	40s ribosomal protein s17	98	gi|110748820|ref|XP_001120026.1|PREDICTED: 40S ribosomal protein S17 [Apis mellifera]	XP_001120026	0.000403998	81	508322	32	26
51088	40s ribosomal protein s17	104	gi|110748820|ref|XP_001120026.1|PREDICTED: 40S ribosomal protein S17 [Apis mellifera]	XP_001120026	2.48538e-07	91	60077	34	31
51085	40s ribosomal protein s17	237	gi|110748820|ref|XP_001120026.1|PREDICTED: 40S ribosomal protein S17 [Apis mellifera]	XP_001120026	9.15012e-08	62	627734	74	46
51212	40s ribosomal protein s17-like	131	gi|156552609|ref|XP_001599093.1|PREDICTED: 40S ribosomal protein S17-like [Nasonia vitripennis]	XP_001599093	2.11085e-06	100	577658	28	28
51213	40s ribosomal protein s17-like	181	gi|156552609|ref|XP_001599093.1|PREDICTED: 40S ribosomal protein S17-like [Nasonia vitripennis]	XP_001599093	2.12105e-07	66	612326	56	37
51211	40s ribosomal protein s17-like	249	gi|156552609|ref|XP_001599093.1|PREDICTED: 40S ribosomal protein S17-like [Nasonia vitripennis]	XP_001599093	0.000373095	100	40817	19	19
51247	40s ribosomal protein s18	77	gi|66548968|ref|XP_625104.1|PREDICTED: 40S ribosomal protein S18 [Apis mellifera]	XP_625104	0.00537563	88	473654	25	22
51244	40s ribosomal protein s18	96	gi|66548968|ref|XP_625104.1|PREDICTED: 40S ribosomal protein S18 [Apis mellifera]	XP_625104	0.0104272	87	469802	31	27
51240	40s ribosomal protein s18	129	gi|66548968|ref|XP_625104.1|PREDICTED: 40S ribosomal protein S18 [Apis mellifera]	XP_625104	1.26171e-05	92	558398	28	26
51248	40s ribosomal protein s18	150	gi|66548968|ref|XP_625104.1|PREDICTED: 40S ribosomal protein S18 [Apis mellifera]	XP_625104	0.000188923	80	527582	35	28
51245	40s ribosomal protein s18	164	gi|66548968|ref|XP_625104.1|PREDICTED: 40S ribosomal protein S18 [Apis mellifera]	XP_625104	0.00045757	95	489062	23	22
51239	40s ribosomal protein s18	164	gi|66548968|ref|XP_625104.1|PREDICTED: 40S ribosomal protein S18 [Apis mellifera]	XP_625104	1.39489e-10	97	700922	36	35
51238	40s ribosomal protein s18	167	gi|66548968|ref|XP_625104.1|PREDICTED: 40S ribosomal protein S18 [Apis mellifera]	XP_625104	0.0211225	100	473654	21	21
51241	40s ribosomal protein s18	169	gi|66548968|ref|XP_625104.1|PREDICTED: 40S ribosomal protein S18 [Apis mellifera]	XP_625104	0.0191742	100	473654	21	21
51246	40s ribosomal protein s18	178	gi|66548968|ref|XP_625104.1|PREDICTED: 40S ribosomal protein S18 [Apis mellifera]	XP_625104	1.7968e-13	97	750998	38	37
51237	40s ribosomal protein s18	179	gi|66548968|ref|XP_625104.1|PREDICTED: 40S ribosomal protein S18 [Apis mellifera]	XP_625104	5.70821e-24	88	105145	59	52
51233	40s ribosomal protein s18	187	gi|66548968|ref|XP_625104.1|PREDICTED: 40S ribosomal protein S18 [Apis mellifera]	XP_625104	1.21955e-06	93	535286	32	30
51242	40s ribosomal protein s18	197	gi|66548968|ref|XP_625104.1|PREDICTED: 40S ribosomal protein S18 [Apis mellifera]	XP_625104	1.09839e-06	96	596918	29	28
51235	40s ribosomal protein s18	240	gi|66548968|ref|XP_625104.1|PREDICTED: 40S ribosomal protein S18 [Apis mellifera]	XP_625104	1.02967e-24	96	108227	54	52
51234	40s ribosomal protein s18	261	gi|66548968|ref|XP_625104.1|PREDICTED: 40S ribosomal protein S18 [Apis mellifera]	XP_625104	1.14757e-19	97	951301	47	46
51232	40s ribosomal protein s18	468	gi|66548968|ref|XP_625104.1|PREDICTED: 40S ribosomal protein S18 [Apis mellifera]	XP_625104	1.95933e-66	95	218009	115	110
51236	40s ribosomal protein s18	983	gi|66548968|ref|XP_625104.1|PREDICTED: 40S ribosomal protein S18 [Apis mellifera]	XP_625104	2.08178e-64	98	219.55	112	110
51269	40s ribosomal protein s18-like	92	gi|156542046|ref|XP_001601390.1|PREDICTED: 40S ribosomal protein S18-like [Nasonia vitripennis]	XP_001601390	7.85258e-06	86	558398	30	26
51265	40s ribosomal protein s18-like	98	gi|156542046|ref|XP_001601390.1|PREDICTED: 40S ribosomal protein S18-like [Nasonia vitripennis]	XP_001601390	3.68495e-06	96	569954	29	28
51274	40s ribosomal protein s18-like	102	gi|156542046|ref|XP_001601390.1|PREDICTED: 40S ribosomal protein S18-like [Nasonia vitripennis]	XP_001601390	7.98901e-09	96	643142	33	32
51267	40s ribosomal protein s18-like	153	gi|156542046|ref|XP_001601390.1|PREDICTED: 40S ribosomal protein S18-like [Nasonia vitripennis]	XP_001601390	2.02853e-07	74	612326	50	37
51294	40s ribosomal protein s19a-like	141	gi|156542773|ref|XP_001602816.1|PREDICTED: 40S ribosomal protein S19a-like [Nasonia vitripennis]	XP_001602816	1.07746e-09	88	670106	34	30
51298	40s ribosomal protein s19a-like	152	gi|48140499|ref|XP_393511.1|PREDICTED: 40S ribosomal protein S19a-like [Apis mellifera]	XP_393511	0.00208299	92	496766	26	24
51291	40s ribosomal protein s19a-like	197	gi|156542773|ref|XP_001602816.1|PREDICTED: 40S ribosomal protein S19a-like [Nasonia vitripennis]	XP_001602816	0.000558274	87	519878	32	28
51296	40s ribosomal protein s19a-like	292	gi|48140499|ref|XP_393511.1|PREDICTED: 40S ribosomal protein S19a-like [Apis mellifera]	XP_393511	2.147e-12	94	712478	37	35
51290	40s ribosomal protein s19a-like	524	gi|156542773|ref|XP_001602816.1|PREDICTED: 40S ribosomal protein S19a-like [Nasonia vitripennis]	XP_001602816	9.00621e-69	89	224942	128	115
51292	40s ribosomal protein s19a-like	525	gi|156542773|ref|XP_001602816.1|PREDICTED: 40S ribosomal protein S19a-like [Nasonia vitripennis]	XP_001602816	4.40443e-42	95	156762	80	76
51339	40s ribosomal protein s2-like	96	gi|156550181|ref|XP_001604681.1|PREDICTED: 40S ribosomal protein S2-like [Nasonia vitripennis]	XP_001604681	0.00334824	81	500618	32	26
51405	40s ribosomal protein s20	84	gi|110766823|ref|XP_001120524.1|PREDICTED: 40S ribosomal protein S20 [Apis mellifera]	XP_001120524	2.52913e-05	92	539138	28	26
51411	40s ribosomal protein s20	86	gi|110766823|ref|XP_001120524.1|PREDICTED: 40S ribosomal protein S20 [Apis mellifera]	XP_001120524	0.0117675	85	46595	28	24
51412	40s ribosomal protein s20	90	gi|110766823|ref|XP_001120524.1|PREDICTED: 40S ribosomal protein S20 [Apis mellifera]	XP_001120524	0.0349934	89	454394	29	26
51408	40s ribosomal protein s20	109	gi|110766823|ref|XP_001120524.1|PREDICTED: 40S ribosomal protein S20 [Apis mellifera]	XP_001120524	2.74179e-12	97	731738	36	35
51407	40s ribosomal protein s20	151	gi|110766823|ref|XP_001120524.1|PREDICTED: 40S ribosomal protein S20 [Apis mellifera]	XP_001120524	3.26065e-08	96	627734	30	29
51403	40s ribosomal protein s20	293	gi|110766823|ref|XP_001120524.1|PREDICTED: 40S ribosomal protein S20 [Apis mellifera]	XP_001120524	2.63531e-25	100	109383	54	54
51432	40s ribosomal protein s20-like	77	gi|345492202|ref|XP_003426797.1|PREDICTED: 40S ribosomal protein S20-like [Nasonia vitripennis]	XP_003426797	0.0020338	92	458246	25	23
51431	40s ribosomal protein s20-like	208	gi|345492202|ref|XP_003426797.1|PREDICTED: 40S ribosomal protein S20-like [Nasonia vitripennis]	XP_003426797	6.75457e-11	97	708626	34	33
51429	40s ribosomal protein s20-like	1857	gi|156553817|ref|XP_001605674.1|PREDICTED: 40S ribosomal protein S20-like [Nasonia vitripennis]	XP_001605674	0.000103326	90	608474	32	29
51457	40s ribosomal protein s21-like	98	gi|345483752|ref|XP_001604670.2|PREDICTED: 40S ribosomal protein S21-like [Nasonia vitripennis]	XP_001604670	0.00151124	85	492914	28	24
51455	40s ribosomal protein s21-like	101	gi|345483752|ref|XP_001604670.2|PREDICTED: 40S ribosomal protein S21-like [Nasonia vitripennis]	XP_001604670	4.80107e-05	87	531434	31	27
51456	40s ribosomal protein s21-like	169	gi|345483752|ref|XP_001604670.2|PREDICTED: 40S ribosomal protein S21-like [Nasonia vitripennis]	XP_001604670	0.000926302	80	508322	35	28
51454	40s ribosomal protein s21-like	191	gi|345483752|ref|XP_001604670.2|PREDICTED: 40S ribosomal protein S21-like [Nasonia vitripennis]	XP_001604670	5.23526e-06	90	569954	31	28
51453	40s ribosomal protein s21-like	223	gi|345483752|ref|XP_001604670.2|PREDICTED: 40S ribosomal protein S21-like [Nasonia vitripennis]	XP_001604670	1.88822e-10	89	693218	38	34
51480	40s ribosomal protein s23-like	77	gi|156548312|ref|XP_001600581.1|PREDICTED: 40S ribosomal protein S23-like [Nasonia vitripennis]	XP_001600581	3.27629e-06	96	566102	25	24
51473	40s ribosomal protein s23-like	95	gi|110771708|ref|XP_624651.2|PREDICTED: 40S ribosomal protein S23-like [Apis mellifera]	XP_624651	8.09703e-06	90	558398	30	27
51475	40s ribosomal protein s23-like	101	gi|110771708|ref|XP_624651.2|PREDICTED: 40S ribosomal protein S23-like [Apis mellifera]	XP_624651	5.72739e-07	100	589214	27	27
51482	40s ribosomal protein s23-like	114	gi|156548312|ref|XP_001600581.1|PREDICTED: 40S ribosomal protein S23-like [Nasonia vitripennis]	XP_001600581	7.6603e-08	86	589214	37	32
51481	40s ribosomal protein s23-like	123	gi|156548312|ref|XP_001600581.1|PREDICTED: 40S ribosomal protein S23-like [Nasonia vitripennis]	XP_001600581	0.0344782	100	458246	19	19
51479	40s ribosomal protein s23-like	151	gi|156548312|ref|XP_001600581.1|PREDICTED: 40S ribosomal protein S23-like [Nasonia vitripennis]	XP_001600581	1.10668e-18	91	908929	49	45
51478	40s ribosomal protein s23-like	154	gi|156548312|ref|XP_001600581.1|PREDICTED: 40S ribosomal protein S23-like [Nasonia vitripennis]	XP_001600581	2.12433e-12	97	743294	39	38
51613	40s ribosomal protein s25 isoform 2	94	gi|328785959|ref|XP_003250683.1|PREDICTED: 40S ribosomal protein S25 isoform 2 [Apis mellifera]	XP_003250683	0.00652417	89	473654	28	25
51655	40s ribosomal protein s25-like	172	gi|156551257|ref|XP_001599263.1|PREDICTED: 40S ribosomal protein S25-like [Nasonia vitripennis]	XP_001599263	0.00041645	84	492914	39	33
51654	40s ribosomal protein s25-like	180	gi|156551257|ref|XP_001599263.1|PREDICTED: 40S ribosomal protein S25-like [Nasonia vitripennis]	XP_001599263	0.00357632	96	492914	27	26
51653	40s ribosomal protein s25-like	237	gi|156551257|ref|XP_001599263.1|PREDICTED: 40S ribosomal protein S25-like [Nasonia vitripennis]	XP_001599263	7.44645e-12	89	73559	48	43
51676	40s ribosomal protein s26	78	gi|328787488|ref|XP_001122510.2|PREDICTED: 40S ribosomal protein S26 [Apis mellifera]	XP_001122510	2.43051e-05	96	539138	26	25
51675	40s ribosomal protein s26	79	gi|328787488|ref|XP_001122510.2|PREDICTED: 40S ribosomal protein S26 [Apis mellifera]	XP_001122510	0.0868893	88	438986	25	22
51682	40s ribosomal protein s26	80	gi|328787488|ref|XP_001122510.2|PREDICTED: 40S ribosomal protein S26 [Apis mellifera]	XP_001122510	0.0497203	84	44669	25	21
51677	40s ribosomal protein s26	101	gi|328787488|ref|XP_001122510.2|PREDICTED: 40S ribosomal protein S26 [Apis mellifera]	XP_001122510	7.08157e-07	84	585362	33	28
51680	40s ribosomal protein s26	140	gi|328787488|ref|XP_001122510.2|PREDICTED: 40S ribosomal protein S26 [Apis mellifera]	XP_001122510	2.88973e-05	90	546842	30	27
51679	40s ribosomal protein s26	158	gi|328787488|ref|XP_001122510.2|PREDICTED: 40S ribosomal protein S26 [Apis mellifera]	XP_001122510	1.21135e-11	94	720182	36	34
51707	40s ribosomal protein s26-like	81	gi|156543094|ref|XP_001607540.1|PREDICTED: 40S ribosomal protein S26-like [Nasonia vitripennis]	XP_001607540	0.0389003	88	450542	26	23
51705	40s ribosomal protein s26-like	88	gi|156543094|ref|XP_001607540.1|PREDICTED: 40S ribosomal protein S26-like [Nasonia vitripennis]	XP_001607540	0.0229105	88	458246	25	22
51709	40s ribosomal protein s26-like	93	gi|156543094|ref|XP_001607540.1|PREDICTED: 40S ribosomal protein S26-like [Nasonia vitripennis]	XP_001607540	0.0796686	81	442838	27	22
51719	40s ribosomal protein s26-like	94	gi|156543094|ref|XP_001607540.1|PREDICTED: 40S ribosomal protein S26-like [Nasonia vitripennis]	XP_001607540	4.7488e-06	90	535286	30	27
51717	40s ribosomal protein s26-like	98	gi|156543094|ref|XP_001607540.1|PREDICTED: 40S ribosomal protein S26-like [Nasonia vitripennis]	XP_001607540	7.77433e-08	93	608474	32	30
51708	40s ribosomal protein s26-like	142	gi|156543094|ref|XP_001607540.1|PREDICTED: 40S ribosomal protein S26-like [Nasonia vitripennis]	XP_001607540	7.37579e-10	88	670106	36	32
51711	40s ribosomal protein s26-like	186	gi|156543094|ref|XP_001607540.1|PREDICTED: 40S ribosomal protein S26-like [Nasonia vitripennis]	XP_001607540	4.02602e-05	95	546842	41	39
51762	40s ribosomal protein s28-like	81	gi|193582610|ref|XP_001943747.1|PREDICTED: 40S ribosomal protein S28-like [Acyrthosiphon pisum]	XP_001943747	0.000327894	96	500618	26	25
51761	40s ribosomal protein s28-like	93	gi|193582610|ref|XP_001943747.1|PREDICTED: 40S ribosomal protein S28-like [Acyrthosiphon pisum]	XP_001943747	8.46006e-05	90	519878	30	27
51765	40s ribosomal protein s28-like	97	gi|193582610|ref|XP_001943747.1|PREDICTED: 40S ribosomal protein S28-like [Acyrthosiphon pisum]	XP_001943747	0.000334928	84	50447	32	27
51763	40s ribosomal protein s28-like	98	gi|193582610|ref|XP_001943747.1|PREDICTED: 40S ribosomal protein S28-like [Acyrthosiphon pisum]	XP_001943747	1.23741e-06	90	569954	32	29
51764	40s ribosomal protein s28-like	154	gi|193582610|ref|XP_001943747.1|PREDICTED: 40S ribosomal protein S28-like [Acyrthosiphon pisum]	XP_001943747	0.0317603	81	458246	32	26
51802	40s ribosomal protein s29-like	129	gi|328715919|ref|XP_001943700.2|PREDICTED: 40S ribosomal protein S29-like [Acyrthosiphon pisum]	XP_001943700	0.000252544	95	508322	24	23
51799	40s ribosomal protein s29-like	144	gi|110756649|ref|XP_001120566.1|PREDICTED: 40S ribosomal protein S29-like [Apis mellifera]	XP_001120566	8.25673e-05	96	52373	25	24
51800	40s ribosomal protein s29-like	411	gi|110756649|ref|XP_001120566.1|PREDICTED: 40S ribosomal protein S29-like [Apis mellifera]	XP_001120566	4.67436e-25	94	108612	56	53
51789	40s ribosomal protein s29-like	610	gi|110756649|ref|XP_001120566.1|PREDICTED: 40S ribosomal protein S29-like [Apis mellifera]	XP_001120566	4.79139e-18	93	924337	48	45
51878	40s ribosomal protein s3a-like	100	gi|156551529|ref|XP_001601315.1|PREDICTED: 40S ribosomal protein S3a-like [Nasonia vitripennis]	XP_001601315	0.0309644	75	473654	32	24
51876	40s ribosomal protein s3a-like	187	gi|156551529|ref|XP_001601315.1|PREDICTED: 40S ribosomal protein S3a-like [Nasonia vitripennis]	XP_001601315	1.03638e-07	71	635438	60	43
51981	40s ribosomal protein s4-like	78	gi|156542863|ref|XP_001599933.1|PREDICTED: 40S ribosomal protein S4-like [Nasonia vitripennis]	XP_001599933	0.0209552	91	473654	24	22
51984	40s ribosomal protein s4-like	78	gi|156542863|ref|XP_001599933.1|PREDICTED: 40S ribosomal protein S4-like [Nasonia vitripennis]	XP_001599933	0.000727929	92	516026	25	23
51980	40s ribosomal protein s4-like	80	gi|156542863|ref|XP_001599933.1|PREDICTED: 40S ribosomal protein S4-like [Nasonia vitripennis]	XP_001599933	0.0801526	87	458246	24	21
51978	40s ribosomal protein s4-like	82	gi|156542863|ref|XP_001599933.1|PREDICTED: 40S ribosomal protein S4-like [Nasonia vitripennis]	XP_001599933	0.0149028	84	477506	26	22
52119	40s ribosomal protein s7	99	gi|110764063|ref|XP_624943.2|PREDICTED: 40S ribosomal protein S7 [Apis mellifera]	XP_624943	5.81865e-05	87	535286	31	27
52121	40s ribosomal protein s7	173	gi|110764063|ref|XP_624943.2|PREDICTED: 40S ribosomal protein S7 [Apis mellifera]	XP_624943	6.8057e-08	91	60077	35	32
52125	40s ribosomal protein s7	183	gi|110764063|ref|XP_624943.2|PREDICTED: 40S ribosomal protein S7 [Apis mellifera]	XP_624943	3.20585e-17	88	885817	53	47
52126	40s ribosomal protein s7	191	gi|110764063|ref|XP_624943.2|PREDICTED: 40S ribosomal protein S7 [Apis mellifera]	XP_624943	5.17062e-16	88	855001	52	46
52122	40s ribosomal protein s7	192	gi|110764063|ref|XP_624943.2|PREDICTED: 40S ribosomal protein S7 [Apis mellifera]	XP_624943	0.00151745	86	512174	30	26
52155	40s ribosomal protein s7-like	89	gi|242247118|ref|NP_001156316.1|40S ribosomal protein S7-like [Acyrthosiphon pisum]	NP_001156316	1.16858e-05	93	554546	29	27
52192	40s ribosomal protein s7-like isoform 2	77	gi|345479585|ref|XP_003423985.1|PREDICTED: 40S ribosomal protein S7-like isoform 2 [Nasonia vitripennis]	XP_003423985	0.0539488	92	454394	25	23
52196	40s ribosomal protein s7-like isoform 2	91	gi|345479585|ref|XP_003423985.1|PREDICTED: 40S ribosomal protein S7-like isoform 2 [Nasonia vitripennis]	XP_003423985	0.000136344	96	527582	30	29
52193	40s ribosomal protein s7-like isoform 2	170	gi|345479585|ref|XP_003423985.1|PREDICTED: 40S ribosomal protein S7-like isoform 2 [Nasonia vitripennis]	XP_003423985	4.06425e-16	89	855001	56	50
52219	40s ribosomal protein s8-like	75	gi|156547512|ref|XP_001604111.1|PREDICTED: 40S ribosomal protein S8-like [Nasonia vitripennis]	XP_001604111	0.104083	79	450542	24	19
52221	40s ribosomal protein s8-like	93	gi|156547512|ref|XP_001604111.1|PREDICTED: 40S ribosomal protein S8-like [Nasonia vitripennis]	XP_001604111	0.0779171	80	454394	30	24
52216	40s ribosomal protein s8-like	101	gi|156547512|ref|XP_001604111.1|PREDICTED: 40S ribosomal protein S8-like [Nasonia vitripennis]	XP_001604111	0.0857695	100	454394	21	21
52217	40s ribosomal protein s8-like	115	gi|156547512|ref|XP_001604111.1|PREDICTED: 40S ribosomal protein S8-like [Nasonia vitripennis]	XP_001604111	1.36254e-07	100	612326	29	29
52218	40s ribosomal protein s8-like	126	gi|156547512|ref|XP_001604111.1|PREDICTED: 40S ribosomal protein S8-like [Nasonia vitripennis]	XP_001604111	3.6547e-06	92	546842	28	26
52214	40s ribosomal protein s8-like	285	gi|156547512|ref|XP_001604111.1|PREDICTED: 40S ribosomal protein S8-like [Nasonia vitripennis]	XP_001604111	2.30267e-25	91	111694	58	53
52213	40s ribosomal protein s8-like	445	gi|156547512|ref|XP_001604111.1|PREDICTED: 40S ribosomal protein S8-like [Nasonia vitripennis]	XP_001604111	8.03714e-34	84	135961	85	72
52344	45 kda calcium-binding	588	gi|328778492|ref|XP_394716.4|PREDICTED: 45 kDa calcium-binding protein-like [Apis mellifera]	XP_394716	4.63763e-12	77	808777	58	45
52365	5 -3 exoribonuclease 1 isoform 1	3955	gi|66514180|ref|XP_393481.2|PREDICTED: 5'-3' exoribonuclease 1 isoform 1 [Apis mellifera]	XP_393481	5.00803e-173	55	577.4	993	552
52364	5 -3 exoribonuclease 1 isoform 1	4891	gi|66514180|ref|XP_393481.2|PREDICTED: 5'-3' exoribonuclease 1 isoform 1 [Apis mellifera]	XP_393481	0.0	56	740725	1185	671
52390	5 -3 exoribonuclease 1-like	166	gi|328709686|ref|XP_003244039.1|PREDICTED: 5'-3' exoribonuclease 1-like [Acyrthosiphon pisum]	XP_003244039	0.000564353	61	54299	55	34
52386	5 -3 exoribonuclease 1-like	174	gi|328709686|ref|XP_003244039.1|PREDICTED: 5'-3' exoribonuclease 1-like [Acyrthosiphon pisum]	XP_003244039	0.101019	64	477506	45	29
52392	5 -3 exoribonuclease 1-like	182	gi|328709686|ref|XP_003244039.1|PREDICTED: 5'-3' exoribonuclease 1-like [Acyrthosiphon pisum]	XP_003244039	0.00679568	56	512174	46	26
52403	5 -3 exoribonuclease 1-like isoform 2	1698	gi|345479163|ref|XP_003423891.1|PREDICTED: 5'-3' exoribonuclease 1-like isoform 2 [Nasonia vitripennis]	XP_003423891	0.0	81	775393	546	445
52417	5 -amp-activated protein kinase catalytic subunit alpha-2 isoform 2	5917	gi|66529891|ref|XP_623371.1|PREDICTED: 5'-AMP-activated protein kinase catalytic subunit alpha-2 isoform 2 [Apis mellifera]	XP_623371	0.0	89	889797	537	478
52435	5 -amp-activated protein kinase subunit beta-1 isoform 1	2403	gi|48113496|ref|XP_393160.1|PREDICTED: 5'-AMP-activated protein kinase subunit beta-1 isoform 1 [Apis mellifera]	XP_393160	5.5548e-132	81	410994	283	232
52448	5 -amp-activated protein kinase subunit beta-2	1021	gi|156547653|ref|XP_001604284.1|PREDICTED: 5'-AMP-activated protein kinase subunit beta-2 [Nasonia vitripennis]	XP_001604284	3.01112e-68	77	234572	189	146
52460	5 nucleotidase	1293	gi|19572986|emb|CAD28126.1|putative 5' nucleotidase [Anopheles gambiae]	CAD28126	6.84274e-60	54	223402	309	169
52474	5-3 exoribonuclease 1	307	gi|189237444|ref|XP_974750.2|PREDICTED: similar to 5-3 exoribonuclease 1 [Tribolium castaneum]	XP_974750	3.55547e-05	53	60077	94	50
52489	5-aminoimidazole-4-carboxamide ribonucleotide formyltransferase imp cyclohydrolase	2745	gi|91076582|ref|XP_967875.1|PREDICTED: similar to 5-aminoimidazole-4-carboxamide ribonucleotide formyltransferase/IMP cyclohydrolase [Tribolium castaneum]	XP_967875	0.0	86	943.34	594	512
52502	5-aminolevulinic acid synthase	4350	gi|189237595|ref|XP_966729.2|PREDICTED: similar to 5-aminolevulinic acid synthase [Tribolium castaneum]	XP_966729	0.0	77	733021	525	407
52552	50-kda dystrophin-associated glycoprotein	2120	gi|189240821|ref|XP_001811825.1|PREDICTED: similar to 50-kda dystrophin-associated glycoprotein [Tribolium castaneum]	XP_001811825	1.18281e-91	67	310842	365	248
52576	50s ribosomal protein	387	gi|212515180|gb|EEB17361.1|50S ribosomal protein L3, putative [Pediculus humanus corporis]	EEB17361	8.72826e-10	52	724034	119	62
52604	50s ribosomal protein l4-like	109	gi|328725484|ref|XP_003248496.1|PREDICTED: 50S ribosomal protein L4-like [Acyrthosiphon pisum]	XP_003248496	2.06092e-11	100	724034	35	35
52603	50s ribosomal protein l4-like	352	gi|328725484|ref|XP_003248496.1|PREDICTED: 50S ribosomal protein L4-like [Acyrthosiphon pisum]	XP_003248496	8.81353e-22	65	104375	118	77
52631	52 kda repressor of the inhibitor of the protein kinase-like	100	gi|328697465|ref|XP_003240345.1|PREDICTED: 52 kDa repressor of the inhibitor of the protein kinase-like [Acyrthosiphon pisum]	XP_003240345	0.0276951	84	458246	32	27
52665	52 kda repressor of the inhibitor of the protein kinase-like	101	gi|328712594|ref|XP_003244855.1|PREDICTED: 52 kDa repressor of the inhibitor of the protein kinase-like [Acyrthosiphon pisum]	XP_003244855	0.0434889	78	477506	32	25
52702	52 kda repressor of the inhibitor of the protein kinase-like	101	gi|328726662|ref|XP_003248990.1|PREDICTED: 52 kDa repressor of the inhibitor of the protein kinase-like [Acyrthosiphon pisum]	XP_003248990	0.00102107	87	500618	31	27
52675	52 kda repressor of the inhibitor of the protein kinase-like	107	gi|328715763|ref|XP_003245718.1|PREDICTED: 52 kDa repressor of the inhibitor of the protein kinase-like [Acyrthosiphon pisum]	XP_003245718	0.000202479	85	519878	35	30
52635	52 kda repressor of the inhibitor of the protein kinase-like	114	gi|328697465|ref|XP_003240345.1|PREDICTED: 52 kDa repressor of the inhibitor of the protein kinase-like [Acyrthosiphon pisum]	XP_003240345	0.0845202	74	44669	35	26
52700	52 kda repressor of the inhibitor of the protein kinase-like	126	gi|328726469|ref|XP_003248909.1|PREDICTED: 52 kDa repressor of the inhibitor of the protein kinase-like [Acyrthosiphon pisum]	XP_003248909	4.48049e-06	73	566102	41	30
52672	52 kda repressor of the inhibitor of the protein kinase-like	153	gi|328715763|ref|XP_003245718.1|PREDICTED: 52 kDa repressor of the inhibitor of the protein kinase-like [Acyrthosiphon pisum]	XP_003245718	0.0033515	72	46595	43	31
52686	52 kda repressor of the inhibitor of the protein kinase-like	164	gi|328726469|ref|XP_003248909.1|PREDICTED: 52 kDa repressor of the inhibitor of the protein kinase-like [Acyrthosiphon pisum]	XP_003248909	6.71517e-08	67	62003	53	36
52673	52 kda repressor of the inhibitor of the protein kinase-like	167	gi|328715763|ref|XP_003245718.1|PREDICTED: 52 kDa repressor of the inhibitor of the protein kinase-like [Acyrthosiphon pisum]	XP_003245718	0.000356247	77	52373	36	28
52669	52 kda repressor of the inhibitor of the protein kinase-like	170	gi|328715763|ref|XP_003245718.1|PREDICTED: 52 kDa repressor of the inhibitor of the protein kinase-like [Acyrthosiphon pisum]	XP_003245718	1.244e-06	61	535286	60	37
52639	52 kda repressor of the inhibitor of the protein kinase-like	172	gi|328699908|ref|XP_003241088.1|PREDICTED: 52 kDa repressor of the inhibitor of the protein kinase-like [Acyrthosiphon pisum]	XP_003241088	0.00147684	68	500618	44	30
52646	52 kda repressor of the inhibitor of the protein kinase-like	173	gi|328707972|ref|XP_003243554.1|PREDICTED: 52 kDa repressor of the inhibitor of the protein kinase-like [Acyrthosiphon pisum]	XP_003243554	1.31473e-06	64	62003	54	35
52678	52 kda repressor of the inhibitor of the protein kinase-like	178	gi|328716005|ref|XP_003245807.1|PREDICTED: 52 kDa repressor of the inhibitor of the protein kinase-like [Acyrthosiphon pisum]	XP_003245807	0.0595349	65	48521	49	32
52637	52 kda repressor of the inhibitor of the protein kinase-like	180	gi|328699908|ref|XP_003241088.1|PREDICTED: 52 kDa repressor of the inhibitor of the protein kinase-like [Acyrthosiphon pisum]	XP_003241088	0.0205066	58	469802	50	29
52697	52 kda repressor of the inhibitor of the protein kinase-like	182	gi|328726469|ref|XP_003248909.1|PREDICTED: 52 kDa repressor of the inhibitor of the protein kinase-like [Acyrthosiphon pisum]	XP_003248909	9.08913e-06	72	566102	48	35
52658	52 kda repressor of the inhibitor of the protein kinase-like	183	gi|328710134|ref|XP_003244173.1|PREDICTED: 52 kDa repressor of the inhibitor of the protein kinase-like [Acyrthosiphon pisum]	XP_003244173	0.0554983	71	462098	42	30
52670	52 kda repressor of the inhibitor of the protein kinase-like	183	gi|328715763|ref|XP_003245718.1|PREDICTED: 52 kDa repressor of the inhibitor of the protein kinase-like [Acyrthosiphon pisum]	XP_003245718	7.8719e-05	78	516026	37	29
52661	52 kda repressor of the inhibitor of the protein kinase-like	190	gi|328711480|ref|XP_003244550.1|PREDICTED: 52 kDa repressor of the inhibitor of the protein kinase-like [Acyrthosiphon pisum]	XP_003244550	0.0120481	65	492914	47	31
52691	52 kda repressor of the inhibitor of the protein kinase-like	198	gi|328726469|ref|XP_003248909.1|PREDICTED: 52 kDa repressor of the inhibitor of the protein kinase-like [Acyrthosiphon pisum]	XP_003248909	0.0274985	69	469802	46	32
52677	52 kda repressor of the inhibitor of the protein kinase-like	200	gi|328715763|ref|XP_003245718.1|PREDICTED: 52 kDa repressor of the inhibitor of the protein kinase-like [Acyrthosiphon pisum]	XP_003245718	3.77002e-05	65	554546	58	38
52634	52 kda repressor of the inhibitor of the protein kinase-like	221	gi|328697465|ref|XP_003240345.1|PREDICTED: 52 kDa repressor of the inhibitor of the protein kinase-like [Acyrthosiphon pisum]	XP_003240345	7.17827e-05	70	546842	48	34
52638	52 kda repressor of the inhibitor of the protein kinase-like	224	gi|328699908|ref|XP_003241088.1|PREDICTED: 52 kDa repressor of the inhibitor of the protein kinase-like [Acyrthosiphon pisum]	XP_003241088	7.18326e-06	56	569954	65	37
52674	52 kda repressor of the inhibitor of the protein kinase-like	236	gi|328715763|ref|XP_003245718.1|PREDICTED: 52 kDa repressor of the inhibitor of the protein kinase-like [Acyrthosiphon pisum]	XP_003245718	0.000462482	76	527582	38	29
52648	52 kda repressor of the inhibitor of the protein kinase-like	269	gi|328707972|ref|XP_003243554.1|PREDICTED: 52 kDa repressor of the inhibitor of the protein kinase-like [Acyrthosiphon pisum]	XP_003243554	0.0413026	55	442838	67	37
52692	52 kda repressor of the inhibitor of the protein kinase-like	274	gi|328726469|ref|XP_003248909.1|PREDICTED: 52 kDa repressor of the inhibitor of the protein kinase-like [Acyrthosiphon pisum]	XP_003248909	6.60023e-10	60	689366	80	48
52657	52 kda repressor of the inhibitor of the protein kinase-like	307	gi|328710134|ref|XP_003244173.1|PREDICTED: 52 kDa repressor of the inhibitor of the protein kinase-like [Acyrthosiphon pisum]	XP_003244173	0.00648213	75	500618	41	31
52649	52 kda repressor of the inhibitor of the protein kinase-like	307	gi|328707972|ref|XP_003243554.1|PREDICTED: 52 kDa repressor of the inhibitor of the protein kinase-like [Acyrthosiphon pisum]	XP_003243554	0.000213445	68	44669	50	34
52652	52 kda repressor of the inhibitor of the protein kinase-like	357	gi|328708250|ref|XP_003243638.1|PREDICTED: 52 kDa repressor of the inhibitor of the protein kinase-like [Acyrthosiphon pisum]	XP_003243638	0.000184452	82	531434	34	28
52687	52 kda repressor of the inhibitor of the protein kinase-like	462	gi|328726469|ref|XP_003248909.1|PREDICTED: 52 kDa repressor of the inhibitor of the protein kinase-like [Acyrthosiphon pisum]	XP_003248909	0.000315134	77	546842	48	37
52640	52 kda repressor of the inhibitor of the protein kinase-like	522	gi|328701418|ref|XP_003241591.1|PREDICTED: 52 kDa repressor of the inhibitor of the protein kinase-like [Acyrthosiphon pisum]	XP_003241591	0.000256633	64	585362	77	50
52679	52 kda repressor of the inhibitor of the protein kinase-like	568	gi|328716005|ref|XP_003245807.1|PREDICTED: 52 kDa repressor of the inhibitor of the protein kinase-like [Acyrthosiphon pisum]	XP_003245807	1.43945e-10	55	781814	132	73
52693	52 kda repressor of the inhibitor of the protein kinase-like	750	gi|328726469|ref|XP_003248909.1|PREDICTED: 52 kDa repressor of the inhibitor of the protein kinase-like [Acyrthosiphon pisum]	XP_003248909	0.00137417	77	546842	48	37
52663	52 kda repressor of the inhibitor of the protein kinase-like	838	gi|328712594|ref|XP_003244855.1|PREDICTED: 52 kDa repressor of the inhibitor of the protein kinase-like [Acyrthosiphon pisum]	XP_003244855	3.73669e-18	45	100908	249	113
52680	52 kda repressor of the inhibitor of the protein kinase-like	1477	gi|328724115|ref|XP_003248030.1|PREDICTED: 52 kDa repressor of the inhibitor of the protein kinase-like [Acyrthosiphon pisum]	XP_003248030	3.83687e-05	52	623882	121	63
52740	6-phosphofructo 2-kinase fructose -bisphosphatase short form	2563	gi|5360733|dbj|BAA82136.1|6-phosphofructo 2-kinase/fructose 2,6-bisphosphatase short form [Drosophila melanogaster]	BAA82136	3.68548e-13	95	916633	46	44
52758	6-phosphofructo-2-kinase fructose- -biphosphatase	110	gi|328791388|ref|XP_393078.4|PREDICTED: 6-phosphofructo-2-kinase/fructose-2,6-biphosphatase [Apis mellifera]	XP_393078	0.000205312	96	54299	25	24
52760	6-phosphofructo-2-kinase fructose- -biphosphatase	161	gi|328791388|ref|XP_393078.4|PREDICTED: 6-phosphofructo-2-kinase/fructose-2,6-biphosphatase [Apis mellifera]	XP_393078	4.16359e-11	97	739442	36	35
52757	6-phosphofructo-2-kinase fructose- -biphosphatase	221	gi|328791388|ref|XP_393078.4|PREDICTED: 6-phosphofructo-2-kinase/fructose-2,6-biphosphatase [Apis mellifera]	XP_393078	7.41239e-10	94	71633	35	33
52755	6-phosphofructo-2-kinase fructose- -biphosphatase	233	gi|328791388|ref|XP_393078.4|PREDICTED: 6-phosphofructo-2-kinase/fructose-2,6-biphosphatase [Apis mellifera]	XP_393078	1.5811e-18	97	928189	43	42
52756	6-phosphofructo-2-kinase fructose- -biphosphatase	1282	gi|328791388|ref|XP_393078.4|PREDICTED: 6-phosphofructo-2-kinase/fructose-2,6-biphosphatase [Apis mellifera]	XP_393078	1.17698e-36	97	157918	78	76
52779	6-phosphofructo-2-kinase fructose- -biphosphatase 2-like	134	gi|345490261|ref|XP_001605153.2|PREDICTED: 6-phosphofructo-2-kinase/fructose-2,6-biphosphatase 2-like [Nasonia vitripennis]	XP_001605153	4.86144e-08	96	650846	32	31
52782	6-phosphofructo-2-kinase fructose- -biphosphatase 2-like	172	gi|345490261|ref|XP_001605153.2|PREDICTED: 6-phosphofructo-2-kinase/fructose-2,6-biphosphatase 2-like [Nasonia vitripennis]	XP_001605153	3.32985e-08	94	662402	35	33
52777	6-phosphofructo-2-kinase fructose- -biphosphatase 2-like	814	gi|345490261|ref|XP_001605153.2|PREDICTED: 6-phosphofructo-2-kinase/fructose-2,6-biphosphatase 2-like [Nasonia vitripennis]	XP_001605153	1.81999e-70	92	243432	133	123
52778	6-phosphofructo-2-kinase fructose- -biphosphatase 2-like	1621	gi|345490261|ref|XP_001605153.2|PREDICTED: 6-phosphofructo-2-kinase/fructose-2,6-biphosphatase 2-like [Nasonia vitripennis]	XP_001605153	4.83313e-67	96	243432	125	121
52823	6-phosphofructo-2-kinase fructose- -biphosphatase-like	179	gi|193697719|ref|XP_001944498.1|PREDICTED: 6-phosphofructo-2-kinase/fructose-2,6-biphosphatase-like [Acyrthosiphon pisum]	XP_001944498	0.0277679	72	492914	33	24
52822	6-phosphofructo-2-kinase fructose- -biphosphatase-like	455	gi|193697719|ref|XP_001944498.1|PREDICTED: 6-phosphofructo-2-kinase/fructose-2,6-biphosphatase-like [Acyrthosiphon pisum]	XP_001944498	1.38034e-29	77	129798	98	76
52821	6-phosphofructo-2-kinase fructose- -biphosphatase-like	596	gi|193697719|ref|XP_001944498.1|PREDICTED: 6-phosphofructo-2-kinase/fructose-2,6-biphosphatase-like [Acyrthosiphon pisum]	XP_001944498	5.857e-43	76	163.31	131	100
52842	6-phosphofructo-2-kinase fructose- -bisphosphatase short	222	gi|212510651|gb|EEB13787.1|6-phosphofructo-2-kinase/fructose-2,6-bisphosphatase short form, putative [Pediculus humanus corporis]	EEB13787	4.72312e-15	95	862705	44	42
52867	6-phosphofructo-2-kinase fructose- -bisphosphatase short form	1131	gi|91090384|ref|XP_969497.1|PREDICTED: similar to 6-phosphofructo-2-kinase/fructose-2,6-bisphosphatase short form [Tribolium castaneum]	XP_969497	0.0	91	580867	324	296
52887	6-phosphofructokinase, putative	507	gi|212518692|gb|EEB20413.1|6-phosphofructokinase, putative [Pediculus humanus corporis]	EEB20413	3.13438e-50	82	189889	124	102
52910	6-phosphofructokinase-like isoform 1	82	gi|193659690|ref|XP_001950251.1|PREDICTED: 6-phosphofructokinase-like isoform 1 [Acyrthosiphon pisum]	XP_001950251	0.000269515	96	539138	27	26
52907	6-phosphofructokinase-like isoform 1	87	gi|193659690|ref|XP_001950251.1|PREDICTED: 6-phosphofructokinase-like isoform 1 [Acyrthosiphon pisum]	XP_001950251	0.0101276	92	496766	27	25
52908	6-phosphofructokinase-like isoform 1	175	gi|193659690|ref|XP_001950251.1|PREDICTED: 6-phosphofructokinase-like isoform 1 [Acyrthosiphon pisum]	XP_001950251	3.2858e-08	88	63929	36	32
52906	6-phosphofructokinase-like isoform 1	1454	gi|193659690|ref|XP_001950251.1|PREDICTED: 6-phosphofructokinase-like isoform 1 [Acyrthosiphon pisum]	XP_001950251	0.0	79	668307	451	360
52909	6-phosphofructokinase-like isoform 1	3133	gi|193659690|ref|XP_001950251.1|PREDICTED: 6-phosphofructokinase-like isoform 1 [Acyrthosiphon pisum]	XP_001950251	0.0	88	1281.54	787	696
52925	6-phosphofructokinase-like isoform 2	1956	gi|328700025|ref|XP_003241124.1|PREDICTED: 6-phosphofructokinase-like isoform 2 [Acyrthosiphon pisum]	XP_003241124	0.0	87	595.89	382	335
52937	6-phosphofructokinase-like isoform 3	3214	gi|328700027|ref|XP_003241125.1|PREDICTED: 6-phosphofructokinase-like isoform 3 [Acyrthosiphon pisum]	XP_003241125	0.0	87	1287.32	798	702
52959	6-phosphogluconate decarboxylating-like	99	gi|156554573|ref|XP_001600933.1|PREDICTED: 6-phosphogluconate dehydrogenase, decarboxylating-like [Nasonia vitripennis]	XP_001600933	0.00306069	83	508322	31	26
52958	6-phosphogluconate decarboxylating-like	396	gi|156554573|ref|XP_001600933.1|PREDICTED: 6-phosphogluconate dehydrogenase, decarboxylating-like [Nasonia vitripennis]	XP_001600933	1.14623e-18	94	985969	51	48
53016	60 kda ss-a ro	3694	gi|212508898|gb|EEB12452.1|60 kDa SS-A/Ro ribonucleoprotein, putative [Pediculus humanus corporis]	EEB12452	9.55698e-83	55	299286	535	297
53030	60 kda ss-a ro ribonucleo	2974	gi|328777235|ref|XP_001119982.2|PREDICTED: 60 kDa SS-A/Ro ribonucleoprotein-like [Apis mellifera]	XP_001119982	6.82108e-60	54	233032	434	237
53097	60s acidic ribosomal protein p1	135	gi|91094863|ref|XP_972456.1|PREDICTED: similar to 60S acidic ribosomal protein P1 [Tribolium castaneum]	XP_972456	0.0339454	85	458246	27	23
53122	60s acidic ribosomal protein p1-like	174	gi|156547504|ref|XP_001602423.1|PREDICTED: 60S acidic ribosomal protein P1-like [Nasonia vitripennis]	XP_001602423	2.34876e-07	94	608474	34	32
53121	60s acidic ribosomal protein p1-like	279	gi|156547504|ref|XP_001602423.1|PREDICTED: 60S acidic ribosomal protein P1-like [Nasonia vitripennis]	XP_001602423	1.52388e-19	93	939745	58	54
53139	60s acidic ribosomal protein p2	210	gi|94383893|emb|CAJ98456.1|60S acidic ribosomal protein P2 [Bombyx mori]	CAJ98456	2.01449e-09	90	666254	40	36
53138	60s acidic ribosomal protein p2	360	gi|94383893|emb|CAJ98456.1|60S acidic ribosomal protein P2 [Bombyx mori]	CAJ98456	1.26911e-15	88	851149	54	48
53140	60s acidic ribosomal protein p2	401	gi|94383893|emb|CAJ98456.1|60S acidic ribosomal protein P2 [Bombyx mori]	CAJ98456	4.77212e-14	89	812629	58	52
53142	60s acidic ribosomal protein p2	574	gi|94383893|emb|CAJ98456.1|60S acidic ribosomal protein P2 [Bombyx mori]	CAJ98456	1.28495e-16	89	897373	56	50
53284	60s ribosomal protein	75	gi|212518362|gb|EEB20115.1|60S ribosomal protein L44, putative [Pediculus humanus corporis]	EEB20115	0.0154555	91	462098	23	21
53270	60s ribosomal protein	78	gi|212515428|gb|EEB17575.1|60S ribosomal protein L7, putative [Pediculus humanus corporis]	EEB17575	0.101566	84	458246	25	21
53232	60s ribosomal protein	78	gi|212510330|gb|EEB13529.1|60S ribosomal protein L17, putative [Pediculus humanus corporis]	EEB13529	0.0207653	88	46595	25	22
53177	60s ribosomal protein	86	gi|212507006|gb|EEB11052.1|60S ribosomal protein L39, putative [Pediculus humanus corporis]	EEB11052	4.09551e-06	89	554546	28	25
53289	60s ribosomal protein	87	gi|212518362|gb|EEB20115.1|60S ribosomal protein L44, putative [Pediculus humanus corporis]	EEB20115	1.93187e-05	89	546842	28	25
53229	60s ribosomal protein	88	gi|212509783|gb|EEB13112.1|60S ribosomal protein L24, putative [Pediculus humanus corporis]	EEB13112	0.00147117	96	492914	29	28
53209	60s ribosomal protein	90	gi|212509296|gb|EEB12722.1|60S ribosomal protein L12, putative [Pediculus humanus corporis]	EEB12722	0.0391031	85	454394	27	23
53212	60s ribosomal protein	90	gi|212509296|gb|EEB12722.1|60S ribosomal protein L12, putative [Pediculus humanus corporis]	EEB12722	2.31E-8	80	489062	30	24
53304	60s ribosomal protein	93	gi|212518759|gb|EEB20480.1|60S ribosomal protein L19, putative [Pediculus humanus corporis]	EEB20480	1.40434e-05	93	550694	29	27
53243	60s ribosomal protein	94	gi|212510707|gb|EEB13832.1|60S ribosomal protein L15, putative [Pediculus humanus corporis]	EEB13832	0.0630468	77	458246	31	24
53174	60s ribosomal protein	95	gi|212506159|gb|EEB10456.1|60S ribosomal protein L18, putative [Pediculus humanus corporis]	EEB10456	9.6591e-05	89	50447	28	25
53210	60s ribosomal protein	95	gi|212509296|gb|EEB12722.1|60S ribosomal protein L12, putative [Pediculus humanus corporis]	EEB12722	1.20113e-05	93	554546	31	29
53218	60s ribosomal protein	96	gi|212509478|gb|EEB12847.1|60S ribosomal protein L5, putative [Pediculus humanus corporis]	EEB12847	7.4275e-05	80	519878	31	25
53253	60s ribosomal protein	98	gi|212510736|gb|EEB13849.1|60S ribosomal protein L10A, putative [Pediculus humanus corporis]	EEB13849	0.00353776	78	492914	32	25
53271	60s ribosomal protein	100	gi|212515428|gb|EEB17575.1|60S ribosomal protein L7, putative [Pediculus humanus corporis]	EEB17575	3.85744e-05	90	554546	33	30
53222	60s ribosomal protein	101	gi|212509577|gb|EEB12946.1|60S ribosomal protein L6, putative [Pediculus humanus corporis]	EEB12946	0.0525963	81	469802	32	26
53225	60s ribosomal protein	101	gi|212509783|gb|EEB13112.1|60S ribosomal protein L24, putative [Pediculus humanus corporis]	EEB13112	0.000166311	84	519878	33	28
53275	60s ribosomal protein	101	gi|212516862|gb|EEB18821.1|60S ribosomal protein L35A, putative [Pediculus humanus corporis]	EEB18821	5.26428e-06	90	573806	33	30
53311	60s ribosomal protein	102	gi|212518759|gb|EEB20480.1|60S ribosomal protein L19, putative [Pediculus humanus corporis]	EEB20480	4.93939e-06	90	566102	32	29
53219	60s ribosomal protein	106	gi|212509478|gb|EEB12847.1|60S ribosomal protein L5, putative [Pediculus humanus corporis]	EEB12847	0.0733279	85	46595	28	24
53255	60s ribosomal protein	107	gi|212510736|gb|EEB13849.1|60S ribosomal protein L10A, putative [Pediculus humanus corporis]	EEB13849	1.73336e-08	91	63929	34	31
53239	60s ribosomal protein	118	gi|212510643|gb|EEB13779.1|60S ribosomal protein L27e, putative [Pediculus humanus corporis]	EEB13779	1.0105e-08	88	60077	36	32
53306	60s ribosomal protein	121	gi|212518759|gb|EEB20480.1|60S ribosomal protein L19, putative [Pediculus humanus corporis]	EEB20480	3.45418e-06	96	573806	28	27
53301	60s ribosomal protein	122	gi|212518759|gb|EEB20480.1|60S ribosomal protein L19, putative [Pediculus humanus corporis]	EEB20480	0.000510572	96	512174	26	25
53274	60s ribosomal protein	138	gi|212516862|gb|EEB18821.1|60S ribosomal protein L35A, putative [Pediculus humanus corporis]	EEB18821	1.34246e-05	96	566102	30	29
53215	60s ribosomal protein	141	gi|212509478|gb|EEB12847.1|60S ribosomal protein L5, putative [Pediculus humanus corporis]	EEB12847	0.000554157	87	531434	31	27
53201	60s ribosomal protein	142	gi|212509296|gb|EEB12722.1|60S ribosomal protein L12, putative [Pediculus humanus corporis]	EEB12722	6.54229e-11	80	704774	47	38
53234	60s ribosomal protein	143	gi|212510330|gb|EEB13529.1|60S ribosomal protein L17, putative [Pediculus humanus corporis]	EEB13529	4.85255e-10	70	685514	61	43
53252	60s ribosomal protein	149	gi|212510736|gb|EEB13849.1|60S ribosomal protein L10A, putative [Pediculus humanus corporis]	EEB13849	2.64438e-09	84	666254	44	37
53217	60s ribosomal protein	156	gi|212509478|gb|EEB12847.1|60S ribosomal protein L5, putative [Pediculus humanus corporis]	EEB12847	0.0329974	68	48521	38	26
53261	60s ribosomal protein	158	gi|212511592|gb|EEB14521.1|60S ribosomal protein L24, putative [Pediculus humanus corporis]	EEB14521	2.81216e-05	67	554546	52	35
53178	60s ribosomal protein	162	gi|212507006|gb|EEB11052.1|60S ribosomal protein L39, putative [Pediculus humanus corporis]	EEB11052	0.0210845	91	46595	24	22
53220	60s ribosomal protein	162	gi|212509478|gb|EEB12847.1|60S ribosomal protein L5, putative [Pediculus humanus corporis]	EEB12847	3.5106e-07	86	593066	36	31
53233	60s ribosomal protein	164	gi|212510330|gb|EEB13529.1|60S ribosomal protein L17, putative [Pediculus humanus corporis]	EEB13529	0.0531278	91	46595	24	22
53236	60s ribosomal protein	171	gi|212510330|gb|EEB13529.1|60S ribosomal protein L17, putative [Pediculus humanus corporis]	EEB13529	6.89491e-27	94	113.62	56	53
53282	60s ribosomal protein	172	gi|212517044|gb|EEB18991.1|60S ribosomal protein L27A, putative [Pediculus humanus corporis]	EEB18991	2.78823e-12	92	743294	39	36
53206	60s ribosomal protein	180	gi|212509296|gb|EEB12722.1|60S ribosomal protein L12, putative [Pediculus humanus corporis]	EEB12722	4.80427e-07	96	604622	32	31
53279	60s ribosomal protein	183	gi|212517044|gb|EEB18991.1|60S ribosomal protein L27A, putative [Pediculus humanus corporis]	EEB18991	1.7729e-07	96	589214	28	27
53223	60s ribosomal protein	185	gi|212509783|gb|EEB13112.1|60S ribosomal protein L24, putative [Pediculus humanus corporis]	EEB13112	0.00840969	100	48521	22	22
53208	60s ribosomal protein	186	gi|212509296|gb|EEB12722.1|60S ribosomal protein L12, putative [Pediculus humanus corporis]	EEB12722	3.03606e-15	88	828037	45	40
53213	60s ribosomal protein	188	gi|212509296|gb|EEB12722.1|60S ribosomal protein L12, putative [Pediculus humanus corporis]	EEB12722	0.0015168	100	481358	23	23
53307	60s ribosomal protein	195	gi|212518759|gb|EEB20480.1|60S ribosomal protein L19, putative [Pediculus humanus corporis]	EEB20480	1.22418e-11	92	73559	41	38
53257	60s ribosomal protein	195	gi|212510736|gb|EEB13849.1|60S ribosomal protein L10A, putative [Pediculus humanus corporis]	EEB13849	1.91492e-18	97	924337	42	41
53200	60s ribosomal protein	195	gi|212509296|gb|EEB12722.1|60S ribosomal protein L12, putative [Pediculus humanus corporis]	EEB12722	1.43144e-18	84	916633	57	48
53296	60s ribosomal protein	197	gi|212518759|gb|EEB20480.1|60S ribosomal protein L19, putative [Pediculus humanus corporis]	EEB20480	3.97111e-14	89	804925	48	43
53298	60s ribosomal protein	198	gi|212518759|gb|EEB20480.1|60S ribosomal protein L19, putative [Pediculus humanus corporis]	EEB20480	6.35579e-14	93	801073	44	41
53235	60s ribosomal protein	199	gi|212510330|gb|EEB13529.1|60S ribosomal protein L17, putative [Pediculus humanus corporis]	EEB13529	7.05787e-11	94	71633	37	35
53180	60s ribosomal protein	200	gi|212507006|gb|EEB11052.1|60S ribosomal protein L39, putative [Pediculus humanus corporis]	EEB11052	0.00755628	95	481358	24	23
53305	60s ribosomal protein	207	gi|212518759|gb|EEB20480.1|60S ribosomal protein L19, putative [Pediculus humanus corporis]	EEB20480	0.000140699	100	539138	28	28
53186	60s ribosomal protein	210	gi|212507737|gb|EEB11599.1|60S ribosomal protein L11, putative [Pediculus humanus corporis]	EEB11599	1.08544e-08	89	654698	37	33
53310	60s ribosomal protein	211	gi|212518759|gb|EEB20480.1|60S ribosomal protein L19, putative [Pediculus humanus corporis]	EEB20480	0.00286167	96	50447	27	26
53203	60s ribosomal protein	214	gi|212509296|gb|EEB12722.1|60S ribosomal protein L12, putative [Pediculus humanus corporis]	EEB12722	3.72766e-14	86	693218	43	37
53263	60s ribosomal protein	214	gi|212512579|gb|EEB15322.1|60S ribosomal protein L13, putative [Pediculus humanus corporis]	EEB15322	6.1427e-18	75	889669	70	53
53297	60s ribosomal protein	215	gi|212518759|gb|EEB20480.1|60S ribosomal protein L19, putative [Pediculus humanus corporis]	EEB20480	5.63582e-18	92	908929	53	49
53226	60s ribosomal protein	218	gi|212509783|gb|EEB13112.1|60S ribosomal protein L24, putative [Pediculus humanus corporis]	EEB13112	4.49474e-07	89	612326	37	33
53202	60s ribosomal protein	223	gi|212509296|gb|EEB12722.1|60S ribosomal protein L12, putative [Pediculus humanus corporis]	EEB12722	7.37906e-18	90	905077	50	45
53237	60s ribosomal protein	224	gi|212510330|gb|EEB13529.1|60S ribosomal protein L17, putative [Pediculus humanus corporis]	EEB13529	0.00531304	95	500618	24	23
53231	60s ribosomal protein	234	gi|212510330|gb|EEB13529.1|60S ribosomal protein L17, putative [Pediculus humanus corporis]	EEB13529	8.20041e-18	90	908929	73	66
53224	60s ribosomal protein	246	gi|212509783|gb|EEB13112.1|60S ribosomal protein L24, putative [Pediculus humanus corporis]	EEB13112	4.23684e-34	97	132494	71	69
53299	60s ribosomal protein	252	gi|212518759|gb|EEB20480.1|60S ribosomal protein L19, putative [Pediculus humanus corporis]	EEB20480	8.03452e-11	86	724034	44	38
53300	60s ribosomal protein	259	gi|212518759|gb|EEB20480.1|60S ribosomal protein L19, putative [Pediculus humanus corporis]	EEB20480	7.33815e-21	77	993673	72	56
53173	60s ribosomal protein	260	gi|212506159|gb|EEB10456.1|60S ribosomal protein L18, putative [Pediculus humanus corporis]	EEB10456	5.34344e-26	89	112849	86	77
53187	60s ribosomal protein	261	gi|212507737|gb|EEB11599.1|60S ribosomal protein L11, putative [Pediculus humanus corporis]	EEB11599	3.80917e-15	100	835741	41	41
53248	60s ribosomal protein	268	gi|212510736|gb|EEB13849.1|60S ribosomal protein L10A, putative [Pediculus humanus corporis]	EEB13849	1.65737e-07	91	631586	37	34
53247	60s ribosomal protein	270	gi|212510736|gb|EEB13849.1|60S ribosomal protein L10A, putative [Pediculus humanus corporis]	EEB13849	1.55844e-26	92	114775	65	60
53214	60s ribosomal protein	290	gi|212509478|gb|EEB12847.1|60S ribosomal protein L5, putative [Pediculus humanus corporis]	EEB12847	1.04466e-09	82	708626	46	38
53246	60s ribosomal protein	292	gi|212510736|gb|EEB13849.1|60S ribosomal protein L10A, putative [Pediculus humanus corporis]	EEB13849	6.71006e-31	88	126716	71	63
53293	60s ribosomal protein	295	gi|212518389|gb|EEB20142.1|60S ribosomal protein L37A, putative [Pediculus humanus corporis]	EEB20142	3.27123e-14	92	801073	42	39
53241	60s ribosomal protein	297	gi|212510707|gb|EEB13832.1|60S ribosomal protein L15, putative [Pediculus humanus corporis]	EEB13832	5.60535e-33	92	131724	83	77
53262	60s ribosomal protein	320	gi|212511592|gb|EEB14521.1|60S ribosomal protein L24, putative [Pediculus humanus corporis]	EEB14521	1.88929e-43	92	157918	82	76
53244	60s ribosomal protein	332	gi|212510736|gb|EEB13849.1|60S ribosomal protein L10A, putative [Pediculus humanus corporis]	EEB13849	4.31882e-09	91	685514	35	32
53295	60s ribosomal protein	358	gi|212518759|gb|EEB20480.1|60S ribosomal protein L19, putative [Pediculus humanus corporis]	EEB20480	3.43529e-17	87	908929	62	54
53249	60s ribosomal protein	372	gi|212510736|gb|EEB13849.1|60S ribosomal protein L10A, putative [Pediculus humanus corporis]	EEB13849	1.25624e-28	92	121709	65	60
53204	60s ribosomal protein	523	gi|212509296|gb|EEB12722.1|60S ribosomal protein L12, putative [Pediculus humanus corporis]	EEB12722	1.72825e-09	97	708626	38	37
53230	60s ribosomal protein	535	gi|212510330|gb|EEB13529.1|60S ribosomal protein L17, putative [Pediculus humanus corporis]	EEB13529	8.38819e-66	90	218779	160	145
53245	60s ribosomal protein	3783	gi|212510736|gb|EEB13849.1|60S ribosomal protein L10A, putative [Pediculus humanus corporis]	EEB13849	4.99409e-17	96	100908	54	52
53349	60s ribosomal protein l10a isoform 1	75	gi|328783177|ref|XP_397307.3|PREDICTED: 60S ribosomal protein L10a isoform 1 [Apis mellifera]	XP_397307	0.0186736	92	462098	25	23
53352	60s ribosomal protein l10a isoform 1	90	gi|328783177|ref|XP_397307.3|PREDICTED: 60S ribosomal protein L10a isoform 1 [Apis mellifera]	XP_397307	0.00436706	86	481358	30	26
53348	60s ribosomal protein l10a isoform 1	90	gi|328783177|ref|XP_397307.3|PREDICTED: 60S ribosomal protein L10a isoform 1 [Apis mellifera]	XP_397307	0.000402337	90	508322	30	27
53350	60s ribosomal protein l10a isoform 1	98	gi|328783177|ref|XP_397307.3|PREDICTED: 60S ribosomal protein L10a isoform 1 [Apis mellifera]	XP_397307	0.0994106	85	442838	21	18
53353	60s ribosomal protein l10a isoform 1	101	gi|328783177|ref|XP_397307.3|PREDICTED: 60S ribosomal protein L10a isoform 1 [Apis mellifera]	XP_397307	0.0575202	78	450542	32	25
53351	60s ribosomal protein l10a isoform 1	159	gi|328783177|ref|XP_397307.3|PREDICTED: 60S ribosomal protein L10a isoform 1 [Apis mellifera]	XP_397307	3.23461e-11	90	71633	42	38
53355	60s ribosomal protein l10a isoform 1	163	gi|328783177|ref|XP_397307.3|PREDICTED: 60S ribosomal protein L10a isoform 1 [Apis mellifera]	XP_397307	2.25613e-19	90	932041	53	48
53371	60s ribosomal protein l10a-like isoform 2	131	gi|345489024|ref|XP_003426036.1|PREDICTED: 60S ribosomal protein L10a-like isoform 2 [Nasonia vitripennis]	XP_003426036	6.38155e-15	97	820333	43	42
53375	60s ribosomal protein l10a-like isoform 2	174	gi|345489024|ref|XP_003426036.1|PREDICTED: 60S ribosomal protein L10a-like isoform 2 [Nasonia vitripennis]	XP_003426036	2.7901e-12	90	727886	44	40
53372	60s ribosomal protein l10a-like isoform 2	303	gi|345489024|ref|XP_003426036.1|PREDICTED: 60S ribosomal protein L10a-like isoform 2 [Nasonia vitripennis]	XP_003426036	1.32399e-34	95	136346	74	71
53391	60s ribosomal protein l10a-like isoform 4	87	gi|345489028|ref|XP_003426038.1|PREDICTED: 60S ribosomal protein L10a-like isoform 4 [Nasonia vitripennis]	XP_003426038	0.0109446	82	481358	29	24
53423	60s ribosomal protein l11-like	94	gi|110768336|ref|XP_001121930.1|PREDICTED: 60S ribosomal protein L11-like [Apis mellifera]	XP_001121930	3.45873e-05	83	54299	31	26
53428	60s ribosomal protein l11-like	129	gi|156544263|ref|XP_001607270.1|PREDICTED: 60S ribosomal protein L11-like [Nasonia vitripennis]	XP_001607270	0.000103072	87	535286	31	27
53427	60s ribosomal protein l11-like	137	gi|110768336|ref|XP_001121930.1|PREDICTED: 60S ribosomal protein L11-like [Apis mellifera]	XP_001121930	7.11063e-14	94	789518	38	36
53425	60s ribosomal protein l11-like	323	gi|110768336|ref|XP_001121930.1|PREDICTED: 60S ribosomal protein L11-like [Apis mellifera]	XP_001121930	3.77216e-44	82	160614	107	88
53426	60s ribosomal protein l11-like	1138	gi|110768336|ref|XP_001121930.1|PREDICTED: 60S ribosomal protein L11-like [Apis mellifera]	XP_001121930	0.000302797	52	593066	126	66
53452	60s ribosomal protein l12-like	93	gi|156549881|ref|XP_001605642.1|PREDICTED: 60S ribosomal protein L12-like [Nasonia vitripennis]	XP_001605642	0.0216682	92	462098	27	25
53450	60s ribosomal protein l12-like	157	gi|156549881|ref|XP_001605642.1|PREDICTED: 60S ribosomal protein L12-like [Nasonia vitripennis]	XP_001605642	1.3608e-10	97	673958	34	33
53448	60s ribosomal protein l12-like	165	gi|156549881|ref|XP_001605642.1|PREDICTED: 60S ribosomal protein L12-like [Nasonia vitripennis]	XP_001605642	1.65346e-15	83	831889	54	45
53449	60s ribosomal protein l12-like	174	gi|156549881|ref|XP_001605642.1|PREDICTED: 60S ribosomal protein L12-like [Nasonia vitripennis]	XP_001605642	0.0709494	52	462098	57	30
53476	60s ribosomal protein l13a isoform 2	79	gi|66500885|ref|XP_623813.1|PREDICTED: 60S ribosomal protein L13a isoform 2 [Apis mellifera]	XP_623813	0.00207073	92	492914	26	24
53482	60s ribosomal protein l13a isoform 2	84	gi|66500885|ref|XP_623813.1|PREDICTED: 60S ribosomal protein L13a isoform 2 [Apis mellifera]	XP_623813	0.00521552	88	48521	27	24
53480	60s ribosomal protein l13a isoform 2	99	gi|66500885|ref|XP_623813.1|PREDICTED: 60S ribosomal protein L13a isoform 2 [Apis mellifera]	XP_623813	4.76132e-07	87	596918	33	29
53475	60s ribosomal protein l13a isoform 2	99	gi|66500885|ref|XP_623813.1|PREDICTED: 60S ribosomal protein L13a isoform 2 [Apis mellifera]	XP_623813	4.04885e-08	93	623882	32	30
53473	60s ribosomal protein l13a isoform 2	111	gi|66500885|ref|XP_623813.1|PREDICTED: 60S ribosomal protein L13a isoform 2 [Apis mellifera]	XP_623813	1.44196e-08	88	63929	35	31
53483	60s ribosomal protein l13a isoform 2	129	gi|66500885|ref|XP_623813.1|PREDICTED: 60S ribosomal protein L13a isoform 2 [Apis mellifera]	XP_623813	0.000280624	96	52373	25	24
53470	60s ribosomal protein l13a isoform 2	142	gi|66500885|ref|XP_623813.1|PREDICTED: 60S ribosomal protein L13a isoform 2 [Apis mellifera]	XP_623813	2.1352e-15	87	804925	47	41
53474	60s ribosomal protein l13a isoform 2	145	gi|66500885|ref|XP_623813.1|PREDICTED: 60S ribosomal protein L13a isoform 2 [Apis mellifera]	XP_623813	5.23302e-12	88	743294	45	40
53469	60s ribosomal protein l13a isoform 2	156	gi|66500885|ref|XP_623813.1|PREDICTED: 60S ribosomal protein L13a isoform 2 [Apis mellifera]	XP_623813	1.08775e-18	88	924337	52	46
53468	60s ribosomal protein l13a isoform 2	236	gi|66500885|ref|XP_623813.1|PREDICTED: 60S ribosomal protein L13a isoform 2 [Apis mellifera]	XP_623813	9.17887e-09	94	662402	34	32
53541	60s ribosomal protein l13a-like	77	gi|156544548|ref|XP_001607858.1|PREDICTED: 60S ribosomal protein L13a-like [Nasonia vitripennis]	XP_001607858	0.0101586	92	477506	25	23
53546	60s ribosomal protein l13a-like	78	gi|156544548|ref|XP_001607858.1|PREDICTED: 60S ribosomal protein L13a-like [Nasonia vitripennis]	XP_001607858	0.00117409	96	500618	25	24
53543	60s ribosomal protein l13a-like	90	gi|156544548|ref|XP_001607858.1|PREDICTED: 60S ribosomal protein L13a-like [Nasonia vitripennis]	XP_001607858	0.0274019	86	46595	29	25
53538	60s ribosomal protein l13a-like	96	gi|156544548|ref|XP_001607858.1|PREDICTED: 60S ribosomal protein L13a-like [Nasonia vitripennis]	XP_001607858	1.25116e-07	93	612326	31	29
53536	60s ribosomal protein l13a-like	137	gi|156544548|ref|XP_001607858.1|PREDICTED: 60S ribosomal protein L13a-like [Nasonia vitripennis]	XP_001607858	1.93626e-12	91	750998	45	41
53544	60s ribosomal protein l13a-like	152	gi|156544548|ref|XP_001607858.1|PREDICTED: 60S ribosomal protein L13a-like [Nasonia vitripennis]	XP_001607858	4.08414e-08	100	635438	31	31
53540	60s ribosomal protein l13a-like	160	gi|156544548|ref|XP_001607858.1|PREDICTED: 60S ribosomal protein L13a-like [Nasonia vitripennis]	XP_001607858	0.0211069	100	477506	24	24
53539	60s ribosomal protein l13a-like	180	gi|156544548|ref|XP_001607858.1|PREDICTED: 60S ribosomal protein L13a-like [Nasonia vitripennis]	XP_001607858	0.00145405	95	512174	24	23
53537	60s ribosomal protein l13a-like	189	gi|156544548|ref|XP_001607858.1|PREDICTED: 60S ribosomal protein L13a-like [Nasonia vitripennis]	XP_001607858	7.45794e-07	93	604622	33	31
53535	60s ribosomal protein l13a-like	253	gi|156544548|ref|XP_001607858.1|PREDICTED: 60S ribosomal protein L13a-like [Nasonia vitripennis]	XP_001607858	4.50493e-20	94	974413	53	50
53534	60s ribosomal protein l13a-like	277	gi|156544548|ref|XP_001607858.1|PREDICTED: 60S ribosomal protein L13a-like [Nasonia vitripennis]	XP_001607858	1.01709e-11	95	750998	41	39
53532	60s ribosomal protein l13a-like	327	gi|156544548|ref|XP_001607858.1|PREDICTED: 60S ribosomal protein L13a-like [Nasonia vitripennis]	XP_001607858	3.33663e-14	97	828037	42	41
53561	60s ribosomal protein l14	89	gi|66565929|ref|XP_392809.2|PREDICTED: 60S ribosomal protein L14 [Apis mellifera]	XP_392809	0.00154759	89	492914	29	26
53562	60s ribosomal protein l14	96	gi|66565929|ref|XP_392809.2|PREDICTED: 60S ribosomal protein L14 [Apis mellifera]	XP_392809	0.000265447	87	516026	31	27
53566	60s ribosomal protein l14	101	gi|66565929|ref|XP_392809.2|PREDICTED: 60S ribosomal protein L14 [Apis mellifera]	XP_392809	1.04E-7	92	469802	26	24
53568	60s ribosomal protein l14	109	gi|66565929|ref|XP_392809.2|PREDICTED: 60S ribosomal protein L14 [Apis mellifera]	XP_392809	2.03793e-06	93	577658	31	29
53567	60s ribosomal protein l14	117	gi|66565929|ref|XP_392809.2|PREDICTED: 60S ribosomal protein L14 [Apis mellifera]	XP_392809	7.85203e-06	88	56225	34	30
53575	60s ribosomal protein l14	133	gi|66565929|ref|XP_392809.2|PREDICTED: 60S ribosomal protein L14 [Apis mellifera]	XP_392809	2.16067e-11	92	71633	40	37
53571	60s ribosomal protein l14	148	gi|66565929|ref|XP_392809.2|PREDICTED: 60S ribosomal protein L14 [Apis mellifera]	XP_392809	3.02454e-07	88	604622	35	31
53573	60s ribosomal protein l14	150	gi|66565929|ref|XP_392809.2|PREDICTED: 60S ribosomal protein L14 [Apis mellifera]	XP_392809	1.95895e-06	96	58151	30	29
53574	60s ribosomal protein l14	155	gi|66565929|ref|XP_392809.2|PREDICTED: 60S ribosomal protein L14 [Apis mellifera]	XP_392809	0.0802336	93	454394	30	28
53569	60s ribosomal protein l14	169	gi|66565929|ref|XP_392809.2|PREDICTED: 60S ribosomal protein L14 [Apis mellifera]	XP_392809	0.00287979	94	496766	35	33
53560	60s ribosomal protein l14	1919	gi|66565929|ref|XP_392809.2|PREDICTED: 60S ribosomal protein L14 [Apis mellifera]	XP_392809	6.31157e-51	86	191815	130	113
53597	60s ribosomal protein l14-like	151	gi|156543734|ref|XP_001607874.1|PREDICTED: 60S ribosomal protein L14-like [Nasonia vitripennis]	XP_001607874	1.61582e-06	81	585362	49	40
53593	60s ribosomal protein l14-like	185	gi|156543734|ref|XP_001607874.1|PREDICTED: 60S ribosomal protein L14-like [Nasonia vitripennis]	XP_001607874	6.11274e-05	91	546842	37	34
53596	60s ribosomal protein l14-like	185	gi|156543734|ref|XP_001607874.1|PREDICTED: 60S ribosomal protein L14-like [Nasonia vitripennis]	XP_001607874	2.5822e-13	86	750998	51	44
53592	60s ribosomal protein l14-like	199	gi|156543734|ref|XP_001607874.1|PREDICTED: 60S ribosomal protein L14-like [Nasonia vitripennis]	XP_001607874	2.49583e-08	83	643142	43	36
53591	60s ribosomal protein l14-like	286	gi|156543734|ref|XP_001607874.1|PREDICTED: 60S ribosomal protein L14-like [Nasonia vitripennis]	XP_001607874	3.48452e-10	92	704774	50	46
53612	60s ribosomal protein l15	95	gi|66506623|ref|XP_396588.2|PREDICTED: 60S ribosomal protein L15 [Apis mellifera]	XP_396588	0.000514103	83	512174	31	26
53609	60s ribosomal protein l15	135	gi|66506623|ref|XP_396588.2|PREDICTED: 60S ribosomal protein L15 [Apis mellifera]	XP_396588	3.35748e-09	88	662402	36	32
53611	60s ribosomal protein l15	168	gi|66506623|ref|XP_396588.2|PREDICTED: 60S ribosomal protein L15 [Apis mellifera]	XP_396588	4.16993e-16	76	855001	55	42
53646	60s ribosomal protein l17 isoform 3	114	gi|66499585|ref|XP_396914.2|PREDICTED: 60S ribosomal protein L17 isoform 3 [Apis mellifera]	XP_396914	1.99781e-06	84	577658	33	28
53671	60s ribosomal protein l17-like	91	gi|156547540|ref|XP_001607573.1|PREDICTED: 60S ribosomal protein L17-like [Nasonia vitripennis]	XP_001607573	3.7858e-07	90	566102	30	27
53668	60s ribosomal protein l17-like	167	gi|156547540|ref|XP_001607573.1|PREDICTED: 60S ribosomal protein L17-like [Nasonia vitripennis]	XP_001607573	8.04818e-12	97	739442	37	36
53667	60s ribosomal protein l17-like	172	gi|156547540|ref|XP_001607573.1|PREDICTED: 60S ribosomal protein L17-like [Nasonia vitripennis]	XP_001607573	7.01727e-12	97	739442	35	34
53670	60s ribosomal protein l17-like	185	gi|156547540|ref|XP_001607573.1|PREDICTED: 60S ribosomal protein L17-like [Nasonia vitripennis]	XP_001607573	0.000200426	100	535286	22	22
53669	60s ribosomal protein l17-like	212	gi|156547540|ref|XP_001607573.1|PREDICTED: 60S ribosomal protein L17-like [Nasonia vitripennis]	XP_001607573	1.31876e-08	93	654698	33	31
53691	60s ribosomal protein l18a	77	gi|48130977|ref|XP_393322.1|PREDICTED: 60S ribosomal protein L18a [Apis mellifera]	XP_393322	0.00696385	92	473654	25	23
53693	60s ribosomal protein l18a	143	gi|48130977|ref|XP_393322.1|PREDICTED: 60S ribosomal protein L18a [Apis mellifera]	XP_393322	0.00266565	92	496766	27	25
53689	60s ribosomal protein l18a	206	gi|48130977|ref|XP_393322.1|PREDICTED: 60S ribosomal protein L18a [Apis mellifera]	XP_393322	1.2439e-18	95	897373	46	44
53688	60s ribosomal protein l18a	255	gi|48130977|ref|XP_393322.1|PREDICTED: 60S ribosomal protein L18a [Apis mellifera]	XP_393322	0.0204823	92	48521	27	25
53686	60s ribosomal protein l18a	472	gi|48130977|ref|XP_393322.1|PREDICTED: 60S ribosomal protein L18a [Apis mellifera]	XP_393322	2.22945e-80	94	254603	137	129
53687	60s ribosomal protein l18a	597	gi|48130977|ref|XP_393322.1|PREDICTED: 60S ribosomal protein L18a [Apis mellifera]	XP_393322	3.60947e-43	98	160999	84	83
53716	60s ribosomal protein l18a-like	83	gi|156544508|ref|XP_001605284.1|PREDICTED: 60S ribosomal protein L18a-like [Nasonia vitripennis]	XP_001605284	0.0141407	91	469802	24	22
53717	60s ribosomal protein l18a-like	86	gi|156544508|ref|XP_001605284.1|PREDICTED: 60S ribosomal protein L18a-like [Nasonia vitripennis]	XP_001605284	0.00350185	81	48521	27	22
53715	60s ribosomal protein l18a-like	154	gi|156544508|ref|XP_001605284.1|PREDICTED: 60S ribosomal protein L18a-like [Nasonia vitripennis]	XP_001605284	4.44913e-08	93	631586	33	31
53714	60s ribosomal protein l18a-like	165	gi|156544508|ref|XP_001605284.1|PREDICTED: 60S ribosomal protein L18a-like [Nasonia vitripennis]	XP_001605284	3.4636e-11	73	693218	52	38
53713	60s ribosomal protein l18a-like	183	gi|156544508|ref|XP_001605284.1|PREDICTED: 60S ribosomal protein L18a-like [Nasonia vitripennis]	XP_001605284	2.97741e-16	83	858853	54	45
53711	60s ribosomal protein l18a-like	516	gi|156544508|ref|XP_001605284.1|PREDICTED: 60S ribosomal protein L18a-like [Nasonia vitripennis]	XP_001605284	2.06485e-39	91	150599	82	75
53793	60s ribosomal protein l19	77	gi|328778192|ref|XP_001119828.2|PREDICTED: 60S ribosomal protein L19 [Apis mellifera]	XP_001119828	0.00235183	92	489062	25	23
53800	60s ribosomal protein l19	78	gi|328778192|ref|XP_001119828.2|PREDICTED: 60S ribosomal protein L19 [Apis mellifera]	XP_001119828	0.0363589	88	454394	26	23
53802	60s ribosomal protein l19	78	gi|328778192|ref|XP_001119828.2|PREDICTED: 60S ribosomal protein L19 [Apis mellifera]	XP_001119828	0.00134055	88	492914	26	23
53806	60s ribosomal protein l19	82	gi|328778192|ref|XP_001119828.2|PREDICTED: 60S ribosomal protein L19 [Apis mellifera]	XP_001119828	0.000471275	88	508322	26	23
53804	60s ribosomal protein l19	84	gi|328778192|ref|XP_001119828.2|PREDICTED: 60S ribosomal protein L19 [Apis mellifera]	XP_001119828	0.0725866	85	44669	27	23
53807	60s ribosomal protein l19	91	gi|328778192|ref|XP_001119828.2|PREDICTED: 60S ribosomal protein L19 [Apis mellifera]	XP_001119828	1.09683e-06	93	58151	29	27
53785	60s ribosomal protein l19	93	gi|328778192|ref|XP_001119828.2|PREDICTED: 60S ribosomal protein L19 [Apis mellifera]	XP_001119828	1.55159e-08	96	635438	31	30
53789	60s ribosomal protein l19	95	gi|328778192|ref|XP_001119828.2|PREDICTED: 60S ribosomal protein L19 [Apis mellifera]	XP_001119828	3.21845e-05	87	54299	31	27
53784	60s ribosomal protein l19	101	gi|328778192|ref|XP_001119828.2|PREDICTED: 60S ribosomal protein L19 [Apis mellifera]	XP_001119828	1.43944e-06	87	58151	33	29
53795	60s ribosomal protein l19	101	gi|328778192|ref|XP_001119828.2|PREDICTED: 60S ribosomal protein L19 [Apis mellifera]	XP_001119828	9.13429e-08	90	612326	33	30
53797	60s ribosomal protein l19	104	gi|328778192|ref|XP_001119828.2|PREDICTED: 60S ribosomal protein L19 [Apis mellifera]	XP_001119828	1.8433e-07	90	577658	31	28
53781	60s ribosomal protein l19	119	gi|328778192|ref|XP_001119828.2|PREDICTED: 60S ribosomal protein L19 [Apis mellifera]	XP_001119828	0.000435925	96	512174	26	25
53794	60s ribosomal protein l19	163	gi|328778192|ref|XP_001119828.2|PREDICTED: 60S ribosomal protein L19 [Apis mellifera]	XP_001119828	4.82625e-05	93	546842	31	29
53779	60s ribosomal protein l19	206	gi|328778192|ref|XP_001119828.2|PREDICTED: 60S ribosomal protein L19 [Apis mellifera]	XP_001119828	7.68904e-07	80	604622	36	29
53778	60s ribosomal protein l19	241	gi|328778192|ref|XP_001119828.2|PREDICTED: 60S ribosomal protein L19 [Apis mellifera]	XP_001119828	2.6448e-18	88	893521	53	47
53836	60s ribosomal protein l19-like	128	gi|156554769|ref|XP_001602817.1|PREDICTED: 60S ribosomal protein L19-like [Nasonia vitripennis]	XP_001602817	3.57802e-05	86	546842	36	31
53839	60s ribosomal protein l19-like	151	gi|156554769|ref|XP_001602817.1|PREDICTED: 60S ribosomal protein L19-like [Nasonia vitripennis]	XP_001602817	2.02661e-11	92	724034	38	35
53840	60s ribosomal protein l19-like	190	gi|156554769|ref|XP_001602817.1|PREDICTED: 60S ribosomal protein L19-like [Nasonia vitripennis]	XP_001602817	6.09549e-16	100	855001	41	41
53838	60s ribosomal protein l19-like	305	gi|156554769|ref|XP_001602817.1|PREDICTED: 60S ribosomal protein L19-like [Nasonia vitripennis]	XP_001602817	1.15845e-37	97	143665	74	72
53835	60s ribosomal protein l19-like	625	gi|156554769|ref|XP_001602817.1|PREDICTED: 60S ribosomal protein L19-like [Nasonia vitripennis]	XP_001602817	2.79614e-69	93	229.18	123	115
53837	60s ribosomal protein l19-like	1466	gi|156554769|ref|XP_001602817.1|PREDICTED: 60S ribosomal protein L19-like [Nasonia vitripennis]	XP_001602817	1.81052e-100	94	319316	193	183
53879	60s ribosomal protein l22-like	77	gi|156553855|ref|XP_001600269.1|PREDICTED: 60S ribosomal protein L22-like [Nasonia vitripennis]	XP_001600269	0.000772345	88	496766	25	22
53882	60s ribosomal protein l22-like	79	gi|156553855|ref|XP_001600269.1|PREDICTED: 60S ribosomal protein L22-like [Nasonia vitripennis]	XP_001600269	0.00310098	84	481358	26	22
53884	60s ribosomal protein l22-like	80	gi|156553855|ref|XP_001600269.1|PREDICTED: 60S ribosomal protein L22-like [Nasonia vitripennis]	XP_001600269	0.0456251	84	450542	26	22
53883	60s ribosomal protein l22-like	82	gi|156553855|ref|XP_001600269.1|PREDICTED: 60S ribosomal protein L22-like [Nasonia vitripennis]	XP_001600269	0.0761242	88	442838	25	22
53885	60s ribosomal protein l22-like	83	gi|156553855|ref|XP_001600269.1|PREDICTED: 60S ribosomal protein L22-like [Nasonia vitripennis]	XP_001600269	2.26464e-05	92	54299	27	25
53888	60s ribosomal protein l22-like	108	gi|156553855|ref|XP_001600269.1|PREDICTED: 60S ribosomal protein L22-like [Nasonia vitripennis]	XP_001600269	8.74254e-05	82	531434	34	28
53887	60s ribosomal protein l22-like	122	gi|156553855|ref|XP_001600269.1|PREDICTED: 60S ribosomal protein L22-like [Nasonia vitripennis]	XP_001600269	7.7561e-08	96	589214	27	26
53881	60s ribosomal protein l22-like	129	gi|156553855|ref|XP_001600269.1|PREDICTED: 60S ribosomal protein L22-like [Nasonia vitripennis]	XP_001600269	0.000320468	87	516026	32	28
53878	60s ribosomal protein l22-like	173	gi|156553855|ref|XP_001600269.1|PREDICTED: 60S ribosomal protein L22-like [Nasonia vitripennis]	XP_001600269	4.21728e-08	91	631586	35	32
53872	60s ribosomal protein l22-like	239	gi|156553855|ref|XP_001600269.1|PREDICTED: 60S ribosomal protein L22-like [Nasonia vitripennis]	XP_001600269	4.36354e-09	93	666254	33	31
53873	60s ribosomal protein l22-like	321	gi|156553855|ref|XP_001600269.1|PREDICTED: 60S ribosomal protein L22-like [Nasonia vitripennis]	XP_001600269	0.000282436	74	54299	35	26
53874	60s ribosomal protein l22-like	323	gi|156553855|ref|XP_001600269.1|PREDICTED: 60S ribosomal protein L22-like [Nasonia vitripennis]	XP_001600269	1.91442e-27	93	115931	64	60
53871	60s ribosomal protein l22-like	446	gi|156553855|ref|XP_001600269.1|PREDICTED: 60S ribosomal protein L22-like [Nasonia vitripennis]	XP_001600269	2.64233e-40	91	150599	112	102
53907	60s ribosomal protein l23-like	77	gi|156545547|ref|XP_001605069.1|PREDICTED: 60S ribosomal protein L23-like [Nasonia vitripennis]	XP_001605069	0.000160807	96	516026	25	24
53908	60s ribosomal protein l23-like	90	gi|156545547|ref|XP_001605069.1|PREDICTED: 60S ribosomal protein L23-like [Nasonia vitripennis]	XP_001605069	0.0319738	85	454394	28	24
53904	60s ribosomal protein l23-like	95	gi|156545547|ref|XP_001605069.1|PREDICTED: 60S ribosomal protein L23-like [Nasonia vitripennis]	XP_001605069	2.70683e-05	90	54299	31	28
53906	60s ribosomal protein l23-like	98	gi|156545547|ref|XP_001605069.1|PREDICTED: 60S ribosomal protein L23-like [Nasonia vitripennis]	XP_001605069	2.92543e-08	96	623882	32	31
53905	60s ribosomal protein l23-like	110	gi|156545547|ref|XP_001605069.1|PREDICTED: 60S ribosomal protein L23-like [Nasonia vitripennis]	XP_001605069	9.5126e-06	96	527582	27	26
53902	60s ribosomal protein l23-like	254	gi|156545547|ref|XP_001605069.1|PREDICTED: 60S ribosomal protein L23-like [Nasonia vitripennis]	XP_001605069	1.70891e-22	94	102064	54	51
53944	60s ribosomal protein l23a-like	202	gi|156547850|ref|XP_001604487.1|PREDICTED: 60S ribosomal protein L23a-like [Nasonia vitripennis]	XP_001604487	1.30542e-16	81	881965	60	49
53945	60s ribosomal protein l23a-like	511	gi|156547850|ref|XP_001604487.1|PREDICTED: 60S ribosomal protein L23a-like [Nasonia vitripennis]	XP_001604487	1.04329e-16	80	924337	66	53
53971	60s ribosomal protein l24	84	gi|110761627|ref|XP_001119826.1|PREDICTED: 60S ribosomal protein L24 [Apis mellifera]	XP_001119826	0.000155152	92	519878	28	26
53975	60s ribosomal protein l24	91	gi|110761627|ref|XP_001119826.1|PREDICTED: 60S ribosomal protein L24 [Apis mellifera]	XP_001119826	4.8337e-05	80	508322	30	24
53973	60s ribosomal protein l24	117	gi|110761627|ref|XP_001119826.1|PREDICTED: 60S ribosomal protein L24 [Apis mellifera]	XP_001119826	8.74389e-08	96	616178	27	26
53980	60s ribosomal protein l24	121	gi|110761627|ref|XP_001119826.1|PREDICTED: 60S ribosomal protein L24 [Apis mellifera]	XP_001119826	2.30293e-11	92	712478	40	37
53979	60s ribosomal protein l24	140	gi|110761627|ref|XP_001119826.1|PREDICTED: 60S ribosomal protein L24 [Apis mellifera]	XP_001119826	1.00706e-07	93	616178	31	29
53976	60s ribosomal protein l24	162	gi|110761627|ref|XP_001119826.1|PREDICTED: 60S ribosomal protein L24 [Apis mellifera]	XP_001119826	3.20775e-14	97	797221	39	38
53969	60s ribosomal protein l24	166	gi|110761627|ref|XP_001119826.1|PREDICTED: 60S ribosomal protein L24 [Apis mellifera]	XP_001119826	8.12314e-16	95	839593	41	39
54006	60s ribosomal protein l24-like	77	gi|156547333|ref|XP_001601399.1|PREDICTED: 60S ribosomal protein L24-like [Nasonia vitripennis]	XP_001601399	0.0323876	88	454394	25	22
54010	60s ribosomal protein l24-like	78	gi|156547333|ref|XP_001601399.1|PREDICTED: 60S ribosomal protein L24-like [Nasonia vitripennis]	XP_001601399	0.0657026	92	44669	25	23
54004	60s ribosomal protein l24-like	79	gi|156547333|ref|XP_001601399.1|PREDICTED: 60S ribosomal protein L24-like [Nasonia vitripennis]	XP_001601399	0.0202714	88	462098	26	23
54005	60s ribosomal protein l24-like	85	gi|156547333|ref|XP_001601399.1|PREDICTED: 60S ribosomal protein L24-like [Nasonia vitripennis]	XP_001601399	0.000318698	89	512174	28	25
54008	60s ribosomal protein l24-like	124	gi|156547333|ref|XP_001601399.1|PREDICTED: 60S ribosomal protein L24-like [Nasonia vitripennis]	XP_001601399	2.19141e-06	96	577658	29	28
53998	60s ribosomal protein l24-like	127	gi|156547333|ref|XP_001601399.1|PREDICTED: 60S ribosomal protein L24-like [Nasonia vitripennis]	XP_001601399	1.42105e-13	95	77411	41	39
54001	60s ribosomal protein l24-like	147	gi|156547333|ref|XP_001601399.1|PREDICTED: 60S ribosomal protein L24-like [Nasonia vitripennis]	XP_001601399	1.99574e-10	94	693218	38	36
53999	60s ribosomal protein l24-like	203	gi|156547333|ref|XP_001601399.1|PREDICTED: 60S ribosomal protein L24-like [Nasonia vitripennis]	XP_001601399	0.00191777	96	50447	27	26
53997	60s ribosomal protein l24-like	232	gi|156547333|ref|XP_001601399.1|PREDICTED: 60S ribosomal protein L24-like [Nasonia vitripennis]	XP_001601399	3.13261e-18	92	912781	51	47
53995	60s ribosomal protein l24-like	242	gi|156547333|ref|XP_001601399.1|PREDICTED: 60S ribosomal protein L24-like [Nasonia vitripennis]	XP_001601399	4.16716e-12	97	750998	38	37
54000	60s ribosomal protein l24-like	353	gi|156547333|ref|XP_001601399.1|PREDICTED: 60S ribosomal protein L24-like [Nasonia vitripennis]	XP_001601399	1.52655e-34	93	135191	75	70
53996	60s ribosomal protein l24-like	379	gi|156547333|ref|XP_001601399.1|PREDICTED: 60S ribosomal protein L24-like [Nasonia vitripennis]	XP_001601399	6.18258e-27	88	115931	104	92
54002	60s ribosomal protein l24-like	398	gi|156547333|ref|XP_001601399.1|PREDICTED: 60S ribosomal protein L24-like [Nasonia vitripennis]	XP_001601399	7.37991e-46	93	164851	91	85
54026	60s ribosomal protein l26 isoform 1	95	gi|48098427|ref|XP_392059.1|PREDICTED: 60S ribosomal protein L26 isoform 1 [Apis mellifera]	XP_392059	6.61197e-07	87	589214	31	27
54027	60s ribosomal protein l26 isoform 1	149	gi|48098427|ref|XP_392059.1|PREDICTED: 60S ribosomal protein L26 isoform 1 [Apis mellifera]	XP_392059	5.55783e-10	94	681662	36	34
54064	60s ribosomal protein l27-like isoform 2	86	gi|345492206|ref|XP_003426798.1|PREDICTED: 60S ribosomal protein L27-like isoform 2 [Nasonia vitripennis]	XP_003426798	0.0112246	89	46595	28	25
54060	60s ribosomal protein l27-like isoform 2	97	gi|345492206|ref|XP_003426798.1|PREDICTED: 60S ribosomal protein L27-like isoform 2 [Nasonia vitripennis]	XP_003426798	0.00079598	88	473654	27	24
54058	60s ribosomal protein l27-like isoform 2	101	gi|345492206|ref|XP_003426798.1|PREDICTED: 60S ribosomal protein L27-like isoform 2 [Nasonia vitripennis]	XP_003426798	9.495e-05	86	469802	29	25
54054	60s ribosomal protein l27-like isoform 2	138	gi|345492206|ref|XP_003426798.1|PREDICTED: 60S ribosomal protein L27-like isoform 2 [Nasonia vitripennis]	XP_003426798	5.47236e-06	85	569954	40	34
54061	60s ribosomal protein l27-like isoform 2	145	gi|345492206|ref|XP_003426798.1|PREDICTED: 60S ribosomal protein L27-like isoform 2 [Nasonia vitripennis]	XP_003426798	6.65168e-14	95	781814	42	40
54055	60s ribosomal protein l27-like isoform 2	179	gi|345492206|ref|XP_003426798.1|PREDICTED: 60S ribosomal protein L27-like isoform 2 [Nasonia vitripennis]	XP_003426798	0.0588514	83	458246	30	25
54063	60s ribosomal protein l27-like isoform 2	206	gi|345492206|ref|XP_003426798.1|PREDICTED: 60S ribosomal protein L27-like isoform 2 [Nasonia vitripennis]	XP_003426798	3.57161e-05	96	554546	32	31
54107	60s ribosomal protein l27a	75	gi|66526748|ref|XP_624696.1|PREDICTED: 60S ribosomal protein L27a [Apis mellifera]	XP_624696	0.00025247	91	48521	24	22
54108	60s ribosomal protein l27a	78	gi|66526748|ref|XP_624696.1|PREDICTED: 60S ribosomal protein L27a [Apis mellifera]	XP_624696	0.0135894	91	462098	23	21
54092	60s ribosomal protein l27a	78	gi|240848935|ref|NP_001155698.1|60S ribosomal protein L27a [Acyrthosiphon pisum]	NP_001155698	0.00630183	96	473654	25	24
54094	60s ribosomal protein l27a	78	gi|240848935|ref|NP_001155698.1|60S ribosomal protein L27a [Acyrthosiphon pisum]	NP_001155698	0.000217353	88	516026	26	23
54105	60s ribosomal protein l27a	83	gi|66526748|ref|XP_624696.1|PREDICTED: 60S ribosomal protein L27a [Apis mellifera]	XP_624696	0.00543976	96	477506	25	24
54111	60s ribosomal protein l27a	94	gi|66526748|ref|XP_624696.1|PREDICTED: 60S ribosomal protein L27a [Apis mellifera]	XP_624696	0.00657599	96	473654	27	26
54104	60s ribosomal protein l27a	95	gi|66526748|ref|XP_624696.1|PREDICTED: 60S ribosomal protein L27a [Apis mellifera]	XP_624696	0.0303065	85	458246	28	24
54106	60s ribosomal protein l27a	97	gi|66526748|ref|XP_624696.1|PREDICTED: 60S ribosomal protein L27a [Apis mellifera]	XP_624696	0.00644669	92	477506	27	25
54097	60s ribosomal protein l27a	136	gi|240848935|ref|NP_001155698.1|60S ribosomal protein L27a [Acyrthosiphon pisum]	NP_001155698	3.97101e-06	92	573806	27	25
54101	60s ribosomal protein l27a	149	gi|66526748|ref|XP_624696.1|PREDICTED: 60S ribosomal protein L27a [Apis mellifera]	XP_624696	2.18101e-06	93	58151	31	29
54099	60s ribosomal protein l27a	160	gi|66526748|ref|XP_624696.1|PREDICTED: 60S ribosomal protein L27a [Apis mellifera]	XP_624696	0.000233341	87	527582	31	27
54096	60s ribosomal protein l27a	162	gi|240848935|ref|NP_001155698.1|60S ribosomal protein L27a [Acyrthosiphon pisum]	NP_001155698	6.36569e-07	96	596918	28	27
54113	60s ribosomal protein l27a	195	gi|66526748|ref|XP_624696.1|PREDICTED: 60S ribosomal protein L27a [Apis mellifera]	XP_624696	4.78391e-15	95	820333	43	41
54100	60s ribosomal protein l27a	221	gi|66526748|ref|XP_624696.1|PREDICTED: 60S ribosomal protein L27a [Apis mellifera]	XP_624696	1.59537e-21	92	993673	52	48
54098	60s ribosomal protein l27a	319	gi|66526748|ref|XP_624696.1|PREDICTED: 60S ribosomal protein L27a [Apis mellifera]	XP_624696	9.1358e-11	87	69707	39	34
54144	60s ribosomal protein l27a-like isoform 2	77	gi|345490382|ref|XP_003426362.1|PREDICTED: 60S ribosomal protein L27a-like isoform 2 [Nasonia vitripennis]	XP_003426362	0.0603399	92	44669	25	23
54146	60s ribosomal protein l27a-like isoform 2	82	gi|345490382|ref|XP_003426362.1|PREDICTED: 60S ribosomal protein L27a-like isoform 2 [Nasonia vitripennis]	XP_003426362	0.0695567	88	44669	25	22
54148	60s ribosomal protein l27a-like isoform 2	204	gi|345490382|ref|XP_003426362.1|PREDICTED: 60S ribosomal protein L27a-like isoform 2 [Nasonia vitripennis]	XP_003426362	0.000137769	90	539138	30	27
54147	60s ribosomal protein l27a-like isoform 2	213	gi|345490382|ref|XP_003426362.1|PREDICTED: 60S ribosomal protein L27a-like isoform 2 [Nasonia vitripennis]	XP_003426362	1.37057e-14	97	812629	42	41
54145	60s ribosomal protein l27a-like isoform 2	214	gi|345490382|ref|XP_003426362.1|PREDICTED: 60S ribosomal protein L27a-like isoform 2 [Nasonia vitripennis]	XP_003426362	2.44689e-08	88	643142	36	32
54185	60s ribosomal protein l28	94	gi|66552169|ref|XP_625152.1|PREDICTED: 60S ribosomal protein L28 [Apis mellifera]	XP_625152	0.0124666	100	46595	24	24
54190	60s ribosomal protein l28	101	gi|66552169|ref|XP_625152.1|PREDICTED: 60S ribosomal protein L28 [Apis mellifera]	XP_625152	0.00397544	83	481358	30	25
54192	60s ribosomal protein l28	109	gi|66552169|ref|XP_625152.1|PREDICTED: 60S ribosomal protein L28 [Apis mellifera]	XP_625152	0.00011292	96	496766	26	25
54188	60s ribosomal protein l28	125	gi|66552169|ref|XP_625152.1|PREDICTED: 60S ribosomal protein L28 [Apis mellifera]	XP_625152	0.010377	96	44669	25	24
54193	60s ribosomal protein l28	134	gi|66552169|ref|XP_625152.1|PREDICTED: 60S ribosomal protein L28 [Apis mellifera]	XP_625152	0.000641351	95	508322	24	23
54183	60s ribosomal protein l28	163	gi|66552169|ref|XP_625152.1|PREDICTED: 60S ribosomal protein L28 [Apis mellifera]	XP_625152	7.05089e-15	95	808777	44	42
54309	60s ribosomal protein l28-like	118	gi|156536870|ref|XP_001604901.1|PREDICTED: 60S ribosomal protein L28-like [Nasonia vitripennis]	XP_001604901	0.0127026	74	469802	39	29
54302	60s ribosomal protein l28-like	156	gi|156536870|ref|XP_001604901.1|PREDICTED: 60S ribosomal protein L28-like [Nasonia vitripennis]	XP_001604901	1.17501e-12	76	750998	52	40
54303	60s ribosomal protein l28-like	186	gi|156536870|ref|XP_001604901.1|PREDICTED: 60S ribosomal protein L28-like [Nasonia vitripennis]	XP_001604901	1.04033e-17	83	885817	60	50
54304	60s ribosomal protein l28-like	202	gi|156536870|ref|XP_001604901.1|PREDICTED: 60S ribosomal protein L28-like [Nasonia vitripennis]	XP_001604901	1.21646e-19	92	939745	54	50
54343	60s ribosomal protein l29	101	gi|110766417|ref|XP_001119952.1|PREDICTED: 60S ribosomal protein L29 [Apis mellifera]	XP_001119952	0.000843097	87	496766	32	28
54341	60s ribosomal protein l29	178	gi|110766417|ref|XP_001119952.1|PREDICTED: 60S ribosomal protein L29 [Apis mellifera]	XP_001119952	0.0683596	95	454394	24	23
54340	60s ribosomal protein l29	238	gi|110766417|ref|XP_001119952.1|PREDICTED: 60S ribosomal protein L29 [Apis mellifera]	XP_001119952	1.16067e-06	94	589214	34	32
54435	60s ribosomal protein l3	86	gi|66566113|ref|XP_624821.1|PREDICTED: 60S ribosomal protein L3 [Apis mellifera]	XP_624821	1.8492e-06	92	569954	28	26
54444	60s ribosomal protein l3	89	gi|66566113|ref|XP_624821.1|PREDICTED: 60S ribosomal protein L3 [Apis mellifera]	XP_624821	5.09113e-05	89	558398	28	25
54445	60s ribosomal protein l3	101	gi|66566113|ref|XP_624821.1|PREDICTED: 60S ribosomal protein L3 [Apis mellifera]	XP_624821	0.00122941	81	519878	33	27
54441	60s ribosomal protein l3	101	gi|66566113|ref|XP_624821.1|PREDICTED: 60S ribosomal protein L3 [Apis mellifera]	XP_624821	2.09942e-08	90	654698	33	30
54439	60s ribosomal protein l3	139	gi|66566113|ref|XP_624821.1|PREDICTED: 60S ribosomal protein L3 [Apis mellifera]	XP_624821	3.24682e-07	96	627734	30	29
54432	60s ribosomal protein l3	170	gi|66566113|ref|XP_624821.1|PREDICTED: 60S ribosomal protein L3 [Apis mellifera]	XP_624821	0.000397045	100	54299	24	24
54442	60s ribosomal protein l3	174	gi|66566113|ref|XP_624821.1|PREDICTED: 60S ribosomal protein L3 [Apis mellifera]	XP_624821	4.83953e-11	96	739442	32	31
54464	60s ribosomal protein l3-like	95	gi|345480304|ref|XP_001600115.2|PREDICTED: 60S ribosomal protein L3-like [Nasonia vitripennis]	XP_001600115	8.6045e-05	80	52373	31	25
54465	60s ribosomal protein l3-like	103	gi|345480304|ref|XP_001600115.2|PREDICTED: 60S ribosomal protein L3-like [Nasonia vitripennis]	XP_001600115	1.65039e-06	87	60077	33	29
54470	60s ribosomal protein l3-like	154	gi|345480304|ref|XP_001600115.2|PREDICTED: 60S ribosomal protein L3-like [Nasonia vitripennis]	XP_001600115	2.59501e-09	83	689366	42	35
54473	60s ribosomal protein l3-like	750	gi|345480304|ref|XP_001600115.2|PREDICTED: 60S ribosomal protein L3-like [Nasonia vitripennis]	XP_001600115	7.35832e-05	39	442838	151	60
54467	60s ribosomal protein l3-like	1142	gi|345480304|ref|XP_001600115.2|PREDICTED: 60S ribosomal protein L3-like [Nasonia vitripennis]	XP_001600115	2.02964e-07	45	712478	161	74
54570	60s ribosomal protein l31 isoform 2	100	gi|48142237|ref|XP_397314.1|PREDICTED: 60S ribosomal protein L31 isoform 2 [Apis mellifera]	XP_397314	0.0125498	78	46595	33	26
54565	60s ribosomal protein l31 isoform 2	135	gi|48142237|ref|XP_397314.1|PREDICTED: 60S ribosomal protein L31 isoform 2 [Apis mellifera]	XP_397314	6.21842e-09	93	646994	33	31
54561	60s ribosomal protein l31 isoform 2	218	gi|48142237|ref|XP_397314.1|PREDICTED: 60S ribosomal protein L31 isoform 2 [Apis mellifera]	XP_397314	3.8216e-12	95	71633	45	43
54562	60s ribosomal protein l31 isoform 2	382	gi|48142237|ref|XP_397314.1|PREDICTED: 60S ribosomal protein L31 isoform 2 [Apis mellifera]	XP_397314	8.42979e-58	94	193741	116	110
54563	60s ribosomal protein l31 isoform 2	1005	gi|48142237|ref|XP_397314.1|PREDICTED: 60S ribosomal protein L31 isoform 2 [Apis mellifera]	XP_397314	1.39376e-58	94	203756	123	116
54586	60s ribosomal protein l31-like	94	gi|156551942|ref|XP_001607790.1|PREDICTED: 60S ribosomal protein L31-like [Nasonia vitripennis]	XP_001607790	0.000169917	93	519878	31	29
54614	60s ribosomal protein l34 isoform 1	129	gi|110762954|ref|XP_001121176.1|PREDICTED: 60S ribosomal protein L34 isoform 1 [Apis mellifera]	XP_001121176	3.97568e-05	93	54299	29	27
54617	60s ribosomal protein l34 isoform 1	162	gi|110762954|ref|XP_001121176.1|PREDICTED: 60S ribosomal protein L34 isoform 1 [Apis mellifera]	XP_001121176	2.41823e-23	98	102449	53	52
54613	60s ribosomal protein l34 isoform 1	239	gi|110762954|ref|XP_001121176.1|PREDICTED: 60S ribosomal protein L34 isoform 1 [Apis mellifera]	XP_001121176	1.47381e-24	88	106686	68	60
54641	60s ribosomal protein l34-like isoform 2	93	gi|156542759|ref|XP_001601949.1|PREDICTED: 60S ribosomal protein L34-like isoform 2 [Nasonia vitripennis]	XP_001601949	0.000164899	87	519878	31	27
54646	60s ribosomal protein l34-like isoform 2	94	gi|156542759|ref|XP_001601949.1|PREDICTED: 60S ribosomal protein L34-like isoform 2 [Nasonia vitripennis]	XP_001601949	0.0769239	93	442838	30	28
54640	60s ribosomal protein l34-like isoform 2	96	gi|156542759|ref|XP_001601949.1|PREDICTED: 60S ribosomal protein L34-like isoform 2 [Nasonia vitripennis]	XP_001601949	0.0545861	96	44669	29	28
54644	60s ribosomal protein l34-like isoform 2	99	gi|156542759|ref|XP_001601949.1|PREDICTED: 60S ribosomal protein L34-like isoform 2 [Nasonia vitripennis]	XP_001601949	1.08825e-07	93	604622	32	30
54639	60s ribosomal protein l34-like isoform 2	101	gi|156542759|ref|XP_001601949.1|PREDICTED: 60S ribosomal protein L34-like isoform 2 [Nasonia vitripennis]	XP_001601949	0.00896007	87	469802	33	29
54642	60s ribosomal protein l34-like isoform 2	188	gi|156542759|ref|XP_001601949.1|PREDICTED: 60S ribosomal protein L34-like isoform 2 [Nasonia vitripennis]	XP_001601949	1.59748e-06	90	589214	40	36
54637	60s ribosomal protein l34-like isoform 2	203	gi|156542759|ref|XP_001601949.1|PREDICTED: 60S ribosomal protein L34-like isoform 2 [Nasonia vitripennis]	XP_001601949	1.36628e-18	91	908929	48	44
54638	60s ribosomal protein l34-like isoform 2	331	gi|156542759|ref|XP_001601949.1|PREDICTED: 60S ribosomal protein L34-like isoform 2 [Nasonia vitripennis]	XP_001601949	1.10842e-22	98	103219	51	50
54636	60s ribosomal protein l34-like isoform 2	686	gi|156542759|ref|XP_001601949.1|PREDICTED: 60S ribosomal protein L34-like isoform 2 [Nasonia vitripennis]	XP_001601949	1.1732e-49	94	174481	97	92
54775	60s ribosomal protein l35a isoform 2	91	gi|66515955|ref|XP_623272.1|PREDICTED: 60S ribosomal protein L35a isoform 2 [Apis mellifera]	XP_623272	0.0518839	82	450542	29	24
54774	60s ribosomal protein l35a isoform 2	122	gi|66515955|ref|XP_623272.1|PREDICTED: 60S ribosomal protein L35a isoform 2 [Apis mellifera]	XP_623272	3.35979e-10	87	681662	39	34
54805	60s ribosomal protein l35a-like	94	gi|156546383|ref|XP_001606878.1|PREDICTED: 60S ribosomal protein L35a-like [Nasonia vitripennis]	XP_001606878	9.45864e-05	93	527582	30	28
54799	60s ribosomal protein l35a-like	98	gi|156546383|ref|XP_001606878.1|PREDICTED: 60S ribosomal protein L35a-like [Nasonia vitripennis]	XP_001606878	0.000105563	90	527582	32	29
54803	60s ribosomal protein l35a-like	101	gi|156546383|ref|XP_001606878.1|PREDICTED: 60S ribosomal protein L35a-like [Nasonia vitripennis]	XP_001606878	0.0111556	81	469802	33	27
54809	60s ribosomal protein l35a-like	113	gi|156546383|ref|XP_001606878.1|PREDICTED: 60S ribosomal protein L35a-like [Nasonia vitripennis]	XP_001606878	0.00381817	92	48521	28	26
54795	60s ribosomal protein l35a-like	119	gi|156546383|ref|XP_001606878.1|PREDICTED: 60S ribosomal protein L35a-like [Nasonia vitripennis]	XP_001606878	1.96554e-05	82	550694	35	29
54800	60s ribosomal protein l35a-like	133	gi|156546383|ref|XP_001606878.1|PREDICTED: 60S ribosomal protein L35a-like [Nasonia vitripennis]	XP_001606878	1.83155e-06	82	58151	41	34
54808	60s ribosomal protein l35a-like	163	gi|156546383|ref|XP_001606878.1|PREDICTED: 60S ribosomal protein L35a-like [Nasonia vitripennis]	XP_001606878	2.01058e-12	95	747146	42	40
54807	60s ribosomal protein l35a-like	182	gi|156546383|ref|XP_001606878.1|PREDICTED: 60S ribosomal protein L35a-like [Nasonia vitripennis]	XP_001606878	2.0893e-11	94	69707	39	37
54793	60s ribosomal protein l35a-like	235	gi|156546383|ref|XP_001606878.1|PREDICTED: 60S ribosomal protein L35a-like [Nasonia vitripennis]	XP_001606878	2.22969e-18	84	912781	59	50
54794	60s ribosomal protein l35a-like	268	gi|156546383|ref|XP_001606878.1|PREDICTED: 60S ribosomal protein L35a-like [Nasonia vitripennis]	XP_001606878	5.70304e-05	96	558398	30	29
54806	60s ribosomal protein l35a-like	356	gi|156546383|ref|XP_001606878.1|PREDICTED: 60S ribosomal protein L35a-like [Nasonia vitripennis]	XP_001606878	1.77005e-28	90	114.39	66	60
54798	60s ribosomal protein l35a-like	485	gi|156546383|ref|XP_001606878.1|PREDICTED: 60S ribosomal protein L35a-like [Nasonia vitripennis]	XP_001606878	1.82057e-61	94	205297	112	106
54830	60s ribosomal protein l37	180	gi|66558715|ref|XP_624871.1|PREDICTED: 60S ribosomal protein L37 [Apis mellifera]	XP_624871	0.0205066	100	469802	22	22
54909	60s ribosomal protein l37a-like	77	gi|156553397|ref|XP_001602866.1|PREDICTED: 60S ribosomal protein L37a-like [Nasonia vitripennis]	XP_001602866	0.0758128	91	438986	23	21
54910	60s ribosomal protein l37a-like	193	gi|156553397|ref|XP_001602866.1|PREDICTED: 60S ribosomal protein L37a-like [Nasonia vitripennis]	XP_001602866	3.32299e-07	96	60077	32	31
54908	60s ribosomal protein l37a-like	270	gi|156553397|ref|XP_001602866.1|PREDICTED: 60S ribosomal protein L37a-like [Nasonia vitripennis]	XP_001602866	2.2934e-16	97	828037	41	40
54938	60s ribosomal protein l38	90	gi|110765973|ref|XP_001120263.1|PREDICTED: 60S ribosomal protein L38 [Apis mellifera]	XP_001120263	0.00589017	85	469802	28	24
54937	60s ribosomal protein l38	90	gi|110765973|ref|XP_001120263.1|PREDICTED: 60S ribosomal protein L38 [Apis mellifera]	XP_001120263	3.83998e-05	90	531434	30	27
54934	60s ribosomal protein l38	242	gi|110765973|ref|XP_001120263.1|PREDICTED: 60S ribosomal protein L38 [Apis mellifera]	XP_001120263	4.67575e-10	87	681662	40	35
54935	60s ribosomal protein l38	244	gi|110765973|ref|XP_001120263.1|PREDICTED: 60S ribosomal protein L38 [Apis mellifera]	XP_001120263	1.36177e-07	93	616178	32	30
55047	60s ribosomal protein l38-like	102	gi|156544536|ref|XP_001607713.1|PREDICTED: 60S ribosomal protein L38-like [Nasonia vitripennis]	XP_001607713	4.8533e-08	90	58151	32	29
55053	60s ribosomal protein l38-like	141	gi|193591642|ref|XP_001951536.1|PREDICTED: 60S ribosomal protein L38-like [Acyrthosiphon pisum]	XP_001951536	5.36892e-08	85	612326	42	36
55052	60s ribosomal protein l38-like	154	gi|193591642|ref|XP_001951536.1|PREDICTED: 60S ribosomal protein L38-like [Acyrthosiphon pisum]	XP_001951536	0.0307086	69	462098	49	34
55046	60s ribosomal protein l38-like	156	gi|156544536|ref|XP_001607713.1|PREDICTED: 60S ribosomal protein L38-like [Nasonia vitripennis]	XP_001607713	1.80085e-13	100	758702	38	38
55048	60s ribosomal protein l38-like	179	gi|156544536|ref|XP_001607713.1|PREDICTED: 60S ribosomal protein L38-like [Nasonia vitripennis]	XP_001607713	2.57752e-10	83	67781	55	46
55050	60s ribosomal protein l38-like	204	gi|156544536|ref|XP_001607713.1|PREDICTED: 60S ribosomal protein L38-like [Nasonia vitripennis]	XP_001607713	0.0220161	100	469802	22	22
55044	60s ribosomal protein l38-like	273	gi|156544536|ref|XP_001607713.1|PREDICTED: 60S ribosomal protein L38-like [Nasonia vitripennis]	XP_001607713	0.0126401	96	48521	27	26
55139	60s ribosomal protein l4-like isoform 1	148	gi|193704510|ref|XP_001945463.1|PREDICTED: 60S ribosomal protein L4-like isoform 1 [Acyrthosiphon pisum]	XP_001945463	0.00403137	91	454394	23	21
55185	60s ribosomal protein l44-like	82	gi|345495450|ref|XP_001602733.2|PREDICTED: 60S ribosomal protein L44-like [Nasonia vitripennis]	XP_001602733	0.0231993	85	454394	27	23
55183	60s ribosomal protein l44-like	91	gi|345495450|ref|XP_001602733.2|PREDICTED: 60S ribosomal protein L44-like [Nasonia vitripennis]	XP_001602733	5.86706e-05	89	527582	29	26
55179	60s ribosomal protein l44-like	91	gi|345495450|ref|XP_001602733.2|PREDICTED: 60S ribosomal protein L44-like [Nasonia vitripennis]	XP_001602733	3.73931e-07	93	589214	30	28
55186	60s ribosomal protein l44-like	92	gi|345495450|ref|XP_001602733.2|PREDICTED: 60S ribosomal protein L44-like [Nasonia vitripennis]	XP_001602733	0.00468066	86	477506	30	26
55182	60s ribosomal protein l44-like	101	gi|345495450|ref|XP_001602733.2|PREDICTED: 60S ribosomal protein L44-like [Nasonia vitripennis]	XP_001602733	0.00386049	89	481358	28	25
55178	60s ribosomal protein l44-like	182	gi|345495450|ref|XP_001602733.2|PREDICTED: 60S ribosomal protein L44-like [Nasonia vitripennis]	XP_001602733	4.96517e-06	90	569954	43	39
55205	60s ribosomal protein l5	154	gi|328793058|ref|XP_624620.2|PREDICTED: 60S ribosomal protein L5 [Apis mellifera]	XP_624620	1.90646e-11	100	73559	34	34
55235	60s ribosomal protein l5-like	174	gi|345479791|ref|XP_003424029.1|PREDICTED: 60S ribosomal protein L5-like [Nasonia vitripennis]	XP_003424029	2.22549e-08	86	654698	37	32
55257	60s ribosomal protein l6-like	196	gi|193697450|ref|XP_001945191.1|PREDICTED: 60S ribosomal protein L6-like [Acyrthosiphon pisum]	XP_001945191	0.000970038	64	531434	57	37
55276	60s ribosomal protein l7	75	gi|48142798|ref|XP_393614.1|PREDICTED: 60S ribosomal protein L7 [Apis mellifera]	XP_393614	0.104187	83	454394	24	20
55280	60s ribosomal protein l7	94	gi|48142798|ref|XP_393614.1|PREDICTED: 60S ribosomal protein L7 [Apis mellifera]	XP_393614	9.32631e-08	90	62003	31	28
55279	60s ribosomal protein l7	180	gi|48142798|ref|XP_393614.1|PREDICTED: 60S ribosomal protein L7 [Apis mellifera]	XP_393614	0.0185965	100	489062	20	20
55273	60s ribosomal protein l7	441	gi|48142798|ref|XP_393614.1|PREDICTED: 60S ribosomal protein L7 [Apis mellifera]	XP_393614	2.41662e-07	100	650846	29	29
55278	60s ribosomal protein l7	462	gi|48142798|ref|XP_393614.1|PREDICTED: 60S ribosomal protein L7 [Apis mellifera]	XP_393614	1.07153e-18	65	974413	100	65
55307	60s ribosomal protein l7-like	84	gi|156550715|ref|XP_001607539.1|PREDICTED: 60S ribosomal protein L7-like [Nasonia vitripennis]	XP_001607539	6.55559e-06	92	569954	27	25
55308	60s ribosomal protein l7-like	92	gi|156550715|ref|XP_001607539.1|PREDICTED: 60S ribosomal protein L7-like [Nasonia vitripennis]	XP_001607539	9.27759e-11	96	700922	30	29
55306	60s ribosomal protein l7-like	95	gi|156550715|ref|XP_001607539.1|PREDICTED: 60S ribosomal protein L7-like [Nasonia vitripennis]	XP_001607539	1.67999e-06	87	585362	31	27
55303	60s ribosomal protein l7-like	213	gi|156550715|ref|XP_001607539.1|PREDICTED: 60S ribosomal protein L7-like [Nasonia vitripennis]	XP_001607539	8.30809e-08	93	63929	30	28
55300	60s ribosomal protein l7-like	233	gi|156550715|ref|XP_001607539.1|PREDICTED: 60S ribosomal protein L7-like [Nasonia vitripennis]	XP_001607539	9.69974e-13	90	777962	40	36
55400	60s ribosomal protein l8	76	gi|66516926|ref|XP_393671.2|PREDICTED: 60S ribosomal protein L8 [Apis mellifera]	XP_393671	0.0014831	88	477506	25	22
55398	60s ribosomal protein l8	94	gi|66516926|ref|XP_393671.2|PREDICTED: 60S ribosomal protein L8 [Apis mellifera]	XP_393671	2.81315e-06	87	58151	31	27
55399	60s ribosomal protein l8	101	gi|66516926|ref|XP_393671.2|PREDICTED: 60S ribosomal protein L8 [Apis mellifera]	XP_393671	1.14955e-05	87	566102	33	29
55485	60s ribosomal protein l9	101	gi|66565444|ref|XP_623506.1|PREDICTED: 60S ribosomal protein L9 [Apis mellifera]	XP_623506	0.00147434	84	500618	33	28
55487	60s ribosomal protein l9	101	gi|66565444|ref|XP_623506.1|PREDICTED: 60S ribosomal protein L9 [Apis mellifera]	XP_623506	3.30221e-05	90	54299	33	30
55488	60s ribosomal protein l9	185	gi|66565444|ref|XP_623506.1|PREDICTED: 60S ribosomal protein L9 [Apis mellifera]	XP_623506	3.55837e-11	68	724034	61	42
56016	7-dehydrocholesterol reductase, putative	1154	gi|212506525|gb|EEB10709.1|7-dehydrocholesterol reductase, putative [Pediculus humanus corporis]	EEB10709	4.90243e-05	68	63929	51	35
56038	71 kda protein	2437	gi|330689873|gb|AEC33266.1|71 kDa protein [Bombyx mori]	AEC33266	2.31147e-89	57	314694	616	355
56113	72 kda inositol polyphosphate 5-phosphatase-like	288	gi|328782122|ref|XP_392662.3|PREDICTED: 72 kDa inositol polyphosphate 5-phosphatase-like [Apis mellifera]	XP_392662	1.22786e-40	88	159458	95	84
56114	72 kda inositol polyphosphate 5-phosphatase-like	368	gi|328782122|ref|XP_392662.3|PREDICTED: 72 kDa inositol polyphosphate 5-phosphatase-like [Apis mellifera]	XP_392662	1.25278e-46	71	177563	139	99
56130	72 kda inositol polyphosphate 5-phosphatase-like isoform 1	220	gi|328716119|ref|XP_001951479.2|PREDICTED: 72 kDa inositol polyphosphate 5-phosphatase-like isoform 1 [Acyrthosiphon pisum]	XP_001951479	2.02019e-17	71	932041	77	55
56147	7up2_drome ame: full=steroid receptor seven- isoform a ame: full=nuclear receptor subfamily 2 group f member isoform a	198	gi|62512142|sp|P16376.3|7UP2_DROMERecName: Full=Steroid receptor seven-up, isoform A; AltName: Full=Nuclear receptor subfamily 2 group F member 3, isoform A	P16376	2.46091e-32	100	135576	57	57
56145	7up2_drome ame: full=steroid receptor seven- isoform a ame: full=nuclear receptor subfamily 2 group f member isoform a	571	gi|62512142|sp|P16376.3|7UP2_DROMERecName: Full=Steroid receptor seven-up, isoform A; AltName: Full=Nuclear receptor subfamily 2 group F member 3, isoform A	P16376	2.56356e-57	84	210.69	141	119
56161	8-oxoguanine dna	2821	gi|212515765|gb|EEB17855.1|8-oxoguanine DNA glycosylase, putative [Pediculus humanus corporis]	EEB17855	1.15511e-90	63	310457	346	220
56181	80 kda mcm3-associated	859	gi|328790080|ref|XP_001120823.2|PREDICTED: 80 kDa MCM3-associated protein-like [Apis mellifera]	XP_001120823	1.38058e-10	58	785666	102	60
56209	ABC transporter, putative	95	gi|212518340|gb|EEB20093.1|ABC transporter, putative [Pediculus humanus corporis]	EEB20093	7.2935e-05	87	527582	31	27
56202	ABC transporter, putative	97	gi|212514881|gb|EEB17121.1|ABC transporter, putative [Pediculus humanus corporis]	EEB17121	0.0030208	80	481358	31	25
56199	ABC transporter, putative	98	gi|212508347|gb|EEB12071.1|ABC transporter, putative [Pediculus humanus corporis]	EEB12071	2.2722e-06	84	573806	32	27
56204	ABC transporter, putative	163	gi|212517591|gb|EEB19456.1|ABC transporter, putative [Pediculus humanus corporis]	EEB19456	0.000293326	72	550694	43	31
56200	ABC transporter, putative	388	gi|212514385|gb|EEB16715.1|ABC transporter, putative [Pediculus humanus corporis]	EEB16715	5.74677e-18	85	978265	64	55
56208	ABC transporter, putative	696	gi|212518340|gb|EEB20093.1|ABC transporter, putative [Pediculus humanus corporis]	EEB20093	1.21826e-07	90	69707	41	37
56203	ABC transporter, putative	1076	gi|212514881|gb|EEB17121.1|ABC transporter, putative [Pediculus humanus corporis]	EEB17121	4.13231e-26	75	127872	103	78
56206	ABC transporter, putative	2071	gi|212518340|gb|EEB20093.1|ABC transporter, putative [Pediculus humanus corporis]	EEB20093	1.31932e-07	75	739442	57	43
56205	ABC transporter, putative	3363	gi|212518340|gb|EEB20093.1|ABC transporter, putative [Pediculus humanus corporis]	EEB20093	0.0	77	800045	626	484
56201	ABC transporter, putative	3504	gi|212514385|gb|EEB16715.1|ABC transporter, putative [Pediculus humanus corporis]	EEB16715	7.47994e-128	62	428328	544	342
56224	ACYPI000022	701	gi|239789421|dbj|BAH71336.1|ACYPI000022 [Acyrthosiphon pisum]	BAH71336	9.75499e-07	66	631586	62	41
56273	ACYPI000068	209	gi|239799292|dbj|BAH70574.1|ACYPI000068 [Acyrthosiphon pisum]	BAH70574	6.03066e-20	80	947449	66	53
56359	ACYPI000205	123	gi|239787923|dbj|BAH70663.1|ACYPI000205 [Acyrthosiphon pisum]	BAH70663	0.00653498	82	477506	28	23
56360	ACYPI000205	141	gi|239787923|dbj|BAH70663.1|ACYPI000205 [Acyrthosiphon pisum]	BAH70663	0.0121042	88	473654	25	22
56357	ACYPI000205	160	gi|239787923|dbj|BAH70663.1|ACYPI000205 [Acyrthosiphon pisum]	BAH70663	0.000496079	82	516026	34	28
56394	ACYPI000585	156	gi|239789294|dbj|BAH71278.1|ACYPI000585 [Acyrthosiphon pisum]	BAH71278	1.09627e-10	92	704774	41	38
56438	ACYPI001113	149	gi|239791811|dbj|BAH72322.1|ACYPI001113 [Acyrthosiphon pisum]	BAH72322	5.21073e-06	93	569954	31	29
56439	ACYPI001113	162	gi|239791811|dbj|BAH72322.1|ACYPI001113 [Acyrthosiphon pisum]	BAH72322	6.36768e-06	80	569954	35	28
56470	ACYPI001237	460	gi|239791349|dbj|BAH72151.1|ACYPI001237 [Acyrthosiphon pisum]	BAH72151	1.74804e-08	78	673958	50	39
56532	ACYPI001292	672	gi|239788351|dbj|BAH70862.1|ACYPI001292 [Acyrthosiphon pisum]	BAH70862	1.96605e-34	81	138272	98	80
56579	ACYPI001339	80	gi|239790945|dbj|BAH72001.1|ACYPI001339 [Acyrthosiphon pisum]	BAH72001	0.0945584	92	450542	26	24
56582	ACYPI001339	87	gi|239790945|dbj|BAH72001.1|ACYPI001339 [Acyrthosiphon pisum]	BAH72001	5.40875e-05	92	539138	26	24
56581	ACYPI001339	123	gi|239790945|dbj|BAH72001.1|ACYPI001339 [Acyrthosiphon pisum]	BAH72001	1.71293e-08	85	63929	34	29
56577	ACYPI001339	132	gi|239790945|dbj|BAH72001.1|ACYPI001339 [Acyrthosiphon pisum]	BAH72001	2.98017e-09	100	662402	28	28
56580	ACYPI001339	1006	gi|239790945|dbj|BAH72001.1|ACYPI001339 [Acyrthosiphon pisum]	BAH72001	1.11479e-14	100	889669	39	39
56666	ACYPI001601	353	gi|239789357|dbj|BAH71308.1|ACYPI001601 [Acyrthosiphon pisum]	BAH71308	2.44971e-36	85	142.51	95	81
57111	ACYPI001706	1260	gi|239791594|dbj|BAH72243.1|ACYPI001706 [Acyrthosiphon pisum]	BAH72243	4.23087e-90	75	292738	260	197
57218	ACYPI002076	331	gi|239791862|dbj|BAH72342.1|ACYPI002076 [Acyrthosiphon pisum]	BAH72342	1.14886e-29	90	124.02	70	63
57275	ACYPI002216	248	gi|239792057|dbj|BAH72413.1|ACYPI002216 [Acyrthosiphon pisum]	BAH72413	1.74654e-05	68	577658	67	46
57274	ACYPI002216	1623	gi|239792057|dbj|BAH72413.1|ACYPI002216 [Acyrthosiphon pisum]	BAH72413	9.84229e-51	69	192586	198	137
57362	ACYPI002360	1126	gi|239799279|dbj|BAH70568.1|ACYPI002360 [Acyrthosiphon pisum]	BAH70568	4.11972e-66	60	229.95	264	160
57473	ACYPI002694	154	gi|239790476|dbj|BAH71797.1|ACYPI002694 [Acyrthosiphon pisum]	BAH71797	0.000720316	83	512174	36	30
57491	ACYPI002825	759	gi|239793457|dbj|BAH72843.1|ACYPI002825 [Acyrthosiphon pisum]	BAH72843	2.98865e-15	46	897373	204	95
57557	ACYPI002894	227	gi|239791006|dbj|BAH72025.1|ACYPI002894 [Acyrthosiphon pisum]	BAH72025	1.08707e-22	84	105916	73	62
57613	ACYPI003541	157	gi|239799434|dbj|BAH70637.1|ACYPI003541 [Acyrthosiphon pisum]	BAH70637	4.5503e-19	88	897373	52	46
57614	ACYPI003541	169	gi|239799434|dbj|BAH70637.1|ACYPI003541 [Acyrthosiphon pisum]	BAH70637	2.25246e-15	78	831889	56	44
58137	ACYPI003740	369	gi|239792556|dbj|BAH72608.1|ACYPI003740 [Acyrthosiphon pisum]	BAH72608	0.000264245	62	550694	56	35
58266	ACYPI003905	1466	gi|239790528|dbj|BAH71819.1|ACYPI003905 [Acyrthosiphon pisum]	BAH71819	8.45367e-93	71	306.22	274	197
58720	ACYPI003921	794	gi|239789313|dbj|BAH71287.1|ACYPI003921 [Acyrthosiphon pisum]	BAH71287	0.00154388	90	558398	32	29
43899	ACYPI003921	810	gi|239789313|dbj|BAH71287.1|ACYPI003921 [Acyrthosiphon pisum]	BAH71287	1.68074e-13	82	843445	57	47
58985	ACYPI004051	791	gi|239789762|dbj|BAH71483.1|ACYPI004051 [Acyrthosiphon pisum]	BAH71483	9.16519e-70	89	232646	149	133
59646	ACYPI004224	77	gi|239788669|dbj|BAH71004.1|ACYPI004224 [Acyrthosiphon pisum]	BAH71004	4.3507e-07	96	56225	25	24
59645	ACYPI004224	190	gi|239788669|dbj|BAH71004.1|ACYPI004224 [Acyrthosiphon pisum]	BAH71004	8.39534e-31	100	123635	63	63
59832	ACYPI004271	96	gi|239788258|dbj|BAH70817.1|ACYPI004271 [Acyrthosiphon pisum]	BAH70817	7.69878e-09	96	65855	31	30
60419	ACYPI004549	85	gi|239789408|dbj|BAH71330.1|ACYPI004549 [Acyrthosiphon pisum]	BAH71330	2.9248e-06	89	54299	28	25
60417	ACYPI004549	225	gi|239789408|dbj|BAH71330.1|ACYPI004549 [Acyrthosiphon pisum]	BAH71330	2.03871e-13	90	789518	44	40
60584	ACYPI004704	692	gi|239793336|dbj|BAH72797.1|ACYPI004704 [Acyrthosiphon pisum]	BAH72797	0.00276242	49	56225	148	73
60747	ACYPI005374	982	gi|239788389|dbj|BAH70880.1|ACYPI005374 [Acyrthosiphon pisum]	BAH70880	1.33687e-20	77	107842	93	72
60744	ACYPI005374	1198	gi|239788389|dbj|BAH70880.1|ACYPI005374 [Acyrthosiphon pisum]	BAH70880	8.31485e-73	64	248825	270	174
60745	ACYPI005374	1742	gi|239788389|dbj|BAH70880.1|ACYPI005374 [Acyrthosiphon pisum]	BAH70880	3.14875e-86	66	289271	299	198
60803	ACYPI005467	550	gi|239799187|dbj|BAH70526.1|ACYPI005467 [Acyrthosiphon pisum]	BAH70526	1.80518e-38	86	149443	117	101
61073	ACYPI005806	232	gi|239791047|dbj|BAH72040.1|ACYPI005806 [Acyrthosiphon pisum]	BAH72040	6.51218e-27	93	114775	60	56
61935	ACYPI005885	88	gi|239793611|dbj|BAH72914.1|ACYPI005885 [Acyrthosiphon pisum]	BAH72914	0.000643741	96	508322	29	28
71294	ACYPI006276	546	gi|239791801|dbj|BAH72318.1|ACYPI006276 [Acyrthosiphon pisum]	BAH72318	5.5834e-22	84	105145	70	59
71504	ACYPI006288	86	gi|239788912|dbj|BAH71111.1|ACYPI006288 [Acyrthosiphon pisum]	BAH71111	3.1759e-06	100	54299	28	28
71502	ACYPI006288	93	gi|239788912|dbj|BAH71111.1|ACYPI006288 [Acyrthosiphon pisum]	BAH71111	1.72858e-07	100	608474	28	28
71920	ACYPI006308	570	gi|239787982|dbj|BAH70689.1|ACYPI006308 [Acyrthosiphon pisum]	BAH70689	0.00837601	57	531434	61	35
72113	ACYPI006410	100	gi|239788927|dbj|BAH71116.1|ACYPI006410 [Acyrthosiphon pisum]	BAH71116	0.0078954	85	44669	27	23
72351	ACYPI006530	1076	gi|239791833|dbj|BAH72330.1|ACYPI006530 [Acyrthosiphon pisum]	BAH72330	3.28954e-44	97	167162	81	79
72352	ACYPI006530	3814	gi|239791833|dbj|BAH72330.1|ACYPI006530 [Acyrthosiphon pisum]	BAH72330	3.37503e-41	97	167548	81	79
72523	ACYPI006609	567	gi|239790317|dbj|BAH71727.1|ACYPI006609 [Acyrthosiphon pisum]	BAH71727	3.21736e-09	50	71633	201	102
72892	ACYPI006711	78	gi|239790363|dbj|BAH71747.1|ACYPI006711 [Acyrthosiphon pisum]	BAH71747	0.0168013	88	46595	25	22
72895	ACYPI006711	87	gi|239790363|dbj|BAH71747.1|ACYPI006711 [Acyrthosiphon pisum]	BAH71747	0.101462	82	44669	28	23
72889	ACYPI006711	95	gi|239790363|dbj|BAH71747.1|ACYPI006711 [Acyrthosiphon pisum]	BAH71747	0.000161693	87	52373	31	27
72893	ACYPI006711	96	gi|239790363|dbj|BAH71747.1|ACYPI006711 [Acyrthosiphon pisum]	BAH71747	5.33494e-07	93	593066	31	29
72891	ACYPI006711	187	gi|239790363|dbj|BAH71747.1|ACYPI006711 [Acyrthosiphon pisum]	BAH71747	1.65024e-10	88	704774	42	37
72896	ACYPI006711	209	gi|239790363|dbj|BAH71747.1|ACYPI006711 [Acyrthosiphon pisum]	BAH71747	9.95631e-09	85	65855	40	34
73407	ACYPI007196	498	gi|239790293|dbj|BAH71717.1|ACYPI007196 [Acyrthosiphon pisum]	BAH71717	5.96512e-08	58	673958	63	37
73406	ACYPI007196	2189	gi|239790293|dbj|BAH71717.1|ACYPI007196 [Acyrthosiphon pisum]	BAH71717	2.48233e-06	58	681662	63	37
73442	ACYPI007377	426	gi|239790170|dbj|BAH71662.1|ACYPI007377 [Acyrthosiphon pisum]	BAH71662	0.000439317	53	554546	96	51
73459	ACYPI007380	1111	gi|239788742|dbj|BAH71037.1|ACYPI007380 [Acyrthosiphon pisum]	BAH71037	7.91834e-54	65	196052	226	147
76226	ACYPI007511	87	gi|239788914|dbj|BAH71112.1|ACYPI007511 [Acyrthosiphon pisum]	BAH71112	0.000270169	89	516026	28	25
76228	ACYPI007511	94	gi|239788914|dbj|BAH71112.1|ACYPI007511 [Acyrthosiphon pisum]	BAH71112	0.00186114	83	496766	30	25
76225	ACYPI007511	138	gi|239788914|dbj|BAH71112.1|ACYPI007511 [Acyrthosiphon pisum]	BAH71112	0.0134781	86	481358	30	26
76221	ACYPI007511	222	gi|239788914|dbj|BAH71112.1|ACYPI007511 [Acyrthosiphon pisum]	BAH71112	6.56078e-11	80	724034	51	41
76503	ACYPI007765	187	gi|239799385|dbj|BAH70616.1|ACYPI007765 [Acyrthosiphon pisum]	BAH70616	3.74563e-29	98	118627	62	61
77114	ACYPI007905	194	gi|239788866|dbj|BAH71091.1|ACYPI007905 [Acyrthosiphon pisum]	BAH71091	0.0215237	70	489062	40	28
77130	ACYPI008176	885	gi|239799148|dbj|BAH70507.1|ACYPI008176 [Acyrthosiphon pisum]	BAH70507	3.89687e-06	61	63929	65	40
77162	ACYPI008316	606	gi|239788406|dbj|BAH70887.1|ACYPI008316 [Acyrthosiphon pisum]	BAH70887	6.80965e-21	87	103605	65	57
77179	ACYPI008716	772	gi|239791037|dbj|BAH72036.1|ACYPI008716 [Acyrthosiphon pisum]	BAH72036	6.45316e-34	86	140198	115	99
77278	ACYPI009439	80	gi|239789793|dbj|BAH71497.1|ACYPI009439 [Acyrthosiphon pisum]	BAH71497	0.0342475	84	462098	26	22
77283	ACYPI009439	99	gi|239789793|dbj|BAH71497.1|ACYPI009439 [Acyrthosiphon pisum]	BAH71497	1.7678e-07	87	577658	32	28
77281	ACYPI009439	100	gi|239789793|dbj|BAH71497.1|ACYPI009439 [Acyrthosiphon pisum]	BAH71497	7.75241e-08	87	616178	33	29
77353	ACYPI009769	152	gi|239793646|dbj|BAH72928.1|ACYPI009769 [Acyrthosiphon pisum]	BAH72928	7.5895e-15	82	801073	50	41
77354	ACYPI009769	1195	gi|239793646|dbj|BAH72928.1|ACYPI009769 [Acyrthosiphon pisum]	BAH72928	2.07675e-159	86	471.47	325	282
77382	ACYPI009963	1141	gi|239788614|dbj|BAH70979.1|ACYPI009963 [Acyrthosiphon pisum]	BAH70979	6.02273e-30	63	132.88	192	122
77538	ACYPI22936	145	gi|239792064|dbj|BAH72416.1|ACYPI22936 [Acyrthosiphon pisum]	BAH72416	0.0131171	63	489062	46	29
77535	ACYPI22936	212	gi|239792064|dbj|BAH72416.1|ACYPI22936 [Acyrthosiphon pisum]	BAH72416	0.0464505	57	481358	66	38
77534	ACYPI22936	279	gi|239792064|dbj|BAH72416.1|ACYPI22936 [Acyrthosiphon pisum]	BAH72416	0.000313158	57	550694	82	47
77565	ACYPI24120	522	gi|239792345|dbj|BAH72526.1|ACYPI24120 [Acyrthosiphon pisum]	BAH72526	2.01916e-06	48	635438	116	56
77587	ACYPI28835	156	gi|239792388|dbj|BAH72545.1|ACYPI28835 [Acyrthosiphon pisum]	BAH72545	0.0424159	60	462098	53	32
77588	ACYPI28835	405	gi|239792388|dbj|BAH72545.1|ACYPI28835 [Acyrthosiphon pisum]	BAH72545	0.00862241	71	50447	45	32
77658	ADA2A-2	362	gi|27263227|gb|AAN88030.1|ADA2A-2 [Drosophila melanogaster]	AAN88030	2.08681e-09	80	724034	60	48
77657	ADA2A-2	1603	gi|27263227|gb|AAN88030.1|ADA2A-2 [Drosophila melanogaster]	AAN88030	1.06665e-17	53	104.76	287	154
77678	ADP,ATP carrier protein, putative	79	gi|212517755|gb|EEB19594.1|ADP,ATP carrier protein, putative [Pediculus humanus corporis]	EEB19594	0.0321602	88	469802	25	22
77995	AF160895_1GM13640p	1058	gi|5679048|gb|AAD46835.1|AF160895_1GM13640p [Drosophila melanogaster]	AAD46835	1.89078e-61	73	224172	179	132
78326	AF160941_1BcDNA.LD19727	912	gi|5679150|gb|AAD46881.1|AF160941_1BcDNA.LD19727 [Drosophila melanogaster]	AAD46881	3.5565e-31	62	133265	135	85
78325	AF160941_1BcDNA.LD19727	2465	gi|5679150|gb|AAD46881.1|AF160941_1BcDNA.LD19727 [Drosophila melanogaster]	AAD46881	1.50933e-63	68	233032	269	183
78365	AF181629_1BcDNA.GH04637	265	gi|5901814|gb|AAD55415.1|AF181629_1BcDNA.GH04637 [Drosophila melanogaster]	AAD55415	3.91666e-19	84	989821	57	48
78364	AF181629_1BcDNA.GH04637	2014	gi|5901814|gb|AAD55415.1|AF181629_1BcDNA.GH04637 [Drosophila melanogaster]	AAD55415	1.79409e-72	68	265774	256	175
78385	AF199369_1unknown	704	gi|6457571|gb|AAF09579.1|AF199369_1unknown [Drosophila melanogaster]	AAF09579	1.09182e-28	63	125176	117	74
78384	AF199369_1unknown	1300	gi|6457571|gb|AAF09579.1|AF199369_1unknown [Drosophila melanogaster]	AAF09579	2.21341e-48	67	182.57	164	110
78404	AF212322_1SP71	497	gi|6691117|gb|AAF24495.1|AF212322_1SP71 [Drosophila melanogaster]	AAF24495	1.95548e-07	46	681662	128	60
78481	AF221110_1SCYLLA	588	gi|7328581|gb|AAF59841.1|AF221110_1SCYLLA [Drosophila melanogaster]	AAF59841	0.000493986	61	573806	63	39
78602	AF295693_1polyprotein	173	gi|18001005|gb|AAL55241.1|AF295693_1polyprotein [Anopheles gambiae]	AAL55241	0.000895847	67	539138	55	37
78601	AF295693_1polyprotein	388	gi|18001005|gb|AAL55241.1|AF295693_1polyprotein [Anopheles gambiae]	AAL55241	9.81211e-18	61	947449	103	63
78629	AF387850_1integrase	160	gi|18087059|gb|AAL58705.1|AF387850_1integrase [Anopheles gambiae]	AAL58705	0.00101233	59	516026	49	29
78681	AF444782_1Toll9	695	gi|17226680|gb|AAL37903.1|AF444782_1Toll9 [Anopheles gambiae]	AAL37903	1.96368e-18	65	102064	144	95
78682	AF444782_1Toll9	750	gi|17226680|gb|AAL37903.1|AF444782_1Toll9 [Anopheles gambiae]	AAL37903	7.49042e-19	66	103605	137	91
78680	AF444782_1Toll9	1213	gi|17226680|gb|AAL37903.1|AF444782_1Toll9 [Anopheles gambiae]	AAL37903	7.7669e-18	59	100523	149	88
78679	AF444782_1Toll9	1279	gi|17226680|gb|AAL37903.1|AF444782_1Toll9 [Anopheles gambiae]	AAL37903	7.1987e-18	65	100908	146	95
78735	AF465602_1PKG-II	636	gi|18643252|gb|AAL76257.1|AF465602_1PKG-II [Bombyx mori]	AAL76257	3.18406e-55	77	205682	154	119
78752	AF492763_1polyprotein	173	gi|20136447|gb|AAM11672.1|AF492763_1polyprotein [Drosophila melanogaster]	AAM11672	0.0017881	68	496766	57	39
78753	AF492763_1polyprotein	215	gi|20136447|gb|AAM11672.1|AF492763_1polyprotein [Drosophila melanogaster]	AAM11672	0.00344995	66	52373	50	33
78756	AF492763_1polyprotein	687	gi|20136447|gb|AAM11672.1|AF492763_1polyprotein [Drosophila melanogaster]	AAM11672	0.00182006	50	569954	104	52
78754	AF492763_1polyprotein	697	gi|20136447|gb|AAM11672.1|AF492763_1polyprotein [Drosophila melanogaster]	AAM11672	0.00787011	50	550694	100	50
78757	AF492763_1polyprotein	957	gi|20136447|gb|AAM11672.1|AF492763_1polyprotein [Drosophila melanogaster]	AAM11672	0.000150904	60	616178	100	60
78781	AF506020_1polyubiquitin	85	gi|21314339|gb|AAM46896.1|AF506020_1polyubiquitin [Tribolium castaneum]	AAM46896	0.0632241	85	442838	27	23
78786	AF506020_1polyubiquitin	87	gi|21314339|gb|AAM46896.1|AF506020_1polyubiquitin [Tribolium castaneum]	AAM46896	4.76345e-05	93	531434	29	27
78791	AF506020_1polyubiquitin	98	gi|21314339|gb|AAM46896.1|AF506020_1polyubiquitin [Tribolium castaneum]	AAM46896	7.47109e-06	90	554546	31	28
78780	AF506020_1polyubiquitin	101	gi|21314339|gb|AAM46896.1|AF506020_1polyubiquitin [Tribolium castaneum]	AAM46896	0.00655303	100	473654	22	22
78783	AF506020_1polyubiquitin	111	gi|21314339|gb|AAM46896.1|AF506020_1polyubiquitin [Tribolium castaneum]	AAM46896	4.81187e-09	94	643142	36	34
78796	AF506020_1polyubiquitin	127	gi|21314339|gb|AAM46896.1|AF506020_1polyubiquitin [Tribolium castaneum]	AAM46896	1.61275e-08	96	631586	31	30
78789	AF506020_1polyubiquitin	152	gi|21314339|gb|AAM46896.1|AF506020_1polyubiquitin [Tribolium castaneum]	AAM46896	2.9649e-09	88	627734	36	32
78779	AF506020_1polyubiquitin	182	gi|21314339|gb|AAM46896.1|AF506020_1polyubiquitin [Tribolium castaneum]	AAM46896	3.81732e-05	78	546842	42	33
78817	AF506021_1polyubiquitin	89	gi|21314341|gb|AAM46897.1|AF506021_1polyubiquitin [Tribolium castaneum]	AAM46897	0.000431285	93	500618	29	27
78814	AF506021_1polyubiquitin	101	gi|21314341|gb|AAM46897.1|AF506021_1polyubiquitin [Tribolium castaneum]	AAM46897	6.10508e-06	96	550694	26	25
78815	AF506021_1polyubiquitin	111	gi|21314341|gb|AAM46897.1|AF506021_1polyubiquitin [Tribolium castaneum]	AAM46897	3.2001e-08	100	585362	28	28
78822	AF506021_1polyubiquitin	130	gi|21314341|gb|AAM46897.1|AF506021_1polyubiquitin [Tribolium castaneum]	AAM46897	2.35512e-07	96	593066	29	28
78816	AF506021_1polyubiquitin	144	gi|21314341|gb|AAM46897.1|AF506021_1polyubiquitin [Tribolium castaneum]	AAM46897	5.09928e-21	97	947449	47	46
78823	AF506021_1polyubiquitin	166	gi|21314341|gb|AAM46897.1|AF506021_1polyubiquitin [Tribolium castaneum]	AAM46897	0.00983825	95	473654	24	23
78844	AF506023_1polyubiquitin	93	gi|21314345|gb|AAM46899.1|AF506023_1polyubiquitin [Tribolium castaneum]	AAM46899	4.5582e-10	96	635438	31	30
78894	AGAP000010-PA	216	gi|333467406|gb|EAA06461.5|AGAP000010-PA [Anopheles gambiae str. PEST]	EAA06461	1.01316e-09	69	704774	59	41
78895	AGAP000010-PA	410	gi|333467406|gb|EAA06461.5|AGAP000010-PA [Anopheles gambiae str. PEST]	EAA06461	3.79173e-12	73	797221	64	47
78898	AGAP000010-PA	743	gi|333467406|gb|EAA06461.5|AGAP000010-PA [Anopheles gambiae str. PEST]	EAA06461	1.67907e-49	68	185267	175	119
78897	AGAP000010-PA	874	gi|333467406|gb|EAA06461.5|AGAP000010-PA [Anopheles gambiae str. PEST]	EAA06461	3.75661e-43	68	169859	151	103
78896	AGAP000010-PA	1444	gi|333467406|gb|EAA06461.5|AGAP000010-PA [Anopheles gambiae str. PEST]	EAA06461	1.80602e-114	69	361303	348	242
78917	AGAP000011-PA	4324	gi|157019046|gb|EAA06463.3|AGAP000011-PA [Anopheles gambiae str. PEST]	EAA06463	5.28107e-132	85	324324	216	185
78945	AGAP000017-PA	254	gi|333467401|gb|EAA06488.5|AGAP000017-PA [Anopheles gambiae str. PEST]	EAA06488	6.40971e-39	93	157147	82	77
79073	AGAP000026-PA	125	gi|158289395|ref|XP_311135.4|AGAP000026-PA [Anopheles gambiae str. PEST]	XP_311135	0.0163213	78	492914	41	32
79090	AGAP000026-PA	133	gi|158289395|ref|XP_311135.4|AGAP000026-PA [Anopheles gambiae str. PEST]	XP_311135	0.000884405	69	531434	43	30
79086	AGAP000026-PA	141	gi|158289395|ref|XP_311135.4|AGAP000026-PA [Anopheles gambiae str. PEST]	XP_311135	0.000378209	62	54299	45	28
79029	AGAP000026-PA	141	gi|158289395|ref|XP_311135.4|AGAP000026-PA [Anopheles gambiae str. PEST]	XP_311135	3.07996e-05	71	573806	42	30
79084	AGAP000026-PA	157	gi|158289395|ref|XP_311135.4|AGAP000026-PA [Anopheles gambiae str. PEST]	XP_311135	0.00151769	76	527582	50	38
79051	AGAP000026-PA	161	gi|158289395|ref|XP_311135.4|AGAP000026-PA [Anopheles gambiae str. PEST]	XP_311135	0.103341	71	473654	38	27
79083	AGAP000026-PA	163	gi|158289395|ref|XP_311135.4|AGAP000026-PA [Anopheles gambiae str. PEST]	XP_311135	0.00476831	55	512174	58	32
79042	AGAP000026-PA	164	gi|158289395|ref|XP_311135.4|AGAP000026-PA [Anopheles gambiae str. PEST]	XP_311135	0.0771036	60	477506	51	31
79087	AGAP000026-PA	169	gi|158289395|ref|XP_311135.4|AGAP000026-PA [Anopheles gambiae str. PEST]	XP_311135	0.00367543	59	516026	52	31
79040	AGAP000026-PA	172	gi|158289395|ref|XP_311135.4|AGAP000026-PA [Anopheles gambiae str. PEST]	XP_311135	2.00166e-09	66	69707	56	37
79032	AGAP000026-PA	173	gi|158289395|ref|XP_311135.4|AGAP000026-PA [Anopheles gambiae str. PEST]	XP_311135	0.000120924	59	56225	57	34
79017	AGAP000026-PA	183	gi|158289395|ref|XP_311135.4|AGAP000026-PA [Anopheles gambiae str. PEST]	XP_311135	2.84195e-05	69	58151	59	41
79071	AGAP000026-PA	191	gi|158289395|ref|XP_311135.4|AGAP000026-PA [Anopheles gambiae str. PEST]	XP_311135	1.84359e-07	67	643142	59	40
79045	AGAP000026-PA	212	gi|158289395|ref|XP_311135.4|AGAP000026-PA [Anopheles gambiae str. PEST]	XP_311135	2.3492e-12	71	75485	66	47
79044	AGAP000026-PA	219	gi|158289395|ref|XP_311135.4|AGAP000026-PA [Anopheles gambiae str. PEST]	XP_311135	1.90561e-07	75	646994	58	44
79027	AGAP000026-PA	229	gi|158289395|ref|XP_311135.4|AGAP000026-PA [Anopheles gambiae str. PEST]	XP_311135	1.55098e-07	58	650846	77	45
79012	AGAP000026-PA	234	gi|158289395|ref|XP_311135.4|AGAP000026-PA [Anopheles gambiae str. PEST]	XP_311135	2.01639e-10	69	731738	76	53
79074	AGAP000026-PA	236	gi|158289395|ref|XP_311135.4|AGAP000026-PA [Anopheles gambiae str. PEST]	XP_311135	0.0981096	64	48521	57	37
79024	AGAP000026-PA	239	gi|158289395|ref|XP_311135.4|AGAP000026-PA [Anopheles gambiae str. PEST]	XP_311135	1.7524e-08	69	650846	79	55
79063	AGAP000026-PA	263	gi|158289395|ref|XP_311135.4|AGAP000026-PA [Anopheles gambiae str. PEST]	XP_311135	0.0631842	60	492914	64	39
79072	AGAP000026-PA	268	gi|158289395|ref|XP_311135.4|AGAP000026-PA [Anopheles gambiae str. PEST]	XP_311135	0.00663921	56	52373	62	35
79022	AGAP000026-PA	280	gi|158289395|ref|XP_311135.4|AGAP000026-PA [Anopheles gambiae str. PEST]	XP_311135	3.89297e-06	58	616178	72	42
79060	AGAP000026-PA	314	gi|158289395|ref|XP_311135.4|AGAP000026-PA [Anopheles gambiae str. PEST]	XP_311135	0.0304955	62	508322	66	41
79075	AGAP000026-PA	317	gi|158289395|ref|XP_311135.4|AGAP000026-PA [Anopheles gambiae str. PEST]	XP_311135	1.15891e-07	60	666254	69	42
79028	AGAP000026-PA	318	gi|158289395|ref|XP_311135.4|AGAP000026-PA [Anopheles gambiae str. PEST]	XP_311135	7.86869e-05	49	585362	107	53
79039	AGAP000026-PA	369	gi|158289395|ref|XP_311135.4|AGAP000026-PA [Anopheles gambiae str. PEST]	XP_311135	3.70696e-17	64	939745	127	82
79056	AGAP000026-PA	396	gi|158289395|ref|XP_311135.4|AGAP000026-PA [Anopheles gambiae str. PEST]	XP_311135	5.41057e-17	64	935893	113	73
79068	AGAP000026-PA	410	gi|158289395|ref|XP_311135.4|AGAP000026-PA [Anopheles gambiae str. PEST]	XP_311135	0.00633963	53	535286	89	48
79059	AGAP000026-PA	499	gi|158289395|ref|XP_311135.4|AGAP000026-PA [Anopheles gambiae str. PEST]	XP_311135	1.85625e-06	63	508322	57	36
79085	AGAP000026-PA	530	gi|158289395|ref|XP_311135.4|AGAP000026-PA [Anopheles gambiae str. PEST]	XP_311135	3.9682e-08	52	670106	101	53
79026	AGAP000026-PA	573	gi|158289395|ref|XP_311135.4|AGAP000026-PA [Anopheles gambiae str. PEST]	XP_311135	1.77906e-09	55	481358	78	43
79067	AGAP000026-PA	586	gi|158289395|ref|XP_311135.4|AGAP000026-PA [Anopheles gambiae str. PEST]	XP_311135	2.84479e-14	51	881965	156	81
79031	AGAP000026-PA	614	gi|158289395|ref|XP_311135.4|AGAP000026-PA [Anopheles gambiae str. PEST]	XP_311135	3.05239e-19	70	712478	88	62
79009	AGAP000026-PA	638	gi|158289395|ref|XP_311135.4|AGAP000026-PA [Anopheles gambiae str. PEST]	XP_311135	0.000933325	63	573806	87	55
79048	AGAP000026-PA	754	gi|158289395|ref|XP_311135.4|AGAP000026-PA [Anopheles gambiae str. PEST]	XP_311135	2.1819e-10	55	670106	77	43
79010	AGAP000026-PA	785	gi|158289395|ref|XP_311135.4|AGAP000026-PA [Anopheles gambiae str. PEST]	XP_311135	1.01036e-13	55	67781	96	53
79054	AGAP000026-PA	788	gi|158289395|ref|XP_311135.4|AGAP000026-PA [Anopheles gambiae str. PEST]	XP_311135	0.000703992	56	589214	86	49
79011	AGAP000026-PA	898	gi|158289395|ref|XP_311135.4|AGAP000026-PA [Anopheles gambiae str. PEST]	XP_311135	0.0183266	55	550694	68	38
79033	AGAP000026-PA	1102	gi|158289395|ref|XP_311135.4|AGAP000026-PA [Anopheles gambiae str. PEST]	XP_311135	1.12327e-15	45	959005	257	116
79089	AGAP000026-PA	1559	gi|158289395|ref|XP_311135.4|AGAP000026-PA [Anopheles gambiae str. PEST]	XP_311135	0.000125885	55	62003	110	61
79013	AGAP000026-PA	2928	gi|158289395|ref|XP_311135.4|AGAP000026-PA [Anopheles gambiae str. PEST]	XP_311135	1.90185e-20	49	974413	183	90
79108	AGAP000032-PA	530	gi|333467393|gb|EAA06518.5|AGAP000032-PA [Anopheles gambiae str. PEST]	EAA06518	3.24498e-60	79	221861	173	137
79144	AGAP000047-PA	129	gi|157019024|gb|EAA06220.4|AGAP000047-PA [Anopheles gambiae str. PEST]	EAA06220	5.37975e-06	75	589214	41	31
79166	AGAP000054-PA	377	gi|333467375|gb|EAA06225.6|AGAP000054-PA [Anopheles gambiae str. PEST]	EAA06225	9.6441e-15	77	858853	62	48
79184	AGAP000065-PA	99	gi|333467364|gb|EAA06229.5|AGAP000065-PA [Anopheles gambiae str. PEST]	EAA06229	8.61846e-09	100	67781	32	32
79183	AGAP000065-PA	146	gi|333467364|gb|EAA06229.5|AGAP000065-PA [Anopheles gambiae str. PEST]	EAA06229	3.12094e-23	97	110153	48	47
79206	AGAP000080-PD	469	gi|333467345|gb|EAU77338.2|AGAP000080-PD [Anopheles gambiae str. PEST]	EAU77338	2.58253e-06	73	646994	52	38
79252	AGAP000090-PA	201	gi|333467333|gb|EAA06314.5|AGAP000090-PA [Anopheles gambiae str. PEST]	EAA06314	4.3004e-23	92	107842	56	52
79290	AGAP000096-PA	558	gi|116130810|gb|EAA06568.2|AGAP000096-PA [Anopheles gambiae str. PEST]	EAA06568	2.86441e-07	70	631586	47	33
79356	AGAP000130-PA	1698	gi|333467298|gb|EAU77323.3|AGAP000130-PA [Anopheles gambiae str. PEST]	EAU77323	1.42483e-05	47	673958	153	72
79371	AGAP000132-PA	646	gi|55243690|gb|EAA06135.2|AGAP000132-PA [Anopheles gambiae str. PEST]	EAA06135	5.90887e-05	60	577658	90	54
79386	AGAP000136-PA	1470	gi|333467294|gb|EAA06388.5|AGAP000136-PA [Anopheles gambiae str. PEST]	EAA06388	3.36958e-40	75	174866	139	105
79385	AGAP000136-PA	1950	gi|333467294|gb|EAA06388.5|AGAP000136-PA [Anopheles gambiae str. PEST]	EAA06388	1.42056e-102	56	359377	662	376
79429	AGAP000149-PA	1321	gi|333467282|gb|EAA06455.6|AGAP000149-PA [Anopheles gambiae str. PEST]	EAA06455	3.58263e-06	82	685514	58	48
79449	AGAP000162-PA	153	gi|333467270|gb|EAA06492.5|AGAP000162-PA [Anopheles gambiae str. PEST]	EAA06492	4.043e-07	76	573806	46	35
79470	AGAP000167-PA	522	gi|333467267|gb|EAA06471.5|AGAP000167-PA [Anopheles gambiae str. PEST]	EAA06471	2.89133e-23	69	102064	114	79
79468	AGAP000167-PA	763	gi|333467267|gb|EAA06471.5|AGAP000167-PA [Anopheles gambiae str. PEST]	EAA06471	2.36832e-22	85	770258	62	53
79469	AGAP000167-PA	924	gi|333467267|gb|EAA06471.5|AGAP000167-PA [Anopheles gambiae str. PEST]	EAA06471	9.02845e-63	69	220705	243	169
79484	AGAP000173-PA	1225	gi|333467261|gb|EAA45149.5|AGAP000173-PA [Anopheles gambiae str. PEST]	EAA45149	6.39505e-52	63	194897	191	121
79540	AGAP000181-PA	848	gi|333467252|gb|EAA06378.5|AGAP000181-PA [Anopheles gambiae str. PEST]	EAA06378	9.19133e-53	71	196823	169	120
79539	AGAP000181-PA	1766	gi|333467252|gb|EAA06378.5|AGAP000181-PA [Anopheles gambiae str. PEST]	EAA06378	3.71884e-132	66	413305	441	292
79580	AGAP000189-PA	1867	gi|333467243|gb|EDO64354.2|AGAP000189-PA [Anopheles gambiae str. PEST]	EDO64354	3.10393e-23	84	124405	66	56
79636	AGAP000194-PA	226	gi|333467240|gb|EAA06490.5|AGAP000194-PA [Anopheles gambiae str. PEST]	EAA06490	8.10868e-14	64	831889	73	47
79638	AGAP000194-PA	773	gi|333467240|gb|EAA06490.5|AGAP000194-PA [Anopheles gambiae str. PEST]	EAA06490	4.2247e-64	75	225713	205	155
79635	AGAP000194-PA	1442	gi|333467240|gb|EAA06490.5|AGAP000194-PA [Anopheles gambiae str. PEST]	EAA06490	3.45229e-37	80	161.77	130	104
79637	AGAP000194-PA	1497	gi|333467240|gb|EAA06490.5|AGAP000194-PA [Anopheles gambiae str. PEST]	EAA06490	5.63705e-159	65	482641	514	335
79639	AGAP000194-PA	1644	gi|333467240|gb|EAA06490.5|AGAP000194-PA [Anopheles gambiae str. PEST]	EAA06490	5.71693e-146	63	451.44	530	335
79634	AGAP000194-PA	1955	gi|333467240|gb|EAA06490.5|AGAP000194-PA [Anopheles gambiae str. PEST]	EAA06490	1.64934e-161	66	494967	505	336
79739	AGAP000198-PA	209	gi|333467238|gb|EDO64352.2|AGAP000198-PA [Anopheles gambiae str. PEST]	EDO64352	2.49989e-28	87	125946	70	61
79772	AGAP000210-PA	273	gi|333467226|gb|EAA06605.4|AGAP000210-PA [Anopheles gambiae str. PEST]	EAA06605	1.03527e-07	88	519878	25	22
79821	AGAP000252-PA	782	gi|333467189|gb|EAA06437.5|AGAP000252-PA [Anopheles gambiae str. PEST]	EAA06437	1.35717e-32	69	144436	136	94
79851	AGAP000255-PD	303	gi|333467183|gb|EGK96494.1|AGAP000255-PD [Anopheles gambiae str. PEST]	EGK96494	0.000737022	69	558398	59	41
79869	AGAP000264-PB	401	gi|333467170|gb|EGK96487.1|AGAP000264-PB [Anopheles gambiae str. PEST]	EGK96487	2.34175e-26	90	119398	71	64
79902	AGAP000276-PA	350	gi|158289058|ref|XP_310844.3|AGAP000276-PA [Anopheles gambiae str. PEST]	XP_310844	8.48781e-31	87	126716	79	69
79983	AGAP000301-PA	197	gi|333467142|gb|EDO64346.2|AGAP000301-PA [Anopheles gambiae str. PEST]	EDO64346	0.0046762	57	492914	64	37
80026	AGAP000314-PA	820	gi|333467129|gb|EAA06238.6|AGAP000314-PA [Anopheles gambiae str. PEST]	EAA06238	6.2927e-73	85	260381	175	150
80045	AGAP000331-PA	5528	gi|333467112|gb|EAA06237.5|AGAP000331-PA [Anopheles gambiae str. PEST]	EAA06237	0.0	77	1503.03	1212	937
80070	AGAP000339-PA	97	gi|333467106|gb|EDO64341.2|AGAP000339-PA [Anopheles gambiae str. PEST]	EDO64341	3.71379e-09	93	673958	32	30
80086	AGAP000344-PA	205	gi|157018824|gb|EAA45117.4|AGAP000344-PA [Anopheles gambiae str. PEST]	EAA45117	2.92432e-15	76	843445	64	49
80101	AGAP000348-PA	225	gi|333467095|gb|EAA06236.6|AGAP000348-PA [Anopheles gambiae str. PEST]	EAA06236	6.90669e-30	90	130183	75	68
80142	AGAP000369-PA	1239	gi|116130554|gb|EAA06377.4|AGAP000369-PA [Anopheles gambiae str. PEST]	EAA06377	2.95489e-81	71	277715	271	194
80141	AGAP000369-PA	1682	gi|116130554|gb|EAA06377.4|AGAP000369-PA [Anopheles gambiae str. PEST]	EAA06377	8.62208e-68	70	208764	213	151
80155	AGAP000379-PA	208	gi|30177937|gb|EAA45110.1|AGAP000379-PA [Anopheles gambiae str. PEST]	EAA45110	0.0178835	57	50447	68	39
80156	AGAP000379-PA	337	gi|30177937|gb|EAA45110.1|AGAP000379-PA [Anopheles gambiae str. PEST]	EAA45110	0.0104871	61	52373	60	37
80166	AGAP000379-PA	410	gi|30177937|gb|EAA45110.1|AGAP000379-PA [Anopheles gambiae str. PEST]	EAA45110	0.000167067	44	58151	134	60
80182	AGAP000383-PA	324	gi|333467071|gb|EDO64334.2|AGAP000383-PA [Anopheles gambiae str. PEST]	EDO64334	0.0642142	57	500618	49	28
80245	AGAP000398-PA	465	gi|333467055|gb|EAA06675.6|AGAP000398-PA [Anopheles gambiae str. PEST]	EAA06675	0.0613359	61	50447	49	30
80270	AGAP000402-PA	759	gi|333467051|gb|EAL41212.3|AGAP000402-PA [Anopheles gambiae str. PEST]	EAL41212	3.86969e-17	63	959005	108	69
80292	AGAP000422-PA	1184	gi|333467035|gb|EAA06261.5|AGAP000422-PA [Anopheles gambiae str. PEST]	EAA06261	6.8939e-107	69	337035	330	229
80310	AGAP000426-PA	545	gi|157018765|gb|EAA06567.4|AGAP000426-PA [Anopheles gambiae str. PEST]	EAA06567	1.11885e-41	67	156762	159	107
80313	AGAP000426-PA	1808	gi|157018765|gb|EAA06567.4|AGAP000426-PA [Anopheles gambiae str. PEST]	EAA06567	5.38398e-41	73	165236	130	96
80311	AGAP000426-PA	2605	gi|157018765|gb|EAA06567.4|AGAP000426-PA [Anopheles gambiae str. PEST]	EAA06567	3.94925e-40	73	165236	130	96
80376	AGAP000434-PA	228	gi|333467021|gb|EAA06273.4|AGAP000434-PA [Anopheles gambiae str. PEST]	EAA06273	5.38687e-14	87	839593	48	42
80395	AGAP000472-PA	271	gi|333466987|gb|EAA06317.5|AGAP000472-PA [Anopheles gambiae str. PEST]	EAA06317	2.39535e-08	64	689366	85	55
80510	AGAP000506-PA	183	gi|157018717|gb|EAA06599.4|AGAP000506-PA [Anopheles gambiae str. PEST]	EAA06599	4.43827e-08	86	666254	46	40
80511	AGAP000506-PA	271	gi|157018717|gb|EAA06599.4|AGAP000506-PA [Anopheles gambiae str. PEST]	EAA06599	3.98642e-18	84	962857	66	56
80543	AGAP000508-PA	923	gi|333466955|gb|EAU77252.3|AGAP000508-PA [Anopheles gambiae str. PEST]	EAU77252	7.99088e-77	76	253062	193	147
80564	AGAP000519-PA	452	gi|333466950|gb|EAA06452.5|AGAP000519-PA [Anopheles gambiae str. PEST]	EAA06452	8.54408e-34	94	145206	73	69
80584	AGAP000521-PA	161	gi|333466948|gb|EAU77249.3|AGAP000521-PA [Anopheles gambiae str. PEST]	EAU77249	1.78951e-05	62	585362	51	32
80583	AGAP000521-PA	228	gi|333466948|gb|EAU77249.3|AGAP000521-PA [Anopheles gambiae str. PEST]	EAU77249	2.75936e-06	75	62003	45	34
80638	AGAP000523-PA	90	gi|157018704|gb|EDO64318.1|AGAP000523-PA [Anopheles gambiae str. PEST]	EDO64318	6.03625e-05	89	531434	29	26
80637	AGAP000523-PA	164	gi|157018704|gb|EDO64318.1|AGAP000523-PA [Anopheles gambiae str. PEST]	EDO64318	0.000929178	100	508322	24	24
80629	AGAP000523-PA	177	gi|157018704|gb|EDO64318.1|AGAP000523-PA [Anopheles gambiae str. PEST]	EDO64318	1.75375e-16	100	855001	44	44
80634	AGAP000523-PA	233	gi|157018704|gb|EDO64318.1|AGAP000523-PA [Anopheles gambiae str. PEST]	EDO64318	0.000340831	96	531434	50	48
80631	AGAP000523-PA	235	gi|157018704|gb|EDO64318.1|AGAP000523-PA [Anopheles gambiae str. PEST]	EDO64318	0.0006483	88	435134	26	23
80630	AGAP000523-PA	247	gi|157018704|gb|EDO64318.1|AGAP000523-PA [Anopheles gambiae str. PEST]	EDO64318	0.000194443	92	539138	63	58
80632	AGAP000523-PA	428	gi|157018704|gb|EDO64318.1|AGAP000523-PA [Anopheles gambiae str. PEST]	EDO64318	4.35435e-16	84	874261	95	80
80663	AGAP000532-PB	181	gi|333466941|gb|EGK96427.1|AGAP000532-PB [Anopheles gambiae str. PEST]	EGK96427	1.6659e-07	84	62003	38	32
80681	AGAP000541-PA	101	gi|55243244|gb|EAL41168.1|AGAP000541-PA [Anopheles gambiae str. PEST]	EAL41168	5.75213e-06	84	56225	32	27
80678	AGAP000541-PA	260	gi|55243244|gb|EAL41168.1|AGAP000541-PA [Anopheles gambiae str. PEST]	EAL41168	3.49667e-07	96	616178	30	29
80721	AGAP000562-PB	200	gi|333466911|gb|EGK96417.1|AGAP000562-PB [Anopheles gambiae str. PEST]	EGK96417	1.37929e-06	88	623882	35	31
80738	AGAP000575-PB	231	gi|333466894|gb|EGK96410.1|AGAP000575-PB [Anopheles gambiae str. PEST]	EGK96410	5.53813e-11	66	758702	83	55
80791	AGAP000598-PA	145	gi|333466873|gb|EAA06366.5|AGAP000598-PA [Anopheles gambiae str. PEST]	EAA06366	0.000193958	100	454394	21	21
80862	AGAP000630-PA	164	gi|333467416|gb|EAA06837.6|AGAP000630-PA [Anopheles gambiae str. PEST]	EAA06837	3.31995e-22	98	107457	54	53
80861	AGAP000630-PA	197	gi|333467416|gb|EAA06837.6|AGAP000630-PA [Anopheles gambiae str. PEST]	EAA06837	6.78595e-25	92	115546	65	60
80897	AGAP000653-PA	451	gi|333467431|gb|EAA06862.3|AGAP000653-PA [Anopheles gambiae str. PEST]	EAA06862	1.29503e-42	79	167162	113	90
80940	AGAP000654-PA	170	gi|157018523|gb|EAA06802.4|AGAP000654-PA [Anopheles gambiae str. PEST]	EAA06802	3.80806e-10	86	685514	44	38
80937	AGAP000654-PA	184	gi|157018523|gb|EAA06802.4|AGAP000654-PA [Anopheles gambiae str. PEST]	EAA06802	0.000529673	84	519878	33	28
80936	AGAP000654-PA	243	gi|157018523|gb|EAA06802.4|AGAP000654-PA [Anopheles gambiae str. PEST]	EAA06802	1.21754e-12	91	762554	59	54
80938	AGAP000654-PA	305	gi|157018523|gb|EAA06802.4|AGAP000654-PA [Anopheles gambiae str. PEST]	EAA06802	1.2651e-05	78	550694	38	30
80958	AGAP000659-PA	293	gi|333467433|gb|EAA06917.5|AGAP000659-PA [Anopheles gambiae str. PEST]	EAA06917	8.19559e-21	77	105531	97	75
80984	AGAP000663-PA	2887	gi|333467438|gb|EAA06931.6|AGAP000663-PA [Anopheles gambiae str. PEST]	EAA06931	1.63168e-153	80	489574	411	332
81002	AGAP000697-PA	495	gi|333467469|gb|EAA45038.4|AGAP000697-PA [Anopheles gambiae str. PEST]	EAA45038	3.16011e-07	71	670106	63	45
81206	AGAP000697-PB	1602	gi|333467470|gb|EGK96569.1|AGAP000697-PB [Anopheles gambiae str. PEST]	EGK96569	8.58021e-26	61	124.02	227	139
81225	AGAP000711-PA	658	gi|333467487|gb|EAA06944.4|AGAP000711-PA [Anopheles gambiae str. PEST]	EAA06944	0.00769579	52	550694	133	70
81242	AGAP000715-PA	154	gi|333467495|gb|EAA06900.6|AGAP000715-PA [Anopheles gambiae str. PEST]	EAA06900	1.67448e-08	78	65855	51	40
81241	AGAP000715-PA	183	gi|333467495|gb|EAA06900.6|AGAP000715-PA [Anopheles gambiae str. PEST]	EAA06900	1.07795e-25	93	113.62	61	57
81362	AGAP000732-PA	279	gi|333467507|gb|EAA06847.4|AGAP000732-PA [Anopheles gambiae str. PEST]	EAA06847	5.54852e-07	70	643142	86	61
81598	AGAP000745-PA	141	gi|333467525|gb|EDO64303.2|AGAP000745-PA [Anopheles gambiae str. PEST]	EDO64303	0.000125451	73	558398	41	30
81641	AGAP000752-PA	1508	gi|333467533|gb|EAA06861.5|AGAP000752-PA [Anopheles gambiae str. PEST]	EAA06861	7.13406e-08	68	71633	76	52
81654	AGAP000759-PA	1287	gi|157018602|gb|EAA06874.4|AGAP000759-PA [Anopheles gambiae str. PEST]	EAA06874	1.70378e-44	71	172555	198	141
81718	AGAP000785-PA	956	gi|333467558|gb|EAA06813.5|AGAP000785-PA [Anopheles gambiae str. PEST]	EAA06813	5.67882e-59	62	216468	305	191
81785	AGAP000794-PA	85	gi|157018621|gb|EAA06952.3|AGAP000794-PA [Anopheles gambiae str. PEST]	EAA06952	0.00283962	82	508322	28	23
81784	AGAP000794-PA	1912	gi|157018621|gb|EAA06952.3|AGAP000794-PA [Anopheles gambiae str. PEST]	EAA06952	0.0	91	788104	447	409
81842	AGAP000795-PB	181	gi|333467572|gb|EGK96605.1|AGAP000795-PB [Anopheles gambiae str. PEST]	EGK96605	0.0147894	71	50447	45	32
81858	AGAP000799-PA	346	gi|158289664|ref|XP_559461.3|AGAP000799-PA [Anopheles gambiae str. PEST]	XP_559461	6.20641e-50	83	177178	113	94
81860	AGAP000799-PA	370	gi|158289664|ref|XP_559461.3|AGAP000799-PA [Anopheles gambiae str. PEST]	XP_559461	2.53833e-57	100	196438	112	112
81859	AGAP000799-PA	522	gi|158289664|ref|XP_559461.3|AGAP000799-PA [Anopheles gambiae str. PEST]	XP_559461	2.74394e-44	76	165236	119	91
81876	AGAP000801-PB	600	gi|333467577|gb|EGK96607.1|AGAP000801-PB [Anopheles gambiae str. PEST]	EGK96607	2.24744e-86	80	291582	200	160
82200	AGAP000812-PA	561	gi|55243157|gb|EAA06918.3|AGAP000812-PA [Anopheles gambiae str. PEST]	EAA06918	3.10481e-31	97	133.65	71	69
82240	AGAP000830-PA	755	gi|55238000|gb|EAA12039.2|AGAP000830-PA [Anopheles gambiae str. PEST]	EAA12039	1.71798e-52	60	191.43	233	141
82301	AGAP000844-PA	305	gi|333469428|gb|EAA12041.5|AGAP000844-PA [Anopheles gambiae str. PEST]	EAA12041	1.14117e-27	82	120553	82	68
82332	AGAP000849-PA	133	gi|116126160|gb|EAL39756.2|AGAP000849-PA [Anopheles gambiae str. PEST]	EAL39756	2.89403e-07	78	589214	41	32
82333	AGAP000849-PA	138	gi|116126160|gb|EAL39756.2|AGAP000849-PA [Anopheles gambiae str. PEST]	EAL39756	0.00544376	86	477506	30	26
82331	AGAP000849-PA	551	gi|116126160|gb|EAL39756.2|AGAP000849-PA [Anopheles gambiae str. PEST]	EAL39756	4.56339e-18	89	916633	55	49
82355	AGAP000851-PA	124	gi|157015281|gb|EAA12143.4|AGAP000851-PA [Anopheles gambiae str. PEST]	EAA12143	0.0264782	100	462098	21	21
82354	AGAP000851-PA	153	gi|157015281|gb|EAA12143.4|AGAP000851-PA [Anopheles gambiae str. PEST]	EAA12143	7.32423e-08	87	616178	33	29
82350	AGAP000851-PA	328	gi|157015281|gb|EAA12143.4|AGAP000851-PA [Anopheles gambiae str. PEST]	EAA12143	9.81513e-32	90	125946	73	66
82351	AGAP000851-PA	372	gi|157015281|gb|EAA12143.4|AGAP000851-PA [Anopheles gambiae str. PEST]	EAA12143	8.43067e-31	80	124405	91	73
82419	AGAP000877-PA	101	gi|333469454|gb|EAL39767.4|AGAP000877-PA [Anopheles gambiae str. PEST]	EAL39767	2.73074e-07	90	627734	33	30
82415	AGAP000877-PA	119	gi|333469454|gb|EAL39767.4|AGAP000877-PA [Anopheles gambiae str. PEST]	EAL39767	0.0248822	71	489062	39	28
82416	AGAP000877-PA	129	gi|333469454|gb|EAL39767.4|AGAP000877-PA [Anopheles gambiae str. PEST]	EAL39767	4.0248e-06	89	569954	29	26
82417	AGAP000877-PA	151	gi|333469454|gb|EAL39767.4|AGAP000877-PA [Anopheles gambiae str. PEST]	EAL39767	6.88335e-11	88	739442	34	30
82414	AGAP000877-PA	160	gi|333469454|gb|EAL39767.4|AGAP000877-PA [Anopheles gambiae str. PEST]	EAL39767	3.48332e-09	87	689366	33	29
82413	AGAP000877-PA	261	gi|333469454|gb|EAL39767.4|AGAP000877-PA [Anopheles gambiae str. PEST]	EAL39767	1.02092e-17	74	947449	86	64
82478	AGAP000885-PA	612	gi|333469462|gb|EAA12046.5|AGAP000885-PA [Anopheles gambiae str. PEST]	EAA12046	1.24096e-05	51	635438	108	56
82477	AGAP000885-PA	959	gi|333469462|gb|EAA12046.5|AGAP000885-PA [Anopheles gambiae str. PEST]	EAA12046	4.32071e-76	62	270011	331	206
82494	AGAP000889-PA	196	gi|333469465|gb|EAA12148.4|AGAP000889-PA [Anopheles gambiae str. PEST]	EAA12148	0.000355901	66	527582	60	40
82510	AGAP000893-PA	1805	gi|333469469|gb|EAA12083.5|AGAP000893-PA [Anopheles gambiae str. PEST]	EAA12083	1.60496e-19	80	112849	68	55
82512	AGAP000893-PA	2053	gi|333469469|gb|EAA12083.5|AGAP000893-PA [Anopheles gambiae str. PEST]	EAA12083	6.04906e-75	86	284648	173	150
82511	AGAP000893-PA	4643	gi|333469469|gb|EAA12083.5|AGAP000893-PA [Anopheles gambiae str. PEST]	EAA12083	2.94845e-79	79	310457	205	163
82539	AGAP000928-PA	1327	gi|116131808|gb|EAA04957.3|AGAP000928-PA [Anopheles gambiae str. PEST]	EAA04957	3.08406e-43	55	172555	295	163
82540	AGAP000928-PA	1465	gi|116131808|gb|EAA04957.3|AGAP000928-PA [Anopheles gambiae str. PEST]	EAA04957	7.85242e-43	55	172555	295	163
82538	AGAP000928-PA	1713	gi|116131808|gb|EAA04957.3|AGAP000928-PA [Anopheles gambiae str. PEST]	EAA04957	2.50135e-42	55	172555	295	163
82556	AGAP000932-PA	2147	gi|333466471|gb|EAA04973.6|AGAP000932-PA [Anopheles gambiae str. PEST]	EAA04973	1.85957e-12	51	905077	210	108
82581	AGAP000943-PE	1824	gi|333466487|gb|EGK96268.1|AGAP000943-PE [Anopheles gambiae str. PEST]	EGK96268	1.36646e-144	90	439113	262	237
82612	AGAP000954-PD	523	gi|333466501|gb|EGK96277.1|AGAP000954-PD [Anopheles gambiae str. PEST]	EGK96277	2.32847e-62	95	215312	113	108
82634	AGAP000973-PA	1252	gi|116131849|gb|EAA04917.3|AGAP000973-PA [Anopheles gambiae str. PEST]	EAA04917	1.8019e-114	80	367466	289	232
82632	AGAP000973-PA	1315	gi|116131849|gb|EAA04917.3|AGAP000973-PA [Anopheles gambiae str. PEST]	EAA04917	3.1741e-114	80	367851	289	232
82633	AGAP000973-PA	1523	gi|116131849|gb|EAA04917.3|AGAP000973-PA [Anopheles gambiae str. PEST]	EAA04917	3.9717e-132	76	416772	352	268
82652	AGAP000977-PA	106	gi|333466517|gb|EAA04971.6|AGAP000977-PA [Anopheles gambiae str. PEST]	EAA04971	0.00454366	100	412022	17	17
82672	AGAP000984-PA	159	gi|333466523|gb|EAA04949.6|AGAP000984-PA [Anopheles gambiae str. PEST]	EAA04949	3.1222e-09	96	670106	29	28
82745	AGAP001007-PA	882	gi|55245076|gb|EAA04857.2|AGAP001007-PA [Anopheles gambiae str. PEST]	EAA04857	1.51159e-31	78	135576	109	86
82945	AGAP001008-PA	966	gi|333466545|gb|EDO64482.2|AGAP001008-PA [Anopheles gambiae str. PEST]	EDO64482	0.00529252	49	569954	131	65
82946	AGAP001008-PA	1187	gi|333466545|gb|EDO64482.2|AGAP001008-PA [Anopheles gambiae str. PEST]	EDO64482	0.00313217	49	58151	131	65
82971	AGAP001015-PA	91	gi|333466550|gb|EAA04964.6|AGAP001015-PA [Anopheles gambiae str. PEST]	EAA04964	2.6233e-07	90	604622	30	27
82970	AGAP001015-PA	218	gi|333466550|gb|EAA04964.6|AGAP001015-PA [Anopheles gambiae str. PEST]	EAA04964	2.8236e-29	91	125946	72	66
82984	AGAP001027-PB	664	gi|333466565|gb|EGK96298.1|AGAP001027-PB [Anopheles gambiae str. PEST]	EGK96298	1.81389e-08	69	720182	91	63
82996	AGAP001027-PC	196	gi|333466566|gb|EGK96299.1|AGAP001027-PC [Anopheles gambiae str. PEST]	EGK96299	0.000718426	79	54299	44	35
82997	AGAP001027-PC	249	gi|333466566|gb|EGK96299.1|AGAP001027-PC [Anopheles gambiae str. PEST]	EGK96299	5.80055e-06	60	608474	82	50
83017	AGAP001049-PA	150	gi|118790336|ref|XP_554483.2|AGAP001049-PA [Anopheles gambiae str. PEST]	XP_554483	8.76582e-07	77	612326	45	35
83010	AGAP001049-PA	186	gi|118790336|ref|XP_554483.2|AGAP001049-PA [Anopheles gambiae str. PEST]	XP_554483	0.00250325	63	519878	60	38
83014	AGAP001049-PA	255	gi|118790336|ref|XP_554483.2|AGAP001049-PA [Anopheles gambiae str. PEST]	XP_554483	5.71585e-15	66	851149	81	54
83045	AGAP001053-PF	137	gi|333469363|gb|EGK97270.1|AGAP001053-PF [Anopheles gambiae str. PEST]	EGK97270	0.00637569	81	489062	38	31
83046	AGAP001053-PF	151	gi|333469363|gb|EGK97270.1|AGAP001053-PF [Anopheles gambiae str. PEST]	EGK97270	0.0243295	75	473654	36	27
83092	AGAP001053-PH	98	gi|333469365|gb|EGK97272.1|AGAP001053-PH [Anopheles gambiae str. PEST]	EGK97272	9.12687e-06	96	558398	32	31
83091	AGAP001053-PH	132	gi|333469365|gb|EGK97272.1|AGAP001053-PH [Anopheles gambiae str. PEST]	EGK97272	8.63236e-08	83	62003	42	35
83090	AGAP001053-PH	136	gi|333469365|gb|EGK97272.1|AGAP001053-PH [Anopheles gambiae str. PEST]	EGK97272	5.53979e-08	87	627734	41	36
83219	AGAP001065-PA	75	gi|333469514|gb|EAA13500.5|AGAP001065-PA [Anopheles gambiae str. PEST]	EAA13500	0.0428618	88	473654	25	22
83220	AGAP001065-PA	157	gi|333469514|gb|EAA13500.5|AGAP001065-PA [Anopheles gambiae str. PEST]	EAA13500	1.42516e-08	80	670106	50	40
83248	AGAP001073-PA	444	gi|157014475|gb|EAA13502.4|AGAP001073-PA [Anopheles gambiae str. PEST]	EAA13502	1.81595e-09	65	731738	70	46
83292	AGAP001076-PA	83	gi|157017546|gb|EAL40625.3|AGAP001076-PA [Anopheles gambiae str. PEST]	EAL40625	0.000120985	85	546842	27	23
83291	AGAP001076-PA	275	gi|157017546|gb|EAL40625.3|AGAP001076-PA [Anopheles gambiae str. PEST]	EAL40625	2.96909e-33	94	137502	68	64
83323	AGAP001076-PD	254	gi|333468748|gb|EGK97046.1|AGAP001076-PD [Anopheles gambiae str. PEST]	EGK97046	2.28442e-13	89	820333	48	43
83465	AGAP001134-PA	343	gi|157012978|gb|EAA01009.5|AGAP001134-PA [Anopheles gambiae str. PEST]	EAA01009	1.41234e-10	65	75485	75	49
83512	AGAP001139-PA	674	gi|55234194|gb|EAA01492.2|AGAP001139-PA [Anopheles gambiae str. PEST]	EAA01492	8.02537e-08	87	689366	48	42
83538	AGAP001141-PA	1141	gi|333470536|gb|EAA00959.6|AGAP001141-PA [Anopheles gambiae str. PEST]	EAA00959	2.33124e-96	73	319316	263	194
83556	AGAP001147-PA	570	gi|333470533|gb|EDO63292.2|AGAP001147-PA [Anopheles gambiae str. PEST]	EDO63292	0.00234378	68	527582	85	58
83642	AGAP001156-PA	1618	gi|333470528|gb|EDO63291.2|AGAP001156-PA [Anopheles gambiae str. PEST]	EDO63291	7.56373e-05	51	650846	139	71
83669	AGAP001185-PA	172	gi|333470503|gb|EAA00957.5|AGAP001185-PA [Anopheles gambiae str. PEST]	EAA00957	1.56153e-17	92	928189	56	52
83670	AGAP001185-PA	341	gi|333470503|gb|EAA00957.5|AGAP001185-PA [Anopheles gambiae str. PEST]	EAA00957	2.10846e-15	81	893521	111	91
83673	AGAP001185-PA	407	gi|333470503|gb|EAA00957.5|AGAP001185-PA [Anopheles gambiae str. PEST]	EAA00957	1.41755e-34	73	143665	134	98
83671	AGAP001185-PA	1363	gi|333470503|gb|EAA00957.5|AGAP001185-PA [Anopheles gambiae str. PEST]	EAA00957	5.5977e-79	65	273092	329	214
83672	AGAP001185-PA	1589	gi|333470503|gb|EAA00957.5|AGAP001185-PA [Anopheles gambiae str. PEST]	EAA00957	6.58183e-81	65	283108	308	202
83674	AGAP001185-PA	2469	gi|333470503|gb|EAA00957.5|AGAP001185-PA [Anopheles gambiae str. PEST]	EAA00957	4.76958e-172	68	529635	595	408
83697	AGAP001187-PA	316	gi|333470501|gb|EAL38642.3|AGAP001187-PA [Anopheles gambiae str. PEST]	EAL38642	1.10094e-32	98	140198	67	66
83715	AGAP001212-PB	704	gi|333470479|gb|EGK97637.1|AGAP001212-PB [Anopheles gambiae str. PEST]	EGK97637	1.00796e-59	69	206068	167	116
83714	AGAP001212-PB	1173	gi|333470479|gb|EGK97637.1|AGAP001212-PB [Anopheles gambiae str. PEST]	EGK97637	3.22774e-58	69	207608	167	116
83749	AGAP001234-PA	1681	gi|333470458|gb|EAA01788.6|AGAP001234-PA [Anopheles gambiae str. PEST]	EAA01788	2.40795e-43	48	186422	498	244
83748	AGAP001234-PA	2375	gi|333470458|gb|EAA01788.6|AGAP001234-PA [Anopheles gambiae str. PEST]	EAA01788	9.55765e-155	80	517694	384	309
83778	AGAP001236-PA	275	gi|333470456|gb|EAA01784.5|AGAP001236-PA [Anopheles gambiae str. PEST]	EAA01784	0.00404042	47	531434	99	47
83777	AGAP001236-PA	943	gi|333470456|gb|EAA01784.5|AGAP001236-PA [Anopheles gambiae str. PEST]	EAA01784	6.71585e-77	70	264618	233	165
83776	AGAP001236-PA	1703	gi|333470456|gb|EAA01784.5|AGAP001236-PA [Anopheles gambiae str. PEST]	EAA01784	2.06966e-40	62	172.94	228	143
83905	AGAP001250-PA	211	gi|333470442|gb|EDO63279.2|AGAP001250-PA [Anopheles gambiae str. PEST]	EDO63279	6.68282e-07	60	616178	65	39
83906	AGAP001250-PA	488	gi|333470442|gb|EDO63279.2|AGAP001250-PA [Anopheles gambiae str. PEST]	EDO63279	6.17113e-10	62	731738	79	49
83992	AGAP001255-PA	2617	gi|333470440|gb|EAU75726.3|AGAP001255-PA [Anopheles gambiae str. PEST]	EAU75726	0.0	63	627091	705	447
84013	AGAP001257-PA	197	gi|116116589|gb|EAA43227.3|AGAP001257-PA [Anopheles gambiae str. PEST]	EAA43227	1.13478e-06	86	623882	38	33
84012	AGAP001257-PA	422	gi|116116589|gb|EAA43227.3|AGAP001257-PA [Anopheles gambiae str. PEST]	EAA43227	9.50449e-24	78	113235	84	66
84014	AGAP001257-PA	485	gi|116116589|gb|EAA43227.3|AGAP001257-PA [Anopheles gambiae str. PEST]	EAA43227	1.32591e-21	98	108227	55	54
84011	AGAP001257-PA	2251	gi|116116589|gb|EAA43227.3|AGAP001257-PA [Anopheles gambiae str. PEST]	EAA43227	0.0	89	838951	507	454
84039	AGAP001257-PB	101	gi|333470437|gb|EGK97623.1|AGAP001257-PB [Anopheles gambiae str. PEST]	EGK97623	4.23118e-07	90	62003	31	28
84040	AGAP001257-PB	298	gi|333470437|gb|EGK97623.1|AGAP001257-PB [Anopheles gambiae str. PEST]	EGK97623	7.11332e-19	76	982117	75	57
84086	AGAP001261-PA	788	gi|333470433|gb|EAA01757.5|AGAP001261-PA [Anopheles gambiae str. PEST]	EAA01757	4.70642e-10	65	777962	102	67
84119	AGAP001264-PA	117	gi|116116583|gb|EAA01746.3|AGAP001264-PA [Anopheles gambiae str. PEST]	EAA01746	3.21028e-06	72	596918	37	27
84118	AGAP001264-PA	123	gi|116116583|gb|EAA01746.3|AGAP001264-PA [Anopheles gambiae str. PEST]	EAA01746	1.06527e-05	77	585362	40	31
84307	AGAP001280-PA	138	gi|333470415|gb|EAA01722.5|AGAP001280-PA [Anopheles gambiae str. PEST]	EAA01722	1.33495e-12	88	777962	44	39
84346	AGAP001290-PA	564	gi|333470404|gb|EAA01207.6|AGAP001290-PA [Anopheles gambiae str. PEST]	EAA01207	5.22167e-49	81	189504	140	114
84362	AGAP001294-PA	1902	gi|333470400|gb|EAA01203.5|AGAP001294-PA [Anopheles gambiae str. PEST]	EAA01203	1.44496e-70	91	179104	94	86
84500	AGAP001318-PA	540	gi|116116539|gb|EAA01190.3|AGAP001318-PA [Anopheles gambiae str. PEST]	EAA01190	1.15688e-24	86	116316	79	68
84519	AGAP001319-PA	1897	gi|333470381|gb|EAA01774.5|AGAP001319-PA [Anopheles gambiae str. PEST]	EAA01774	2.4131e-138	68	431409	443	304
84584	AGAP001352-PA	643	gi|116116508|gb|EAA01402.2|AGAP001352-PA [Anopheles gambiae str. PEST]	EAA01402	3.46994e-08	45	689366	140	64
84605	AGAP001358-PA	622	gi|333470373|gb|EAA43207.3|AGAP001358-PA [Anopheles gambiae str. PEST]	EAA43207	2.78857e-17	97	985969	45	44
85213	AGAP001419-PC	425	gi|333470322|gb|EGK97589.1|AGAP001419-PC [Anopheles gambiae str. PEST]	EGK97589	1.58836e-83	94	273478	141	133
85212	AGAP001419-PC	992	gi|333470322|gb|EGK97589.1|AGAP001419-PC [Anopheles gambiae str. PEST]	EGK97589	4.17983e-126	91	390963	237	217
85238	AGAP001420-PA	77	gi|55233926|gb|EAA01768.2|AGAP001420-PA [Anopheles gambiae str. PEST]	EAA01768	0.0227866	92	473654	25	23
85251	AGAP001421-PA	1272	gi|333470320|gb|EAA01767.4|AGAP001421-PA [Anopheles gambiae str. PEST]	EAA01767	1.15607e-39	60	168318	239	144
85252	AGAP001421-PA	1609	gi|333470320|gb|EAA01767.4|AGAP001421-PA [Anopheles gambiae str. PEST]	EAA01767	1.46837e-69	62	253832	349	218
85265	AGAP001423-PA	317	gi|333470318|gb|EAA01766.4|AGAP001423-PA [Anopheles gambiae str. PEST]	EAA01766	4.05634e-11	71	770258	64	46
85290	AGAP001424-PA	167	gi|333470317|gb|EAA01765.5|AGAP001424-PA [Anopheles gambiae str. PEST]	EAA01765	2.47637e-19	94	985969	54	51
85423	AGAP001477-PA	169	gi|157012741|gb|EAA43180.3|AGAP001477-PA [Anopheles gambiae str. PEST]	EAA43180	1.10185e-05	79	589214	44	35
85477	AGAP001500-PA	291	gi|333470237|gb|EAA00835.6|AGAP001500-PA [Anopheles gambiae str. PEST]	EAA00835	0.0163233	54	516026	75	41
85510	AGAP001504-PA	612	gi|157012724|gb|EAA43173.4|AGAP001504-PA [Anopheles gambiae str. PEST]	EAA43173	4.72019e-67	90	222246	122	111
85511	AGAP001504-PA	1816	gi|157012724|gb|EAA43173.4|AGAP001504-PA [Anopheles gambiae str. PEST]	EAA43173	1.52005e-66	89	233802	129	116
85541	AGAP001520-PA	1150	gi|157012714|gb|EAA01355.4|AGAP001520-PA [Anopheles gambiae str. PEST]	EAA01355	2.48652e-34	61	149058	167	102
85556	AGAP001522-PA	490	gi|333470219|gb|EAA00820.5|AGAP001522-PA [Anopheles gambiae str. PEST]	EAA00820	5.43255e-05	69	60077	56	39
85578	AGAP001534-PA	608	gi|333470206|gb|EAL38576.2|AGAP001534-PA [Anopheles gambiae str. PEST]	EAL38576	3.28055e-05	44	62003	221	99
85593	AGAP001539-PA	167	gi|333470202|gb|EAA00860.5|AGAP001539-PA [Anopheles gambiae str. PEST]	EAA00860	1.77633e-18	90	947449	55	50
85648	AGAP001549-PA	2765	gi|333470194|gb|EAA01810.5|AGAP001549-PA [Anopheles gambiae str. PEST]	EAA01810	3.66007e-148	61	478789	594	365
85675	AGAP001550-PA	152	gi|333470193|gb|EAA00833.5|AGAP001550-PA [Anopheles gambiae str. PEST]	EAA00833	0.0160012	68	496766	50	34
85674	AGAP001550-PA	163	gi|333470193|gb|EAA00833.5|AGAP001550-PA [Anopheles gambiae str. PEST]	EAA00833	0.0822143	64	481358	53	34
85670	AGAP001550-PA	173	gi|333470193|gb|EAA00833.5|AGAP001550-PA [Anopheles gambiae str. PEST]	EAA00833	1.94909e-08	75	670106	57	43
85671	AGAP001550-PA	219	gi|333470193|gb|EAA00833.5|AGAP001550-PA [Anopheles gambiae str. PEST]	EAA00833	3.43074e-06	63	612326	72	46
85693	AGAP001566-PB	319	gi|333470177|gb|EGK97533.1|AGAP001566-PB [Anopheles gambiae str. PEST]	EGK97533	7.76247e-38	80	155221	105	84
85754	AGAP001587-PA	4479	gi|333470164|gb|EAA43151.2|AGAP001587-PA [Anopheles gambiae str. PEST]	EAA43151	0.0	79	1130.16	848	673
85827	AGAP001623-PA	934	gi|333470141|gb|EAA00894.5|AGAP001623-PA [Anopheles gambiae str. PEST]	EAA00894	2.50769e-53	61	207223	257	157
85868	AGAP001630-PA	221	gi|333470134|gb|EAA00928.4|AGAP001630-PA [Anopheles gambiae str. PEST]	EAA00928	1.79358e-17	74	908929	67	50
85869	AGAP001630-PA	405	gi|333470134|gb|EAA00928.4|AGAP001630-PA [Anopheles gambiae str. PEST]	EAA00928	5.43989e-41	72	155221	119	86
85870	AGAP001630-PA	697	gi|333470134|gb|EAA00928.4|AGAP001630-PA [Anopheles gambiae str. PEST]	EAA00928	6.00188e-66	72	223402	184	133
85918	AGAP001633-PA	196	gi|333470130|gb|EAA00967.5|AGAP001633-PA [Anopheles gambiae str. PEST]	EAA00967	1.30765e-17	80	947449	56	45
86062	AGAP001636-PA	576	gi|333470127|gb|EAL38564.4|AGAP001636-PA [Anopheles gambiae str. PEST]	EAL38564	1.93756e-10	48	777962	223	108
86199	AGAP001652-PA	180	gi|333470113|gb|EAA00922.5|AGAP001652-PA [Anopheles gambiae str. PEST]	EAA00922	8.58676e-05	64	566102	57	37
86246	AGAP001660-PA	83	gi|333470105|gb|EAA01367.6|AGAP001660-PA [Anopheles gambiae str. PEST]	EAA01367	4.01663e-05	100	569954	27	27
86247	AGAP001660-PA	141	gi|333470105|gb|EAA01367.6|AGAP001660-PA [Anopheles gambiae str. PEST]	EAA01367	1.86283e-14	93	847297	46	43
86248	AGAP001660-PA	311	gi|333470105|gb|EAA01367.6|AGAP001660-PA [Anopheles gambiae str. PEST]	EAA01367	1.06222e-34	83	145976	102	85
86311	AGAP001672-PA	84	gi|333470100|gb|EAA01375.5|AGAP001672-PA [Anopheles gambiae str. PEST]	EAA01375	1.4629e-07	88	608474	26	23
86313	AGAP001672-PA	87	gi|333470100|gb|EAA01375.5|AGAP001672-PA [Anopheles gambiae str. PEST]	EAA01375	0.000105385	96	558398	29	28
86312	AGAP001672-PA	258	gi|333470100|gb|EAA01375.5|AGAP001672-PA [Anopheles gambiae str. PEST]	EAA01375	3.12091e-43	96	169859	85	82
86309	AGAP001672-PA	817	gi|333470100|gb|EAA01375.5|AGAP001672-PA [Anopheles gambiae str. PEST]	EAA01375	3.23726e-129	84	426017	263	221
86420	AGAP001688-PA	173	gi|157012627|gb|EAA00899.4|AGAP001688-PA [Anopheles gambiae str. PEST]	EAA00899	2.49167e-17	100	932041	46	46
86480	AGAP001711-PA	149	gi|333470064|gb|EAA00878.5|AGAP001711-PA [Anopheles gambiae str. PEST]	EAA00878	3.20869e-08	86	635438	38	33
86479	AGAP001711-PA	157	gi|333470064|gb|EAA00878.5|AGAP001711-PA [Anopheles gambiae str. PEST]	EAA00878	3.3195e-17	97	858853	41	40
86477	AGAP001711-PA	207	gi|333470064|gb|EAA00878.5|AGAP001711-PA [Anopheles gambiae str. PEST]	EAA00878	1.01019e-28	96	119783	58	56
86478	AGAP001711-PA	992	gi|333470064|gb|EAA00878.5|AGAP001711-PA [Anopheles gambiae str. PEST]	EAA00878	2.02317e-81	81	265774	175	143
86501	AGAP001722-PA	1000	gi|157012604|gb|EAA00872.4|AGAP001722-PA [Anopheles gambiae str. PEST]	EAA00872	2.76441e-47	50	186422	334	170
86520	AGAP001724-PA	927	gi|333470056|gb|EAA00871.5|AGAP001724-PA [Anopheles gambiae str. PEST]	EAA00871	2.91282e-118	80	370548	266	213
86553	AGAP001736-PA	1105	gi|333470046|gb|EAA00854.5|AGAP001736-PA [Anopheles gambiae str. PEST]	EAA00854	1.71947e-26	44	126331	305	137
86589	AGAP001738-PA	2077	gi|157012593|gb|EAA00834.3|AGAP001738-PA [Anopheles gambiae str. PEST]	EAA00834	1.17455e-93	76	313923	265	203
86666	AGAP001748-PA	177	gi|333470037|gb|EAA01253.6|AGAP001748-PA [Anopheles gambiae str. PEST]	EAA01253	3.34053e-18	97	77411	34	33
86665	AGAP001748-PA	439	gi|333470037|gb|EAA01253.6|AGAP001748-PA [Anopheles gambiae str. PEST]	EAA01253	1.93269e-52	94	198364	128	121
86664	AGAP001748-PA	1476	gi|333470037|gb|EAA01253.6|AGAP001748-PA [Anopheles gambiae str. PEST]	EAA01253	5.27849e-95	77	333569	318	248
86694	AGAP001751-PE	2154	gi|333470036|gb|EGK97495.1|AGAP001751-PE [Anopheles gambiae str. PEST]	EGK97495	2.32859e-106	53	369777	640	343
86770	AGAP001775-PA	216	gi|333470010|gb|EAL38532.4|AGAP001775-PA [Anopheles gambiae str. PEST]	EAL38532	2.34964e-13	76	824185	71	54
86771	AGAP001775-PA	219	gi|333470010|gb|EAL38532.4|AGAP001775-PA [Anopheles gambiae str. PEST]	EAL38532	5.33155e-18	81	959005	72	59
86772	AGAP001775-PA	547	gi|333470010|gb|EAL38532.4|AGAP001775-PA [Anopheles gambiae str. PEST]	EAL38532	1.01811e-09	60	758702	129	78
86791	AGAP001777-PA	462	gi|157012566|gb|EAA01218.5|AGAP001777-PA [Anopheles gambiae str. PEST]	EAA01218	2.82121e-25	57	120553	147	84
86812	AGAP001778-PA	436	gi|333470009|gb|EAA00926.4|AGAP001778-PA [Anopheles gambiae str. PEST]	EAA00926	1.35881e-19	60	985969	118	71
86834	AGAP001780-PA	186	gi|333470005|gb|EAA01513.5|AGAP001780-PA [Anopheles gambiae str. PEST]	EAA01513	1.35187e-06	89	627734	38	34
86865	AGAP001793-PA	375	gi|333469989|gb|EAA01186.5|AGAP001793-PA [Anopheles gambiae str. PEST]	EAA01186	0.000100338	86	585362	36	31
86889	AGAP001794-PA	1819	gi|333469988|gb|EAA01473.5|AGAP001794-PA [Anopheles gambiae str. PEST]	EAA01473	6.83938e-38	51	169859	345	176
86930	AGAP001797-PB	189	gi|333469977|gb|EGK97467.1|AGAP001797-PB [Anopheles gambiae str. PEST]	EGK97467	0.0144559	100	492914	25	25
86954	AGAP001797-PH	155	gi|333469983|gb|EGK97473.1|AGAP001797-PH [Anopheles gambiae str. PEST]	EGK97473	7.27223e-05	94	554546	34	32
87135	AGAP001826-PA	228	gi|333469948|gb|EAA01116.6|AGAP001826-PA [Anopheles gambiae str. PEST]	EAA01116	0.00256267	58	535286	74	43
87134	AGAP001826-PA	547	gi|333469948|gb|EAA01116.6|AGAP001826-PA [Anopheles gambiae str. PEST]	EAA01116	3.14047e-27	58	127872	150	87
87153	AGAP001856-PA	2066	gi|333469945|gb|EAA01734.4|AGAP001856-PA [Anopheles gambiae str. PEST]	EAA01734	3.72164e-15	60	989821	127	77
87152	AGAP001856-PA	3996	gi|333469945|gb|EAA01734.4|AGAP001856-PA [Anopheles gambiae str. PEST]	EAA01734	1.57963e-14	60	989821	127	77
87209	AGAP001879-PA	229	gi|333469921|gb|EAA01065.4|AGAP001879-PA [Anopheles gambiae str. PEST]	EAA01065	1.51475e-31	95	133.65	65	62
87247	AGAP001888-PA	203	gi|333469912|gb|EAA01061.5|AGAP001888-PA [Anopheles gambiae str. PEST]	EAA01061	1.91455e-10	71	731738	66	47
87248	AGAP001888-PA	4851	gi|333469912|gb|EAA01061.5|AGAP001888-PA [Anopheles gambiae str. PEST]	EAA01061	3.89813e-155	84	505753	341	289
87261	AGAP001894-PA	682	gi|157012497|gb|EAA01049.4|AGAP001894-PA [Anopheles gambiae str. PEST]	EAA01049	5.88068e-57	65	205297	204	133
87292	AGAP001899-PA	99	gi|157012493|gb|EAA01044.4|AGAP001899-PA [Anopheles gambiae str. PEST]	EAA01044	0.00104217	81	527582	32	26
87294	AGAP001899-PA	193	gi|157012493|gb|EAA01044.4|AGAP001899-PA [Anopheles gambiae str. PEST]	EAA01044	2.08432e-06	72	623882	55	40
87293	AGAP001899-PA	664	gi|157012493|gb|EAA01044.4|AGAP001899-PA [Anopheles gambiae str. PEST]	EAA01044	2.78214e-15	61	939745	106	65
87365	AGAP001913-PA	489	gi|333469899|gb|EAA01021.5|AGAP001913-PA [Anopheles gambiae str. PEST]	EAA01021	5.20586e-67	96	229.18	114	110
87377	AGAP001936-PA	2374	gi|333469880|gb|EAA00962.5|AGAP001936-PA [Anopheles gambiae str. PEST]	EAA00962	3.2992e-88	85	317775	230	196
87404	AGAP001966-PA	171	gi|333469854|gb|EAA00905.5|AGAP001966-PA [Anopheles gambiae str. PEST]	EAA00905	1.8325e-12	83	758702	55	46
87425	AGAP001968-PA	2115	gi|333469850|gb|EAA01143.5|AGAP001968-PA [Anopheles gambiae str. PEST]	EAA01143	4.32597e-72	53	262307	472	252
87528	AGAP002019-PA	203	gi|157012417|gb|EAA01221.5|AGAP002019-PA [Anopheles gambiae str. PEST]	EAA01221	1.73671e-06	100	612326	28	28
87543	AGAP002030-PA	277	gi|333469785|gb|EAA01222.5|AGAP002030-PA [Anopheles gambiae str. PEST]	EAA01222	1.22755e-17	76	962857	75	57
87544	AGAP002030-PA	379	gi|333469785|gb|EAA01222.5|AGAP002030-PA [Anopheles gambiae str. PEST]	EAA01222	6.45813e-18	64	982117	88	57
87559	AGAP002047-PA	1520	gi|55233335|gb|EAA01072.3|AGAP002047-PA [Anopheles gambiae str. PEST]	EAA01072	0.0	86	655.21	422	364
87558	AGAP002047-PA	1809	gi|55233335|gb|EAA01072.3|AGAP002047-PA [Anopheles gambiae str. PEST]	EAA01072	0.0	86	657907	422	364
87615	AGAP002074-PA	100	gi|333469747|gb|EDO63214.2|AGAP002074-PA [Anopheles gambiae str. PEST]	EDO63214	0.0092319	71	462098	32	23
87614	AGAP002074-PA	116	gi|333469747|gb|EDO63214.2|AGAP002074-PA [Anopheles gambiae str. PEST]	EDO63214	0.000194887	72	539138	37	27
87616	AGAP002074-PA	210	gi|333469747|gb|EDO63214.2|AGAP002074-PA [Anopheles gambiae str. PEST]	EDO63214	0.0067504	66	481358	42	28
87659	AGAP002078-PA	523	gi|333469744|gb|EAA01434.5|AGAP002078-PA [Anopheles gambiae str. PEST]	EAA01434	6.29885e-21	73	100908	84	62
87660	AGAP002078-PA	664	gi|333469744|gb|EAA01434.5|AGAP002078-PA [Anopheles gambiae str. PEST]	EAA01434	2.342e-42	76	152.91	120	92
87905	AGAP002117-PA	2320	gi|157012347|gb|EAL38469.3|AGAP002117-PA [Anopheles gambiae str. PEST]	EAL38469	0.00113892	50	604622	122	61
87904	AGAP002117-PA	3263	gi|157012347|gb|EAL38469.3|AGAP002117-PA [Anopheles gambiae str. PEST]	EAL38469	0.00139712	50	608474	122	61
87933	AGAP002119-PA	156	gi|333469705|gb|EAA43038.5|AGAP002119-PA [Anopheles gambiae str. PEST]	EAA43038	5.03879e-12	100	77411	51	51
87934	AGAP002119-PA	231	gi|333469705|gb|EAA43038.5|AGAP002119-PA [Anopheles gambiae str. PEST]	EAA43038	7.16232e-26	100	118242	58	58
87955	AGAP002120-PA	186	gi|157012345|gb|EAA00950.3|AGAP002120-PA [Anopheles gambiae str. PEST]	EAA00950	4.1759e-25	90	112464	61	55
87971	AGAP002124-PA	378	gi|333469703|gb|EAA01466.4|AGAP002124-PA [Anopheles gambiae str. PEST]	EAA01466	2.15414e-36	84	144.05	93	79
87984	AGAP002135-PB	1411	gi|333466390|gb|EGK96223.1|AGAP002135-PB [Anopheles gambiae str. PEST]	EGK96223	3.42758e-18	50	105145	215	108
88020	AGAP002176-PA	229	gi|333466352|gb|EAA03763.5|AGAP002176-PA [Anopheles gambiae str. PEST]	EAA03763	4.70423e-36	92	145591	76	70
88051	AGAP002181-PA	1849	gi|333466347|gb|EAA03701.5|AGAP002181-PA [Anopheles gambiae str. PEST]	EAA03701	2.90516e-39	48	168318	404	197
88065	AGAP002194-PA	583	gi|333466330|gb|EAL42027.4|AGAP002194-PA [Anopheles gambiae str. PEST]	EAL42027	2.07172e-49	82	188348	134	111
88066	AGAP002194-PA	624	gi|333466330|gb|EAL42027.4|AGAP002194-PA [Anopheles gambiae str. PEST]	EAL42027	5.33987e-44	92	173711	83	77
88080	AGAP002194-PB	122	gi|333466331|gb|EGK96202.1|AGAP002194-PB [Anopheles gambiae str. PEST]	EGK96202	0.00257863	78	516026	28	22
88081	AGAP002194-PB	924	gi|333466331|gb|EGK96202.1|AGAP002194-PB [Anopheles gambiae str. PEST]	EGK96202	2.53412e-18	87	102449	58	51
88184	AGAP002215-PA	347	gi|333466309|gb|EAA45525.5|AGAP002215-PA [Anopheles gambiae str. PEST]	EAA45525	1.21329e-54	92	203756	115	106
88234	AGAP002223-PA	1838	gi|21291672|gb|EAA03817.1|AGAP002223-PA [Anopheles gambiae str. PEST]	EAA03817	3.35295e-91	54	325865	544	299
88274	AGAP002226-PA	105	gi|333466302|gb|EAA03808.6|AGAP002226-PA [Anopheles gambiae str. PEST]	EAA03808	5.2227e-05	100	539138	24	24
88272	AGAP002226-PA	301	gi|333466302|gb|EAA03808.6|AGAP002226-PA [Anopheles gambiae str. PEST]	EAA03808	2.81811e-54	93	201.83	100	93
88273	AGAP002226-PA	325	gi|333466302|gb|EAA03808.6|AGAP002226-PA [Anopheles gambiae str. PEST]	EAA03808	6.70796e-18	90	974413	53	48
88292	AGAP002252-PA	4169	gi|333466281|gb|EAA03756.5|AGAP002252-PA [Anopheles gambiae str. PEST]	EAA03756	0.0	73	598971	600	440
88321	AGAP002256-PA	647	gi|333466277|gb|EAA03752.5|AGAP002256-PA [Anopheles gambiae str. PEST]	EAA03752	0.0376971	96	52373	28	27
88322	AGAP002256-PA	703	gi|333466277|gb|EAA03752.5|AGAP002256-PA [Anopheles gambiae str. PEST]	EAA03752	0.0028974	93	531434	29	27
88472	AGAP002272-PA	409	gi|333466255|gb|EAA03765.4|AGAP002272-PA [Anopheles gambiae str. PEST]	EAA03765	2.29526e-14	56	881965	133	75
88475	AGAP002272-PA	648	gi|333466255|gb|EAA03765.4|AGAP002272-PA [Anopheles gambiae str. PEST]	EAA03765	8.65607e-14	54	889669	146	80
88474	AGAP002272-PA	743	gi|333466255|gb|EAA03765.4|AGAP002272-PA [Anopheles gambiae str. PEST]	EAA03765	3.80836e-13	55	874261	138	77
88473	AGAP002272-PA	2690	gi|333466255|gb|EAA03765.4|AGAP002272-PA [Anopheles gambiae str. PEST]	EAA03765	1.79575e-18	50	110538	263	134
88489	AGAP002272-PC	396	gi|333466257|gb|EGK96183.1|AGAP002272-PC [Anopheles gambiae str. PEST]	EGK96183	1.87525e-60	93	221.09	116	108
88488	AGAP002272-PC	1632	gi|333466257|gb|EGK96183.1|AGAP002272-PC [Anopheles gambiae str. PEST]	EGK96183	0.0	96	928702	500	484
88490	AGAP002272-PC	1780	gi|333466257|gb|EGK96183.1|AGAP002272-PC [Anopheles gambiae str. PEST]	EGK96183	2.41604e-11	54	862705	108	59
88508	AGAP002276-PA	3366	gi|333466250|gb|EAA03671.5|AGAP002276-PA [Anopheles gambiae str. PEST]	EAA03671	2.2672e-25	61	126716	155	96
88527	AGAP002279-PA	1664	gi|333466247|gb|EAA03772.5|AGAP002279-PA [Anopheles gambiae str. PEST]	EAA03772	7.55579e-74	62	263848	331	206
88526	AGAP002279-PA	1914	gi|333466247|gb|EAA03772.5|AGAP002279-PA [Anopheles gambiae str. PEST]	EAA03772	2.41092e-122	60	393275	525	320
88525	AGAP002279-PA	2027	gi|333466247|gb|EAA03772.5|AGAP002279-PA [Anopheles gambiae str. PEST]	EAA03772	6.64525e-121	62	390578	475	295
88528	AGAP002279-PA	2099	gi|333466247|gb|EAA03772.5|AGAP002279-PA [Anopheles gambiae str. PEST]	EAA03772	4.18492e-117	63	381719	474	300
88524	AGAP002279-PA	2169	gi|333466247|gb|EAA03772.5|AGAP002279-PA [Anopheles gambiae str. PEST]	EAA03772	8.49314e-125	62	402519	512	320
88541	AGAP002290-PA	1854	gi|333466239|gb|EDO64811.2|AGAP002290-PA [Anopheles gambiae str. PEST]	EDO64811	5.62285e-58	86	230335	149	129
88561	AGAP002291-PA	163	gi|333466238|gb|EAA03788.5|AGAP002291-PA [Anopheles gambiae str. PEST]	EAA03788	0.00216925	79	527582	34	27
88603	AGAP002317-PA	274	gi|333468384|gb|EAA07513.6|AGAP002317-PA [Anopheles gambiae str. PEST]	EAA07513	1.87257e-20	67	102064	84	57
90506	AGAP002347-PA	778	gi|333468356|gb|EAA08223.5|AGAP002347-PA [Anopheles gambiae str. PEST]	EAA08223	2.04298e-77	79	166007	118	94
90505	AGAP002347-PA	1164	gi|333468356|gb|EAA08223.5|AGAP002347-PA [Anopheles gambiae str. PEST]	EAA08223	1.23578e-132	81	405986	282	229
90571	AGAP002348-PA	1522	gi|333468355|gb|EAA07626.5|AGAP002348-PA [Anopheles gambiae str. PEST]	EAA07626	1.86892e-84	77	287345	238	185
90591	AGAP002349-PA	194	gi|30177568|gb|EAA07676.2|AGAP002349-PA [Anopheles gambiae str. PEST]	EAA07676	1.3263e-05	69	566102	62	43
90592	AGAP002349-PA	203	gi|30177568|gb|EAA07676.2|AGAP002349-PA [Anopheles gambiae str. PEST]	EAA07676	0.00600771	60	516026	69	42
90600	AGAP002349-PA	337	gi|30177568|gb|EAA07676.2|AGAP002349-PA [Anopheles gambiae str. PEST]	EAA07676	0.0113263	49	52373	104	51
90595	AGAP002349-PA	377	gi|30177568|gb|EAA07676.2|AGAP002349-PA [Anopheles gambiae str. PEST]	EAA07676	0.00267095	54	546842	85	46
90892	AGAP002350-PB	185	gi|333468352|gb|EDO64244.2|AGAP002350-PB [Anopheles gambiae str. PEST]	EDO64244	1.36714e-09	94	69707	38	36
90891	AGAP002350-PB	350	gi|333468352|gb|EDO64244.2|AGAP002350-PB [Anopheles gambiae str. PEST]	EDO64244	8.30047e-30	80	127872	92	74
90918	AGAP002350-PC	82	gi|333468353|gb|EDO64245.2|AGAP002350-PC [Anopheles gambiae str. PEST]	EDO64245	0.0350853	88	473654	27	24
90916	AGAP002350-PC	101	gi|333468353|gb|EDO64245.2|AGAP002350-PC [Anopheles gambiae str. PEST]	EDO64245	0.0372788	92	477506	26	24
90914	AGAP002350-PC	137	gi|333468353|gb|EDO64245.2|AGAP002350-PC [Anopheles gambiae str. PEST]	EDO64245	6.59831e-05	77	558398	44	34
90962	AGAP002367-PA	1085	gi|333468330|gb|EAA07479.5|AGAP002367-PA [Anopheles gambiae str. PEST]	EAA07479	1.17759e-05	50	65855	127	64
90963	AGAP002367-PA	1379	gi|333468330|gb|EAA07479.5|AGAP002367-PA [Anopheles gambiae str. PEST]	EAA07479	7.81077e-05	38	643142	136	53
90976	AGAP002369-PA	623	gi|333468329|gb|EAA07682.6|AGAP002369-PA [Anopheles gambiae str. PEST]	EAA07682	0.000164153	67	596918	52	35
90997	AGAP002377-PA	1819	gi|333468322|gb|EAL40937.3|AGAP002377-PA [Anopheles gambiae str. PEST]	EAL40937	1.41108e-127	70	404831	483	340
91023	AGAP002381-PA	1125	gi|333468319|gb|EAA08066.5|AGAP002381-PA [Anopheles gambiae str. PEST]	EAA08066	0.0	96	705671	354	342
91045	AGAP002391-PA	159	gi|333468314|gb|EAA08068.6|AGAP002391-PA [Anopheles gambiae str. PEST]	EAA08068	2.4351e-10	69	69707	49	34
91052	AGAP002391-PA	194	gi|333468314|gb|EAA08068.6|AGAP002391-PA [Anopheles gambiae str. PEST]	EAA08068	2.4E-11	70	616178	54	38
91048	AGAP002391-PA	279	gi|333468314|gb|EAA08068.6|AGAP002391-PA [Anopheles gambiae str. PEST]	EAA08068	1.28619e-27	78	122865	91	71
91041	AGAP002391-PA	288	gi|333468314|gb|EAA08068.6|AGAP002391-PA [Anopheles gambiae str. PEST]	EAA08068	0.00439771	69	531434	52	36
91047	AGAP002391-PA	924	gi|333468314|gb|EAA08068.6|AGAP002391-PA [Anopheles gambiae str. PEST]	EAA08068	5.66728e-12	51	843445	168	86
91039	AGAP002391-PA	1096	gi|333468314|gb|EAA08068.6|AGAP002391-PA [Anopheles gambiae str. PEST]	EAA08068	2.89207e-61	57	226483	368	210
91037	AGAP002391-PA	1312	gi|333468314|gb|EAA08068.6|AGAP002391-PA [Anopheles gambiae str. PEST]	EAA08068	8.7336e-72	53	254603	437	235
91043	AGAP002391-PA	1547	gi|333468314|gb|EAA08068.6|AGAP002391-PA [Anopheles gambiae str. PEST]	EAA08068	1.64989e-50	53	201445	369	199
91050	AGAP002391-PA	1560	gi|333468314|gb|EAA08068.6|AGAP002391-PA [Anopheles gambiae str. PEST]	EAA08068	4.77803e-76	54	271166	470	257
91044	AGAP002391-PA	1633	gi|333468314|gb|EAA08068.6|AGAP002391-PA [Anopheles gambiae str. PEST]	EAA08068	6.21919e-96	63	324324	393	248
91051	AGAP002391-PA	1995	gi|333468314|gb|EAA08068.6|AGAP002391-PA [Anopheles gambiae str. PEST]	EAA08068	7.0944e-124	59	398667	548	326
91042	AGAP002391-PA	2062	gi|333468314|gb|EAA08068.6|AGAP002391-PA [Anopheles gambiae str. PEST]	EAA08068	3.05441e-117	57	384.8	551	315
91038	AGAP002391-PA	2067	gi|333468314|gb|EAA08068.6|AGAP002391-PA [Anopheles gambiae str. PEST]	EAA08068	7.30969e-143	62	451055	586	365
91036	AGAP002391-PA	2914	gi|333468314|gb|EAA08068.6|AGAP002391-PA [Anopheles gambiae str. PEST]	EAA08068	2.36129e-111	58	377096	524	304
91091	AGAP002412-PA	1546	gi|116129764|gb|EAA08051.3|AGAP002412-PA [Anopheles gambiae str. PEST]	EAA08051	2.2528e-127	77	391734	310	241
91252	AGAP002421-PA	196	gi|333468282|gb|EAA07512.5|AGAP002421-PA [Anopheles gambiae str. PEST]	EAA07512	2.90117e-18	76	935893	67	51
91482	AGAP002439-PA	703	gi|157018153|gb|EAA44933.4|AGAP002439-PA [Anopheles gambiae str. PEST]	EAA44933	1.4291e-05	75	56225	53	40
91790	AGAP002470-PA	537	gi|333468234|gb|EAA08179.5|AGAP002470-PA [Anopheles gambiae str. PEST]	EAA08179	2.23107e-06	62	616178	67	42
91865	AGAP002483-PA	579	gi|157018132|gb|EAL40916.3|AGAP002483-PA [Anopheles gambiae str. PEST]	EAL40916	4.36853e-05	58	604622	84	49
91936	AGAP002494-PA	133	gi|333468225|gb|EAA08211.4|AGAP002494-PA [Anopheles gambiae str. PEST]	EAA08211	0.000141946	68	54299	44	30
91935	AGAP002494-PA	236	gi|333468225|gb|EAA08211.4|AGAP002494-PA [Anopheles gambiae str. PEST]	EAA08211	9.22291e-21	80	100523	65	52
91969	AGAP002498-PA	445	gi|333468221|gb|EAA08214.5|AGAP002498-PA [Anopheles gambiae str. PEST]	EAA08214	4.36749e-05	50	608474	138	70
92000	AGAP002505-PA	370	gi|333468216|gb|EAA08229.6|AGAP002505-PA [Anopheles gambiae str. PEST]	EAA08229	3.99131e-37	77	153.68	127	99
92020	AGAP002513-PA	1661	gi|116129679|gb|EAA44922.3|AGAP002513-PA [Anopheles gambiae str. PEST]	EAA44922	4.7678e-113	83	352829	229	192
92041	AGAP002519-PA	163	gi|116129674|gb|EAA07468.3|AGAP002519-PA [Anopheles gambiae str. PEST]	EAA07468	8.58714e-12	92	766406	54	50
92099	AGAP002521-PA	1275	gi|333468205|gb|EAA07469.4|AGAP002521-PA [Anopheles gambiae str. PEST]	EAA07469	4.89605e-95	74	305449	258	191
92120	AGAP002524-PA	306	gi|333468200|gb|EAA07471.5|AGAP002524-PA [Anopheles gambiae str. PEST]	EAA07471	1.39429e-05	84	58151	33	28
92121	AGAP002524-PA	996	gi|333468200|gb|EAA07471.5|AGAP002524-PA [Anopheles gambiae str. PEST]	EAA07471	6.69705e-12	66	804925	98	65
92143	AGAP002526-PA	782	gi|333468199|gb|EAL40900.3|AGAP002526-PA [Anopheles gambiae str. PEST]	EAL40900	2.83959e-14	83	839593	59	49
92171	AGAP002532-PA	376	gi|333468197|gb|EAU77114.3|AGAP002532-PA [Anopheles gambiae str. PEST]	EAU77114	7.78864e-10	57	727886	106	61
92190	AGAP002544-PB	587	gi|333468185|gb|EGK96862.1|AGAP002544-PB [Anopheles gambiae str. PEST]	EGK96862	1.16923e-98	92	320087	196	182
92277	AGAP002564-PB	76	gi|333468168|gb|EGK96855.1|AGAP002564-PB [Anopheles gambiae str. PEST]	EGK96855	0.0803239	92	462098	25	23
92276	AGAP002564-PB	171	gi|333468168|gb|EGK96855.1|AGAP002564-PB [Anopheles gambiae str. PEST]	EGK96855	0.000133884	68	554546	50	34
92275	AGAP002564-PB	177	gi|333468168|gb|EGK96855.1|AGAP002564-PB [Anopheles gambiae str. PEST]	EGK96855	0.000143455	68	554546	50	34
92299	AGAP002567-PA	595	gi|333468166|gb|EAA08041.5|AGAP002567-PA [Anopheles gambiae str. PEST]	EAA08041	9.59708e-22	65	111694	114	75
92315	AGAP002575-PB	155	gi|333468161|gb|EAU77108.2|AGAP002575-PB [Anopheles gambiae str. PEST]	EAU77108	0.0010252	84	481358	32	27
92316	AGAP002575-PB	1446	gi|333468161|gb|EAU77108.2|AGAP002575-PB [Anopheles gambiae str. PEST]	EAU77108	5.06192e-12	70	828037	93	66
92338	AGAP002578-PA	100	gi|157018071|gb|EAA44910.4|AGAP002578-PA [Anopheles gambiae str. PEST]	EAA44910	1.38342e-07	100	63929	32	32
92339	AGAP002578-PA	194	gi|157018071|gb|EAA44910.4|AGAP002578-PA [Anopheles gambiae str. PEST]	EAA44910	1.02067e-20	84	103605	64	54
92354	AGAP002578-PB	163	gi|333468155|gb|EGK96850.1|AGAP002578-PB [Anopheles gambiae str. PEST]	EGK96850	1.10478e-23	98	111694	54	53
92355	AGAP002578-PB	304	gi|333468155|gb|EGK96850.1|AGAP002578-PB [Anopheles gambiae str. PEST]	EGK96850	2.03391e-40	96	162155	85	82
92410	AGAP002587-PA	169	gi|333468149|gb|EAA08073.5|AGAP002587-PA [Anopheles gambiae str. PEST]	EAA08073	0.000155495	69	558398	53	37
92413	AGAP002587-PA	450	gi|333468149|gb|EAA08073.5|AGAP002587-PA [Anopheles gambiae str. PEST]	EAA08073	1.20464e-20	66	105145	100	66
92412	AGAP002587-PA	481	gi|333468149|gb|EAA08073.5|AGAP002587-PA [Anopheles gambiae str. PEST]	EAA08073	0.000170188	74	589214	43	32
92411	AGAP002587-PA	539	gi|333468149|gb|EAA08073.5|AGAP002587-PA [Anopheles gambiae str. PEST]	EAA08073	2.08682e-21	59	108227	154	92
92416	AGAP002587-PA	1088	gi|333468149|gb|EAA08073.5|AGAP002587-PA [Anopheles gambiae str. PEST]	EAA08073	4.73186e-24	63	120553	122	78
92414	AGAP002587-PA	1352	gi|333468149|gb|EAA08073.5|AGAP002587-PA [Anopheles gambiae str. PEST]	EAA08073	6.28408e-24	57	121709	162	93
92409	AGAP002587-PA	1390	gi|333468149|gb|EAA08073.5|AGAP002587-PA [Anopheles gambiae str. PEST]	EAA08073	5.52338e-21	59	113235	136	81
92415	AGAP002587-PA	1491	gi|333468149|gb|EAA08073.5|AGAP002587-PA [Anopheles gambiae str. PEST]	EAA08073	4.01399e-30	53	140584	260	139
92408	AGAP002587-PA	1765	gi|333468149|gb|EAA08073.5|AGAP002587-PA [Anopheles gambiae str. PEST]	EAA08073	1.00117e-29	52	140584	259	135
92468	AGAP002606-PA	377	gi|157018052|gb|EAA08057.4|AGAP002606-PA [Anopheles gambiae str. PEST]	EAA08057	2.67312e-28	78	122094	92	72
92487	AGAP002630-PA	157	gi|333468102|gb|EAA08014.5|AGAP002630-PA [Anopheles gambiae str. PEST]	EAA08014	2.09859e-11	78	708626	46	36
92488	AGAP002630-PA	447	gi|333468102|gb|EAA08014.5|AGAP002630-PA [Anopheles gambiae str. PEST]	EAA08014	1.37316e-14	61	828037	97	60
92515	AGAP002638-PA	886	gi|157018032|gb|EAA08206.4|AGAP002638-PA [Anopheles gambiae str. PEST]	EAA08206	2.96663e-118	82	376711	296	243
92516	AGAP002638-PA	3140	gi|157018032|gb|EAA08206.4|AGAP002638-PA [Anopheles gambiae str. PEST]	EAA08206	0.0	77	874774	705	544
92575	AGAP002652-PA	1514	gi|157018022|gb|EAA08164.4|AGAP002652-PA [Anopheles gambiae str. PEST]	EAA08164	3.40187e-146	68	445662	424	292
92573	AGAP002652-PA	2189	gi|157018022|gb|EAA08164.4|AGAP002652-PA [Anopheles gambiae str. PEST]	EAA08164	2.52698e-09	75	789518	61	46
92574	AGAP002652-PA	2215	gi|157018022|gb|EAA08164.4|AGAP002652-PA [Anopheles gambiae str. PEST]	EAA08164	5.78437e-143	68	445662	424	292
92603	AGAP002686-PA	247	gi|333468041|gb|EAA07706.4|AGAP002686-PA [Anopheles gambiae str. PEST]	EAA07706	1.44165e-31	100	132494	63	63
92625	AGAP002688-PB	1493	gi|333468037|gb|EGK96802.1|AGAP002688-PB [Anopheles gambiae str. PEST]	EGK96802	3.50375e-94	70	327405	441	310
92648	AGAP002691-PA	278	gi|21296023|gb|EAA08168.1|AGAP002691-PA [Anopheles gambiae str. PEST]	EAA08168	9.56585e-24	61	109768	119	73
92665	AGAP002704-PA	1894	gi|333468026|gb|EAA08135.6|AGAP002704-PA [Anopheles gambiae str. PEST]	EAA08135	7.23031e-155	74	472626	395	295
92684	AGAP002706-PA	148	gi|55242066|gb|EAA07689.2|AGAP002706-PA [Anopheles gambiae str. PEST]	EAA07689	2.57639e-16	100	828037	44	44
92731	AGAP002741-PA	784	gi|333467986|gb|EAL40845.4|AGAP002741-PA [Anopheles gambiae str. PEST]	EAL40845	1.58621e-77	68	276944	224	154
92769	AGAP002761-PA	99	gi|116129491|gb|EAA07889.3|AGAP002761-PA [Anopheles gambiae str. PEST]	EAA07889	0.0206288	80	48521	31	25
92811	AGAP002777-PA	98	gi|55241999|gb|EAA07794.3|AGAP002777-PA [Anopheles gambiae str. PEST]	EAA07794	0.0201271	75	462098	32	24
92809	AGAP002777-PA	777	gi|55241999|gb|EAA07794.3|AGAP002777-PA [Anopheles gambiae str. PEST]	EAA07794	1.01433e-10	90	747146	42	38
92912	AGAP002802-PA	202	gi|116129451|gb|EAA07748.3|AGAP002802-PA [Anopheles gambiae str. PEST]	EAA07748	1.92909e-11	75	766406	61	46
92927	AGAP002818-PA	80	gi|333467922|gb|EAA07853.5|AGAP002818-PA [Anopheles gambiae str. PEST]	EAA07853	0.00809631	96	489062	25	24
92930	AGAP002818-PA	181	gi|333467922|gb|EAA07853.5|AGAP002818-PA [Anopheles gambiae str. PEST]	EAA07853	1.66834e-17	85	905077	57	49
92929	AGAP002818-PA	235	gi|333467922|gb|EAA07853.5|AGAP002818-PA [Anopheles gambiae str. PEST]	EAA07853	0.00266409	70	52373	41	29
92967	AGAP002825-PA	1344	gi|55241949|gb|EAA07521.2|AGAP002825-PA [Anopheles gambiae str. PEST]	EAA07521	9.26954e-20	74	110538	85	63
92983	AGAP002826-PA	164	gi|333467916|gb|EAL40833.4|AGAP002826-PA [Anopheles gambiae str. PEST]	EAL40833	6.44484e-07	76	627734	50	38
92982	AGAP002826-PA	198	gi|333467916|gb|EAL40833.4|AGAP002826-PA [Anopheles gambiae str. PEST]	EAL40833	0.00996929	65	512174	55	36
92984	AGAP002826-PA	669	gi|333467916|gb|EAL40833.4|AGAP002826-PA [Anopheles gambiae str. PEST]	EAL40833	2.00697e-49	68	188348	216	148
93002	AGAP002828-PA	2028	gi|333467915|gb|EAA07720.5|AGAP002828-PA [Anopheles gambiae str. PEST]	EAA07720	1.76268e-51	46	213386	710	328
93069	AGAP002852-PA	842	gi|116129416|gb|EAA07746.2|AGAP002852-PA [Anopheles gambiae str. PEST]	EAA07746	3.77054e-12	54	801073	131	71
93119	AGAP002859-PA	100	gi|333467881|gb|EAA07757.5|AGAP002859-PA [Anopheles gambiae str. PEST]	EAA07757	2.933e-07	87	573806	33	29
93117	AGAP002859-PA	176	gi|333467881|gb|EAA07757.5|AGAP002859-PA [Anopheles gambiae str. PEST]	EAA07757	1.01066e-07	79	654698	58	46
93118	AGAP002859-PA	352	gi|333467881|gb|EAA07757.5|AGAP002859-PA [Anopheles gambiae str. PEST]	EAA07757	1.12715e-36	85	150984	107	92
93137	AGAP002865-PA	157	gi|21295587|gb|EAA07732.1|AGAP002865-PA [Anopheles gambiae str. PEST]	EAA07732	0.0732324	81	477506	27	22
93165	AGAP002866-PA	191	gi|157017898|gb|EAA07776.4|AGAP002866-PA [Anopheles gambiae str. PEST]	EAA07776	3.33899e-07	73	63929	52	38
93164	AGAP002866-PA	253	gi|157017898|gb|EAA07776.4|AGAP002866-PA [Anopheles gambiae str. PEST]	EAA07776	7.88423e-06	67	608474	84	57
93181	AGAP002867-PA	181	gi|21295645|gb|EAA07790.1|AGAP002867-PA [Anopheles gambiae str. PEST]	EAA07790	1.35971e-08	83	673958	43	36
93202	AGAP002883-PA	258	gi|333467864|gb|EAA07545.6|AGAP002883-PA [Anopheles gambiae str. PEST]	EAA07545	3.71971e-11	78	75485	65	51
93248	AGAP002889-PA	75	gi|116129381|gb|EAA08018.3|AGAP002889-PA [Anopheles gambiae str. PEST]	EAA08018	0.0894835	87	438986	24	21
93247	AGAP002889-PA	100	gi|116129381|gb|EAA08018.3|AGAP002889-PA [Anopheles gambiae str. PEST]	EAA08018	0.0408449	76	450542	30	23
93251	AGAP002889-PA	148	gi|116129381|gb|EAA08018.3|AGAP002889-PA [Anopheles gambiae str. PEST]	EAA08018	0.000127609	90	527582	30	27
93243	AGAP002889-PA	233	gi|116129381|gb|EAA08018.3|AGAP002889-PA [Anopheles gambiae str. PEST]	EAA08018	2.65605e-05	77	558398	36	28
93329	AGAP002909-PB	1111	gi|333467819|gb|EGK96707.1|AGAP002909-PB [Anopheles gambiae str. PEST]	EGK96707	5.11683e-127	96	384.8	195	188
93411	AGAP002921-PA	95	gi|333467808|gb|EAA08114.5|AGAP002921-PA [Anopheles gambiae str. PEST]	EAA08114	0.000145867	83	519878	30	25
93415	AGAP002921-PA	97	gi|333467808|gb|EAA08114.5|AGAP002921-PA [Anopheles gambiae str. PEST]	EAA08114	4.37659e-08	90	616178	31	28
93414	AGAP002921-PA	177	gi|333467808|gb|EAA08114.5|AGAP002921-PA [Anopheles gambiae str. PEST]	EAA08114	2.05756e-09	93	662402	33	31
93412	AGAP002921-PA	198	gi|333467808|gb|EAA08114.5|AGAP002921-PA [Anopheles gambiae str. PEST]	EAA08114	1.11825e-11	78	724034	61	48
93703	AGAP002939-PA	801	gi|157017854|gb|EAL40802.3|AGAP002939-PA [Anopheles gambiae str. PEST]	EAL40802	4.78499e-64	70	221476	200	141
93801	AGAP002952-PB	662	gi|333467778|gb|EGK96689.1|AGAP002952-PB [Anopheles gambiae str. PEST]	EGK96689	2.32757e-43	83	161.77	130	108
93830	AGAP002961-PA	527	gi|157017838|gb|EAA07536.4|AGAP002961-PA [Anopheles gambiae str. PEST]	EAA07536	2.73495e-13	70	862705	80	56
101226	AGAP002996-PA	258	gi|333467734|gb|EAL40794.4|AGAP002996-PA [Anopheles gambiae str. PEST]	EAL40794	0.0499564	59	496766	47	28
101382	AGAP003018-PA	477	gi|333467710|gb|EAL40783.4|AGAP003018-PA [Anopheles gambiae str. PEST]	EAL40783	1.49212e-11	93	804925	43	40
101397	AGAP003050-PA	874	gi|116129221|gb|EAA07943.3|AGAP003050-PA [Anopheles gambiae str. PEST]	EAA07943	1.41387e-30	63	135961	188	119
101568	AGAP003108-PA	171	gi|333468444|gb|EAL40705.4|AGAP003108-PA [Anopheles gambiae str. PEST]	EAL40705	0.0163943	58	50447	60	35
101588	AGAP003109-PA	779	gi|333468446|gb|EAA08449.6|AGAP003109-PA [Anopheles gambiae str. PEST]	EAA08449	7.82691e-12	48	828037	172	84
101606	AGAP003123-PA	657	gi|157017698|gb|EAA08343.5|AGAP003123-PA [Anopheles gambiae str. PEST]	EAA08343	1.97025e-23	51	114.39	192	98
101655	AGAP003146-PA	2298	gi|333468483|gb|EAA08423.6|AGAP003146-PA [Anopheles gambiae str. PEST]	EAA08423	7.6556e-93	70	320857	322	226
101732	AGAP003167-PA	367	gi|157017732|gb|EAA08455.4|AGAP003167-PA [Anopheles gambiae str. PEST]	EAA08455	2.97399e-08	62	69707	89	56
101801	AGAP003177-PA	172	gi|157017737|gb|EAA08332.5|AGAP003177-PA [Anopheles gambiae str. PEST]	EAA08332	6.26458e-07	67	604622	52	35
101821	AGAP003179-PA	545	gi|333468513|gb|EAA08473.5|AGAP003179-PA [Anopheles gambiae str. PEST]	EAA08473	0.0013439	68	535286	41	28
101847	AGAP003182-PA	515	gi|333468516|gb|EAA08476.4|AGAP003182-PA [Anopheles gambiae str. PEST]	EAA08476	2.72598e-20	87	106686	71	62
101889	AGAP003193-PA	353	gi|157017749|gb|EAA08400.4|AGAP003193-PA [Anopheles gambiae str. PEST]	EAA08400	5.50417e-05	88	585362	42	37
101926	AGAP003198-PA	193	gi|333468527|gb|EAA08470.5|AGAP003198-PA [Anopheles gambiae str. PEST]	EAA08470	2.62355e-23	88	110538	63	56
101927	AGAP003198-PA	388	gi|333468527|gb|EAA08470.5|AGAP003198-PA [Anopheles gambiae str. PEST]	EAA08470	1.4291e-08	89	67781	37	33
101987	AGAP003217-PA	2600	gi|116129169|gb|EAL40731.2|AGAP003217-PA [Anopheles gambiae str. PEST]	EAL40731	4.29974e-36	70	152525	150	105
102004	AGAP003220-PA	653	gi|116129172|gb|EAA08488.3|AGAP003220-PA [Anopheles gambiae str. PEST]	EAA08488	2.37984e-40	58	160999	217	126
102099	AGAP003230-PA	1326	gi|333468550|gb|EAA08394.4|AGAP003230-PA [Anopheles gambiae str. PEST]	EAA08394	2.4067e-47	80	190.66	126	102
102264	AGAP003292-PA	3185	gi|333466232|gb|EAA03583.5|AGAP003292-PA [Anopheles gambiae str. PEST]	EAA03583	0.0	81	575474	527	431
102935	AGAP003343-PA	1204	gi|333469238|gb|EAL40433.4|AGAP003343-PA [Anopheles gambiae str. PEST]	EAL40433	2.02768e-68	55	243432	363	201
102948	AGAP003344-PA	197	gi|333469242|gb|EAA09663.4|AGAP003344-PA [Anopheles gambiae str. PEST]	EAA09663	0.00133613	96	512174	27	26
103232	AGAP003352-PA	1521	gi|333469250|gb|EAA09668.5|AGAP003352-PA [Anopheles gambiae str. PEST]	EAA09668	7.22514e-115	91	362073	262	239
103231	AGAP003352-PA	3297	gi|333469250|gb|EAA09668.5|AGAP003352-PA [Anopheles gambiae str. PEST]	EAA09668	5.77902e-109	91	362844	259	238
103304	AGAP003352-PC	179	gi|333469252|gb|EGK97227.1|AGAP003352-PC [Anopheles gambiae str. PEST]	EGK97227	4.50042e-12	84	758702	52	44
103322	AGAP003372-PA	1216	gi|333469272|gb|EAA44497.5|AGAP003372-PA [Anopheles gambiae str. PEST]	EAA44497	4.27692e-88	74	286574	225	168
103458	AGAP003417-PA	581	gi|333467621|gb|EAA07272.5|AGAP003417-PA [Anopheles gambiae str. PEST]	EAA07272	1.4264e-07	73	65855	46	34
103480	AGAP003428-PA	570	gi|333467629|gb|EAA44989.5|AGAP003428-PA [Anopheles gambiae str. PEST]	EAA44989	3.08054e-10	62	762554	111	69
103488	AGAP003428-PA	570	gi|333467629|gb|EAA44989.5|AGAP003428-PA [Anopheles gambiae str. PEST]	EAA44989	1.62701e-25	57	119398	140	81
103487	AGAP003428-PA	602	gi|333467629|gb|EAA44989.5|AGAP003428-PA [Anopheles gambiae str. PEST]	EAA44989	1.27217e-09	65	747146	81	53
103491	AGAP003428-PA	1214	gi|333467629|gb|EAA44989.5|AGAP003428-PA [Anopheles gambiae str. PEST]	EAA44989	5.06996e-17	54	997525	175	96
103477	AGAP003428-PA	1340	gi|333467629|gb|EAA44989.5|AGAP003428-PA [Anopheles gambiae str. PEST]	EAA44989	4.07653e-07	54	708626	112	61
103484	AGAP003428-PA	1341	gi|333467629|gb|EAA44989.5|AGAP003428-PA [Anopheles gambiae str. PEST]	EAA44989	4.36053e-24	56	120939	189	107
103485	AGAP003428-PA	1352	gi|333467629|gb|EAA44989.5|AGAP003428-PA [Anopheles gambiae str. PEST]	EAA44989	1.67775e-24	62	122094	154	97
103482	AGAP003428-PA	1377	gi|333467629|gb|EAA44989.5|AGAP003428-PA [Anopheles gambiae str. PEST]	EAA44989	1.60519e-24	62	122479	154	97
103483	AGAP003428-PA	1381	gi|333467629|gb|EAA44989.5|AGAP003428-PA [Anopheles gambiae str. PEST]	EAA44989	8.42376e-19	56	105916	157	89
103489	AGAP003428-PA	1424	gi|333467629|gb|EAA44989.5|AGAP003428-PA [Anopheles gambiae str. PEST]	EAA44989	2.03694e-28	65	134.42	152	99
103486	AGAP003428-PA	1468	gi|333467629|gb|EAA44989.5|AGAP003428-PA [Anopheles gambiae str. PEST]	EAA44989	4.60386e-24	58	121324	168	99
103490	AGAP003428-PA	1489	gi|333467629|gb|EAA44989.5|AGAP003428-PA [Anopheles gambiae str. PEST]	EAA44989	4.75425e-07	54	708626	112	61
103481	AGAP003428-PA	1522	gi|333467629|gb|EAA44989.5|AGAP003428-PA [Anopheles gambiae str. PEST]	EAA44989	3.51418e-22	53	116316	176	94
103476	AGAP003428-PA	1576	gi|333467629|gb|EAA44989.5|AGAP003428-PA [Anopheles gambiae str. PEST]	EAA44989	6.41503e-16	56	982117	187	105
103478	AGAP003428-PA	1967	gi|333467629|gb|EAA44989.5|AGAP003428-PA [Anopheles gambiae str. PEST]	EAA44989	1.23485e-24	59	125176	189	112
103479	AGAP003428-PA	4089	gi|333467629|gb|EAA44989.5|AGAP003428-PA [Anopheles gambiae str. PEST]	EAA44989	9.52323e-20	56	112079	153	87
103505	AGAP003434-PA	218	gi|333467638|gb|EAA07299.5|AGAP003434-PA [Anopheles gambiae str. PEST]	EAA07299	5.50796e-07	76	643142	47	36
103525	AGAP003475-PA	167	gi|333467665|gb|EAA07361.4|AGAP003475-PA [Anopheles gambiae str. PEST]	EAA07361	0.00258425	83	52373	31	26
103526	AGAP003475-PA	177	gi|333467665|gb|EAA07361.4|AGAP003475-PA [Anopheles gambiae str. PEST]	EAA07361	0.00265617	75	52373	40	30
103524	AGAP003475-PA	1770	gi|333467665|gb|EAA07361.4|AGAP003475-PA [Anopheles gambiae str. PEST]	EAA07361	5.39772e-15	77	966709	72	56
103554	AGAP003483-PA	110	gi|333466677|gb|EDO64449.2|AGAP003483-PA [Anopheles gambiae str. PEST]	EDO64449	0.0199722	81	489062	33	27
103556	AGAP003483-PA	731	gi|333466677|gb|EDO64449.2|AGAP003483-PA [Anopheles gambiae str. PEST]	EDO64449	2.15632e-46	57	180259	245	140
103555	AGAP003483-PA	1649	gi|333466677|gb|EDO64449.2|AGAP003483-PA [Anopheles gambiae str. PEST]	EDO64449	9.66307e-63	50	233802	482	242
103663	AGAP003501-PA	1553	gi|333466658|gb|EAL41497.4|AGAP003501-PA [Anopheles gambiae str. PEST]	EAL41497	3.17931e-122	63	384415	414	264
103695	AGAP003513-PB	795	gi|333468751|gb|EGK97047.1|AGAP003513-PB [Anopheles gambiae str. PEST]	EGK97047	1.11371e-108	85	335109	220	189
103710	AGAP003517-PA	947	gi|55240977|gb|EAA08937.2|AGAP003517-PA [Anopheles gambiae str. PEST]	EAA08937	3.0958e-124	83	385185	270	225
103730	AGAP003536-PA	3350	gi|157017433|gb|EAA08873.4|AGAP003536-PA [Anopheles gambiae str. PEST]	EAA08873	1.44811e-85	72	298.13	274	200
103800	AGAP003541-PA	76	gi|55241002|gb|EAA44638.2|AGAP003541-PA [Anopheles gambiae str. PEST]	EAA44638	0.0590025	91	469802	24	22
103799	AGAP003541-PA	159	gi|55241002|gb|EAA44638.2|AGAP003541-PA [Anopheles gambiae str. PEST]	EAA44638	1.16178e-11	100	758702	34	34
103838	AGAP003547-PA	950	gi|157017440|gb|EAA44640.4|AGAP003547-PA [Anopheles gambiae str. PEST]	EAA44640	2.94579e-83	91	267.7	149	137
103983	AGAP003621-PA	1002	gi|333468842|gb|EAA08860.5|AGAP003621-PA [Anopheles gambiae str. PEST]	EAA08860	3.95618e-84	80	272322	233	188
104006	AGAP003623-PA	464	gi|55241100|gb|EAA08767.2|AGAP003623-PA [Anopheles gambiae str. PEST]	EAA08767	1.58669e-25	83	120168	72	60
104033	AGAP003623-PB	956	gi|333468844|gb|EGK97082.1|AGAP003623-PB [Anopheles gambiae str. PEST]	EGK97082	1.20182e-60	80	224557	173	139
104051	AGAP003623-PC	862	gi|333468845|gb|EGK97083.1|AGAP003623-PC [Anopheles gambiae str. PEST]	EGK97083	2.23119e-65	79	236113	183	145
104085	AGAP003625-PA	490	gi|333468847|gb|EAA08886.5|AGAP003625-PA [Anopheles gambiae str. PEST]	EAA08886	5.19854e-54	85	187963	117	100
104143	AGAP003636-PA	133	gi|116128750|gb|EAA08814.4|AGAP003636-PA [Anopheles gambiae str. PEST]	EAA08814	4.9083e-06	87	558398	33	29
104147	AGAP003636-PA	144	gi|116128750|gb|EAA08814.4|AGAP003636-PA [Anopheles gambiae str. PEST]	EAA08814	0.00993132	73	496766	38	28
104142	AGAP003636-PA	176	gi|116128750|gb|EAA08814.4|AGAP003636-PA [Anopheles gambiae str. PEST]	EAA08814	0.0211291	77	489062	35	27
104145	AGAP003636-PA	255	gi|116128750|gb|EAA08814.4|AGAP003636-PA [Anopheles gambiae str. PEST]	EAA08814	0.0878035	45	481358	75	34
104148	AGAP003636-PA	317	gi|116128750|gb|EAA08814.4|AGAP003636-PA [Anopheles gambiae str. PEST]	EAA08814	9.44529e-21	79	101679	67	53
104187	AGAP003643-PA	184	gi|333468861|gb|EAA08834.5|AGAP003643-PA [Anopheles gambiae str. PEST]	EAA08834	2.40016e-17	95	939745	43	41
104211	AGAP003651-PB	2020	gi|333468872|gb|EGK97090.1|AGAP003651-PB [Anopheles gambiae str. PEST]	EGK97090	0.0	84	602053	386	326
104236	AGAP003656-PA	2671	gi|333468879|gb|EAA44666.5|AGAP003656-PA [Anopheles gambiae str. PEST]	EAA44666	9.42891e-10	50	824185	150	76
104275	AGAP003680-PA	101	gi|333468907|gb|EAA08957.4|AGAP003680-PA [Anopheles gambiae str. PEST]	EAA08957	0.0993394	80	469802	25	20
104276	AGAP003680-PA	465	gi|333468907|gb|EAA08957.4|AGAP003680-PA [Anopheles gambiae str. PEST]	EAA08957	3.7834e-38	88	153295	84	74
104300	AGAP003688-PA	1163	gi|157017532|gb|EAA08948.4|AGAP003688-PA [Anopheles gambiae str. PEST]	EAA08948	2.47938e-105	70	335109	314	222
104370	AGAP003709-PA	1660	gi|333468935|gb|EAA08773.6|AGAP003709-PA [Anopheles gambiae str. PEST]	EAA08773	0.0	96	980319	513	496
104396	AGAP003709-PB	486	gi|333468936|gb|EGK97119.1|AGAP003709-PB [Anopheles gambiae str. PEST]	EGK97119	2.75451e-76	95	264618	161	154
104395	AGAP003709-PB	612	gi|333468936|gb|EGK97119.1|AGAP003709-PB [Anopheles gambiae str. PEST]	EGK97119	3.4881e-121	98	386726	203	200
104397	AGAP003709-PB	836	gi|333468936|gb|EGK97119.1|AGAP003709-PB [Anopheles gambiae str. PEST]	EGK97119	1.83778e-141	91	446047	278	255
108405	AGAP003715-PA	217	gi|333466689|gb|EAA06048.5|AGAP003715-PA [Anopheles gambiae str. PEST]	EAA06048	8.98302e-05	90	577658	33	30
108404	AGAP003715-PA	313	gi|333466689|gb|EAA06048.5|AGAP003715-PA [Anopheles gambiae str. PEST]	EAA06048	4.19062e-28	84	126331	75	63
108442	AGAP003729-PA	571	gi|116130925|gb|EAA05983.3|AGAP003729-PA [Anopheles gambiae str. PEST]	EAA05983	1.84336e-42	70	160614	140	98
108498	AGAP003766-PA	521	gi|55243891|gb|EAA05976.2|AGAP003766-PA [Anopheles gambiae str. PEST]	EAA05976	3.57398e-06	47	63929	155	73
108524	AGAP003767-PA	459	gi|333466735|gb|EAA06062.5|AGAP003767-PA [Anopheles gambiae str. PEST]	EAA06062	3.00871e-06	54	635438	106	58
108651	AGAP003770-PA	128	gi|116130960|gb|EAA06096.4|AGAP003770-PA [Anopheles gambiae str. PEST]	EAA06096	0.0240267	86	46595	29	25
108650	AGAP003770-PA	1313	gi|116130960|gb|EAA06096.4|AGAP003770-PA [Anopheles gambiae str. PEST]	EAA06096	1.87052e-68	90	233802	144	131
108669	AGAP003772-PA	765	gi|333466739|gb|EAA06046.6|AGAP003772-PA [Anopheles gambiae str. PEST]	EAA06046	2.4609e-42	54	167162	247	135
108668	AGAP003772-PA	1378	gi|333466739|gb|EAA06046.6|AGAP003772-PA [Anopheles gambiae str. PEST]	EAA06046	7.6316e-49	54	191.43	436	238
108759	AGAP003784-PA	461	gi|333466757|gb|EAA06050.6|AGAP003784-PA [Anopheles gambiae str. PEST]	EAA06050	8.75048e-23	81	112464	83	68
108859	AGAP003790-PA	327	gi|157019100|gb|EAL41340.2|AGAP003790-PA [Anopheles gambiae str. PEST]	EAL41340	1.04097e-27	85	120939	70	60
108879	AGAP003791-PA	830	gi|116130977|gb|EAU77376.1|AGAP003791-PA [Anopheles gambiae str. PEST]	EAU77376	5.04881e-18	51	951301	197	101
108900	AGAP003806-PA	2208	gi|333466778|gb|EAA06053.5|AGAP003806-PA [Anopheles gambiae str. PEST]	EAA06053	1.59172e-106	69	348977	366	255
108928	AGAP003809-PA	444	gi|157019111|gb|EAA05964.4|AGAP003809-PA [Anopheles gambiae str. PEST]	EAA05964	3.22721e-41	91	155606	89	81
108927	AGAP003809-PA	1011	gi|157019111|gb|EAA05964.4|AGAP003809-PA [Anopheles gambiae str. PEST]	EAA05964	5.62029e-64	80	221.09	220	177
108929	AGAP003809-PA	2536	gi|157019111|gb|EAA05964.4|AGAP003809-PA [Anopheles gambiae str. PEST]	EAA05964	5.61903e-60	80	221861	220	177
108953	AGAP003812-PA	508	gi|333466789|gb|EAL41345.3|AGAP003812-PA [Anopheles gambiae str. PEST]	EAL41345	7.61801e-18	54	970561	147	80
109023	AGAP003821-PA	692	gi|333466796|gb|EAA05977.6|AGAP003821-PA [Anopheles gambiae str. PEST]	EAA05977	0.000285204	66	596918	60	40
109051	AGAP003825-PA	1658	gi|116131006|gb|EAA06109.3|AGAP003825-PA [Anopheles gambiae str. PEST]	EAA06109	3.6006e-61	67	220.32	267	181
109441	AGAP003839-PA	673	gi|333466806|gb|EAA05986.6|AGAP003839-PA [Anopheles gambiae str. PEST]	EAA05986	1.2184e-26	92	123.25	65	60
109458	AGAP003842-PA	475	gi|333466807|gb|EAA45216.3|AGAP003842-PA [Anopheles gambiae str. PEST]	EAA45216	0.00371044	52	550694	85	45
109459	AGAP003842-PA	2721	gi|333466807|gb|EAA45216.3|AGAP003842-PA [Anopheles gambiae str. PEST]	EAA45216	2.24282e-51	48	212231	602	289
109476	AGAP003843-PA	1895	gi|55243971|gb|EAA06088.2|AGAP003843-PA [Anopheles gambiae str. PEST]	EAA06088	2.43406e-116	76	367851	278	213
109506	AGAP003849-PA	216	gi|333466815|gb|EAA06064.4|AGAP003849-PA [Anopheles gambiae str. PEST]	EAA06064	5.96831e-21	75	103605	74	56
109524	AGAP003856-PA	808	gi|55243988|gb|EAA06003.2|AGAP003856-PA [Anopheles gambiae str. PEST]	EAA06003	1.49644e-43	75	147132	127	96
11	AGAP003857-PA	2900	gi|333466825|gb|EAA06004.5|AGAP003857-PA [Anopheles gambiae str. PEST]	EAA06004	4.43514e-91	100	305449	151	151
35	AGAP003858-PA	455	gi|116131026|gb|EAA06006.4|AGAP003858-PA [Anopheles gambiae str. PEST]	EAA06006	7.85899e-50	92	183341	93	86
58	AGAP003864-PA	123	gi|116131032|gb|EAA06017.4|AGAP003864-PA [Anopheles gambiae str. PEST]	EAA06017	0.00436475	88	481358	27	24
56	AGAP003864-PA	143	gi|116131032|gb|EAA06017.4|AGAP003864-PA [Anopheles gambiae str. PEST]	EAA06017	0.000263961	92	516026	28	26
60	AGAP003864-PA	155	gi|116131032|gb|EAA06017.4|AGAP003864-PA [Anopheles gambiae str. PEST]	EAA06017	3.63015e-07	71	593066	42	30
57	AGAP003864-PA	157	gi|116131032|gb|EAA06017.4|AGAP003864-PA [Anopheles gambiae str. PEST]	EAA06017	2.43504e-09	75	650846	45	34
51	AGAP003864-PA	294	gi|116131032|gb|EAA06017.4|AGAP003864-PA [Anopheles gambiae str. PEST]	EAA06017	5.83892e-11	78	708626	50	39
54	AGAP003864-PA	295	gi|116131032|gb|EAA06017.4|AGAP003864-PA [Anopheles gambiae str. PEST]	EAA06017	6.4153e-26	77	107071	76	59
53	AGAP003864-PA	305	gi|116131032|gb|EAA06017.4|AGAP003864-PA [Anopheles gambiae str. PEST]	EAA06017	5.68855e-28	81	115161	76	62
52	AGAP003864-PA	445	gi|116131032|gb|EAA06017.4|AGAP003864-PA [Anopheles gambiae str. PEST]	EAA06017	2.88617e-07	67	623882	55	37
523	AGAP003892-PA	645	gi|333466405|gb|EAA03890.5|AGAP003892-PA [Anopheles gambiae str. PEST]	EAA03890	4.22936e-37	74	153295	118	88
524	AGAP003892-PA	894	gi|333466405|gb|EAA03890.5|AGAP003892-PA [Anopheles gambiae str. PEST]	EAA03890	3.06965e-50	76	191815	145	111
522	AGAP003892-PA	1687	gi|333466405|gb|EAA03890.5|AGAP003892-PA [Anopheles gambiae str. PEST]	EAA03890	3.07406e-84	87	290041	196	172
521	AGAP003892-PA	5044	gi|333466405|gb|EAA03890.5|AGAP003892-PA [Anopheles gambiae str. PEST]	EAA03890	0.0	79	579711	484	384
842	AGAP003894-PA	205	gi|333466411|gb|EAA03908.5|AGAP003894-PA [Anopheles gambiae str. PEST]	EAA03908	0.104126	58	481358	68	40
834	AGAP003894-PA	217	gi|333466411|gb|EAA03908.5|AGAP003894-PA [Anopheles gambiae str. PEST]	EAA03908	2.60425e-11	75	758702	61	46
837	AGAP003894-PA	226	gi|333466411|gb|EAA03908.5|AGAP003894-PA [Anopheles gambiae str. PEST]	EAA03908	0.0435591	64	496766	59	38
844	AGAP003894-PA	352	gi|333466411|gb|EAA03908.5|AGAP003894-PA [Anopheles gambiae str. PEST]	EAA03908	6.5523e-08	61	650846	83	51
840	AGAP003894-PA	1155	gi|333466411|gb|EAA03908.5|AGAP003894-PA [Anopheles gambiae str. PEST]	EAA03908	5.2489e-06	61	643142	68	42
845	AGAP003894-PA	1248	gi|333466411|gb|EAA03908.5|AGAP003894-PA [Anopheles gambiae str. PEST]	EAA03908	8.80675e-14	51	585362	122	63
865	AGAP003895-PA	201	gi|333466412|gb|EAA03884.6|AGAP003895-PA [Anopheles gambiae str. PEST]	EAA03884	3.87395e-17	71	924337	66	47
888	AGAP003900-PA	1138	gi|116132703|gb|EAA03888.3|AGAP003900-PA [Anopheles gambiae str. PEST]	EAA03888	7.40985e-23	62	109383	108	67
887	AGAP003900-PA	1434	gi|116132703|gb|EAA03888.3|AGAP003900-PA [Anopheles gambiae str. PEST]	EAA03888	1.62588e-22	62	109383	108	67
924	AGAP003929-PA	260	gi|333469553|gb|EAL39361.4|AGAP003929-PA [Anopheles gambiae str. PEST]	EAL39361	3.06804e-12	71	79337	73	52
923	AGAP003929-PA	934	gi|333469553|gb|EAL39361.4|AGAP003929-PA [Anopheles gambiae str. PEST]	EAL39361	6.02652e-70	76	248825	238	183
1308	AGAP003967-PA	503	gi|333469580|gb|EAA13641.5|AGAP003967-PA [Anopheles gambiae str. PEST]	EAA13641	5.18404e-10	49	766406	171	84
1307	AGAP003967-PA	1349	gi|333469580|gb|EAA13641.5|AGAP003967-PA [Anopheles gambiae str. PEST]	EAA13641	6.14569e-29	46	140584	378	176
92649	AGAP003967-PA	6772	gi|333469580|gb|EAA13641.5|AGAP003967-PA [Anopheles gambiae str. PEST]	EAA13641	0.0	45	671389	2386	1093
1461	AGAP003970-PA	1468	gi|333469583|gb|EAA13620.5|AGAP003970-PA [Anopheles gambiae str. PEST]	EAA13620	1.51124e-90	62	315464	389	242
1489	AGAP003972-PA	208	gi|333469585|gb|EAA13621.5|AGAP003972-PA [Anopheles gambiae str. PEST]	EAA13621	6.48049e-20	85	101293	67	57
1512	AGAP003979-PA	516	gi|157014429|gb|EAA13682.5|AGAP003979-PA [Anopheles gambiae str. PEST]	EAA13682	1.86215e-06	67	654698	78	53
1526	AGAP003995-PA	160	gi|157014441|gb|EAA43680.4|AGAP003995-PA [Anopheles gambiae str. PEST]	EAA43680	9.41046e-08	73	650846	52	38
1642	AGAP003997-PA	190	gi|333469604|gb|EAA13659.5|AGAP003997-PA [Anopheles gambiae str. PEST]	EAA13659	1.59142e-21	90	103219	55	50
1677	AGAP003997-PC	568	gi|333469606|gb|EGK97357.1|AGAP003997-PC [Anopheles gambiae str. PEST]	EGK97357	5.98229e-20	86	103605	65	56
1676	AGAP003997-PC	703	gi|333469606|gb|EGK97357.1|AGAP003997-PC [Anopheles gambiae str. PEST]	EGK97357	1.81296e-19	86	103605	65	56
1955	AGAP004000-PA	211	gi|333469610|gb|EAA13585.6|AGAP004000-PA [Anopheles gambiae str. PEST]	EAA13585	2.11153e-23	96	111694	57	55
2118	AGAP004031-PA	157	gi|333469634|gb|EAA13601.4|AGAP004031-PA [Anopheles gambiae str. PEST]	EAA13601	2.10871e-10	100	712478	33	33
2117	AGAP004031-PA	160	gi|333469634|gb|EAA13601.4|AGAP004031-PA [Anopheles gambiae str. PEST]	EAA13601	8.07694e-10	97	69707	35	34
2119	AGAP004031-PA	199	gi|333469634|gb|EAA13601.4|AGAP004031-PA [Anopheles gambiae str. PEST]	EAA13601	1.29131e-16	85	885817	54	46
2842	AGAP004066-PA	302	gi|333466618|gb|EAA05336.6|AGAP004066-PA [Anopheles gambiae str. PEST]	EAA05336	1.77843e-43	88	171014	100	88
2886	AGAP004068-PA	2432	gi|333466621|gb|EAL41518.4|AGAP004068-PA [Anopheles gambiae str. PEST]	EAL41518	1.29594e-23	67	124.02	130	88
3882	AGAP004091-PA	350	gi|157017554|gb|EAA08634.4|AGAP004091-PA [Anopheles gambiae str. PEST]	EAA08634	8.64969e-42	83	161384	104	87
3883	AGAP004091-PA	1524	gi|157017554|gb|EAA08634.4|AGAP004091-PA [Anopheles gambiae str. PEST]	EAA08634	7.05926e-174	80	517694	408	327
4043	AGAP004098-PA	207	gi|30177041|gb|EAA08621.2|AGAP004098-PA [Anopheles gambiae str. PEST]	EAA08621	3.26975e-23	82	104.76	68	56
4516	AGAP004104-PA	242	gi|116128860|gb|EAA08673.4|AGAP004104-PA [Anopheles gambiae str. PEST]	EAA08673	0.00171713	62	539138	64	40
4517	AGAP004104-PA	355	gi|116128860|gb|EAA08673.4|AGAP004104-PA [Anopheles gambiae str. PEST]	EAA08673	1.73977e-06	71	63929	59	42
4518	AGAP004104-PA	423	gi|116128860|gb|EAA08673.4|AGAP004104-PA [Anopheles gambiae str. PEST]	EAA08673	6.77022e-10	63	747146	106	67
4519	AGAP004104-PA	645	gi|116128860|gb|EAA08673.4|AGAP004104-PA [Anopheles gambiae str. PEST]	EAA08673	3.04418e-05	57	62003	84	48
4520	AGAP004104-PA	1074	gi|116128860|gb|EAA08673.4|AGAP004104-PA [Anopheles gambiae str. PEST]	EAA08673	5.19481e-16	53	974413	160	85
4986	AGAP004107-PA	157	gi|333468582|gb|EAL40645.4|AGAP004107-PA [Anopheles gambiae str. PEST]	EAL40645	0.000471852	68	54299	51	35
4985	AGAP004107-PA	693	gi|333468582|gb|EAL40645.4|AGAP004107-PA [Anopheles gambiae str. PEST]	EAL40645	1.22249e-06	66	666254	106	70
4984	AGAP004107-PA	1132	gi|333468582|gb|EAL40645.4|AGAP004107-PA [Anopheles gambiae str. PEST]	EAL40645	4.55695e-36	52	156377	281	148
4987	AGAP004107-PA	1497	gi|333468582|gb|EAL40645.4|AGAP004107-PA [Anopheles gambiae str. PEST]	EAL40645	1.35675e-32	55	148673	287	159
4988	AGAP004107-PA	2025	gi|333468582|gb|EAL40645.4|AGAP004107-PA [Anopheles gambiae str. PEST]	EAL40645	2.56248e-74	54	269626	566	308
5584	AGAP004107-PB	542	gi|333468583|gb|EGK96989.1|AGAP004107-PB [Anopheles gambiae str. PEST]	EGK96989	1.72385e-21	77	108997	89	69
5581	AGAP004107-PB	551	gi|333468583|gb|EGK96989.1|AGAP004107-PB [Anopheles gambiae str. PEST]	EGK96989	0.00255678	52	558398	107	56
5582	AGAP004107-PB	606	gi|333468583|gb|EGK96989.1|AGAP004107-PB [Anopheles gambiae str. PEST]	EGK96989	9.79242e-16	53	935893	180	96
5585	AGAP004107-PB	776	gi|333468583|gb|EGK96989.1|AGAP004107-PB [Anopheles gambiae str. PEST]	EGK96989	4.11179e-20	55	107457	196	108
6002	AGAP004113-PA	732	gi|116128869|gb|EAA08559.3|AGAP004113-PA [Anopheles gambiae str. PEST]	EAA08559	3.1413e-23	85	105916	80	68
6004	AGAP004113-PA	996	gi|116128869|gb|EAA08559.3|AGAP004113-PA [Anopheles gambiae str. PEST]	EAA08559	0.0020164	84	52373	50	42
6003	AGAP004113-PA	1045	gi|116128869|gb|EAA08559.3|AGAP004113-PA [Anopheles gambiae str. PEST]	EAA08559	1.50853e-17	73	766406	60	44
6001	AGAP004113-PA	2092	gi|116128869|gb|EAA08559.3|AGAP004113-PA [Anopheles gambiae str. PEST]	EAA08559	2.02024e-08	83	720182	48	40
6618	AGAP004148-PA	2351	gi|333468623|gb|EAA08507.4|AGAP004148-PA [Anopheles gambiae str. PEST]	EAA08507	2.39991e-68	65	249595	251	164
6948	AGAP004174-PA	1298	gi|333468644|gb|EDO64178.2|AGAP004174-PA [Anopheles gambiae str. PEST]	EDO64178	7.95466e-16	59	955153	107	64
6949	AGAP004174-PA	1456	gi|333468644|gb|EDO64178.2|AGAP004174-PA [Anopheles gambiae str. PEST]	EDO64178	4.42782e-07	51	700922	145	74
7215	AGAP004189-PA	1626	gi|333468659|gb|EAU76962.3|AGAP004189-PA [Anopheles gambiae str. PEST]	EAU76962	1.65376e-140	78	430254	335	263
7235	AGAP004192-PA	109	gi|116128930|gb|EAA08691.4|AGAP004192-PA [Anopheles gambiae str. PEST]	EAA08691	3.00492e-07	93	627734	31	29
7320	AGAP004218-PA	1399	gi|333468684|gb|EAA08542.5|AGAP004218-PA [Anopheles gambiae str. PEST]	EAA08542	3.12358e-21	47	112079	282	133
7340	AGAP004232-PA	533	gi|333468697|gb|EAA08618.4|AGAP004232-PA [Anopheles gambiae str. PEST]	EAA08618	1.30112e-12	64	828037	71	46
7341	AGAP004232-PA	4340	gi|333468697|gb|EAA08618.4|AGAP004232-PA [Anopheles gambiae str. PEST]	EAA08618	1.77245e-105	63	361303	396	253
7443	AGAP004235-PA	99	gi|116128974|gb|EAA08608.3|AGAP004235-PA [Anopheles gambiae str. PEST]	EAA08608	0.000302966	90	527582	33	30
7442	AGAP004235-PA	159	gi|116128974|gb|EAA08608.3|AGAP004235-PA [Anopheles gambiae str. PEST]	EAA08608	2.52315e-09	97	673958	34	33
7441	AGAP004235-PA	170	gi|116128974|gb|EAA08608.3|AGAP004235-PA [Anopheles gambiae str. PEST]	EAA08608	4.12647e-08	89	643142	37	33
7440	AGAP004235-PA	255	gi|116128974|gb|EAA08608.3|AGAP004235-PA [Anopheles gambiae str. PEST]	EAA08608	2.07089e-17	94	912781	51	48
7592	AGAP004261-PA	118	gi|333468729|gb|EAA44753.4|AGAP004261-PA [Anopheles gambiae str. PEST]	EAA44753	2.4885e-13	89	777962	39	35
7591	AGAP004261-PA	633	gi|333468729|gb|EAA44753.4|AGAP004261-PA [Anopheles gambiae str. PEST]	EAA44753	4.17754e-20	87	107457	56	49
7590	AGAP004261-PA	3136	gi|333468729|gb|EAA44753.4|AGAP004261-PA [Anopheles gambiae str. PEST]	EAA44753	0.0	91	890567	500	456
7806	AGAP004263-PA	132	gi|30177137|gb|EAA08553.2|AGAP004263-PA [Anopheles gambiae str. PEST]	EAA08553	2.613e-05	73	50447	41	30
7805	AGAP004263-PA	185	gi|30177137|gb|EAA08553.2|AGAP004263-PA [Anopheles gambiae str. PEST]	EAA08553	5.87564e-08	71	63929	53	38
7853	AGAP004268-PA	587	gi|333468735|gb|EAA08612.5|AGAP004268-PA [Anopheles gambiae str. PEST]	EAA08612	1.86736e-33	90	142.51	83	75
8203	AGAP004274-PA	2961	gi|116129017|gb|EAU76987.1|AGAP004274-PA [Anopheles gambiae str. PEST]	EAU76987	6.79678e-12	93	855001	45	42
8607	AGAP004309-PA	213	gi|333468979|gb|EAA09218.5|AGAP004309-PA [Anopheles gambiae str. PEST]	EAA09218	3.82103e-07	81	63929	43	35
8609	AGAP004309-PA	422	gi|333468979|gb|EAA09218.5|AGAP004309-PA [Anopheles gambiae str. PEST]	EAA09218	1.13665e-40	71	160999	140	100
8608	AGAP004309-PA	859	gi|333468979|gb|EAA09218.5|AGAP004309-PA [Anopheles gambiae str. PEST]	EAA09218	0.00166195	81	58151	43	35
8611	AGAP004309-PA	874	gi|333468979|gb|EAA09218.5|AGAP004309-PA [Anopheles gambiae str. PEST]	EAA09218	5.85344e-81	82	274633	224	184
8613	AGAP004309-PA	1135	gi|333468979|gb|EAA09218.5|AGAP004309-PA [Anopheles gambiae str. PEST]	EAA09218	3.48137e-116	73	369392	309	227
8615	AGAP004309-PA	1257	gi|333468979|gb|EAA09218.5|AGAP004309-PA [Anopheles gambiae str. PEST]	EAA09218	0.00454388	81	58151	43	35
8612	AGAP004309-PA	1356	gi|333468979|gb|EAA09218.5|AGAP004309-PA [Anopheles gambiae str. PEST]	EAA09218	1.18958e-19	87	109768	66	58
8606	AGAP004309-PA	2419	gi|333468979|gb|EAA09218.5|AGAP004309-PA [Anopheles gambiae str. PEST]	EAA09218	6.53649e-159	75	494967	420	318
8610	AGAP004309-PA	2423	gi|333468979|gb|EAA09218.5|AGAP004309-PA [Anopheles gambiae str. PEST]	EAA09218	0.0	72	609372	535	389
8616	AGAP004309-PA	2442	gi|333468979|gb|EAA09218.5|AGAP004309-PA [Anopheles gambiae str. PEST]	EAA09218	0.0	75	630943	523	395
8614	AGAP004309-PA	3357	gi|333468979|gb|EAA09218.5|AGAP004309-PA [Anopheles gambiae str. PEST]	EAA09218	0.0	75	569311	477	362
8824	AGAP004323-PA	3414	gi|333468990|gb|EAA09007.5|AGAP004323-PA [Anopheles gambiae str. PEST]	EAA09007	2.25915e-90	77	335.88	259	202
9031	AGAP004333-PB	826	gi|333468998|gb|EGK97145.1|AGAP004333-PB [Anopheles gambiae str. PEST]	EGK97145	8.82231e-67	67	231876	223	150
9690	AGAP004358-PA	420	gi|116128437|gb|EAA09140.2|AGAP004358-PA [Anopheles gambiae str. PEST]	EAA09140	6.88142e-08	85	689366	41	35
9794	AGAP004362-PB	172	gi|333469015|gb|EGK97150.1|AGAP004362-PB [Anopheles gambiae str. PEST]	EGK97150	7.50731e-13	90	797221	41	37
9814	AGAP004362-PE	504	gi|333469018|gb|EGK97153.1|AGAP004362-PE [Anopheles gambiae str. PEST]	EGK97153	1.85061e-16	51	943597	138	71
9835	AGAP004373-PB	579	gi|333469027|gb|EGK97155.1|AGAP004373-PB [Anopheles gambiae str. PEST]	EGK97155	3.51507e-58	84	204527	120	101
9861	AGAP004375-PA	873	gi|333469030|gb|EAU76847.3|AGAP004375-PA [Anopheles gambiae str. PEST]	EAU76847	2.62756e-21	76	111694	89	68
9888	AGAP004375-PB	1726	gi|333469031|gb|EGK97157.1|AGAP004375-PB [Anopheles gambiae str. PEST]	EGK97157	2.02092e-130	73	413305	363	266
10380	AGAP004414-PA	181	gi|157017295|gb|EAA09129.3|AGAP004414-PA [Anopheles gambiae str. PEST]	EAA09129	0.00594451	74	512174	35	26
11455	AGAP004431-PA	802	gi|333469067|gb|EAA09281.5|AGAP004431-PA [Anopheles gambiae str. PEST]	EAA09281	2.86342e-05	48	631586	144	70
13136	AGAP004458-PA	1786	gi|157017319|gb|EAA44590.4|AGAP004458-PA [Anopheles gambiae str. PEST]	EAA44590	6.72256e-115	74	365925	329	246
13135	AGAP004458-PA	2911	gi|157017319|gb|EAA44590.4|AGAP004458-PA [Anopheles gambiae str. PEST]	EAA44590	7.74871e-111	74	365925	329	246
13402	AGAP004494-PA	719	gi|333469131|gb|EAL40551.4|AGAP004494-PA [Anopheles gambiae str. PEST]	EAL40551	2.91569e-18	82	103219	73	60
13416	AGAP004501-PA	1006	gi|333469138|gb|EAA09264.6|AGAP004501-PA [Anopheles gambiae str. PEST]	EAA09264	8.28441e-42	66	168703	175	116
13430	AGAP004509-PA	1151	gi|157017362|gb|EAA09240.4|AGAP004509-PA [Anopheles gambiae str. PEST]	EAA09240	5.72715e-43	75	173711	144	109
13492	AGAP004523-PA	645	gi|333469158|gb|EAA09193.6|AGAP004523-PA [Anopheles gambiae str. PEST]	EAA09193	2.58064e-26	60	125561	155	94
14096	AGAP004546-PA	160	gi|333469173|gb|EAA09179.5|AGAP004546-PA [Anopheles gambiae str. PEST]	EAA09179	0.00106511	100	535286	25	25
14109	AGAP004549-PA	425	gi|333469175|gb|EAU76880.3|AGAP004549-PA [Anopheles gambiae str. PEST]	EAU76880	1.01616e-05	55	62003	93	52
14110	AGAP004549-PA	1504	gi|333469175|gb|EAU76880.3|AGAP004549-PA [Anopheles gambiae str. PEST]	EAU76880	1.68812e-27	44	132109	394	177
14130	AGAP004550-PA	735	gi|116128600|gb|EAU76881.1|AGAP004550-PA [Anopheles gambiae str. PEST]	EAU76881	9.56463e-19	72	962857	91	66
14152	AGAP004562-PA	215	gi|333469195|gb|EAL40562.4|AGAP004562-PA [Anopheles gambiae str. PEST]	EAL40562	4.20065e-10	69	724034	71	49
14149	AGAP004562-PA	222	gi|333469195|gb|EAL40562.4|AGAP004562-PA [Anopheles gambiae str. PEST]	EAL40562	5.30844e-17	71	920485	74	53
14150	AGAP004562-PA	1518	gi|333469195|gb|EAL40562.4|AGAP004562-PA [Anopheles gambiae str. PEST]	EAL40562	3.37887e-116	75	373244	322	243
14151	AGAP004562-PA	2158	gi|333469195|gb|EAL40562.4|AGAP004562-PA [Anopheles gambiae str. PEST]	EAL40562	1.28642e-87	84	305449	222	187
14383	AGAP004564-PA	157	gi|333469196|gb|EAA09163.5|AGAP004564-PA [Anopheles gambiae str. PEST]	EAA09163	0.0026822	88	492914	25	22
14398	AGAP004569-PA	232	gi|333469202|gb|EAU76892.3|AGAP004569-PA [Anopheles gambiae str. PEST]	EAU76892	6.40278e-14	90	812629	43	39
14524	AGAP004581-PA	689	gi|333469219|gb|EDO64149.2|AGAP004581-PA [Anopheles gambiae str. PEST]	EDO64149	2.64415e-112	87	347051	219	192
14523	AGAP004581-PA	824	gi|333469219|gb|EDO64149.2|AGAP004581-PA [Anopheles gambiae str. PEST]	EDO64149	3.58494e-63	75	222631	185	140
15308	AGAP004603-PA	79	gi|333469337|gb|EAA10571.6|AGAP004603-PA [Anopheles gambiae str. PEST]	EAA10571	0.0998422	92	46595	25	23
15309	AGAP004603-PA	97	gi|333469337|gb|EAA10571.6|AGAP004603-PA [Anopheles gambiae str. PEST]	EAA10571	0.0382473	89	481358	28	25
15310	AGAP004603-PA	115	gi|333469337|gb|EAA10571.6|AGAP004603-PA [Anopheles gambiae str. PEST]	EAA10571	4.59163e-11	89	743294	38	34
15429	AGAP004614-PA	730	gi|333469325|gb|EAA10562.3|AGAP004614-PA [Anopheles gambiae str. PEST]	EAA10562	9.87658e-44	60	172.94	222	135
15500	AGAP004616-PA	104	gi|55239541|gb|EAA10598.2|AGAP004616-PA [Anopheles gambiae str. PEST]	EAA10598	4.534e-08	90	56225	33	30
15499	AGAP004616-PA	127	gi|55239541|gb|EAA10598.2|AGAP004616-PA [Anopheles gambiae str. PEST]	EAA10598	0.000586387	90	508322	31	28
15498	AGAP004616-PA	166	gi|55239541|gb|EAA10598.2|AGAP004616-PA [Anopheles gambiae str. PEST]	EAA10598	7.738e-07	88	535286	34	30
15519	AGAP004625-PA	6657	gi|333469312|gb|EAL40169.4|AGAP004625-PA [Anopheles gambiae str. PEST]	EAL40169	3.92153e-141	59	470315	565	334
15546	AGAP004637-PA	199	gi|333469301|gb|EAA10565.6|AGAP004637-PA [Anopheles gambiae str. PEST]	EAA10565	7.28093e-07	97	635438	34	33
15564	AGAP004651-PA	1166	gi|333469401|gb|EAL39785.2|AGAP004651-PA [Anopheles gambiae str. PEST]	EAL39785	6.06102e-05	46	643142	152	71
15576	AGAP004655-PA	394	gi|116126228|gb|EAA11995.3|AGAP004655-PA [Anopheles gambiae str. PEST]	EAA11995	2.01078e-13	57	843445	131	75
15634	AGAP004707-PC	193	gi|157014616|gb|EAL39442.3|AGAP004707-PC [Anopheles gambiae str. PEST]	EAL39442	7.44691e-09	61	693218	68	42
15646	AGAP004721-PA	241	gi|157014599|gb|EAA13233.3|AGAP004721-PA [Anopheles gambiae str. PEST]	EAA13233	2.13435e-16	71	905077	69	49
15647	AGAP004721-PA	541	gi|157014599|gb|EAA13233.3|AGAP004721-PA [Anopheles gambiae str. PEST]	EAA13233	4.23055e-23	58	112464	143	83
15661	AGAP004742-PB	1288	gi|55236884|gb|EAA13216.3|AGAP004742-PB [Anopheles gambiae str. PEST]	EAA13216	0.0	92	556984	327	301
16375	AGAP004767-PA	3295	gi|157014550|gb|EAA13238.4|AGAP004767-PA [Anopheles gambiae str. PEST]	EAA13238	0.0177329	57	585362	85	49
16506	AGAP004777-PA	3341	gi|157014541|gb|EDO63502.1|AGAP004777-PA [Anopheles gambiae str. PEST]	EDO63502	4.45473e-116	56	395201	631	354
16754	AGAP004793-PA	1565	gi|157014522|gb|EAA13194.4|AGAP004793-PA [Anopheles gambiae str. PEST]	EAA13194	0.0	85	693.73	440	375
16826	AGAP004802-PA	78	gi|157014514|gb|EAA13250.3|AGAP004802-PA [Anopheles gambiae str. PEST]	EAA13250	0.00246999	88	508322	26	23
16820	AGAP004802-PA	147	gi|157014514|gb|EAA13250.3|AGAP004802-PA [Anopheles gambiae str. PEST]	EAA13250	5.65645e-09	86	673958	37	32
16827	AGAP004802-PA	174	gi|157014514|gb|EAA13250.3|AGAP004802-PA [Anopheles gambiae str. PEST]	EAA13250	5.82553e-09	90	67781	40	36
16821	AGAP004802-PA	217	gi|157014514|gb|EAA13250.3|AGAP004802-PA [Anopheles gambiae str. PEST]	EAA13250	1.81785e-09	83	700922	48	40
16824	AGAP004802-PA	542	gi|157014514|gb|EAA13250.3|AGAP004802-PA [Anopheles gambiae str. PEST]	EAA13250	4.09986e-73	75	243817	180	135
16822	AGAP004802-PA	1189	gi|157014514|gb|EAA13250.3|AGAP004802-PA [Anopheles gambiae str. PEST]	EAA13250	5.16937e-28	86	131339	79	68
16823	AGAP004802-PA	1494	gi|157014514|gb|EAA13250.3|AGAP004802-PA [Anopheles gambiae str. PEST]	EAA13250	0.0	87	622854	381	333
16895	AGAP004845-PA	517	gi|157016923|gb|EDO64040.1|AGAP004845-PA [Anopheles gambiae str. PEST]	EDO64040	4.31545e-20	68	104375	86	59
16894	AGAP004845-PA	612	gi|157016923|gb|EDO64040.1|AGAP004845-PA [Anopheles gambiae str. PEST]	EDO64040	9.97784e-10	62	75485	78	49
16917	AGAP004845-PB	247	gi|55240294|gb|EAA09676.2|AGAP004845-PB [Anopheles gambiae str. PEST]	EAA09676	0.0467296	62	496766	43	27
17041	AGAP004877-PA	77	gi|157016898|gb|EAA09724.4|AGAP004877-PA [Anopheles gambiae str. PEST]	EAA09724	0.0132153	96	492914	25	24
17043	AGAP004877-PA	138	gi|157016898|gb|EAA09724.4|AGAP004877-PA [Anopheles gambiae str. PEST]	EAA09724	0.00221414	87	52373	31	27
17042	AGAP004877-PA	173	gi|157016898|gb|EAA09724.4|AGAP004877-PA [Anopheles gambiae str. PEST]	EAA09724	0.00229863	83	527582	31	26
17256	AGAP004891-PA	597	gi|157016883|gb|EAA09732.3|AGAP004891-PA [Anopheles gambiae str. PEST]	EAA09732	1.02265e-32	85	137502	89	76
17406	AGAP004900-PA	643	gi|157016537|gb|EAA10353.4|AGAP004900-PA [Anopheles gambiae str. PEST]	EAA10353	9.28375e-09	53	708626	147	78
19286	AGAP004903-PA	1426	gi|157016542|gb|EAA10502.4|AGAP004903-PA [Anopheles gambiae str. PEST]	EAA10502	4.56983e-46	69	179104	164	114
19331	AGAP004912-PB	167	gi|157016550|gb|EAA10492.4|AGAP004912-PB [Anopheles gambiae str. PEST]	EAA10492	0.00849543	100	508322	22	22
19438	AGAP004920-PA	733	gi|333469283|gb|EAA10483.4|AGAP004920-PA [Anopheles gambiae str. PEST]	EAA10483	2.13464e-09	63	739442	80	51
19634	AGAP004934-PA	491	gi|333469285|gb|EAA10348.5|AGAP004934-PA [Anopheles gambiae str. PEST]	EAA10348	1.35534e-62	84	227254	159	135
19664	AGAP004944-PA	188	gi|116127667|gb|EAA10375.3|AGAP004944-PA [Anopheles gambiae str. PEST]	EAA10375	0.00189198	100	531434	24	24
19754	AGAP004945-PA	223	gi|157016569|gb|EAA10461.5|AGAP004945-PA [Anopheles gambiae str. PEST]	EAA10461	3.83845e-09	85	69707	48	41
19755	AGAP004945-PA	387	gi|157016569|gb|EAA10461.5|AGAP004945-PA [Anopheles gambiae str. PEST]	EAA10461	1.92429e-08	85	69707	48	41
20387	AGAP004954-PA	417	gi|157016574|gb|EAA10358.4|AGAP004954-PA [Anopheles gambiae str. PEST]	EAA10358	1.14447e-07	62	65855	67	42
21035	AGAP004955-PA	1264	gi|116127674|gb|EAA10357.3|AGAP004955-PA [Anopheles gambiae str. PEST]	EAA10357	1.8141e-67	74	231491	209	156
21048	AGAP004983-PA	981	gi|157016593|gb|EDO63992.1|AGAP004983-PA [Anopheles gambiae str. PEST]	EDO63992	7.45582e-23	51	112464	235	120
21270	AGAP004994-PA	803	gi|116127697|gb|EAA10410.3|AGAP004994-PA [Anopheles gambiae str. PEST]	EAA10410	6.38353e-25	94	112464	55	52
21507	AGAP005043-PB	347	gi|157016992|gb|EDO64056.1|AGAP005043-PB [Anopheles gambiae str. PEST]	EDO64056	4.06143e-47	91	179489	112	103
21755	AGAP005046-PA	214	gi|116128200|gb|EAA44501.2|AGAP005046-PA [Anopheles gambiae str. PEST]	EAA44501	2.8003e-08	87	608474	64	56
21775	AGAP005052-PA	2985	gi|157016998|gb|EAA09350.3|AGAP005052-PA [Anopheles gambiae str. PEST]	EAA09350	0.0	75	653.67	503	380
21961	AGAP005079-PB	2474	gi|157017036|gb|EDO64076.1|AGAP005079-PB [Anopheles gambiae str. PEST]	EDO64076	0.0	96	644.81	353	341
21977	AGAP005079-PC	969	gi|157017029|gb|EDO64069.1|AGAP005079-PC [Anopheles gambiae str. PEST]	EDO64069	2.01669e-42	97	168703	83	81
22105	AGAP005095-PA	828	gi|157017046|gb|EAA09436.4|AGAP005095-PA [Anopheles gambiae str. PEST]	EAA09436	4.54507e-175	99	507679	245	244
22609	AGAP005124-PB	488	gi|157017071|gb|EDO64087.1|AGAP005124-PB [Anopheles gambiae str. PEST]	EDO64087	3.48164e-18	70	985969	85	60
22612	AGAP005124-PB	1335	gi|157017071|gb|EDO64087.1|AGAP005124-PB [Anopheles gambiae str. PEST]	EDO64087	1.11811e-168	80	503056	356	287
22610	AGAP005124-PB	1463	gi|157017071|gb|EDO64087.1|AGAP005124-PB [Anopheles gambiae str. PEST]	EDO64087	5.31813e-168	80	503056	356	287
22611	AGAP005124-PB	2070	gi|157017071|gb|EDO64087.1|AGAP005124-PB [Anopheles gambiae str. PEST]	EDO64087	0.0	79	613609	489	388
24094	AGAP005134-PA	91	gi|55240520|gb|EAA44524.2|AGAP005134-PA [Anopheles gambiae str. PEST]	EAA44524	3.0862e-06	93	566102	30	28
24095	AGAP005134-PA	95	gi|55240520|gb|EAA44524.2|AGAP005134-PA [Anopheles gambiae str. PEST]	EAA44524	3.68165e-05	96	566102	28	27
24103	AGAP005134-PA	102	gi|55240520|gb|EAA44524.2|AGAP005134-PA [Anopheles gambiae str. PEST]	EAA44524	4.7248e-07	90	593066	33	30
24096	AGAP005134-PA	129	gi|55240520|gb|EAA44524.2|AGAP005134-PA [Anopheles gambiae str. PEST]	EAA44524	2.21067e-06	100	604622	28	28
24104	AGAP005134-PA	131	gi|55240520|gb|EAA44524.2|AGAP005134-PA [Anopheles gambiae str. PEST]	EAA44524	1.62822e-05	90	58151	31	28
24100	AGAP005134-PA	136	gi|55240520|gb|EAA44524.2|AGAP005134-PA [Anopheles gambiae str. PEST]	EAA44524	4.4806e-09	85	654698	42	36
24093	AGAP005134-PA	138	gi|55240520|gb|EAA44524.2|AGAP005134-PA [Anopheles gambiae str. PEST]	EAA44524	3.35185e-06	93	60077	32	30
24098	AGAP005134-PA	141	gi|55240520|gb|EAA44524.2|AGAP005134-PA [Anopheles gambiae str. PEST]	EAA44524	7.0401e-13	90	762554	42	38
24089	AGAP005134-PA	165	gi|55240520|gb|EAA44524.2|AGAP005134-PA [Anopheles gambiae str. PEST]	EAA44524	9.97811e-19	88	959005	54	48
24091	AGAP005134-PA	206	gi|55240520|gb|EAA44524.2|AGAP005134-PA [Anopheles gambiae str. PEST]	EAA44524	6.40233e-34	100	138272	68	68
24105	AGAP005134-PA	214	gi|55240520|gb|EAA44524.2|AGAP005134-PA [Anopheles gambiae str. PEST]	EAA44524	6.13825e-20	81	100138	79	64
24101	AGAP005134-PA	230	gi|55240520|gb|EAA44524.2|AGAP005134-PA [Anopheles gambiae str. PEST]	EAA44524	1.85797e-12	94	79337	39	37
24088	AGAP005134-PA	236	gi|55240520|gb|EAA44524.2|AGAP005134-PA [Anopheles gambiae str. PEST]	EAA44524	4.34941e-14	95	797221	40	38
24092	AGAP005134-PA	265	gi|55240520|gb|EAA44524.2|AGAP005134-PA [Anopheles gambiae str. PEST]	EAA44524	5.26889e-15	57	870409	88	51
24090	AGAP005134-PA	707	gi|55240520|gb|EAA44524.2|AGAP005134-PA [Anopheles gambiae str. PEST]	EAA44524	1.59927e-65	70	231106	221	155
24301	AGAP005170-PA	337	gi|157017117|gb|EAA09429.4|AGAP005170-PA [Anopheles gambiae str. PEST]	EAA09429	0.00840869	56	527582	74	42
24322	AGAP005176-PA	868	gi|116128305|gb|EAA09435.3|AGAP005176-PA [Anopheles gambiae str. PEST]	EAA09435	5.93185e-30	72	135576	152	110
24335	AGAP005188-PA	3309	gi|157017129|gb|EAA09500.5|AGAP005188-PA [Anopheles gambiae str. PEST]	EAA09500	0.0	69	574318	559	391
24377	AGAP005193-PA	1255	gi|157017132|gb|EAA09356.4|AGAP005193-PA [Anopheles gambiae str. PEST]	EAA09356	7.86765e-27	49	133265	352	173
24376	AGAP005193-PA	4935	gi|157017132|gb|EAA09356.4|AGAP005193-PA [Anopheles gambiae str. PEST]	EAA09356	1.18786e-60	48	250366	719	348
24415	AGAP005209-PA	473	gi|157017154|gb|EAL40491.3|AGAP005209-PA [Anopheles gambiae str. PEST]	EAL40491	3.7113e-19	84	989821	59	50
24980	AGAP005223-PA	1058	gi|157017166|gb|EAA09353.4|AGAP005223-PA [Anopheles gambiae str. PEST]	EAA09353	4.87502e-50	70	185267	178	125
25006	AGAP005234-PB	104	gi|157017174|gb|EDO64116.1|AGAP005234-PB [Anopheles gambiae str. PEST]	EDO64116	0.0593656	78	454394	32	25
25005	AGAP005234-PB	144	gi|157017174|gb|EDO64116.1|AGAP005234-PB [Anopheles gambiae str. PEST]	EDO64116	0.000235129	80	52373	35	28
25023	AGAP005237-PA	302	gi|157017176|gb|EAA09486.4|AGAP005237-PA [Anopheles gambiae str. PEST]	EAA09486	5.51336e-11	52	758702	99	52
25091	AGAP005245-PA	484	gi|157017190|gb|EDO64121.1|AGAP005245-PA [Anopheles gambiae str. PEST]	EDO64121	0.000394733	65	58151	43	28
25092	AGAP005245-PA	765	gi|157017190|gb|EDO64121.1|AGAP005245-PA [Anopheles gambiae str. PEST]	EDO64121	0.000398243	61	596918	55	34
25090	AGAP005245-PA	830	gi|157017190|gb|EDO64121.1|AGAP005245-PA [Anopheles gambiae str. PEST]	EDO64121	7.9325e-06	62	623882	54	34
25139	AGAP005245-PB	523	gi|157017189|gb|EDO64120.1|AGAP005245-PB [Anopheles gambiae str. PEST]	EDO64120	0.0142756	57	531434	45	26
25159	AGAP005245-PG	131	gi|157017188|gb|EAA09485.4|AGAP005245-PG [Anopheles gambiae str. PEST]	EAA09485	0.000119337	64	558398	42	27
25161	AGAP005245-PG	160	gi|157017188|gb|EAA09485.4|AGAP005245-PG [Anopheles gambiae str. PEST]	EAA09485	0.000454302	75	54299	33	25
25158	AGAP005245-PG	237	gi|157017188|gb|EAA09485.4|AGAP005245-PG [Anopheles gambiae str. PEST]	EAA09485	0.000156579	62	569954	45	28
25157	AGAP005245-PG	421	gi|157017188|gb|EAA09485.4|AGAP005245-PG [Anopheles gambiae str. PEST]	EAA09485	2.45356e-10	69	758702	56	39
25160	AGAP005245-PG	561	gi|157017188|gb|EAA09485.4|AGAP005245-PG [Anopheles gambiae str. PEST]	EAA09485	9.29921e-09	69	724034	59	41
25156	AGAP005245-PG	587	gi|157017188|gb|EAA09485.4|AGAP005245-PG [Anopheles gambiae str. PEST]	EAA09485	5.32836e-06	73	643142	53	39
25190	AGAP005245-PH	289	gi|157017186|gb|EDO64118.1|AGAP005245-PH [Anopheles gambiae str. PEST]	EDO64118	7.66189e-07	70	643142	57	40
25189	AGAP005245-PH	305	gi|157017186|gb|EDO64118.1|AGAP005245-PH [Anopheles gambiae str. PEST]	EDO64118	6.87607e-13	97	820333	37	36
25186	AGAP005245-PH	306	gi|157017186|gb|EDO64118.1|AGAP005245-PH [Anopheles gambiae str. PEST]	EDO64118	5.41875e-16	81	908929	54	44
25188	AGAP005245-PH	378	gi|157017186|gb|EDO64118.1|AGAP005245-PH [Anopheles gambiae str. PEST]	EDO64118	7.8056e-15	81	855001	55	45
25185	AGAP005245-PH	444	gi|157017186|gb|EDO64118.1|AGAP005245-PH [Anopheles gambiae str. PEST]	EDO64118	8.59142e-14	76	862705	60	46
25184	AGAP005245-PH	507	gi|157017186|gb|EDO64118.1|AGAP005245-PH [Anopheles gambiae str. PEST]	EDO64118	2.05039e-14	81	885817	53	43
25191	AGAP005245-PH	1007	gi|157017186|gb|EDO64118.1|AGAP005245-PH [Anopheles gambiae str. PEST]	EDO64118	3.19631e-13	98	885817	57	56
25206	AGAP005254-PA	317	gi|157017205|gb|EAA09497.4|AGAP005254-PA [Anopheles gambiae str. PEST]	EAA09497	2.52875e-48	93	177948	94	88
25262	AGAP005262-PA	217	gi|157017210|gb|EAA09487.3|AGAP005262-PA [Anopheles gambiae str. PEST]	EAA09487	2.45083e-07	68	646994	63	43
25891	AGAP005313-PA	868	gi|116126239|gb|EAU76429.1|AGAP005313-PA [Anopheles gambiae str. PEST]	EAU76429	1.5041e-12	94	762554	55	52
25984	AGAP005317-PA	555	gi|157015349|gb|EAA11797.4|AGAP005317-PA [Anopheles gambiae str. PEST]	EAA11797	1.51887e-07	60	685514	105	64
26844	AGAP005323-PB	184	gi|55238139|gb|EAA11815.2|AGAP005323-PB [Anopheles gambiae str. PEST]	EAA11815	1.31747e-05	66	585362	56	37
26843	AGAP005323-PB	3865	gi|55238139|gb|EAA11815.2|AGAP005323-PB [Anopheles gambiae str. PEST]	EAA11815	5.51294e-111	79	371318	317	251
27010	AGAP005325-PA	171	gi|157015359|gb|EAA11793.4|AGAP005325-PA [Anopheles gambiae str. PEST]	EAA11793	0.0367592	70	48521	34	24
27200	AGAP005342-PA	4149	gi|157015373|gb|EAA11391.4|AGAP005342-PA [Anopheles gambiae str. PEST]	EAA11391	1.30213e-163	67	521931	516	349
27221	AGAP005366-PA	329	gi|157015390|gb|EAL39805.3|AGAP005366-PA [Anopheles gambiae str. PEST]	EAL39805	1.59725e-18	90	993673	60	54
27537	AGAP005378-PC	539	gi|157015399|gb|EAA44021.4|AGAP005378-PC [Anopheles gambiae str. PEST]	EAA44021	4.21908e-46	69	169088	163	114
27642	AGAP005423-PA	229	gi|116126325|gb|EAA11369.3|AGAP005423-PA [Anopheles gambiae str. PEST]	EAA11369	2.29808e-16	97	878113	43	42
27681	AGAP005431-PA	175	gi|116126332|gb|EAA11944.3|AGAP005431-PA [Anopheles gambiae str. PEST]	EAA11944	0.0374712	90	489062	21	19
27682	AGAP005431-PA	218	gi|116126332|gb|EAA11944.3|AGAP005431-PA [Anopheles gambiae str. PEST]	EAA11944	0.0565533	90	489062	21	19
27718	AGAP005447-PA	164	gi|157015451|gb|EAA11960.4|AGAP005447-PA [Anopheles gambiae str. PEST]	EAA11960	0.0442377	58	48521	46	27
27717	AGAP005447-PA	431	gi|157015451|gb|EAA11960.4|AGAP005447-PA [Anopheles gambiae str. PEST]	EAA11960	0.000116451	75	585362	44	33
27839	AGAP005490-PA	455	gi|157015476|gb|EAA10906.4|AGAP005490-PA [Anopheles gambiae str. PEST]	EAA10906	7.98246e-41	73	164851	136	100
27859	AGAP005501-PA	585	gi|157015481|gb|EAL39843.3|AGAP005501-PA [Anopheles gambiae str. PEST]	EAL39843	4.25148e-05	59	60077	62	37
27860	AGAP005501-PA	846	gi|157015481|gb|EAL39843.3|AGAP005501-PA [Anopheles gambiae str. PEST]	EAL39843	1.57722e-06	70	65855	64	45
27978	AGAP005502-PA	154	gi|157015482|gb|EAU76461.2|AGAP005502-PA [Anopheles gambiae str. PEST]	EAU76461	0.0122164	75	489062	33	25
27996	AGAP005507-PC	2622	gi|157015491|gb|EAA11705.5|AGAP005507-PC [Anopheles gambiae str. PEST]	EAA11705	8.74944e-37	100	154066	77	77
28081	AGAP005533-PA	182	gi|116126412|gb|EAL39853.2|AGAP005533-PA [Anopheles gambiae str. PEST]	EAL39853	1.43024e-12	77	801073	57	44
28082	AGAP005533-PA	350	gi|116126412|gb|EAL39853.2|AGAP005533-PA [Anopheles gambiae str. PEST]	EAL39853	5.18056e-38	76	156377	111	85
28180	AGAP005557-PA	95	gi|116126430|gb|EAA11952.3|AGAP005557-PA [Anopheles gambiae str. PEST]	EAA11952	9.125e-08	90	585362	31	28
28178	AGAP005557-PA	1609	gi|116126430|gb|EAA11952.3|AGAP005557-PA [Anopheles gambiae str. PEST]	EAA11952	1.44996e-80	86	284648	179	155
28179	AGAP005557-PA	1972	gi|116126430|gb|EAA11952.3|AGAP005557-PA [Anopheles gambiae str. PEST]	EAA11952	0.0	82	543117	365	302
28299	AGAP005599-PA	156	gi|116126458|gb|EAA11458.3|AGAP005599-PA [Anopheles gambiae str. PEST]	EAA11458	4.22793e-11	80	739442	45	36
28332	AGAP005616-PA	296	gi|157015584|gb|EAA11721.5|AGAP005616-PA [Anopheles gambiae str. PEST]	EAA11721	9.07299e-27	100	118627	54	54
28874	AGAP005621-PA	79	gi|116126474|gb|EAA11832.4|AGAP005621-PA [Anopheles gambiae str. PEST]	EAA11832	0.0138118	96	462098	25	24
28873	AGAP005621-PA	153	gi|116126474|gb|EAA11832.4|AGAP005621-PA [Anopheles gambiae str. PEST]	EAA11832	6.89734e-05	83	539138	37	31
28872	AGAP005621-PA	185	gi|116126474|gb|EAA11832.4|AGAP005621-PA [Anopheles gambiae str. PEST]	EAA11832	4.45185e-05	93	546842	31	29
28875	AGAP005621-PA	189	gi|116126474|gb|EAA11832.4|AGAP005621-PA [Anopheles gambiae str. PEST]	EAA11832	2.34315e-20	85	951301	63	54
28870	AGAP005621-PA	310	gi|116126474|gb|EAA11832.4|AGAP005621-PA [Anopheles gambiae str. PEST]	EAA11832	2.19343e-32	84	127872	85	72
28871	AGAP005621-PA	376	gi|116126474|gb|EAA11832.4|AGAP005621-PA [Anopheles gambiae str. PEST]	EAA11832	2.07375e-45	85	162155	101	86
28920	AGAP005624-PA	442	gi|157015588|gb|EDO63701.1|AGAP005624-PA [Anopheles gambiae str. PEST]	EDO63701	3.4655e-42	75	159073	128	97
28919	AGAP005624-PA	1052	gi|157015588|gb|EDO63701.1|AGAP005624-PA [Anopheles gambiae str. PEST]	EDO63701	9.45602e-57	76	207223	165	126
28987	AGAP005627-PD	273	gi|157015590|gb|EDO63702.1|AGAP005627-PD [Anopheles gambiae str. PEST]	EDO63702	1.37819e-23	96	109383	52	50
28988	AGAP005627-PD	287	gi|157015590|gb|EDO63702.1|AGAP005627-PD [Anopheles gambiae str. PEST]	EDO63702	1.02909e-08	90	685514	33	30
29029	AGAP005635-PB	516	gi|157015600|gb|EAA10902.4|AGAP005635-PB [Anopheles gambiae str. PEST]	EAA10902	1.49173e-24	72	115931	111	80
29052	AGAP005636-PA	241	gi|116126486|gb|EAA11752.3|AGAP005636-PA [Anopheles gambiae str. PEST]	EAA11752	0.0673005	63	492914	52	33
29095	AGAP005639-PA	1153	gi|157015603|gb|EAA11754.3|AGAP005639-PA [Anopheles gambiae str. PEST]	EAA11754	2.44844e-78	69	280796	303	212
29213	AGAP005644-PA	3366	gi|157015606|gb|EAA11248.4|AGAP005644-PA [Anopheles gambiae str. PEST]	EAA11248	3.43934e-138	66	459914	503	337
29267	AGAP005653-PA	209	gi|157015614|gb|EAA11727.4|AGAP005653-PA [Anopheles gambiae str. PEST]	EAA11727	1.14662e-25	86	115161	69	60
29292	AGAP005656-PA	239	gi|116126502|gb|EAA11827.3|AGAP005656-PA [Anopheles gambiae str. PEST]	EAA11827	3.45326e-09	69	700922	65	45
29309	AGAP005657-PA	639	gi|116126503|gb|EAL39881.2|AGAP005657-PA [Anopheles gambiae str. PEST]	EAL39881	1.14399e-18	65	935893	96	63
29308	AGAP005657-PA	813	gi|116126503|gb|EAL39881.2|AGAP005657-PA [Anopheles gambiae str. PEST]	EAL39881	3.12257e-57	61	209534	271	166
29310	AGAP005657-PA	1231	gi|116126503|gb|EAL39881.2|AGAP005657-PA [Anopheles gambiae str. PEST]	EAL39881	1.25551e-46	58	186037	251	146
29348	AGAP005673-PA	2375	gi|116126513|gb|EAA11809.3|AGAP005673-PA [Anopheles gambiae str. PEST]	EAA11809	9.70261e-69	71	244973	214	153
29380	AGAP005701-PA	151	gi|157015642|gb|EAA10741.4|AGAP005701-PA [Anopheles gambiae str. PEST]	EAA10741	1.58708e-05	77	58151	36	28
29461	AGAP005729-PA	3602	gi|157015671|gb|EAA11623.4|AGAP005729-PA [Anopheles gambiae str. PEST]	EAA11623	0.0	91	690649	396	364
29643	AGAP005844-PA	807	gi|55238659|gb|EAA11946.2|AGAP005844-PA [Anopheles gambiae str. PEST]	EAA11946	3.66327e-20	66	105916	106	71
29741	AGAP005849-PA	608	gi|157015767|gb|EAA11951.4|AGAP005849-PA [Anopheles gambiae str. PEST]	EAA11951	1.18813e-44	79	176407	124	98
29758	AGAP005853-PA	299	gi|157015771|gb|EAA11954.3|AGAP005853-PA [Anopheles gambiae str. PEST]	EAA11954	0.0084581	72	496766	44	32
29794	AGAP005865-PA	143	gi|157015782|gb|EAA11631.3|AGAP005865-PA [Anopheles gambiae str. PEST]	EAA11631	0.00403944	91	512174	24	22
29793	AGAP005865-PA	154	gi|157015782|gb|EAA11631.3|AGAP005865-PA [Anopheles gambiae str. PEST]	EAA11631	2.15037e-09	91	689366	35	32
29795	AGAP005865-PA	190	gi|157015782|gb|EAA11631.3|AGAP005865-PA [Anopheles gambiae str. PEST]	EAA11631	3.0049e-06	87	577658	32	28
29834	AGAP005886-PA	3311	gi|157015797|gb|EAL39952.2|AGAP005886-PA [Anopheles gambiae str. PEST]	EAL39952	1.95723e-42	65	188734	229	149
29850	AGAP005898-PA	3570	gi|157015807|gb|EAA11880.4|AGAP005898-PA [Anopheles gambiae str. PEST]	EAA11880	0.0	93	748814	401	375
29887	AGAP005925-PA	248	gi|157015831|gb|EAA11914.4|AGAP005925-PA [Anopheles gambiae str. PEST]	EAA11914	5.2115e-53	100	191045	82	82
30029	AGAP005927-PA	164	gi|157015833|gb|EAA11645.5|AGAP005927-PA [Anopheles gambiae str. PEST]	EAA11645	0.000110502	96	535286	25	24
30053	AGAP005940-PA	455	gi|157015844|gb|EDO63761.1|AGAP005940-PA [Anopheles gambiae str. PEST]	EDO63761	1.52558e-13	75	858853	58	44
30081	AGAP005961-PA	632	gi|157015863|gb|EAA11702.5|AGAP005961-PA [Anopheles gambiae str. PEST]	EAA11702	0.000562707	72	58151	43	31
30108	AGAP005968-PA	501	gi|55238779|gb|EAL39965.1|AGAP005968-PA [Anopheles gambiae str. PEST]	EAL39965	4.88843e-15	78	862705	61	48
30128	AGAP005978-PA	723	gi|157015878|gb|EAL39970.3|AGAP005978-PA [Anopheles gambiae str. PEST]	EAL39970	1.74152e-52	59	194897	242	145
30127	AGAP005978-PA	845	gi|157015878|gb|EAL39970.3|AGAP005978-PA [Anopheles gambiae str. PEST]	EAL39970	1.21096e-60	61	217624	280	171
30129	AGAP005978-PA	1932	gi|157015878|gb|EAL39970.3|AGAP005978-PA [Anopheles gambiae str. PEST]	EAL39970	2.54847e-46	50	188734	359	180
30145	AGAP005980-PA	1213	gi|157015880|gb|EAA10915.4|AGAP005980-PA [Anopheles gambiae str. PEST]	EAA10915	1.03281e-106	80	219164	153	123
30218	AGAP005988-PA	2650	gi|157015889|gb|EAA10846.4|AGAP005988-PA [Anopheles gambiae str. PEST]	EAA10846	2.53085e-130	80	422165	318	257
30264	AGAP005989-PA	3055	gi|157015890|gb|EAL39973.3|AGAP005989-PA [Anopheles gambiae str. PEST]	EAL39973	0.0	72	548125	504	367
30297	AGAP005990-PA	1037	gi|157015891|gb|EAA11723.4|AGAP005990-PA [Anopheles gambiae str. PEST]	EAA11723	1.14676e-70	73	238039	206	152
30317	AGAP005991-PA	201	gi|157015892|gb|EAA11356.4|AGAP005991-PA [Anopheles gambiae str. PEST]	EAA11356	3.73177e-06	62	585362	61	38
30333	AGAP005993-PA	3962	gi|157015894|gb|EAA11739.4|AGAP005993-PA [Anopheles gambiae str. PEST]	EAA11739	7.1824e-22	86	115931	67	58
30363	AGAP006003-PA	858	gi|55238808|gb|EAL39975.1|AGAP006003-PA [Anopheles gambiae str. PEST]	EAL39975	0.0457175	59	512174	84	50
30434	AGAP006027-PA	90	gi|157015915|gb|EAA11672.5|AGAP006027-PA [Anopheles gambiae str. PEST]	EAA11672	0.000525023	96	535286	28	27
30433	AGAP006027-PA	145	gi|157015915|gb|EAA11672.5|AGAP006027-PA [Anopheles gambiae str. PEST]	EAA11672	1.5468e-19	100	959005	45	45
30431	AGAP006027-PA	198	gi|157015915|gb|EAA11672.5|AGAP006027-PA [Anopheles gambiae str. PEST]	EAA11672	1.58094e-09	89	712478	37	33
30490	AGAP006040-PA	575	gi|116126802|gb|EAA10999.3|AGAP006040-PA [Anopheles gambiae str. PEST]	EAA10999	1.25597e-13	67	835741	89	60
30489	AGAP006040-PA	591	gi|116126802|gb|EAA10999.3|AGAP006040-PA [Anopheles gambiae str. PEST]	EAA10999	1.38382e-13	67	835741	89	60
30569	AGAP006065-PA	219	gi|157015952|gb|EAA11680.4|AGAP006065-PA [Anopheles gambiae str. PEST]	EAA11680	1.58918e-08	72	67781	48	35
30568	AGAP006065-PA	339	gi|157015952|gb|EAA11680.4|AGAP006065-PA [Anopheles gambiae str. PEST]	EAA11680	0.000775245	78	554546	42	33
30567	AGAP006065-PA	362	gi|157015952|gb|EAA11680.4|AGAP006065-PA [Anopheles gambiae str. PEST]	EAA11680	1.36992e-53	85	192.2	119	102
30966	AGAP006068-PC	2175	gi|157015957|gb|EAA11687.4|AGAP006068-PC [Anopheles gambiae str. PEST]	EAA11687	1.90788e-108	61	365155	414	256
30987	AGAP006082-PA	551	gi|157015968|gb|EAA10792.4|AGAP006082-PA [Anopheles gambiae str. PEST]	EAA10792	5.93494e-38	89	154836	95	85
31030	AGAP006084-PA	812	gi|157015971|gb|EAA11690.4|AGAP006084-PA [Anopheles gambiae str. PEST]	EAA11690	1.11015e-20	93	107071	60	56
31044	AGAP006097-PB	140	gi|157015985|gb|EAA11281.5|AGAP006097-PB [Anopheles gambiae str. PEST]	EAA11281	2.39644e-07	96	635438	31	30
31097	AGAP006126-PB	1047	gi|157016013|gb|EAL40010.3|AGAP006126-PB [Anopheles gambiae str. PEST]	EAL40010	5.00381e-105	87	332413	202	176
31114	AGAP006131-PA	3848	gi|157016018|gb|EAA10848.4|AGAP006131-PA [Anopheles gambiae str. PEST]	EAA10848	3.22079e-114	67	384.03	386	259
31130	AGAP006159-PA	915	gi|157016045|gb|EAA10814.3|AGAP006159-PA [Anopheles gambiae str. PEST]	EAA10814	2.13547e-87	85	280796	187	160
31143	AGAP006165-PB	820	gi|157016052|gb|EDO63814.1|AGAP006165-PB [Anopheles gambiae str. PEST]	EDO63814	1.99392e-158	97	508449	243	236
[truncated: 57,514 more rows]
