# Supplementary material for: RNA-Seq reveals large quantitative differences between the transcriptomes of outbreak and non-outbreak locusts
Source: Sci Rep. 2018 Jun 15;8:9207. doi: 10.1038/s41598-018-27565-0 (PMC6003920; doi:10.1038/s41598-018-27565-0)
Supplement: Supplementary file 6 — Table S3b [file 41598_2018_27565_MOESM6_ESM.xls]

## Sheet: CNS_Table_S1b.txt
Representative sequence	Blast description	Total lenght of the contigs with significant blast hits to the same sequence	Blast E-value	Blast Similarity	Number of Gos	GOs	Enzyme Codes	InterProScan
51881	0908303aatpase 6	168	2.772e-14	0.77	3	F:hydrogen ion transmembrane transporter activity; P:ATP synthesis coupled proton transport; C:proton-transporting ATP synthase complex, coupling factor F(o)		IPR000568 (PFAM); IPR000568 (SUPERFAMILY)
51317	0908303Coxidase II,cytochrome	429	1.36028e-15	0.72	0	-		no IPS match
51615	0908303Doxidase III,cytochrome	254	2.73952e-21	0.79	0	-		no IPS match
52197	0908303fprotein urf2	309	4.07655e-09	0.64	0	-		SignalP-NN(euk) (SIGNALP)
77703	10-formyltetrahydrofolate dehydrogenase-like	1195	1.66876e-145	0.8	2	F:methyltransferase activity; P:biosynthetic process	-	IPR001555 (PROSITE); IPR002376 (G3DSA:3.40.50.GENE3D); IPR005793 (G3DSA:3.10.25.GENE3D); IPR011034 (SUPERFAMILY); IPR015518 (PANTHER)
77384	10 kda heat shock mitochondrial-like	631	2.6158e-47	0.93	2	C:cytoplasm; P:protein folding	-	IPR011032 (SUPERFAMILY); IPR020818 (PRINTS)
78439	1101404borf 2	2127	4.81873e-43	0.58	0	-		SignalP-NN(euk) (SIGNALP)
78713	1110268agene f1	451	5.18279e-19	0.58	0	-		NON_CYTOPLASMIC_DOMAIN (PHOBIUS); CYTOPLASMIC_DOMAIN (PHOBIUS); TRANSMEMBRANE (PHOBIUS); TMhelix (TMHMM)
79268	1212243dubiquitin s2	211	4.23479e-17	0.92	0	-		CYTOPLASMIC_DOMAIN (PHOBIUS); TRANSMEMBRANE (PHOBIUS); NON_CYTOPLASMIC_DOMAIN (PHOBIUS); TMhelix (TMHMM)
80185	1212243hubiquitin s7	152	8.18735e-18	0.83	1	F:protein binding		IPR019956 (PRINTS); G3DSA:3.10.20.90 (GENE3D); IPR000626 (PFAM); PTHR10666 (PANTHER); IPR000626 (PROSITE_PROFILES); IPR029071 (SUPERFAMILY)
80640	1303225ahobo transposable element	336	9.67384e-15	0.63	0	-		IPR018473 (PFAM); SSF140996 (SUPERFAMILY)
80377	130 kda phosphatidylinositol -biphosphate-dependent arf1 gtpase-activating	1027	9.2902e-17	0.58	4	F:ARF GTPase activator activity; P:regulation of ARF GTPase activity; F:phospholipid binding; F:zinc ion binding		NON_CYTOPLASMIC_DOMAIN (PHOBIUS); SIGNAL_PEPTIDE_H_REGION (PHOBIUS); SIGNAL_PEPTIDE_C_REGION (PHOBIUS); SIGNAL_PEPTIDE (PHOBIUS); SIGNAL_PEPTIDE_N_REGION (PHOBIUS); SignalP-TM (SIGNALP_GRAM_POSITIVE)
82286	140u_drome ame: full=rpii140-upstream gene protein	1177	4.60712e-39	0.7	1	P:biological_process	-	IPR003397 (PFAM); PTHR13002 (PANTHER); NON_CYTOPLASMIC_DOMAIN (PHOBIUS); TRANSMEMBRANE (PHOBIUS); TRANSMEMBRANE (PHOBIUS); CYTOPLASMIC_DOMAIN (PHOBIUS); CYTOPLASMIC_DOMAIN (PHOBIUS); NON_CYTOPLASMIC_DOMAIN (PHOBIUS); TRANSMEMBRANE (PHOBIUS); TMhelix (TMHMM)
81719	14-3-3 protein zeta-like	2071	3.0926e-28	1	0	-		no IPS match
82496	1433z_bommo ame: full=14-3-3 protein zeta	259	3.83568e-14	0.9	2	C:cytoplasm; F:molecular_function	-	G3DSA:1.20.190.20 (GENE3D); IPR023410 (PFAM); IPR000308 (PANTHER); IPR023410 (SUPERFAMILY)
52449	1,4-dihydroxy-2-naphthoate octaprenyltransferase, putative	3121	1.09033e-149	0.88	3	C:cellular_component; F:transferase activity, transferring alkyl or aryl (other than methyl) groups; P:biosynthetic process; P:small molecule metabolic process; P:cofactor metabolic process	(2.5) Transferring alkyl or aryl groups, other than methyl groups	IPR000537 (PFAM); IPR004657 (TIGRFAMs); IPR026046 (PIR); PTHR13929 (PANTHER), PTHR13929:SF0 (PANTHER), SignalP-NN(euk) (SIGNALP), tmhmm (TMHMM)
83750	150 kda oxygen-regulated protein	4142	0	0.73	2	F:oxidoreductase activity; F:molecular_function	-	SignalP-NN(euk) (SIGNALP)
83467	15-hydroxyprostaglandin dehydrogenase	1270	1.93071e-54	0.59	3	P:oxidation-reduction process; F:oxidoreductase activity; P:metabolic process		no IPS match
83469	15-hydroxyprostaglandin dehydrogenase	303	3.77663e-08	0.65	0	-		no IPS match
83472	15-hydroxyprostaglandin dehydrogenase	1718	1.39006e-119	0.82	0	-		no IPS match
83019	15 kda selenoprotein	903	3.81642e-73	0.8	0	-		IPR012336 (SUPERFAMILY); IPR014912 (PFAM); PTHR13077 (PANTHER), PTHR13077:SF4 (PANTHER), SignalP-NN(euk) (SIGNALP)
84062	16 kda thioredoxion	263	1.43906e-15	0.67	0	-		IPR012336 (G3DSA:3.40.30.GENE3D); PTHR13871 (PANTHER), PF13905 (PFAM)
85214	1802231avitellin-degrading protease	986	6.41321e-14	0.74	2	F:serine-type endopeptidase activity; P:proteolysis		G3DSA:2.40.10.10 (GENE3D); IPR001254 (PFAM); PTHR24276 (PANTHER); IPR001254 (PROSITE_PROFILES); IPR009003 (SUPERFAMILY)
53430	1-acylglycerophosphocholine o-acyltransferase 1-like	530	4.50129e-50	0.76	0	-		PTHR23063 (PANTHER), PTHR23063:SF1 (PANTHER), SignalP-NN(euk) (SIGNALP), tmhmm (TMHMM)
53431	1-acylglycerophosphocholine o-acyltransferase 1-like	239	2.2317e-27	0.97	3	F:transferase activity, transferring acyl groups; P:biological_process; F:ion binding	-	no IPS match
52705	1-acyl-sn-glycerol-3-phosphate acyltransferase alpha-like isoform 2	3011	1.2902e-99	0.82	3	F:1-acylglycerol-3-phosphate O-acyltransferase activity; P:phospholipid biosynthetic process; C:membrane		IPR002123 (SMART); G3DSA:3.40.1130.10 (GENE3D); IPR002123 (PFAM); IPR004552 (TIGRFAM); PTHR10434 (PANTHER); PTHR10434:SF3 (PANTHER); SIGNAL_PEPTIDE (PHOBIUS); NON_CYTOPLASMIC_DOMAIN (PHOBIUS); SIGNAL_PEPTIDE_N_REGION (PHOBIUS); SIGNAL_PEPTIDE_C_REGION (PHOBIUS); TRANSMEMBRANE (PHOBIUS); NON_CYTOPLASMIC_DOMAIN (PHOBIUS); CYTOPLASMIC_DOMAIN (PHOBIUS); TRANSMEMBRANE (PHOBIUS); SIGNAL_PEPTIDE_H_REGIO…
52912	1-acyl-sn-glycerol-3-phosphate acyltransferase alpha-like isoform 3	1543	1.01807e-77	0.82	3	F:1-acylglycerol-3-phosphate O-acyltransferase activity; C:membrane; P:phospholipid biosynthetic process		IPR002123 (SMART); G3DSA:3.40.1130.10 (GENE3D); IPR002123 (PFAM); IPR004552 (TIGRFAM); PTHR10434 (PANTHER); PTHR10434:SF3 (PANTHER); CYTOPLASMIC_DOMAIN (PHOBIUS); NON_CYTOPLASMIC_DOMAIN (PHOBIUS); TRANSMEMBRANE (PHOBIUS); SSF69593 (SUPERFAMILY); SSF69593 (SUPERFAMILY); TMhelix (TMHMM)
53696	1-associated eps domain-containing	1102	6.52549e-39	0.53	1	F:calcium ion binding		no IPS match
54344	1-o-acylceramide synthase	951	1.93202e-25	0.71	2	F:transferase activity, transferring acyl groups	-	IPR029058 (G3DSA:3.40.50.GENE3D); IPR003386 (PFAM); NON_CYTOPLASMIC_DOMAIN (PHOBIUS); SIGNAL_PEPTIDE_H_REGION (PHOBIUS); SIGNAL_PEPTIDE_N_REGION (PHOBIUS); SIGNAL_PEPTIDE (PHOBIUS); SIGNAL_PEPTIDE_C_REGION (PHOBIUS); TMhelix (TMHMM)
71922	1-phosphatidylinositol-3-phosphate 5-kinase	3312	0	0.61	4	F:ion binding; P:signal transduction; P:biological_process	-	IPR000306 (PFAM); IPR000591 (PFAM); IPR002423 (PANTHER); IPR011011 (SUPERFAMILY); IPR011991 (G3DSA:1.10.10.GENE3D); IPR013083 (G3DSA:3.30.40.GENE3D); IPR017455 (PROFILE); IPR027409 (G3DSA:3.50.7.GENE3D); IPR027410 (G3DSA:3.30.260.GENE3D); PTHR11353:SF14 (PANTHER), SSF46785 (SUPERFAMILY)
73619	1-phosphatidylinositol-3-phosphate 5-kinase-like	633	8.16434e-62	0.71	0	-		NON_CYTOPLASMIC_DOMAIN (PHOBIUS); CYTOPLASMIC_DOMAIN (PHOBIUS); TRANSMEMBRANE (PHOBIUS)
54690	1-phosphatidylinositol- -bisphosphate	1750	0	0.81	10	P:signal transduction; F:signal transducer activity; F:lipid binding; F:ion binding; C:intracellular; F:molecular_function; P:catabolic process; P:lipid metabolic process	(3.1) Acting on ester bonds	IPR000909 (PFAM); IPR000980 (PRINTS); IPR001192 (PRINTS); IPR011992 (G3DSA:1.10.238.GENE3D); IPR011993 (G3DSA:2.30.29.GENE3D); IPR015359 (PFAM); IPR017946 (G3DSA:3.20.20.GENE3D); PTHR10336:SF55 (PANTHER), SSF47473 (SUPERFAMILY), SSF50729 (SUPERFAMILY), SSF55550 (SUPERFAMILY)
54691	1-phosphatidylinositol- -bisphosphate	814	2.00313e-76	0.86	9	P:signal transduction; F:signal transducer activity; C:intracellular; F:molecular_function; F:ion binding; P:catabolic process; P:lipid metabolic process	(3.1) Acting on ester bonds	IPR000008 (PFAM); IPR001192 (PANTHER); IPR008973 (SUPERFAMILY); IPR018029 (PROFILE); G3DSA:2.60.40.150 (GENE3D), PTHR10336:SF8 (PANTHER)
54693	1-phosphatidylinositol- -bisphosphate	964	4.38683e-130	0.83	8	P:signal transduction; F:signal transducer activity; C:intracellular; F:molecular_function; F:ion binding; P:catabolic process; P:lipid metabolic process	(3.1) Acting on ester bonds	IPR000909 (PFAM); IPR001192 (PRINTS); IPR001711 (PFAM); IPR017946 (G3DSA:3.20.20.GENE3D); IPR018029 (PROFILE); PTHR10336:SF56 (PANTHER)
55140	1-phosphatidylinositol- -bisphosphate phosphodiesterase	2915	1.68816e-88	0.48	5	P:intracellular signal transduction; F:calcium ion binding; F:protein binding; F:phosphatidylinositol phospholipase C activity; P:lipid metabolic process		IPR001192 (PRINTS); IPR001849 (SMART); IPR000909 (SMART); IPR002048 (SMART); IPR000008 (SMART); IPR001711 (SMART); IPR001711 (PFAM); IPR015359 (PFAM); IPR000008 (PFAM); IPR011993 (G3DSA:2.30.29.GENE3D); IPR017946 (G3DSA:3.20.20.GENE3D); IPR011992 (G3DSA:1.10.238.GENE3D); IPR011992 (G3DSA:1.10.238.GENE3D); IPR000008 (G3DSA:2.60.40.GENE3D); IPR000909 (PFAM); IPR001192 (PANTHER); IPR000909 (PROSITE_…
55462	1-phosphatidylinositol- -bisphosphate phosphodiesterase classes i and ii isoform 1	163	2.46915e-28	0.98	9	P:signal transduction; F:signal transducer activity; C:intracellular; F:molecular_function; F:ion binding; P:catabolic process; P:lipid metabolic process	(3.1) Acting on ester bonds	IPR001192 (PANTHER); IPR028407 (PTHR10336:PANTHER); IPR000008 (SUPERFAMILY)
56148	1-phosphatidylinositol- -bisphosphate phosphodiesterase classes i and ii-like isoform 2	3313	6.53719e-68	0.62	5	F:calcium ion binding; P:lipid catabolic process; F:phosphatidylinositol phospholipase C activity; P:intracellular signal transduction; F:signal transducer activity		Coil (COILS); Coil (COILS); IPR014815 (PFAM); G3DSA:1.20.1230.10 (GENE3D); IPR001192 (PANTHER); IPR028407 (PTHR10336:PANTHER); SSF69989 (SUPERFAMILY)
56361	1-phosphatidylinositol- -bisphosphate phosphodiesterase epsilon-1	200	6.29297e-22	0.79	1	P:signal transduction		IPR000159 (PFAM); IPR000159 (PROSITE_PROFILES); IPR029071 (SUPERFAMILY)
56609	1-phosphatidylinositol- -bisphosphate phosphodiesterase epsilon-1-like	629	1.04655e-97	0.83	3	P:intracellular signal transduction; F:phosphoric diester hydrolase activity; P:lipid metabolic process		IPR001192 (PRINTS); IPR011992 (G3DSA:1.10.238.GENE3D); IPR000909 (PFAM); IPR017946 (G3DSA:3.20.20.GENE3D); IPR015359 (PFAM); IPR001192 (PANTHER); IPR028398 (PTHR10336:PANTHER); IPR000909 (PROSITE_PROFILES); IPR017946 (SUPERFAMILY); SSF47473 (SUPERFAMILY)
57363	1-phosphatidylinositol- -bisphosphate phosphodiesterase gamma-1-like	1369	3.66749e-118	0.87	7	F:molecular_function; P:signal transduction; F:lipid binding; F:ion binding; P:catabolic process; P:lipid metabolic process	(3.1) Acting on ester bonds	IPR000909 (PFAM); IPR001192 (PRINTS); IPR001849 (PROFILE); IPR011993 (G3DSA:2.30.29.GENE3D); IPR017946 (G3DSA:3.20.20.GENE3D); PTHR10336:SF55 (PANTHER), SSF50729 (SUPERFAMILY)
58723	1-phosphatidylinositol- -bisphosphate phosphodiesterase-like	205	4.8394e-20	0.9	5	F:molecular_function; P:signal transduction; P:catabolic process; P:lipid metabolic process	(3.1) Acting on ester bonds	IPR001192 (PANTHER); IPR011993 (G3DSA:2.30.29.GENE3D); PTHR10336:SF8 (PANTHER)
60690	1-phosphatidylinositol- -bisphosphate phosphodiesterase-like isoform 2	1587	0	0.85	6	F:molecular_function; P:signal transduction; F:ion binding; P:catabolic process; P:lipid metabolic process	(3.1) Acting on ester bonds	IPR000909 (PFAM); IPR001192 (PRINTS); IPR001711 (PFAM); IPR011992 (G3DSA:1.10.238.GENE3D); IPR015359 (PFAM); IPR017946 (G3DSA:3.20.20.GENE3D); PTHR10336:SF8 (PANTHER), SSF47473 (SUPERFAMILY)
101524	2021248btroponin c	570	1.57093e-18	0.98	0	-		no IPS match
102027	2104214acys protease	177	5.34515e-08	0.5	0	-		no IPS match
102265	2108277aribosomal protein l11	180	7.53919e-18	0.9	0	-		IPR022803 (G3DSA:3.30.1440.GENE3D); IPR022803 (SUPERFAMILY)
103323	2109232ad- sp receptor-associated protein	163	1.09597e-14	0.81	0	-		IPR006214 (PFAM); PTHR23291:SF36 (PANTHER); IPR006214 (PANTHER); TRANSMEMBRANE (PHOBIUS); CYTOPLASMIC_DOMAIN (PHOBIUS); NON_CYTOPLASMIC_DOMAIN (PHOBIUS); TMhelix (TMHMM)
103648	2111232aactin-related protein	669	3.97126e-14	0.91	0	-		CYTOPLASMIC_DOMAIN (PHOBIUS); TRANSMEMBRANE (PHOBIUS); NON_CYTOPLASMIC_DOMAIN (PHOBIUS); TMhelix (TMHMM)
103839	2122243ae63-1 gene	1224	1.79177e-67	0.78	1	F:calcium ion binding		IPR002048 (SMART); IPR011992 (PFAM); IPR011992 (G3DSA:1.10.238.GENE3D); IPR011992 (G3DSA:1.10.238.GENE3D); PTHR23050:SF148 (PANTHER); PTHR23050 (PANTHER); IPR018247 (PROSITE_PATTERNS); IPR018247 (PROSITE_PATTERNS); IPR018247 (PROSITE_PATTERNS); IPR002048 (PROSITE_PROFILES); IPR002048 (PROSITE_PROFILES); IPR002048 (PROSITE_PROFILES); IPR002048 (PROSITE_PROFILES); SSF47473 (SUPERFAMILY)
104052	2209312aprotein kinase pk92b	2376	1.53922e-42	0.55	5	F:ion binding; P:cellular protein modification process; F:kinase activity; P:cellular amino acid metabolic process	(2.7) Transferring phosphorous-containing groups; (2.7) Transferring phosphorous-containing groups	IPR000719 (PFAM); IPR002290 (SMART); IPR008271 (PROSITE); IPR011009 (SUPERFAMILY); IPR017441 (PROSITE); IPR020635 (SMART); G3DSA:1.10.510.10 (GENE3D), G3DSA:3.30.200.20 (GENE3D), PTHR24361 (PANTHER), PTHR24361:SF96 (PANTHER)
108526	24-dehydrocholesterol reductase	1603	0	0.78	0	-		no IPS match
108882	26s protease regulatory	96	5.90452e-07	0.81	6	C:cytoplasm; F:peptidase activity; P:catabolic process; F:ion binding; F:ATPase activity; P:biological_process	(3.6) Acting on acid anhydrides	G3DSA:1.10.8.60 (GENE3D), PTHR23073 (PANTHER), PTHR23073:SF13 (PANTHER)
1956	26s protease regulatory subunit 10b-like	784	1.18442e-158	0.98	2	F:molecular_function; F:ion binding	(3.6) Acting on acid anhydrides	IPR003593 (SMART); IPR003959 (PFAM); IPR027417 (SUPERFAMILY); G3DSA:3.40.50.300 (GENE3D), PTHR23073 (PANTHER), PTHR23073:SF10 (PANTHER)
9634	26s protease regulatory subunit 7	753	1.7494e-22	1	1	F:ATP binding		IPR027417 (G3DSA:3.40.50.GENE3D); IPR003959 (PFAM); PTHR23073:SF13 (PANTHER); PTHR23073 (PANTHER); IPR027417 (SUPERFAMILY)
13434	26s proteasome non-atpase regulatory	2269	0	0.86	2	C:intracellular; C:protein complex; F:molecular_function	-	IPR000717 (PFAM); PTHR10539 (PANTHER), SSF46785 (SUPERFAMILY)
16377	26s proteasome non-atpase regulatory subunit 10-like	834	1.99404e-20	0.55	1	F:molecular_function	-	IPR002110 (PFAM); IPR020683 (G3DSA:1.25.40.GENE3D); PTHR24198 (PANTHER)
16378	26s proteasome non-atpase regulatory subunit 10-like	1039	1.74227e-80	0.72	1	F:protein binding		IPR002110 (PRINTS); IPR002110 (SMART); IPR002110 (PFAM); PF13857 (PFAM); IPR020683 (G3DSA:1.25.40.GENE3D); IPR020683 (PFAM); IPR020683 (G3DSA:1.25.40.GENE3D); PTHR24199 (PANTHER); IPR002110 (PROSITE_PROFILES); IPR020683 (PROSITE_PROFILES); IPR002110 (PROSITE_PROFILES); IPR002110 (PROSITE_PROFILES); IPR002110 (PROSITE_PROFILES); IPR002110 (PROSITE_PROFILES); IPR020683 (SUPERFAMILY)
19288	26s proteasome non-atpase regulatory subunit 13	2227	1.01758e-145	0.89	1	F:molecular_function	-	IPR000717 (PFAM); PTHR10539 (PANTHER), SSF46785 (SUPERFAMILY)
24106	26s proteasome non-atpase regulatory subunit 14 isoform 1	576	3.66077e-25	0.96	0	-		IPR024969 (PFAM); PTHR10410:SF5 (PANTHER); PTHR10410 (PANTHER)
14418	26s proteasome non-atpase regulatory subunit 1- partial	447	3.97297e-67	0.94	0	-		PTHR10943 (PANTHER); PTHR10943:SF2 (PANTHER)
25192	26s proteasome non-atpase regulatory subunit 4	1868	1.54462e-164	0.81	1	P:catabolic process	-	IPR002035 (G3DSA:3.40.50.GENE3D); IPR003903 (PFAM); IPR027040 (PANTHER); PTHR10223:SF0 (PANTHER), PF13519 (PFAM), SSF53300 (SUPERFAMILY)
27683	26s proteasome non-atpase regulatory subunit 5 (26s proteasome subunit s5b) (26s protease subunit s5 basic)	494	5.42183e-11	0.57	2	P:proteasome assembly; F:binding		IPR019538 (PFAM); IPR011989 (G3DSA:1.25.10.GENE3D); IPR016024 (SUPERFAMILY)
28957	26s proteasome non-atpase regulatory subunit 6-like	227	3.37778e-24	0.8	0	-		Coil (COILS); IPR019585 (PFAM); PTHR14145 (PANTHER); PTHR14145:SF1 (PANTHER)
29269	26s proteasome non-atpase regulatory subunit 7-like	1543	2.95059e-174	0.97	1	F:molecular_function	-	IPR000555 (PFAM); IPR024969 (PFAM); PTHR10540 (PANTHER), PTHR10540:SF7 (PANTHER)
29478	26s proteasome non-atpase regulatory subunit 8	380	4.05916e-48	0.86	2	C:intracellular; C:protein complex; P:biological_process	-	IPR005062 (PFAM); IPR006746 (PANTHER)
29479	26s proteasome non-atpase regulatory subunit 8	993	3.44931e-126	0.86	2	C:intracellular; C:protein complex; P:biological_process	-	IPR006746 (PANTHER); PF10075 (PFAM)
30147	27 kda hemolymph	499	2.18408e-22	0.59	0	-		IPR009832 (PFAM); PTHR20997 (PANTHER)
30435	28s ribosomal protein mitochondrial	642	1.81908e-08	1	5	C:ribosome; F:structural constituent of ribosome; F:RNA binding; P:translation; P:ribosome biogenesis	-	CYTOPLASMIC_DOMAIN (PHOBIUS); NON_CYTOPLASMIC_DOMAIN (PHOBIUS); TRANSMEMBRANE (PHOBIUS)
30436	28s ribosomal protein mitochondrial	1751	8.81588e-90	0.64	0	-		IPR019374 (PFAM); PTHR13071:SF4 (PANTHER); PTHR13071 (PANTHER)
30438	28s ribosomal protein mitochondrial	1816	6.87984e-167	0.65	5	F:structural constituent of ribosome; C:mitochondrion; C:ribosome; P:translation; P:ribosome biogenesis	-	IPR010793 (PFAM); PTHR13014 (PANTHER), SignalP-NN(euk) (SIGNALP)
30440	28s ribosomal protein mitochondrial	280	1.01444e-08	0.57	4	F:structural constituent of ribosome; P:translation; C:ribosome; P:ribosome biogenesis	-	IPR001865 (PRINTS); IPR005706 (PANTHER); IPR018130 (PROSITE); IPR023591 (SUPERFAMILY); G3DSA:3.40.50.10490 (GENE3D)
31069	28s ribosomal protein mitochondrial-like	761	2.80775e-39	0.87	0	-		no IPS match
31070	28s ribosomal protein mitochondrial-like	2167	1.21358e-16	0.66	0	-		IPR020373 (PFAM); PD404576 (PRODOM)
85676	2-acylglycerol o-acyltransferase 1-like	2578	7.74169e-108	0.69	1	F:transferase activity, transferring acyl groups other than amino-acyl groups		IPR007130 (PFAM); IPR007130 (PANTHER); NON_CYTOPLASMIC_DOMAIN (PHOBIUS); CYTOPLASMIC_DOMAIN (PHOBIUS); TRANSMEMBRANE (PHOBIUS); SSF69593 (SUPERFAMILY); TMhelix (TMHMM)
86120	2-acylglycerol o-acyltransferase 2 (monoacylglycerol o-acyltransferase 2) (acyl :monoacylglycerol acyltransferase 2) (diacylglycerol acyltransferase 2-like protein 5) (diacylglycerol o-acyltransferase candidate 5) (hd	865	2.66655e-10	0.73	0	-		tmhmm (TMHMM)
86400	2-amino-3-ketobutyrate coenzyme a	123	7.08022e-11	0.85	7	F:ion binding; F:transferase activity, transferring acyl groups; F:ligase activity; P:cellular amino acid metabolic process; P:biosynthetic process	(2.3) Acyltransferases	IPR015422 (G3DSA:3.90.1150.GENE3D); PTHR13693 (PANTHER), PTHR13693:SF14 (PANTHER)
86610	2-amino-3-ketobutyrate coenzyme a mitochondrial-like	160	7.01826e-14	0.97	0	-		NON_CYTOPLASMIC_DOMAIN (PHOBIUS); CYTOPLASMIC_DOMAIN (PHOBIUS); TRANSMEMBRANE (PHOBIUS); TMhelix (TMHMM)
86835	2-deoxyglucose-6-phosphate phosphatase, putative	997	8.33642e-86	0.72	1	F:hydrolase activity		CYTOPLASMIC_DOMAIN (PHOBIUS); TRANSMEMBRANE (PHOBIUS); NON_CYTOPLASMIC_DOMAIN (PHOBIUS); TMhelix (TMHMM)
87119	2-deoxyribose-5-phosphate aldolase homolog	321	9.9566e-17	0.71	3	F:molecular_function	-	IPR011343 (PANTHER); PTHR10889:SF5 (PANTHER)
88324	2-hydroxyphytanoyl-coa lyase	6459	1.48022e-29	0.48	3	F:ion binding; F:molecular_function	-	IPR000399 (PROSITE); IPR011766 (PFAM); IPR012000 (PFAM); IPR012001 (PFAM); G3DSA:3.40.50.1220 (GENE3D), G3DSA:3.40.50.970 (GENE3D), PTHR18968 (PANTHER), PTHR18968:SF1 (PANTHER), SignalP-NN(euk) (SIGNALP), tmhmm (TMHMM), SSF52467 (SUPERFAMILY), SSF52518 (SUPERFAMILY)
87661	2-hydroxyphytanoyl- lyase	1436	1.64618e-19	0.47	2	F:ion binding	-	IPR012000 (PFAM); IPR012001 (PFAM); G3DSA:3.40.50.1220 (GENE3D), G3DSA:3.40.50.970 (GENE3D), PTHR18968 (PANTHER), PTHR18968:SF1 (PANTHER), SignalP-NN(euk) (SIGNALP), SSF52467 (SUPERFAMILY), SSF52518 (SUPERFAMILY)
88575	2-methoxy-6-polyprenyl- -benzoquinol mitochondrial-like	827	1.22517e-14	0.81	0	-		no IPS match
90945	2-oxo-4-hydroxy-4-carboxy-5-ureidoimidazoline decarboxylase-like	743	2.47447e-36	0.57	1	P:allantoin biosynthetic process		IPR018020 (G3DSA:1.10.3330.GENE3D); IPR018020 (PFAM); IPR017580 (TIGRFAM); PTHR10395 (PANTHER); PTHR10395:SF14 (PANTHER); SSF158694 (SUPERFAMILY)
91142	2-oxoglutarate dehydrogenase	918	1.09459e-20	0.71	6	F:oxidoreductase activity; P:generation of precursor metabolites and energy; F:ion binding; P:cellular amino acid metabolic process; P:catabolic process; P:cellular nitrogen compound metabolic process; C:cytoplasm; C:protein complex	(1.2) Acting on the aldehyde or oxo group of donors	IPR011603 (PANTHER); PTHR23152:SF0 (PANTHER)
91937	2-oxoglutarate dehydrogenase, putative	160	3.01018e-18	0.76	3	F:oxidoreductase activity; P:biological_process	-	IPR029061 (G3DSA:3.40.50.GENE3D); IPR001017 (PFAM); IPR011603 (PANTHER); IPR029061 (SUPERFAMILY)
91938	2-oxoglutarate dehydrogenase, putative	209	3.37706e-19	0.7	3	P:biological_process; F:oxidoreductase activity	-	IPR005475 (PFAM); IPR011603 (PANTHER); IPR029061 (SUPERFAMILY)
91941	2-oxoglutarate dehydrogenase, putative	167	4.21201e-16	0.77	3	F:oxidoreductase activity; P:biological_process	-	IPR029061 (G3DSA:3.40.50.GENE3D); IPR001017 (PFAM); PTHR23152:SF4 (PANTHER); IPR011603 (PANTHER); IPR029061 (SUPERFAMILY)
92388	2-oxoglutarate mitochondrial-like isoform 1	1489	0	0.86	6	F:oxidoreductase activity; P:generation of precursor metabolites and energy; F:ion binding; P:cellular amino acid metabolic process; P:catabolic process; P:cellular nitrogen compound metabolic process; C:cytoplasm; C:protein complex	(1.2) Acting on the aldehyde or oxo group of donors	IPR001017 (PFAM); IPR011603 (PANTHER); G3DSA:3.40.50.970 (GENE3D), PTHR23152:SF0 (PANTHER), SignalP-NN(euk) (SIGNALP), SSF52518 (SUPERFAMILY)
92813	2-oxoglutarate mitochondrial-like isoform 4	1563	7.65798e-11	0.8	0	-		no IPS match
93300	2-oxoisovalerate dehydrogenase subunit mitochondrial-like	154	4.457e-12	0.84	2	F:molecular_function; P:biological_process	-	no IPS match
85444	2 -phosphodiesterase 12-like	585	1.62177e-47	0.74	0	-		IPR005135 (SUPERFAMILY); PTHR12121 (PANTHER), PTHR12121:SF12 (PANTHER)
38165	30s ribosomal protein s10-like	443	2.23268e-44	0.86	5	F:structural constituent of ribosome; C:ribosome; P:translation; F:RNA binding; P:ribosome biogenesis	-	IPR001848 (PRINTS); IPR018268 (PROSITE); IPR027486 (G3DSA:3.30.70.GENE3D); PTHR11700:SF2 (PANTHER)
38374	30s ribosomal protein s9-like	592	1.5151e-18	0.78	3	C:intracellular	-	IPR000754 (PFAM); IPR014721 (G3DSA:3.30.230.GENE3D); IPR000754 (PANTHER); IPR020568 (SUPERFAMILY)
40137	33 kda inner dynein arm light	871	5.35186e-23	0.8	0	-		Coil (COILS); IPR019347 (PFAM); PTHR13183 (PANTHER)
40573	34b cg9354-pa	190	2.41456e-18	1	4	C:ribosome; F:structural constituent of ribosome; P:translation; P:ribosome biogenesis	-	no IPS match
31958	3 -5 exoribonuclease csl4 homolog	515	3.54927e-27	0.87	2	C:intracellular; C:protein complex; F:RNA binding	-	PTHR12686 (PANTHER); PTHR12686:SF8 (PANTHER); IPR012340 (SUPERFAMILY)
41203	39s ribosomal protein l13-like	418	9.01063e-11	0.52	4	F:structural constituent of ribosome; C:ribosome; P:translation; P:ribosome biogenesis	-	IPR005822 (PIR); IPR005823 (TIGRFAMs); IPR023564 (G3DSA:3.90.1180.GENE3D); PTHR11545:SF2 (PANTHER)
41425	39s ribosomal protein mitochondrial	126	2.36774e-08	0.85	0	-		no IPS match
41428	39s ribosomal protein mitochondrial	165	1.79068e-16	0.94	4	C:ribosome; F:structural constituent of ribosome; P:translation; P:ribosome biogenesis	-	IPR020784 (G3DSA:3.30.1550.GENE3D); IPR020784 (PFAM); PD001367 (PRODOM); IPR020784 (SUPERFAMILY)
41912	39s ribosomal protein mitochondrial-like	376	1.60771e-09	0.65	0	-		IPR019346 (PFAM)
41914	39s ribosomal protein mitochondrial-like	386	1.07591e-12	0.69	0	-		no IPS match
41916	39s ribosomal protein mitochondrial-like	1334	6.61126e-120	0.75	2	F:ion binding; P:tRNA metabolic process; P:cellular amino acid metabolic process	-	IPR012675 (G3DSA:3.10.20.GENE3D); IPR012947 (PFAM); IPR015552 (PTHR11451:PANTHER); IPR018163 (SUPERFAMILY); G3DSA:3.30.54.20 (GENE3D), PTHR11451 (PANTHER)
41917	39s ribosomal protein mitochondrial-like	5381	5.96983e-85	0.71	0	-		IPR009053 (SUPERFAMILY)
41920	39s ribosomal protein mitochondrial-like	1273	1.00238e-87	0.72	3	C:mitochondrial ribosome; F:structural constituent of ribosome; P:translation		Coil (COILS); IPR010729 (PFAM); PTHR21183:SF18 (PANTHER); IPR010729 (PANTHER)
41923	39s ribosomal protein mitochondrial-like	1265	5.89887e-100	0.67	3	P:RNA processing; F:ribonuclease III activity; F:RNA binding		IPR000999 (G3DSA:1.10.1520.GENE3D); PTHR14488 (PANTHER); IPR000999 (PROSITE_PROFILES); IPR000999 (SUPERFAMILY); SSF54768 (SUPERFAMILY)
33519	3-hydroxy-3-methylglutaryl-coenzyme a	3805	0	0.73	8	C:cellular_component; F:oxidoreductase activity; P:small molecule metabolic process; P:cellular nitrogen compound metabolic process; P:cofactor metabolic process; P:biological_process; P:biosynthetic process; P:lipid metabolic process; F:molecular_function; C:endoplasmic reticulum	(1.1) Acting on the CH-OH group of donors	IPR000731 (PROFILE); IPR002202 (PRINTS); IPR004554 (TIGRFAMs); IPR004816 (TIGRFAMs); IPR009023 (G3DSA:3.30.70.GENE3D); IPR009029 (SUPERFAMILY); IPR023074 (G3DSA:3.90.770.GENE3D); IPR023076 (PROSITE); IPR023282 (G3DSA:1.10.3270.GENE3D); G3DSA:1.20.1640.10 (GENE3D), PF12349 (PFAM), SignalP-NN(euk) (SIGNALP), tmhmm (TMHMM)
32810	3-hydroxy-3-methylglutaryl coenzyme a synthase	4458	0	0.79	7	P:biosynthetic process; P:lipid metabolic process; F:transferase activity, transferring acyl groups; P:sulfur compound metabolic process; P:cofactor metabolic process; P:cellular amino acid metabolic process; P:catabolic process; P:small molecule metabolic process	(2.3) Acyltransferases	IPR000590 (PROSITE); IPR010122 (TIGRFAMs); IPR013528 (PFAM); IPR013746 (PFAM); IPR016038 (G3DSA:3.40.47.GENE3D); IPR016039 (SUPERFAMILY); PTHR11877 (PANTHER), PTHR11877:SF10 (PANTHER)
33102	3-hydroxy-3-methylglutaryl- reductase	1891	1.97732e-151	0.65	6	C:cellular_component; F:oxidoreductase activity; P:cellular nitrogen compound metabolic process; P:small molecule metabolic process; P:cofactor metabolic process; F:molecular_function; P:biological_process; P:biosynthetic process; P:lipid metabolic process	(1.1) Acting on the CH-OH group of donors	IPR000731 (PROFILE); IPR002202 (PRINTS); IPR009029 (SUPERFAMILY); IPR023074 (G3DSA:3.90.770.GENE3D); IPR023282 (G3DSA:1.10.3270.GENE3D); PF12349 (PFAM), SignalP-NN(euk) (SIGNALP), tmhmm (TMHMM)
33786	3-hydroxyacyl- dehydratase 2-like	776	1.1946e-16	0.67	0	-		IPR007482 (PFAM); PTHR11035:SF3 (PANTHER); IPR007482 (PANTHER); TRANSMEMBRANE (PHOBIUS); CYTOPLASMIC_DOMAIN (PHOBIUS); TRANSMEMBRANE (PHOBIUS); NON_CYTOPLASMIC_DOMAIN (PHOBIUS); TRANSMEMBRANE (PHOBIUS); NON_CYTOPLASMIC_DOMAIN (PHOBIUS); CYTOPLASMIC_DOMAIN (PHOBIUS); TMhelix (TMHMM); TMhelix (TMHMM)
35462	3-hydroxyisobutyrate dehydrogenase, putative	1368	3.24264e-102	0.68	8	F:oxidoreductase activity; P:cellular nitrogen compound metabolic process; P:carbohydrate metabolic process; P:catabolic process; P:small molecule metabolic process; P:cofactor metabolic process; F:molecular_function; P:cellular amino acid metabolic process	(1.1) Acting on the CH-OH group of donors; (1.1) Acting on the CH-OH group of donors	IPR002204 (PROSITE); IPR006115 (PFAM); IPR008927 (SUPERFAMILY); IPR011548 (TIGRFAMs); IPR013328 (G3DSA:1.10.1040.GENE3D); IPR015815 (PIR); IPR016040 (G3DSA:3.40.50.GENE3D); PTHR22981:SF7 (PANTHER), PF14833 (PFAM), SSF51735 (SUPERFAMILY)
36129	3-hydroxyisobutyrate mitochondrial-like	736	1.40179e-50	0.79	3	P:biological_process; F:oxidoreductase activity; F:molecular_function	-	IPR008927 (SUPERFAMILY); IPR013328 (G3DSA:1.10.1040.GENE3D); IPR015815 (PANTHER); PTHR22981:SF7 (PANTHER), PF14833 (PFAM), SignalP-NN(euk) (SIGNALP)
36130	3-hydroxyisobutyrate mitochondrial-like	312	3.9849e-29	0.76	3	F:oxidoreductase activity; P:biological_process	-	IPR029154 (PFAM); IPR013328 (G3DSA:1.10.1040.GENE3D); PTHR22981 (PANTHER); PTHR22981:SF44 (PANTHER); IPR008927 (SUPERFAMILY)
36745	3-hydroxykynurenine transaminase	1269	2.06016e-19	0.64	2	F:pyridoxal phosphate binding; F:catalytic activity		IPR015422 (G3DSA:3.90.1150.GENE3D); PTHR21152 (PANTHER); IPR015424 (SUPERFAMILY)
36994	3-ketoacyl- mitochondrial-like	1322	1.19292e-121	0.83	2	P:biological_process; F:molecular_function	-	IPR002155 (PANTHER); IPR016038 (G3DSA:3.40.47.GENE3D); IPR016039 (SUPERFAMILY); IPR020610 (PROSITE); IPR020613 (PROSITE); IPR020616 (PFAM); IPR020617 (PFAM); PTHR18919:SF10 (PANTHER)
36997	3-ketoacyl- mitochondrial-like	467	3.40433e-30	0.86	2	F:transferase activity, transferring acyl groups; P:biological_process	-	no IPS match
37700	3-phosphoinositide-dependent protein kinase 1-like	361	2.41224e-21	0.89	0	-		no IPS match
43337	40s ribosomal protein	904	4.28734e-48	0.97	4	C:ribosome; F:structural constituent of ribosome; P:translation; P:ribosome biogenesis	-	no IPS match
43355	40s ribosomal protein	404	6.0691e-83	0.96	4	C:ribosome; F:structural constituent of ribosome; P:translation; P:ribosome biogenesis	-	IPR001210 (PFAM); IPR001210 (G3DSA:1.10.60.GENE3D); PTHR10732:SF0 (PANTHER); IPR001210 (PANTHER); IPR018273 (PROSITE_PATTERNS); IPR001210 (HAMAP); IPR001210 (SUPERFAMILY)
43382	40s ribosomal protein	313	6.00326e-44	0.91	4	C:ribosome; F:structural constituent of ribosome; P:translation; P:ribosome biogenesis	-	IPR000630 (PANTHER); G3DSA:3.30.1370.30 (GENE3D), G3DSA:3.30.1490.10 (GENE3D)
43402	40s ribosomal protein	205	4.21865e-18	0.86	4	C:ribosome; F:structural constituent of ribosome; P:translation; P:ribosome biogenesis	-	no IPS match
43405	40s ribosomal protein	288	1.22968e-26	0.94	4	C:ribosome; F:structural constituent of ribosome; P:translation; P:ribosome biogenesis	-	IPR022309 (PFAM); IPR001047 (PANTHER)
43416	40s ribosomal protein	188	3.47989e-17	0.94	4	C:ribosome; F:structural constituent of ribosome; P:translation; P:ribosome biogenesis	-	IPR001209 (PFAM); PTHR12010 (PANTHER); PTHR12010:SF2 (PANTHER)
43449	40s ribosomal protein	194	9.94129e-09	1	1	C:ribosome	-	no IPS match
43452	40s ribosomal protein	99	5.74826e-12	0.9	4	C:ribosome; F:structural constituent of ribosome; P:translation; P:ribosome biogenesis	-	PTHR11885 (PANTHER)
43458	40s ribosomal protein	101	2.42339e-12	0.87	4	C:ribosome; F:structural constituent of ribosome; P:translation; P:ribosome biogenesis	-	no IPS match
43475	40s ribosomal protein	515	2.94126e-56	0.97	4	C:ribosome; F:structural constituent of ribosome; P:translation; P:ribosome biogenesis	-	IPR000892 (PANTHER)
43485	40s ribosomal protein	966	1.44252e-83	0.93	4	C:ribosome; P:catabolic process; F:molecular_function; P:cellular protein modification process	(3.1) Acting on ester bonds	PTHR11830 (PANTHER); PTHR11830:SF4 (PANTHER); SSF54001 (SUPERFAMILY)
43490	40s ribosomal protein	124	5.14878e-13	0.9	5	F:structural constituent of ribosome; F:RNA binding; C:ribosome; P:translation; P:ribosome biogenesis	-	IPR027486 (PFAM); IPR027486 (G3DSA:3.30.70.GENE3D); PTHR11700:SF8 (PANTHER); IPR001848 (PANTHER); IPR027486 (SUPERFAMILY)
43514	40s ribosomal protein	284	3.56931e-22	1	4	C:ribosome; F:structural constituent of ribosome; P:translation; P:ribosome biogenesis	-	no IPS match
43531	40s ribosomal protein	481	4.73963e-28	0.83	4	C:ribosome; F:structural constituent of ribosome; P:translation; P:ribosome biogenesis	-	no IPS match
43542	40s ribosomal protein	352	9.40791e-75	0.98	4	F:structural constituent of ribosome; C:ribosome; P:translation; P:ribosome biogenesis	-	IPR006032 (PIR); IPR012340 (G3DSA:2.40.50.GENE3D); PTHR11652:SF3 (PANTHER)
43989	40s ribosomal protein s10-like isoform 1	468	1.40454e-36	0.83	0	-		IPR005326 (PFAM); PTHR12146 (PANTHER)
44910	40s ribosomal protein s11	325	8.9305e-49	0.94	4	C:ribosome; F:structural constituent of ribosome; P:translation; P:ribosome biogenesis	-	IPR000266 (PANTHER); PTHR10744:SF2 (PANTHER), SignalP-NN(euk) (SIGNALP)
45492	40s ribosomal protein s11-like	720	2.14436e-67	0.89	3	C:ribosome; F:structural constituent of ribosome; P:translation		IPR000266 (PRINTS); IPR000266 (PFAM); IPR028333 (TIGRFAM); IPR012340 (G3DSA:2.40.50.GENE3D); IPR000266 (PANTHER); IPR019979 (PROSITE_PATTERNS); IPR000266 (PRODOM); IPR000266 (HAMAP); IPR012340 (SUPERFAMILY)
45775	40s ribosomal protein s12	98	4.07652e-13	0.93	4	C:ribosome; F:structural constituent of ribosome; P:translation; P:ribosome biogenesis	-	IPR029064 (G3DSA:3.30.1330.GENE3D); IPR004038 (PFAM); IPR000530 (PANTHER); IPR029064 (SUPERFAMILY)
46047	40s ribosomal protein s12-like	255	2.49063e-16	0.81	3	C:ribosome; F:structural constituent of ribosome; P:translation		IPR000530 (PRINTS); IPR029064 (G3DSA:3.30.1330.GENE3D); IPR004038 (PFAM); IPR000530 (PANTHER); IPR029064 (SUPERFAMILY)
47576	40s ribosomal protein s15	286	3.05808e-34	0.86	5	F:structural constituent of ribosome; F:RNA binding; C:ribosome; P:translation; P:ribosome biogenesis	-	no IPS match
47600	40s ribosomal protein s15	506	3.18288e-50	0.95	5	F:structural constituent of ribosome; P:translation; C:ribosome; F:RNA binding; P:ribosome biogenesis	-	IPR002222 (PRINTS); IPR005713 (TIGRFAMs); IPR020934 (PROSITE); IPR023575 (G3DSA:3.30.860.GENE3D)
48456	40s ribosomal protein s15aa-like isoform 3	165	3.28407e-09	0.8	4	C:ribosome; F:structural constituent of ribosome; P:translation; P:ribosome biogenesis	-	IPR000630 (PANTHER); G3DSA:3.30.1490.10 (GENE3D)
47904	40s ribosomal protein s15a-like	90	3.4371e-11	0.96	4	P:translation; F:structural constituent of ribosome; C:ribosome; P:ribosome biogenesis	-	G3DSA:3.30.1370.30 (GENE3D); IPR000630 (PANTHER); IPR000630 (SUPERFAMILY)
49364	40s ribosomal protein s16	678	6.29845e-94	0.95	4	C:ribosome; F:structural constituent of ribosome; P:translation; P:ribosome biogenesis	-	IPR014721 (G3DSA:3.30.230.GENE3D); IPR000754 (PFAM); IPR000754 (PANTHER); PTHR21569:SF4 (PANTHER); IPR020574 (PROSITE_PATTERNS); IPR020568 (SUPERFAMILY)
49656	40s ribosomal protein s16-like	847	1.09064e-46	1	4	C:ribosome; F:structural constituent of ribosome; P:translation; P:ribosome biogenesis	-	IPR000754 (PANTHER); IPR014721 (G3DSA:3.30.230.GENE3D); IPR020568 (SUPERFAMILY); IPR020574 (PROSITE)
50563	40s ribosomal protein s16-like isoform 1	234	1.87749e-21	0.95	3	C:ribosome; P:translation; F:structural constituent of ribosome		IPR000754 (PFAM); IPR014721 (G3DSA:3.30.230.GENE3D); PTHR21569:SF4 (PANTHER); IPR000754 (PANTHER); IPR020568 (SUPERFAMILY)
51085	40s ribosomal protein s17	237	9.15012e-13	0.62	4	F:structural constituent of ribosome; P:translation; C:ribosome; C:intracellular		no IPS match
51213	40s ribosomal protein s17-like	181	2.12105e-12	0.66	3	C:ribosome; F:structural constituent of ribosome; P:translation		IPR001210 (PFAM); IPR001210 (G3DSA:1.10.60.GENE3D); PTHR10732:SF0 (PANTHER); IPR001210 (PANTHER); IPR001210 (SUPERFAMILY)
51232	40s ribosomal protein s18	468	1.95933e-71	0.95	5	C:ribosome; F:structural constituent of ribosome; F:RNA binding; P:translation; P:ribosome biogenesis	-	IPR001892 (PFAM); IPR001892 (PIRSF); G3DSA:1.10.8.50 (GENE3D); PTHR10871 (PANTHER); IPR001892 (PROSITE_PROFILES); IPR010979 (SUPERFAMILY)
51267	40s ribosomal protein s18-like	153	2.02853e-12	0.74	0	-		no IPS match
51290	40s ribosomal protein s19a-like	524	9.00621e-74	0.89	4	F:structural constituent of ribosome; C:ribosome; P:translation; P:ribosome biogenesis	-	IPR001266 (PRODOM); IPR011991 (G3DSA:1.10.10.GENE3D); IPR018277 (PROSITE); PTHR11710:SF0 (PANTHER), SSF46785 (SUPERFAMILY)
51296	40s ribosomal protein s19a-like	292	2.147e-15	0.94	4	C:ribosome; F:structural constituent of ribosome; P:translation; P:ribosome biogenesis	-	SignalP-NN(euk) (SIGNALP)
51403	40s ribosomal protein s20	293	2.63531e-30	1	4	F:structural constituent of ribosome; C:ribosome; P:translation; P:ribosome biogenesis	-	IPR027486 (PFAM); IPR027486 (G3DSA:3.30.70.GENE3D); PTHR11700:SF8 (PANTHER); IPR001848 (PANTHER); IPR027486 (SUPERFAMILY)
51429	40s ribosomal protein s20-like	1857	1.03326e-09	0.9	0	-		no IPS match
51431	40s ribosomal protein s20-like	208	6.75457e-16	0.97	0	-		IPR027486 (G3DSA:3.30.70.GENE3D)
51453	40s ribosomal protein s21-like	223	1.88822e-15	0.89	0	-		SignalP-NN(euk) (SIGNALP)
51479	40s ribosomal protein s23-like	151	1.10668e-23	0.91	3	F:structural constituent of ribosome; C:ribosome; P:translation		IPR012340 (G3DSA:2.40.50.GENE3D); IPR006032 (PFAM); IPR006032 (PANTHER); IPR006032 (PROSITE_PATTERNS); IPR012340 (SUPERFAMILY)
51653	40s ribosomal protein s25-like	237	7.44645e-17	0.89	0	-		no IPS match
51679	40s ribosomal protein s26	158	1.21135e-16	0.94	4	C:ribosome; F:structural constituent of ribosome; P:translation; P:ribosome biogenesis	-	CYTOPLASMIC_DOMAIN (PHOBIUS); TRANSMEMBRANE (PHOBIUS); NON_CYTOPLASMIC_DOMAIN (PHOBIUS); TMhelix (TMHMM)
51711	40s ribosomal protein s26-like	186	4.02602e-10	0.95	0	-		SignalP-NN(euk) (SIGNALP)
51764	40s ribosomal protein s28-like	154	3.17603e-07	0.81	4	C:ribosome; F:structural constituent of ribosome; P:translation; P:ribosome biogenesis	-	no IPS match
51800	40s ribosomal protein s29-like	411	4.67436e-30	0.94	5	F:structural constituent of ribosome; F:RNA binding; C:ribosome; P:translation; P:ribosome biogenesis	-	G3DSA:4.10.830.10 (GENE3D); IPR001209 (PFAM); PTHR12010 (PANTHER); IPR018271 (PROSITE_PATTERNS); SSF57716 (SUPERFAMILY)
51802	40s ribosomal protein s29-like	129	2.52544e-09	0.95	0	-		no IPS match
51339	40s ribosomal protein s2-like	96	3.34824e-08	0.81	0	-		IPR014721 (G3DSA:3.30.230.GENE3D)
51876	40s ribosomal protein s3a-like	187	1.03638e-12	0.71	3	C:ribosome; F:structural constituent of ribosome; P:translation		IPR001593 (PFAM); PTHR11830 (PANTHER)
51978	40s ribosomal protein s4-like	82	1.49028e-07	0.84	0	-		no IPS match
52125	40s ribosomal protein s7	183	3.20585e-22	0.88	4	C:ribosome; F:structural constituent of ribosome; P:translation; P:ribosome biogenesis	-	no IPS match
52155	40s ribosomal protein s7-like	89	1.16858e-10	0.93	4	C:ribosome; F:structural constituent of ribosome; P:translation; P:ribosome biogenesis	-	no IPS match
52193	40s ribosomal protein s7-like isoform 2	170	4.06425e-21	0.89	3	P:translation; C:ribosome; F:structural constituent of ribosome		IPR000554 (PFAM); PTHR11278:SF0 (PANTHER); IPR000554 (PANTHER)
52213	40s ribosomal protein s8-like	445	8.03714e-39	0.84	3	C:ribosome; P:translation; F:structural constituent of ribosome		IPR022309 (PFAM); IPR001047 (PANTHER)
52344	45 kda calcium-binding	588	4.63763e-17	0.77	1	F:calcium ion binding		no IPS match
42366	4-coumarate-- ligase 3-like	2929	0	0.71	2	F:molecular_function; P:biological_process	-	IPR000873 (PFAM); IPR020845 (PROSITE); IPR025110 (PFAM); G3DSA:2.30.38.10 (GENE3D), G3DSA:3.30.300.30 (GENE3D), G3DSA:3.40.50.980 (GENE3D), PTHR24096 (PANTHER), PTHR24096:SF16 (PANTHER), SSF56801 (SUPERFAMILY)
42670	4-hydroxybenzoate mitochondrial-like	1099	7.27296e-63	0.83	2	C:integral to membrane; F:prenyltransferase activity		IPR000537 (PFAM); PTHR11048 (PANTHER); PTHR11048:SF7 (PANTHER); CYTOPLASMIC_DOMAIN (PHOBIUS); CYTOPLASMIC_DOMAIN (PHOBIUS); NON_CYTOPLASMIC_DOMAIN (PHOBIUS); TRANSMEMBRANE (PHOBIUS); TRANSMEMBRANE (PHOBIUS)
42874	4-hydroxyphenylpyruvate dioxygenase	196	2.65279e-10	0.94	5	F:ion binding; P:biological_process; F:oxidoreductase activity; P:cellular amino acid metabolic process	(1.1) Acting on the CH-OH group of donors	no IPS match
43091	4-hydroxyphenylpyruvate dioxygenase, putative	346	2.09131e-19	0.92	5	F:ion binding; P:biological_process; F:oxidoreductase activity; P:cellular amino acid metabolic process	(1.1) Acting on the CH-OH group of donors	no IPS match
52552	50-kda dystrophin-associated glycoprotein	2120	1.18281e-96	0.67	1	C:sarcoglycan complex		IPR008908 (PFAM); IPR008908 (PANTHER); PTHR10132:SF14 (PANTHER); CYTOPLASMIC_DOMAIN (PHOBIUS); NON_CYTOPLASMIC_DOMAIN (PHOBIUS); TRANSMEMBRANE (PHOBIUS); TMhelix (TMHMM)
52576	50s ribosomal protein	387	8.72826e-15	0.52	3	P:translation; F:structural constituent of ribosome; C:ribosome		G3DSA:4.10.960.10 (GENE3D); IPR019927 (TIGRFAM); IPR000597 (PFAM); IPR019927 (PANTHER); IPR019926 (PROSITE_PATTERNS); IPR009000 (SUPERFAMILY)
52603	50s ribosomal protein l4-like	352	8.81353e-27	0.65	3	C:ribosome; F:structural constituent of ribosome; P:translation		IPR013005 (TIGRFAM); IPR023574 (G3DSA:3.40.1370.GENE3D); IPR002136 (PFAM); PTHR10746:SF6 (PANTHER); IPR013005 (PANTHER); IPR023574 (SUPERFAMILY)
52634	52 kda repressor of the inhibitor of the protein kinase-like	221	7.17827e-10	0.7	0	-		CYTOPLASMIC_DOMAIN (PHOBIUS); NON_CYTOPLASMIC_DOMAIN (PHOBIUS); TRANSMEMBRANE (PHOBIUS); TMhelix (TMHMM)
52638	52 kda repressor of the inhibitor of the protein kinase-like	224	7.18326e-11	0.56	1	F:molecular_function	-	IPR006612 (PFAM)
52640	52 kda repressor of the inhibitor of the protein kinase-like	522	2.56633e-09	0.64	1	F:protein dimerization activity		IPR008906 (PFAM)
52648	52 kda repressor of the inhibitor of the protein kinase-like	269	4.13026e-07	0.55	0	-		no IPS match
52652	52 kda repressor of the inhibitor of the protein kinase-like	357	1.84452e-09	0.82	0	-		SignalP-noTM (SIGNALP_GRAM_NEGATIVE)
52658	52 kda repressor of the inhibitor of the protein kinase-like	183	5.54983e-07	0.71	0	-		no IPS match
52661	52 kda repressor of the inhibitor of the protein kinase-like	190	1.20481e-07	0.65	0	-		no IPS match
52663	52 kda repressor of the inhibitor of the protein kinase-like	838	3.73669e-23	0.45	0	-		no IPS match
52669	52 kda repressor of the inhibitor of the protein kinase-like	170	1.244e-09	0.61	0	-		no IPS match
52679	52 kda repressor of the inhibitor of the protein kinase-like	568	1.43945e-15	0.55	0	-		SignalP-NN(euk) (SIGNALP), tmhmm (TMHMM)
52680	52 kda repressor of the inhibitor of the protein kinase-like	1477	3.83687e-10	0.52	0	-		no IPS match
52692	52 kda repressor of the inhibitor of the protein kinase-like	274	6.60023e-15	0.6	0	-		no IPS match
52474	5-3 exoribonuclease 1	307	3.55547e-10	0.53	0	-		PTHR12341:SF7 (PANTHER)
52364	5 -3 exoribonuclease 1 isoform 1	4891	0	0.56	3	F:nucleic acid binding; F:exonuclease activity; C:intracellular		no IPS match
52390	5 -3 exoribonuclease 1-like	166	5.64353e-09	0.61	3	F:RNA binding; F:nucleotidyltransferase activity; P:DNA metabolic process; P:biosynthetic process	(2.7) Transferring phosphorous-containing groups	IPR000477 (PFAM); PTHR19446 (PANTHER)
52403	5 -3 exoribonuclease 1-like isoform 2	1698	0	0.81	3	F:molecular_function; F:nuclease activity; C:intracellular	-	IPR004859 (PFAM); PTHR12341:SF7 (PANTHER)
52489	5-aminoimidazole-4-carboxamide ribonucleotide formyltransferase imp cyclohydrolase	2745	0	0.86	5	F:hydrolase activity, acting on carbon-nitrogen (but not peptide) bonds; P:cellular nitrogen compound metabolic process; P:biosynthetic process; P:small molecule metabolic process; F:molecular_function; C:protein complex; C:mitochondrion	(2.1) Transferring one-carbon groups; (3.5) Acting on carbon-nitrogen bonds, other than peptide bonds	IPR002695 (PIR); IPR011607 (G3DSA:3.40.50.GENE3D); IPR016193 (SUPERFAMILY); IPR024050 (G3DSA:1.10.287.GENE3D); IPR024051 (G3DSA:3.40.140.GENE3D)
52502	5-aminolevulinic acid synthase	4350	0	0.77	7	F:ion binding; F:transferase activity, transferring acyl groups; P:cellular amino acid metabolic process; P:cellular nitrogen compound metabolic process; P:biosynthetic process; P:cofactor metabolic process	(2.3) Acyltransferases	IPR004839 (PFAM); IPR010961 (TIGRFAMs); IPR015421 (G3DSA:3.40.640.GENE3D); IPR015422 (G3DSA:3.90.1150.GENE3D); IPR015424 (SUPERFAMILY); PTHR13693 (PANTHER), PTHR13693:SF7 (PANTHER), SignalP-NN(euk) (SIGNALP)
52417	5 -amp-activated protein kinase catalytic subunit alpha-2 isoform 2	5917	0	0.89	5	F:ion binding; P:cellular protein modification process; F:kinase activity; P:cellular amino acid metabolic process	(2.7) Transferring phosphorous-containing groups; (2.7) Transferring phosphorous-containing groups	IPR000719 (PFAM); IPR002290 (SMART); IPR008271 (PROSITE); IPR011009 (SUPERFAMILY); IPR017441 (PROSITE); IPR020635 (SMART); G3DSA:1.10.510.10 (GENE3D), G3DSA:3.30.200.20 (GENE3D), PTHR24343 (PANTHER), PTHR24343:SF82 (PANTHER)
52435	5 -amp-activated protein kinase subunit beta-1 isoform 1	2403	5.5548e-136	0.81	1	F:molecular_function	-	IPR006828 (PFAM); PTHR10343 (PANTHER)
52448	5 -amp-activated protein kinase subunit beta-2	1021	3.01112e-73	0.77	0	-		PTHR10343 (PANTHER), PTHR10343:SF16 (PANTHER)
52460	5 nucleotidase	1293	6.84274e-65	0.54	2	F:hydrolase activity; P:nucleotide catabolic process		IPR006179 (PRINTS); IPR029052 (G3DSA:3.60.21.GENE3D); IPR008334 (G3DSA:3.90.780.GENE3D); IPR008334 (PFAM); IPR006179 (PANTHER); PTHR11575:SF21 (PANTHER); IPR008334 (SUPERFAMILY); IPR029052 (SUPERFAMILY)
53016	60 kda ss-a ro	3694	9.55698e-88	0.55	1	F:RNA binding		IPR008858 (PFAM); PTHR14202 (PANTHER); PTHR14202:SF0 (PANTHER); NON_CYTOPLASMIC_DOMAIN (PHOBIUS); TRANSMEMBRANE (PHOBIUS); CYTOPLASMIC_DOMAIN (PHOBIUS); IPR008858 (PROSITE_PROFILES); IPR002035 (SUPERFAMILY); SSF140864 (SUPERFAMILY)
53030	60 kda ss-a ro ribonucleo	2974	6.82108e-65	0.54	2	F:RNA binding; C:ribonucleoprotein complex		SIGNAL_PEPTIDE_N_REGION (PHOBIUS); SIGNAL_PEPTIDE_C_REGION (PHOBIUS); SIGNAL_PEPTIDE_H_REGION (PHOBIUS); SIGNAL_PEPTIDE (PHOBIUS); NON_CYTOPLASMIC_DOMAIN (PHOBIUS); SignalP-noTM (SIGNALP_EUK)
53097	60s acidic ribosomal protein p1	135	3.39454e-07	0.85	4	C:ribosome; F:structural constituent of ribosome; P:translation; P:ribosome biogenesis	-	no IPS match
53121	60s acidic ribosomal protein p1-like	279	1.52388e-24	0.93	0	-		PF00428 (PFAM); PTHR21141 (PANTHER)
53140	60s acidic ribosomal protein p2	401	4.77212e-19	0.89	4	C:ribosome; F:structural constituent of ribosome; P:translation; P:ribosome biogenesis	-	PF00428 (PFAM); PTHR21141 (PANTHER); SIGNAL_PEPTIDE (PHOBIUS); NON_CYTOPLASMIC_DOMAIN (PHOBIUS); SIGNAL_PEPTIDE_N_REGION (PHOBIUS); SIGNAL_PEPTIDE_H_REGION (PHOBIUS); SIGNAL_PEPTIDE_C_REGION (PHOBIUS)
53173	60s ribosomal protein	260	5.34344e-31	0.89	4	C:ribosome; F:structural constituent of ribosome; P:translation; P:ribosome biogenesis	-	no IPS match
53177	60s ribosomal protein	86	4.09551e-11	0.89	4	C:ribosome; F:structural constituent of ribosome; P:translation; P:ribosome biogenesis	-	no IPS match
53187	60s ribosomal protein	261	3.80917e-20	1	4	C:ribosome; F:structural constituent of ribosome; P:translation; P:ribosome biogenesis	-	IPR002132 (PANTHER); IPR022803 (G3DSA:3.30.1440.GENE3D); PTHR11994:SF2 (PANTHER)
53200	60s ribosomal protein	195	1.43144e-23	0.84	4	C:ribosome; F:structural constituent of ribosome; P:translation; P:ribosome biogenesis	-	no IPS match
53214	60s ribosomal protein	290	1.04466e-14	0.82	5	C:ribosome; F:rRNA binding; F:structural constituent of ribosome; P:translation; P:ribosome biogenesis	-	G3DSA:3.30.420.100 (GENE3D); IPR025607 (PFAM); IPR005485 (PANTHER)
53222	60s ribosomal protein	101	5.25963e-07	0.81	4	C:ribosome; F:structural constituent of ribosome; P:translation; P:ribosome biogenesis	-	no IPS match
53224	60s ribosomal protein	246	4.23684e-39	0.97	1	C:ribosome	-	IPR023441 (G3DSA:2.30.170.GENE3D); IPR000988 (PFAM); IPR000988 (PANTHER)
53230	60s ribosomal protein	535	8.38819e-71	0.9	4	F:structural constituent of ribosome; C:ribosome; P:translation; P:ribosome biogenesis	-	SIGNAL_PEPTIDE_H_REGION (PHOBIUS); SIGNAL_PEPTIDE (PHOBIUS); SIGNAL_PEPTIDE_C_REGION (PHOBIUS); NON_CYTOPLASMIC_DOMAIN (PHOBIUS); SIGNAL_PEPTIDE_N_REGION (PHOBIUS); TMhelix (TMHMM)
53239	60s ribosomal protein	118	1.0105e-12	0.88	4	C:ribosome; F:structural constituent of ribosome; P:translation; P:ribosome biogenesis	-	IPR014722 (G3DSA:2.30.30.GENE3D); PTHR10497:SF0 (PANTHER); IPR001141 (PANTHER)
53241	60s ribosomal protein	297	5.60535e-38	0.92	4	C:ribosome; F:structural constituent of ribosome; P:translation; P:ribosome biogenesis	-	no IPS match
53246	60s ribosomal protein	292	6.71006e-36	0.88	5	F:structural constituent of ribosome; F:RNA binding; C:ribosome; P:translation; P:ribosome biogenesis	-	IPR028364 (PFAM); IPR016094 (G3DSA:3.30.190.GENE3D); PTHR23105:SF31 (PANTHER); PTHR23105 (PANTHER); IPR023674 (SUPERFAMILY)
53262	60s ribosomal protein	320	1.88929e-48	0.92	2	C:ribosome; P:ribosome biogenesis	-	tmhmm (TMHMM)
53263	60s ribosomal protein	214	6.1427e-22	0.75	3	C:intracellular	-	IPR001380 (PFAM); PTHR11722:SF0 (PANTHER); IPR001380 (PANTHER)
53271	60s ribosomal protein	100	3.85744e-10	0.9	1	C:ribosome	-	no IPS match
53275	60s ribosomal protein	101	5.26428e-11	0.9	4	C:ribosome; F:structural constituent of ribosome; P:translation; P:ribosome biogenesis	-	IPR001780 (PFAM); PTHR10902:SF0 (PANTHER); IPR001780 (PANTHER); IPR001780 (PRODOM); IPR009000 (SUPERFAMILY)
53282	60s ribosomal protein	172	2.78823e-17	0.92	4	C:ribosome; F:structural constituent of ribosome; P:translation; P:ribosome biogenesis	-	IPR021131 (PFAM); PTHR11721 (PANTHER); PTHR11721:SF3 (PANTHER); IPR021131 (SUPERFAMILY)
53289	60s ribosomal protein	87	1.93187e-10	0.89	4	C:ribosome; F:structural constituent of ribosome; P:translation; P:ribosome biogenesis	-	IPR000552 (PRODOM)
53293	60s ribosomal protein	295	3.27123e-19	0.92	4	C:ribosome; F:structural constituent of ribosome; P:translation; P:ribosome biogenesis	-	IPR002674 (PFAM); IPR011331 (G3DSA:2.20.25.GENE3D); CYTOPLASMIC_DOMAIN (PHOBIUS); TRANSMEMBRANE (PHOBIUS); NON_CYTOPLASMIC_DOMAIN (PHOBIUS); IPR011332 (SUPERFAMILY); TMhelix (TMHMM)
53300	60s ribosomal protein	259	7.33815e-26	0.77	3	C:intracellular	-	IPR015974 (G3DSA:1.10.1200.GENE3D); IPR000196 (PFAM); PTHR10722 (PANTHER); IPR000196 (SUPERFAMILY); IPR000196 (SUPERFAMILY)
53355	60s ribosomal protein l10a isoform 1	163	2.25613e-24	0.9	5	F:structural constituent of ribosome; F:RNA binding; C:ribosome; P:translation; P:ribosome biogenesis	-	NON_CYTOPLASMIC_DOMAIN (PHOBIUS); CYTOPLASMIC_DOMAIN (PHOBIUS); TRANSMEMBRANE (PHOBIUS); SignalP-noTM (SIGNALP_EUK); TMhelix (TMHMM)
53372	60s ribosomal protein l10a-like isoform 2	303	1.32399e-39	0.95	1	F:RNA binding		IPR028364 (PFAM); IPR016095 (G3DSA:3.40.50.GENE3D); IPR016094 (G3DSA:3.30.190.GENE3D); PTHR23105:SF36 (PANTHER); PTHR23105 (PANTHER); IPR023674 (SUPERFAMILY)
53391	60s ribosomal protein l10a-like isoform 4	87	1.09446e-07	0.82	0	-		IPR016095 (G3DSA:3.40.50.GENE3D)
53426	60s ribosomal protein l11-like	1138	3.02797e-09	0.52	3	C:ribosome; P:translation; F:structural constituent of ribosome		IPR022803 (G3DSA:3.30.1440.GENE3D); IPR002132 (PFAM); IPR002132 (PIRSF); IPR002132 (PFAM); IPR002132 (PANTHER); IPR020929 (PROSITE_PATTERNS); IPR020930 (HAMAP); IPR022803 (SUPERFAMILY)
53428	60s ribosomal protein l11-like	129	1.03072e-09	0.87	3	P:translation; F:structural constituent of ribosome; C:ribosome		IPR002132 (PFAM); IPR022803 (G3DSA:3.30.1440.GENE3D); IPR002132 (PANTHER); PTHR11994:SF8 (PANTHER); IPR022803 (SUPERFAMILY)
53449	60s ribosomal protein l12-like	174	7.09494e-07	0.52	0	-		no IPS match
53469	60s ribosomal protein l13a isoform 2	156	1.08775e-23	0.88	4	F:structural constituent of ribosome; C:ribosome; P:translation; P:ribosome biogenesis	-	no IPS match
53535	60s ribosomal protein l13a-like	253	4.50493e-25	0.94	3	F:structural constituent of ribosome; P:translation; C:large ribosomal subunit		IPR023564 (G3DSA:3.90.1180.GENE3D); IPR005822 (PFAM); IPR005822 (PANTHER); IPR005755 (PTHR11545:PANTHER); IPR023564 (SUPERFAMILY)
53560	60s ribosomal protein l14	1919	6.31157e-56	0.86	4	C:ribosome; F:structural constituent of ribosome; P:translation; P:ribosome biogenesis	-	no IPS match
53596	60s ribosomal protein l14-like	185	2.5822e-17	0.86	0	-		no IPS match
53611	60s ribosomal protein l15	168	4.16993e-21	0.76	3	C:intracellular	-	IPR000439 (PFAM); IPR024794 (G3DSA:3.40.1120.GENE3D); IPR000439 (PANTHER); IPR012678 (SUPERFAMILY)
53646	60s ribosomal protein l17 isoform 3	114	1.99781e-11	0.84	4	F:structural constituent of ribosome; C:ribosome; P:translation; P:ribosome biogenesis	-	IPR001063 (G3DSA:3.90.470.GENE3D); IPR005721 (PANTHER); IPR001063 (SUPERFAMILY)
53668	60s ribosomal protein l17-like	167	8.04818e-17	0.97	3	F:structural constituent of ribosome; P:translation; C:large ribosomal subunit		IPR001063 (PFAM); IPR001063 (G3DSA:3.90.470.GENE3D); IPR005721 (PANTHER); IPR018260 (PROSITE_PATTERNS); IPR001063 (SUPERFAMILY)
53686	60s ribosomal protein l18a	472	2.22945e-85	0.94	4	C:ribosome; F:structural constituent of ribosome; P:translation; P:ribosome biogenesis	-	IPR023573 (PFAM); G3DSA:3.10.20.10 (GENE3D); IPR021138 (PIRSF); PTHR10052 (PANTHER); IPR028877 (HAMAP); SSF160374 (SUPERFAMILY)
53711	60s ribosomal protein l18a-like	516	2.06485e-44	0.91	4	F:structural constituent of ribosome; C:ribosome; P:translation; P:ribosome biogenesis	-	IPR002670 (PTHR10052:PANTHER); IPR021138 (PANTHER); IPR023573 (PFAM); G3DSA:3.10.20.10 (GENE3D)
53778	60s ribosomal protein l19	241	2.6448e-22	0.88	4	F:structural constituent of ribosome; C:ribosome; P:translation; P:ribosome biogenesis	-	IPR000196 (PFAM); IPR015972 (G3DSA:1.10.1650.GENE3D); PTHR10722 (PANTHER)
53837	60s ribosomal protein l19-like	1466	1.81052e-105	0.94	4	F:structural constituent of ribosome; C:ribosome; P:translation; P:ribosome biogenesis	-	IPR000196 (PFAM); IPR015972 (G3DSA:1.10.1650.GENE3D); IPR015974 (G3DSA:1.10.1200.GENE3D); IPR023638 (PROSITE); PTHR10722 (PANTHER)
53871	60s ribosomal protein l22-like	446	2.64233e-45	0.91	4	F:structural constituent of ribosome; C:ribosome; P:translation; P:ribosome biogenesis	-	IPR002671 (PANTHER)
53945	60s ribosomal protein l23a-like	511	1.04329e-21	0.8	0	-		no IPS match
53902	60s ribosomal protein l23-like	254	1.70891e-27	0.94	0	-		NON_CYTOPLASMIC_DOMAIN (PHOBIUS); TRANSMEMBRANE (PHOBIUS); CYTOPLASMIC_DOMAIN (PHOBIUS); TMhelix (TMHMM)
53969	60s ribosomal protein l24	166	8.12314e-21	0.95	0	-		IPR000988 (PANTHER); IPR023441 (G3DSA:2.30.170.GENE3D); SSF57716 (SUPERFAMILY)
53996	60s ribosomal protein l24-like	379	6.18258e-32	0.88	0	-		tmhmm (TMHMM)
54027	60s ribosomal protein l26 isoform 1	149	5.55783e-15	0.94	4	F:structural constituent of ribosome; C:ribosome; P:translation; P:ribosome biogenesis	-	no IPS match
54096	60s ribosomal protein l27a	162	6.36569e-12	0.96	4	C:ribosome; F:structural constituent of ribosome; P:translation; P:ribosome biogenesis	-	CYTOPLASMIC_DOMAIN (PHOBIUS); TRANSMEMBRANE (PHOBIUS); NON_CYTOPLASMIC_DOMAIN (PHOBIUS)
54100	60s ribosomal protein l27a	221	1.59537e-26	0.92	0	-		IPR021131 (PFAM); PTHR11721:SF3 (PANTHER); PTHR11721 (PANTHER); IPR021131 (SUPERFAMILY)
54147	60s ribosomal protein l27a-like isoform 2	213	1.37057e-19	0.97	0	-		IPR021131 (SUPERFAMILY); PTHR11721 (PANTHER)
54061	60s ribosomal protein l27-like isoform 2	145	6.65168e-19	0.95	3	C:ribosome; P:translation; F:structural constituent of ribosome		PTHR10497:SF0 (PANTHER); IPR001141 (PANTHER)
54183	60s ribosomal protein l28	163	7.05089e-20	0.95	4	C:ribosome; F:structural constituent of ribosome; P:translation; P:ribosome biogenesis	-	IPR002672 (PANTHER); PTHR10544:SF0 (PANTHER), PF01778 (PFAM)
54303	60s ribosomal protein l28-like	186	1.04033e-22	0.83	3	C:ribosome; P:translation; F:structural constituent of ribosome		IPR029004 (PFAM); IPR002672 (PANTHER); PTHR10544:SF0 (PANTHER)
54340	60s ribosomal protein l29	238	1.16067e-11	0.94	4	C:ribosome; F:structural constituent of ribosome; P:translation; P:ribosome biogenesis	-	SIGNAL_PEPTIDE_H_REGION (PHOBIUS); SIGNAL_PEPTIDE_N_REGION (PHOBIUS); SIGNAL_PEPTIDE (PHOBIUS); SIGNAL_PEPTIDE_C_REGION (PHOBIUS); NON_CYTOPLASMIC_DOMAIN (PHOBIUS); SignalP-noTM (SIGNALP_EUK); TMhelix (TMHMM)
54441	60s ribosomal protein l3	101	2.09942e-13	0.9	4	C:ribosome; F:structural constituent of ribosome; P:translation; P:ribosome biogenesis	-	no IPS match
54563	60s ribosomal protein l31 isoform 2	1005	1.39376e-63	0.94	4	C:ribosome; F:structural constituent of ribosome; P:translation; P:ribosome biogenesis	-	IPR000054 (PFAM); IPR023621 (G3DSA:3.10.440.GENE3D); IPR000054 (PANTHER); IPR020052 (PROSITE_PATTERNS); IPR000054 (PRODOM); IPR023621 (SUPERFAMILY)
54586	60s ribosomal protein l31-like	94	1.69917e-09	0.93	3	F:structural constituent of ribosome; P:translation; C:ribosome		IPR000054 (PFAM); IPR023621 (G3DSA:3.10.440.GENE3D); IPR000054 (PANTHER); IPR000054 (PRODOM); IPR023621 (SUPERFAMILY)
54613	60s ribosomal protein l34 isoform 1	239	1.47381e-29	0.88	4	C:ribosome; F:structural constituent of ribosome; P:translation; P:ribosome biogenesis	-	IPR008195 (PFAM); IPR008195 (PANTHER)
54636	60s ribosomal protein l34-like isoform 2	686	1.1732e-53	0.94	3	P:translation; F:structural constituent of ribosome; C:ribosome		IPR008195 (PRINTS); IPR008195 (PFAM); IPR008195 (PANTHER)
54774	60s ribosomal protein l35a isoform 2	122	3.35979e-15	0.87	4	C:ribosome; F:structural constituent of ribosome; P:translation; P:ribosome biogenesis	-	IPR001780 (PRODOM)
54798	60s ribosomal protein l35a-like	485	1.82057e-66	0.94	0	-		NON_CYTOPLASMIC_DOMAIN (PHOBIUS); CYTOPLASMIC_DOMAIN (PHOBIUS); TRANSMEMBRANE (PHOBIUS); TMhelix (TMHMM)
54830	60s ribosomal protein l37	180	2.05066e-07	1	6	C:ribosome; F:ion binding; F:structural constituent of ribosome; P:translation; F:rRNA binding; P:ribosome biogenesis	-	no IPS match
54908	60s ribosomal protein l37a-like	270	2.2934e-20	0.97	0	-		SignalP-NN(euk) (SIGNALP), tmhmm (TMHMM)
54934	60s ribosomal protein l38	242	4.67575e-15	0.87	4	C:ribosome; F:structural constituent of ribosome; P:translation; P:ribosome biogenesis	-	no IPS match
55048	60s ribosomal protein l38-like	179	2.57752e-15	0.83	4	F:structural constituent of ribosome; C:ribosome; P:translation; P:ribosome biogenesis	-	IPR002675 (PRODOM)
55052	60s ribosomal protein l38-like	154	3.07086e-07	0.69	0	-		SignalP-noTM (SIGNALP_EUK)
54467	60s ribosomal protein l3-like	1142	2.02964e-12	0.45	0	-		NON_CYTOPLASMIC_DOMAIN (PHOBIUS); CYTOPLASMIC_DOMAIN (PHOBIUS); TRANSMEMBRANE (PHOBIUS); TMhelix (TMHMM)
55178	60s ribosomal protein l44-like	182	4.96517e-11	0.9	3	P:translation; C:ribosome; F:structural constituent of ribosome		IPR000552 (G3DSA:3.10.450.GENE3D); IPR000552 (PFAM); IPR000552 (PANTHER); IPR000552 (PRODOM); IPR011332 (SUPERFAMILY)
55139	60s ribosomal protein l4-like isoform 1	148	4.03137e-08	0.91	0	-		no IPS match
55205	60s ribosomal protein l5	154	1.90646e-16	1	5	C:ribosome; F:rRNA binding; F:structural constituent of ribosome; P:translation; P:ribosome biogenesis	-	IPR005485 (PRINTS); G3DSA:3.30.420.100 (GENE3D); IPR005485 (PANTHER); SSF53137 (SUPERFAMILY)
55235	60s ribosomal protein l5-like	174	2.22549e-13	0.86	4	P:translation; C:ribosome; F:structural constituent of ribosome; F:5S rRNA binding		G3DSA:3.30.420.100 (GENE3D); IPR005484 (PFAM); IPR005485 (PANTHER); SSF53137 (SUPERFAMILY)
55257	60s ribosomal protein l6-like	196	9.70038e-09	0.64	4	F:structural constituent of ribosome; C:ribosome; P:translation; P:ribosome biogenesis	-	IPR000915 (PANTHER); IPR014722 (G3DSA:2.30.30.GENE3D)
55278	60s ribosomal protein l7	462	1.07153e-23	0.65	1	C:intracellular	-	IPR016082 (G3DSA:3.30.1390.GENE3D); PTHR11524 (PANTHER); PTHR11524:SF6 (PANTHER); IPR016082 (SUPERFAMILY)
55300	60s ribosomal protein l7-like	233	9.69974e-18	0.9	0	-		IPR016082 (G3DSA:3.30.1390.GENE3D); PTHR11524 (PANTHER); IPR016082 (SUPERFAMILY)
55399	60s ribosomal protein l8	101	1.14955e-10	0.87	5	F:structural constituent of ribosome; F:RNA binding; C:ribosome; P:translation; P:ribosome biogenesis	-	IPR002171 (PANTHER); PTHR13691:SF4 (PANTHER)
55488	60s ribosomal protein l9	185	3.55837e-16	0.68	4	F:rRNA binding; C:ribosome; F:structural constituent of ribosome; P:translation		IPR020040 (G3DSA:3.90.930.GENE3D); IPR000702 (PANTHER); IPR020040 (SUPERFAMILY)
52756	6-phosphofructo-2-kinase fructose- -biphosphatase	1282	1.17698e-41	0.97	6	P:carbohydrate metabolic process; F:phosphatase activity; F:kinase activity; P:biological_process; F:ion binding	(3.1) Acting on ester bonds; (2.7) Transferring phosphorous-containing groups	TRANSMEMBRANE (PHOBIUS); TRANSMEMBRANE (PHOBIUS); NON_CYTOPLASMIC_DOMAIN (PHOBIUS); CYTOPLASMIC_DOMAIN (PHOBIUS); NON_CYTOPLASMIC_DOMAIN (PHOBIUS); TMhelix (TMHMM); TMhelix (TMHMM)
52777	6-phosphofructo-2-kinase fructose- -biphosphatase 2-like	814	1.81999e-75	0.92	0	-		SignalP-NN(euk) (SIGNALP), tmhmm (TMHMM)
52821	6-phosphofructo-2-kinase fructose- -biphosphatase-like	596	5.857e-46	0.76	4	F:ion binding; F:kinase activity; P:carbohydrate metabolic process	(2.7) Transferring phosphorous-containing groups	IPR003094 (PRINTS); IPR013079 (PFAM); IPR027417 (SUPERFAMILY); G3DSA:3.40.50.300 (GENE3D)
52842	6-phosphofructo-2-kinase fructose- -bisphosphatase short	222	4.72312e-20	0.95	7	P:carbohydrate metabolic process; F:phosphatase activity; F:kinase activity; P:biological_process; F:ion binding	(3.1) Acting on ester bonds; (2.7) Transferring phosphorous-containing groups	IPR003094 (PANTHER)
52740	6-phosphofructo 2-kinase fructose -bisphosphatase short form	2563	3.68548e-18	0.95	0	-		CYTOPLASMIC_DOMAIN (PHOBIUS); TRANSMEMBRANE (PHOBIUS); NON_CYTOPLASMIC_DOMAIN (PHOBIUS)
52867	6-phosphofructo-2-kinase fructose- -bisphosphatase short form	1131	0	0.91	4	F:ion binding; F:kinase activity; P:carbohydrate metabolic process	(2.7) Transferring phosphorous-containing groups	IPR001345 (PROSITE); IPR003094 (PRINTS); IPR013078 (PFAM); IPR013079 (PFAM); IPR016260 (PIR); IPR027417 (SUPERFAMILY); G3DSA:3.40.50.1240 (GENE3D), G3DSA:3.40.50.300 (GENE3D), PTHR10606:SF11 (PANTHER), SSF53254 (SUPERFAMILY)
52909	6-phosphofructokinase-like isoform 1	3133	0	0.88	0	-		SignalP-NN(euk) (SIGNALP), tmhmm (TMHMM)
52925	6-phosphofructokinase-like isoform 2	1956	0	0.87	0	-		no IPS match
52937	6-phosphofructokinase-like isoform 3	3214	0	0.87	9	F:kinase activity; C:cytosol; C:protein complex; P:carbohydrate metabolic process; P:generation of precursor metabolites and energy; P:catabolic process; P:biological_process; P:biosynthetic process; P:cellular nitrogen compound metabolic process; P:small molecule metabolic process; P:cofactor metabolic process	(2.7) Transferring phosphorous-containing groups	IPR000023 (PFAM); IPR009161 (PIR); IPR015912 (PROSITE); IPR022953 (PRINTS); G3DSA:3.40.50.450 (GENE3D), PTHR13697 (PANTHER), PTHR13697:SF0 (PANTHER)
52887	6-phosphofructokinase, putative	507	3.13438e-55	0.82	10	P:biological_process; F:kinase activity; C:cytosol; C:protein complex; F:ion binding; P:carbohydrate metabolic process; P:generation of precursor metabolites and energy; P:catabolic process; P:biosynthetic process; P:cellular nitrogen compound metabolic process; P:small molecule metabolic process; P:cofactor metabolic process	(2.7) Transferring phosphorous-containing groups	IPR000023 (PFAM); G3DSA:3.40.50.460 (GENE3D), PTHR13697 (PANTHER), PTHR13697:SF0 (PANTHER)
52958	6-phosphogluconate decarboxylating-like	396	1.14623e-23	0.94	0	-		no IPS match
56038	71 kda protein	2437	2.31147e-94	0.57	1	F:protein binding		IPR000225 (SMART); IPR011989 (G3DSA:1.25.10.GENE3D); IPR000225 (PFAM); PTHR13347 (PANTHER); PTHR13347:SF1 (PANTHER); IPR016024 (SUPERFAMILY)
56114	72 kda inositol polyphosphate 5-phosphatase-like	368	1.25278e-51	0.71	0	-		IPR005135 (G3DSA:3.60.10.GENE3D); PTHR11200 (PANTHER), PTHR11200:SF21 (PANTHER)
56130	72 kda inositol polyphosphate 5-phosphatase-like isoform 1	220	2.02019e-22	0.71	0	-		IPR005135 (G3DSA:3.60.10.GENE3D); PTHR11200:SF114 (PANTHER); PTHR11200 (PANTHER); IPR005135 (SUPERFAMILY)
56016	7-dehydrocholesterol reductase, putative	1154	4.90243e-10	0.68	1	F:oxidoreductase activity	-	no IPS match
56145	7up2_drome ame: full=steroid receptor seven- isoform a ame: full=nuclear receptor subfamily 2 group f member isoform a	571	2.56356e-62	0.84	21	P:cell-cell signaling; F:ion binding; F:signal transducer activity; P:cellular nitrogen compound metabolic process; P:biosynthetic process; F:nucleic acid binding transcription factor activity; P:cell differentiation; P:anatomical structure development; C:cytoplasm; P:cell proliferation; P:embryo development; F:molecular_function; P:signal transduction; F:DNA binding; P:locomotion; C:nucleus	-	no IPS match
56181	80 kda mcm3-associated	859	1.38058e-15	0.58	0	-		IPR005062 (PFAM); PTHR12436 (PANTHER)
56161	8-oxoguanine dna	2821	1.15511e-95	0.63	4	F:molecular_function	-	IPR003265 (SMART); IPR003265 (PFAM); G3DSA:3.30.310.40 (GENE3D); IPR011257 (G3DSA:1.10.340.GENE3D); IPR012904 (PFAM); IPR023170 (G3DSA:1.10.1670.GENE3D); PTHR10242:SF2 (PANTHER); PTHR10242 (PANTHER); IPR011257 (SUPERFAMILY); SSF55945 (SUPERFAMILY)
83308	a39652hobo element transposase hfl1 - fruit fly (drosophila melanogaster)	740	7.19547e-11	0.47	0	-		IPR018473 (PFAM); SSF140996 (SUPERFAMILY)
83311	a42281symbionin syms - pea aphid	266	3.03634e-19	0.81	3	C:cytoplasm; P:protein folding; F:ATP binding		IPR020818 (PRINTS); IPR020818 (SMART); IPR020818 (G3DSA:2.30.33.GENE3D); IPR020818 (PFAM); IPR020818 (PANTHER); IPR018369 (PROSITE_PATTERNS); IPR011032 (SUPERFAMILY)
83312	abc transporter	78	6.10605e-07	0.84	0	-		no IPS match
83316	abc transporter	4226	0	0.87	0	-		IPR026082 (PANTHER); PTHR19229:SF23 (PANTHER), PF12698 (PFAM), tmhmm (TMHMM)
83317	abc transporter	2920	0	0.84	5	F:ATPase activity; P:transport; P:nucleobase-containing compound catabolic process; P:small molecule metabolic process; F:ion binding; C:cellular_component	(3.6) Acting on acid anhydrides	IPR013525 (PFAM); IPR027417 (SUPERFAMILY); G3DSA:3.40.50.300 (GENE3D), PTHR19241 (PANTHER), PTHR19241:SF30 (PANTHER), tmhmm (TMHMM)
83319	abc transporter	3050	0	0.71	3	F:ion binding; F:ATPase activity; C:cellular_component	(3.6) Acting on acid anhydrides	IPR003439 (PFAM); IPR003593 (SMART); IPR013525 (PFAM); IPR017871 (PROSITE); IPR020064 (PTHR19241:PANTHER); IPR027417 (SUPERFAMILY); G3DSA:3.40.50.300 (GENE3D), PTHR19241 (PANTHER), tmhmm (TMHMM)
83321	abc transporter	3935	0	0.67	3	F:ion binding; F:ATPase activity; C:cellular_component	(3.6) Acting on acid anhydrides	IPR003439 (PFAM); IPR003593 (SMART); IPR013525 (PFAM); IPR017871 (PROSITE); IPR020064 (PTHR19241:PANTHER); IPR027417 (SUPERFAMILY); G3DSA:3.40.50.300 (GENE3D), PTHR19241 (PANTHER), tmhmm (TMHMM)
83322	abc transporter g family member 20-like isoform 3	1317	1.28491e-178	0.93	2	F:ion binding; F:ATPase activity	(3.6) Acting on acid anhydrides	IPR003439 (PFAM); IPR003593 (SMART); IPR017871 (PROSITE); IPR027417 (SUPERFAMILY); G3DSA:3.40.50.300 (GENE3D), PTHR24220 (PANTHER), PTHR24220:SF194 (PANTHER)
56199	ABC transporter, putative	98	2.2722e-10	0.84	8	F:ATPase activity; F:transmembrane transporter activity; C:cellular_component; P:nucleobase-containing compound catabolic process; P:small molecule metabolic process; F:ion binding; P:transmembrane transport; P:transport	(3.6) Acting on acid anhydrides; (3.6) Acting on acid anhydrides	IPR020064 (PTHR19241:PANTHER); PTHR19241 (PANTHER)
56201	ABC transporter, putative	3504	7.47994e-133	0.62	1	F:molecular_function	(3.6) Acting on acid anhydrides	IPR027417 (SUPERFAMILY); G3DSA:3.40.50.300 (GENE3D), PTHR24220 (PANTHER), PTHR24220:SF194 (PANTHER), PF12698 (PFAM), tmhmm (TMHMM)
56203	ABC transporter, putative	1076	4.13231e-31	0.75	3	F:ATPase activity; F:molecular_function; C:cellular_component	(3.6) Acting on acid anhydrides	IPR013525 (PFAM); CYTOPLASMIC_DOMAIN (PHOBIUS); CYTOPLASMIC_DOMAIN (PHOBIUS); NON_CYTOPLASMIC_DOMAIN (PHOBIUS); TRANSMEMBRANE (PHOBIUS); TRANSMEMBRANE (PHOBIUS); TMhelix (TMHMM); TMhelix (TMHMM)
56204	ABC transporter, putative	163	2.93326e-09	0.72	4	F:ATPase activity; F:ATP binding; C:membrane; P:ATP catabolic process		TRANSMEMBRANE (PHOBIUS); NON_CYTOPLASMIC_DOMAIN (PHOBIUS); CYTOPLASMIC_DOMAIN (PHOBIUS); TMhelix (TMHMM)
56205	ABC transporter, putative	3363	0	0.77	3	F:ATPase activity; F:molecular_function; C:cellular_component	(3.6) Acting on acid anhydrides	no IPS match
83329	abhydrolase domain-containing protein 11-like	1135	1.22195e-81	0.69	1	F:catalytic activity		IPR000639 (PRINTS); IPR000073 (PRINTS); IPR000073 (PFAM); IPR029058 (G3DSA:3.40.50.GENE3D); PTHR10992:SF768 (PANTHER); PTHR10992 (PANTHER); IPR029058 (SUPERFAMILY)
83330	abhydrolase domain-containing protein 11-like	660	4.38253e-18	0.65	0	-		no IPS match
83333	abhydrolase domain-containing protein 4-like	2317	5.42888e-166	0.82	0	-		IPR000073 (PRINTS); G3DSA:3.40.50.1820 (GENE3D), PTHR10992 (PANTHER), PTHR10992:SF273 (PANTHER), PF12697 (PFAM), tmhmm (TMHMM), SSF53474 (SUPERFAMILY)
83336	abhydrolase domain-containing protein fam108c1-like	2036	1.66618e-180	0.97	0	-		G3DSA:3.40.50.1820 (GENE3D), PTHR12277 (PANTHER), PF12695 (PFAM), SSF53474 (SUPERFAMILY)
83338	ablim, putative	3355	0	0.82	4	P:cytoskeleton organization; F:cytoskeletal protein binding; F:ion binding; F:molecular_function	-	IPR001781 (G3DSA:2.10.110.GENE3D); IPR003128 (G3DSA:1.10.950.GENE3D); PTHR24213 (PANTHER), SSF57716 (SUPERFAMILY)
83348	abnormal long morphology	1512	1.36525e-49	0.56	0	-		no IPS match
83352	abnormal spindle-like microcephaly-associated protein homolog	828	4.92044e-13	0.47	1	F:protein binding		IPR000048 (SMART); IPR000048 (PFAM); IPR011989 (G3DSA:1.25.10.GENE3D); G3DSA:1.20.5.190 (GENE3D); IPR000048 (PROSITE_PROFILES); IPR016024 (SUPERFAMILY)
83361	abnormal wing disc-like protein	146	1.5865e-13	0.72	6	P:cellular nitrogen compound metabolic process; P:biosynthetic process; P:small molecule metabolic process; F:molecular_function; P:biological_process; F:kinase activity	-	IPR001564 (PRINTS); IPR001564 (PFAM); IPR001564 (G3DSA:3.30.70.GENE3D); PTHR11349 (PANTHER); IPR001564 (SUPERFAMILY)
83364	abnormal x	2624	0	0.75	0	-		IPR007632 (PANTHER); tmhmm (TMHMM)
83366	abrupt cg4807-pa	2129	0	0.71	2	F:molecular_function; F:ion binding	-	IPR000210 (SMART); IPR007087 (PROSITE); IPR011333 (G3DSA:3.30.710.GENE3D); IPR013069 (PFAM); IPR015880 (SMART); PTHR23110 (PANTHER), PTHR23110:SF32 (PANTHER), SSF57667 (SUPERFAMILY)
83368	abrupt protein, putative	1753	3.46723e-80	0.99	0	-		no IPS match
83460	acadm_drome ame: full=probable medium-chain specific acyl- mitochondrial short=mcad flags: precursor	1725	0	0.9	7	F:ion binding; C:cytoskeleton; C:protein complex; C:lipid particle; C:mitochondrion; P:catabolic process; P:small molecule metabolic process; P:lipid metabolic process; F:oxidoreductase activity	(1.3) Acting on the CH-CH group of donors	IPR006089 (PROSITE); IPR006091 (G3DSA:2.40.110.GENE3D); IPR009075 (PFAM); IPR009100 (SUPERFAMILY); G3DSA:1.20.140.10 (GENE3D), PTHR10909 (PANTHER), PTHR10909:SF99 (PANTHER)
83463	accessory gland protein	1309	2.42699e-63	0.91	3	F:translation factor activity, nucleic acid binding; C:ribosome; P:translation	-	IPR005873 (TIGRFAM); IPR001950 (G3DSA:3.30.780.GENE3D); IPR001950 (PFAM); PTHR12789 (PANTHER); IPR001950 (PROSITE_PROFILES); IPR001950 (SUPERFAMILY)
83478	acetyl- carboxylase-like	175	8.37148e-24	0.96	3	F:acetyl-CoA carboxylase activity; P:fatty acid biosynthetic process; F:ATP binding		IPR013537 (PFAM); PTHR18866:SF84 (PANTHER); PTHR18866 (PANTHER)
83479	acetyl- carboxylase-like isoform 1	690	1.36437e-90	0.92	2	F:ATP binding; F:biotin carboxylase activity		IPR005482 (SMART); IPR013816 (G3DSA:3.30.470.GENE3D); IPR005482 (PFAM); PTHR18866 (PANTHER); PTHR18866:SF6 (PANTHER); IPR011764 (PROSITE_PROFILES); IPR011054 (SUPERFAMILY)
83487	acetylcholine receptor protein alpha 4	95	4.32398e-15	1	8	F:transmembrane transporter activity; F:molecular_function; C:plasma membrane; C:cellular_component; P:transport; P:signal transduction	-	no IPS match
83493	acetylcholine receptor protein subunit delta	2361	1.5458e-137	0.66	4	P:transport; C:cellular_component; F:transmembrane transporter activity; C:plasma membrane	-	IPR006028 (PRINTS); IPR006029 (PFAM); IPR006201 (PRINTS); IPR006202 (G3DSA:2.70.170.GENE3D); IPR015680 (PTHR18945:PANTHER); IPR018000 (PROSITE); G3DSA:1.20.58.390 (GENE3D), tmhmm (TMHMM)
83494	acetylcholinesterase	3101	5.90304e-13	0.44	2	F:hydrolase activity; F:cholinesterase activity		NON_CYTOPLASMIC_DOMAIN (PHOBIUS); SIGNAL_PEPTIDE_C_REGION (PHOBIUS); SIGNAL_PEPTIDE_H_REGION (PHOBIUS); SIGNAL_PEPTIDE (PHOBIUS); SIGNAL_PEPTIDE_N_REGION (PHOBIUS); TMhelix (TMHMM)
83495	acetylcholinesterase	408	1.26128e-44	0.75	1	F:molecular_function	(3.1) Acting on ester bonds	no IPS match
83496	acetylcholinesterase	86	6.0808e-10	0.92	4	C:cellular_component; P:cell-cell signaling; P:catabolic process; F:molecular_function; P:lipid metabolic process	(3.1) Acting on ester bonds	no IPS match
83498	acetylcholinesterase 1	482	9.70089e-67	0.87	6	F:molecular_function; P:small molecule metabolic process; P:lipid metabolic process	(3.1) Acting on ester bonds; (3.1) Acting on ester bonds	IPR002018 (PFAM); IPR029058 (G3DSA:3.40.50.GENE3D); PTHR11559:SF157 (PANTHER); PTHR11559 (PANTHER); IPR019819 (PROSITE_PATTERNS); IPR029058 (SUPERFAMILY)
52226	Acetylcholinesterase precursor, putative	1082	8.0708e-20	0.47	1	F:molecular_function	-	IPR002018 (PFAM); G3DSA:3.40.50.1820 (GENE3D), PTHR11559 (PANTHER), tmhmm (TMHMM), SSF53474 (SUPERFAMILY)
83501	acetylcholinesterase, putative	1096	1.22509e-98	0.63	1	F:molecular_function	-	IPR029058 (G3DSA:3.40.50.GENE3D); IPR002018 (PFAM); PTHR11559 (PANTHER); IPR019819 (PROSITE_PATTERNS); IPR019826 (PROSITE_PATTERNS); IPR029058 (SUPERFAMILY)
83483	acetyl-coa carboxylase	8203	0	0.87	7	F:ion binding; F:ligase activity; P:biosynthetic process; P:small molecule metabolic process; P:lipid metabolic process; C:protein complex; C:cytoplasm	(6.3) Forming carbon-nitrogen bonds; (6.4) Forming carbon-carbon bonds	IPR000022 (PFAM); IPR000089 (PFAM); IPR001882 (PROSITE); IPR005479 (PFAM); IPR005481 (PFAM); IPR005482 (PFAM); IPR011053 (SUPERFAMILY); IPR011054 (SUPERFAMILY); IPR011761 (PROFILE); IPR011762 (PROFILE); IPR011763 (PROFILE); IPR011764 (PROFILE); IPR013537 (PFAM); IPR013815 (G3DSA:3.30.1490.GENE3D); IPR013816 (G3DSA:3.30.470.GENE3D); IPR016185 (G3DSA:3.40.50.GENE3D); G3DSA:2.40.50.100 (GENE3D), G3D…
83482	acetyl-CoA carboxylase, putative	4167	0	0.85	11	P:biosynthetic process; P:small molecule metabolic process; P:lipid metabolic process; F:ion binding; F:ligase activity; C:protein complex; C:cytoplasm; P:cellular amino acid metabolic process; P:catabolic process	(6.4) Forming carbon-carbon bonds; (6.3) Forming carbon-nitrogen bonds; (6.4) Forming carbon-carbon bonds	IPR000022 (PFAM); IPR011762 (PROFILE); IPR011763 (PROFILE); G3DSA:3.90.226.10 (GENE3D), PTHR18866 (PANTHER), SSF52096 (SUPERFAMILY)
83484	acetyl-coenzyme a	356	1.79041e-22	0.76	1	F:ligase activity	-	no IPS match
83485	acetyl-coenzyme a synthetase-like	2153	0	0.89	0	-		SignalP-NN(euk) (SIGNALP)
83481	acetyl- cytosolic-like	1768	3.44584e-161	0.79	2	P:biological_process; F:molecular_function	-	IPR002155 (PIR); IPR016038 (G3DSA:3.40.47.GENE3D); IPR016039 (SUPERFAMILY); IPR020610 (PROSITE); IPR020613 (PROSITE); IPR020615 (PROSITE); IPR020616 (PFAM); IPR020617 (PFAM); PTHR18919:SF9 (PANTHER)
83502	achain bruno rrm3+	457	2.89274e-49	0.96	2	F:molecular_function	-	IPR000504 (PFAM); IPR012677 (G3DSA:3.30.70.GENE3D); PTHR24622 (PANTHER), PTHR24622:SF7 (PANTHER), SSF54928 (SUPERFAMILY)
83504	achain crystal structure of diap1 bir1 bound to a reaper peptide	793	1.85326e-11	0.63	0	-		SIGNAL_PEPTIDE (PHOBIUS); SIGNAL_PEPTIDE_N_REGION (PHOBIUS); SIGNAL_PEPTIDE_H_REGION (PHOBIUS); SIGNAL_PEPTIDE_C_REGION (PHOBIUS); NON_CYTOPLASMIC_DOMAIN (PHOBIUS)
83505	achain crystal structure of down syndrome cell adhesion molecule isoform n-terminal eight ig domains	1154	0	0.89	1	F:molecular_function	-	IPR003598 (SMART); IPR003599 (SMART); IPR007110 (PROFILE); IPR013098 (PFAM); IPR013783 (G3DSA:2.60.40.GENE3D); PTHR10489 (PANTHER), PTHR10489:SF136 (PANTHER), SSF48726 (SUPERFAMILY)
83513	achain crystal structure of r1bm endonuclease domain	1580	6.80366e-24	0.52	3	F:RNA binding; P:RNA-dependent DNA replication; F:RNA-directed DNA polymerase activity		IPR005135 (G3DSA:3.60.10.GENE3D); IPR005135 (PFAM); IPR005135 (SUPERFAMILY); IPR005135 (SUPERFAMILY)
83525	achain crystal structure of the ligand-binding domains of the heterodimer ecrusp bound to ponasterone a	2373	1.33983e-17	0.95	8	P:signal transduction; F:ion binding; P:cellular nitrogen compound metabolic process; P:biosynthetic process; F:DNA binding; F:nucleic acid binding transcription factor activity; F:signal transducer activity; C:protein complex; C:intracellular	-	NON_CYTOPLASMIC_DOMAIN (PHOBIUS); CYTOPLASMIC_DOMAIN (PHOBIUS); TRANSMEMBRANE (PHOBIUS); TMhelix (TMHMM)
83527	achain dsx_long	887	4.4942e-07	0.73	0	-		no IPS match
83529	achain lc8 point mutant k36p	248	6.71862e-13	0.93	0	-		no IPS match
83531	achain mechanism of phosphate transfer by nucleoside diphosphate kinase: x-ray structures of a phospho-histidine intermediate of the enzymes from drosophila and dictyostelium	208	4.53048e-24	0.79	6	P:nucleoside diphosphate phosphorylation; F:ATP binding; P:CTP biosynthetic process; P:UTP biosynthetic process; F:nucleoside diphosphate kinase activity; P:GTP biosynthetic process		IPR001564 (PRINTS); IPR001564 (SMART); IPR001564 (PFAM); IPR001564 (G3DSA:3.30.70.GENE3D); PTHR11349 (PANTHER); IPR001564 (SUPERFAMILY); TMhelix (TMHMM)
83535	achain solution structure of a calmodulin-target peptide complex by multidimensional nmr	472	3.73832e-36	0.66	1	F:calcium ion binding		IPR002048 (SMART); IPR011992 (G3DSA:1.10.238.GENE3D); IPR002048 (PFAM); IPR011992 (PFAM); IPR011992 (G3DSA:1.10.238.GENE3D); PTHR23050 (PANTHER); IPR018247 (PROSITE_PATTERNS); IPR002048 (PROSITE_PROFILES); IPR002048 (PROSITE_PROFILES); IPR002048 (PROSITE_PROFILES); SSF47473 (SUPERFAMILY)
83537	achain solution structure of the silkworm 3 n-terminal domain reveals the mechanism for b- -glucan specific recognition	601	8.83917e-30	0.65	3	C:extracellular region; P:immune system process; P:response to stress	-	PTHR10963:SF4 (PANTHER); PTHR10963 (PANTHER)
83539	achain structural basis for dscam isoform specificity	446	1.83193e-71	0.86	1	F:protein binding		IPR003598 (SMART); IPR003599 (SMART); IPR013783 (G3DSA:2.60.40.GENE3D); IPR013783 (G3DSA:2.60.40.GENE3D); IPR013098 (PFAM); PTHR10489 (PANTHER); PTHR10489:SF567 (PANTHER); IPR007110 (PROSITE_PROFILES); IPR007110 (PROSITE_PROFILES); SSF48726 (SUPERFAMILY); SSF48726 (SUPERFAMILY)
83542	achain the rrm domain in gw182 proteins contributes to mirna- mediated gene silencing	761	2.93847e-43	0.89	0	-		no IPS match
83544	acid alpha-glucosidase	4221	0	0.67	3	P:carbohydrate metabolic process; F:molecular_function	-	IPR000322 (PANTHER); IPR000519 (G3DSA:4.10.110.GENE3D); IPR011013 (SUPERFAMILY); IPR017853 (SUPERFAMILY); IPR025887 (PFAM); PTHR22762:SF11 (PANTHER), SignalP-NN(euk) (SIGNALP), tmhmm (TMHMM), SSF51011 (SUPERFAMILY)
83552	acidic fibroblast growth factor intracellular-binding	6055	3.60727e-146	0.83	1	F:molecular_function	-	IPR008614 (PANTHER); PTHR13223:SF0 (PANTHER)
83557	acidic mammalian chitinase	2377	2.25071e-102	0.64	1	F:molecular_function	-	no IPS match
83560	acidic ribosomal protein	239	1.02055e-09	0.69	4	P:translational elongation; F:structural constituent of ribosome; C:ribosome; C:intracellular		PTHR21141 (PANTHER)
83562	acidic ribosomal protein p1	143	6.81077e-13	0.94	4	C:ribosome; F:structural constituent of ribosome; P:translation; P:ribosome biogenesis	-	no IPS match
83548	acid labile subunit cg8561-pa	2073	1.05485e-16	0.41	1	F:protein binding		PR00019 (PRINTS); IPR003591 (SMART); G3DSA:3.80.10.10 (GENE3D); G3DSA:3.80.10.10 (GENE3D); G3DSA:3.80.10.10 (GENE3D); IPR001611 (PFAM); IPR001611 (PFAM); PTHR24365 (PANTHER); IPR001611 (PROSITE_PROFILES); IPR001611 (PROSITE_PROFILES); IPR001611 (PROSITE_PROFILES); IPR001611 (PROSITE_PROFILES); IPR001611 (PROSITE_PROFILES); IPR001611 (PROSITE_PROFILES); IPR001611 (PROSITE_PROFILES); IPR001611 (PRO…
83549	acid phosphatase-like protein 2-like	2323	1.0985e-108	0.61	1	F:acid phosphatase activity		IPR000560 (PFAM); IPR029033 (G3DSA:3.40.50.GENE3D); PTHR11567 (PANTHER); PTHR11567:SF110 (PANTHER); IPR029033 (SUPERFAMILY)
83550	acid sphingomyelinase-like phosphodiesterase 3a-like isoform 1	1203	1.13158e-17	0.65	1	F:hydrolase activity		IPR029052 (G3DSA:3.60.21.GENE3D); PTHR10340 (PANTHER); PTHR10340:SF14 (PANTHER); SIGNAL_PEPTIDE (PHOBIUS); NON_CYTOPLASMIC_DOMAIN (PHOBIUS); SIGNAL_PEPTIDE_C_REGION (PHOBIUS); SIGNAL_PEPTIDE_H_REGION (PHOBIUS); SIGNAL_PEPTIDE_N_REGION (PHOBIUS); SignalP-noTM (SIGNALP_EUK); TMhelix (TMHMM)
83567	aconitase cg9244-pb	225	3.37408e-39	0.94	4	F:lyase activity; F:molecular_function; P:generation of precursor metabolites and energy; P:small molecule metabolic process	(4.2) Carbon-oxygen lyases	IPR015931 (G3DSA:3.30.499.GENE3D); IPR001030 (PFAM); IPR015937 (PANTHER); PTHR11670:SF33 (PANTHER); IPR018136 (PROSITE_PATTERNS); IPR001030 (SUPERFAMILY)
83571	aconitate hydratase 2-like	208	7.84068e-26	0.73	1	P:biological_process	-	IPR015931 (G3DSA:3.30.499.GENE3D); IPR015937 (PANTHER); PTHR11670:SF36 (PANTHER); IPR001030 (SUPERFAMILY)
83573	aconitate hydratase, putative	236	2.16275e-41	0.93	4	F:lyase activity; P:generation of precursor metabolites and energy; F:molecular_function	(4.2) Carbon-oxygen lyases	IPR015931 (G3DSA:3.30.499.GENE3D); IPR001030 (PFAM); PTHR11670:SF33 (PANTHER); IPR015937 (PANTHER); IPR018136 (PROSITE_PATTERNS); IPR001030 (SUPERFAMILY)
83576	aconitate mitochondrial-like isoform 1	237	2.15026e-26	0.96	1	P:metabolic process		IPR015932 (G3DSA:3.40.1060.GENE3D); IPR001030 (PFAM); IPR015937 (PANTHER); PTHR11670:SF30 (PANTHER); IPR001030 (SUPERFAMILY)
83581	aconitate mitochondrial-like isoform 2	178	1.00937e-06	0.58	5	F:lyase activity; P:cellular amino acid metabolic process; P:biosynthetic process; C:cytosol; C:protein complex	(4.2) Carbon-oxygen lyases	IPR000573 (PFAM); IPR004431 (PTHR11670:PANTHER); IPR015928 (G3DSA:3.20.19.GENE3D); IPR015937 (PANTHER)
52227	Acrosin precursor, putative	357	8.10705e-31	0.66	1	F:molecular_function	-	IPR009003 (SUPERFAMILY)
83585	act3_bommo ame: full= cytoplasmic a3 flags: precursor	538	6.35301e-97	0.89	3	C:cytoskeleton; C:cytoplasm; F:ion binding	-	IPR004000 (PRINTS); IPR004000 (SMART); G3DSA:3.30.420.40 (GENE3D); G3DSA:3.90.640.10 (GENE3D); IPR004000 (PFAM); IPR004000 (PANTHER); PTHR11937:SF188 (PANTHER); SSF53067 (SUPERFAMILY)
52230	Actin	185	3.7926e-21	0.89	0	-		no IPS match
83589	actin	94	9.18491e-08	0.87	0	-		CYTOPLASMIC_DOMAIN (PHOBIUS); TRANSMEMBRANE (PHOBIUS); NON_CYTOPLASMIC_DOMAIN (PHOBIUS); TMhelix (TMHMM)
83592	actin	308	4.02184e-49	0.97	0	-		IPR004000 (PRINTS); G3DSA:3.30.420.40 (GENE3D), PTHR11937:SF93 (PANTHER), SSF53067 (SUPERFAMILY)
83619	actin	145	1.25302e-19	0.89	3	C:cytoskeleton; C:cytoplasm; F:ion binding	-	no IPS match
52252	Actin-5C	85	3.44635e-11	0.92	3	C:cytoskeleton; C:cytoplasm; F:ion binding	-	no IPS match
83644	actin-5c isoform 2	144	1.11816e-08	0.95	0	-		no IPS match
83645	actin-87e isoform 2	116	4.75416e-15	0.92	0	-		G3DSA:3.30.420.40 (GENE3D); IPR004000 (PFAM); IPR004000 (PANTHER); PTHR11937:SF162 (PANTHER); SSF53067 (SUPERFAMILY)
83632	actin 88f protein (mutant form) partial	107	2.7212e-09	0.82	0	-		CYTOPLASMIC_DOMAIN (PHOBIUS); NON_CYTOPLASMIC_DOMAIN (PHOBIUS); TRANSMEMBRANE (PHOBIUS); TMhelix (TMHMM)
83637	actin binding	1207	1.92162e-171	0.94	4	P:cell adhesion; F:structural molecule activity; F:molecular_function; C:cytoskeleton	-	IPR000210 (SMART); IPR000633 (PROSITE); IPR001033 (PRINTS); IPR006077 (PANTHER); IPR011333 (G3DSA:3.30.710.GENE3D); IPR013069 (PFAM); G3DSA:1.20.120.230 (GENE3D), PTHR18914:SF9 (PANTHER)
83650	actin-binding lim protein 1-like	368	3.14184e-14	0.86	0	-		no IPS match
83656	actin-binding protein anillin-like	568	5.48621e-80	0.84	0	-		IPR001849 (SMART); IPR001849 (PFAM); IPR011993 (G3DSA:2.30.29.GENE3D); PTHR21538:SF20 (PANTHER); PTHR21538 (PANTHER); IPR001849 (PROSITE_PROFILES); SSF50729 (SUPERFAMILY)
83659	actin-binding protein ipp	3034	0	0.75	0	-		no IPS match
83662	actin-binding rho-activating isoform 1	614	3.96023e-30	0.72	0	-		SIGNAL_PEPTIDE_C_REGION (PHOBIUS); SIGNAL_PEPTIDE_H_REGION (PHOBIUS); SIGNAL_PEPTIDE (PHOBIUS); SIGNAL_PEPTIDE_N_REGION (PHOBIUS); NON_CYTOPLASMIC_DOMAIN (PHOBIUS); SignalP-noTM (SIGNALP_EUK); SignalP-noTM (SIGNALP_GRAM_NEGATIVE)
83663	actin-binding rho-activating isoform 2	636	1.13524e-40	0.74	0	-		IPR027817 (PFAM); PTHR22739 (PANTHER); PTHR22739:SF2 (PANTHER)
83666	actin-interacting protein 1	78	1.02553e-07	0.88	0	-		no IPS match
83675	actin-interacting protein 1-like isoform 1	2176	0	0.95	1	F:molecular_function	-	IPR001680 (PFAM); IPR015943 (G3DSA:2.130.10.GENE3D); IPR017986 (PROFILE); IPR019775 (PROSITE); IPR020472 (PRINTS); PTHR19856 (PANTHER)
52245	Actin, muscle	521	6.86801e-104	0.99	3	C:cytoskeleton; C:cytoplasm; F:ion binding	-	no IPS match
52254	Actin-regulating kinase, putative	276	6.56689e-30	0.71	1	F:molecular_function	-	PTHR22967 (PANTHER); IPR026105 (PTHR22967:PANTHER)
83641	actin related protein 11	587	2.49183e-17	0.67	0	-		no IPS match
83678	actin-related protein 5	2182	0	0.76	3	P:regulation of transcription, DNA-dependent; P:DNA repair; C:Ino80 complex		tmhmm (TMHMM)
83679	actin-related protein 8 isoform 1	2461	0	0.83	2	C:nuclear chromosome; C:protein complex; P:chromosome organization	-	no IPS match
83682	activated cdc42 kinase 1-like	3537	0	0.73	4	F:ion binding; P:cellular protein modification process; F:molecular_function; F:kinase activity	(2.7) Transferring phosphorous-containing groups	IPR000719 (PROFILE); IPR001245 (PRINTS); IPR001452 (PFAM); IPR002290 (SMART); IPR008266 (PROSITE); IPR011009 (SUPERFAMILY); IPR015116 (G3DSA:4.10.680.GENE3D); IPR017441 (PROSITE); IPR020635 (SMART); G3DSA:1.10.510.10 (GENE3D), G3DSA:2.30.30.40 (GENE3D), G3DSA:3.30.200.20 (GENE3D), PTHR24418 (PANTHER), PTHR24418:SF66 (PANTHER)
83683	activated rna polymerase ii transcriptional coactivator p15 isoform 1	393	1.97e-15	0.83	4	F:protein binding transcription factor activity; F:DNA binding; C:protein complex; C:intracellular	-	IPR003173 (PFAM); IPR009044 (G3DSA:2.30.31.GENE3D); PTHR13215 (PANTHER)
83689	activated rna polymerase ii transcriptional coactivator p15-like	463	5.4248e-18	0.75	3	P:regulation of transcription, DNA-dependent; F:DNA binding; F:transcription coactivator activity		IPR003173 (PFAM); IPR009044 (G3DSA:2.30.31.GENE3D); PTHR13215 (PANTHER); IPR009044 (SUPERFAMILY)
83690	activating signal cointegrator 1 complex subunit	6395	0	0.77	3	F:molecular_function; F:ion binding; F:helicase activity; F:ATPase activity	-	IPR001650 (PFAM); IPR003593 (SMART); IPR004179 (PFAM); IPR011545 (PFAM); IPR014001 (SMART); IPR027417 (SUPERFAMILY); G3DSA:1.10.3380.10 (GENE3D), G3DSA:2.60.40.150 (GENE3D), G3DSA:3.40.50.300 (GENE3D), PTHR11752 (PANTHER), PTHR11752:SF8 (PANTHER)
83694	activating signal cointegrator 1 complex subunit 1-like	515	1.05517e-12	0.82	0	-		IPR019510 (PFAM)
83696	activating signal cointegrator 1 complex subunit 3-like	2274	0	0.78	3	F:molecular_function; F:ion binding; F:helicase activity; F:ATPase activity	-	IPR001650 (PFAM); IPR011545 (PFAM); IPR014001 (SMART); IPR027417 (SUPERFAMILY); G3DSA:3.40.50.300 (GENE3D), PTHR11752 (PANTHER), PTHR11752:SF8 (PANTHER)
83699	activator of 90 kda heat shock protein atpase homolog 1-like isoform 2	3585	7.34622e-126	0.74	3	P:response to stress; F:enzyme regulator activity; F:molecular_function	-	IPR013538 (PFAM); IPR015310 (PFAM); IPR023393 (G3DSA:3.30.530.GENE3D); PTHR13009 (PANTHER), PTHR13009:SF0 (PANTHER), SSF55961 (SUPERFAMILY)
83702	activator of basal	2464	7.62773e-68	0.71	2	F:nucleic acid binding; F:nucleotide binding		no IPS match
83703	activator of heat shock 90kda protein atpase-like	205	1.0586e-16	0.9	4	F:enzyme regulator activity; F:molecular_function; P:response to stress; P:small molecule metabolic process; P:nucleobase-containing compound catabolic process	-	PTHR13009 (PANTHER); PTHR13009:SF0 (PANTHER); IPR015310 (SUPERFAMILY)
83704	activator protein, putative	570	5.20099e-10	0.81	0	-		PTHR15741 (PANTHER), PTHR15741:SF5 (PANTHER)
83706	active breakpoint cluster region-related	4396	0	0.76	10	F:molecular_function; P:signal transduction; F:lipid binding; F:ion binding; C:intracellular; F:kinase activity; F:enzyme regulator activity; P:cellular protein modification process; P:nucleobase-containing compound catabolic process; P:small molecule metabolic process; P:cellular amino acid metabolic process	(2.7) Transferring phosphorous-containing groups	IPR000008 (PFAM); IPR000198 (G3DSA:1.10.555.GENE3D); IPR000219 (G3DSA:1.20.900.GENE3D); IPR001331 (PROSITE); IPR001849 (PFAM); IPR008936 (SUPERFAMILY); IPR008973 (SUPERFAMILY); IPR011993 (G3DSA:2.30.29.GENE3D); IPR015123 (G3DSA:4.10.280.GENE3D); IPR018029 (PROFILE); G3DSA:2.60.40.150 (GENE3D), PTHR23182 (PANTHER), SSF50729 (SUPERFAMILY)
83709	activin receptor type-2a precursor (activin receptor type iia) (actr-iia)	438	3.89077e-25	0.68	5	C:membrane; F:transmembrane receptor protein serine/threonine kinase activity; F:ATP binding; P:transmembrane receptor protein serine/threonine kinase signaling pathway; F:receptor signaling protein serine/threonine kinase activity		G3DSA:2.10.60.10 (GENE3D); IPR000472 (PFAM); IPR000333 (PANTHER); PTHR23255:SF10 (PANTHER); SSF57302 (SUPERFAMILY)
83710	activin receptor type-2b	953	1.23766e-96	0.67	7	F:kinase activity; F:signal transducer activity; P:signal transduction; P:cellular amino acid metabolic process; P:biological_process	(2.7) Transferring phosphorous-containing groups	IPR000472 (PFAM); IPR000719 (PFAM); G3DSA:2.10.60.10 (GENE3D); G3DSA:3.30.200.20 (GENE3D); IPR000333 (PANTHER); PTHR23255:SF10 (PANTHER); NON_CYTOPLASMIC_DOMAIN (PHOBIUS); TRANSMEMBRANE (PHOBIUS); CYTOPLASMIC_DOMAIN (PHOBIUS); IPR000719 (PROSITE_PROFILES); SSF57302 (SUPERFAMILY); IPR011009 (SUPERFAMILY); TMhelix (TMHMM)
83712	activin receptor type-2b-like	912	2.67869e-127	0.77	9	F:kinase activity; F:signal transducer activity; F:ion binding; P:cellular protein modification process; P:signal transduction; P:cellular amino acid metabolic process; C:protein complex; C:plasma membrane	(2.7) Transferring phosphorous-containing groups; (2.7) Transferring phosphorous-containing groups	IPR000333 (PRINTS); IPR000472 (PFAM); IPR000719 (PFAM); IPR002290 (SMART); IPR008271 (PROSITE); IPR011009 (SUPERFAMILY); IPR015768 (PTHR23255:PANTHER); IPR020635 (SMART); G3DSA:1.10.510.10 (GENE3D), G3DSA:2.10.60.10 (GENE3D), G3DSA:3.30.200.20 (GENE3D), PTHR23255 (PANTHER), tmhmm (TMHMM), SSF57302 (SUPERFAMILY)
83378	ac transposable element-derived protein 4	676	5.21413e-18	0.51	0	-		no IPS match
83773	acylamino-acid-releasing enzyme-like	2572	0	0.66	2	P:biological_process; F:peptidase activity	-	IPR001375 (PFAM); IPR011042 (G3DSA:2.120.10.GENE3D); G3DSA:3.40.50.1820 (GENE3D), PTHR11731 (PANTHER), PTHR11731:SF7 (PANTHER), SSF50960 (SUPERFAMILY), SSF53474 (SUPERFAMILY)
83721	acyl- -binding domain-containing protein 5-like	2796	2.33534e-91	0.61	1	F:fatty-acyl-CoA binding		IPR000582 (PRINTS); IPR014352 (G3DSA:1.20.80.GENE3D); IPR000582 (PFAM); PTHR23310 (PANTHER); PTHR23310:SF14 (PANTHER); IPR022408 (PROSITE_PATTERNS); TRANSMEMBRANE (PHOBIUS); NON_CYTOPLASMIC_DOMAIN (PHOBIUS); CYTOPLASMIC_DOMAIN (PHOBIUS); IPR000582 (PROSITE_PROFILES); IPR000582 (SUPERFAMILY); TMhelix (TMHMM)
83733	acyl- -binding isoform 1	185	5.76725e-18	0.88	1	F:fatty-acyl-CoA binding		IPR014352 (G3DSA:1.20.80.GENE3D); IPR000582 (PFAM); PTHR23310 (PANTHER); IPR000582 (PROSITE_PROFILES); IPR000582 (SUPERFAMILY)
83757	acyl-coa dehydrogenase isoform 1	448	3.56508e-24	0.87	4	F:ion binding; P:biological_process; F:oxidoreductase activity	(1.3) Acting on the CH-CH group of donors	SIGNAL_PEPTIDE_H_REGION (PHOBIUS); SIGNAL_PEPTIDE (PHOBIUS); SIGNAL_PEPTIDE_N_REGION (PHOBIUS); NON_CYTOPLASMIC_DOMAIN (PHOBIUS); SIGNAL_PEPTIDE_C_REGION (PHOBIUS); SignalP-noTM (SIGNALP_EUK)
83759	acyl-coenzyme a oxidase	4008	9.8957e-164	0.61	2	F:oxidoreductase activity; P:biological_process	-	SignalP-NN(euk) (SIGNALP)
83764	acyl-coenzyme a thioesterase 13-like isoform 2	1458	2.08767e-46	0.75	0	-		no IPS match
83738	acyl- delta desaturase-like	574	1.36888e-49	0.65	0	-		tmhmm (TMHMM)
83739	acyl- delta desaturase-like isoform 2	2358	1.0668e-43	0.73	1	P:biological_process	-	IPR015876 (PRINTS); PTHR11351 (PANTHER), SignalP-NN(euk) (SIGNALP), tmhmm (TMHMM)
83775	acylglycerol mitochondrial-like	1683	4.64019e-140	0.66	7	F:kinase activity; P:signal transduction; P:catabolic process; P:lipid metabolic process; P:small molecule metabolic process; P:cellular nitrogen compound metabolic process; P:cofactor metabolic process	(2.7) Transferring phosphorous-containing groups; (2.7) Transferring phosphorous-containing groups	IPR001206 (PFAM); IPR017438 (G3DSA:3.40.50.GENE3D); PTHR12358 (PANTHER), PTHR12358:SF7 (PANTHER)
83735	acyl- :lysophosphatidylglycerol acyltransferase 1-like	3126	7.79153e-154	0.73	1	P:biological_process	-	IPR002123 (PFAM); PTHR10983 (PANTHER), PTHR10983:SF2 (PANTHER), SignalP-NN(euk) (SIGNALP), tmhmm (TMHMM), SSF69593 (SUPERFAMILY)
83740	acyl- oxidase	2761	0	0.79	7	F:ion binding; C:peroxisome; P:catabolic process; P:small molecule metabolic process; P:lipid metabolic process; F:oxidoreductase activity; P:sulfur compound metabolic process; P:cofactor metabolic process	(1.3) Acting on the CH-CH group of donors; (1.3) Acting on the CH-CH group of donors	IPR002655 (PFAM); IPR006091 (G3DSA:2.40.110.GENE3D); IPR009075 (SUPERFAMILY); IPR009100 (SUPERFAMILY); IPR012258 (PIR); IPR013786 (G3DSA:1.10.540.GENE3D); G3DSA:1.20.140.10 (GENE3D), PTHR10909 (PANTHER), PF14749 (PFAM)
83780	acylpeptide hydrolase	1760	2.21787e-171	0.68	2	P:biological_process; F:peptidase activity	-	IPR001375 (PFAM); IPR011042 (G3DSA:2.120.10.GENE3D); G3DSA:3.40.50.1820 (GENE3D), PTHR11731 (PANTHER), PTHR11731:SF7 (PANTHER), SSF50960 (SUPERFAMILY), SSF53474 (SUPERFAMILY)
83768	acyl-protein thioesterase	154	9.84689e-09	0.63	0	-		no IPS match
83769	acyl-protein thioesterase 2-like	3763	2.48746e-116	0.89	0	-		no IPS match
83745	acyl- synthetase family member 4-like	782	2.45305e-34	0.59	2	F:catalytic activity; P:metabolic process		G3DSA:3.30.300.30 (GENE3D); IPR000873 (PFAM); G3DSA:3.40.50.980 (GENE3D); PTHR24095 (PANTHER); PTHR24095:SF43 (PANTHER); SSF56801 (SUPERFAMILY)
83752	acyl- synthetase family member mitochondrial-like isoform 3	6302	0	0.66	2	F:molecular_function; P:biological_process	-	IPR000873 (PFAM); IPR020845 (PROSITE); IPR025110 (PFAM); G3DSA:2.30.38.10 (GENE3D), G3DSA:3.30.300.30 (GENE3D), G3DSA:3.40.50.980 (GENE3D), PTHR24095 (PANTHER), PTHR24095:SF52 (PANTHER), SignalP-NN(euk) (SIGNALP), SSF56801 (SUPERFAMILY)
56224	ACYPI000022	701	9.75499e-12	0.66	0	-		IPR007482 (PANTHER); CYTOPLASMIC_DOMAIN (PHOBIUS); TRANSMEMBRANE (PHOBIUS); NON_CYTOPLASMIC_DOMAIN (PHOBIUS); TMhelix (TMHMM)
56273	ACYPI000068	209	6.03066e-25	0.8	2	F:isomerase activity; P:carbohydrate metabolic process; P:generation of precursor metabolites and energy; P:catabolic process	-	IPR005952 (TIGRFAM); IPR029033 (G3DSA:3.40.50.GENE3D); IPR005952 (PANTHER); IPR029033 (SUPERFAMILY)
56357	ACYPI000205	160	4.96079e-09	0.82	6	P:generation of precursor metabolites and energy; P:small molecule metabolic process; P:cellular nitrogen compound metabolic process; F:transmembrane transporter activity; F:oxidoreductase activity; P:transport; C:protein complex; C:mitochondrion	(1.1) Acting on the CH-OH group of donors	IPR003197 (PRODOM); SignalP-NN(euk) (SIGNALP), tmhmm (TMHMM)
56394	ACYPI000585	156	1.09627e-15	0.92	0	-		TRANSMEMBRANE (PHOBIUS); NON_CYTOPLASMIC_DOMAIN (PHOBIUS); CYTOPLASMIC_DOMAIN (PHOBIUS); TMhelix (TMHMM)
56439	ACYPI001113	162	6.36768e-11	0.8	3	P:biological_process; F:oxidoreductase activity	(1.3) Acting on the CH-CH group of donors	G3DSA:1.20.140.10 (GENE3D); IPR009075 (PFAM); IPR009075 (SUPERFAMILY)
56470	ACYPI001237	460	1.74804e-13	0.78	2	F:transferase activity, transferring glycosyl groups	-	IPR002213 (PFAM); PTHR11926:SF16 (PANTHER); IPR002213 (PANTHER); NON_CYTOPLASMIC_DOMAIN (PHOBIUS); CYTOPLASMIC_DOMAIN (PHOBIUS); TRANSMEMBRANE (PHOBIUS); TMhelix (TMHMM)
56532	ACYPI001292	672	1.96605e-39	0.81	2	F:molecular_function; P:biological_process	-	IPR029045 (G3DSA:3.90.226.GENE3D); IPR001753 (PFAM); IPR014748 (G3DSA:1.10.12.GENE3D); PTHR11941:SF24 (PANTHER); PTHR11941 (PANTHER); IPR029045 (SUPERFAMILY)
56580	ACYPI001339	1006	1.11479e-19	1	4	F:RNA binding; C:nucleus; F:molecular_function; F:ion binding	-	IPR000571 (PFAM); IPR009145 (PANTHER)
56666	ACYPI001601	353	2.44971e-41	0.85	1	P:mRNA processing	-	IPR002483 (SMART); IPR002483 (G3DSA:1.20.1390.GENE3D); IPR002483 (PFAM); PTHR23148 (PANTHER); IPR002483 (PROSITE_PROFILES); IPR002483 (SUPERFAMILY)
57111	ACYPI001706	1260	4.23087e-95	0.75	0	-		no IPS match
57218	ACYPI002076	331	1.14886e-34	0.9	0	-		SIGNAL_PEPTIDE_N_REGION (PHOBIUS); SIGNAL_PEPTIDE_H_REGION (PHOBIUS); SIGNAL_PEPTIDE_C_REGION (PHOBIUS); NON_CYTOPLASMIC_DOMAIN (PHOBIUS); SIGNAL_PEPTIDE (PHOBIUS)
57274	ACYPI002216	1623	9.84229e-56	0.69	3	F:ion binding; P:response to stress; P:DNA metabolic process; F:DNA binding	-	IPR000432 (PFAM); IPR027417 (SUPERFAMILY); G3DSA:3.40.50.300 (GENE3D), PTHR11361 (PANTHER), PTHR11361:SF35 (PANTHER)
57362	ACYPI002360	1126	4.11972e-71	0.6	0	-		TMhelix (TMHMM)
57473	ACYPI002694	154	7.20316e-09	0.83	2	F:molecular_function; P:carbohydrate metabolic process	(3.1) Acting on ester bonds	no IPS match
57491	ACYPI002825	759	2.98865e-20	0.46	0	-		PTHR10338 (PANTHER)
57557	ACYPI002894	227	1.08707e-27	0.84	3	F:oxidoreductase activity; P:biological_process; F:molecular_function	-	IPR002424 (PRINTS); IPR016040 (G3DSA:3.40.50.GENE3D); PTHR24320:SF55 (PANTHER); PTHR24320 (PANTHER); SSF51735 (SUPERFAMILY)
57614	ACYPI003541	169	2.25246e-20	0.78	2	F:isomerase activity; P:protein folding	(5.2) Cis-trans-isomerases	IPR002130 (PRINTS); IPR020892 (PROSITE); G3DSA:2.40.100.10 (GENE3D), PTHR11071 (PANTHER)
58137	ACYPI003740	369	2.64245e-09	0.62	4	P:oxidation-reduction process; F:iron ion binding; F:heme binding; F:oxidoreductase activity, acting on paired donors, with incorporation or reduction of molecular oxygen		IPR001128 (G3DSA:1.10.630.GENE3D); PTHR24292 (PANTHER); PTHR24292:SF5 (PANTHER); IPR001128 (SUPERFAMILY)
58266	ACYPI003905	1466	8.45367e-98	0.71	3	P:translation; C:ribosome; F:structural constituent of ribosome		IPR000597 (PFAM); G3DSA:4.10.960.10 (GENE3D); IPR019927 (PANTHER); PTHR11229:SF3 (PANTHER); IPR009000 (SUPERFAMILY)
43899	ACYPI003921	810	1.68074e-18	0.82	4	F:ion binding; P:biological_process; F:oxidoreductase activity	(1.1) Acting on the CH-OH group of donors	CYTOPLASMIC_DOMAIN (PHOBIUS); NON_CYTOPLASMIC_DOMAIN (PHOBIUS); TRANSMEMBRANE (PHOBIUS); TMhelix (TMHMM)
58985	ACYPI004051	791	9.16519e-75	0.89	3	P:cellular nitrogen compound metabolic process; P:biosynthetic process; P:cofactor metabolic process; F:lyase activity	(4.1) Carbon-carbon lyases	IPR000257 (PFAM); IPR006361 (PTHR21091:PANTHER); G3DSA:3.20.20.210 (GENE3D), PTHR21091 (PANTHER), SSF51726 (SUPERFAMILY)
59645	ACYPI004224	190	8.39534e-36	1	3	C:intracellular; F:ion binding; P:signal transduction	-	no IPS match
60417	ACYPI004549	225	2.03871e-18	0.9	3	F:translation factor activity, nucleic acid binding; C:ribosome; P:translation	-	no IPS match
60584	ACYPI004704	692	2.76242e-08	0.49	1	F:nucleic acid binding		no IPS match
60745	ACYPI005374	1742	3.14875e-91	0.66	3	C:methionine adenosyltransferase complex; F:methionine adenosyltransferase regulator activity; P:S-adenosylmethionine biosynthetic process		IPR029903 (PFAM); IPR016040 (G3DSA:3.40.50.GENE3D); IPR005913 (PANTHER); IPR029898 (PTHR10491:PANTHER); SIGNAL_PEPTIDE_H_REGION (PHOBIUS); SIGNAL_PEPTIDE_N_REGION (PHOBIUS); SIGNAL_PEPTIDE_C_REGION (PHOBIUS); SIGNAL_PEPTIDE (PHOBIUS); NON_CYTOPLASMIC_DOMAIN (PHOBIUS); SSF51735 (SUPERFAMILY)
60803	ACYPI005467	550	1.80518e-43	0.86	0	-		no IPS match
61073	ACYPI005806	232	6.51218e-32	0.93	8	C:cytosol; C:protein complex; F:lyase activity; F:ion binding; P:carbohydrate metabolic process; P:generation of precursor metabolites and energy; P:catabolic process; P:cellular nitrogen compound metabolic process; P:biosynthetic process; P:cellular amino acid metabolic process	(4.2) Carbon-oxygen lyases	SignalP-NN(euk) (SIGNALP)
61935	ACYPI005885	88	6.43741e-09	0.96	1	C:cytoskeleton; C:protein complex; C:cytoplasm	-	IPR001978 (PFAM); G3DSA:1.20.5.350 (GENE3D), PTHR13738 (PANTHER), PTHR13738:SF1 (PANTHER)
71294	ACYPI006276	546	5.5834e-26	0.84	1	F:structural molecule activity	-	IPR000618 (PFAM); IPR000618 (PROSITE_PROFILES)
71920	ACYPI006308	570	8.37601e-08	0.57	3	F:growth factor activity; P:positive regulation of cell division; C:membrane		no IPS match
72352	ACYPI006530	3814	3.37503e-46	0.97	1	F:ion binding	-	IPR013083 (G3DSA:3.30.40.GENE3D); PTHR31237 (PANTHER), PTHR31237:SF0 (PANTHER), SSF57850 (SUPERFAMILY)
72523	ACYPI006609	567	3.21736e-14	0.5	4	P:phosphate-containing compound metabolic process; C:cytoplasm; F:inorganic diphosphatase activity; F:magnesium ion binding		IPR008162 (G3DSA:3.90.80.GENE3D); IPR008162 (PFAM); PTHR10286:SF0 (PANTHER); IPR008162 (PANTHER); IPR008162 (HAMAP); IPR008162 (SUPERFAMILY)
72891	ACYPI006711	187	1.65024e-15	0.88	1	F:ion binding	-	IPR004160 (PFAM); IPR009001 (SUPERFAMILY); G3DSA:2.40.30.10 (GENE3D), PTHR16868 (PANTHER), PTHR16868:SF5 (PANTHER)
73406	ACYPI007196	2189	2.48233e-11	0.58	2	F:RNA binding; F:ribonuclease T2 activity		NON_CYTOPLASMIC_DOMAIN (PHOBIUS); TRANSMEMBRANE (PHOBIUS); CYTOPLASMIC_DOMAIN (PHOBIUS); TRANSMEMBRANE (PHOBIUS); CYTOPLASMIC_DOMAIN (PHOBIUS); NON_CYTOPLASMIC_DOMAIN (PHOBIUS); TRANSMEMBRANE (PHOBIUS); TMhelix (TMHMM)
73442	ACYPI007377	426	4.39317e-09	0.53	5	F:structural constituent of ribosome; P:translation; C:ribonucleoprotein complex; C:ribosome; C:intracellular		SignalP-NN(euk) (SIGNALP)
73459	ACYPI007380	1111	7.91834e-59	0.65	1	C:integral to membrane		IPR004031 (PFAM); PTHR31548:SF1 (PANTHER); IPR026748 (PANTHER); CYTOPLASMIC_DOMAIN (PHOBIUS); CYTOPLASMIC_DOMAIN (PHOBIUS); TRANSMEMBRANE (PHOBIUS); NON_CYTOPLASMIC_DOMAIN (PHOBIUS); TRANSMEMBRANE (PHOBIUS); CYTOPLASMIC_DOMAIN (PHOBIUS); TRANSMEMBRANE (PHOBIUS); TRANSMEMBRANE (PHOBIUS); NON_CYTOPLASMIC_DOMAIN (PHOBIUS); PS51257 (PROSITE_PROFILES); TMhelix (TMHMM); TMhelix (TMHMM); TMhelix (TMHMM)…
76221	ACYPI007511	222	6.56078e-16	0.8	5	P:homeostatic process; F:oxidoreductase activity; F:ion binding; P:transport; P:biological_process	-	IPR008331 (PFAM); IPR012347 (G3DSA:1.20.1260.GENE3D); PTHR11431:SF28 (PANTHER); IPR001519 (PANTHER); IPR009040 (PROSITE_PROFILES); IPR009078 (SUPERFAMILY)
76503	ACYPI007765	187	3.74563e-34	0.98	1	F:protein binding		IPR019956 (PRINTS); IPR000626 (SMART); IPR000626 (PFAM); G3DSA:3.10.20.90 (GENE3D); PTHR10666 (PANTHER); IPR000626 (PROSITE_PROFILES); IPR029071 (SUPERFAMILY)
77114	ACYPI007905	194	2.15237e-07	0.7	0	-		no IPS match
77130	ACYPI008176	885	3.89687e-11	0.61	5	P:oxidation-reduction process; F:oxidoreductase activity; F:nucleotide binding; F:pyrroline-5-carboxylate reductase activity; P:proline biosynthetic process		no IPS match
77162	ACYPI008316	606	6.80965e-26	0.87	4	P:cellular nitrogen compound metabolic process; P:biosynthetic process; P:small molecule metabolic process; F:kinase activity	(2.7) Transferring phosphorous-containing groups	CYTOPLASMIC_DOMAIN (PHOBIUS); TRANSMEMBRANE (PHOBIUS); NON_CYTOPLASMIC_DOMAIN (PHOBIUS)
77179	ACYPI008716	772	6.45316e-39	0.86	0	-		no IPS match
77281	ACYPI009439	100	7.75241e-13	0.87	4	C:ribosome; F:structural constituent of ribosome; P:translation; P:ribosome biogenesis	-	no IPS match
77354	ACYPI009769	1195	2.07675e-164	0.86	6	F:molecular_function; F:oxidoreductase activity; P:biological_process; P:biosynthetic process; P:carbohydrate metabolic process; P:generation of precursor metabolites and energy; P:catabolic process	(1.2) Acting on the aldehyde or oxo group of donors	IPR006424 (TIGRFAMs); IPR016040 (G3DSA:3.40.50.GENE3D); IPR020828 (PFAM); IPR020829 (PFAM); IPR020830 (PROSITE); IPR020831 (PRINTS); G3DSA:3.30.360.10 (GENE3D), SSF51735 (SUPERFAMILY), SSF55347 (SUPERFAMILY)
77382	ACYPI009963	1141	6.02273e-35	0.63	1	C:mitochondrial small ribosomal subunit		Coil (COILS); IPR026140 (PFAM); PTHR21035:SF2 (PANTHER); IPR026140 (PANTHER)
77534	ACYPI22936	279	3.13158e-09	0.57	2	F:nucleic acid binding; P:DNA integration		no IPS match
77565	ACYPI24120	522	2.01916e-11	0.48	2	F:growth factor activity; C:membrane		IPR029034 (G3DSA:2.10.90.GENE3D); IPR000072 (PFAM); IPR000072 (PROSITE_PROFILES); IPR029034 (SUPERFAMILY)
77587	ACYPI28835	156	4.24159e-07	0.6	1	F:molecular_function	-	IPR006612 (PFAM)
77657	ADA2A-2	1603	1.06665e-22	0.53	0	-		no IPS match
83784	adam 10	639	2.55216e-92	0.88	3	F:peptidase activity; P:biological_process; F:ion binding	(3.4) Acting on peptide bonds (peptide hydrolases)	IPR024079 (G3DSA:3.40.390.GENE3D); PF13688 (PFAM); PTHR11905 (PANTHER); PTHR11905:SF4 (PANTHER); SSF55486 (SUPERFAMILY)
83788	adam 19	1303	0	0.88	3	F:peptidase activity; P:biological_process; F:ion binding	(3.4) Acting on peptide bonds (peptide hydrolases)	IPR001590 (PFAM); IPR001762 (G3DSA:4.10.70.GENE3D); IPR006586 (PFAM); IPR024079 (G3DSA:3.40.390.GENE3D); PTHR11905 (PANTHER), PTHR11905:SF15 (PANTHER), SignalP-NN(euk) (SIGNALP), SSF55486 (SUPERFAMILY)
83790	adam 9	2171	5.46595e-77	0.74	1	F:molecular_function	-	SignalP-NN(euk) (SIGNALP)
83794	adam metalloprotease cg1964	543	1.48393e-116	0.96	3	F:peptidase activity; P:biological_process; P:signal transduction	(3.4) Acting on peptide bonds (peptide hydrolases)	IPR001590 (PROFILE); IPR024079 (G3DSA:3.40.390.GENE3D); IPR027053 (PTHR11905:PANTHER); PTHR11905 (PANTHER), PF13688 (PFAM), SSF55486 (SUPERFAMILY)
83795	adam, putative	271	1.35539e-47	0.92	4	F:peptidase activity; F:ion binding; P:biological_process; P:signal transduction	(3.4) Acting on peptide bonds (peptide hydrolases)	IPR001762 (G3DSA:4.10.70.GENE3D); IPR027053 (PTHR11905:PANTHER); PTHR11905 (PANTHER)
83797	adapter molecule	5140	3.70467e-135	0.87	1	F:molecular_function	-	IPR000980 (PRINTS); IPR001452 (PRINTS); IPR011511 (PFAM); G3DSA:2.30.30.40 (GENE3D), PTHR19969 (PANTHER), SSF55550 (SUPERFAMILY)
83798	adas_drome ame: full=alkyldihydroxyacetonephosphate synthase short=alkyl-dhap synthase ame: full=alkylglycerone-phosphate synthase	227	6.22315e-27	0.84	8	F:ion binding; F:transferase activity, transferring alkyl or aryl (other than methyl) groups; F:oxidoreductase activity; C:peroxisome; P:biosynthetic process; P:small molecule metabolic process; P:lipid metabolic process; P:biological_process	(2.5) Transferring alkyl or aryl groups, other than methyl groups; (1.1) Acting on the CH-OH group of donors	no IPS match
83800	additional sex combs cg8787-pa	2709	5.03348e-72	0.54	1	F:DNA binding		IPR026905 (PFAM); IPR024811 (PANTHER)
83801	adenine nucleotide translocase	411	6.86287e-77	0.95	4	C:mitochondrion; C:cellular_component; P:transmembrane transport; F:molecular_function	-	IPR002067 (PRINTS); IPR002113 (PRINTS); IPR018108 (PFAM); IPR023395 (G3DSA:1.50.40.GENE3D); PTHR24089 (PANTHER), PTHR24089:SF31 (PANTHER), tmhmm (TMHMM)
83818	adenine nucleotide translocator-like	202	1.71194e-13	0.97	4	C:mitochondrion; C:cellular_component; P:transmembrane transport; F:molecular_function	-	no IPS match
83833	adenine phosphoribosyltransferase	918	4.63249e-18	0.73	2	F:molecular_function; P:cellular nitrogen compound metabolic process; P:small molecule metabolic process	-	no IPS match
83836	adenine phosphoribosyltransferase	1383	9.08935e-60	0.73	4	F:molecular_function; P:cellular nitrogen compound metabolic process; P:small molecule metabolic process	-	IPR029057 (G3DSA:3.40.50.GENE3D); IPR005764 (TIGRFAM); IPR000836 (PFAM); PTHR32315 (PANTHER); IPR005764 (HAMAP); IPR029057 (SUPERFAMILY)
83840	adenomatous polyposis coli	886	5.68935e-21	0.71	12	F:molecular_function; P:signal transduction; P:cell division; P:cell cycle; C:nucleus; C:cytoplasm; P:response to stress; P:cytoskeleton organization; P:cell proliferation; P:cell motility; P:cell death; C:protein complex; C:plasma membrane	-	IPR009240 (PFAM); IPR026818 (PANTHER); IPR026836 (PTHR12607:PANTHER)
83841	adenosine 3 -phospho 5 -phosphosulfate	3224	8.97429e-169	0.75	1	C:cellular_component	-	SignalP-NN(euk) (SIGNALP)
83844	adenosine 3 -phospho 5 -phosphosulfate transporter 2-like	745	5.86422e-50	0.92	0	-		PTHR10778 (PANTHER), PTHR10778:SF8 (PANTHER)
83848	adenosine deaminase	3178	0	0.72	4	F:RNA binding; F:hydrolase activity, acting on carbon-nitrogen (but not peptide) bonds; P:cellular nitrogen compound metabolic process; P:small molecule metabolic process	(3.5) Acting on carbon-nitrogen bonds, other than peptide bonds	IPR002466 (PFAM); IPR014720 (G3DSA:3.30.160.GENE3D); PTHR10910 (PANTHER), PTHR10910:SF58 (PANTHER), SSF54768 (SUPERFAMILY)
83853	adenosine deaminase acting on isoform j	1295	2.59614e-59	0.71	8	F:RNA binding; F:hydrolase activity, acting on carbon-nitrogen (but not peptide) bonds; P:biological_process; P:cellular nitrogen compound metabolic process; P:response to stress	-	IPR014720 (SMART); IPR014720 (G3DSA:3.30.160.GENE3D); IPR014720 (PFAM); PTHR10910:SF58 (PANTHER); PTHR10910 (PANTHER); IPR014720 (PROSITE_PROFILES); SSF54768 (SUPERFAMILY); SSF54768 (SUPERFAMILY)
83856	adenosine deaminase, putative	698	8.19964e-14	0.65	1	F:molecular_function	-	IPR001365 (PFAM); G3DSA:3.20.20.140 (GENE3D); PTHR11409:SF42 (PANTHER); PTHR11409 (PANTHER); SSF51556 (SUPERFAMILY)
83859	adenosine kinase 1-like isoform 1	648	1.53887e-30	0.77	2	P:cellular nitrogen compound metabolic process; P:biosynthetic process; P:small molecule metabolic process; F:molecular_function	-	G3DSA:3.30.1110.10 (GENE3D); IPR001805 (PTHR10584:PANTHER); PTHR10584 (PANTHER); IPR029056 (SUPERFAMILY)
83861	adenosine monophosphate-protein transferase ficd homolog isoform 1	2757	0	0.78	0	-		no IPS match
83864	adenosylhomocysteinase, putative	4500	0	0.93	3	F:molecular_function; P:small molecule metabolic process; P:sulfur compound metabolic process; P:cellular amino acid metabolic process	(3.3) Acting on ether bonds	IPR000043 (PIR); IPR015878 (PFAM); IPR016040 (G3DSA:3.40.50.GENE3D); IPR020082 (PROSITE); G3DSA:3.40.50.1480 (GENE3D), SSF51735 (SUPERFAMILY), SSF52283 (SUPERFAMILY)
83865	adenylate cyclase	1855	3.18005e-27	0.62	3	P:biological_process; F:lyase activity	-	IPR001054 (G3DSA:3.30.70.GENE3D); PTHR11920 (PANTHER); PTHR11920:SF236 (PANTHER)
83867	adenylate cyclase	2769	1.39106e-70	0.76	3	F:lyase activity; P:cellular nitrogen compound metabolic process; P:biosynthetic process; P:small molecule metabolic process	-	IPR001054 (SMART); IPR001054 (G3DSA:3.30.70.GENE3D); IPR001054 (PFAM); PTHR11920:SF9 (PANTHER); PTHR11920 (PANTHER); IPR018297 (PROSITE_PATTERNS); IPR001054 (PROSITE_PROFILES); IPR029787 (SUPERFAMILY)
83874	adenylate cyclase	245	4.56241e-36	0.91	7	P:signal transduction; F:lyase activity; C:intracellular; P:cellular nitrogen compound metabolic process; P:biosynthetic process; P:small molecule metabolic process; C:cellular_component; F:molecular_function	(4.6) Phosphorus-oxygen lyases	IPR001054 (G3DSA:3.30.70.GENE3D); IPR001054 (PFAM); PTHR11920 (PANTHER); PTHR11920:SF227 (PANTHER); IPR029787 (SUPERFAMILY)
83876	adenylate cyclase	437	8.64406e-32	0.66	2	C:cellular_component; P:transmembrane transport	-	IPR011701 (PFAM); IPR016196 (SUPERFAMILY); G3DSA:1.20.1250.20 (GENE3D), PTHR23038 (PANTHER), PTHR23038:SF2 (PANTHER), SignalP-NN(euk) (SIGNALP), tmhmm (TMHMM)
83877	adenylate cyclase	581	1.67548e-39	0.69	0	-		SignalP-TM (SIGNALP_GRAM_POSITIVE)
83893	adenylate cyclase, putative	728	7.62119e-61	0.75	2	C:integral to membrane; P:transmembrane transport		G3DSA:1.20.1250.20 (GENE3D); PTHR23038 (PANTHER); PTHR23038:SF44 (PANTHER); TRANSMEMBRANE (PHOBIUS); CYTOPLASMIC_DOMAIN (PHOBIUS); NON_CYTOPLASMIC_DOMAIN (PHOBIUS); TRANSMEMBRANE (PHOBIUS); NON_CYTOPLASMIC_DOMAIN (PHOBIUS); NON_CYTOPLASMIC_DOMAIN (PHOBIUS); TRANSMEMBRANE (PHOBIUS); TRANSMEMBRANE (PHOBIUS); CYTOPLASMIC_DOMAIN (PHOBIUS); IPR020846 (SUPERFAMILY); TMhelix (TMHMM); TMhelix (TMHMM); TM…
83895	adenylate cyclase, putative	373	1.08202e-12	0.64	8	P:intracellular signal transduction; P:cyclic nucleotide biosynthetic process; F:phosphorus-oxygen lyase activity; P:cAMP biosynthetic process; F:nucleotide binding; F:lyase activity; F:adenylate cyclase activity; C:intracellular		G3DSA:1.20.5.340 (GENE3D)
83879	adenylate cyclase type 2-like	876	3.24079e-133	0.92	3	P:cellular nitrogen compound metabolic process; P:biosynthetic process; P:small molecule metabolic process; F:lyase activity; P:signal transduction	-	IPR001054 (G3DSA:3.30.70.GENE3D); IPR018297 (PROSITE); PTHR11920 (PANTHER), PTHR11920:SF15 (PANTHER)
83880	adenylate cyclase type 2-like	221	8.07593e-17	0.84	3	P:intracellular signal transduction; F:phosphorus-oxygen lyase activity; P:cyclic nucleotide biosynthetic process		IPR001054 (G3DSA:3.30.70.GENE3D); IPR001054 (PFAM); PTHR11920:SF9 (PANTHER); PTHR11920 (PANTHER); IPR001054 (PROSITE_PROFILES); IPR029787 (SUPERFAMILY)
83882	adenylate cyclase type 3- partial	85	5.04982e-12	1	3	P:cellular nitrogen compound metabolic process; P:biosynthetic process; P:small molecule metabolic process; F:lyase activity; P:signal transduction	-	IPR001054 (G3DSA:3.30.70.GENE3D)
83886	adenylate cyclase type 8-like	101	2.99915e-13	0.93	3	F:phosphorus-oxygen lyase activity; P:intracellular signal transduction; P:cyclic nucleotide biosynthetic process		IPR001054 (G3DSA:3.30.70.GENE3D); IPR001054 (PFAM); PTHR11920 (PANTHER); PTHR11920:SF259 (PANTHER); IPR001054 (PROSITE_PROFILES); IPR029787 (SUPERFAMILY)
83887	adenylate cyclase type 9-like	1709	0	0.68	3	P:small molecule metabolic process; P:cellular nitrogen compound metabolic process; P:biosynthetic process; F:lyase activity; P:signal transduction	-	IPR001054 (G3DSA:3.30.70.GENE3D); IPR018297 (PROSITE); PTHR11920 (PANTHER), PTHR11920:SF10 (PANTHER), tmhmm (TMHMM)
83890	adenylate cyclase type ix	2745	0	0.65	3	P:cellular nitrogen compound metabolic process; P:biosynthetic process; P:small molecule metabolic process; F:lyase activity; P:signal transduction	-	IPR001054 (G3DSA:3.30.70.GENE3D); IPR018297 (PROSITE); PTHR11920 (PANTHER), PTHR11920:SF10 (PANTHER), tmhmm (TMHMM)
83898	adenylate kinase-2 cg3140-pa	1140	1.80849e-116	0.9	5	F:kinase activity; F:ion binding; P:cellular nitrogen compound metabolic process; P:small molecule metabolic process	(2.7) Transferring phosphorous-containing groups	IPR000850 (PRINTS); IPR006259 (TIGRFAMs); IPR007862 (PFAM); IPR027417 (SUPERFAMILY); G3DSA:3.40.50.300 (GENE3D)
83901	adenylosuccinate lyase-like	1893	0	0.87	2	P:cellular nitrogen compound metabolic process; P:biosynthetic process; P:small molecule metabolic process; F:molecular_function	-	IPR000362 (PRINTS); IPR004769 (PTHR11444:PANTHER); IPR008948 (SUPERFAMILY); IPR019468 (PFAM); IPR020557 (PROSITE); IPR022761 (PFAM); IPR024083 (G3DSA:1.10.275.GENE3D); G3DSA:1.20.200.10 (GENE3D), PTHR11444 (PANTHER)
83900	adenylosuccinate lyase, putative	308	3.46683e-11	0.93	6	F:lyase activity; P:small molecule metabolic process; P:cellular nitrogen compound metabolic process; P:biosynthetic process; P:cellular amino acid metabolic process	(4.3) Carbon-nitrogen lyases	no IPS match
83908	adenylosuccinate synthetase-like	2552	0	0.83	8	C:cytoplasm; F:ligase activity; P:small molecule metabolic process; P:cellular nitrogen compound metabolic process; P:biosynthetic process; F:ion binding; P:cellular amino acid metabolic process	(6.3) Forming carbon-nitrogen bonds	no IPS match
83911	adenylyl cyclase	3534	0	0.63	3	P:cellular nitrogen compound metabolic process; P:biosynthetic process; P:small molecule metabolic process; F:lyase activity; P:signal transduction	-	IPR001054 (G3DSA:3.30.70.GENE3D); IPR018297 (PROSITE); PTHR11920 (PANTHER), PTHR11920:SF9 (PANTHER), tmhmm (TMHMM)
83914	adenylyl cyclase 76e cg7978- partial	298	3.23368e-62	0.94	0	-		no IPS match
83917	adenylyltransferase and sulfurtransferase mocs3-like	3189	2.10235e-173	0.78	1	F:molecular_function	-	IPR000594 (PFAM); IPR001763 (G3DSA:3.40.250.GENE3D); IPR007901 (PFAM); IPR009036 (SUPERFAMILY); IPR016040 (G3DSA:3.40.50.GENE3D); PTHR10953 (PANTHER)
83919	adipocyte plasma membrane-associated	746	2.1161e-14	0.6	0	-		CYTOPLASMIC_DOMAIN (PHOBIUS); TRANSMEMBRANE (PHOBIUS); NON_CYTOPLASMIC_DOMAIN (PHOBIUS); TMhelix (TMHMM)
83921	adipokinetic hormone receptor	2959	1.76652e-140	0.81	3	C:cellular_component; F:signal transducer activity; P:signal transduction	-	IPR000276 (PRINTS); IPR001817 (PRINTS); IPR017452 (PROFILE); G3DSA:1.20.1070.10 (GENE3D), PTHR24241 (PANTHER), PTHR24241:SF27 (PANTHER), tmhmm (TMHMM), SSF81321 (SUPERFAMILY)
83923	adiponectin receptor 1	745	1.81544e-102	0.94	0	-		tmhmm (TMHMM)
83925	adipor-like receptor cg5315-like	6185	0	0.89	1	C:cellular_component	-	IPR004254 (PANTHER); PTHR20855:SF13 (PANTHER), tmhmm (TMHMM)
83288	a disintegrin and metalloproteinase with thrombospondin motifs 16-like isoform 1	357	2.69326e-39	0.98	1	F:metallopeptidase activity		IPR024079 (G3DSA:3.40.390.GENE3D); PTHR13723:SF148 (PANTHER); PTHR13723 (PANTHER); SSF55486 (SUPERFAMILY)
83290	a disintegrin and metalloproteinase with thrombospondin motifs 16-like isoform 2	2446	1.47628e-123	0.91	0	-		SignalP-NN(euk) (SIGNALP)
83293	a disintegrin and metalloproteinase with thrombospondin motifs 18-like isoform 2	2500	9.2159e-160	0.92	0	-		no IPS match
83295	a disintegrin and metalloproteinase with thrombospondin motifs 7-like	1587	0	0.73	4	F:peptidase activity; P:biological_process; C:proteinaceous extracellular matrix; F:ion binding	(3.4) Acting on peptide bonds (peptide hydrolases)	IPR000884 (PFAM); IPR001590 (PFAM); IPR010294 (PFAM); IPR013273 (PRINTS); IPR024079 (G3DSA:3.40.390.GENE3D); G3DSA:2.20.100.10 (GENE3D), PTHR13723 (PANTHER), SSF55486 (SUPERFAMILY)
83930	adp atp translocase	131	3.14103e-12	0.9	0	-		IPR023395 (G3DSA:1.50.40.GENE3D); IPR018108 (PFAM); PTHR24089:SF195 (PANTHER); PTHR24089 (PANTHER); IPR018108 (PROSITE_PROFILES); IPR023395 (SUPERFAMILY)
83931	adp atp translocase	385	6.72069e-24	0.95	4	C:mitochondrion; C:cellular_component; P:transmembrane transport; F:molecular_function	-	IPR023395 (G3DSA:1.50.40.GENE3D); IPR018108 (PFAM); PTHR24089:SF195 (PANTHER); PTHR24089 (PANTHER); TRANSMEMBRANE (PHOBIUS); NON_CYTOPLASMIC_DOMAIN (PHOBIUS); CYTOPLASMIC_DOMAIN (PHOBIUS); IPR023395 (SUPERFAMILY); TMhelix (TMHMM)
83944	adp atp translocase	138	4.69512e-08	0.6	14	P:biological_process; P:homeostatic process; P:aging; P:anatomical structure development; P:cellular component assembly; P:growth; P:response to stress; F:transmembrane transporter activity; P:cell-cell signaling; P:vesicle-mediated transport; P:locomotion; C:lipid particle	-	no IPS match
83946	adp atp translocase	168	4.38682e-13	0.9	0	-		no IPS match
83952	adp atp translocase	559	5.38709e-95	0.93	4	C:mitochondrion; C:cellular_component; P:transmembrane transport; F:molecular_function	-	IPR002067 (PRINTS); IPR002113 (PRINTS); IPR018108 (PFAM); IPR023395 (G3DSA:1.50.40.GENE3D); PTHR24089:SF169 (PANTHER); PTHR24089 (PANTHER); IPR018108 (PROSITE_PROFILES); IPR018108 (PROSITE_PROFILES); IPR023395 (SUPERFAMILY)
83976	adp atp translocase 3-like	160	6.98955e-15	0.89	4	C:mitochondrion; C:cellular_component; P:transmembrane transport; F:molecular_function	-	IPR023395 (G3DSA:1.50.40.GENE3D); PTHR24089:SF169 (PANTHER); PTHR24089 (PANTHER); CYTOPLASMIC_DOMAIN (PHOBIUS); NON_CYTOPLASMIC_DOMAIN (PHOBIUS); TRANSMEMBRANE (PHOBIUS); IPR023395 (SUPERFAMILY); TMhelix (TMHMM)
83985	adp-dependent glucokinase-like	1112	5.28747e-138	0.72	1	P:carbohydrate metabolic process	-	IPR007666 (PANTHER); G3DSA:3.40.1190.20 (GENE3D), PTHR21208:SF0 (PANTHER), SignalP-NN(euk) (SIGNALP), tmhmm (TMHMM), SSF53613 (SUPERFAMILY)
83987	adp-dependent glucokinase-like	2007	9.35284e-177	0.78	1	P:carbohydrate metabolic process	-	IPR007666 (PANTHER); G3DSA:3.40.1190.20 (GENE3D), PTHR21208:SF0 (PANTHER), SSF53613 (SUPERFAMILY)
83989	adp-ribose mitochondrial-like	1580	2.14029e-120	0.74	0	-		SignalP-NN(euk) (SIGNALP)
83981	adp ribosylation	545	1.11072e-52	0.82	1	F:ion binding	-	IPR006689 (PRINTS); IPR027417 (SUPERFAMILY); G3DSA:3.40.50.300 (GENE3D), PTHR11711 (PANTHER), PTHR11711:SF10 (PANTHER)
83994	adp-ribosylation factor 6-like isoform 2	1323	2.03734e-83	1	0	-		no IPS match
83996	adp-ribosylation factor gtpase-activating	2177	5.69894e-169	0.64	3	F:enzyme regulator activity; F:ion binding; P:signal transduction; P:nucleobase-containing compound catabolic process; P:small molecule metabolic process	-	IPR001164 (PRINTS); PTHR23180 (PANTHER), PTHR23180:SF16 (PANTHER), SSF57863 (SUPERFAMILY)
84001	adp-ribosylation factor-like protein 1-like isoform 2	1162	4.82856e-78	0.97	3	C:intracellular; F:ion binding; P:signal transduction	-	IPR006689 (PRINTS); IPR024156 (SMART); IPR027417 (G3DSA:3.40.50.GENE3D); IPR006689 (PFAM); PTHR11711 (PANTHER); PTHR11711:SF41 (PANTHER); IPR024156 (PROSITE_PROFILES); IPR027417 (SUPERFAMILY)
84003	adp-ribosylation factor-like protein 2	744	6.36777e-104	0.91	4	C:intracellular; F:ion binding; P:signal transduction; P:transport	-	IPR003579 (SMART); IPR005225 (TIGRFAMs); IPR006687 (SMART); IPR006689 (PRINTS); IPR024156 (SMART); IPR027417 (SUPERFAMILY); G3DSA:3.40.50.300 (GENE3D), PTHR11711 (PANTHER), PTHR11711:SF26 (PANTHER)
84006	adp-ribosylation factor-like protein 2-binding	609	1.37508e-37	0.68	0	-		no IPS match
84010	adp-ribosylation factor-like protein 2-binding	760	3.74444e-40	0.73	0	-		IPR023379 (G3DSA:1.20.1520.GENE3D); IPR023379 (PFAM); PTHR15487:SF4 (PANTHER); PTHR15487 (PANTHER)
84016	adp-ribosylation factor-like protein 5b-like	2051	1.6203e-106	0.93	3	C:intracellular; F:ion binding; P:signal transduction	-	no IPS match
84022	adt2_anoga ame: full= carrier protein 2 ame: full=adp atp translocase 2 ame: full=adenine nucleotide translocator 2 short=ant 2	87	1.71695e-07	0.86	4	C:mitochondrion; C:cellular_component; P:transmembrane transport; F:molecular_function	-	no IPS match
83929	adt_drome ame: full= carrier protein ame: full=adp atp translocase ame: full=adenine nucleotide translocator short=ant ame: full=stress-sensitive protein b	318	6.81494e-16	0.91	18	P:biological_process; P:homeostatic process; P:aging; C:cellular_component; C:mitochondrion; P:cellular component assembly; P:anatomical structure development; P:growth; P:response to stress; F:transmembrane transporter activity; P:cell-cell signaling; P:vesicle-mediated transport; P:transport; P:locomotion; C:lipid particle	-	SIGNAL_PEPTIDE_H_REGION (PHOBIUS); SIGNAL_PEPTIDE (PHOBIUS); SIGNAL_PEPTIDE_N_REGION (PHOBIUS); NON_CYTOPLASMIC_DOMAIN (PHOBIUS); SIGNAL_PEPTIDE_C_REGION (PHOBIUS); SignalP-noTM (SIGNALP_EUK)
84026	adult thoracic myosin heavy partial	179	2.61464e-16	1	0	-		CYTOPLASMIC_DOMAIN (PHOBIUS); NON_CYTOPLASMIC_DOMAIN (PHOBIUS); TRANSMEMBRANE (PHOBIUS)
52257	Advillin, putative	2935	0	0.66	2	F:cytoskeletal protein binding; P:cytoskeleton organization	-	IPR003128 (G3DSA:1.10.950.GENE3D); IPR007122 (PRINTS); IPR007123 (PFAM); G3DSA:3.40.20.10 (GENE3D), SSF55753 (SUPERFAMILY)
84034	af068480_1elongation factor 1-alpha	163	9.0786e-17	0.94	6	F:translation factor activity, nucleic acid binding; P:nucleobase-containing compound catabolic process; P:small molecule metabolic process; F:GTPase activity; F:ion binding; C:ribosome; P:translation	-	IPR027417 (G3DSA:3.40.50.GENE3D); PTHR23115 (PANTHER); PTHR23115:SF107 (PANTHER)
84044	af131124_1homogentisate -dioxygenase	386	4.58277e-15	0.86	0	-		no IPS match
84065	af149768_6cytochrome b	95	5.68899e-09	0.83	8	F:ion binding; F:oxidoreductase activity; C:cellular_component; F:molecular_function; P:generation of precursor metabolites and energy; C:mitochondrion	-	IPR005798 (PROFILE); IPR027387 (G3DSA:1.20.810.GENE3D); SignalP-NN(euk) (SIGNALP)
84072	af149768_7nadh dehydrogenase 1	174	1.05657e-11	0.85	7	C:cellular_component; C:mitochondrion; F:oxidoreductase activity; P:cellular nitrogen compound metabolic process; P:generation of precursor metabolites and energy; P:small molecule metabolic process; P:biosynthetic process; P:cofactor metabolic process; P:transport	(1.6) Acting on NADH or NADPH	no IPS match
84076	af149768_8nadh dehydrogenase 2	176	1.22657e-09	0.7	2	C:cellular_component; P:generation of precursor metabolites and energy	-	TRANSMEMBRANE (PHOBIUS); NON_CYTOPLASMIC_DOMAIN (PHOBIUS); CYTOPLASMIC_DOMAIN (PHOBIUS); TMhelix (TMHMM)
77995	AF160895_1GM13640p	1058	1.89078e-66	0.73	2	P:DNA replication, synthesis of RNA primer; F:DNA primase activity		IPR007238 (PFAM); PTHR10537:SF3 (PANTHER); PTHR10537 (PANTHER)
78325	AF160941_1BcDNA.LD19727	2465	1.50933e-68	0.68	3	F:molecular_function; C:integral to membrane; P:biological_process		SIGNAL_PEPTIDE_N_REGION (PHOBIUS); NON_CYTOPLASMIC_DOMAIN (PHOBIUS); SIGNAL_PEPTIDE (PHOBIUS); SIGNAL_PEPTIDE_C_REGION (PHOBIUS); SIGNAL_PEPTIDE_H_REGION (PHOBIUS)
78364	AF181629_1BcDNA.GH04637	2014	1.79409e-77	0.68	4	F:phosphatase activity; P:cell cycle; P:cellular protein modification process; F:ion binding	(3.1) Acting on ester bonds	IPR000306 (PFAM); IPR011011 (SUPERFAMILY); IPR013083 (G3DSA:3.30.40.GENE3D); IPR017455 (PROFILE); IPR017906 (PROFILE); PTHR10807 (PANTHER), PTHR10807:SF11 (PANTHER), SSF52799 (SUPERFAMILY)
84079	af185643_1toll-related protein	577	2.45799e-14	0.6	7	F:transmembrane signaling receptor activity; C:integral to membrane; C:membrane; P:signal transduction; P:innate immune response; C:intrinsic to membrane; C:intracellular		no IPS match
84081	af187980_1partner of paired	2132	1.35553e-09	0.41	1	F:protein binding		IPR006553 (SMART); IPR001810 (SMART); G3DSA:3.80.10.10 (GENE3D); IPR001810 (PFAM); PTHR23125 (PANTHER); IPR001810 (PROSITE_PROFILES); SSF52047 (SUPERFAMILY); IPR001810 (SUPERFAMILY)
78384	AF199369_1unknown	1300	2.21341e-53	0.67	1	C:mitochondrion		IPR018305 (PFAM); PTHR31542 (PANTHER); PTHR31542:SF1 (PANTHER); CYTOPLASMIC_DOMAIN (PHOBIUS); NON_CYTOPLASMIC_DOMAIN (PHOBIUS); TRANSMEMBRANE (PHOBIUS); TMhelix (TMHMM)
78404	AF212322_1SP71	497	1.95548e-12	0.46	0	-		IPR003014 (PFAM); G3DSA:3.50.4.10 (GENE3D); IPR003609 (PROSITE_PROFILES); IPR003609 (PROSITE_PROFILES); SSF57414 (SUPERFAMILY); SSF57414 (SUPERFAMILY)
84094	af220178_1fruitless type-b	461	5.21148e-17	0.78	0	-		no IPS match
84095	af220181_1fruitless type-e	785	2.57347e-12	0.7	2	F:nucleic acid binding; F:metal ion binding		IPR015880 (SMART); IPR013087 (G3DSA:3.30.160.GENE3D); PF13894 (PFAM); IPR007087 (PROSITE_PROFILES); SSF57667 (SUPERFAMILY)
78481	AF221110_1SCYLLA	588	4.93986e-09	0.61	0	-		no IPS match
84103	af222049_2pol protein	186	8.53876e-07	0.62	0	-		PTHR10178 (PANTHER), SSF56672 (SUPERFAMILY)
84110	af229609_1atp dependent transmembrane transporter protein	3163	0	0.84	5	F:ATPase activity; P:transport; P:nucleobase-containing compound catabolic process; P:small molecule metabolic process; F:ion binding; C:cellular_component	(3.6) Acting on acid anhydrides	IPR013525 (PFAM); IPR027417 (SUPERFAMILY); G3DSA:3.40.50.300 (GENE3D), PTHR19241 (PANTHER), PTHR19241:SF30 (PANTHER), tmhmm (TMHMM)
84115	af229611_1atp binding cassette transporter protein	332	2.14377e-21	0.88	4	F:ATPase activity; P:small molecule metabolic process; P:nucleobase-containing compound catabolic process; F:ion binding; C:cellular_component	(3.6) Acting on acid anhydrides	PTHR19241:SF194 (PANTHER); PTHR19241 (PANTHER)
84117	af242296_1mechanosensory transduction channel nompc	551	2.16212e-07	0.64	8	F:transmembrane transporter activity; C:cilium; P:neurological system process; P:transport; P:biological_process; F:cytoskeletal protein binding; P:locomotion	-	no IPS match
84122	af263459_1ultraspiracle protein	764	1.29791e-88	0.9	9	P:signal transduction; F:ion binding; P:cellular nitrogen compound metabolic process; P:biosynthetic process; F:DNA binding; F:nucleic acid binding transcription factor activity; F:signal transducer activity; C:protein complex; C:intracellular	-	IPR001628 (PRINTS); IPR001628 (SMART); IPR001628 (PFAM); IPR013088 (G3DSA:3.30.50.GENE3D); PTHR24083 (PANTHER); PTHR24083:SF91 (PANTHER); IPR001628 (PROSITE_PATTERNS); SIGNAL_PEPTIDE_H_REGION (PHOBIUS); NON_CYTOPLASMIC_DOMAIN (PHOBIUS); SIGNAL_PEPTIDE (PHOBIUS); SIGNAL_PEPTIDE_N_REGION (PHOBIUS); SIGNAL_PEPTIDE_C_REGION (PHOBIUS); IPR001628 (PROSITE_PROFILES); SSF57716 (SUPERFAMILY)
84125	af263514_1cytochrome p450 monooxygenase	109	3.33374e-08	0.81	6	F:molecular_function; F:oxidoreductase activity; P:biological_process	-	no IPS match
84127	af274024_1tetraspanin f139	343	4.81375e-18	0.78	1	C:cellular_component	-	IPR000301 (PRINTS); IPR018499 (PFAM); PTHR19282:SF13 (PANTHER); PTHR19282 (PANTHER); NON_CYTOPLASMIC_DOMAIN (PHOBIUS); NON_CYTOPLASMIC_DOMAIN (PHOBIUS); TRANSMEMBRANE (PHOBIUS); CYTOPLASMIC_DOMAIN (PHOBIUS); TRANSMEMBRANE (PHOBIUS); CYTOPLASMIC_DOMAIN (PHOBIUS); TRANSMEMBRANE (PHOBIUS); TMhelix (TMHMM); TMhelix (TMHMM); TMhelix (TMHMM)
84129	af281078_1vitellogenin 1	442	2.27737e-10	0.51	2	P:lipid transport; F:lipid transporter activity		no IPS match
84131	af281078_2vitellogenin 2	371	5.70838e-12	0.5	2	F:lipid transporter activity; P:lipid transport		IPR011030 (G3DSA:1.25.10.GENE3D); IPR001747 (PFAM); IPR011030 (SUPERFAMILY)
84133	af289493_1aspartyl beta-hydroxylase variant 1	293	5.05637e-13	0.91	3	C:endoplasmic reticulum; F:oxidoreductase activity; P:cellular protein modification process	(1.1) Acting on the CH-OH group of donors	no IPS match
78601	AF295693_1polyprotein	388	9.81211e-23	0.61	1	F:nucleic acid binding		IPR012337 (G3DSA:3.30.420.GENE3D)
84136	af304352_1juvenile hormone esterase	1899	2.98744e-26	0.58	0	-		no IPS match
84137	af309090_1allatostatin preprohormone	1464	5.12799e-15	0.69	1	F:neuropeptide hormone activity		NON_CYTOPLASMIC_DOMAIN (PHOBIUS); TRANSMEMBRANE (PHOBIUS); TRANSMEMBRANE (PHOBIUS); NON_CYTOPLASMIC_DOMAIN (PHOBIUS); CYTOPLASMIC_DOMAIN (PHOBIUS)
84140	af315785_1pol polyprotein	451	1.99816e-08	0.48	0	-		no IPS match
84171	af364549_1rna-directed dna polymerase	202	3.11046e-08	0.61	0	-		SSF56672 (SUPERFAMILY)
84196	af364550_1rna-directed dna polymerase	231	3.97793e-15	0.72	0	-		IPR000477 (PFAM); SSF56672 (SUPERFAMILY)
84202	af365402_1reverse transcriptase-like polymerase	158	4.38256e-07	0.69	0	-		SSF56672 (SUPERFAMILY)
78629	AF387850_1integrase	160	1.01233e-08	0.59	0	-		SignalP-NN(euk) (SIGNALP)
84203	af387862_2pol polyprotein	348	3.14363e-24	0.68	2	F:nucleic acid binding; P:DNA integration		IPR013103 (PFAM); PTHR11439 (PANTHER); PTHR11439:SF127 (PANTHER)
84234	af388659_31d-myo-inositol-trisphosphate 3-kinase isoform a	435	1.19877e-51	0.8	2	F:kinase activity; P:biological_process	(2.7) Transferring phosphorous-containing groups	IPR005522 (PANTHER); PTHR12400:SF28 (PANTHER), SSF56104 (SUPERFAMILY)
84236	af395904_1roughened eye	298	7.80466e-41	0.83	7	F:ion binding; F:molecular_function; P:anatomical structure development; F:nucleic acid binding transcription factor activity; P:cellular nitrogen compound metabolic process; P:biosynthetic process; C:protein complex; C:intracellular	-	IPR015880 (SMART); PF13465 (PFAM); IPR013087 (G3DSA:3.30.160.GENE3D); IPR013087 (G3DSA:3.30.160.GENE3D); PTHR11389 (PANTHER); PTHR11389:SF431 (PANTHER); IPR007087 (PROSITE_PATTERNS); IPR007087 (PROSITE_PROFILES); SSF57667 (SUPERFAMILY)
84260	af417742_1cytochrome c oxidase subunit ii	163	1.72197e-10	0.69	2	F:ion binding; C:cellular_component	-	SignalP-NN(euk) (SIGNALP), tmhmm (TMHMM)
78680	AF444782_1Toll9	1213	7.7669e-22	0.59	2	P:signal transduction; F:protein binding		IPR000157 (SMART); IPR000157 (PFAM); IPR000157 (G3DSA:3.40.50.GENE3D); PTHR24365 (PANTHER); SIGNAL_PEPTIDE_N_REGION (PHOBIUS); SIGNAL_PEPTIDE_C_REGION (PHOBIUS); NON_CYTOPLASMIC_DOMAIN (PHOBIUS); SIGNAL_PEPTIDE (PHOBIUS); SIGNAL_PEPTIDE_H_REGION (PHOBIUS); IPR000157 (PROSITE_PROFILES); IPR000157 (SUPERFAMILY)
84293	af456125_1reverse transcriptase	571	1.17795e-32	0.54	0	-		NON_CYTOPLASMIC_DOMAIN (PHOBIUS); SIGNAL_PEPTIDE_C_REGION (PHOBIUS); SIGNAL_PEPTIDE_N_REGION (PHOBIUS); SIGNAL_PEPTIDE_H_REGION (PHOBIUS); SIGNAL_PEPTIDE (PHOBIUS)
78735	AF465602_1PKG-II	636	3.18406e-60	0.77	4	P:biological_process; F:kinase activity; F:molecular_function; P:cellular amino acid metabolic process	(2.7) Transferring phosphorous-containing groups	no IPS match
84308	af473822_1eh domain containing protein	314	3.13396e-22	0.77	6	P:reproduction; P:cell differentiation; P:anatomical structure formation involved in morphogenesis; F:ion binding; P:anatomical structure development; P:vesicle-mediated transport	-	PTHR11216 (PANTHER)
84313	af487534_1cytochrome p450 cyp6p3	843	2.51116e-66	0.62	5	F:oxidoreductase activity, acting on paired donors, with incorporation or reduction of molecular oxygen; F:iron ion binding; F:heme binding; P:oxidation-reduction process; F:monooxygenase activity		IPR001128 (PRINTS); IPR002402 (PRINTS); IPR001128 (PFAM); IPR001128 (G3DSA:1.10.630.GENE3D); PTHR24292 (PANTHER); PTHR24292:SF5 (PANTHER); IPR001128 (SUPERFAMILY)
84315	af487536_1cytochrome p450 cyp6y1	578	4.79704e-63	0.73	2	F:oxidoreductase activity; F:ion binding	-	no IPS match
84317	af487781_1cytochrome p450 cyp9l1 protein	731	1.88812e-23	0.7	5	F:ion binding; F:oxidoreductase activity	-	IPR002403 (PRINTS); IPR001128 (PFAM); IPR001128 (G3DSA:1.10.630.GENE3D); PTHR24292 (PANTHER); IPR017972 (PROSITE_PATTERNS); SignalP-noTM (SIGNALP_EUK); IPR001128 (SUPERFAMILY)
78756	AF492763_1polyprotein	687	1.82006e-08	0.5	0	-		no IPS match
84339	af492764_2pol protein	238	4.18114e-16	0.72	0	-		SSF56672 (SUPERFAMILY)
84342	af503572_1clot protein	624	1.25826e-39	0.68	1	P:pigmentation; P:biosynthetic process	-	IPR012336 (G3DSA:3.40.30.GENE3D); IPR010357 (PFAM); IPR010357 (PANTHER); IPR012336 (SUPERFAMILY)
78779	AF506020_1polyubiquitin	182	3.81732e-10	0.78	0	-		SignalP-NN(euk) (SIGNALP)
78816	AF506021_1polyubiquitin	144	5.09928e-26	0.97	1	F:protein binding		IPR019956 (PRINTS); IPR000626 (SMART); IPR000626 (PFAM); G3DSA:3.10.20.90 (GENE3D); PTHR10666 (PANTHER); IPR019954 (PROSITE_PATTERNS); IPR000626 (PROSITE_PROFILES); IPR029071 (SUPERFAMILY)
78844	AF506023_1polyubiquitin	93	4.5582e-14	0.96	1	F:protein binding		G3DSA:3.10.20.90 (GENE3D); IPR000626 (PFAM); PTHR10666 (PANTHER); IPR000626 (PROSITE_PROFILES); IPR029071 (SUPERFAMILY)
84347	af513637_1glutathione s-transferase d11	204	6.49107e-26	0.84	2	F:molecular_function	-	IPR012336 (G3DSA:3.40.30.GENE3D); IPR004045 (PFAM); PTHR11260 (PANTHER); PTHR11260:SF162 (PANTHER); IPR004045 (PROSITE_PROFILES); IPR012336 (SUPERFAMILY)
84349	af515522_1glutathione s-transferase	381	3.66497e-09	0.56	1	F:molecular_function	-	IPR004045 (PFAM); IPR012336 (G3DSA:3.40.30.GENE3D); PTHR11260 (PANTHER), PTHR11260:SF56 (PANTHER)
84353	afadin, putative	3681	0	0.75	1	F:molecular_function	-	IPR000253 (G3DSA:2.60.200.GENE3D); IPR001478 (PFAM); IPR002710 (PROFILE); IPR008984 (SUPERFAMILY); IPR018444 (PFAM); G3DSA:2.30.42.10 (GENE3D), PTHR10398 (PANTHER)
78896	AGAP000010-PA	1444	1.80602e-119	0.69	2	F:phosphotransferase activity, alcohol group as acceptor; F:transferase activity, transferring phosphorus-containing groups		tmhmm (TMHMM)
78917	AGAP000011-PA	4324	5.28107e-137	0.85	4	P:cellular amino acid metabolic process; P:biosynthetic process; F:molecular_function	(2.6) Transferring nitrogenous groups	IPR001544 (PANTHER); IPR005786 (PIR); G3DSA:3.20.10.10 (GENE3D), G3DSA:3.30.470.10 (GENE3D), SignalP-NN(euk) (SIGNALP)
78945	AGAP000017-PA	254	6.40971e-44	0.93	0	-		PTHR13743 (PANTHER), PTHR13743:SF29 (PANTHER)
79033	AGAP000026-PA	1102	1.12327e-20	0.45	0	-		SignalP-NN(euk) (SIGNALP)
79108	AGAP000032-PA	530	3.24498e-65	0.79	4	C:protein complex; C:plasma membrane; F:molecular_function; P:cell adhesion; P:signal transduction	-	IPR000413 (PRINTS); IPR013519 (SMART); IPR013517 (PFAM); G3DSA:2.130.10.130 (GENE3D); PTHR23220 (PANTHER); PTHR23220:SF11 (PANTHER); IPR013519 (PROSITE_PROFILES); IPR013519 (PROSITE_PROFILES); IPR013519 (PROSITE_PROFILES); SSF69318 (SUPERFAMILY)
79144	AGAP000047-PA	129	5.37975e-11	0.75	1	F:structural constituent of cuticle		IPR000618 (PFAM); IPR000618 (PROSITE_PATTERNS); IPR000618 (PROSITE_PROFILES)
79166	AGAP000054-PA	377	9.6441e-19	0.77	0	-		no IPS match
79183	AGAP000065-PA	146	3.12094e-28	0.97	3	F:ion binding; C:intracellular; P:signal transduction	-	no IPS match
79206	AGAP000080-PD	469	2.58253e-11	0.73	2	F:ion binding; C:intracellular	-	TRANSMEMBRANE (PHOBIUS); CYTOPLASMIC_DOMAIN (PHOBIUS); NON_CYTOPLASMIC_DOMAIN (PHOBIUS)
79252	AGAP000090-PA	201	4.3004e-27	0.92	5	P:signal transduction; F:lyase activity; C:intracellular; P:cellular nitrogen compound metabolic process; P:biosynthetic process; P:small molecule metabolic process; F:molecular_function	-	IPR001054 (G3DSA:3.30.70.GENE3D); IPR001054 (PFAM); PTHR11920:SF272 (PANTHER); PTHR11920 (PANTHER); IPR018297 (PROSITE_PATTERNS); IPR001054 (PROSITE_PROFILES); IPR029787 (SUPERFAMILY)
79290	AGAP000096-PA	558	2.86441e-12	0.7	0	-		NON_CYTOPLASMIC_DOMAIN (PHOBIUS); CYTOPLASMIC_DOMAIN (PHOBIUS); TRANSMEMBRANE (PHOBIUS); TMhelix (TMHMM)
84359	agap000107- partial	581	4.43984e-19	0.53	1	F:protein binding		IPR002110 (PRINTS); IPR002110 (SMART); IPR020683 (G3DSA:1.25.40.GENE3D); IPR020683 (PFAM); IPR020683 (G3DSA:1.25.40.GENE3D); PF13857 (PFAM); PTHR24198 (PANTHER); IPR002110 (PROSITE_PROFILES); IPR002110 (PROSITE_PROFILES); IPR002110 (PROSITE_PROFILES); IPR020683 (PROSITE_PROFILES); IPR020683 (SUPERFAMILY)
79356	AGAP000130-PA	1698	1.42483e-10	0.47	2	P:signal transduction; C:cellular_component	-	IPR000203 (PFAM); tmhmm (TMHMM)
79371	AGAP000132-PA	646	5.90887e-10	0.6	0	-		no IPS match
79385	AGAP000136-PA	1950	1.42056e-107	0.56	1	F:molecular_function	-	IPR011990 (G3DSA:1.25.40.GENE3D); IPR013026 (PROFILE); IPR019734 (SMART); PTHR14699 (PANTHER), PF14559 (PFAM), SSF48452 (SUPERFAMILY)
79429	AGAP000149-PA	1321	3.58263e-11	0.82	2	P:signal transduction; F:ion binding	-	Coil (COILS); G3DSA:1.10.1660.10 (GENE3D); PTHR22738:SF13 (PANTHER); PTHR22738 (PANTHER); IPR011524 (PROSITE_PROFILES)
79449	AGAP000162-PA	153	4.043e-10	0.76	2	P:sulfur compound metabolic process; P:cellular amino acid metabolic process; P:biosynthetic process; F:molecular_function	-	IPR001926 (PFAM); G3DSA:3.40.50.1100 (GENE3D), PTHR10314 (PANTHER), PTHR10314:SF18 (PANTHER)
79469	AGAP000167-PA	924	9.02845e-68	0.69	0	-		IPR004279 (PFAM); PTHR14024:SF15 (PANTHER); IPR004279 (PANTHER)
79484	AGAP000173-PA	1225	6.39505e-57	0.63	0	-		IPR018790 (PFAM); PTHR31094 (PANTHER), PTHR31094:SF0 (PANTHER)
79539	AGAP000181-PA	1766	3.71884e-137	0.66	0	-		no IPS match
79580	AGAP000189-PA	1867	3.10393e-28	0.84	1	F:ion binding	-	no IPS match
79639	AGAP000194-PA	1644	5.71693e-151	0.63	5	F:ion binding; F:molecular_function; P:biological_process	-	IPR001128 (PRINTS); IPR002401 (PRINTS); IPR017972 (PROSITE); PTHR24290 (PANTHER), PTHR24290:SF0 (PANTHER), SignalP-NN(euk) (SIGNALP), tmhmm (TMHMM)
79739	AGAP000198-PA	209	2.49989e-33	0.87	7	F:hydrolase activity, acting on glycosyl bonds; P:catabolic process; F:ion binding; F:molecular_function; C:extracellular region; P:cell wall organization or biogenesis	(3.2) Glycosylases	IPR013781 (G3DSA:3.20.20.GENE3D); IPR029070 (G3DSA:3.10.50.GENE3D); IPR001223 (PFAM); PTHR11177 (PANTHER); PTHR11177:SF133 (PANTHER); IPR029070 (SUPERFAMILY); IPR017853 (SUPERFAMILY)
79772	AGAP000210-PA	273	1.03527e-12	0.88	4	C:extracellular region; F:molecular_function; P:catabolic process; P:lipid metabolic process	(3.1) Acting on ester bonds	no IPS match
79821	AGAP000252-PA	782	1.35717e-37	0.69	2	F:peptidase activity	-	IPR024077 (G3DSA:1.10.1370.GENE3D); IPR001567 (PFAM); PTHR11804 (PANTHER); PTHR11804:SF8 (PANTHER); SSF55486 (SUPERFAMILY)
79851	AGAP000255-PD	303	7.37022e-09	0.69	0	-		no IPS match
79869	AGAP000264-PB	401	2.34175e-31	0.9	0	-		Coil (COILS); IPR026079 (PANTHER)
79902	AGAP000276-PA	350	8.48781e-36	0.87	0	-		no IPS match
79983	AGAP000301-PA	197	4.6762e-07	0.57	0	-		no IPS match
80026	AGAP000314-PA	820	6.2927e-77	0.85	1	F:ion binding	-	PTHR22619 (PANTHER), PTHR22619:SF0 (PANTHER)
80045	AGAP000331-PA	5528	0	0.77	3	C:cellular_component; F:molecular_function; F:ion binding	-	IPR000033 (PFAM); IPR000152 (PROSITE); IPR000742 (SMART); IPR001881 (PFAM); IPR002172 (PRINTS); IPR009030 (SUPERFAMILY); IPR011042 (G3DSA:2.120.10.GENE3D); IPR013032 (PROSITE); IPR018097 (PROSITE); IPR023415 (PROSITE); G3DSA:2.10.25.10 (GENE3D), G3DSA:4.10.1220.10 (GENE3D), PTHR10529 (PANTHER), PTHR10529:SF113 (PANTHER), PF14670 (PFAM), tmhmm (TMHMM), SSF57196 (SUPERFAMILY), SSF63825 (SUPERFAMILY)
80070	AGAP000339-PA	97	3.71379e-14	0.93	1	F:ion binding	-	no IPS match
80086	AGAP000344-PA	205	2.92432e-20	0.76	1	F:structural constituent of cuticle		SignalP-NN(euk) (SIGNALP), tmhmm (TMHMM)
80101	AGAP000348-PA	225	6.90669e-35	0.9	3	F:transmembrane transporter activity; P:transmembrane transport; C:cellular_component	-	no IPS match
80142	AGAP000369-PA	1239	2.95489e-86	0.71	3	F:G-protein coupled receptor activity; P:G-protein coupled receptor signaling pathway; C:integral to membrane		IPR000276 (PRINTS); G3DSA:1.20.1070.10 (GENE3D); IPR000276 (PFAM); PTHR24249 (PANTHER); IPR000276 (PROSITE_PATTERNS); NON_CYTOPLASMIC_DOMAIN (PHOBIUS); TRANSMEMBRANE (PHOBIUS); TRANSMEMBRANE (PHOBIUS); NON_CYTOPLASMIC_DOMAIN (PHOBIUS); CYTOPLASMIC_DOMAIN (PHOBIUS); NON_CYTOPLASMIC_DOMAIN (PHOBIUS); NON_CYTOPLASMIC_DOMAIN (PHOBIUS); CYTOPLASMIC_DOMAIN (PHOBIUS); TRANSMEMBRANE (PHOBIUS); TRANSMEMBR…
80166	AGAP000379-PA	410	1.67067e-09	0.44	0	-		no IPS match
80182	AGAP000383-PA	324	6.42142e-07	0.57	2	C:integral to membrane; P:G-protein coupled receptor signaling pathway		SignalP-NN(euk) (SIGNALP), tmhmm (TMHMM)
80245	AGAP000398-PA	465	6.13359e-07	0.61	6	P:biosynthetic process; P:translational initiation; F:hydroxymethyl-, formyl- and related transferase activity; F:methionyl-tRNA formyltransferase activity; P:conversion of methionyl-tRNA to N-formyl-methionyl-tRNA; F:catalytic activity		SignalP-NN(euk) (SIGNALP)
80270	AGAP000402-PA	759	3.86969e-22	0.63	1	F:transferase activity, transferring alkyl or aryl (other than methyl) groups		no IPS match
80292	AGAP000422-PA	1184	6.8939e-111	0.69	1	F:sulfotransferase activity		IPR000863 (PFAM); IPR027417 (G3DSA:3.40.50.GENE3D); PTHR10605:SF7 (PANTHER); PTHR10605 (PANTHER); CYTOPLASMIC_DOMAIN (PHOBIUS); NON_CYTOPLASMIC_DOMAIN (PHOBIUS); TRANSMEMBRANE (PHOBIUS); IPR027417 (SUPERFAMILY); TMhelix (TMHMM)
80310	AGAP000426-PA	545	1.11885e-46	0.67	1	C:integral to membrane		SignalP-NN(euk) (SIGNALP)
80376	AGAP000434-PA	228	5.38687e-19	0.87	3	P:cellular protein modification process; P:biosynthetic process; P:carbohydrate metabolic process; F:transferase activity, transferring glycosyl groups; C:endoplasmic reticulum; C:protein complex	(2.4) Glycosyltransferases	IPR003674 (PFAM); PTHR13872:SF21 (PANTHER); PTHR13872 (PANTHER); TRANSMEMBRANE (PHOBIUS); TRANSMEMBRANE (PHOBIUS); CYTOPLASMIC_DOMAIN (PHOBIUS); NON_CYTOPLASMIC_DOMAIN (PHOBIUS); CYTOPLASMIC_DOMAIN (PHOBIUS); TMhelix (TMHMM); TMhelix (TMHMM)
80395	AGAP000472-PA	271	2.39535e-13	0.64	0	-		no IPS match
80511	AGAP000506-PA	271	3.98642e-23	0.84	4	F:ATPase activity; P:small molecule metabolic process; P:nucleobase-containing compound catabolic process; F:ion binding; C:cellular_component	(3.6) Acting on acid anhydrides	IPR027417 (G3DSA:3.40.50.GENE3D); IPR003439 (PFAM); PTHR19241 (PANTHER); IPR027417 (SUPERFAMILY)
80543	AGAP000508-PA	923	7.99088e-82	0.76	3	C:ribosome	-	IPR001063 (PFAM); IPR001063 (G3DSA:3.90.470.GENE3D); IPR005727 (PANTHER); SIGNAL_PEPTIDE (PHOBIUS); SIGNAL_PEPTIDE_N_REGION (PHOBIUS); NON_CYTOPLASMIC_DOMAIN (PHOBIUS); SIGNAL_PEPTIDE_H_REGION (PHOBIUS); SIGNAL_PEPTIDE_C_REGION (PHOBIUS); SignalP-TM (SIGNALP_GRAM_POSITIVE); SignalP-noTM (SIGNALP_GRAM_NEGATIVE); IPR001063 (SUPERFAMILY)
80564	AGAP000519-PA	452	8.54408e-39	0.94	6	C:intracellular; F:kinase activity; P:signal transduction; P:catabolic process; P:lipid metabolic process	(2.7) Transferring phosphorous-containing groups	PTHR11255:SF34 (PANTHER); PTHR11255 (PANTHER)
80584	AGAP000521-PA	161	1.78951e-10	0.62	1	F:transferase activity, transferring acyl groups other than amino-acyl groups		PTHR11161 (PANTHER), SignalP-NN(euk) (SIGNALP)
80632	AGAP000523-PA	428	4.35435e-21	0.84	6	F:transmembrane transporter activity; C:cellular_component; P:transmembrane transport; P:biosynthetic process; P:cellular nitrogen compound metabolic process; P:small molecule metabolic process; F:lipid binding; C:intracellular; C:protein complex	-	no IPS match
80663	AGAP000532-PB	181	1.6659e-11	0.84	2	F:molecular_function; F:ion binding	-	IPR023801 (PFAM); IPR023801 (G3DSA:3.40.800.GENE3D); IPR000286 (PANTHER); SSF52768 (SUPERFAMILY)
80681	AGAP000541-PA	101	5.75213e-11	0.84	4	C:ribosome; F:structural constituent of ribosome; P:translation; P:ribosome biogenesis	-	G3DSA:3.30.1490.10 (GENE3D)
80721	AGAP000562-PB	200	1.37929e-11	0.88	0	-		no IPS match
80738	AGAP000575-PB	231	5.53813e-16	0.66	5	F:microtubule binding; P:microtubule-based movement; F:ATP binding; F:microtubule motor activity; C:kinesin complex		IPR001752 (PRINTS); IPR001752 (G3DSA:3.40.850.GENE3D); IPR001752 (PFAM); IPR027640 (PANTHER); IPR019821 (PROSITE_PATTERNS); IPR001752 (PROSITE_PROFILES); IPR027417 (SUPERFAMILY)
80791	AGAP000598-PA	145	1.93958e-09	1	3	F:ion binding; P:cellular component assembly; P:biosynthetic process; F:molecular_function	-	no IPS match
80861	AGAP000630-PA	197	6.78595e-30	0.92	0	-		PTHR13008:SF6 (PANTHER); PTHR13008 (PANTHER)
80897	AGAP000653-PA	451	1.29503e-47	0.79	1	C:cellular_component	-	no IPS match
80936	AGAP000654-PA	243	1.21754e-17	0.91	4	C:ribosome; F:structural constituent of ribosome; P:translation; P:ribosome biogenesis	-	no IPS match
80958	AGAP000659-PA	293	8.19559e-26	0.77	1	F:protein binding		IPR013783 (G3DSA:2.60.40.GENE3D); IPR013098 (PFAM); PTHR10489:SF547 (PANTHER); PTHR10489 (PANTHER); IPR007110 (PROSITE_PROFILES); SSF48726 (SUPERFAMILY)
80984	AGAP000663-PA	2887	1.63168e-158	0.8	2	F:transmembrane transporter activity; P:transport	-	IPR006667 (G3DSA:1.10.357.GENE3D); PTHR16228 (PANTHER), PTHR16228:SF7 (PANTHER), tmhmm (TMHMM)
81002	AGAP000697-PA	495	3.16011e-12	0.71	0	-		NON_CYTOPLASMIC_DOMAIN (PHOBIUS); SIGNAL_PEPTIDE_N_REGION (PHOBIUS); SIGNAL_PEPTIDE_H_REGION (PHOBIUS); SIGNAL_PEPTIDE (PHOBIUS); SIGNAL_PEPTIDE_C_REGION (PHOBIUS); SignalP-noTM (SIGNALP_EUK); SignalP-TM (SIGNALP_GRAM_POSITIVE); SignalP-noTM (SIGNALP_GRAM_NEGATIVE)
81206	AGAP000697-PB	1602	8.58021e-31	0.61	0	-		SIGNAL_PEPTIDE_C_REGION (PHOBIUS); NON_CYTOPLASMIC_DOMAIN (PHOBIUS); SIGNAL_PEPTIDE (PHOBIUS); SIGNAL_PEPTIDE_N_REGION (PHOBIUS); SIGNAL_PEPTIDE_H_REGION (PHOBIUS); SignalP-noTM (SIGNALP_GRAM_NEGATIVE); SignalP-noTM (SIGNALP_EUK); SignalP-TM (SIGNALP_GRAM_POSITIVE)
81225	AGAP000711-PA	658	7.69579e-08	0.52	0	-		no IPS match
81241	AGAP000715-PA	183	1.07795e-30	0.93	5	C:extracellular region; F:ion binding; F:lyase activity; P:small molecule metabolic process; P:biological_process	(4.2) Carbon-oxygen lyases	SIGNAL_PEPTIDE_H_REGION (PHOBIUS); TRANSMEMBRANE (PHOBIUS); NON_CYTOPLASMIC_DOMAIN (PHOBIUS); SIGNAL_PEPTIDE_C_REGION (PHOBIUS); SIGNAL_PEPTIDE_N_REGION (PHOBIUS); SIGNAL_PEPTIDE (PHOBIUS); CYTOPLASMIC_DOMAIN (PHOBIUS)
81362	AGAP000732-PA	279	5.54852e-12	0.7	3	F:transmembrane transporter activity; C:integral to membrane; P:transmembrane transport		no IPS match
81598	AGAP000745-PA	141	1.25451e-09	0.73	1	F:structural constituent of cuticle		no IPS match
81641	AGAP000752-PA	1508	7.13406e-13	0.68	1	F:protein binding		IPR002110 (SMART); IPR020683 (PFAM); IPR020683 (G3DSA:1.25.40.GENE3D); PTHR24119 (PANTHER); IPR002110 (PROSITE_PROFILES); IPR020683 (PROSITE_PROFILES); IPR020683 (SUPERFAMILY)
81654	AGAP000759-PA	1287	1.70378e-49	0.71	0	-		PTHR21026 (PANTHER), PTHR21026:SF0 (PANTHER)
81718	AGAP000785-PA	956	5.67882e-64	0.62	2	C:integral to membrane; P:transmembrane transport		no IPS match
81784	AGAP000794-PA	1912	0	0.91	4	P:biological_process; F:oxidoreductase activity; F:molecular_function	-	IPR001135 (PFAM); IPR014029 (PROSITE); IPR022885 (TIGRFAMs); G3DSA:1.10.645.10 (GENE3D), PTHR11993 (PANTHER), PTHR11993:SF10 (PANTHER), SSF56762 (SUPERFAMILY)
81842	AGAP000795-PB	181	1.47894e-07	0.71	2	C:integral to membrane; P:transmembrane transport		no IPS match
81859	AGAP000799-PA	522	2.74394e-49	0.76	6	F:signal transducer activity; F:transmembrane transporter activity; C:cellular_component; P:transport; P:signal transduction; P:cell-cell signaling	-	IPR001320 (SMART); G3DSA:3.40.190.10 (GENE3D), PTHR18966 (PANTHER), PTHR18966:SF30 (PANTHER), tmhmm (TMHMM), SSF53850 (SUPERFAMILY)
81876	AGAP000801-PB	600	2.24744e-91	0.8	9	C:plasma membrane; C:cellular_component; F:transmembrane transporter activity; P:transport; F:signal transducer activity; P:signal transduction; P:cell-cell signaling	-	IPR001320 (SMART); G3DSA:3.40.190.10 (GENE3D); IPR001320 (PFAM); G3DSA:3.40.190.10 (GENE3D); G3DSA:1.10.287.70 (GENE3D); PTHR18966 (PANTHER); PTHR18966:SF176 (PANTHER); TRANSMEMBRANE (PHOBIUS); CYTOPLASMIC_DOMAIN (PHOBIUS); NON_CYTOPLASMIC_DOMAIN (PHOBIUS); NON_CYTOPLASMIC_DOMAIN (PHOBIUS); TRANSMEMBRANE (PHOBIUS); SSF53850 (SUPERFAMILY); TMhelix (TMHMM)
82200	AGAP000812-PA	561	3.10481e-36	0.97	1	F:binding		Coil (COILS); IPR013878 (PFAM); IPR011989 (G3DSA:1.25.10.GENE3D); IPR013878 (PANTHER); IPR016024 (SUPERFAMILY)
82240	AGAP000830-PA	755	1.71798e-57	0.6	3	F:peptidase activity; P:biological_process; P:cell death	(3.4) Acting on peptide bonds (peptide hydrolases)	IPR001309 (PROFILE); IPR002138 (PROFILE); IPR002398 (PANTHER); IPR011600 (PFAM); IPR015917 (PRINTS); IPR016129 (PROSITE); G3DSA:3.40.50.1460 (GENE3D), SSF52129 (SUPERFAMILY)
82301	AGAP000844-PA	305	1.14117e-32	0.82	1	C:cellular_component	-	IPR004254 (PFAM); PTHR20855:SF30 (PANTHER); IPR004254 (PANTHER); CYTOPLASMIC_DOMAIN (PHOBIUS); SIGNAL_PEPTIDE (PHOBIUS); SIGNAL_PEPTIDE_N_REGION (PHOBIUS); SIGNAL_PEPTIDE_H_REGION (PHOBIUS); SIGNAL_PEPTIDE_C_REGION (PHOBIUS); TRANSMEMBRANE (PHOBIUS); TRANSMEMBRANE (PHOBIUS); NON_CYTOPLASMIC_DOMAIN (PHOBIUS); NON_CYTOPLASMIC_DOMAIN (PHOBIUS)
82331	AGAP000849-PA	551	4.56339e-23	0.89	3	C:mitochondrion; F:oxidoreductase activity	(1.6) Acting on NADH or NADPH	no IPS match
82351	AGAP000851-PA	372	8.43067e-36	0.8	4	C:protein complex; C:mitochondrion; F:transmembrane transporter activity; F:oxidoreductase activity; P:generation of precursor metabolites and energy; P:small molecule metabolic process; P:cellular nitrogen compound metabolic process; P:transport	(1.9) Acting on a heme group of donors	no IPS match
82413	AGAP000877-PA	261	1.02092e-22	0.74	4	F:oxidoreductase activity; F:ion binding	-	IPR001128 (G3DSA:1.10.630.GENE3D); PTHR24290 (PANTHER); PTHR24290:SF62 (PANTHER); IPR001128 (SUPERFAMILY)
82477	AGAP000885-PA	959	4.32071e-81	0.62	1	P:proteolysis		IPR024571 (PFAM); G3DSA:1.10.390.10 (GENE3D); PTHR11533:SF167 (PANTHER); IPR001930 (PANTHER); SSF55486 (SUPERFAMILY)
82494	AGAP000889-PA	196	3.55901e-09	0.66	2	F:cytoskeletal protein binding; C:intracellular	-	IPR002108 (PROFILE); G3DSA:3.40.20.10 (GENE3D), SSF55753 (SUPERFAMILY)
82511	AGAP000893-PA	4643	2.94845e-84	0.79	0	-		SSF57603 (SUPERFAMILY)
82538	AGAP000928-PA	1713	2.50135e-47	0.55	4	F:molecular_function; F:ion binding; C:peroxisome; P:protein targeting; P:transmembrane transport	-	IPR001841 (PFAM); IPR006845 (PFAM); IPR013083 (G3DSA:3.30.40.GENE3D); IPR017907 (PROSITE); IPR025654 (PANTHER); tmhmm (TMHMM), SSF57850 (SUPERFAMILY)
82556	AGAP000932-PA	2147	1.85957e-17	0.51	5	P:intracellular signal transduction; F:calcium ion binding; F:protein kinase C activity; F:ATP binding; P:protein phosphorylation		IPR020454 (PRINTS); IPR002219 (SMART); IPR002048 (SMART); IPR002048 (PFAM); IPR002219 (PFAM); IPR011992 (G3DSA:1.10.238.GENE3D); G3DSA:3.30.60.20 (GENE3D); IPR015727 (PANTHER); PTHR22968:SF7 (PANTHER); IPR018247 (PROSITE_PATTERNS); IPR002219 (PROSITE_PATTERNS); IPR018247 (PROSITE_PATTERNS); IPR002219 (PROSITE_PROFILES); IPR002048 (PROSITE_PROFILES); IPR002048 (PROSITE_PROFILES); SSF47473 (SUPERFA…
82581	AGAP000943-PE	1824	1.36646e-149	0.9	0	-		SignalP-NN(euk) (SIGNALP), tmhmm (TMHMM)
82612	AGAP000954-PD	523	2.32847e-67	0.95	5	P:small molecule metabolic process; P:cellular nitrogen compound metabolic process; P:biosynthetic process; F:molecular_function; F:ion binding; P:carbohydrate metabolic process; P:catabolic process; P:cofactor metabolic process	(2.7) Transferring phosphorous-containing groups	IPR029057 (G3DSA:3.40.50.GENE3D); IPR029099 (PFAM); PTHR10210 (PANTHER); PTHR10210:SF38 (PANTHER); IPR029057 (SUPERFAMILY)
82633	AGAP000973-PA	1523	3.9717e-136	0.76	0	-		IPR006823 (PANTHER); SignalP-NN(euk) (SIGNALP), tmhmm (TMHMM)
82652	AGAP000977-PA	106	4.54366e-08	1	2	F:molecular_function	-	no IPS match
82672	AGAP000984-PA	159	3.1222e-13	0.96	3	F:ion binding; F:molecular_function; C:intracellular	-	IPR007087 (PFAM); IPR013087 (G3DSA:3.30.160.GENE3D); IPR007087 (PROSITE_PATTERNS); IPR007087 (PROSITE_PROFILES); SSF57667 (SUPERFAMILY)
82745	AGAP001007-PA	882	1.51159e-36	0.78	1	F:RNA binding		no IPS match
82946	AGAP001008-PA	1187	3.13217e-08	0.49	0	-		CYTOPLASMIC_DOMAIN (PHOBIUS); NON_CYTOPLASMIC_DOMAIN (PHOBIUS); CYTOPLASMIC_DOMAIN (PHOBIUS); TRANSMEMBRANE (PHOBIUS); TRANSMEMBRANE (PHOBIUS); NON_CYTOPLASMIC_DOMAIN (PHOBIUS); TRANSMEMBRANE (PHOBIUS); TRANSMEMBRANE (PHOBIUS); CYTOPLASMIC_DOMAIN (PHOBIUS); TRANSMEMBRANE (PHOBIUS); NON_CYTOPLASMIC_DOMAIN (PHOBIUS)
82970	AGAP001015-PA	218	2.8236e-33	0.91	7	C:cellular_component; P:biological_process; P:signal transduction; P:cell differentiation; F:ion binding	-	PR00010 (PRINTS); IPR001881 (SMART); IPR000742 (SMART); G3DSA:2.10.25.10 (GENE3D); G3DSA:2.10.25.10 (GENE3D); G3DSA:2.10.25.10 (GENE3D); IPR000742 (PFAM); PTHR24033:SF36 (PANTHER); PTHR24033 (PANTHER); IPR018097 (PROSITE_PATTERNS); IPR013032 (PROSITE_PATTERNS); IPR000152 (PROSITE_PATTERNS); IPR013032 (PROSITE_PATTERNS); IPR000742 (PROSITE_PROFILES); IPR000742 (PROSITE_PROFILES); IPR000742 (PROSIT…
82984	AGAP001027-PB	664	1.81389e-13	0.69	3	F:molecular_function; P:transport	-	IPR005828 (PFAM); G3DSA:1.20.1250.20 (GENE3D); PTHR24063 (PANTHER); TRANSMEMBRANE (PHOBIUS); CYTOPLASMIC_DOMAIN (PHOBIUS); NON_CYTOPLASMIC_DOMAIN (PHOBIUS); CYTOPLASMIC_DOMAIN (PHOBIUS); TRANSMEMBRANE (PHOBIUS); IPR020846 (PROSITE_PROFILES); IPR020846 (SUPERFAMILY); TMhelix (TMHMM)
82997	AGAP001027-PC	249	5.80055e-11	0.6	3	P:transmembrane transport; F:transmembrane transporter activity; C:integral to membrane		G3DSA:1.20.1250.20 (GENE3D); IPR005828 (PFAM); PTHR24063 (PANTHER); TRANSMEMBRANE (PHOBIUS); CYTOPLASMIC_DOMAIN (PHOBIUS); TRANSMEMBRANE (PHOBIUS); CYTOPLASMIC_DOMAIN (PHOBIUS); NON_CYTOPLASMIC_DOMAIN (PHOBIUS); IPR020846 (SUPERFAMILY); TMhelix (TMHMM); TMhelix (TMHMM)
83014	AGAP001049-PA	255	5.71585e-20	0.66	0	-		no IPS match
83045	AGAP001053-PF	137	6.37569e-08	0.81	1	C:cytoskeleton; C:protein complex; C:cytoplasm	-	no IPS match
83091	AGAP001053-PH	132	8.63236e-13	0.83	1	C:cytoskeleton; C:protein complex; C:cytoplasm	-	G3DSA:1.20.5.350 (GENE3D)
83220	AGAP001065-PA	157	1.42516e-13	0.8	5	F:ion binding; P:cellular amino acid metabolic process; P:small molecule metabolic process; F:molecular_function	(2.1) Transferring one-carbon groups	no IPS match
83248	AGAP001073-PA	444	1.81595e-14	0.65	1	F:molecular_function	-	no IPS match
83291	AGAP001076-PA	275	2.96909e-38	0.94	7	F:molecular_function; F:oxidoreductase activity; P:biological_process	-	IPR002401 (PRINTS); IPR001128 (PFAM); IPR001128 (G3DSA:1.10.630.GENE3D); PTHR24290 (PANTHER); PTHR24290:SF56 (PANTHER); IPR017972 (PROSITE_PATTERNS); IPR001128 (SUPERFAMILY)
83323	AGAP001076-PD	254	2.28442e-18	0.89	7	F:molecular_function; F:oxidoreductase activity; P:biological_process	-	IPR001128 (G3DSA:1.10.630.GENE3D); PTHR24290 (PANTHER); PTHR24290:SF56 (PANTHER)
83465	AGAP001134-PA	343	1.41234e-15	0.65	4	F:structural constituent of ribosome; C:mitochondrion; P:translation; C:ribosome		no IPS match
83512	AGAP001139-PA	674	8.02537e-13	0.87	4	C:ribosome; F:structural constituent of ribosome; P:translation; P:ribosome biogenesis	-	TMhelix (TMHMM)
83538	AGAP001141-PA	1141	2.33124e-101	0.73	0	-		no IPS match
83556	AGAP001147-PA	570	2.34378e-08	0.68	0	-		Coil (COILS); CYTOPLASMIC_DOMAIN (PHOBIUS); TRANSMEMBRANE (PHOBIUS); NON_CYTOPLASMIC_DOMAIN (PHOBIUS); TMhelix (TMHMM)
83642	AGAP001156-PA	1618	7.56373e-10	0.51	2	F:chromatin binding; F:DNA binding		IPR001005 (SMART); IPR009057 (G3DSA:1.10.10.GENE3D); IPR009057 (G3DSA:1.10.10.GENE3D); IPR001005 (PFAM); IPR009057 (G3DSA:1.10.10.GENE3D); PTHR10641:SF452 (PANTHER); PTHR10641 (PANTHER); IPR017930 (PROSITE_PROFILES); IPR017930 (PROSITE_PROFILES); IPR009057 (SUPERFAMILY); IPR009057 (SUPERFAMILY)
83674	AGAP001185-PA	2469	4.76958e-177	0.68	3	F:molecular_function; C:cellular_component; P:transmembrane transport	-	IPR001734 (PANTHER); IPR019900 (TIGRFAMs); PTHR11819:SF94 (PANTHER), tmhmm (TMHMM)
83697	AGAP001187-PA	316	1.10094e-37	0.98	5	F:nucleic acid binding transcription factor activity; F:DNA binding; P:cellular nitrogen compound metabolic process; P:biosynthetic process; C:protein complex; C:intracellular	-	IPR003350 (PFAM); IPR010982 (G3DSA:1.10.260.GENE3D); PTHR14043:SF2 (PANTHER); PTHR14043 (PANTHER); SIGNAL_PEPTIDE_N_REGION (PHOBIUS); SIGNAL_PEPTIDE_H_REGION (PHOBIUS); SIGNAL_PEPTIDE (PHOBIUS); NON_CYTOPLASMIC_DOMAIN (PHOBIUS); SIGNAL_PEPTIDE_C_REGION (PHOBIUS); IPR003350 (PROSITE_PROFILES); SignalP-noTM (SIGNALP_EUK); IPR010982 (SUPERFAMILY)
83714	AGAP001212-PB	1173	3.22774e-63	0.69	3	F:N-acetylmuramoyl-L-alanine amidase activity; P:peptidoglycan catabolic process; F:zinc ion binding		IPR002502 (SMART); IPR006619 (SMART); IPR017331 (PIRSF); IPR002502 (G3DSA:3.40.80.GENE3D); IPR002502 (PFAM); IPR015510 (PANTHER); IPR002502 (SUPERFAMILY)
83749	AGAP001234-PA	1681	2.40795e-48	0.48	7	F:helicase activity; F:nucleic acid binding; F:ATP binding; F:hydrolase activity; F:nucleotide binding; F:nucleoside-triphosphatase activity; F:ATP-dependent helicase activity		PTHR11752 (PANTHER), PTHR11752:SF8 (PANTHER)
83777	AGAP001236-PA	943	6.71585e-82	0.7	3	F:transmembrane transporter activity; P:transmembrane transport; C:integral to membrane		G3DSA:1.20.1250.20 (GENE3D); IPR005828 (PFAM); PTHR24063:SF56 (PANTHER); PTHR24063 (PANTHER); IPR005829 (PROSITE_PATTERNS); TRANSMEMBRANE (PHOBIUS); TRANSMEMBRANE (PHOBIUS); TRANSMEMBRANE (PHOBIUS); CYTOPLASMIC_DOMAIN (PHOBIUS); CYTOPLASMIC_DOMAIN (PHOBIUS); CYTOPLASMIC_DOMAIN (PHOBIUS); NON_CYTOPLASMIC_DOMAIN (PHOBIUS); CYTOPLASMIC_DOMAIN (PHOBIUS); TRANSMEMBRANE (PHOBIUS); TRANSMEMBRANE (PHOBIU…
83906	AGAP001250-PA	488	6.17113e-15	0.62	2	F:molecular_function	-	G3DSA:2.40.10.10 (GENE3D); G3DSA:2.40.10.10 (GENE3D); IPR001254 (PFAM); PTHR24278:SF19 (PANTHER); PTHR24278 (PANTHER); IPR001254 (PROSITE_PROFILES); IPR009003 (SUPERFAMILY)
83992	AGAP001255-PA	2617	0	0.63	4	F:molecular_function; F:ion binding; F:helicase activity; F:ATPase activity; P:DNA metabolic process	-	IPR001650 (PFAM); IPR002464 (PROSITE); IPR004589 (TIGRFAMs); IPR011545 (PFAM); IPR011991 (G3DSA:1.10.10.GENE3D); IPR014001 (SMART); IPR027417 (SUPERFAMILY); G3DSA:3.40.50.300 (GENE3D), PTHR13710 (PANTHER), PTHR13710:SF6 (PANTHER)
84011	AGAP001257-PA	2251	0	0.89	2	F:nucleotidyltransferase activity; P:biological_process	-	IPR002618 (PANTHER); IPR016267 (PIR); G3DSA:3.90.550.10 (GENE3D), SSF53448 (SUPERFAMILY)
84040	AGAP001257-PB	298	7.11332e-24	0.76	2	F:UTP:glucose-1-phosphate uridylyltransferase activity; P:UDP-glucose metabolic process		IPR002618 (PANTHER); IPR016267 (PTHR11952:PANTHER)
84086	AGAP001261-PA	788	4.70642e-15	0.65	2	F:nucleic acid binding; F:nucleotide binding		IPR000504 (SMART); PF14259 (PFAM); IPR012677 (G3DSA:3.30.70.GENE3D); PTHR16274:SF8 (PANTHER); PTHR16274 (PANTHER); IPR000504 (PROSITE_PROFILES); SSF54928 (SUPERFAMILY)
84118	AGAP001264-PA	123	1.06527e-10	0.77	2	P:proteolysis; F:peptidase activity		no IPS match
84307	AGAP001280-PA	138	1.33495e-17	0.88	4	P:transmembrane transport; F:transmembrane transporter activity; P:transport; C:protein complex; C:plasma membrane	-	no IPS match
84346	AGAP001290-PA	564	5.22167e-54	0.81	5	P:biosynthetic process; P:DNA metabolic process; F:DNA binding; F:ATPase activity; C:protein complex; C:chromosome; F:ion binding; C:intracellular	-	IPR027417 (G3DSA:3.40.50.GENE3D); IPR003959 (PFAM); PTHR11107:SF9 (PANTHER); PTHR11107 (PANTHER); IPR027417 (SUPERFAMILY)
84362	AGAP001294-PA	1902	1.44496e-75	0.91	3	F:ion binding; F:molecular_function; C:intracellular	-	IPR007087 (PROFILE); PTHR23228 (PANTHER), PTHR23228:SF14 (PANTHER)
84500	AGAP001318-PA	540	1.15688e-29	0.86	2	F:transferase activity, transferring acyl groups; P:biological_process	-	no IPS match
84519	AGAP001319-PA	1897	2.4131e-142	0.68	0	-		IPR008380 (PANTHER); IPR023214 (G3DSA:3.40.50.GENE3D); PTHR12103:SF4 (PANTHER), SignalP-NN(euk) (SIGNALP)
84584	AGAP001352-PA	643	3.46994e-13	0.45	0	-		IPR010562 (SMART); IPR010562 (PFAM); PTHR11008:SF9 (PANTHER); PTHR11008 (PANTHER)
84605	AGAP001358-PA	622	2.78857e-22	0.97	2	F:ion binding; F:molecular_function	-	IPR001841 (PFAM); IPR013083 (G3DSA:3.30.40.GENE3D); PTHR14155 (PANTHER), PTHR14155:SF2 (PANTHER), SSF57850 (SUPERFAMILY)
85212	AGAP001419-PC	992	4.17983e-131	0.91	2	F:molecular_function	-	IPR000504 (PFAM); IPR006535 (TIGRFAMs); IPR012677 (G3DSA:3.30.70.GENE3D); PTHR24011 (PANTHER), PTHR24011:SF131 (PANTHER), SSF54928 (SUPERFAMILY)
85252	AGAP001421-PA	1609	1.46837e-74	0.62	3	F:DNA binding; C:nucleus; P:biosynthetic process; P:DNA metabolic process	-	IPR004365 (PFAM); IPR007199 (PFAM); IPR012340 (G3DSA:2.40.50.GENE3D); PTHR23273 (PANTHER)
85265	AGAP001423-PA	317	4.05634e-16	0.71	3	F:molecular_function	-	IPR002695 (SMART); IPR011607 (G3DSA:3.40.50.GENE3D); IPR002695 (PFAM); IPR002695 (PANTHER); PTHR11692:SF0 (PANTHER); IPR011607 (SUPERFAMILY)
85290	AGAP001424-PA	167	2.47637e-24	0.94	4	P:protein folding; F:unfolded protein binding; F:ion binding; P:response to stress	-	IPR020575 (PRINTS); IPR003594 (G3DSA:3.30.565.GENE3D); IPR001404 (PANTHER); IPR019805 (PROSITE_PATTERNS); IPR003594 (SUPERFAMILY)
85423	AGAP001477-PA	169	1.10185e-10	0.79	1	C:cellular_component	-	no IPS match
85477	AGAP001500-PA	291	1.63233e-07	0.54	0	-		TRANSMEMBRANE (PHOBIUS); CYTOPLASMIC_DOMAIN (PHOBIUS); NON_CYTOPLASMIC_DOMAIN (PHOBIUS); TMhelix (TMHMM)
85511	AGAP001504-PA	1816	1.52005e-71	0.89	0	-		NON_CYTOPLASMIC_DOMAIN (PHOBIUS); TRANSMEMBRANE (PHOBIUS); CYTOPLASMIC_DOMAIN (PHOBIUS)
85541	AGAP001520-PA	1150	2.48652e-39	0.61	1	F:protein binding		IPR005036 (PFAM); PTHR12307 (PANTHER); PTHR12307:SF8 (PANTHER); IPR005036 (PROSITE_PROFILES)
85556	AGAP001522-PA	490	5.43255e-10	0.69	3	F:ATP binding; F:nucleotide binding; F:nucleoside-triphosphatase activity		PTHR23077 (PANTHER), PTHR23077:SF10 (PANTHER)
85578	AGAP001534-PA	608	3.28055e-10	0.44	1	P:carbohydrate metabolic process	-	IPR000322 (PANTHER); SSF51011 (SUPERFAMILY)
85593	AGAP001539-PA	167	1.77633e-23	0.9	3	F:transferase activity, transferring acyl groups; C:nucleus; P:cellular nitrogen compound metabolic process; P:biosynthetic process	-	no IPS match
85648	AGAP001549-PA	2765	3.66007e-153	0.61	3	F:molecular_function; P:cellular nitrogen compound metabolic process; F:nuclease activity	-	IPR002562 (PFAM); IPR012337 (SUPERFAMILY); G3DSA:3.30.420.10 (GENE3D), PTHR13620 (PANTHER), PTHR13620:SF0 (PANTHER), tmhmm (TMHMM)
85671	AGAP001550-PA	219	3.43074e-11	0.63	3	F:transporter activity; C:membrane; P:transmembrane transport		PTHR11819:SF109 (PANTHER); IPR001734 (PANTHER); NON_CYTOPLASMIC_DOMAIN (PHOBIUS); CYTOPLASMIC_DOMAIN (PHOBIUS); TRANSMEMBRANE (PHOBIUS); NON_CYTOPLASMIC_DOMAIN (PHOBIUS); TRANSMEMBRANE (PHOBIUS); TMhelix (TMHMM); TMhelix (TMHMM)
85693	AGAP001566-PB	319	7.76247e-43	0.8	0	-		PTHR31781 (PANTHER), PTHR31781:SF0 (PANTHER)
85754	AGAP001587-PA	4479	0	0.79	3	P:transmembrane transport; C:vacuole; C:protein complex; F:transmembrane transporter activity	-	IPR002490 (PANTHER); IPR026028 (PIR); PTHR11629:SF24 (PANTHER), tmhmm (TMHMM)
85827	AGAP001623-PA	934	2.50769e-58	0.61	3	F:metal ion binding; P:oxidation-reduction process; P:superoxide metabolic process		PTHR20910 (PANTHER)
85870	AGAP001630-PA	697	6.00188e-71	0.72	2	F:isomerase activity	-	IPR000652 (TIGRFAM); IPR000652 (PFAM); IPR013785 (G3DSA:3.20.20.GENE3D); IPR000652 (PANTHER); IPR020861 (PROSITE_PATTERNS); IPR022896 (HAMAP); IPR000652 (PROSITE_PROFILES); IPR000652 (SUPERFAMILY)
85918	AGAP001633-PA	196	1.30765e-22	0.8	4	F:ion binding; P:cellular protein modification process; F:kinase activity; P:cellular amino acid metabolic process	(2.7) Transferring phosphorous-containing groups	no IPS match
86062	AGAP001636-PA	576	1.93756e-15	0.48	9	F:transferase activity; F:protein serine/threonine kinase activity; P:phosphorylation; F:protein kinase activity; P:protein phosphorylation; F:nucleotide binding; F:ATP binding; F:kinase activity; F:transferase activity, transferring phosphorus-containing groups		no IPS match
86199	AGAP001652-PA	180	8.58676e-10	0.64	1	P:lipid metabolic process		no IPS match
86248	AGAP001660-PA	311	1.06222e-39	0.83	7	F:molecular_function; C:cytoskeleton; C:protein complex; P:small molecule metabolic process; P:nucleobase-containing compound catabolic process; F:ion binding; P:biological_process; F:ATPase activity	(3.6) Acting on acid anhydrides	IPR024317 (PFAM); PTHR10676:SF135 (PANTHER); IPR026983 (PANTHER)
86309	AGAP001672-PA	817	3.23726e-134	0.84	7	F:molecular_function; C:cytoskeleton; C:protein complex; P:nucleobase-containing compound catabolic process; P:small molecule metabolic process; F:ion binding; P:biological_process; F:ATPase activity	(3.6) Acting on acid anhydrides	IPR026983 (PANTHER); IPR027417 (SUPERFAMILY); G3DSA:3.40.50.300 (GENE3D), PTHR10676:SF36 (PANTHER), PF12775 (PFAM)
86420	AGAP001688-PA	173	2.49167e-22	1	2	C:endoplasmic reticulum; F:transferase activity, transferring glycosyl groups	-	SignalP-NN(euk) (SIGNALP), tmhmm (TMHMM)
86478	AGAP001711-PA	992	2.02317e-86	0.81	6	F:molecular_function; P:biological_process; F:oxidoreductase activity; C:cellular_component	-	IPR001450 (PFAM); IPR010226 (TIGRFAM); G3DSA:1.10.1060.10 (GENE3D); PTHR10849 (PANTHER); IPR017900 (PROSITE_PATTERNS); IPR017900 (PROSITE_PATTERNS); IPR017896 (PROSITE_PROFILES); IPR017896 (PROSITE_PROFILES); IPR010226 (HAMAP); SSF54862 (SUPERFAMILY)
86501	AGAP001722-PA	1000	2.76441e-52	0.5	1	F:hydrolase activity		IPR002018 (PFAM); IPR019826 (PROSITE); G3DSA:3.40.50.1820 (GENE3D), PTHR11559 (PANTHER), SSF53474 (SUPERFAMILY)
86520	AGAP001724-PA	927	2.91282e-123	0.8	3	F:ion binding; P:small molecule metabolic process; F:lyase activity	-	IPR002129 (PFAM); IPR015421 (G3DSA:3.40.640.GENE3D); IPR015424 (SUPERFAMILY); PTHR11999 (PANTHER), PTHR11999:SF5 (PANTHER)
86553	AGAP001736-PA	1105	1.71947e-31	0.44	1	F:hydrolase activity		IPR000286 (PRINTS); IPR023801 (G3DSA:3.40.800.GENE3D); PTHR10625:SF9 (PANTHER), SSF52768 (SUPERFAMILY)
86589	AGAP001738-PA	2077	1.17455e-98	0.76	2	C:ribosome	-	IPR016094 (G3DSA:3.30.190.GENE3D); IPR016095 (G3DSA:3.40.50.GENE3D); IPR028364 (PFAM); IPR023674 (SUPERFAMILY)
86664	AGAP001748-PA	1476	5.27849e-100	0.77	1	F:transferase activity, transferring hexosyl groups		PTHR22914:SF8 (PANTHER); IPR004835 (PANTHER); CYTOPLASMIC_DOMAIN (PHOBIUS); TRANSMEMBRANE (PHOBIUS); NON_CYTOPLASMIC_DOMAIN (PHOBIUS); CYTOPLASMIC_DOMAIN (PHOBIUS); TRANSMEMBRANE (PHOBIUS); TMhelix (TMHMM); TMhelix (TMHMM)
86694	AGAP001751-PE	2154	2.32859e-111	0.53	1	P:cell wall macromolecule catabolic process		PTHR23354 (PANTHER); PTHR23354:SF62 (PANTHER)
86772	AGAP001775-PA	547	1.01811e-14	0.6	9	F:ATPase activity, coupled to transmembrane movement of substances; C:integral to membrane; P:transport; P:ATP catabolic process; F:nucleotide binding; F:nucleoside-triphosphatase activity; F:ATP binding; F:ATPase activity; P:transmembrane transport		PTHR24223 (PANTHER); CYTOPLASMIC_DOMAIN (PHOBIUS); NON_CYTOPLASMIC_DOMAIN (PHOBIUS); TRANSMEMBRANE (PHOBIUS); TMhelix (TMHMM)
86791	AGAP001777-PA	462	2.82121e-30	0.57	4	P:transmembrane transport; C:integral to membrane; F:ATPase activity, coupled to transmembrane movement of substances; F:ATP binding		PTHR24223 (PANTHER); TRANSMEMBRANE (PHOBIUS); TRANSMEMBRANE (PHOBIUS); CYTOPLASMIC_DOMAIN (PHOBIUS); CYTOPLASMIC_DOMAIN (PHOBIUS); NON_CYTOPLASMIC_DOMAIN (PHOBIUS); IPR011527 (SUPERFAMILY); TMhelix (TMHMM); TMhelix (TMHMM)
86812	AGAP001778-PA	436	1.35881e-24	0.6	1	C:integral to membrane		IPR007248 (PFAM); IPR007248 (PANTHER); CYTOPLASMIC_DOMAIN (PHOBIUS); NON_CYTOPLASMIC_DOMAIN (PHOBIUS); TRANSMEMBRANE (PHOBIUS); TMhelix (TMHMM)
86834	AGAP001780-PA	186	1.35187e-11	0.89	6	C:intracellular; F:RNA binding; P:cellular protein modification process; F:small conjugating protein binding; F:molecular_function; F:ion binding	(6.3) Forming carbon-nitrogen bonds	no IPS match
86865	AGAP001793-PA	375	1.00338e-09	0.86	4	F:ion binding; P:cellular protein modification process; F:kinase activity; P:cellular amino acid metabolic process	(2.7) Transferring phosphorous-containing groups	no IPS match
86889	AGAP001794-PA	1819	6.83938e-43	0.51	1	F:molecular_function	-	IPR000210 (SMART); IPR011333 (G3DSA:3.30.710.GENE3D); IPR013069 (PFAM); PTHR23110 (PANTHER), PTHR23110:SF48 (PANTHER)
86930	AGAP001797-PB	189	1.44559e-07	1	0	-		no IPS match
86954	AGAP001797-PH	155	7.27223e-10	0.94	0	-		no IPS match
87134	AGAP001826-PA	547	3.14047e-32	0.58	2	P:lipid transport; F:lipid transporter activity		IPR001846 (PFAM); PTHR11339 (PANTHER)
87152	AGAP001856-PA	3996	1.57963e-19	0.6	3	P:regulation of transcription, DNA-dependent; F:signal transducer activity; P:signal transduction		no IPS match
87209	AGAP001879-PA	229	1.51475e-36	0.95	2	C:intracellular; P:cellular nitrogen compound metabolic process	-	no IPS match
87248	AGAP001888-PA	4851	3.89813e-160	0.84	1	F:molecular_function	-	IPR001452 (SMART); IPR027350 (PROFILE); G3DSA:2.30.30.40 (GENE3D), PTHR13132 (PANTHER), PF14604 (PFAM)
87261	AGAP001894-PA	682	5.88068e-62	0.65	1	P:signal transduction		IPR011022 (SMART); IPR011022 (PFAM); IPR014752 (G3DSA:2.60.40.GENE3D); PTHR11188 (PANTHER); PTHR11188:SF47 (PANTHER); IPR014756 (SUPERFAMILY)
87293	AGAP001899-PA	664	2.78214e-20	0.61	1	F:molecular_function	-	SignalP-NN(euk) (SIGNALP)
87365	AGAP001913-PA	489	5.20586e-72	0.96	6	C:cellular_component; C:plasma membrane; F:transmembrane transporter activity; P:transport	-	IPR006202 (PFAM); IPR006202 (G3DSA:2.70.170.GENE3D); PTHR18945:SF448 (PANTHER); IPR006201 (PANTHER); NON_CYTOPLASMIC_DOMAIN (PHOBIUS); TRANSMEMBRANE (PHOBIUS); CYTOPLASMIC_DOMAIN (PHOBIUS); IPR006202 (SUPERFAMILY); TMhelix (TMHMM)
87377	AGAP001936-PA	2374	3.2992e-92	0.85	8	P:signal transduction; F:signal transducer activity; C:intracellular; F:molecular_function; F:ion binding; P:catabolic process; P:lipid metabolic process	(3.1) Acting on ester bonds	Coil (COILS); Coil (COILS); Coil (COILS); IPR009535 (PFAM); G3DSA:1.20.1230.10 (GENE3D); PTHR10336:SF78 (PANTHER); IPR001192 (PANTHER); SSF69989 (SUPERFAMILY)
87404	AGAP001966-PA	171	1.8325e-16	0.83	3	P:transmembrane transport; C:cellular_component; F:molecular_function	-	no IPS match
87425	AGAP001968-PA	2115	4.32597e-77	0.53	0	-		IPR021869 (PFAM); IPR026318 (PANTHER); PTHR13547:SF0 (PANTHER)
87528	AGAP002019-PA	203	1.73671e-11	1	0	-		no IPS match
87544	AGAP002030-PA	379	6.45813e-23	0.64	0	-		PTHR16266 (PANTHER); PTHR16266:SF17 (PANTHER)
87558	AGAP002047-PA	1809	0	0.86	3	F:ion binding; P:nucleobase-containing compound catabolic process; P:small molecule metabolic process; F:GTPase activity	-	IPR003191 (PFAM); IPR015894 (PFAM); IPR027417 (SUPERFAMILY); G3DSA:1.20.1000.10 (GENE3D), G3DSA:3.40.50.300 (GENE3D), PTHR10751 (PANTHER), PTHR10751:SF3 (PANTHER)
87616	AGAP002074-PA	210	6.7504e-07	0.66	0	-		PTHR21505 (PANTHER), PTHR21505:SF0 (PANTHER)
87660	AGAP002078-PA	664	2.342e-45	0.76	0	-		IPR007702 (PFAM); PTHR12258 (PANTHER), PTHR12258:SF1 (PANTHER), SSF143724 (SUPERFAMILY)
87904	AGAP002117-PA	3263	1.39712e-08	0.5	0	-		no IPS match
87934	AGAP002119-PA	231	7.16232e-31	1	4	F:ion binding; P:cellular protein modification process; F:kinase activity; P:cellular amino acid metabolic process	(2.7) Transferring phosphorous-containing groups	NON_CYTOPLASMIC_DOMAIN (PHOBIUS); CYTOPLASMIC_DOMAIN (PHOBIUS); TRANSMEMBRANE (PHOBIUS); NON_CYTOPLASMIC_DOMAIN (PHOBIUS); TRANSMEMBRANE (PHOBIUS); TMhelix (TMHMM)
87955	AGAP002120-PA	186	4.1759e-29	0.9	3	F:enzyme regulator activity; C:intracellular; P:signal transduction; P:small molecule metabolic process; P:nucleobase-containing compound catabolic process	-	PTHR22957:SF209 (PANTHER); PTHR22957 (PANTHER)
87971	AGAP002124-PA	378	2.15414e-41	0.84	3	C:cellular_component; P:cell adhesion; P:response to stress; P:anatomical structure development; P:growth	-	no IPS match
87984	AGAP002135-PB	1411	3.42758e-23	0.5	1	F:protein binding		IPR003599 (SMART); IPR013106 (SMART); IPR003598 (SMART); IPR013783 (G3DSA:2.60.40.GENE3D); IPR013106 (PFAM); IPR013783 (G3DSA:2.60.40.GENE3D); IPR013151 (PFAM); IPR013098 (PFAM); PTHR23279 (PANTHER); PTHR23279:SF0 (PANTHER); SIGNAL_PEPTIDE (PHOBIUS); NON_CYTOPLASMIC_DOMAIN (PHOBIUS); SIGNAL_PEPTIDE_C_REGION (PHOBIUS); SIGNAL_PEPTIDE_H_REGION (PHOBIUS); SIGNAL_PEPTIDE_N_REGION (PHOBIUS); IPR007110…
88020	AGAP002176-PA	229	4.70423e-41	0.92	2	F:peptidase activity; P:biological_process	(3.4) Acting on peptide bonds (peptide hydrolases)	no IPS match
88051	AGAP002181-PA	1849	2.90516e-44	0.48	1	F:transferase activity, transferring phosphorus-containing groups		SignalP-NN(euk) (SIGNALP)
88065	AGAP002194-PA	583	2.07172e-54	0.82	1	F:kinase activity	(2.7) Transferring phosphorous-containing groups	IPR005522 (PANTHER); PTHR12400:SF44 (PANTHER); SSF56104 (SUPERFAMILY)
88081	AGAP002194-PB	924	2.53412e-23	0.87	1	F:kinase activity	(2.7) Transferring phosphorous-containing groups	no IPS match
88184	AGAP002215-PA	347	1.21329e-59	0.92	0	-		PTHR21663 (PANTHER); PTHR21663:SF0 (PANTHER)
88234	AGAP002223-PA	1838	3.35295e-96	0.54	2	F:metal ion binding; F:protein binding		IPR015940 (SMART); IPR000571 (SMART); IPR000571 (G3DSA:4.10.1000.GENE3D); IPR006575 (PFAM); IPR027417 (G3DSA:3.40.50.GENE3D); G3DSA:1.10.8.10 (GENE3D); PTHR18934:SF106 (PANTHER); PTHR18934 (PANTHER); IPR000571 (PROSITE_PROFILES); IPR015940 (PROSITE_PROFILES); SSF90229 (SUPERFAMILY); IPR009060 (SUPERFAMILY); IPR027417 (SUPERFAMILY)
88272	AGAP002226-PA	301	2.81811e-59	0.93	7	F:lipid binding; F:ion binding; C:intracellular; F:kinase activity; P:signal transduction; P:catabolic process; P:lipid metabolic process	(2.7) Transferring phosphorous-containing groups	IPR002219 (SMART); G3DSA:3.30.60.20 (GENE3D); IPR002219 (PFAM); G3DSA:3.30.60.20 (GENE3D); PTHR11255:SF10 (PANTHER); PTHR11255 (PANTHER); IPR002219 (PROSITE_PATTERNS); IPR002219 (PROSITE_PROFILES); SSF57889 (SUPERFAMILY); SSF57889 (SUPERFAMILY)
88292	AGAP002252-PA	4169	0	0.73	0	-		no IPS match
88322	AGAP002256-PA	703	2.8974e-07	0.93	2	F:molecular_function	-	CYTOPLASMIC_DOMAIN (PHOBIUS); NON_CYTOPLASMIC_DOMAIN (PHOBIUS); TRANSMEMBRANE (PHOBIUS); TMhelix (TMHMM)
88473	AGAP002272-PA	2690	1.79575e-23	0.5	2	F:protein binding; P:intracellular signal transduction		IPR002110 (PRINTS); IPR001496 (SMART); IPR002110 (SMART); IPR020683 (G3DSA:1.25.40.GENE3D); IPR020683 (PFAM); IPR020683 (G3DSA:1.25.40.GENE3D); PF13637 (PFAM); IPR001496 (PFAM); IPR020683 (G3DSA:1.25.40.GENE3D); PTHR24198 (PANTHER); IPR002110 (PROSITE_PROFILES); IPR002110 (PROSITE_PROFILES); IPR002110 (PROSITE_PROFILES); IPR002110 (PROSITE_PROFILES); IPR001496 (PROSITE_PROFILES); IPR020683 (PROSI…
88488	AGAP002272-PC	1632	0	0.96	2	P:signal transduction; F:molecular_function	-	IPR002110 (PRINTS); IPR020683 (G3DSA:1.25.40.GENE3D); PTHR24123 (PANTHER), PTHR24123:SF0 (PANTHER), PF13857 (PFAM)
88508	AGAP002276-PA	3366	2.2672e-29	0.61	0	-		IPR029064 (G3DSA:3.30.1330.GENE3D); IPR004038 (PFAM); PTHR13284 (PANTHER); IPR029064 (SUPERFAMILY)
88526	AGAP002279-PA	1914	2.41092e-127	0.6	1	F:oxidoreductase activity	-	IPR013120 (PFAM); IPR016040 (G3DSA:3.40.50.GENE3D); IPR026055 (PANTHER); tmhmm (TMHMM), SSF51735 (SUPERFAMILY)
88541	AGAP002290-PA	1854	5.62285e-63	0.86	2	C:nucleoplasm; C:protein complex; P:cellular nitrogen compound metabolic process; P:biosynthetic process	-	no IPS match
88561	AGAP002291-PA	163	2.16925e-08	0.79	2	F:molecular_function; P:biological_process	-	no IPS match
88603	AGAP002317-PA	274	1.87257e-25	0.67	1	F:molecular_function	-	no IPS match
90505	AGAP002347-PA	1164	1.23578e-137	0.81	3	P:carbohydrate metabolic process; F:hydrolase activity, acting on carbon-nitrogen (but not peptide) bonds; P:biological_process	(3.5) Acting on carbon-nitrogen bonds, other than peptide bonds	IPR011059 (SUPERFAMILY); G3DSA:2.30.40.10 (GENE3D), G3DSA:3.20.20.140 (GENE3D), PTHR11113 (PANTHER), PF13594 (PFAM), SSF51556 (SUPERFAMILY)
90571	AGAP002348-PA	1522	1.86892e-89	0.77	0	-		IPR015847 (PFAM); IPR001247 (PFAM); PTHR11097:SF14 (PANTHER); PTHR11097 (PANTHER); IPR020568 (SUPERFAMILY); IPR015847 (SUPERFAMILY)
90600	AGAP002349-PA	337	1.13263e-07	0.49	0	-		no IPS match
90891	AGAP002350-PB	350	8.30047e-35	0.8	2	P:biological_process; C:cytoskeleton; C:cytoplasm; C:protein complex	-	G3DSA:1.20.5.350 (GENE3D); IPR001978 (PFAM); IPR027707 (PANTHER); PTHR11521:SF1 (PANTHER); SIGNAL_PEPTIDE_H_REGION (PHOBIUS); SIGNAL_PEPTIDE (PHOBIUS); SIGNAL_PEPTIDE_N_REGION (PHOBIUS); NON_CYTOPLASMIC_DOMAIN (PHOBIUS); SIGNAL_PEPTIDE_C_REGION (PHOBIUS); SSF90250 (SUPERFAMILY)
90914	AGAP002350-PC	137	6.59831e-10	0.77	2	C:troponin complex; P:regulation of muscle contraction		TRANSMEMBRANE (PHOBIUS); CYTOPLASMIC_DOMAIN (PHOBIUS); NON_CYTOPLASMIC_DOMAIN (PHOBIUS); TMhelix (TMHMM)
90963	AGAP002367-PA	1379	7.81077e-10	0.38	0	-		SignalP-TM (SIGNALP_GRAM_POSITIVE)
90976	AGAP002369-PA	623	1.64153e-09	0.67	1	P:transport	-	no IPS match
90997	AGAP002377-PA	1819	1.41108e-132	0.7	1	F:carbon-nitrogen ligase activity, with glutamine as amido-N-donor		IPR000120 (PANTHER); IPR020556 (PROSITE); IPR023631 (G3DSA:3.90.1300.GENE3D); PTHR11895:SF5 (PANTHER)
91023	AGAP002381-PA	1125	0	0.96	3	F:peptidase activity; P:biological_process; F:ion binding	(3.4) Acting on peptide bonds (peptide hydrolases)	IPR001590 (PROFILE); IPR001762 (G3DSA:4.10.70.GENE3D); IPR024079 (G3DSA:3.40.390.GENE3D); PTHR11905 (PANTHER), PTHR11905:SF3 (PANTHER), PF13688 (PFAM), SSF55486 (SUPERFAMILY)
91038	AGAP002391-PA	2067	7.30969e-148	0.62	2	F:hydrolase activity; P:metabolic process		IPR002018 (PFAM); IPR019819 (PROSITE); IPR019826 (PROSITE); G3DSA:3.40.50.1820 (GENE3D), PTHR11559 (PANTHER), PTHR11559:SF80 (PANTHER), SSF53474 (SUPERFAMILY)
91091	AGAP002412-PA	1546	2.2528e-131	0.77	3	P:intracellular protein transport; C:mitochondrial inner membrane presequence translocase complex; F:P-P-bond-hydrolysis-driven protein transmembrane transporter activity		IPR007379 (PFAM); SSF54427 (SUPERFAMILY)
91252	AGAP002421-PA	196	2.90117e-23	0.76	0	-		IPR025257 (PFAM)
91482	AGAP002439-PA	703	1.4291e-09	0.75	0	-		IPR029208 (PFAM); NON_CYTOPLASMIC_DOMAIN (PHOBIUS); CYTOPLASMIC_DOMAIN (PHOBIUS); TRANSMEMBRANE (PHOBIUS); PS51257 (PROSITE_PROFILES); TMhelix (TMHMM)
91790	AGAP002470-PA	537	2.23107e-11	0.62	3	P:translation; F:structural constituent of ribosome; C:ribosome		IPR001684 (PRINTS); IPR001684 (PFAM); G3DSA:2.40.50.100 (GENE3D); IPR001684 (TIGRFAM); IPR001684 (PANTHER); IPR018261 (PROSITE_PATTERNS); IPR001684 (PRODOM); IPR001684 (HAMAP); SSF110324 (SUPERFAMILY)
91865	AGAP002483-PA	579	4.36853e-10	0.58	0	-		no IPS match
91935	AGAP002494-PA	236	9.22291e-26	0.8	0	-		no IPS match
91969	AGAP002498-PA	445	4.36749e-10	0.5	2	P:transport; P:vesicle-mediated transport	-	IPR000547 (PFAM); PTHR12894 (PANTHER), PTHR12894:SF6 (PANTHER), SignalP-NN(euk) (SIGNALP)
92000	AGAP002505-PA	370	3.99131e-42	0.77	2	C:cellular_component; P:transport	-	TMhelix (TMHMM); TMhelix (TMHMM)
92020	AGAP002513-PA	1661	4.7678e-117	0.83	0	-		IPR005176 (PFAM); IPR014764 (PANTHER); PTHR12281:SF0 (PANTHER)
92041	AGAP002519-PA	163	8.58714e-17	0.92	3	C:cellular_component; F:signal transducer activity; P:signal transduction	-	IPR000276 (PFAM); G3DSA:1.20.1070.10 (GENE3D); PTHR24249:SF22 (PANTHER); PTHR24249 (PANTHER); TRANSMEMBRANE (PHOBIUS); NON_CYTOPLASMIC_DOMAIN (PHOBIUS); CYTOPLASMIC_DOMAIN (PHOBIUS); IPR017452 (PROSITE_PROFILES); SSF81321 (SUPERFAMILY); TMhelix (TMHMM)
92099	AGAP002521-PA	1275	4.89605e-100	0.74	2	P:biological_process	-	IPR002198 (PRINTS); IPR002347 (PRINTS); IPR013968 (SMART); IPR016040 (G3DSA:3.40.50.GENE3D); IPR002198 (PFAM); PTHR24322:SF111 (PANTHER); PTHR24322 (PANTHER); IPR020904 (PROSITE_PATTERNS); NON_CYTOPLASMIC_DOMAIN (PHOBIUS); SIGNAL_PEPTIDE (PHOBIUS); SIGNAL_PEPTIDE_N_REGION (PHOBIUS); SIGNAL_PEPTIDE_H_REGION (PHOBIUS); SIGNAL_PEPTIDE_C_REGION (PHOBIUS); SSF51735 (SUPERFAMILY); TMhelix (TMHMM)
92121	AGAP002524-PA	996	6.69705e-17	0.66	0	-		IPR026794 (PFAM); IPR026794 (PANTHER)
92143	AGAP002526-PA	782	2.83959e-19	0.83	0	-		no IPS match
92171	AGAP002532-PA	376	7.78864e-15	0.57	1	C:nucleus		IPR006671 (PFAM); IPR013763 (G3DSA:1.10.472.GENE3D); PTHR10177 (PANTHER); PTHR10177:SF27 (PANTHER); NON_CYTOPLASMIC_DOMAIN (PHOBIUS); SIGNAL_PEPTIDE_H_REGION (PHOBIUS); SIGNAL_PEPTIDE (PHOBIUS); SIGNAL_PEPTIDE_N_REGION (PHOBIUS); SIGNAL_PEPTIDE_C_REGION (PHOBIUS); SignalP-noTM (SIGNALP_EUK); IPR013763 (SUPERFAMILY)
92190	AGAP002544-PB	587	1.16923e-103	0.92	8	P:signal transduction; F:ion binding; P:cellular nitrogen compound metabolic process; P:biosynthetic process; F:DNA binding; F:signal transducer activity; F:nucleic acid binding transcription factor activity; C:nucleus	-	no IPS match
92275	AGAP002564-PB	177	1.43455e-09	0.68	1	F:molecular_function	-	no IPS match
92299	AGAP002567-PA	595	9.59708e-27	0.65	3	P:biological_process	-	IPR010468 (PFAM); PTHR23025 (PANTHER); PTHR23025:SF3 (PANTHER)
92316	AGAP002575-PB	1446	5.06192e-17	0.7	0	-		G3DSA:3.80.10.10 (GENE3D); SSF52058 (SUPERFAMILY)
92339	AGAP002578-PA	194	1.02067e-25	0.84	4	F:transmembrane transporter activity; P:transmembrane transport; C:protein complex; C:plasma membrane	-	no IPS match
92355	AGAP002578-PB	304	2.03391e-45	0.96	4	F:transmembrane transporter activity; P:transmembrane transport; C:protein complex; C:plasma membrane	-	IPR005821 (PFAM); IPR027359 (G3DSA:1.20.120.GENE3D); PTHR10037 (PANTHER), PTHR10037:SF55 (PANTHER), SignalP-NN(euk) (SIGNALP), tmhmm (TMHMM), SSF81324 (SUPERFAMILY)
92415	AGAP002587-PA	1491	4.01399e-35	0.53	2	C:integral to membrane; P:transmembrane transport		G3DSA:1.20.1250.20 (GENE3D); PTHR11360 (PANTHER); PTHR11360:SF32 (PANTHER); TRANSMEMBRANE (PHOBIUS); NON_CYTOPLASMIC_DOMAIN (PHOBIUS); NON_CYTOPLASMIC_DOMAIN (PHOBIUS); TRANSMEMBRANE (PHOBIUS); TRANSMEMBRANE (PHOBIUS); TRANSMEMBRANE (PHOBIUS); CYTOPLASMIC_DOMAIN (PHOBIUS); NON_CYTOPLASMIC_DOMAIN (PHOBIUS); CYTOPLASMIC_DOMAIN (PHOBIUS); TRANSMEMBRANE (PHOBIUS); CYTOPLASMIC_DOMAIN (PHOBIUS); TRANSM…
92468	AGAP002606-PA	377	2.67312e-33	0.78	2	P:proteolysis; C:proteasome regulatory particle		PF10075 (PFAM); IPR011991 (G3DSA:1.10.10.GENE3D); IPR006746 (PANTHER); SSF46785 (SUPERFAMILY)
92488	AGAP002630-PA	447	1.37316e-19	0.61	1	C:protein complex; C:mitochondrion	-	IPR026627 (PANTHER); PTHR15223:SF0 (PANTHER), PF14813 (PFAM), tmhmm (TMHMM)
92516	AGAP002638-PA	3140	0	0.77	4	F:ATPase activity; F:ion binding; P:transport; C:cellular_component	(3.6) Acting on acid anhydrides	IPR000412 (PROFILE); IPR003439 (PFAM); IPR003593 (SMART); IPR013525 (PFAM); IPR017871 (PROSITE); IPR027417 (SUPERFAMILY); G3DSA:3.40.50.300 (GENE3D), PTHR24220 (PANTHER), PTHR24220:SF194 (PANTHER), PS51257 (PROFILE), tmhmm (TMHMM)
92574	AGAP002652-PA	2215	5.78437e-148	0.68	2	F:oxidoreductase activity; P:biological_process	-	IPR005097 (PFAM); IPR016040 (G3DSA:3.40.50.GENE3D); PTHR12286 (PANTHER), PTHR12286:SF0 (PANTHER), tmhmm (TMHMM), SSF51735 (SUPERFAMILY)
92603	AGAP002686-PA	247	1.44165e-36	1	5	F:ion binding; P:cellular protein modification process; F:kinase activity; P:cellular amino acid metabolic process	(2.7) Transferring phosphorous-containing groups	G3DSA:3.30.200.20 (GENE3D); IPR000719 (PFAM); PTHR24343 (PANTHER); IPR028797 (PTHR24343:PANTHER); CYTOPLASMIC_DOMAIN (PHOBIUS); NON_CYTOPLASMIC_DOMAIN (PHOBIUS); TRANSMEMBRANE (PHOBIUS); IPR000719 (PROSITE_PROFILES); IPR011009 (SUPERFAMILY); TMhelix (TMHMM)
92625	AGAP002688-PB	1493	3.50375e-99	0.7	0	-		Coil (COILS); Coil (COILS); Coil (COILS); Coil (COILS); Coil (COILS); Coil (COILS); PTHR23167 (PANTHER); PTHR23167:SF17 (PANTHER)
92648	AGAP002691-PA	278	9.56585e-29	0.61	1	P:signal transduction		IPR011021 (PFAM); PTHR11188 (PANTHER); PTHR11188:SF43 (PANTHER); IPR014756 (SUPERFAMILY)
92665	AGAP002704-PA	1894	7.23031e-160	0.74	1	C:cellular_component	-	no IPS match
92684	AGAP002706-PA	148	2.57639e-21	1	0	-		IPR006649 (SMART); G3DSA:2.30.30.100 (GENE3D); IPR001163 (PFAM); PTHR10553 (PANTHER); IPR010920 (SUPERFAMILY)
92731	AGAP002741-PA	784	1.58621e-82	0.68	5	F:molecular_function; P:biological_process	-	IPR001965 (SMART); IPR003888 (SMART); IPR003888 (PFAM); PF13771 (PFAM); PTHR22884:SF318 (PANTHER); PTHR22884 (PANTHER); IPR003888 (PROSITE_PROFILES)
92809	AGAP002777-PA	777	1.01433e-15	0.9	0	-		no IPS match
92912	AGAP002802-PA	202	1.92909e-16	0.75	1	F:protein binding		IPR013783 (G3DSA:2.60.40.GENE3D); IPR013151 (PFAM); IPR007110 (PROSITE_PROFILES); SSF48726 (SUPERFAMILY)
92930	AGAP002818-PA	181	1.66834e-22	0.85	0	-		no IPS match
92967	AGAP002825-PA	1344	9.26954e-25	0.74	1	P:biological_process	-	IPR005203 (G3DSA:2.60.40.GENE3D); IPR014756 (SUPERFAMILY)
92984	AGAP002826-PA	669	2.00697e-54	0.68	2	C:integral to membrane; P:transmembrane transport		G3DSA:1.20.1250.20 (GENE3D); IPR011701 (PFAM); PTHR24064 (PANTHER); PTHR24064:SF171 (PANTHER); CYTOPLASMIC_DOMAIN (PHOBIUS); NON_CYTOPLASMIC_DOMAIN (PHOBIUS); TRANSMEMBRANE (PHOBIUS); CYTOPLASMIC_DOMAIN (PHOBIUS); TRANSMEMBRANE (PHOBIUS); TRANSMEMBRANE (PHOBIUS); CYTOPLASMIC_DOMAIN (PHOBIUS); TRANSMEMBRANE (PHOBIUS); NON_CYTOPLASMIC_DOMAIN (PHOBIUS); IPR020846 (PROSITE_PROFILES); IPR020846 (SUPER…
93002	AGAP002828-PA	2028	1.76268e-56	0.46	3	F:ion binding; P:cell adhesion; C:plasma membrane	-	IPR002126 (PRINTS); IPR015919 (SUPERFAMILY); IPR020894 (PROSITE); PTHR24027 (PANTHER), tmhmm (TMHMM)
93069	AGAP002852-PA	842	3.77054e-17	0.54	0	-		IPR003172 (SMART); IPR003172 (PFAM); IPR003172 (G3DSA:2.60.40.GENE3D); PTHR11306 (PANTHER); SIGNAL_PEPTIDE (PHOBIUS); SIGNAL_PEPTIDE_N_REGION (PHOBIUS); SIGNAL_PEPTIDE_C_REGION (PHOBIUS); NON_CYTOPLASMIC_DOMAIN (PHOBIUS); SIGNAL_PEPTIDE_H_REGION (PHOBIUS); SignalP-TM (SIGNALP_GRAM_NEGATIVE); SignalP-TM (SIGNALP_GRAM_POSITIVE); SignalP-noTM (SIGNALP_EUK); IPR014756 (SUPERFAMILY); TMhelix (TMHMM)
93118	AGAP002859-PA	352	1.12715e-41	0.85	5	F:transmembrane transporter activity; P:transport; P:transmembrane transport; C:cellular_component; P:biological_process	-	PTHR11878 (PANTHER)
93137	AGAP002865-PA	157	7.32324e-07	0.81	6	F:molecular_function; F:oxidoreductase activity; P:biological_process	-	no IPS match
93164	AGAP002866-PA	253	7.88423e-11	0.67	2	F:ion binding; F:oxidoreductase activity	-	SignalP-NN(euk) (SIGNALP)
93181	AGAP002867-PA	181	1.35971e-13	0.83	6	F:molecular_function; F:oxidoreductase activity; P:biological_process	-	no IPS match
93202	AGAP002883-PA	258	3.71971e-16	0.78	1	F:oxidoreductase activity	-	IPR027443 (G3DSA:2.60.120.GENE3D); IPR026992 (PFAM); SSF51197 (SUPERFAMILY)
93243	AGAP002889-PA	233	2.65605e-10	0.77	3	C:cellular_component; C:mitochondrion; P:generation of precursor metabolites and energy	-	no IPS match
93329	AGAP002909-PB	1111	5.11683e-132	0.96	3	C:extracellular region; F:molecular_function; P:biological_process	-	no IPS match
93412	AGAP002921-PA	198	1.11825e-16	0.78	1	C:intracellular	-	no IPS match
93703	AGAP002939-PA	801	4.78499e-69	0.7	3	C:integral to membrane; C:membrane; P:transport		IPR018108 (PFAM); IPR023395 (G3DSA:1.50.40.GENE3D); PTHR24089:SF35 (PANTHER); PTHR24089 (PANTHER); SIGNAL_PEPTIDE (PHOBIUS); SIGNAL_PEPTIDE_N_REGION (PHOBIUS); SIGNAL_PEPTIDE_C_REGION (PHOBIUS); SIGNAL_PEPTIDE_H_REGION (PHOBIUS); NON_CYTOPLASMIC_DOMAIN (PHOBIUS); IPR018108 (PROSITE_PROFILES); IPR018108 (PROSITE_PROFILES); IPR023395 (SUPERFAMILY)
93801	AGAP002952-PB	662	2.32757e-48	0.83	3	P:protein folding; P:cellular protein modification process; F:isomerase activity	(5.2) Cis-trans-isomerases	IPR002130 (PRINTS); IPR024936 (PIR); G3DSA:2.40.100.10 (GENE3D), PTHR11071 (PANTHER), PTHR11071:SF130 (PANTHER)
93830	AGAP002961-PA	527	2.73495e-18	0.7	0	-		PTHR21576 (PANTHER); SIGNAL_PEPTIDE_N_REGION (PHOBIUS); SIGNAL_PEPTIDE_C_REGION (PHOBIUS); SIGNAL_PEPTIDE_H_REGION (PHOBIUS); SIGNAL_PEPTIDE (PHOBIUS); NON_CYTOPLASMIC_DOMAIN (PHOBIUS)
101226	AGAP002996-PA	258	4.99564e-07	0.59	5	F:unfolded protein binding; F:ATP binding; P:protein folding; F:nucleotide binding; F:nucleoside-triphosphatase activity		no IPS match
101382	AGAP003018-PA	477	1.49212e-16	0.93	4	F:ion binding; F:lipid binding; P:nucleobase-containing compound catabolic process; P:small molecule metabolic process; F:GTPase activity	-	no IPS match
101397	AGAP003050-PA	874	1.41387e-35	0.63	2	P:oxidation-reduction process; F:oxidoreductase activity, acting on paired donors, with oxidation of a pair of donors resulting in the reduction of molecular oxygen to two molecules of water		PTHR11351 (PANTHER); PTHR11351:SF26 (PANTHER); TRANSMEMBRANE (PHOBIUS); CYTOPLASMIC_DOMAIN (PHOBIUS); CYTOPLASMIC_DOMAIN (PHOBIUS); NON_CYTOPLASMIC_DOMAIN (PHOBIUS); TRANSMEMBRANE (PHOBIUS)
101568	AGAP003108-PA	171	1.63943e-07	0.58	2	F:kinase activity; P:biological_process	-	IPR013098 (PFAM); IPR013783 (G3DSA:2.60.40.GENE3D); SSF48726 (SUPERFAMILY)
101588	AGAP003109-PA	779	7.82691e-17	0.48	4	F:chromatin binding; F:DNA binding; P:histone acetylation; P:regulation of transcription from RNA polymerase II promoter		IPR001005 (SMART); IPR009057 (G3DSA:1.10.10.GENE3D); PF13921 (PFAM); IPR016827 (PTHR12374:PANTHER); PTHR12374 (PANTHER); IPR017884 (PROSITE_PROFILES); IPR009057 (SUPERFAMILY); SSF57850 (SUPERFAMILY)
101606	AGAP003123-PA	657	1.97025e-28	0.51	1	F:transferase activity, transferring phosphorus-containing groups		IPR015897 (SMART); G3DSA:3.90.1200.10 (GENE3D); IPR004119 (PFAM); PTHR11012 (PANTHER); NON_CYTOPLASMIC_DOMAIN (PHOBIUS); SIGNAL_PEPTIDE_C_REGION (PHOBIUS); SIGNAL_PEPTIDE (PHOBIUS); SIGNAL_PEPTIDE_H_REGION (PHOBIUS); SIGNAL_PEPTIDE_N_REGION (PHOBIUS); IPR011009 (SUPERFAMILY)
101655	AGAP003146-PA	2298	7.6556e-97	0.7	2	P:signal transduction; C:intracellular		Coil (COILS); Coil (COILS); Coil (COILS); IPR000198 (SMART); IPR000198 (G3DSA:1.10.555.GENE3D); IPR000198 (PFAM); PTHR12783 (PANTHER); IPR000198 (PROSITE_PROFILES); IPR008936 (SUPERFAMILY)
101732	AGAP003167-PA	367	2.97399e-13	0.62	2	P:oxidation-reduction process; F:oxidoreductase activity		IPR007886 (PFAM); G3DSA:3.40.50.1770 (GENE3D); PTHR10160 (PANTHER); PTHR10160:SF19 (PANTHER); IPR008142 (PROSITE_PATTERNS); SSF52283 (SUPERFAMILY)
101801	AGAP003177-PA	172	6.26458e-12	0.67	1	F:protein dimerization activity		IPR011598 (PFAM); IPR011598 (G3DSA:4.10.280.GENE3D); PTHR10328 (PANTHER); IPR011598 (PROSITE_PROFILES); IPR011598 (SUPERFAMILY)
101821	AGAP003179-PA	545	1.3439e-07	0.68	2	F:zinc ion binding; F:protein binding		IPR001841 (SMART); IPR001841 (PFAM); IPR013083 (G3DSA:3.30.40.GENE3D); IPR001841 (PROSITE_PROFILES); SSF57850 (SUPERFAMILY)
101847	AGAP003182-PA	515	2.72598e-25	0.87	3	F:molecular_function; F:ion binding; F:helicase activity; F:ATPase activity	-	SIGNAL_PEPTIDE_C_REGION (PHOBIUS); SIGNAL_PEPTIDE (PHOBIUS); SIGNAL_PEPTIDE_H_REGION (PHOBIUS); SIGNAL_PEPTIDE_N_REGION (PHOBIUS); NON_CYTOPLASMIC_DOMAIN (PHOBIUS); SignalP-noTM (SIGNALP_EUK)
101889	AGAP003193-PA	353	5.50417e-10	0.88	1	F:molecular_function	-	no IPS match
101926	AGAP003198-PA	193	2.62355e-28	0.88	3	F:enzyme regulator activity; C:intracellular; P:signal transduction; P:small molecule metabolic process; P:nucleobase-containing compound catabolic process	-	PTHR22957 (PANTHER); PTHR22957:SF235 (PANTHER)
101987	AGAP003217-PA	2600	4.29974e-41	0.7	4	P:translation; F:structural constituent of ribosome; F:rRNA binding; C:ribosome		IPR014717 (G3DSA:3.30.70.GENE3D); IPR000529 (PFAM); PTHR21011 (PANTHER); PTHR21011:SF1 (PANTHER); IPR000529 (SUPERFAMILY)
102004	AGAP003220-PA	653	2.37984e-45	0.58	1	F:transferase activity, transferring phosphorus-containing groups		IPR004119 (PFAM); IPR011009 (SUPERFAMILY); IPR015897 (SMART); G3DSA:3.90.1200.10 (GENE3D), PTHR11012 (PANTHER)
102099	AGAP003230-PA	1326	2.4067e-51	0.8	6	P:cellular protein modification process; P:biosynthetic process; P:carbohydrate metabolic process; F:molecular_function; F:DNA binding; F:transferase activity, transferring glycosyl groups; C:nucleus; F:ion binding	(2.4) Glycosyltransferases	IPR012317 (G3DSA:3.90.228.GENE3D); PTHR15447 (PANTHER), SSF56399 (SUPERFAMILY)
102264	AGAP003292-PA	3185	0	0.81	2	F:cytoskeletal protein binding; P:cytoskeleton organization	-	IPR014767 (PROFILE); IPR015425 (PFAM); IPR027650 (PTHR23213:PANTHER); PTHR23213 (PANTHER)
102935	AGAP003343-PA	1204	2.02768e-73	0.55	6	F:ion binding; F:molecular_function; P:biological_process; F:oxidoreductase activity	-	IPR001128 (G3DSA:1.10.630.GENE3D); IPR002402 (PRINTS); PTHR24292 (PANTHER), PTHR24292:SF5 (PANTHER), SignalP-NN(euk) (SIGNALP), tmhmm (TMHMM)
102948	AGAP003344-PA	197	1.33613e-08	0.96	1	F:RNA binding	-	no IPS match
103232	AGAP003352-PA	1521	7.22514e-120	0.91	1	C:cellular_component	-	IPR001107 (PFAM); IPR001972 (PRINTS); IPR018080 (PROSITE); PTHR10264:SF39 (PANTHER), SSF117892 (SUPERFAMILY)
103304	AGAP003352-PC	179	4.50042e-17	0.84	1	C:cellular_component	-	IPR001972 (PRINTS); IPR001107 (PFAM); IPR001972 (PANTHER); PTHR10264:SF65 (PANTHER); SSF117892 (SUPERFAMILY)
84365	agap003366-pa isoform 1	967	1.36161e-175	0.91	0	-		IPR005112 (PFAM); IPR022096 (PFAM); PTHR10807 (PANTHER), PTHR10807:SF1 (PANTHER)
103322	AGAP003372-PA	1216	4.27692e-93	0.74	1	F:hydrolase activity		TRANSMEMBRANE (PHOBIUS); NON_CYTOPLASMIC_DOMAIN (PHOBIUS); CYTOPLASMIC_DOMAIN (PHOBIUS)
103458	AGAP003417-PA	581	1.4264e-11	0.73	1	P:signal transduction; P:nucleobase-containing compound catabolic process; P:small molecule metabolic process	-	no IPS match
103478	AGAP003428-PA	1967	1.23485e-29	0.59	1	F:protein binding		IPR002110 (SMART); IPR000210 (SMART); G3DSA:3.30.710.10 (GENE3D); IPR020683 (PFAM); IPR020683 (G3DSA:1.25.40.GENE3D); IPR013069 (PFAM); PTHR24413 (PANTHER); IPR002110 (PROSITE_PROFILES); IPR020683 (PROSITE_PROFILES); IPR000210 (PROSITE_PROFILES); IPR002110 (PROSITE_PROFILES); IPR011333 (SUPERFAMILY); IPR020683 (SUPERFAMILY)
103505	AGAP003434-PA	218	5.50796e-12	0.76	2	P:cell cycle; P:biological_process	-	no IPS match
103524	AGAP003475-PA	1770	5.39772e-20	0.77	3	P:biological_process; C:intracellular; F:peptidase activity	-	G3DSA:3.40.630.10 (GENE3D), PTHR11963 (PANTHER), PTHR11963:SF2 (PANTHER), SignalP-NN(euk) (SIGNALP)
103555	AGAP003483-PA	1649	9.66307e-68	0.5	2	P:metabolic process; F:catalytic activity		no IPS match
103663	AGAP003501-PA	1553	3.17931e-127	0.63	4	P:lipid metabolic process; F:hydrolase activity, acting on ester bonds; F:hydrolase activity; P:lipid catabolic process		no IPS match
103695	AGAP003513-PB	795	1.11371e-113	0.85	0	-		IPR019545 (PFAM); PTHR31146 (PANTHER)
103710	AGAP003517-PA	947	3.0958e-128	0.83	9	F:ligase activity; F:RNA binding; F:ion binding; P:tRNA metabolic process; P:cellular amino acid metabolic process; P:translation; P:cellular nitrogen compound metabolic process; P:biosynthetic process; C:cytoplasm; C:protein complex	(6.1) Forming carbon-oxygen bonds	IPR005146 (PFAM); IPR009061 (SUPERFAMILY); PTHR10947 (PANTHER)
103730	AGAP003536-PA	3350	1.44811e-90	0.72	2	P:transport; C:cellular_component	-	IPR002067 (PRINTS); IPR018108 (PFAM); IPR023395 (G3DSA:1.50.40.GENE3D); PTHR24089 (PANTHER); PTHR24089:SF45 (PANTHER); CYTOPLASMIC_DOMAIN (PHOBIUS); NON_CYTOPLASMIC_DOMAIN (PHOBIUS); TRANSMEMBRANE (PHOBIUS); IPR018108 (PROSITE_PROFILES); IPR018108 (PROSITE_PROFILES); IPR018108 (PROSITE_PROFILES); IPR023395 (SUPERFAMILY); TMhelix (TMHMM); TMhelix (TMHMM)
103799	AGAP003541-PA	159	1.16178e-16	1	6	F:translation factor activity, nucleic acid binding; P:nucleobase-containing compound catabolic process; P:small molecule metabolic process; F:GTPase activity; F:ion binding; C:ribosome; P:translation	-	no IPS match
103838	AGAP003547-PA	950	2.94579e-88	0.91	0	-		NON_CYTOPLASMIC_DOMAIN (PHOBIUS); TRANSMEMBRANE (PHOBIUS); CYTOPLASMIC_DOMAIN (PHOBIUS); TMhelix (TMHMM)
103983	AGAP003621-PA	1002	3.95618e-89	0.8	0	-		Coil (COILS); PTHR13049 (PANTHER)
104006	AGAP003623-PA	464	1.58669e-30	0.83	2	F:molecular_function; P:biological_process	-	IPR000873 (PFAM); G3DSA:3.40.50.980 (GENE3D); PTHR24096:SF126 (PANTHER); PTHR24096 (PANTHER); SSF56801 (SUPERFAMILY)
104033	AGAP003623-PB	956	1.20182e-65	0.8	2	F:molecular_function; P:biological_process	-	IPR000873 (PFAM); G3DSA:3.40.50.980 (GENE3D); PTHR24096:SF153 (PANTHER); PTHR24096 (PANTHER); SSF56801 (SUPERFAMILY)
104051	AGAP003623-PC	862	2.23119e-70	0.79	2	F:molecular_function; P:biological_process	-	no IPS match
104085	AGAP003625-PA	490	5.19854e-59	0.85	1	F:molecular_function	-	IPR016186 (G3DSA:3.10.100.GENE3D); SIGNAL_PEPTIDE_N_REGION (PHOBIUS); NON_CYTOPLASMIC_DOMAIN (PHOBIUS); SIGNAL_PEPTIDE_C_REGION (PHOBIUS); SIGNAL_PEPTIDE (PHOBIUS); SIGNAL_PEPTIDE_H_REGION (PHOBIUS); SignalP-noTM (SIGNALP_EUK); IPR016187 (SUPERFAMILY); TMhelix (TMHMM)
104145	AGAP003636-PA	255	8.78035e-07	0.45	5	P:oxidation-reduction process; C:cytoplasm; P:inositol catabolic process; F:inositol oxygenase activity; F:iron ion binding		no IPS match
104187	AGAP003643-PA	184	2.40016e-22	0.95	4	P:catabolic process; F:peptidase activity; F:molecular_function; P:cellular protein modification process	(3.1) Acting on ester bonds; (3.4) Acting on peptide bonds (peptide hydrolases)	PTHR24006 (PANTHER), PTHR24006:SF97 (PANTHER)
104211	AGAP003651-PB	2020	0	0.84	4	F:ion binding; P:cellular protein modification process; F:kinase activity; F:molecular_function	(2.7) Transferring phosphorous-containing groups	IPR000719 (PROFILE); IPR000980 (PRINTS); IPR001245 (PRINTS); IPR002290 (SMART); IPR008266 (PROSITE); IPR011009 (SUPERFAMILY); IPR017441 (PROSITE); IPR020635 (SMART); G3DSA:1.10.510.10 (GENE3D), G3DSA:3.30.200.20 (GENE3D), PTHR24418 (PANTHER), PTHR24418:SF0 (PANTHER), SSF55550 (SUPERFAMILY)
104236	AGAP003656-PA	2671	9.42891e-15	0.5	1	F:protein binding		IPR002172 (PRINTS); IPR000859 (SMART); IPR002172 (SMART); IPR002172 (PFAM); IPR002172 (G3DSA:4.10.400.GENE3D); IPR000859 (G3DSA:2.60.120.GENE3D); IPR000859 (PFAM); PTHR10529:SF211 (PANTHER); PTHR10529 (PANTHER); CYTOPLASMIC_DOMAIN (PHOBIUS); NON_CYTOPLASMIC_DOMAIN (PHOBIUS); TRANSMEMBRANE (PHOBIUS); SIGNAL_PEPTIDE_H_REGION (PHOBIUS); SIGNAL_PEPTIDE (PHOBIUS); SIGNAL_PEPTIDE_C_REGION (PHOBIUS); SI…
104276	AGAP003680-PA	465	3.7834e-42	0.88	5	P:transport; F:ATPase activity; F:transmembrane transporter activity; P:small molecule metabolic process; P:nucleobase-containing compound catabolic process; F:ion binding; C:cellular_component	-	no IPS match
104300	AGAP003688-PA	1163	2.47938e-110	0.7	3	F:pyridoxal phosphate binding; P:cellular amino acid metabolic process; F:lyase activity		IPR015422 (G3DSA:3.90.1150.GENE3D); IPR001597 (PFAM); IPR015421 (G3DSA:3.40.640.GENE3D); PTHR10289:SF5 (PANTHER); PTHR10289 (PANTHER); IPR015424 (SUPERFAMILY)
104370	AGAP003709-PA	1660	0	0.96	5	C:protein complex; C:plasma membrane; F:transmembrane transporter activity; P:transport; F:molecular_function	-	IPR003091 (PRINTS); IPR003929 (PRINTS); IPR013099 (PFAM); IPR016040 (G3DSA:3.40.50.GENE3D); IPR024939 (PTHR10027:PANTHER); G3DSA:1.10.287.70 (GENE3D), PTHR10027 (PANTHER), SignalP-NN(euk) (SIGNALP), tmhmm (TMHMM), SSF51735 (SUPERFAMILY), SSF81324 (SUPERFAMILY)
104397	AGAP003709-PB	836	1.83778e-146	0.91	5	C:protein complex; C:plasma membrane; F:transmembrane transporter activity; P:transport; F:molecular_function	-	IPR024939 (PTHR10027:PANTHER); PTHR10027 (PANTHER)
108404	AGAP003715-PA	313	4.19062e-33	0.84	5	F:molecular_function; P:cellular protein modification process; F:ion binding; F:kinase activity; P:cellular amino acid metabolic process	(2.7) Transferring phosphorous-containing groups	G3DSA:1.10.510.10 (GENE3D); IPR000719 (PFAM); PTHR23172:SF19 (PANTHER); PTHR23172 (PANTHER); IPR000719 (PROSITE_PROFILES); IPR011009 (SUPERFAMILY)
108442	AGAP003729-PA	571	1.84336e-47	0.7	3	F:unfolded protein binding; P:protein folding; F:heat shock protein binding		IPR001623 (PRINTS); IPR018253 (PROSITE); PTHR25040 (PANTHER), PTHR25040:SF58 (PANTHER)
108498	AGAP003766-PA	521	3.57398e-11	0.47	1	F:transferase activity, transferring phosphorus-containing groups		G3DSA:3.90.1200.10 (GENE3D); IPR004119 (PFAM); PTHR11012 (PANTHER); IPR011009 (SUPERFAMILY)
108524	AGAP003767-PA	459	3.00871e-11	0.54	1	F:transferase activity, transferring phosphorus-containing groups		IPR004119 (PFAM); PTHR11012 (PANTHER); PTHR11012:SF11 (PANTHER)
108650	AGAP003770-PA	1313	1.87052e-73	0.9	0	-		IPR019373 (PFAM); PTHR13409 (PANTHER), SignalP-NN(euk) (SIGNALP)
108668	AGAP003772-PA	1378	7.6316e-53	0.54	3	C:cellular_component; F:oxidoreductase activity; P:biological_process	-	IPR000778 (PRINTS); IPR013112 (PFAM); IPR013130 (PFAM); IPR017927 (PROFILE); IPR017938 (SUPERFAMILY); G3DSA:2.40.30.10 (GENE3D), G3DSA:3.40.50.80 (GENE3D), PTHR11972 (PANTHER), PTHR11972:SF9 (PANTHER), SignalP-NN(euk) (SIGNALP), tmhmm (TMHMM), SSF52343 (SUPERFAMILY)
108759	AGAP003784-PA	461	8.75048e-28	0.81	7	F:ion binding; P:biological_process; P:small molecule metabolic process; F:oxidoreductase activity; P:cellular amino acid metabolic process	(1.1) Acting on the CH-OH group of donors	no IPS match
108859	AGAP003790-PA	327	1.04097e-32	0.85	2	F:ion binding; F:lipid binding	-	IPR001464 (PRINTS); IPR018502 (SMART); IPR018502 (PFAM); IPR018502 (G3DSA:1.10.220.GENE3D); PTHR10502:SF95 (PANTHER); PTHR10502 (PANTHER); SSF47874 (SUPERFAMILY)
108879	AGAP003791-PA	830	5.04881e-23	0.51	4	F:ATP binding; F:DNA-dependent ATPase activity; P:DNA repair; F:DNA binding		IPR027417 (G3DSA:3.40.50.GENE3D); IPR013632 (PFAM); PTHR22942:SF14 (PANTHER); PTHR22942 (PANTHER); IPR020588 (PROSITE_PROFILES); IPR027417 (SUPERFAMILY)
108900	AGAP003806-PA	2208	1.59172e-111	0.69	1	F:hydrolase activity, acting on glycosyl bonds		IPR007342 (PFAM); IPR007342 (PTHR10584:PANTHER); PTHR10584 (PANTHER); IPR007342 (HAMAP); SSF110581 (SUPERFAMILY)
108929	AGAP003809-PA	2536	5.61903e-65	0.8	1	C:cellular_component	-	TRANSMEMBRANE (PHOBIUS); CYTOPLASMIC_DOMAIN (PHOBIUS); NON_CYTOPLASMIC_DOMAIN (PHOBIUS); TMhelix (TMHMM)
108953	AGAP003812-PA	508	7.61801e-23	0.54	0	-		IPR027806 (PFAM); PTHR22930 (PANTHER); PTHR22930:SF14 (PANTHER)
109023	AGAP003821-PA	692	2.85204e-09	0.66	1	F:molecular_function	-	no IPS match
109051	AGAP003825-PA	1658	3.6006e-65	0.67	1	F:molecular_function	-	Coil (COILS); Coil (COILS); Coil (COILS); Coil (COILS); IPR001623 (PRINTS); IPR001623 (SMART); IPR001623 (PFAM); IPR001623 (G3DSA:1.10.287.GENE3D); IPR012677 (G3DSA:3.30.70.GENE3D); PF13893 (PFAM); PTHR24078:SF153 (PANTHER); PTHR24078 (PANTHER); IPR001623 (PROSITE_PROFILES); IPR001623 (SUPERFAMILY); SSF54928 (SUPERFAMILY)
109441	AGAP003839-PA	673	1.2184e-30	0.92	1	F:protein binding		IPR002110 (SMART); IPR020683 (G3DSA:1.25.40.GENE3D); IPR020683 (PFAM); PTHR24173:SF15 (PANTHER); PTHR24173 (PANTHER); IPR020683 (PROSITE_PROFILES); IPR002110 (PROSITE_PROFILES); IPR002110 (PROSITE_PROFILES); IPR020683 (SUPERFAMILY)
109459	AGAP003842-PA	2721	2.24282e-56	0.48	1	F:molecular_function	-	IPR011989 (G3DSA:1.25.10.GENE3D); IPR016024 (SUPERFAMILY); PF08167 (PFAM)
109476	AGAP003843-PA	1895	2.43406e-121	0.76	2	F:holocytochrome-c synthase activity; C:mitochondrion		SignalP-NN(euk) (SIGNALP), tmhmm (TMHMM)
109506	AGAP003849-PA	216	5.96831e-26	0.75	1	C:membrane		IPR013783 (G3DSA:2.60.40.GENE3D); PTHR11640:SF52 (PANTHER); PTHR11640 (PANTHER); SSF48726 (SUPERFAMILY)
109524	AGAP003856-PA	808	1.49644e-48	0.75	0	-		SignalP-NN(euk) (SIGNALP), tmhmm (TMHMM)
11	AGAP003857-PA	2900	4.43514e-96	1	2	F:ion binding; F:ligase activity	-	SM00212 (SMART); IPR016135 (G3DSA:3.10.110.GENE3D); IPR000608 (PFAM); PTHR24067 (PANTHER); PTHR24067:SF85 (PANTHER); IPR023313 (PROSITE_PATTERNS); IPR000608 (PROSITE_PROFILES); IPR016135 (SUPERFAMILY)
35	AGAP003858-PA	455	7.85899e-55	0.92	1	P:catabolic process	-	IPR007243 (PFAM); IPR007243 (PANTHER); PTHR12768:SF6 (PANTHER)
53	AGAP003864-PA	305	5.68855e-33	0.81	0	-		CYTOPLASMIC_DOMAIN (PHOBIUS); NON_CYTOPLASMIC_DOMAIN (PHOBIUS); TRANSMEMBRANE (PHOBIUS); TMhelix (TMHMM)
521	AGAP003892-PA	5044	0	0.79	3	C:cellular_component; P:transport; F:transmembrane transporter activity	-	IPR002259 (PRINTS); PTHR10332:SF6 (PANTHER), tmhmm (TMHMM)
845	AGAP003894-PA	1248	8.80675e-19	0.51	2	F:nucleic acid binding; F:DNA binding		no IPS match
865	AGAP003895-PA	201	3.87395e-22	0.71	1	F:molecular_function	-	IPR006652 (PFAM); IPR015915 (G3DSA:2.120.10.GENE3D); PTHR26379 (PANTHER), PTHR26379:SF40 (PANTHER), SSF117281 (SUPERFAMILY)
887	AGAP003900-PA	1434	1.62588e-27	0.62	3	C:mitochondrial inner membrane; P:ATP synthesis coupled electron transport; F:NADH dehydrogenase (ubiquinone) activity		IPR009947 (PFAM); IPR009947 (PANTHER)
923	AGAP003929-PA	934	6.02652e-75	0.76	4	F:peptidase activity; P:biological_process; F:ion binding; C:cellular_component	(3.4) Acting on peptide bonds (peptide hydrolases)	IPR001818 (PFAM); IPR002477 (PFAM); IPR006026 (SMART); IPR021158 (PROSITE); IPR021190 (PRINTS); IPR024079 (G3DSA:3.40.390.GENE3D); PTHR10201 (PANTHER), PTHR10201:SF75 (PANTHER), SSF55486 (SUPERFAMILY)
92649	AGAP003967-PA	6772	0	0.45	8	F:molecular_function; F:DNA binding; F:kinase activity; F:ion binding; P:response to stress; P:DNA metabolic process; C:nucleus; C:protein complex; P:cellular amino acid metabolic process; P:biological_process	(2.7) Transferring phosphorous-containing groups	IPR000403 (G3DSA:1.10.1070.GENE3D); IPR003152 (PFAM); IPR011009 (SUPERFAMILY); IPR012582 (PFAM); IPR014009 (PROFILE); IPR016024 (SUPERFAMILY); IPR018936 (PROSITE); G3DSA:3.30.1010.10 (GENE3D), PTHR11139 (PANTHER), PTHR11139:SF15 (PANTHER)
1461	AGAP003970-PA	1468	1.51124e-95	0.62	3	C:cis-Golgi network; C:membrane; P:intracellular protein transport		IPR007265 (PFAM); IPR007265 (PANTHER)
1489	AGAP003972-PA	208	6.48049e-25	0.85	4	P:signal transduction; C:cellular_component; F:molecular_function; C:plasma membrane	-	IPR000922 (PFAM); PTHR12011:SF217 (PANTHER); PTHR12011 (PANTHER); IPR000922 (PROSITE_PROFILES)
1512	AGAP003979-PA	516	1.86215e-11	0.67	1	F:protein binding		IPR015943 (G3DSA:2.130.10.GENE3D); IPR006849 (PFAM); IPR006849 (PANTHER); SSF82171 (SUPERFAMILY)
1526	AGAP003995-PA	160	9.41046e-13	0.73	1	F:molecular_function	-	no IPS match
1642	AGAP003997-PA	190	1.59142e-26	0.9	4	F:ion binding; P:cellular protein modification process; F:kinase activity; P:cellular amino acid metabolic process	(2.7) Transferring phosphorous-containing groups	G3DSA:1.10.510.10 (GENE3D); G3DSA:3.30.200.20 (GENE3D); PTHR11909 (PANTHER); PTHR11909:SF132 (PANTHER); IPR011009 (SUPERFAMILY)
1676	AGAP003997-PC	703	1.81296e-24	0.86	4	F:ion binding; P:cellular protein modification process; F:kinase activity; P:cellular amino acid metabolic process	(2.7) Transferring phosphorous-containing groups	IPR022247 (PFAM); PTHR11909 (PANTHER); PTHR11909:SF132 (PANTHER)
1955	AGAP004000-PA	211	2.11153e-28	0.96	5	F:ion binding; P:signal transduction; C:cytoskeleton; C:protein complex; F:molecular_function	-	no IPS match
2119	AGAP004031-PA	199	1.29131e-21	0.85	3	F:ion binding; F:molecular_function	-	IPR029035 (G3DSA:3.40.50.GENE3D); IPR014731 (PFAM); IPR018206 (PROSITE_PATTERNS); IPR029035 (SUPERFAMILY)
2842	AGAP004066-PA	302	1.77843e-48	0.88	1	F:molecular_function	-	IPR000742 (PROFILE); IPR001791 (PFAM); IPR008985 (SUPERFAMILY); IPR013320 (G3DSA:2.60.120.GENE3D); PTHR10127 (PANTHER), PTHR10127:SF144 (PANTHER)
2886	AGAP004068-PA	2432	1.29594e-28	0.67	0	-		PF13913 (PFAM); PTHR13555:SF20 (PANTHER); IPR026319 (PANTHER)
3883	AGAP004091-PA	1524	7.05926e-179	0.8	5	C:ribosome; F:structural constituent of ribosome; F:RNA binding; P:translation; P:ribosome biogenesis	-	IPR000851 (PANTHER); IPR005324 (PFAM); IPR013810 (PFAM); IPR014720 (G3DSA:3.30.160.GENE3D); IPR014721 (G3DSA:3.30.230.GENE3D); IPR020568 (SUPERFAMILY); PTHR13718:SF3 (PANTHER), SSF54768 (SUPERFAMILY)
4043	AGAP004098-PA	207	3.26975e-28	0.82	5	F:ion binding; C:Golgi apparatus; P:vesicle-mediated transport; P:transport; C:endoplasmic reticulum	-	IPR006689 (PRINTS); IPR027417 (G3DSA:3.40.50.GENE3D); IPR006689 (PFAM); PTHR11711 (PANTHER); IPR006687 (PTHR11711:PANTHER); IPR006687 (PROSITE_PROFILES); IPR027417 (SUPERFAMILY)
4520	AGAP004104-PA	1074	5.19481e-21	0.53	3	F:transmembrane transporter activity; C:integral to membrane; P:transmembrane transport		no IPS match
4988	AGAP004107-PA	2025	2.56248e-79	0.54	3	F:transmembrane transporter activity; P:transmembrane transport; C:integral to membrane		IPR005828 (PFAM); G3DSA:1.20.1250.20 (GENE3D); PTHR24064:SF71 (PANTHER); PTHR24064 (PANTHER); TRANSMEMBRANE (PHOBIUS); TRANSMEMBRANE (PHOBIUS); NON_CYTOPLASMIC_DOMAIN (PHOBIUS); NON_CYTOPLASMIC_DOMAIN (PHOBIUS); NON_CYTOPLASMIC_DOMAIN (PHOBIUS); TRANSMEMBRANE (PHOBIUS); NON_CYTOPLASMIC_DOMAIN (PHOBIUS); CYTOPLASMIC_DOMAIN (PHOBIUS); TRANSMEMBRANE (PHOBIUS); TRANSMEMBRANE (PHOBIUS); NON_CYTOPLASMI…
5585	AGAP004107-PB	776	4.11179e-25	0.55	3	F:transmembrane transporter activity; C:integral to membrane; P:transmembrane transport		no IPS match
6002	AGAP004113-PA	732	3.1413e-27	0.85	0	-		IPR018615 (PFAM)
6618	AGAP004148-PA	2351	2.39991e-73	0.65	2	F:peptidase activity; P:biological_process	(3.4) Acting on peptide bonds (peptide hydrolases)	IPR001254 (PFAM); IPR001314 (PRINTS); IPR009003 (SUPERFAMILY); IPR018114 (PROSITE); G3DSA:2.40.10.10 (GENE3D), PTHR24268 (PANTHER), PTHR24268:SF54 (PANTHER), SignalP-NN(euk) (SIGNALP)
6949	AGAP004174-PA	1456	4.42782e-12	0.51	0	-		IPR006578 (SMART); IPR006578 (PFAM); PTHR21505:SF2 (PANTHER); PTHR21505 (PANTHER); IPR006578 (PROSITE_PROFILES)
7215	AGAP004189-PA	1626	1.65376e-145	0.78	4	F:ion binding; F:oxidoreductase activity; P:biological_process	(1.1) Acting on the CH-OH group of donors	IPR004113 (PFAM); IPR006094 (PFAM); IPR016164 (SUPERFAMILY); IPR016166 (PROFILE); IPR016167 (G3DSA:3.30.43.GENE3D); IPR016169 (G3DSA:3.30.465.GENE3D); PTHR11748 (PANTHER), PTHR11748:SF7 (PANTHER), SignalP-NN(euk) (SIGNALP)
7320	AGAP004218-PA	1399	3.12358e-26	0.47	1	F:protein binding		IPR003599 (SMART); IPR013783 (G3DSA:2.60.40.GENE3D); IPR013098 (PFAM); PF13895 (PFAM); IPR013783 (G3DSA:2.60.40.GENE3D); PTHR19890:SF5 (PANTHER); PTHR19890 (PANTHER); SIGNAL_PEPTIDE_H_REGION (PHOBIUS); NON_CYTOPLASMIC_DOMAIN (PHOBIUS); SIGNAL_PEPTIDE_C_REGION (PHOBIUS); TRANSMEMBRANE (PHOBIUS); SIGNAL_PEPTIDE_N_REGION (PHOBIUS); SIGNAL_PEPTIDE (PHOBIUS); CYTOPLASMIC_DOMAIN (PHOBIUS); IPR007110 (P…
7341	AGAP004232-PA	4340	1.77245e-110	0.63	1	P:Toll signaling pathway		no IPS match
84367	agap004232-pa isoform 1	1625	0	0.88	1	P:signal transduction	-	IPR006800 (PIR)
7440	AGAP004235-PA	255	2.07089e-22	0.94	4	F:translation factor activity, nucleic acid binding; C:cytoplasm; C:protein complex; C:ribosome; P:translation	-	no IPS match
7590	AGAP004261-PA	3136	0	0.91	2	P:response to stress; P:DNA metabolic process; F:lyase activity	(4.1) Carbon-carbon lyases	tmhmm (TMHMM)
7805	AGAP004263-PA	185	5.87564e-13	0.71	0	-		no IPS match
7853	AGAP004268-PA	587	1.86736e-38	0.9	4	P:biological_process; F:molecular_function	-	Coil (COILS); IPR016040 (G3DSA:3.40.50.GENE3D); IPR001509 (PFAM); PTHR10366 (PANTHER); PTHR10366:SF323 (PANTHER); NON_CYTOPLASMIC_DOMAIN (PHOBIUS); SIGNAL_PEPTIDE_H_REGION (PHOBIUS); SIGNAL_PEPTIDE_C_REGION (PHOBIUS); SIGNAL_PEPTIDE_N_REGION (PHOBIUS); SIGNAL_PEPTIDE (PHOBIUS); SSF51735 (SUPERFAMILY); TMhelix (TMHMM)
8203	AGAP004274-PA	2961	6.79678e-17	0.93	2	F:ion binding; F:molecular_function	-	CYTOPLASMIC_DOMAIN (PHOBIUS); NON_CYTOPLASMIC_DOMAIN (PHOBIUS); TRANSMEMBRANE (PHOBIUS); TMhelix (TMHMM)
8610	AGAP004309-PA	2423	0	0.72	3	C:cellular_component; F:transmembrane transporter activity; P:transmembrane transport	-	IPR005828 (PFAM); IPR016196 (SUPERFAMILY); IPR020846 (PROFILE); G3DSA:1.20.1250.20 (GENE3D), PTHR24064 (PANTHER), PTHR24064:SF95 (PANTHER), SignalP-NN(euk) (SIGNALP), tmhmm (TMHMM)
8824	AGAP004323-PA	3414	2.25915e-95	0.77	1	F:phospholipid binding		SIGNAL_PEPTIDE (PHOBIUS); SIGNAL_PEPTIDE_N_REGION (PHOBIUS); SIGNAL_PEPTIDE_C_REGION (PHOBIUS); NON_CYTOPLASMIC_DOMAIN (PHOBIUS); SIGNAL_PEPTIDE_H_REGION (PHOBIUS)
9031	AGAP004333-PB	826	8.82231e-72	0.67	2	F:enzyme regulator activity	-	IPR008197 (PRINTS); IPR008197 (SMART); IPR000716 (SMART); IPR000716 (PFAM); IPR004094 (G3DSA:2.10.22.GENE3D); IPR004094 (PFAM); IPR008197 (PFAM); IPR000716 (G3DSA:4.10.800.GENE3D); IPR008197 (G3DSA:4.10.75.GENE3D); PTHR19441:SF10 (PANTHER); PTHR19441 (PANTHER); IPR000716 (PROSITE_PATTERNS); IPR000716 (PROSITE_PROFILES); IPR004094 (PROSITE_PROFILES); IPR008197 (PROSITE_PROFILES); IPR000716 (SUPERF…
9690	AGAP004358-PA	420	6.88142e-13	0.85	7	F:ion binding; F:oxidoreductase activity; P:biosynthetic process; P:lipid metabolic process; P:biological_process; F:transferase activity, transferring alkyl or aryl (other than methyl) groups	(2.5) Transferring alkyl or aryl groups, other than methyl groups; (1.1) Acting on the CH-OH group of donors	no IPS match
9794	AGAP004362-PB	172	7.50731e-18	0.9	4	F:oxidoreductase activity; P:cellular amino acid metabolic process; F:molecular_function; P:biological_process	-	IPR016040 (G3DSA:3.40.50.GENE3D); PTHR11606 (PANTHER); PTHR11606:SF10 (PANTHER)
9814	AGAP004362-PE	504	1.85061e-21	0.51	3	F:oxidoreductase activity; P:cellular amino acid metabolic process; P:oxidation-reduction process		IPR006095 (PRINTS); G3DSA:3.40.192.10 (GENE3D); IPR016040 (G3DSA:3.40.50.GENE3D); IPR006096 (PFAM); PTHR11606 (PANTHER); PTHR11606:SF2 (PANTHER); SSF51735 (SUPERFAMILY); SSF53223 (SUPERFAMILY)
9835	AGAP004373-PB	579	3.51507e-63	0.84	1	C:cellular_component	-	IPR002076 (PFAM); PTHR11157:SF31 (PANTHER); IPR002076 (PANTHER); TRANSMEMBRANE (PHOBIUS); CYTOPLASMIC_DOMAIN (PHOBIUS); NON_CYTOPLASMIC_DOMAIN (PHOBIUS); TRANSMEMBRANE (PHOBIUS); CYTOPLASMIC_DOMAIN (PHOBIUS); TRANSMEMBRANE (PHOBIUS); NON_CYTOPLASMIC_DOMAIN (PHOBIUS); TMhelix (TMHMM); TMhelix (TMHMM); TMhelix (TMHMM)
9861	AGAP004375-PA	873	2.62756e-26	0.76	2	C:cellular_component; F:molecular_function	-	IPR000772 (PFAM); G3DSA:2.80.10.50 (GENE3D); PTHR11675 (PANTHER); IPR000772 (SUPERFAMILY)
9888	AGAP004375-PB	1726	2.02092e-135	0.73	2	C:cellular_component; F:molecular_function	-	IPR000772 (PFAM); IPR001173 (PFAM); G3DSA:2.80.10.50 (GENE3D), G3DSA:3.90.550.10 (GENE3D), PTHR11675 (PANTHER), SignalP-NN(euk) (SIGNALP), tmhmm (TMHMM), SSF53448 (SUPERFAMILY)
10380	AGAP004414-PA	181	5.94451e-08	0.74	1	F:molecular_function	-	no IPS match
11455	AGAP004431-PA	802	2.86342e-10	0.48	0	-		PF15065 (PFAM), SignalP-NN(euk) (SIGNALP), tmhmm (TMHMM)
13135	AGAP004458-PA	2911	7.74871e-116	0.74	0	-		no IPS match
84369	agap004486-pa isoform 2	806	9.02765e-07	0.78	0	-		no IPS match
13402	AGAP004494-PA	719	2.91569e-23	0.82	1	F:DNA binding	-	no IPS match
13416	AGAP004501-PA	1006	8.28441e-47	0.66	1	F:allantoicase activity		SignalP-NN(euk) (SIGNALP), tmhmm (TMHMM)
13430	AGAP004509-PA	1151	5.72715e-48	0.75	3	F:molecular_function; F:ion binding	-	IPR000504 (PFAM); IPR012677 (G3DSA:3.30.70.GENE3D); PTHR14089 (PANTHER), PTHR14089:SF4 (PANTHER), SSF54928 (SUPERFAMILY)
13492	AGAP004523-PA	645	2.58064e-31	0.6	1	F:binding		IPR011989 (G3DSA:1.25.10.GENE3D); SIGNAL_PEPTIDE_N_REGION (PHOBIUS); SIGNAL_PEPTIDE_C_REGION (PHOBIUS); SIGNAL_PEPTIDE (PHOBIUS); NON_CYTOPLASMIC_DOMAIN (PHOBIUS); SIGNAL_PEPTIDE_H_REGION (PHOBIUS); SignalP-noTM (SIGNALP_EUK); IPR016024 (SUPERFAMILY)
14096	AGAP004546-PA	160	1.06511e-08	1	3	F:molecular_function; P:mRNA processing	-	no IPS match
14110	AGAP004549-PA	1504	1.68812e-32	0.44	0	-		IPR003534 (PANTHER); IPR011042 (G3DSA:2.120.10.GENE3D); PTHR10009:SF5 (PANTHER), SignalP-NN(euk) (SIGNALP), SSF75011 (SUPERFAMILY)
14130	AGAP004550-PA	735	9.56463e-24	0.72	0	-		Coil (COILS); IPR013174 (PFAM); PTHR16433:SF0 (PANTHER); PTHR16433 (PANTHER); SIGNAL_PEPTIDE_H_REGION (PHOBIUS); TRANSMEMBRANE (PHOBIUS); SIGNAL_PEPTIDE (PHOBIUS); SIGNAL_PEPTIDE_N_REGION (PHOBIUS); CYTOPLASMIC_DOMAIN (PHOBIUS); NON_CYTOPLASMIC_DOMAIN (PHOBIUS); SIGNAL_PEPTIDE_C_REGION (PHOBIUS); TMhelix (TMHMM); TMhelix (TMHMM)
14150	AGAP004562-PA	1518	3.37887e-121	0.75	2	C:integral to membrane; P:transmembrane transport		no IPS match
14383	AGAP004564-PA	157	2.6822e-07	0.88	8	P:cellular nitrogen compound metabolic process; P:biosynthetic process; P:small molecule metabolic process; P:signal transduction; C:intracellular; F:molecular_function; F:lyase activity	(4.6) Phosphorus-oxygen lyases	no IPS match
14398	AGAP004569-PA	232	6.40278e-19	0.9	2	F:peptidase activity; P:biological_process	(3.4) Acting on peptide bonds (peptide hydrolases)	no IPS match
14524	AGAP004581-PA	689	2.64415e-117	0.87	1	F:ion binding	-	IPR013126 (PFAM); G3DSA:1.20.1270.10 (GENE3D), G3DSA:2.60.34.10 (GENE3D), PTHR19375 (PANTHER), SSF100920 (SUPERFAMILY), SSF100934 (SUPERFAMILY)
15310	AGAP004603-PA	115	4.59163e-16	0.89	5	P:transmembrane transport; C:cellular_component; F:ATPase activity; F:transmembrane transporter activity; P:nucleobase-containing compound catabolic process; P:small molecule metabolic process; F:ion binding	-	no IPS match
15429	AGAP004614-PA	730	9.87658e-49	0.6	5	P:DNA replication; F:DNA-directed DNA polymerase activity; P:DNA-dependent DNA replication; C:nucleus; F:DNA binding		tmhmm (TMHMM)
15498	AGAP004616-PA	166	7.738e-10	0.88	3	F:transmembrane transporter activity; C:protein complex; C:mitochondrion; P:transmembrane transport; P:biosynthetic process; P:cellular nitrogen compound metabolic process; P:small molecule metabolic process	-	no IPS match
15519	AGAP004625-PA	6657	3.92153e-146	0.59	4	F:molecular_function; C:cell; C:cytoskeleton	-	IPR001452 (PRINTS); IPR003134 (PFAM); IPR015503 (PTHR10829:PANTHER); G3DSA:2.30.30.40 (GENE3D), PTHR10829 (PANTHER), PF14604 (PFAM)
15546	AGAP004637-PA	199	7.28093e-12	0.97	3	F:ion binding; F:molecular_function; C:intracellular	-	no IPS match
15564	AGAP004651-PA	1166	6.06102e-10	0.46	2	F:metal ion binding; F:DNA binding		IPR015880 (SMART); IPR013087 (G3DSA:3.30.160.GENE3D); IPR013087 (G3DSA:3.30.160.GENE3D); PF13894 (PFAM); PTHR24409 (PANTHER); IPR007087 (PROSITE_PATTERNS); IPR007087 (PROSITE_PATTERNS); IPR007087 (PROSITE_PATTERNS); IPR007087 (PROSITE_PATTERNS); IPR004210 (PROSITE_PROFILES); IPR007087 (PROSITE_PROFILES); IPR007087 (PROSITE_PROFILES); IPR007087 (PROSITE_PROFILES); SSF57667 (SUPERFAMILY); SSF57667 …
15576	AGAP004655-PA	394	2.01078e-18	0.57	2	P:metabolic process; F:catalytic activity		no IPS match
15634	AGAP004707-PC	193	7.44691e-14	0.61	2	P:transport; F:transmembrane transporter activity	-	IPR024583 (PFAM)
15647	AGAP004721-PA	541	4.23055e-28	0.58	2	F:catalytic activity; P:metabolic process		G3DSA:3.30.1120.10 (GENE3D); G3DSA:3.30.30.70 (GENE3D); PTHR10342:SF207 (PANTHER); PTHR10342 (PANTHER); IPR017850 (SUPERFAMILY)
15661	AGAP004742-PB	1288	0	0.92	10	F:ion binding; F:ligase activity; P:biosynthetic process; P:carbohydrate metabolic process; P:generation of precursor metabolites and energy; P:cellular amino acid metabolic process; P:small molecule metabolic process; P:lipid metabolic process; C:protein complex; C:cytoplasm	(6.3) Forming carbon-nitrogen bonds; (6.4) Forming carbon-carbon bonds	IPR005479 (PFAM); IPR005481 (PFAM); IPR005930 (PTHR18866:PANTHER); IPR011761 (PROFILE); IPR011764 (PROFILE); IPR013815 (G3DSA:3.30.1490.GENE3D); IPR013816 (G3DSA:3.30.470.GENE3D); IPR016185 (G3DSA:3.40.50.GENE3D); PTHR18866 (PANTHER), SSF56059 (SUPERFAMILY)
16375	AGAP004767-PA	3295	1.77329e-07	0.57	1	F:protein binding		IPR000210 (SMART); G3DSA:3.30.710.10 (GENE3D); IPR013069 (PFAM); IPR000210 (PROSITE_PROFILES); IPR011333 (SUPERFAMILY)
16506	AGAP004777-PA	3341	4.45473e-121	0.56	1	F:kinase activity	-	IPR010622 (PFAM); IPR013584 (PFAM); PTHR21228 (PANTHER), PTHR21228:SF16 (PANTHER)
16754	AGAP004793-PA	1565	0	0.85	3	P:biological_process; F:ion binding; F:molecular_function	-	no IPS match
16823	AGAP004802-PA	1494	0	0.87	8	F:ion binding; P:biological_process; F:lyase activity; F:oxidoreductase activity; P:carbohydrate metabolic process; P:small molecule metabolic process; P:cellular amino acid metabolic process	(1.1) Acting on the CH-OH group of donors; (4.4) Carbon-sulfur lyases	IPR004360 (PFAM); IPR005956 (PIR); G3DSA:3.10.180.10 (GENE3D), PTHR11959:SF0 (PANTHER), PF13669 (PFAM), SSF54593 (SUPERFAMILY)
16895	AGAP004845-PA	517	4.31545e-25	0.68	2	P:cell adhesion; C:membrane		IPR002159 (PRINTS); IPR002159 (PFAM); IPR002159 (PANTHER)
16917	AGAP004845-PB	247	4.67296e-07	0.62	2	P:cell adhesion; C:cellular_component	-	IPR002159 (PANTHER)
17042	AGAP004877-PA	173	2.29863e-08	0.83	2	C:cytoskeleton; C:protein complex; F:molecular_function	-	SignalP-noTM (SIGNALP_EUK)
17256	AGAP004891-PA	597	1.02265e-37	0.85	1	F:molecular_function	-	IPR029052 (G3DSA:3.60.21.GENE3D); PTHR12905 (PANTHER); IPR029052 (SUPERFAMILY)
17406	AGAP004900-PA	643	9.28375e-14	0.53	2	F:molecular_function	-	IPR001254 (SMART); G3DSA:2.40.10.10 (GENE3D); G3DSA:2.40.10.10 (GENE3D); IPR001254 (PFAM); PTHR24260 (PANTHER); IPR018114 (PROSITE_PATTERNS); NON_CYTOPLASMIC_DOMAIN (PHOBIUS); TRANSMEMBRANE (PHOBIUS); CYTOPLASMIC_DOMAIN (PHOBIUS); IPR001254 (PROSITE_PROFILES); IPR009003 (SUPERFAMILY); TMhelix (TMHMM)
19286	AGAP004903-PA	1426	4.56983e-51	0.69	0	-		SignalP-NN(euk) (SIGNALP)
19331	AGAP004912-PB	167	8.49543e-08	1	3	F:molecular_function; F:ion binding; F:helicase activity; F:ATPase activity	-	IPR027417 (G3DSA:3.40.50.GENE3D)
19438	AGAP004920-PA	733	2.13464e-14	0.63	1	F:molecular_function	-	NON_CYTOPLASMIC_DOMAIN (PHOBIUS); TRANSMEMBRANE (PHOBIUS); CYTOPLASMIC_DOMAIN (PHOBIUS); TMhelix (TMHMM)
19634	AGAP004934-PA	491	1.35534e-67	0.84	7	F:nucleotidyltransferase activity; C:cellular_component; F:molecular_function; P:DNA metabolic process; P:biosynthetic process; C:intracellular; C:protein complex	(2.7) Transferring phosphorous-containing groups	IPR006624 (SMART); IPR006624 (PFAM); PTHR23250 (PANTHER); PTHR23250:SF1 (PANTHER)
19664	AGAP004944-PA	188	1.89198e-08	1	1	F:ion binding	-	G3DSA:3.90.640.10 (GENE3D); PTHR19375 (PANTHER); PTHR19375:SF156 (PANTHER); CYTOPLASMIC_DOMAIN (PHOBIUS); NON_CYTOPLASMIC_DOMAIN (PHOBIUS); TRANSMEMBRANE (PHOBIUS); TMhelix (TMHMM)
19755	AGAP004945-PA	387	1.92429e-13	0.85	0	-		no IPS match
20387	AGAP004954-PA	417	1.14447e-12	0.62	2	F:phosphoglycolate phosphatase activity; P:metabolic process		PTHR12725 (PANTHER); PTHR12725:SF44 (PANTHER)
21035	AGAP004955-PA	1264	1.8141e-71	0.74	0	-		IPR004394 (TIGRFAM); G3DSA:3.30.460.10 (GENE3D); IPR025656 (PFAM); IPR004394 (PANTHER); PTHR21043:SF0 (PANTHER); IPR004394 (HAMAP); SignalP-TM (SIGNALP_GRAM_POSITIVE); SSF81301 (SUPERFAMILY)
21048	AGAP004983-PA	981	7.45582e-28	0.51	0	-		CYTOPLASMIC_DOMAIN (PHOBIUS); TRANSMEMBRANE (PHOBIUS); TRANSMEMBRANE (PHOBIUS); NON_CYTOPLASMIC_DOMAIN (PHOBIUS); NON_CYTOPLASMIC_DOMAIN (PHOBIUS); TRANSMEMBRANE (PHOBIUS); CYTOPLASMIC_DOMAIN (PHOBIUS); TMhelix (TMHMM); TMhelix (TMHMM); TMhelix (TMHMM)
21270	AGAP004994-PA	803	6.38353e-30	0.94	3	F:ion binding; F:molecular_function; C:intracellular	-	no IPS match
84372	agap005020-pa isoform 2	3367	0	0.95	0	-		IPR002931 (SMART); PTHR11039 (PANTHER), PTHR11039:SF8 (PANTHER), SSF54001 (SUPERFAMILY)
21507	AGAP005043-PB	347	4.06143e-52	0.91	3	F:peptidase activity; C:cellular_component; P:biological_process	-	IPR001375 (PFAM); G3DSA:3.40.50.1820 (GENE3D), PTHR11731 (PANTHER), PTHR11731:SF22 (PANTHER), SSF53474 (SUPERFAMILY)
21755	AGAP005046-PA	214	2.8003e-12	0.87	4	C:ribosome; F:structural constituent of ribosome; P:translation; P:ribosome biogenesis	-	CYTOPLASMIC_DOMAIN (PHOBIUS); NON_CYTOPLASMIC_DOMAIN (PHOBIUS); SIGNAL_PEPTIDE_H_REGION (PHOBIUS); TRANSMEMBRANE (PHOBIUS); SIGNAL_PEPTIDE_C_REGION (PHOBIUS); SIGNAL_PEPTIDE (PHOBIUS); SIGNAL_PEPTIDE_N_REGION (PHOBIUS)
21775	AGAP005052-PA	2985	0	0.75	2	P:response to stress; P:DNA metabolic process; F:lyase activity	(4.1) Carbon-carbon lyases	IPR005101 (PFAM); IPR006050 (PFAM); IPR008148 (PANTHER); IPR014729 (G3DSA:3.40.50.GENE3D); G3DSA:1.10.579.10 (GENE3D), G3DSA:1.25.40.80 (GENE3D), PTHR10211:SF0 (PANTHER)
21961	AGAP005079-PB	2474	0	0.96	4	P:cellular protein modification process; P:biosynthetic process; P:carbohydrate metabolic process; F:ion binding; F:signal transducer activity; P:signal transduction	-	no IPS match
21977	AGAP005079-PC	969	2.01669e-47	0.97	4	P:cellular protein modification process; P:biosynthetic process; P:carbohydrate metabolic process; F:ion binding; F:signal transducer activity; P:signal transduction	-	no IPS match
22105	AGAP005095-PA	828	4.54507e-180	0.99	3	C:cytoskeleton; C:cytoplasm; F:ion binding	-	IPR004000 (PANTHER); PTHR11937:SF93 (PANTHER)
22611	AGAP005124-PB	2070	0	0.79	8	P:biological_process; F:oxidoreductase activity; P:biosynthetic process; P:carbohydrate metabolic process; P:generation of precursor metabolites and energy; P:catabolic process; P:cellular nitrogen compound metabolic process; P:cellular amino acid metabolic process	(1.2) Acting on the aldehyde or oxo group of donors	IPR012394 (PIR); IPR015590 (PFAM); IPR016160 (PROSITE); IPR016161 (SUPERFAMILY); IPR016162 (G3DSA:3.40.605.GENE3D); IPR016163 (G3DSA:3.40.309.GENE3D); PTHR11699 (PANTHER), tmhmm (TMHMM)
24090	AGAP005134-PA	707	1.59927e-70	0.7	6	P:small molecule metabolic process; P:cellular nitrogen compound metabolic process; F:transmembrane transporter activity; P:transport; C:protein complex	-	IPR000194 (PFAM); G3DSA:1.20.150.20 (GENE3D); IPR000793 (PFAM); IPR027417 (G3DSA:3.40.50.GENE3D); IPR005294 (PTHR15184:PANTHER); PTHR15184 (PANTHER); IPR020003 (PROSITE_PATTERNS); IPR027417 (SUPERFAMILY); IPR000793 (SUPERFAMILY)
84375	agap005134-pa isoform 1	977	0	0.98	7	C:protein complex; C:intracellular; F:ATPase activity; F:transmembrane transporter activity; P:transmembrane transport; P:biosynthetic process; P:cellular nitrogen compound metabolic process; P:small molecule metabolic process; F:ion binding; P:generation of precursor metabolites and energy	-	no IPS match
24301	AGAP005170-PA	337	8.40869e-08	0.56	1	C:integral to membrane		IPR002861 (PFAM); IPR002861 (PROSITE_PROFILES)
24322	AGAP005176-PA	868	5.93185e-35	0.72	1	F:molecular_function	-	no IPS match
24335	AGAP005188-PA	3309	0	0.69	0	-		IPR016196 (SUPERFAMILY); IPR024989 (PFAM); G3DSA:1.20.1250.20 (GENE3D), PTHR16172 (PANTHER), PTHR16172:SF2 (PANTHER), PF03825 (PFAM), tmhmm (TMHMM)
24376	AGAP005193-PA	4935	1.18786e-65	0.48	0	-		IPR018864 (PFAM); PTHR31431 (PANTHER), PTHR31431:SF0 (PANTHER), SignalP-NN(euk) (SIGNALP)
24415	AGAP005209-PA	473	3.7113e-23	0.84	6	F:molecular_function; P:small molecule metabolic process; P:biosynthetic process; P:cellular nitrogen compound metabolic process; P:biological_process; F:kinase activity; F:ion binding	(2.7) Transferring phosphorous-containing groups	SIGNAL_PEPTIDE_N_REGION (PHOBIUS); SIGNAL_PEPTIDE (PHOBIUS); SIGNAL_PEPTIDE_H_REGION (PHOBIUS); SIGNAL_PEPTIDE_C_REGION (PHOBIUS); NON_CYTOPLASMIC_DOMAIN (PHOBIUS); SignalP-noTM (SIGNALP_EUK); TMhelix (TMHMM)
24980	AGAP005223-PA	1058	4.87502e-55	0.7	2	F:small molecule binding; C:extracellular region		SignalP-NN(euk) (SIGNALP), tmhmm (TMHMM)
25005	AGAP005234-PB	144	2.35129e-09	0.8	4	F:ion binding; P:biological_process; F:oxidoreductase activity	(1.1) Acting on the CH-OH group of donors	no IPS match
25023	AGAP005237-PA	302	5.51336e-16	0.52	3	F:transmembrane transporter activity; C:integral to membrane; P:transmembrane transport		IPR005828 (PFAM); G3DSA:1.20.1250.20 (GENE3D); PTHR24063 (PANTHER); PTHR24063:SF43 (PANTHER); CYTOPLASMIC_DOMAIN (PHOBIUS); TRANSMEMBRANE (PHOBIUS); TRANSMEMBRANE (PHOBIUS); NON_CYTOPLASMIC_DOMAIN (PHOBIUS); CYTOPLASMIC_DOMAIN (PHOBIUS); TMhelix (TMHMM)
25092	AGAP005245-PA	765	3.98243e-09	0.61	1	F:ion binding	-	IPR007087 (PROFILE); PTHR11389 (PANTHER), PF13894 (PFAM), SignalP-NN(euk) (SIGNALP)
25139	AGAP005245-PB	523	1.42756e-07	0.57	3	F:metal ion binding; F:zinc ion binding; C:intracellular		SignalP-noTM (SIGNALP_EUK)
25160	AGAP005245-PG	561	9.29921e-14	0.69	1	F:metal ion binding		IPR015880 (SMART); IPR007087 (PFAM); IPR007087 (PROSITE_PROFILES); SSF57667 (SUPERFAMILY)
25185	AGAP005245-PH	444	8.59142e-19	0.76	1	F:ion binding	-	no IPS match
25206	AGAP005254-PA	317	2.52875e-53	0.93	2	C:intracellular; P:cell death	-	IPR003508 (SMART); IPR003508 (PFAM); G3DSA:3.10.20.10 (GENE3D); PTHR12306:SF1 (PANTHER); PTHR12306 (PANTHER); IPR003508 (PROSITE_PROFILES); SSF54277 (SUPERFAMILY)
25262	AGAP005262-PA	217	2.45083e-12	0.68	0	-		no IPS match
25891	AGAP005313-PA	868	1.5041e-16	0.94	0	-		no IPS match
25984	AGAP005317-PA	555	1.51887e-12	0.6	2	C:integral to membrane; P:transmembrane transport		G3DSA:1.20.1250.20 (GENE3D); PTHR23038 (PANTHER); PTHR23038:SF45 (PANTHER); CYTOPLASMIC_DOMAIN (PHOBIUS); NON_CYTOPLASMIC_DOMAIN (PHOBIUS); NON_CYTOPLASMIC_DOMAIN (PHOBIUS); TRANSMEMBRANE (PHOBIUS); TRANSMEMBRANE (PHOBIUS); CYTOPLASMIC_DOMAIN (PHOBIUS); TRANSMEMBRANE (PHOBIUS); IPR020846 (SUPERFAMILY); TMhelix (TMHMM); TMhelix (TMHMM); TMhelix (TMHMM)
26843	AGAP005323-PB	3865	5.51294e-116	0.79	10	P:biological_process; F:oxidoreductase activity; F:molecular_function; P:cellular amino acid metabolic process	(1.4) Acting on the CH-NH(2) group of donors	IPR006076 (PFAM); IPR006181 (PROSITE); IPR016040 (G3DSA:3.40.50.GENE3D); IPR023209 (PIR); SignalP-NN(euk) (SIGNALP), SSF51971 (SUPERFAMILY), SSF54373 (SUPERFAMILY)
27200	AGAP005342-PA	4149	1.30213e-168	0.67	4	F:transferase activity, transferring acyl groups; P:small molecule metabolic process; P:carbohydrate metabolic process; P:generation of precursor metabolites and energy	(2.3) Acyltransferases	IPR001465 (PTHR21631:PANTHER); IPR006252 (PIR); IPR011076 (SUPERFAMILY); G3DSA:1.20.1220.12 (GENE3D), G3DSA:3.20.20.360 (GENE3D), PTHR21631 (PANTHER), SignalP-NN(euk) (SIGNALP)
27221	AGAP005366-PA	329	1.59725e-23	0.9	1	P:mRNA processing	-	IPR002483 (SMART); IPR002483 (G3DSA:1.20.1390.GENE3D); IPR002483 (PFAM); PTHR23148 (PANTHER); IPR002483 (PROSITE_PROFILES); IPR002483 (SUPERFAMILY)
27537	AGAP005378-PC	539	4.21908e-51	0.69	1	F:ion binding	-	IPR002048 (PFAM); IPR011992 (G3DSA:1.10.238.GENE3D); IPR018247 (PROSITE); PTHR23050 (PANTHER), PTHR23050:SF13 (PANTHER), SSF47473 (SUPERFAMILY)
27642	AGAP005423-PA	229	2.29808e-21	0.97	5	C:cytoplasm; C:protein complex; C:intracellular; P:catabolic process; C:nucleus; F:peptidase activity	(3.4) Acting on peptide bonds (peptide hydrolases)	no IPS match
27682	AGAP005431-PA	218	5.65533e-07	0.9	1	P:homeostatic process	-	no IPS match
27718	AGAP005447-PA	164	4.42377e-07	0.58	6	P:oxidation-reduction process; F:oxidoreductase activity; F:trimethyllysine dioxygenase activity; P:carnitine biosynthetic process; F:iron ion binding; F:L-ascorbic acid binding		no IPS match
27839	AGAP005490-PA	455	7.98246e-46	0.73	0	-		PTHR10166 (PANTHER), PTHR10166:SF13 (PANTHER)
27860	AGAP005501-PA	846	1.57722e-11	0.7	4	P:oxidation-reduction process; F:oxidoreductase activity; P:metabolic process; F:nucleotide binding		NON_CYTOPLASMIC_DOMAIN (PHOBIUS); CYTOPLASMIC_DOMAIN (PHOBIUS); CYTOPLASMIC_DOMAIN (PHOBIUS); TRANSMEMBRANE (PHOBIUS); TRANSMEMBRANE (PHOBIUS); TMhelix (TMHMM); TMhelix (TMHMM)
27978	AGAP005502-PA	154	1.22164e-07	0.75	1	P:biological_process	-	no IPS match
27996	AGAP005507-PC	2622	8.74944e-42	1	2	C:cellular_component; P:vesicle-mediated transport	-	SIGNAL_PEPTIDE (PHOBIUS); SIGNAL_PEPTIDE_C_REGION (PHOBIUS); SIGNAL_PEPTIDE_H_REGION (PHOBIUS); SIGNAL_PEPTIDE_N_REGION (PHOBIUS); NON_CYTOPLASMIC_DOMAIN (PHOBIUS); SignalP-TM (SIGNALP_GRAM_POSITIVE); SignalP-noTM (SIGNALP_EUK); SignalP-noTM (SIGNALP_GRAM_NEGATIVE); TMhelix (TMHMM)
28082	AGAP005533-PA	350	5.18056e-43	0.76	1	F:molecular_function	-	PTHR11139 (PANTHER), PTHR11139:SF2 (PANTHER)
28179	AGAP005557-PA	1972	0	0.82	1	C:cellular_component	-	IPR004342 (PFAM); PTHR10783 (PANTHER), PTHR10783:SF4 (PANTHER), SignalP-NN(euk) (SIGNALP), tmhmm (TMHMM)
28299	AGAP005599-PA	156	4.22793e-16	0.8	4	C:cellular_component; P:transport; F:transmembrane transporter activity; C:plasma membrane	-	NON_CYTOPLASMIC_DOMAIN (PHOBIUS); CYTOPLASMIC_DOMAIN (PHOBIUS); TRANSMEMBRANE (PHOBIUS)
28332	AGAP005616-PA	296	9.07299e-32	1	0	-		no IPS match
28871	AGAP005621-PA	376	2.07375e-50	0.85	3	C:mitochondrion; F:oxidoreductase activity; P:generation of precursor metabolites and energy	-	IPR006806 (PFAM); PTHR12653 (PANTHER)
28919	AGAP005624-PA	1052	9.45602e-62	0.76	2	C:cellular_component	-	IPR001708 (PFAM); PTHR12428:SF17 (PANTHER); IPR001708 (PANTHER)
28987	AGAP005627-PD	273	1.37819e-28	0.96	3	F:kinase activity; F:ion binding; P:biological_process	-	no IPS match
29029	AGAP005635-PB	516	1.49173e-29	0.72	1	F:receptor binding		IPR029325 (PFAM); PTHR17469:SF13 (PANTHER); PTHR17469 (PANTHER)
29052	AGAP005636-PA	241	6.73005e-07	0.63	1	F:molecular_function	-	no IPS match
29095	AGAP005639-PA	1153	2.44844e-83	0.69	4	F:molecular_function	(3.6) Acting on acid anhydrides	G3DSA:1.20.1560.10 (GENE3D); IPR011527 (PFAM); PTHR24221 (PANTHER); CYTOPLASMIC_DOMAIN (PHOBIUS); TRANSMEMBRANE (PHOBIUS); TRANSMEMBRANE (PHOBIUS); NON_CYTOPLASMIC_DOMAIN (PHOBIUS); TRANSMEMBRANE (PHOBIUS); NON_CYTOPLASMIC_DOMAIN (PHOBIUS); CYTOPLASMIC_DOMAIN (PHOBIUS); TRANSMEMBRANE (PHOBIUS); CYTOPLASMIC_DOMAIN (PHOBIUS); IPR011527 (PROSITE_PROFILES); IPR011527 (SUPERFAMILY); TMhelix (TMHMM); T…
29213	AGAP005644-PA	3366	3.43934e-143	0.66	0	-		no IPS match
29267	AGAP005653-PA	209	1.14662e-30	0.86	3	C:cellular_component; F:transmembrane transporter activity; P:transmembrane transport	-	no IPS match
29292	AGAP005656-PA	239	3.45326e-14	0.69	4	F:ion binding; F:oxidoreductase activity	-	IPR001128 (G3DSA:1.10.630.GENE3D); IPR001128 (PFAM); PTHR24300 (PANTHER); IPR017972 (PROSITE_PATTERNS); IPR001128 (SUPERFAMILY)
29308	AGAP005657-PA	813	3.12257e-62	0.61	4	P:oxidation-reduction process; F:iron ion binding; F:oxidoreductase activity, acting on paired donors, with incorporation or reduction of molecular oxygen; F:heme binding		IPR002401 (PRINTS); IPR001128 (PFAM); IPR001128 (G3DSA:1.10.630.GENE3D); PTHR24300 (PANTHER); IPR001128 (SUPERFAMILY)
29348	AGAP005673-PA	2375	9.70261e-74	0.71	0	-		IPR025714 (PFAM); IPR026635 (PANTHER); G3DSA:3.40.50.150 (GENE3D), PTHR12843:SF0 (PANTHER), SSF53335 (SUPERFAMILY)
29380	AGAP005701-PA	151	1.58708e-10	0.77	2	C:integral to membrane; P:transport		IPR001251 (G3DSA:3.40.525.GENE3D); PTHR23324 (PANTHER), PTHR23324:SF9 (PANTHER), SignalP-NN(euk) (SIGNALP)
29461	AGAP005729-PA	3602	0	0.91	5	F:molecular_function; P:cellular protein modification process; F:ion binding; F:kinase activity; P:cellular amino acid metabolic process	(2.7) Transferring phosphorous-containing groups	IPR000719 (PFAM); IPR002290 (SMART); IPR008271 (PROSITE); IPR011009 (SUPERFAMILY); G3DSA:1.10.510.10 (GENE3D), PTHR24056 (PANTHER), PTHR24056:SF47 (PANTHER), SignalP-NN(euk) (SIGNALP)
29643	AGAP005844-PA	807	3.66327e-25	0.66	0	-		IPR019438 (PFAM); IPR019438 (PANTHER); PTHR21314:SF0 (PANTHER)
29741	AGAP005849-PA	608	1.18813e-49	0.79	1	F:molecular_function	-	IPR003598 (SMART); IPR003599 (SMART); IPR007110 (PROFILE); IPR013098 (PFAM); IPR013783 (G3DSA:2.60.40.GENE3D); PTHR19831 (PANTHER), PTHR19831:SF16 (PANTHER), SSF48726 (SUPERFAMILY)
29758	AGAP005853-PA	299	8.4581e-07	0.72	2	P:intra-Golgi vesicle-mediated transport; C:Golgi transport complex		SignalP-NN(euk) (SIGNALP), tmhmm (TMHMM)
29793	AGAP005865-PA	154	2.15037e-14	0.91	3	F:molecular_function; P:cellular amino acid metabolic process; P:catabolic process	(3.7) Acting on carbon-carbon bonds	IPR011234 (G3DSA:3.90.850.GENE3D); IPR005959 (PTHR11820:PANTHER); PTHR11820 (PANTHER); SignalP-noTM (SIGNALP_EUK)
29834	AGAP005886-PA	3311	1.95723e-47	0.65	0	-		IPR026156 (PANTHER); IPR028084 (PFAM); IPR028085 (PFAM); PTHR21634:SF9 (PANTHER)
29850	AGAP005898-PA	3570	0	0.93	6	F:kinase activity; F:signal transducer activity; P:signal transduction; P:cellular protein modification process; F:ion binding; P:cellular amino acid metabolic process	(2.7) Transferring phosphorous-containing groups	no IPS match
29887	AGAP005925-PA	248	5.2115e-57	1	5	F:transmembrane transporter activity; P:transmembrane transport; P:protein complex assembly; C:protein complex; C:plasma membrane	-	no IPS match
30029	AGAP005927-PA	164	1.10502e-09	0.96	4	C:ribosome; F:structural constituent of ribosome; P:translation; P:ribosome biogenesis	-	IPR000473 (PFAM); PTHR18804:SF7 (PANTHER); IPR000473 (PANTHER); IPR000473 (SUPERFAMILY)
30053	AGAP005940-PA	455	1.52558e-18	0.75	0	-		IPR007275 (PFAM); PTHR12357:SF3 (PANTHER); PTHR12357 (PANTHER); IPR007275 (PROSITE_PROFILES)
30081	AGAP005961-PA	632	5.62707e-09	0.72	0	-		no IPS match
30108	AGAP005968-PA	501	4.88843e-20	0.78	1	F:structural molecule activity	-	IPR000618 (PRINTS); PTHR12236 (PANTHER), PTHR12236:SF0 (PANTHER)
30129	AGAP005978-PA	1932	2.54847e-51	0.5	3	F:nucleic acid binding; F:zinc ion binding; C:intracellular		tmhmm (TMHMM)
30145	AGAP005980-PA	1213	1.03281e-111	0.8	3	F:oxidoreductase activity; P:biological_process; F:molecular_function	-	NON_CYTOPLASMIC_DOMAIN (PHOBIUS); CYTOPLASMIC_DOMAIN (PHOBIUS); CYTOPLASMIC_DOMAIN (PHOBIUS); TRANSMEMBRANE (PHOBIUS); TRANSMEMBRANE (PHOBIUS); TMhelix (TMHMM); TMhelix (TMHMM)
30218	AGAP005988-PA	2650	2.53085e-135	0.8	5	C:cellular_component; F:transmembrane transporter activity; F:molecular_function; P:transport	-	IPR008276 (PANTHER); IPR011642 (PFAM); IPR011657 (PFAM); SignalP-NN(euk) (SIGNALP), tmhmm (TMHMM)
30264	AGAP005989-PA	3055	0	0.72	3	F:nucleoside:sodium symporter activity; C:membrane; P:transport		no IPS match
30297	AGAP005990-PA	1037	1.14676e-75	0.73	4	C:cytoplasm; F:molecular_function; P:transport; F:lipid binding	-	IPR014830 (G3DSA:1.10.3520.GENE3D); PTHR10219 (PANTHER), PTHR10219:SF4 (PANTHER)
30317	AGAP005991-PA	201	3.73177e-11	0.62	4	F:structural constituent of ribosome; P:translation; C:ribosome; C:intracellular		IPR014722 (G3DSA:2.30.30.GENE3D); PTHR11127:SF2 (PANTHER); PTHR11127 (PANTHER); IPR008991 (SUPERFAMILY)
30333	AGAP005993-PA	3962	7.1824e-26	0.86	1	F:structural molecule activity	-	no IPS match
30363	AGAP006003-PA	858	4.57175e-07	0.59	1	F:structural molecule activity	-	IPR000618 (PRINTS); PTHR10380 (PANTHER)
30433	AGAP006027-PA	145	1.5468e-23	1	9	C:plasma membrane; C:cellular_component; F:transmembrane transporter activity; P:transport; F:signal transducer activity; P:signal transduction; P:cell-cell signaling	-	no IPS match
30489	AGAP006040-PA	591	1.38382e-18	0.67	1	C:integral to membrane		no IPS match
30567	AGAP006065-PA	362	1.36992e-58	0.85	5	P:cellular nitrogen compound metabolic process; P:biosynthetic process; F:nucleotidyltransferase activity; C:nuclear chromosome; C:protein complex; P:DNA metabolic process; C:nucleolus	(2.7) Transferring phosphorous-containing groups	IPR002755 (PFAM); G3DSA:3.90.920.10 (GENE3D); IPR014052 (PANTHER); SSF56747 (SUPERFAMILY)
30966	AGAP006068-PC	2175	1.90788e-113	0.61	2	P:metabolic process; F:catalytic activity		tmhmm (TMHMM)
30987	AGAP006082-PA	551	5.93494e-43	0.89	7	F:molecular_function; F:oxidoreductase activity; P:biological_process; F:ion binding	-	IPR001128 (G3DSA:1.10.630.GENE3D); PTHR24305 (PANTHER), PTHR24305:SF5 (PANTHER)
31030	AGAP006084-PA	812	1.11015e-25	0.93	1	F:protein binding		Coil (COILS); IPR003892 (SMART); IPR003892 (PFAM); G3DSA:1.10.8.10 (GENE3D); PTHR13467 (PANTHER); PTHR13467:SF2 (PANTHER); IPR003892 (PROSITE_PROFILES); IPR009060 (SUPERFAMILY)
31044	AGAP006097-PB	140	2.39644e-12	0.96	2	C:intracellular; P:transport	-	IPR008942 (G3DSA:1.25.40.GENE3D); PTHR13856:SF32 (PANTHER); PTHR13856 (PANTHER)
84387	agap006099-pa isoform 2	1658	4.85987e-141	0.68	2	F:ion binding; F:molecular_function	-	IPR007863 (PFAM); IPR011237 (G3DSA:3.30.830.GENE3D); IPR011249 (SUPERFAMILY); IPR011765 (PFAM); PTHR11851 (PANTHER), PTHR11851:SF59 (PANTHER)
31097	AGAP006126-PB	1047	5.00381e-110	0.87	5	F:signal transducer activity; P:signal transduction; P:neurological system process; C:cellular_component	-	IPR000856 (PRINTS); IPR000276 (PRINTS); IPR000276 (PFAM); G3DSA:1.20.1070.10 (GENE3D); PTHR24240 (PANTHER); PTHR24240:SF58 (PANTHER); IPR027430 (PROSITE_PATTERNS); NON_CYTOPLASMIC_DOMAIN (PHOBIUS); TRANSMEMBRANE (PHOBIUS); TRANSMEMBRANE (PHOBIUS); CYTOPLASMIC_DOMAIN (PHOBIUS); NON_CYTOPLASMIC_DOMAIN (PHOBIUS); IPR017452 (PROSITE_PROFILES); SSF81321 (SUPERFAMILY); TMhelix (TMHMM); TMhelix (TMHMM);…
31114	AGAP006131-PA	3848	3.22079e-119	0.67	0	-		IPR019388 (PFAM); PTHR23129 (PANTHER), PTHR23129:SF0 (PANTHER), tmhmm (TMHMM)
31130	AGAP006159-PA	915	2.13547e-92	0.85	8	P:transport; F:ion binding; P:signal transduction	-	IPR001806 (PRINTS); IPR020849 (SMART); IPR003578 (SMART); IPR002041 (SMART); IPR003579 (SMART); IPR027417 (G3DSA:3.40.50.GENE3D); IPR001806 (PFAM); IPR005225 (TIGRFAM); PTHR24073 (PANTHER); PTHR24073:SF353 (PANTHER); PS51419 (PROSITE_PROFILES); IPR027417 (SUPERFAMILY)
31143	AGAP006165-PB	820	1.99392e-163	0.97	3	F:ion binding; F:helicase activity; F:DNA binding	-	IPR000330 (PFAM); IPR014001 (SMART); IPR027417 (SUPERFAMILY); G3DSA:3.40.50.300 (GENE3D), PTHR10799 (PANTHER), PTHR10799:SF75 (PANTHER)
31161	AGAP006179-PB	304	5.70353e-45	0.95	1	F:ion binding	-	no IPS match
31206	AGAP006184-PA	1710	3.50374e-15	0.48	0	-		no IPS match
31241	AGAP006220-PA	1162	5.66758e-122	0.68	4	F:oxidoreductase activity; P:biological_process; F:ion binding	-	IPR002346 (PFAM); IPR002888 (G3DSA:1.10.150.GENE3D); IPR005107 (PFAM); IPR016166 (PROFILE); IPR016169 (G3DSA:3.30.465.GENE3D); G3DSA:3.30.390.50 (GENE3D), PTHR11908 (PANTHER), PTHR11908:SF5 (PANTHER)
31269	AGAP006221-PA	170	1.02657e-13	0.69	2	F:molecular_function	-	IPR000674 (G3DSA:3.90.1170.GENE3D); PTHR11908:SF65 (PANTHER); PTHR11908 (PANTHER); IPR000674 (SUPERFAMILY)
31508	AGAP006225-PA	4075	0	0.67	7	F:molecular_function; F:oxidoreductase activity; P:biological_process; F:ion binding	-	IPR000674 (G3DSA:3.90.1170.GENE3D); IPR001041 (PFAM); IPR002346 (PFAM); IPR002888 (G3DSA:1.10.150.GENE3D); IPR005107 (PFAM); IPR006058 (PROSITE); IPR008274 (G3DSA:3.30.365.GENE3D); IPR012675 (G3DSA:3.10.20.GENE3D); IPR016166 (PROFILE); IPR016169 (G3DSA:3.30.465.GENE3D); IPR016208 (PIR); G3DSA:3.30.390.50 (GENE3D), PTHR11908 (PANTHER), PTHR11908:SF5 (PANTHER)
31591	AGAP006232-PA	2207	2.70813e-32	0.57	4	P:protein import into peroxisome matrix; P:negative regulation of transcription, DNA-dependent; F:transcription corepressor activity; C:peroxisomal membrane		SignalP-NN(euk) (SIGNALP)
31657	AGAP006254-PC	2220	1.56808e-102	0.9	1	F:molecular_function	-	IPR011990 (G3DSA:1.25.40.GENE3D); IPR013026 (PROFILE); IPR019734 (SMART); PTHR26312 (PANTHER), PTHR26312:SF22 (PANTHER), PF13414 (PFAM), SSF48452 (SUPERFAMILY)
31681	AGAP006256-PA	175	5.04224e-14	0.75	2	C:cellular_component; P:cell adhesion	-	no IPS match
31751	AGAP006340-PC	1012	1.5299e-10	1	5	F:enzyme regulator activity; P:cellular protein modification process; F:ion binding; F:kinase activity; P:cellular amino acid metabolic process	(2.7) Transferring phosphorous-containing groups	no IPS match
31775	AGAP006366-PC	302	1.24736e-39	0.82	6	F:oxidoreductase activity; P:generation of precursor metabolites and energy; F:ion binding; P:cellular amino acid metabolic process; P:catabolic process; P:cellular nitrogen compound metabolic process; C:cytoplasm; C:protein complex	(1.2) Acting on the aldehyde or oxo group of donors	PTHR23152:SF6 (PANTHER); IPR011603 (PANTHER)
31810	AGAP006385-PA	381	7.00683e-12	0.49	2	P:proteolysis; F:serine-type endopeptidase activity		G3DSA:2.40.10.10 (GENE3D); IPR001254 (PFAM); PTHR24260 (PANTHER); IPR001254 (PROSITE_PROFILES); IPR009003 (SUPERFAMILY)
31870	AGAP006396-PA	905	1.55964e-49	0.64	3	P:lipid metabolic process; F:hydrolase activity, acting on ester bonds; F:hydrolase activity		PTHR21325 (PANTHER)
31928	AGAP006425-PA	185	7.84713e-18	0.89	3	P:carbohydrate metabolic process; F:hydrolase activity, acting on glycosyl bonds; F:ion binding	-	TRANSMEMBRANE (PHOBIUS); CYTOPLASMIC_DOMAIN (PHOBIUS); NON_CYTOPLASMIC_DOMAIN (PHOBIUS)
31956	AGAP006427-PA	989	1.8275e-103	0.65	4	F:ion binding; C:cellular_component; P:transmembrane transport; F:ATPase activity	(3.6) Acting on acid anhydrides	IPR001140 (PFAM); IPR003439 (PFAM); IPR011527 (SUPERFAMILY); IPR017940 (PROFILE); IPR027417 (SUPERFAMILY); G3DSA:1.20.1560.10 (GENE3D), G3DSA:3.40.50.300 (GENE3D), PTHR24223 (PANTHER), PTHR24223:SF8 (PANTHER), tmhmm (TMHMM)
32015	AGAP006427-PB	255	2.61717e-31	0.76	4	P:biological_process; P:transport; F:ATPase activity; F:molecular_function	(3.6) Acting on acid anhydrides	no IPS match
32042	AGAP006434-PA	184	7.73221e-07	0.78	3	F:chitin binding; P:chitin metabolic process; C:extracellular region		no IPS match
32163	AGAP006454-PA	1576	8.56219e-21	0.88	1	F:DNA binding	-	IPR007889 (PFAM); IPR009057 (SUPERFAMILY)
32209	AGAP006456-PA	144	4.10664e-07	0.86	5	F:oxidoreductase activity; P:cellular nitrogen compound metabolic process; P:generation of precursor metabolites and energy; P:small molecule metabolic process; P:biosynthetic process; P:cofactor metabolic process; P:transport	(1.6) Acting on NADH or NADPH	SignalP-NN(euk) (SIGNALP)
32295	AGAP006478-PA	219	1.02344e-16	0.73	3	F:molecular_function	-	IPR016040 (G3DSA:3.40.50.GENE3D); IPR002085 (PANTHER); PTHR11695:SF442 (PANTHER); SSF51735 (SUPERFAMILY)
32341	AGAP006508-PB	2104	1.15334e-160	0.81	3	C:mitochondrion; C:cellular_component; P:transmembrane transport	-	IPR002067 (PRINTS); IPR002167 (PRINTS); IPR018108 (PFAM); IPR023395 (G3DSA:1.50.40.GENE3D); PTHR24089 (PANTHER), PTHR24089:SF57 (PANTHER)
32381	AGAP006514-PA	750	3.08952e-102	0.86	4	P:signal transduction; C:intracellular; F:molecular_function; P:nucleobase-containing compound catabolic process; P:small molecule metabolic process	-	IPR000219 (G3DSA:1.20.900.GENE3D); PTHR12673 (PANTHER), PTHR12673:SF18 (PANTHER)
32563	AGAP006534-PB	1288	3.12882e-11	0.59	3	F:nucleic acid binding; F:zinc ion binding; C:intracellular		no IPS match
32602	AGAP006569-PA	144	5.70906e-16	0.84	5	F:ligase activity; F:ion binding; P:biosynthetic process; P:carbohydrate metabolic process; P:generation of precursor metabolites and energy; P:catabolic process	(6.2) Forming carbon-sulfur bonds	G3DSA:3.30.300.30 (GENE3D); PTHR24095:SF126 (PANTHER); PTHR24095 (PANTHER); SSF56801 (SUPERFAMILY)
32655	AGAP006592-PA	229	1.59785e-16	0.64	2	F:nucleic acid binding; F:metal ion binding		IPR015880 (SMART); PF13465 (PFAM); IPR013087 (G3DSA:3.30.160.GENE3D); IPR013087 (G3DSA:3.30.160.GENE3D); PTHR24409 (PANTHER); IPR007087 (PROSITE_PATTERNS); IPR007087 (PROSITE_PATTERNS); IPR007087 (PROSITE_PROFILES); IPR007087 (PROSITE_PROFILES); SSF57667 (SUPERFAMILY)
32693	AGAP006612-PA	439	5.27091e-14	0.85	4	C:ribosome; F:structural constituent of ribosome; P:translation; P:ribosome biogenesis	-	IPR002673 (PFAM); IPR002673 (PANTHER); IPR002673 (PRODOM)
32707	AGAP006619-PA	868	2.99434e-07	0.55	0	-		PF15341 (PFAM); PTHR31109 (PANTHER)
32727	AGAP006630-PA	522	2.40105e-24	0.74	0	-		no IPS match
32749	AGAP006638-PA	261	1.85419e-24	0.77	3	C:membrane; P:transport; F:transporter activity		no IPS match
32773	AGAP006645-PD	419	9.08049e-13	0.55	0	-		G3DSA:3.80.10.10 (GENE3D); SIGNAL_PEPTIDE_C_REGION (PHOBIUS); SIGNAL_PEPTIDE_N_REGION (PHOBIUS); NON_CYTOPLASMIC_DOMAIN (PHOBIUS); SIGNAL_PEPTIDE (PHOBIUS); SIGNAL_PEPTIDE_H_REGION (PHOBIUS); SignalP-noTM (SIGNALP_EUK); SSF52058 (SUPERFAMILY)
32809	AGAP006656-PD	182	4.95411e-08	0.7	0	-		no IPS match
32845	AGAP006662-PA	735	1.83323e-32	0.67	1	F:molecular_function	-	IPR012337 (SUPERFAMILY); IPR013520 (PFAM); G3DSA:3.30.420.10 (GENE3D), PTHR13058 (PANTHER)
32863	AGAP006670-PA	1649	9.09725e-53	0.7	1	F:molecular_function	-	no IPS match
32901	AGAP006684-PA	987	2.26924e-75	0.65	1	F:molecular_function	-	IPR000086 (PFAM); IPR015797 (G3DSA:3.90.79.GENE3D); IPR021757 (PFAM); PTHR13124 (PANTHER), PTHR13124:SF11 (PANTHER)
33029	AGAP006701-PA	752	8.48553e-10	0.56	1	F:metal ion binding		IPR015880 (SMART); IPR007087 (PFAM); PF13894 (PFAM); IPR007087 (PROSITE_PATTERNS); IPR007087 (PROSITE_PROFILES); IPR007087 (PROSITE_PROFILES); SSF57667 (SUPERFAMILY)
33084	AGAP006720-PA	243	1.34754e-07	0.59	4	F:sodium channel activity; C:membrane; P:sodium ion transport; P:sodium ion transmembrane transport		no IPS match
33316	AGAP006727-PA	822	4.4439e-10	0.51	0	-		IPR002018 (PFAM); G3DSA:3.40.50.1820 (GENE3D), PTHR11559 (PANTHER), PTHR11559:SF80 (PANTHER), SSF53474 (SUPERFAMILY)
33367	AGAP006746-PA	6175	1.03416e-12	0.75	3	F:kinase activity; P:biological_process; F:molecular_function	-	no IPS match
33407	AGAP006782-PA	99	7.39842e-12	0.9	0	-		no IPS match
33461	AGAP006799-PA	1069	7.22551e-60	0.68	1	F:molecular_function	-	TMhelix (TMHMM)
33487	AGAP006818-PA	1558	0	0.91	7	F:oxidoreductase activity; F:ion binding; P:biological_process; P:small molecule metabolic process; P:cellular nitrogen compound metabolic process; C:cytoplasm; C:protein complex	(1.1) Acting on the CH-OH group of donors	no IPS match
33518	AGAP006819-PA	371	9.19184e-24	0.87	1	F:hydrolase activity	(3.1) Acting on ester bonds	IPR029058 (G3DSA:3.40.50.GENE3D); PTHR10794 (PANTHER); IPR029058 (SUPERFAMILY)
33548	AGAP006825-PA	502	1.36802e-78	0.93	4	C:cellular_component; F:transmembrane transporter activity; P:transport; P:transmembrane transport	-	PTHR13800:SF1 (PANTHER); PTHR13800 (PANTHER)
33593	AGAP006858-PA	223	3.12061e-15	0.69	1	F:structural constituent of cuticle		no IPS match
33617	AGAP006872-PA	1289	9.82898e-39	0.51	6	F:ATP binding; F:protein kinase activity; F:nucleotide binding; P:protein phosphorylation; F:transferase activity, transferring phosphorus-containing groups; F:protein serine/threonine kinase activity		IPR000408 (PRINTS); IPR000408 (PFAM); PF13540 (PFAM); IPR009091 (G3DSA:2.130.10.GENE3D); PTHR22870 (PANTHER); IPR000408 (PROSITE_PROFILES); IPR000408 (PROSITE_PROFILES); IPR000408 (PROSITE_PROFILES); IPR000408 (PROSITE_PROFILES); IPR009091 (SUPERFAMILY)
33638	AGAP006873-PA	192	2.07741e-39	1	3	P:transport; F:ion binding; P:signal transduction	-	no IPS match
33660	AGAP006879-PA	234	4.39863e-09	0.82	3	F:transmembrane transporter activity; C:protein complex; C:mitochondrion; P:transmembrane transport; P:biosynthetic process; P:cellular nitrogen compound metabolic process; P:small molecule metabolic process	-	IPR008386 (PFAM); PTHR12427 (PANTHER), PTHR12427:SF0 (PANTHER)
33704	AGAP006887-PA	1040	1.4517e-28	0.82	2	C:cytoskeleton; C:protein complex; P:biological_process	-	SIGNAL_PEPTIDE (PHOBIUS); NON_CYTOPLASMIC_DOMAIN (PHOBIUS); SIGNAL_PEPTIDE_C_REGION (PHOBIUS); SIGNAL_PEPTIDE_H_REGION (PHOBIUS); SIGNAL_PEPTIDE_N_REGION (PHOBIUS); SignalP-noTM (SIGNALP_EUK)
33720	AGAP006890-PB	1174	3.73567e-83	1	4	C:intracellular; F:ion binding; P:signal transduction	-	IPR006689 (PRINTS); IPR024156 (SMART); IPR006687 (SMART); IPR005225 (TIGRFAM); IPR006689 (PFAM); IPR027417 (G3DSA:3.40.50.GENE3D); PTHR11711 (PANTHER); PTHR11711:SF151 (PANTHER); IPR024156 (PROSITE_PROFILES); IPR027417 (SUPERFAMILY)
33803	AGAP006916-PA	709	2.2576e-10	0.86	0	-		no IPS match
33816	AGAP006931-PA	452	1.56575e-26	0.88	1	F:structural molecule activity	-	no IPS match
33871	AGAP006936-PA	76	1.81589e-08	0.92	3	F:molecular_function	-	no IPS match
33906	AGAP006943-PA	1753	0	0.77	3	F:molecular_function; C:cellular_component; P:transport	-	IPR016196 (SUPERFAMILY); IPR024371 (PTHR12778:PANTHER); PTHR12778 (PANTHER), tmhmm (TMHMM)
33924	AGAP006949-PA	450	4.64717e-36	0.85	7	F:peptidase activity; P:catabolic process; F:ion binding; C:cellular_component; F:molecular_function; P:biological_process	(3.4) Acting on peptide bonds (peptide hydrolases); (3.6) Acting on acid anhydrides	IPR027417 (G3DSA:3.40.50.GENE3D); PTHR23076 (PANTHER); PTHR23076:SF50 (PANTHER); IPR027417 (SUPERFAMILY)
33949	AGAP006953-PA	781	3.2622e-55	0.65	0	-		PTHR14502 (PANTHER)
33964	AGAP006957-PA	231	8.33833e-07	0.56	0	-		IPR026103 (PANTHER)
33984	AGAP006966-PB	1916	0	0.83	6	F:ion binding; P:cellular amino acid metabolic process; F:molecular_function	(2.6) Transferring nitrogenous groups	IPR004631 (PTHR11986:PANTHER); IPR005814 (PANTHER); IPR015421 (G3DSA:3.40.640.GENE3D); IPR015422 (G3DSA:3.90.1150.GENE3D); IPR015424 (SUPERFAMILY); PIRSF000521 (PIR)
34014	AGAP006992-PA	295	3.08414e-35	0.72	1	P:biological_process	-	IPR000591 (SMART); IPR000591 (PFAM); IPR011991 (G3DSA:1.10.10.GENE3D); PTHR22829:SF5 (PANTHER); PTHR22829 (PANTHER); IPR000591 (PROSITE_PROFILES); SSF46785 (SUPERFAMILY)
34046	AGAP006993-PA	2248	2.03847e-140	0.59	0	-		no IPS match
34062	AGAP006995-PA	213	1.07853e-25	0.88	5	F:kinase activity; P:signal transduction; P:catabolic process; P:lipid metabolic process	(2.7) Transferring phosphorous-containing groups	IPR001206 (PFAM); PTHR12358:SF31 (PANTHER); PTHR12358 (PANTHER); IPR001206 (PROSITE_PROFILES); IPR016064 (SUPERFAMILY)
34095	AGAP006996-PA	2273	0	0.88	6	F:translation factor activity, nucleic acid binding; P:nucleobase-containing compound catabolic process; P:small molecule metabolic process; F:GTPase activity; F:ion binding; C:ribosome; P:translation	-	no IPS match
34159	AGAP007029-PA	1391	9.76379e-94	0.58	2	P:metabolic process; F:transferase activity, transferring hexosyl groups		G3DSA:3.40.50.2000 (GENE3D); IPR002213 (PFAM); G3DSA:3.40.50.2000 (GENE3D); PTHR11926:SF16 (PANTHER); IPR002213 (PANTHER); NON_CYTOPLASMIC_DOMAIN (PHOBIUS); SIGNAL_PEPTIDE_H_REGION (PHOBIUS); SIGNAL_PEPTIDE_C_REGION (PHOBIUS); SIGNAL_PEPTIDE_N_REGION (PHOBIUS); SIGNAL_PEPTIDE (PHOBIUS); PS51257 (PROSITE_PROFILES); SignalP-TM (SIGNALP_GRAM_POSITIVE); SignalP-noTM (SIGNALP_GRAM_NEGATIVE); SignalP-n…
34182	AGAP007032-PA	2265	1.08234e-37	0.53	6	P:regulation of S phase of mitotic cell cycle; F:single-stranded DNA binding; P:double-strand break repair; P:DNA recombination; P:double-strand break repair via homologous recombination; C:nucleus		no IPS match
34211	AGAP007055-PA	195	1.43149e-21	0.86	4	P:transmembrane transport; P:transport; C:cellular_component; F:molecular_function	-	IPR001898 (PFAM); PTHR10283 (PANTHER); PTHR10283:SF82 (PANTHER)
34233	AGAP007059-PA	2151	3.45531e-34	0.46	1	F:protein binding		IPR000483 (SMART); IPR003591 (SMART); G3DSA:3.80.10.10 (GENE3D); IPR001611 (PFAM); G3DSA:3.80.10.10 (GENE3D); IPR001611 (PFAM); G3DSA:3.80.10.10 (GENE3D); PTHR24365 (PANTHER); SIGNAL_PEPTIDE_H_REGION (PHOBIUS); SIGNAL_PEPTIDE_N_REGION (PHOBIUS); SIGNAL_PEPTIDE (PHOBIUS); SIGNAL_PEPTIDE_C_REGION (PHOBIUS); NON_CYTOPLASMIC_DOMAIN (PHOBIUS); SignalP-TM (SIGNALP_GRAM_POSITIVE); SignalP-noTM (SIGNALP_…
34249	AGAP007069-PA	204	1.11781e-13	0.72	1	F:transferase activity, transferring acyl groups other than amino-acyl groups		PTHR11161 (PANTHER); PTHR11161:SF6 (PANTHER); CYTOPLASMIC_DOMAIN (PHOBIUS); TRANSMEMBRANE (PHOBIUS); NON_CYTOPLASMIC_DOMAIN (PHOBIUS); TMhelix (TMHMM)
34269	AGAP007085-PA	314	7.52378e-08	0.55	0	-		no IPS match
34326	AGAP007101-PA	1651	6.43951e-10	0.48	3	P:chitin metabolic process; C:extracellular region; F:chitin binding		IPR002557 (SMART); IPR002557 (G3DSA:2.170.140.GENE3D); IPR002557 (PFAM); NON_CYTOPLASMIC_DOMAIN (PHOBIUS); SIGNAL_PEPTIDE_H_REGION (PHOBIUS); SIGNAL_PEPTIDE_C_REGION (PHOBIUS); SIGNAL_PEPTIDE (PHOBIUS); SIGNAL_PEPTIDE_N_REGION (PHOBIUS); IPR002557 (PROSITE_PROFILES); IPR002557 (PROSITE_PROFILES); IPR002557 (PROSITE_PROFILES); SignalP-noTM (SIGNALP_EUK); IPR002557 (SUPERFAMILY); IPR002557 (SUPERFA…
34341	AGAP007104-PA	510	3.1777e-11	0.74	2	P:isoprenoid biosynthetic process; F:transferase activity		no IPS match
34357	AGAP007106-PA	971	1.49991e-07	0.73	2	P:biological_process; F:peptidase activity	-	no IPS match
34376	AGAP007115-PA	503	4.41415e-31	0.62	0	-		Coil (COILS); IPR012901 (PFAM); PTHR12303 (PANTHER); PTHR12303:SF6 (PANTHER)
35505	AGAP007122-PA	394	3.82591e-32	0.73	7	P:biological_process; C:cytoskeleton; C:protein complex; F:structural molecule activity; F:ion binding; F:GTPase activity; P:nucleobase-containing compound catabolic process; P:small molecule metabolic process; P:protein complex assembly	-	IPR000217 (PANTHER); IPR002452 (PRINTS); IPR008280 (SUPERFAMILY); IPR023123 (G3DSA:1.10.287.GENE3D)
35545	AGAP007123-PA	4299	0	0.74	8	F:oxidoreductase activity; P:biological_process; F:methyltransferase activity; C:cytoplasm; P:cellular amino acid metabolic process; P:catabolic process; F:molecular_function	(2.1) Transferring one-carbon groups	IPR006076 (PFAM); IPR006222 (PFAM); IPR013977 (PFAM); IPR027266 (G3DSA:3.30.1360.GENE3D); G3DSA:2.40.30.110 (GENE3D), G3DSA:3.30.70.1400 (GENE3D), G3DSA:3.30.9.10 (GENE3D), G3DSA:3.50.50.60 (GENE3D), PTHR13847 (PANTHER), PTHR13847:SF18 (PANTHER), SSF101790 (SUPERFAMILY), SSF103025 (SUPERFAMILY), SSF51905 (SUPERFAMILY), SSF54373 (SUPERFAMILY)
35560	AGAP007126-PA	2958	1.8844e-129	0.72	3	F:ion binding; P:response to stress; P:DNA metabolic process; F:DNA binding	-	IPR002099 (PANTHER); IPR003594 (G3DSA:3.30.565.GENE3D); IPR013507 (PFAM); IPR014721 (G3DSA:3.30.230.GENE3D); IPR014762 (PROSITE); IPR014763 (TIGRFAMs); IPR014790 (PFAM); IPR020568 (SUPERFAMILY); PTHR10073:SF34 (PANTHER), PF13589 (PFAM), SSF118116 (SUPERFAMILY)
35727	AGAP007127-PA	686	8.48434e-84	0.85	1	P:signal transduction	-	IPR016137 (PRINTS); IPR016137 (SMART); IPR024066 (G3DSA:1.10.196.GENE3D); IPR016137 (PFAM); G3DSA:1.10.167.10 (GENE3D); PTHR10845:SF133 (PANTHER); PTHR10845 (PANTHER); IPR016137 (PROSITE_PROFILES); IPR016137 (SUPERFAMILY)
35743	AGAP007129-PA	1513	1.27968e-15	0.6	1	F:ion binding	-	IPR007087 (PROSITE); IPR015880 (SMART); PTHR11389 (PANTHER), SSF57667 (SUPERFAMILY)
36241	AGAP007237-PA	155	1.77675e-07	0.7	4	P:oxidation-reduction process; F:heme binding; P:response to oxidative stress; F:peroxidase activity		no IPS match
36265	AGAP007237-PB	206	2.59543e-26	0.86	5	F:molecular_function; F:oxidoreductase activity; P:biological_process; P:response to stress	(1.1) Acting on the CH-OH group of donors	no IPS match
36282	AGAP007242-PB	1457	1.01755e-58	0.89	3	P:mRNA processing; F:mRNA binding; C:nucleoplasm; C:protein complex	-	no IPS match
36305	AGAP007245-PA	551	1.87962e-12	0.64	0	-		Coil (COILS); IPR028194 (PFAM); PTHR31759 (PANTHER); TRANSMEMBRANE (PHOBIUS); CYTOPLASMIC_DOMAIN (PHOBIUS); NON_CYTOPLASMIC_DOMAIN (PHOBIUS); TMhelix (TMHMM)
36343	AGAP007246-PA	155	7.59809e-17	0.97	0	-		IPR001163 (PFAM); G3DSA:2.30.30.100 (GENE3D); IPR027141 (PANTHER); IPR010920 (SUPERFAMILY)
36382	AGAP007257-PA	2037	7.39066e-20	0.65	1	F:molecular_function	-	IPR006612 (PFAM); PTHR11697 (PANTHER), PTHR11697:SF62 (PANTHER)
36553	AGAP007288-PA	329	5.43276e-48	0.8	0	-		G3DSA:3.10.129.10 (GENE3D), PTHR12475 (PANTHER), PTHR12475:SF3 (PANTHER), PF13279 (PFAM), SignalP-NN(euk) (SIGNALP), SSF54637 (SUPERFAMILY)
36572	AGAP007301-PA	1057	1.26156e-41	0.74	1	F:nucleic acid binding		IPR002775 (PFAM); IPR002775 (G3DSA:3.30.110.GENE3D); PTHR13516 (PANTHER); IPR002775 (SUPERFAMILY)
36591	AGAP007305-PA	140	3.34278e-22	0.95	3	F:ion binding; F:lyase activity; P:cellular amino acid metabolic process	-	no IPS match
36611	AGAP007308-PA	491	2.19875e-45	0.79	2	F:ion binding; C:intracellular	-	IPR015880 (SMART); PTHR22620 (PANTHER), PTHR22620:SF0 (PANTHER), PF13909 (PFAM), SSF57667 (SUPERFAMILY)
36638	AGAP007327-PA	624	4.27586e-15	0.57	5	P:regulation of transcription, DNA-dependent; F:sequence-specific DNA binding; C:nucleus; F:sequence-specific DNA binding transcription factor activity; F:DNA binding		no IPS match
36658	AGAP007332-PA	200	3.72905e-32	0.9	3	F:enzyme regulator activity; C:intracellular; P:signal transduction; P:small molecule metabolic process; P:nucleobase-containing compound catabolic process	-	IPR000195 (PFAM); PTHR22957 (PANTHER), PTHR22957:SF40 (PANTHER)
36679	AGAP007334-PA	439	5.98498e-12	0.59	2	P:microtubule cytoskeleton organization; C:microtubule		Coil (COILS); PF03148 (PFAM); PTHR19960 (PANTHER); PTHR19960:SF25 (PANTHER); NON_CYTOPLASMIC_DOMAIN (PHOBIUS); TRANSMEMBRANE (PHOBIUS); NON_CYTOPLASMIC_DOMAIN (PHOBIUS); CYTOPLASMIC_DOMAIN (PHOBIUS); TRANSMEMBRANE (PHOBIUS); TMhelix (TMHMM)
84388	agap007334- partial	652	5.73251e-71	0.72	0	-		Coil (COILS); IPR000435 (PRINTS); PF03148 (PFAM); PTHR19960 (PANTHER)
36695	AGAP007339-PA	515	1.41912e-13	0.89	1	F:ion binding	-	IPR011992 (G3DSA:1.10.238.GENE3D); PTHR10891 (PANTHER); PTHR10891:SF539 (PANTHER); IPR002048 (PROSITE_PROFILES); SSF47473 (SUPERFAMILY)
36712	AGAP007340-PA	606	6.48299e-51	0.88	3	P:transmembrane transport; C:cellular_component; F:transmembrane transporter activity	-	no IPS match
36791	AGAP007363-PA	284	1.35337e-08	0.88	0	-		PTHR12377 (PANTHER)
36814	AGAP007374-PA	306	1.34817e-26	0.68	2	F:molecular_function	-	IPR002213 (PFAM); G3DSA:3.40.50.2000 (GENE3D); IPR002213 (PANTHER); PTHR11926:SF16 (PANTHER); SIGNAL_PEPTIDE_H_REGION (PHOBIUS); SIGNAL_PEPTIDE_C_REGION (PHOBIUS); SIGNAL_PEPTIDE (PHOBIUS); SIGNAL_PEPTIDE_N_REGION (PHOBIUS); NON_CYTOPLASMIC_DOMAIN (PHOBIUS); SSF53756 (SUPERFAMILY)
36838	AGAP007377-PA	221	4.81791e-13	0.86	3	F:ion binding; F:molecular_function; C:intracellular	-	IPR015880 (SMART); PF13465 (PFAM); IPR013087 (G3DSA:3.30.160.GENE3D); PTHR24409 (PANTHER); IPR007087 (PROSITE_PATTERNS); IPR007087 (PROSITE_PROFILES); SSF57667 (SUPERFAMILY)
36892	AGAP007392-PA	163	1.66274e-07	0.95	3	P:protein folding; P:cellular protein modification process; F:isomerase activity	(5.2) Cis-trans-isomerases	no IPS match
36909	AGAP007395-PA	737	3.56925e-87	0.7	2	F:RNA binding; F:ribonuclease activity		SM00955 (SMART); PF00773 (PFAM); PTHR23355 (PANTHER); PTHR23355:SF9 (PANTHER); IPR012340 (SUPERFAMILY)
36934	AGAP007420-PA	6561	2.06583e-152	0.77	5	F:ion binding; P:biological_process; F:oxidoreductase activity; P:cellular nitrogen compound metabolic process; C:cellular_component	(1.1) Acting on the CH-OH group of donors	IPR000323 (G3DSA:2.60.120.GENE3D); IPR000720 (PRINTS); IPR008977 (SUPERFAMILY); IPR014783 (PROSITE); IPR014784 (G3DSA:2.60.120.GENE3D); PTHR10680 (PANTHER), PTHR10680:SF11 (PANTHER), PF03712 (PFAM), SignalP-NN(euk) (SIGNALP), tmhmm (TMHMM)
36952	AGAP007477-PA	1270	0	0.85	4	P:biosynthetic process; P:DNA metabolic process; F:DNA binding; F:ion binding; F:molecular_function	(3.6) Acting on acid anhydrides	IPR003593 (SMART); IPR003959 (PFAM); IPR008921 (SUPERFAMILY); IPR013748 (PFAM); IPR027417 (SUPERFAMILY); G3DSA:1.10.8.60 (GENE3D), G3DSA:1.20.272.10 (GENE3D), G3DSA:3.40.50.300 (GENE3D), PTHR11669 (PANTHER)
36974	AGAP007483-PA	727	2.16363e-32	0.54	7	F:transmembrane transporter activity; F:substrate-specific transmembrane transporter activity; C:integral to membrane; C:membrane; P:transmembrane transport; P:transport; F:transporter activity		no IPS match
37016	AGAP007510-PA	4574	9.90619e-29	0.65	2	P:acute-phase response; C:extracellular region		no IPS match
37035	AGAP007531-PA	505	9.07844e-10	0.79	2	F:molecular_function; P:biological_process	-	TMhelix (TMHMM)
84391	agap007532-pa isoform 2	2398	0	0.87	3	F:structural molecule activity; P:cell adhesion; C:cytoskeleton	-	IPR000633 (PROSITE); IPR006077 (PANTHER); G3DSA:1.20.120.230 (GENE3D), G3DSA:1.20.1490.10 (GENE3D), PTHR18914:SF1 (PANTHER)
37052	AGAP007542-PA	1413	2.23202e-12	0.64	0	-		G3DSA:1.20.5.420 (GENE3D); PF04652 (PFAM); PTHR12741 (PANTHER)
37066	AGAP007544-PA	1419	2.04774e-175	0.76	1	F:molecular_function	-	IPR001632 (PRINTS); IPR001680 (PFAM); IPR015943 (G3DSA:2.130.10.GENE3D); IPR017986 (PROFILE); IPR019775 (PROSITE); PTHR15271 (PANTHER), PTHR15271:SF4 (PANTHER)
37085	AGAP007546-PA	3576	1.43766e-24	0.47	4	F:ion binding; F:molecular_function; P:biosynthetic process; P:cellular amino acid metabolic process; P:cellular nitrogen compound metabolic process; P:cofactor metabolic process	(2.7) Transferring phosphorous-containing groups	IPR008278 (G3DSA:3.90.470.GENE3D); PTHR12215 (PANTHER), PTHR12215:SF4 (PANTHER), SignalP-NN(euk) (SIGNALP)
37105	AGAP007549-PA	1227	1.59647e-34	0.49	0	-		IPR017996 (PFAM); IPR011042 (G3DSA:2.120.10.GENE3D); IPR017996 (PANTHER); SSF75011 (SUPERFAMILY)
37123	AGAP007553-PA	646	1.05871e-09	0.73	0	-		no IPS match
37148	AGAP007562-PA	638	1.9683e-82	0.8	1	F:protein binding		IPR003598 (SMART); IPR003599 (SMART); IPR013098 (PFAM); IPR013783 (G3DSA:2.60.40.GENE3D); PTHR19897:SF148 (PANTHER); PTHR19897 (PANTHER); IPR007110 (PROSITE_PROFILES); SSF48726 (SUPERFAMILY)
37171	AGAP007563-PA	177	2.62499e-26	0.89	1	F:protein binding		IPR013098 (PFAM); IPR013783 (G3DSA:2.60.40.GENE3D); PTHR19897 (PANTHER); PTHR19897:SF149 (PANTHER); IPR007110 (PROSITE_PROFILES); SSF48726 (SUPERFAMILY)
37210	AGAP007563-PC	772	4.97381e-15	0.94	0	-		no IPS match
37230	AGAP007571-PA	1941	1.7814e-94	0.68	3	P:regulation of transcription, DNA-dependent; F:RNA binding; C:cytoplasm		no IPS match
37258	AGAP007573-PA	950	4.44307e-137	0.82	3	F:ion binding; F:helicase activity; F:DNA binding	-	IPR001650 (PFAM); IPR027417 (SUPERFAMILY); G3DSA:3.40.50.300 (GENE3D), PTHR10799 (PANTHER), PTHR10799:SF282 (PANTHER)
37277	AGAP007574-PA	691	1.1119e-43	0.88	6	C:mitochondrion; F:oxidoreductase activity; P:cellular nitrogen compound metabolic process; P:generation of precursor metabolites and energy; P:small molecule metabolic process; P:biosynthetic process; P:cofactor metabolic process; P:transport	(1.6) Acting on NADH or NADPH	no IPS match
37310	AGAP007585-PA	292	3.41616e-15	0.89	4	F:transmembrane transporter activity; P:transport; C:cellular_component; F:molecular_function	-	no IPS match
37350	AGAP007588-PA	186	4.96364e-10	0.69	1	F:molecular_function	-	no IPS match
37382	AGAP007599-PA	1508	7.09959e-63	0.73	2	F:transferase activity, transferring acyl groups; P:phospholipid metabolic process		IPR000872 (PRINTS); IPR002123 (PFAM); G3DSA:3.40.1130.10 (GENE3D); IPR000872 (PANTHER); SSF69593 (SUPERFAMILY)
37397	AGAP007606-PA	1057	2.02405e-68	0.66	6	C:membrane; P:peptide metabolic process; F:peptidylglycine monooxygenase activity; F:copper ion binding; P:oxidation-reduction process; F:protein binding		IPR000720 (PRINTS); IPR001258 (PFAM); IPR011042 (G3DSA:2.120.10.GENE3D); PTHR10680 (PANTHER); PTHR10680:SF13 (PANTHER); SIGNAL_PEPTIDE (PHOBIUS); SIGNAL_PEPTIDE_N_REGION (PHOBIUS); SIGNAL_PEPTIDE_H_REGION (PHOBIUS); NON_CYTOPLASMIC_DOMAIN (PHOBIUS); SIGNAL_PEPTIDE_C_REGION (PHOBIUS); IPR013017 (PROSITE_PROFILES); IPR013017 (PROSITE_PROFILES); IPR013017 (PROSITE_PROFILES); SignalP-noTM (SIGNALP_EU…
37419	AGAP007621-PC	424	7.42601e-18	0.7	1	F:cytochrome-c oxidase activity		IPR004202 (G3DSA:4.10.49.GENE3D); IPR004202 (PFAM); PTHR13313:SF0 (PANTHER); IPR004202 (PANTHER); CYTOPLASMIC_DOMAIN (PHOBIUS); TRANSMEMBRANE (PHOBIUS); NON_CYTOPLASMIC_DOMAIN (PHOBIUS); IPR004202 (SUPERFAMILY); TMhelix (TMHMM)
37445	AGAP007633-PE	1580	2.45234e-143	0.78	1	C:cellular_component	-	no IPS match
84392	agap007642-pa isoform 1	878	3.10509e-17	0.9	0	-		CYTOPLASMIC_DOMAIN (PHOBIUS); TRANSMEMBRANE (PHOBIUS); NON_CYTOPLASMIC_DOMAIN (PHOBIUS); TMhelix (TMHMM)
37511	AGAP007643-PD	487	1.10199e-52	1	1	F:molecular_function	-	IPR000308 (PRINTS); IPR023409 (PROSITE); IPR023410 (G3DSA:1.20.190.GENE3D); PTHR18860:SF0 (PANTHER)
37531	AGAP007666-PA	2177	1.57215e-96	0.84	1	F:ion binding	-	SignalP-TM (SIGNALP_GRAM_POSITIVE)
37553	AGAP007670-PB	1618	3.34513e-96	0.8	0	-		SIGNAL_PEPTIDE_H_REGION (PHOBIUS); NON_CYTOPLASMIC_DOMAIN (PHOBIUS); SIGNAL_PEPTIDE_C_REGION (PHOBIUS); SIGNAL_PEPTIDE (PHOBIUS); SIGNAL_PEPTIDE_N_REGION (PHOBIUS)
37633	AGAP007675-PA	537	5.98237e-74	0.86	7	F:molecular_function; C:cytoskeleton; C:protein complex; P:nucleobase-containing compound catabolic process; P:small molecule metabolic process; F:ion binding; P:biological_process; F:ATPase activity	(3.6) Acting on acid anhydrides	IPR004273 (PFAM); IPR026983 (PANTHER); PTHR10676:SF35 (PANTHER), SignalP-NN(euk) (SIGNALP)
37656	AGAP007682-PA	968	1.96113e-09	0.56	2	F:ATP binding; F:nucleotide binding		no IPS match
37676	AGAP007688-PA	5754	1.98246e-139	0.71	5	F:ion binding; P:cellular protein modification process; F:kinase activity; P:cellular amino acid metabolic process	(2.7) Transferring phosphorous-containing groups; (2.7) Transferring phosphorous-containing groups	IPR000719 (PFAM); IPR002290 (SMART); IPR008271 (PROSITE); IPR011009 (SUPERFAMILY); IPR020635 (SMART); G3DSA:1.10.510.10 (GENE3D), G3DSA:3.30.200.20 (GENE3D), PTHR22971 (PANTHER)
37699	AGAP007698-PA	2188	6.41163e-11	0.68	1	F:protein binding		IPR000727 (SMART); G3DSA:1.20.5.110 (GENE3D); IPR000727 (PFAM); PTHR19957:SF41 (PANTHER); PTHR19957 (PANTHER); CYTOPLASMIC_DOMAIN (PHOBIUS); TRANSMEMBRANE (PHOBIUS); NON_CYTOPLASMIC_DOMAIN (PHOBIUS); IPR000727 (PROSITE_PROFILES); SSF58038 (SUPERFAMILY); TMhelix (TMHMM)
37754	AGAP007728-PA	2436	0	0.81	3	F:ion binding; F:peptidase activity; P:biological_process	(3.4) Acting on peptide bonds (peptide hydrolases)	IPR001567 (PFAM); IPR024077 (G3DSA:1.10.1370.GENE3D); IPR024079 (G3DSA:3.40.390.GENE3D); IPR024080 (G3DSA:1.20.1050.GENE3D); PTHR11804 (PANTHER), PTHR11804:SF5 (PANTHER), SSF55486 (SUPERFAMILY)
37786	AGAP007732-PA	2366	0	0.72	2	C:cellular_component; P:transmembrane transport	-	IPR011701 (PFAM); IPR016196 (SUPERFAMILY); IPR020846 (PROFILE); G3DSA:1.20.1250.20 (GENE3D), PTHR11662 (PANTHER), PTHR11662:SF30 (PANTHER), tmhmm (TMHMM)
37824	AGAP007761-PA	854	5.58297e-44	0.94	3	P:protein maturation; C:extracellular region; F:enzyme regulator activity	-	IPR000436 (PFAM); G3DSA:2.10.70.10 (GENE3D), PTHR19325 (PANTHER), PTHR19325:SF74 (PANTHER)
37843	AGAP007769-PA	435	6.39227e-26	0.77	1	F:molecular_function	-	IPR015415 (PFAM); G3DSA:1.10.8.60 (GENE3D); PTHR23074 (PANTHER); PTHR23074:SF17 (PANTHER)
37994	AGAP007781-PA	170	8.02681e-08	0.92	2	P:translation; F:molecular_function	-	no IPS match
38129	AGAP007788-PA	4155	3.92027e-63	0.83	4	F:ion binding; F:molecular_function; C:intracellular; C:protein complex; P:cellular protein modification process	(6.3) Forming carbon-nitrogen bonds	IPR026254 (PANTHER); PTHR16004:SF0 (PANTHER)
38145	AGAP007792-PA	827	9.2922e-17	0.79	3	F:peptidase activity; C:proteinaceous extracellular matrix; F:ion binding	-	no IPS match
38163	AGAP007807-PA	2025	3.70089e-07	0.37	1	F:protein binding		IPR001810 (SMART); IPR001810 (PFAM); G3DSA:1.20.1280.50 (GENE3D); G3DSA:3.80.10.10 (GENE3D); PTHR23125 (PANTHER); IPR001810 (PROSITE_PROFILES); SignalP-noTM (SIGNALP_EUK); IPR001810 (SUPERFAMILY); SSF52047 (SUPERFAMILY)
38184	AGAP007811-PA	644	1.65277e-19	0.78	0	-		IPR013761 (G3DSA:1.10.150.GENE3D); IPR021129 (PFAM); PTHR21359 (PANTHER), PTHR21359:SF0 (PANTHER)
38204	AGAP007827-PA	416	3.52507e-49	0.8	8	C:cytosol; C:protein complex; F:lyase activity; F:ion binding; P:carbohydrate metabolic process; P:generation of precursor metabolites and energy; P:catabolic process; P:cellular nitrogen compound metabolic process; P:biosynthetic process; P:cellular amino acid metabolic process	(4.2) Carbon-oxygen lyases	IPR000941 (PRINTS); IPR020810 (PFAM); IPR020811 (PFAM); G3DSA:3.20.20.120 (GENE3D), G3DSA:3.30.390.10 (GENE3D), SSF51604 (SUPERFAMILY), SSF54826 (SUPERFAMILY)
38240	AGAP007852-PA	274	9.85793e-35	0.83	4	F:lyase activity; F:molecular_function; P:generation of precursor metabolites and energy; P:small molecule metabolic process	(4.2) Carbon-oxygen lyases	IPR015932 (G3DSA:3.40.1060.GENE3D); IPR001030 (PFAM); PTHR11670:SF33 (PANTHER); IPR015937 (PANTHER); IPR001030 (SUPERFAMILY)
38298	AGAP007868-PA	934	3.17225e-38	0.88	2	P:biological_process; F:oxidoreductase activity	-	IPR006076 (PFAM); G3DSA:3.50.50.60 (GENE3D); PTHR13847:SF171 (PANTHER); PTHR13847 (PANTHER); SSF51905 (SUPERFAMILY)
38317	AGAP007871-PA	1814	5.56323e-141	0.8	4	F:transmembrane transporter activity; P:transmembrane transport; P:transport; C:mitochondrion	-	IPR023614 (G3DSA:2.40.160.GENE3D); IPR027246 (PFAM); PTHR10802 (PANTHER)
38331	AGAP007874-PA	2913	0	0.82	3	P:cellular nitrogen compound metabolic process; F:RNA binding; F:DNA binding	-	no IPS match
38345	AGAP007877-PA	1659	1.79647e-165	0.8	6	F:molecular_function; F:lipid binding; F:ion binding; C:intracellular; P:signal transduction; P:small molecule metabolic process; P:nucleobase-containing compound catabolic process	-	IPR000219 (G3DSA:1.20.900.GENE3D); IPR001452 (PRINTS); IPR001849 (PFAM); IPR011993 (G3DSA:2.30.29.GENE3D); G3DSA:2.30.30.40 (GENE3D), PTHR22826 (PANTHER), PTHR22826:SF16 (PANTHER), PF14604 (PFAM), SSF50729 (SUPERFAMILY)
38483	AGAP007928-PA	3039	0	0.92	1	F:molecular_function	-	IPR003598 (SMART); IPR003599 (SMART); IPR003961 (PFAM); IPR007110 (PROFILE); IPR013098 (PFAM); IPR013106 (PFAM); IPR013783 (G3DSA:2.60.40.GENE3D); PTHR10489 (PANTHER), PTHR10489:SF164 (PANTHER), PF13895 (PFAM), SignalP-NN(euk) (SIGNALP), tmhmm (TMHMM), SSF48726 (SUPERFAMILY)
38514	AGAP007932-PA	188	2.69899e-26	0.82	0	-		no IPS match
38603	AGAP007933-PA	201	2.87177e-29	0.9	0	-		no IPS match
40099	AGAP007934-PA	3277	1.4133e-175	0.67	1	C:integral to membrane		no IPS match
40120	AGAP007961-PA	173	1.06761e-10	0.78	0	-		no IPS match
40135	AGAP007967-PA	547	1.27448e-17	0.82	3	P:biological_process; F:ion binding; F:kinase activity	(2.7) Transferring phosphorous-containing groups	PTHR10256 (PANTHER); IPR016188 (SUPERFAMILY)
40241	AGAP008003-PA	661	6.19272e-95	0.9	1	F:protein binding		IPR015943 (G3DSA:2.130.10.GENE3D); PTHR22847 (PANTHER); PTHR22847:SF48 (PANTHER); IPR017986 (SUPERFAMILY)
40358	AGAP008007-PA	258	1.9725e-40	0.91	3	F:enzyme binding; C:protein complex; C:intracellular; P:catabolic process	-	IPR001373 (PFAM); G3DSA:1.20.1310.10 (GENE3D); PTHR11932 (PANTHER); PTHR11932:SF19 (PANTHER); IPR016159 (SUPERFAMILY)
40417	AGAP008041-PA	2293	2.09315e-157	0.88	2	F:ion binding; F:molecular_function	-	IPR001841 (PFAM); IPR013083 (G3DSA:3.30.40.GENE3D); PTHR13407 (PANTHER), tmhmm (TMHMM), SSF57850 (SUPERFAMILY)
40518	AGAP008059-PA	492	3.23123e-28	0.64	0	-		IPR005055 (PFAM); IPR005055 (G3DSA:1.10.2080.GENE3D); IPR005055 (PANTHER); PTHR11257:SF2 (PANTHER); SIGNAL_PEPTIDE_C_REGION (PHOBIUS); SIGNAL_PEPTIDE (PHOBIUS); NON_CYTOPLASMIC_DOMAIN (PHOBIUS); SIGNAL_PEPTIDE_H_REGION (PHOBIUS); SIGNAL_PEPTIDE_N_REGION (PHOBIUS); SignalP-noTM (SIGNALP_EUK); IPR005055 (SUPERFAMILY)
40571	AGAP008064-PA	645	1.99727e-19	0.6	3	F:lyase activity; P:cellular nitrogen compound metabolic process; P:biosynthetic process; P:cofactor metabolic process	(4.2) Carbon-oxygen lyases	IPR003754 (PFAM); G3DSA:3.40.50.10090 (GENE3D), PTHR12390 (PANTHER)
40629	AGAP008073-PA	607	6.01417e-23	0.73	0	-		IPR009069 (G3DSA:1.10.810.GENE3D); IPR010625 (PFAM); PTHR31278 (PANTHER); IPR009069 (SUPERFAMILY)
40798	AGAP008077-PA	136	8.64945e-07	0.82	3	F:phosphatase activity; P:cellular protein modification process; P:cellular amino acid metabolic process	(3.1) Acting on ester bonds	no IPS match
40840	AGAP008118-PA	906	4.92868e-43	0.76	2	F:kinase activity; F:molecular_function	-	PTHR24344 (PANTHER), PTHR24344:SF1 (PANTHER), SignalP-NN(euk) (SIGNALP)
40954	AGAP008133-PA	2824	6.61992e-101	0.76	3	F:molecular_function; C:intracellular; P:transport	-	IPR001071 (PRINTS); IPR001251 (G3DSA:3.40.525.GENE3D); IPR011074 (PFAM); PTHR10174 (PANTHER), PTHR10174:SF21 (PANTHER)
41039	AGAP008137-PA	2304	0	0.73	3	C:cellular_component; F:signal transducer activity; P:signal transduction	-	IPR000731 (PROFILE); IPR003392 (PFAM); G3DSA:1.20.1640.10 (GENE3D), PTHR10796 (PANTHER), PTHR10796:SF35 (PANTHER), PF12349 (PFAM), SignalP-NN(euk) (SIGNALP), tmhmm (TMHMM), SSF82866 (SUPERFAMILY)
41081	AGAP008141-PA	791	1.035e-65	0.73	2	F:molecular_function	-	G3DSA:1.10.40.30 (GENE3D); IPR022761 (PFAM); G3DSA:1.20.200.10 (GENE3D); IPR029419 (PFAM); IPR000362 (PANTHER); IPR009049 (PTHR11444:PANTHER); IPR008948 (SUPERFAMILY)
41130	AGAP008143-PA	2360	3.93683e-18	0.83	0	-		no IPS match
41178	AGAP008158-PA	998	1.54966e-79	0.89	3	F:ion binding; F:hydrolase activity, acting on carbon-nitrogen (but not peptide) bonds; P:biological_process	-	G3DSA:3.40.140.10 (GENE3D); IPR016473 (PIRSF); IPR002125 (PFAM); IPR015517 (PANTHER); IPR016192 (PROSITE_PATTERNS); IPR016193 (SUPERFAMILY)
41224	AGAP008206-PA	280	3.42482e-17	0.67	4	F:ion binding; F:oxidoreductase activity	-	IPR001128 (PFAM); IPR001128 (G3DSA:1.10.630.GENE3D); PTHR24292:SF5 (PANTHER); PTHR24292 (PANTHER); IPR001128 (SUPERFAMILY)
41244	AGAP008210-PA	175	2.41617e-10	0.72	1	F:ion binding	-	no IPS match
84393	agap008223- partial	190	1.63022e-13	0.72	1	F:protein binding		IPR011989 (G3DSA:1.25.10.GENE3D); IPR000225 (PFAM); IPR026959 (PTHR23315:PANTHER); PTHR23315 (PANTHER); IPR016024 (SUPERFAMILY)
41326	AGAP008246-PA	1339	3.3378e-76	0.71	2	F:oxidoreductase activity; P:biological_process	-	IPR003819 (PFAM); G3DSA:3.60.130.10 (GENE3D), PTHR10696 (PANTHER), PTHR10696:SF3 (PANTHER), SSF51197 (SUPERFAMILY)
41360	AGAP008275-PA	213	8.37998e-07	0.62	2	P:cytoskeleton organization; C:cytoskeleton; C:protein complex	-	IPR000435 (PANTHER); PTHR19960:SF3 (PANTHER)
41424	AGAP008312-PA	3587	4.80117e-120	0.73	2	P:signal transduction; P:nucleobase-containing compound catabolic process; P:small molecule metabolic process; F:enzyme regulator activity	-	IPR000195 (PFAM); G3DSA:1.10.8.270 (GENE3D), PTHR20913 (PANTHER), PTHR20913:SF8 (PANTHER)
41571	AGAP008321-PA	908	2.62269e-35	0.65	1	F:protein binding		IPR001478 (SMART); IPR001478 (G3DSA:2.30.42.GENE3D); IPR001478 (PFAM); PTHR23122:SF35 (PANTHER); PTHR23122 (PANTHER); IPR004172 (PROSITE_PROFILES); IPR001478 (PROSITE_PROFILES); IPR001478 (SUPERFAMILY)
41765	AGAP008379-PA	289	1.68953e-11	0.54	0	-		no IPS match
41908	AGAP008431-PA	5154	6.92126e-52	0.75	0	-		IPR007308 (PFAM); PTHR14732 (PANTHER), PTHR14732:SF0 (PANTHER)
42261	AGAP008484-PA	526	3.6728e-58	0.87	4	F:ion binding; P:biological_process; F:oxidoreductase activity; P:tRNA metabolic process	-	IPR001269 (PANTHER); IPR013785 (G3DSA:3.20.20.GENE3D); IPR018517 (PROSITE); PTHR11082:SF5 (PANTHER), SSF51395 (SUPERFAMILY)
42286	AGAP008487-PA	353	1.06387e-17	0.58	3	F:sphingomyelin phosphodiesterase activity; F:hydrolase activity; P:sphingomyelin catabolic process		IPR011001 (G3DSA:1.10.225.GENE3D); PTHR10340 (PANTHER); PTHR10340:SF29 (PANTHER); IPR008139 (PROSITE_PROFILES); IPR011001 (SUPERFAMILY)
42306	AGAP008522-PA	1157	2.57514e-134	0.79	3	C:nucleus; C:protein complex; P:cellular nitrogen compound metabolic process; P:biosynthetic process; P:response to stress; P:DNA metabolic process	-	IPR004600 (PANTHER); PTHR12831:SF0 (PANTHER)
42461	AGAP008556-PA	4548	4.78483e-38	0.58	3	F:ATP binding; P:protein phosphorylation; F:protein serine/threonine kinase activity		no IPS match
42544	AGAP008584-PA	164	1.1129e-10	0.82	4	F:molecular_function; P:carbohydrate metabolic process; F:hydrolase activity, acting on glycosyl bonds; F:ion binding	(3.2) Glycosylases	SignalP-NN(euk) (SIGNALP)
42570	AGAP008596-PA	510	8.02081e-24	0.92	2	F:molecular_function; P:biological_process	-	PTHR24096:SF129 (PANTHER); PTHR24096 (PANTHER)
42597	AGAP008606-PA	703	1.36848e-35	0.76	2	P:cellular nitrogen compound metabolic process; P:biosynthetic process; F:DNA binding	-	no IPS match
42614	AGAP008617-PA	145	2.44491e-07	0.76	0	-		no IPS match
42636	AGAP008622-PA	86	1.32388e-11	0.92	5	P:biological_process; F:ion binding; P:protein complex assembly; F:structural molecule activity; C:cytoskeleton; C:protein complex	-	no IPS match
42651	AGAP008626-PA	1390	1.57797e-38	0.56	1	C:integral to membrane		IPR006838 (PFAM); PTHR10989 (PANTHER); CYTOPLASMIC_DOMAIN (PHOBIUS); CYTOPLASMIC_DOMAIN (PHOBIUS); TRANSMEMBRANE (PHOBIUS); NON_CYTOPLASMIC_DOMAIN (PHOBIUS); TRANSMEMBRANE (PHOBIUS); CYTOPLASMIC_DOMAIN (PHOBIUS); NON_CYTOPLASMIC_DOMAIN (PHOBIUS); TRANSMEMBRANE (PHOBIUS); NON_CYTOPLASMIC_DOMAIN (PHOBIUS); TRANSMEMBRANE (PHOBIUS); CYTOPLASMIC_DOMAIN (PHOBIUS); TRANSMEMBRANE (PHOBIUS); TRANSMEMBRANE…
42725	AGAP008653-PA	237	9.19211e-07	0.77	3	F:electron carrier activity; C:membrane; F:NADH dehydrogenase (ubiquinone) activity		SignalP-NN(euk) (SIGNALP)
42746	AGAP008671-PA	937	2.9126e-10	0.44	1	C:nucleus	-	IPR026784 (PTHR15976:PANTHER); G3DSA:3.40.50.1010 (GENE3D), PTHR15976 (PANTHER), PF12813 (PFAM), SSF88723 (SUPERFAMILY)
42765	AGAP008698-PA	387	3.24525e-45	0.83	4	F:ion binding; C:nucleus; F:DNA binding; F:helicase activity; F:ATPase activity	-	tmhmm (TMHMM)
42804	AGAP008718-PA	1009	9.24123e-14	0.97	6	F:transmembrane transporter activity; P:transmembrane transport; P:homeostatic process; C:cellular_component; P:transport	-	no IPS match
42855	AGAP008721-PA	503	3.25366e-08	0.52	3	C:integral to membrane; P:transmembrane transport; F:transmembrane transporter activity		IPR005828 (PFAM); PTHR24063 (PANTHER); PTHR24063:SF51 (PANTHER); SIGNAL_PEPTIDE_H_REGION (PHOBIUS); CYTOPLASMIC_DOMAIN (PHOBIUS); SIGNAL_PEPTIDE_C_REGION (PHOBIUS); NON_CYTOPLASMIC_DOMAIN (PHOBIUS); TRANSMEMBRANE (PHOBIUS); SIGNAL_PEPTIDE (PHOBIUS); SIGNAL_PEPTIDE_N_REGION (PHOBIUS); SignalP-TM (SIGNALP_GRAM_NEGATIVE); IPR020846 (SUPERFAMILY); TMhelix (TMHMM)
42873	AGAP008737-PA	134	3.8405e-08	0.95	5	F:lipid binding; F:ion binding; P:signal transduction; C:intracellular; F:molecular_function; P:nucleobase-containing compound catabolic process; P:small molecule metabolic process	-	SignalP-NN(euk) (SIGNALP)
42913	AGAP008753-PA	189	1.7423e-11	0.75	1	F:DNA binding		no IPS match
42931	AGAP008757-PA	131	2.19001e-12	0.96	0	-		IPR019164 (PFAM)
42950	AGAP008760-PA	488	1.28944e-17	0.75	0	-		PTHR16196 (PANTHER)
42985	AGAP008802-PA	216	5.60742e-20	0.7	5	F:kinase activity; P:carbohydrate metabolic process; P:generation of precursor metabolites and energy; P:catabolic process; P:biosynthetic process; P:biological_process	(2.7) Transferring phosphorous-containing groups	IPR001576 (PANTHER); IPR015824 (G3DSA:3.40.50.GENE3D)
43005	AGAP008806-PA	5101	1.04669e-104	0.79	3	C:cellular_component; F:transferase activity, transferring glycosyl groups; P:sulfur compound metabolic process; P:biosynthetic process; P:small molecule metabolic process	(2.4) Glycosyltransferases	IPR005027 (PANTHER); G3DSA:3.90.550.10 (GENE3D), PTHR10896:SF10 (PANTHER), SignalP-NN(euk) (SIGNALP), tmhmm (TMHMM), SSF53448 (SUPERFAMILY)
43069	AGAP008812-PA	3784	6.10864e-42	0.51	0	-		no IPS match
43089	AGAP008839-PA	545	3.8322e-43	0.72	1	F:zinc ion binding		PTHR12197 (PANTHER), PTHR12197:SF11 (PANTHER)
43216	AGAP008870-PA	163	7.8659e-09	0.7	0	-		PTHR21442 (PANTHER), PTHR21442:SF0 (PANTHER)
43237	AGAP008879-PA	1247	6.74105e-29	0.59	0	-		PTHR20992:SF9 (PANTHER); PTHR20992 (PANTHER); TRANSMEMBRANE (PHOBIUS); TRANSMEMBRANE (PHOBIUS); NON_CYTOPLASMIC_DOMAIN (PHOBIUS); CYTOPLASMIC_DOMAIN (PHOBIUS); TRANSMEMBRANE (PHOBIUS); CYTOPLASMIC_DOMAIN (PHOBIUS); NON_CYTOPLASMIC_DOMAIN (PHOBIUS); TMhelix (TMHMM); TMhelix (TMHMM); TMhelix (TMHMM)
43262	AGAP008900-PA	903	1.49372e-17	0.62	3	C:integral to membrane; F:transmembrane transporter activity; P:transmembrane transport		Coil (COILS); IPR005828 (PFAM); G3DSA:1.20.1250.20 (GENE3D); PTHR24063 (PANTHER); TRANSMEMBRANE (PHOBIUS); NON_CYTOPLASMIC_DOMAIN (PHOBIUS); TRANSMEMBRANE (PHOBIUS); TRANSMEMBRANE (PHOBIUS); TRANSMEMBRANE (PHOBIUS); CYTOPLASMIC_DOMAIN (PHOBIUS); CYTOPLASMIC_DOMAIN (PHOBIUS); NON_CYTOPLASMIC_DOMAIN (PHOBIUS); CYTOPLASMIC_DOMAIN (PHOBIUS); IPR020846 (PROSITE_PROFILES); IPR020846 (SUPERFAMILY); TMhe…
43283	AGAP008906-PA	574	4.3416e-32	0.71	3	P:regulation of ARF protein signal transduction; F:ARF guanyl-nucleotide exchange factor activity; C:intracellular		PTHR10663 (PANTHER), PTHR10663:SF16 (PANTHER), SignalP-NN(euk) (SIGNALP)
43305	AGAP008908-PA	1162	0	0.86	3	C:cytoskeleton; P:cytoskeleton organization; P:protein complex assembly; F:cytoskeletal protein binding	-	IPR001680 (PFAM); IPR015943 (G3DSA:2.130.10.GENE3D); IPR017383 (PANTHER); IPR017986 (PROFILE)
43334	AGAP008910-PA	1818	2.01766e-125	0.63	4	F:DNA binding; F:nucleotidyltransferase activity; P:biosynthetic process; P:DNA metabolic process; C:protein complex; C:intracellular	(2.7) Transferring phosphorous-containing groups	IPR007185 (PFAM); IPR024826 (PANTHER); PTHR10416:SF0 (PANTHER)
43634	AGAP008940-PA	998	4.55306e-143	0.86	9	P:transport; F:transmembrane transporter activity; P:cell differentiation; P:anatomical structure development; P:growth; F:signal transducer activity; C:cellular_component; P:neurological system process; P:signal transduction	-	IPR000175 (PRINTS); IPR002944 (PTHR11616:PANTHER); tmhmm (TMHMM)
43660	AGAP008942-PA	182	6.74396e-13	0.74	2	C:integral to membrane; P:transmembrane transport		G3DSA:1.20.1250.20 (GENE3D); NON_CYTOPLASMIC_DOMAIN (PHOBIUS); CYTOPLASMIC_DOMAIN (PHOBIUS); TRANSMEMBRANE (PHOBIUS)
43674	AGAP008954-PA	1110	4.98194e-08	0.66	2	F:metal ion binding; F:zinc ion binding		no IPS match
43735	AGAP008965-PA	1186	7.32141e-17	0.58	3	P:carbohydrate metabolic process; F:cation binding; F:catalytic activity		IPR013780 (G3DSA:2.60.40.GENE3D)
43764	AGAP008967-PA	269	1.19483e-51	0.98	4	F:ion binding; P:signal transduction; F:molecular_function; P:cellular nitrogen compound metabolic process; P:small molecule metabolic process	(3.1) Acting on ester bonds	no IPS match
43804	AGAP008989-PA	207	7.55042e-23	0.83	5	P:signal transduction; P:nucleobase-containing compound catabolic process; P:small molecule metabolic process; F:GTPase activity; C:cellular_component; F:ion binding	-	IPR001806 (PRINTS); IPR001806 (PFAM); IPR027417 (G3DSA:3.40.50.GENE3D); PTHR24070:SF235 (PANTHER); IPR020849 (PANTHER); IPR027417 (SUPERFAMILY)
43825	AGAP008998-PA	1166	3.9831e-115	0.79	2	F:peptidase activity; P:biological_process	(3.4) Acting on peptide bonds (peptide hydrolases)	IPR001254 (PFAM); IPR001314 (PRINTS); IPR009003 (SUPERFAMILY); IPR018114 (PROSITE); G3DSA:2.40.10.10 (GENE3D), PTHR24265 (PANTHER)
43868	AGAP009001-PA	195	1.41543e-34	0.93	3	F:ion binding; F:lyase activity; P:cellular amino acid metabolic process	-	no IPS match
43888	AGAP009003-PA	1844	1.65952e-47	0.56	0	-		no IPS match
43915	AGAP009004-PA	2725	2.04789e-52	0.44	1	F:molecular_function	-	IPR011989 (G3DSA:1.25.10.GENE3D); IPR016024 (SUPERFAMILY); PTHR13457 (PANTHER), PTHR13457:SF0 (PANTHER), tmhmm (TMHMM)
43968	AGAP009037-PA	2631	2.03686e-53	0.74	1	F:protein binding		Coil (COILS); PR00499 (PRINTS); IPR001452 (PRINTS); IPR001452 (SMART); IPR001452 (PFAM); G3DSA:2.30.30.40 (GENE3D); G3DSA:2.30.30.40 (GENE3D); PTHR11216:SF59 (PANTHER); PTHR11216 (PANTHER); IPR001452 (PROSITE_PROFILES); IPR001452 (PROSITE_PROFILES); IPR001452 (SUPERFAMILY); IPR001452 (SUPERFAMILY)
43988	AGAP009042-PA	245	1.63648e-21	0.84	0	-		CYTOPLASMIC_DOMAIN (PHOBIUS); NON_CYTOPLASMIC_DOMAIN (PHOBIUS); TRANSMEMBRANE (PHOBIUS)
44019	AGAP009052-PA	695	2.40703e-21	0.7	0	-		IPR006629 (SMART); IPR006629 (PFAM); PTHR23292:SF9 (PANTHER); PTHR23292 (PANTHER); NON_CYTOPLASMIC_DOMAIN (PHOBIUS); CYTOPLASMIC_DOMAIN (PHOBIUS); TRANSMEMBRANE (PHOBIUS); TMhelix (TMHMM)
44051	AGAP009070-PA	2822	7.76821e-101	0.75	2	P:intracellular signal transduction; C:intracellular		no IPS match
44068	AGAP009081-PA	489	3.93887e-13	1	1	C:cellular_component	-	no IPS match
44083	AGAP009090-PA	163	7.95412e-11	0.82	3	F:ion binding; F:lyase activity; P:cellular amino acid metabolic process	-	SignalP-NN(euk) (SIGNALP)
44875	AGAP009118-PA	1048	2.82744e-94	0.67	3	F:sulfotransferase activity; C:integral to membrane; P:carbohydrate biosynthetic process		IPR005331 (PFAM); PTHR12137:SF30 (PANTHER); IPR018011 (PANTHER)
44901	AGAP009128-PA	2700	7.53102e-76	0.59	1	P:transmembrane transport	-	IPR002067 (PRINTS); IPR018108 (PFAM); IPR023395 (G3DSA:1.50.40.GENE3D); PTHR24089 (PANTHER), PTHR24089:SF71 (PANTHER), SignalP-NN(euk) (SIGNALP), tmhmm (TMHMM)
44926	AGAP009137-PA	272	1.08631e-09	0.51	4	F:transferase activity; P:metabolic process; F:transferase activity, transferring hexosyl groups; F:transferase activity, transferring glycosyl groups		SSF53756 (SUPERFAMILY)
44947	AGAP009143-PA	644	1.29205e-65	0.69	3	F:scavenger receptor activity; F:carbohydrate binding; C:membrane		no IPS match
44967	AGAP009166-PA	2506	4.7588e-117	0.55	5	F:ion binding; P:cellular protein modification process; F:kinase activity; P:cellular amino acid metabolic process	(2.7) Transferring phosphorous-containing groups; (2.7) Transferring phosphorous-containing groups	IPR000719 (PFAM); IPR002290 (SMART); IPR008271 (PROSITE); IPR011009 (SUPERFAMILY); IPR020635 (SMART); G3DSA:1.10.510.10 (GENE3D), G3DSA:3.30.200.20 (GENE3D), PTHR22969 (PANTHER)
45491	AGAP009241-PA	6110	8.49586e-139	0.68	2	F:ion binding; F:oxidoreductase activity	-	SignalP-NN(euk) (SIGNALP)
45558	AGAP009246-PA	454	6.94651e-13	0.6	4	F:iron ion binding; F:heme binding; F:oxidoreductase activity, acting on paired donors, with incorporation or reduction of molecular oxygen; P:oxidation-reduction process		IPR001128 (G3DSA:1.10.630.GENE3D); PTHR24290:SF0 (PANTHER); PTHR24290 (PANTHER); NON_CYTOPLASMIC_DOMAIN (PHOBIUS); SIGNAL_PEPTIDE_H_REGION (PHOBIUS); SIGNAL_PEPTIDE (PHOBIUS); SIGNAL_PEPTIDE_N_REGION (PHOBIUS); SIGNAL_PEPTIDE_C_REGION (PHOBIUS); IPR001128 (SUPERFAMILY); TMhelix (TMHMM)
45589	AGAP009259-PA	1512	1.66304e-81	0.7	2	C:integral to membrane; C:membrane		IPR004299 (PFAM); PTHR13906 (PANTHER); PTHR13906:SF8 (PANTHER); SIGNAL_PEPTIDE_N_REGION (PHOBIUS); TRANSMEMBRANE (PHOBIUS); TRANSMEMBRANE (PHOBIUS); CYTOPLASMIC_DOMAIN (PHOBIUS); NON_CYTOPLASMIC_DOMAIN (PHOBIUS); SIGNAL_PEPTIDE (PHOBIUS); NON_CYTOPLASMIC_DOMAIN (PHOBIUS); TRANSMEMBRANE (PHOBIUS); SIGNAL_PEPTIDE_H_REGION (PHOBIUS); SIGNAL_PEPTIDE_C_REGION (PHOBIUS); CYTOPLASMIC_DOMAIN (PHOBIUS); S…
45606	AGAP009260-PA	212	3.7498e-15	0.67	1	F:molecular_function	-	PF13833 (PFAM); IPR011992 (G3DSA:1.10.238.GENE3D); IPR011992 (G3DSA:1.10.238.GENE3D); PTHR23050 (PANTHER); IPR002048 (PROSITE_PROFILES); IPR002048 (PROSITE_PROFILES); IPR002048 (PROSITE_PROFILES); SSF47473 (SUPERFAMILY)
45628	AGAP009265-PA	228	6.35927e-08	0.61	1	F:hydrolase activity		IPR000407 (PFAM)
45689	AGAP009280-PA	1827	5.44575e-61	0.55	4	C:endoplasmic reticulum membrane; P:GPI anchor biosynthetic process; F:transferase activity, transferring acyl groups; C:integral to membrane		IPR009447 (PANTHER); TRANSMEMBRANE (PHOBIUS); NON_CYTOPLASMIC_DOMAIN (PHOBIUS); CYTOPLASMIC_DOMAIN (PHOBIUS); TRANSMEMBRANE (PHOBIUS); TRANSMEMBRANE (PHOBIUS); TRANSMEMBRANE (PHOBIUS); CYTOPLASMIC_DOMAIN (PHOBIUS); NON_CYTOPLASMIC_DOMAIN (PHOBIUS); TRANSMEMBRANE (PHOBIUS); NON_CYTOPLASMIC_DOMAIN (PHOBIUS); TRANSMEMBRANE (PHOBIUS); NON_CYTOPLASMIC_DOMAIN (PHOBIUS); CYTOPLASMIC_DOMAIN (PHOBIUS); TM…
45716	AGAP009281-PA	901	7.78427e-38	0.61	1	F:pigment binding		IPR003057 (PRINTS); IPR012674 (G3DSA:2.40.128.GENE3D); IPR022271 (PIRSF); IPR000566 (PFAM); PTHR10612 (PANTHER); PTHR10612:SF10 (PANTHER); SIGNAL_PEPTIDE (PHOBIUS); SIGNAL_PEPTIDE_C_REGION (PHOBIUS); NON_CYTOPLASMIC_DOMAIN (PHOBIUS); SIGNAL_PEPTIDE_H_REGION (PHOBIUS); SIGNAL_PEPTIDE_N_REGION (PHOBIUS); SignalP-noTM (SIGNALP_EUK); SignalP-noTM (SIGNALP_GRAM_NEGATIVE); SignalP-TM (SIGNALP_GRAM_POSI…
45771	AGAP009314-PA	1300	1.14249e-51	0.59	3	F:molecular_function; C:intracellular; P:transport	-	IPR001071 (PRINTS); IPR001251 (G3DSA:3.40.525.GENE3D); PTHR10174 (PANTHER)
45795	AGAP009324-PA	163	7.46126e-12	0.69	3	F:structural constituent of ribosome; P:translation; C:ribosome		IPR008195 (PRINTS); IPR008195 (PFAM); IPR008195 (PANTHER); IPR018065 (PROSITE_PATTERNS)
45873	AGAP009385-PA	142	9.64102e-08	1	3	C:intracellular; P:transport; F:molecular_function	-	SIGNAL_PEPTIDE_H_REGION (PHOBIUS); SIGNAL_PEPTIDE (PHOBIUS); SIGNAL_PEPTIDE_C_REGION (PHOBIUS); SIGNAL_PEPTIDE_N_REGION (PHOBIUS); NON_CYTOPLASMIC_DOMAIN (PHOBIUS)
45917	AGAP009428-PA	581	4.21762e-13	0.52	0	-		no IPS match
45964	AGAP009431-PA	128	2.60245e-09	0.72	1	C:intracellular	-	no IPS match
45979	AGAP009432-PA	2138	3.40982e-39	0.52	0	-		Coil (COILS); IPR005012 (PFAM); IPR005012 (PANTHER); PTHR12766:SF6 (PANTHER)
46019	AGAP009441-PA	239	6.32266e-24	0.94	3	F:ion binding; P:nucleobase-containing compound catabolic process; P:small molecule metabolic process; F:GTPase activity	-	G3DSA:3.30.70.870 (GENE3D); G3DSA:2.40.30.10 (GENE3D); PTHR23115 (PANTHER); PTHR23115:SF126 (PANTHER)
46081	AGAP009450-PA	294	4.6091e-11	0.9	0	-		no IPS match
46127	AGAP009463-PA	465	7.58348e-37	0.72	3	F:molecular_function; C:cellular_component	(3.6) Acting on acid anhydrides	PTHR19241 (PANTHER); PTHR19241:SF184 (PANTHER)
46147	AGAP009471-PA	1480	8.20141e-28	0.66	7	F:ATPase activity; F:ATP binding; C:integral to membrane; F:nucleotide binding; C:membrane; F:nucleoside-triphosphatase activity; P:ATP catabolic process		PTHR19241 (PANTHER); PTHR19241:SF201 (PANTHER); CYTOPLASMIC_DOMAIN (PHOBIUS); TRANSMEMBRANE (PHOBIUS); TRANSMEMBRANE (PHOBIUS); NON_CYTOPLASMIC_DOMAIN (PHOBIUS); CYTOPLASMIC_DOMAIN (PHOBIUS); TMhelix (TMHMM)
46174	AGAP009479-PA	640	3.81788e-45	0.94	3	C:extracellular region; F:molecular_function; P:biological_process	-	IPR002557 (G3DSA:2.170.140.GENE3D); PTHR22933 (PANTHER), PTHR22933:SF0 (PANTHER), SignalP-NN(euk) (SIGNALP)
46194	AGAP009482-PA	700	2.96829e-40	0.61	3	F:nucleic acid binding; F:zinc ion binding; C:intracellular		no IPS match
46758	AGAP009483-PA	196	4.13062e-19	0.71	2	F:nucleic acid binding; F:metal ion binding		IPR015880 (SMART); PF13465 (PFAM); IPR013087 (G3DSA:3.30.160.GENE3D); IPR013087 (G3DSA:3.30.160.GENE3D); IPR007087 (PFAM); PTHR24409 (PANTHER); IPR007087 (PROSITE_PATTERNS); IPR007087 (PROSITE_PATTERNS); IPR007087 (PROSITE_PROFILES); IPR007087 (PROSITE_PROFILES); SSF57667 (SUPERFAMILY)
46799	AGAP009495-PA	3518	7.67716e-08	0.37	1	F:molecular_function	-	IPR006652 (PFAM); IPR011043 (SUPERFAMILY); IPR015915 (G3DSA:2.120.10.GENE3D); PTHR23244 (PANTHER), PTHR23244:SF24 (PANTHER), PF13415 (PFAM), PF13418 (PFAM)
46827	AGAP009498-PA	2166	1.01688e-142	0.76	2	C:integral to membrane; P:transmembrane transport		no IPS match
46846	AGAP009503-PA	3313	4.50432e-152	0.83	1	F:ion binding	-	IPR001781 (G3DSA:2.10.110.GENE3D); PTHR24207 (PANTHER), PTHR24207:SF2 (PANTHER), SSF57716 (SUPERFAMILY)
46863	AGAP009518-PA	1490	1.08829e-69	0.54	3	P:cell adhesion; C:membrane; F:protein binding		IPR009138 (PRINTS); IPR003599 (SMART); IPR003598 (SMART); IPR003961 (SMART); IPR013098 (PFAM); IPR013783 (G3DSA:2.60.40.GENE3D); IPR003961 (PFAM); PF13895 (PFAM); IPR013783 (G3DSA:2.60.40.GENE3D); IPR013783 (G3DSA:2.60.40.GENE3D); PTHR19831:SF48 (PANTHER); PTHR19831 (PANTHER); SIGNAL_PEPTIDE_H_REGION (PHOBIUS); SIGNAL_PEPTIDE_N_REGION (PHOBIUS); SIGNAL_PEPTIDE_C_REGION (PHOBIUS); SIGNAL_PEPTIDE (…
84394	agap009560- partial	264	2.42123e-15	0.64	0	-		no IPS match
47025	AGAP009566-PA	2572	1.05524e-46	0.43	2	F:ion binding; F:molecular_function	-	IPR007087 (PFAM); IPR013087 (G3DSA:3.30.160.GENE3D); IPR015880 (SMART); PTHR24375 (PANTHER), PTHR24375:SF0 (PANTHER), PF12874 (PFAM), PF13465 (PFAM), PF13894 (PFAM), PF13912 (PFAM), SSF57667 (SUPERFAMILY)
47079	AGAP009579-PA	3994	0	0.6	0	-		no IPS match
47105	AGAP009588-PA	603	1.30372e-20	0.71	3	P:oxidation-reduction process; F:oxidoreductase activity, acting on paired donors, with incorporation or reduction of molecular oxygen, 2-oxoglutarate as one donor, and incorporation of one atom each of oxygen into both donors; F:oxidoreductase activity		PTHR12463 (PANTHER)
47128	AGAP009600-PA	485	7.7307e-39	0.81	3	F:molecular_function; F:ion binding; F:helicase activity; F:ATPase activity	-	IPR001650 (SMART); IPR027417 (G3DSA:3.40.50.GENE3D); IPR027417 (G3DSA:3.40.50.GENE3D); IPR001650 (PFAM); PTHR11752:SF54 (PANTHER); PTHR11752 (PANTHER); IPR001650 (PROSITE_PROFILES); IPR027417 (SUPERFAMILY)
47147	AGAP009602-PA	687	8.81961e-66	0.76	0	-		IPR019174 (PFAM); PTHR21106 (PANTHER); CYTOPLASMIC_DOMAIN (PHOBIUS); TRANSMEMBRANE (PHOBIUS); NON_CYTOPLASMIC_DOMAIN (PHOBIUS); TMhelix (TMHMM)
47165	AGAP009604-PA	176	8.62077e-07	0.85	0	-		SignalP-NN(euk) (SIGNALP)
47191	AGAP009609-PA	1744	0	0.85	5	F:oxidoreductase activity; P:cellular amino acid metabolic process; P:biological_process; P:catabolic process	(1.1) Acting on the CH-OH group of donors	IPR005708 (PANTHER); IPR011051 (SUPERFAMILY); IPR014710 (G3DSA:2.60.120.GENE3D); PTHR11056:SF0 (PANTHER)
47241	AGAP009613-PA	998	1.27209e-92	0.81	4	C:ribosome; F:structural constituent of ribosome; P:translation; P:ribosome biogenesis	-	IPR023798 (G3DSA:1.10.455.GENE3D); IPR023798 (PFAM); IPR000235 (PANTHER); PTHR11205:SF19 (PANTHER); IPR023798 (SUPERFAMILY)
47254	AGAP009614-PA	841	5.52974e-16	0.51	0	-		IPR026571 (PANTHER); NON_CYTOPLASMIC_DOMAIN (PHOBIUS); CYTOPLASMIC_DOMAIN (PHOBIUS); CYTOPLASMIC_DOMAIN (PHOBIUS); TRANSMEMBRANE (PHOBIUS); TRANSMEMBRANE (PHOBIUS)
47277	AGAP009620-PA	1171	8.21755e-07	0.52	0	-		tmhmm (TMHMM)
47300	AGAP009623-PA	170	5.23444e-14	0.74	4	P:biological_process; F:oxidoreductase activity; F:molecular_function	-	IPR020828 (PFAM); IPR016040 (G3DSA:3.40.50.GENE3D); PTHR10836:SF31 (PANTHER); IPR020831 (PANTHER); SSF51735 (SUPERFAMILY)
47317	AGAP009641-PA	954	3.33641e-32	0.52	1	F:molecular_function	-	IPR000210 (SMART); IPR011333 (G3DSA:3.30.710.GENE3D); IPR011705 (PFAM); IPR013069 (PFAM); PTHR24412 (PANTHER), SignalP-NN(euk) (SIGNALP)
47349	AGAP009649-PA	604	6.70422e-40	0.65	2	P:transmembrane transport; C:integral to membrane		Coil (COILS); G3DSA:1.20.1250.20 (GENE3D); IPR011701 (PFAM); PTHR11662:SF227 (PANTHER); PTHR11662 (PANTHER); NON_CYTOPLASMIC_DOMAIN (PHOBIUS); NON_CYTOPLASMIC_DOMAIN (PHOBIUS); CYTOPLASMIC_DOMAIN (PHOBIUS); TRANSMEMBRANE (PHOBIUS); TRANSMEMBRANE (PHOBIUS); IPR020846 (PROSITE_PROFILES); IPR020846 (SUPERFAMILY); TMhelix (TMHMM); TMhelix (TMHMM)
47380	AGAP009652-PA	340	2.41046e-25	0.71	0	-		IPR009346 (PFAM); PTHR12966:SF0 (PANTHER); IPR009346 (PANTHER); TRANSMEMBRANE (PHOBIUS); NON_CYTOPLASMIC_DOMAIN (PHOBIUS); CYTOPLASMIC_DOMAIN (PHOBIUS); TMhelix (TMHMM)
47453	AGAP009675-PA	1159	4.75602e-62	0.62	2	F:catalytic activity; C:membrane		IPR000326 (G3DSA:1.20.144.GENE3D); PTHR14969:SF12 (PANTHER); PTHR14969 (PANTHER); CYTOPLASMIC_DOMAIN (PHOBIUS); NON_CYTOPLASMIC_DOMAIN (PHOBIUS); TRANSMEMBRANE (PHOBIUS); CYTOPLASMIC_DOMAIN (PHOBIUS); TRANSMEMBRANE (PHOBIUS); TRANSMEMBRANE (PHOBIUS); NON_CYTOPLASMIC_DOMAIN (PHOBIUS); IPR000326 (SUPERFAMILY)
47501	AGAP009683-PA	986	5.15987e-22	0.8	2	C:cellular_component; F:molecular_function	-	IPR007110 (PROFILE); IPR013783 (G3DSA:2.60.40.GENE3D); PTHR23278 (PANTHER), PTHR23278:SF0 (PANTHER), SignalP-NN(euk) (SIGNALP), SSF48726 (SUPERFAMILY)
47573	AGAP009688-PA	1415	8.3411e-29	0.57	1	F:protein binding		IPR003591 (SMART); IPR000372 (SMART); SM00365 (SMART); G3DSA:3.80.10.10 (GENE3D); IPR000372 (PFAM); IPR025875 (PFAM); G3DSA:3.80.10.10 (GENE3D); IPR001611 (PFAM); G3DSA:3.80.10.10 (GENE3D); PTHR24373 (PANTHER); SIGNAL_PEPTIDE_C_REGION (PHOBIUS); SIGNAL_PEPTIDE (PHOBIUS); SIGNAL_PEPTIDE_H_REGION (PHOBIUS); NON_CYTOPLASMIC_DOMAIN (PHOBIUS); SIGNAL_PEPTIDE_N_REGION (PHOBIUS); IPR001611 (PROSITE_PROF…
47627	AGAP009693-PA	452	5.3127e-67	0.97	3	F:RNA binding; P:cellular nitrogen compound metabolic process; F:isomerase activity	(5.4) Intramolecular transferases (mutases)	PTHR10436 (PANTHER); PTHR10436:SF87 (PANTHER); IPR002942 (PROSITE_PROFILES)
47785	AGAP009725-PA	667	4.60517e-143	0.98	4	C:cellular_component; P:cell adhesion; F:ion binding; C:plasma membrane	-	IPR002126 (PRINTS); IPR015919 (SUPERFAMILY); IPR020894 (PROSITE); PTHR24027 (PANTHER), PTHR24027:SF66 (PANTHER)
47806	AGAP009726-PA	3890	0	0.93	5	C:cellular_component; P:cell adhesion; F:ion binding; C:plasma membrane; F:molecular_function	-	IPR000742 (SMART); IPR001791 (PFAM); IPR008985 (SUPERFAMILY); IPR013032 (PFAM); IPR013111 (PFAM); IPR013320 (G3DSA:2.60.120.GENE3D); PTHR24027 (PANTHER), PTHR24027:SF66 (PANTHER), SSF57196 (SUPERFAMILY)
47860	AGAP009745-PA	2153	4.67595e-155	0.71	3	F:transmembrane transporter activity; P:transmembrane transport; C:cellular_component	-	IPR003663 (PRINTS); IPR005828 (PFAM); IPR005829 (PROSITE); IPR016196 (SUPERFAMILY); IPR020846 (PROFILE); G3DSA:1.20.1250.20 (GENE3D), PTHR24063 (PANTHER), PTHR24063:SF51 (PANTHER), tmhmm (TMHMM)
47900	AGAP009747-PA	999	3.44188e-43	0.62	0	-		no IPS match
47979	AGAP009763-PA	159	9.82013e-07	0.7	0	-		no IPS match
47994	AGAP009772-PA	1284	5.55518e-103	0.7	0	-		SignalP-NN(euk) (SIGNALP)
48023	AGAP009780-PA	1113	4.46389e-52	0.61	1	P:protein localization		IPR026847 (PANTHER); PTHR16166:SF23 (PANTHER), tmhmm (TMHMM)
48410	AGAP009824-PA	220	1.65593e-21	0.67	0	-		IPR019342 (PFAM); PTHR21268:SF2 (PANTHER); PTHR21268 (PANTHER)
48428	AGAP009835-PA	352	1.96288e-24	0.88	5	P:transmembrane transport; C:cellular_component; F:ATPase activity; F:transmembrane transporter activity; P:small molecule metabolic process; P:nucleobase-containing compound catabolic process; F:ion binding	-	TRANSMEMBRANE (PHOBIUS); CYTOPLASMIC_DOMAIN (PHOBIUS); NON_CYTOPLASMIC_DOMAIN (PHOBIUS); TMhelix (TMHMM)
48454	AGAP009850-PA	162	3.15472e-17	0.75	3	F:molecular_function; C:cellular_component	(3.6) Acting on acid anhydrides	no IPS match
48475	AGAP009864-PA	676	9.76277e-32	0.77	0	-		tmhmm (TMHMM)
48488	AGAP009865-PA	154	3.03647e-08	0.68	0	-		no IPS match
48511	AGAP009875-PA	633	1.36936e-28	0.62	1	F:structural constituent of cuticle		no IPS match
48538	AGAP009896-PA	2600	0	0.77	1	C:cellular_component	-	no IPS match
48563	AGAP009897-PA	2889	1.39956e-136	0.69	2	C:integral to membrane; C:membrane		IPR013057 (PFAM); PTHR22950 (PANTHER), PTHR22950:SF9 (PANTHER), tmhmm (TMHMM)
48581	AGAP009903-PA	3471	3.34689e-96	0.55	2	P:biological_process; F:molecular_function	-	NON_CYTOPLASMIC_DOMAIN (PHOBIUS); CYTOPLASMIC_DOMAIN (PHOBIUS); TRANSMEMBRANE (PHOBIUS); TMhelix (TMHMM)
49278	AGAP009904-PA	968	5.38075e-63	0.69	2	P:tRNA methylation; C:tRNA (m1A) methyltransferase complex		IPR017423 (PFAM); IPR017423 (PANTHER)
49313	AGAP009910-PA	2378	1.00854e-63	0.48	7	P:double-strand break repair via nonhomologous end joining; F:ATP-dependent DNA helicase activity; C:Ku70:Ku80 complex; P:telomere maintenance; F:damaged DNA binding; P:DNA recombination; F:telomeric DNA binding		IPR006164 (SMART); IPR006164 (PFAM); IPR005160 (G3DSA:1.10.1600.GENE3D); IPR014893 (G3DSA:1.25.40.GENE3D); IPR002035 (G3DSA:3.40.50.GENE3D); IPR016194 (G3DSA:2.40.290.GENE3D); IPR005161 (PFAM); IPR014893 (PFAM); IPR024193 (PTHR12604:PANTHER); PTHR12604 (PANTHER); IPR016194 (SUPERFAMILY); IPR002035 (SUPERFAMILY); IPR014893 (SUPERFAMILY)
49360	AGAP009913-PA	753	5.38702e-68	0.78	1	F:protein binding		IPR006652 (SMART); IPR015915 (G3DSA:2.120.10.GENE3D); IPR006652 (PFAM); PTHR24412 (PANTHER); PTHR24412:SF0 (PANTHER); SSF117281 (SUPERFAMILY)
49413	AGAP009920-PA	157	1.66882e-16	0.94	4	C:ribosome; F:structural constituent of ribosome; P:translation; P:ribosome biogenesis	-	TRANSMEMBRANE (PHOBIUS); NON_CYTOPLASMIC_DOMAIN (PHOBIUS); CYTOPLASMIC_DOMAIN (PHOBIUS)
49464	AGAP009937-PA	4591	5.45126e-25	0.44	1	F:molecular_function	-	IPR002110 (PRINTS); IPR020683 (G3DSA:1.25.40.GENE3D); PTHR24198 (PANTHER)
49488	AGAP009942-PA	2680	3.5182e-157	0.68	1	F:molecular_function	-	IPR001680 (PFAM); IPR015943 (G3DSA:2.130.10.GENE3D); IPR017986 (PROFILE); PTHR23284 (PANTHER), tmhmm (TMHMM)
49520	AGAP009944-PA	426	3.31103e-75	0.9	2	F:oxidoreductase activity; P:biological_process	-	IPR015590 (PFAM); IPR016160 (PROSITE); IPR016161 (SUPERFAMILY); IPR016162 (G3DSA:3.40.605.GENE3D); PTHR11699 (PANTHER), PTHR11699:SF46 (PANTHER)
49600	AGAP009958-PA	2087	1.67206e-14	0.96	0	-		no IPS match
49623	AGAP009960-PA	160	2.24403e-20	0.81	3	P:cellular protein modification process; F:ligase activity; P:cellular amino acid metabolic process	(6.3) Forming carbon-nitrogen bonds	IPR004344 (PFAM); IPR027753 (PTHR12241:PANTHER); PTHR12241 (PANTHER)
49724	AGAP009978-PA	5446	0	0.59	7	P:biological_process; F:oxidoreductase activity; P:response to stress; F:molecular_function; F:ion binding	(1.1) Acting on the CH-OH group of donors	IPR002007 (G3DSA:1.10.640.GENE3D); IPR002048 (PFAM); IPR010255 (SUPERFAMILY); IPR011992 (G3DSA:1.10.238.GENE3D); IPR013112 (PFAM); IPR013121 (PFAM); IPR013130 (PFAM); IPR017927 (PROFILE); IPR017938 (SUPERFAMILY); IPR018247 (PROSITE); IPR019791 (PRINTS); G3DSA:2.40.30.10 (GENE3D), G3DSA:3.40.50.80 (GENE3D), PTHR11972 (PANTHER), PTHR11972:SF6 (PANTHER), SignalP-NN(euk) (SIGNALP), tmhmm (TMHMM), SSF…
49744	AGAP009983-PA	381	2.03329e-32	0.91	1	F:molecular_function	-	SignalP-NN(euk) (SIGNALP)
49775	AGAP009990-PA	630	4.08945e-90	0.66	2	F:nucleic acid binding; F:nucleotide binding		IPR000504 (SMART); IPR000504 (PFAM); IPR012677 (G3DSA:3.30.70.GENE3D); IPR012677 (G3DSA:3.30.70.GENE3D); PTHR23189 (PANTHER); PTHR23189:SF9 (PANTHER); IPR000504 (PROSITE_PROFILES); IPR000504 (PROSITE_PROFILES); SSF54928 (SUPERFAMILY)
49892	AGAP009997-PA	1407	3.72488e-122	0.82	1	P:homeostatic process	-	IPR012336 (G3DSA:3.40.30.GENE3D); IPR013766 (PFAM); PTHR15853 (PANTHER), PTHR15853:SF0 (PANTHER), SignalP-NN(euk) (SIGNALP), tmhmm (TMHMM)
49912	AGAP010001-PA	507	8.48824e-35	0.62	3	F:metallopeptidase activity; F:zinc ion binding; C:proteinaceous extracellular matrix		IPR000884 (SMART); IPR000884 (PFAM); G3DSA:2.20.100.10 (GENE3D); PTHR13723 (PANTHER); NON_CYTOPLASMIC_DOMAIN (PHOBIUS); SIGNAL_PEPTIDE_N_REGION (PHOBIUS); SIGNAL_PEPTIDE (PHOBIUS); SIGNAL_PEPTIDE_H_REGION (PHOBIUS); SIGNAL_PEPTIDE_C_REGION (PHOBIUS); IPR000884 (PROSITE_PROFILES); SignalP-noTM (SIGNALP_EUK); SignalP-noTM (SIGNALP_GRAM_NEGATIVE); SignalP-TM (SIGNALP_GRAM_POSITIVE); IPR000884 (SUPER…
49996	AGAP010005-PA	4815	0	0.63	0	-		IPR018795 (PFAM); PTHR31386 (PANTHER), SignalP-NN(euk) (SIGNALP), tmhmm (TMHMM)
50543	AGAP010021-PA	283	3.81436e-11	0.62	1	F:calcium ion binding		no IPS match
50769	AGAP010024-PA	1408	0	0.83	3	F:enzyme regulator activity; F:molecular_function; F:ion binding	-	IPR000742 (SMART); IPR001881 (SMART); IPR013032 (PROSITE); G3DSA:2.10.25.10 (GENE3D), PTHR22963 (PANTHER), PTHR22963:SF13 (PANTHER), SSF57196 (SUPERFAMILY), SSF90148 (SUPERFAMILY)
50825	AGAP010026-PA	212	4.65618e-26	0.92	7	F:ion binding; F:ATPase activity; P:transport; C:cellular_component; F:transmembrane transporter activity	(3.6) Acting on acid anhydrides	CYTOPLASMIC_DOMAIN (PHOBIUS); TRANSMEMBRANE (PHOBIUS); NON_CYTOPLASMIC_DOMAIN (PHOBIUS); TMhelix (TMHMM)
50944	AGAP010039-PA	143	2.78418e-15	0.94	8	F:molecular_function; F:oxidoreductase activity; F:ion binding; P:cellular nitrogen compound metabolic process; P:generation of precursor metabolites and energy; P:small molecule metabolic process; P:biosynthetic process; P:cofactor metabolic process; P:transport	(1.6) Acting on NADH or NADPH	no IPS match
50958	AGAP010044-PA	974	1.10069e-30	0.9	4	F:nucleic acid binding transcription factor activity; P:cellular nitrogen compound metabolic process; P:biosynthetic process; C:protein complex; C:intracellular	-	Coil (COILS); G3DSA:1.20.5.490 (GENE3D); IPR000580 (PFAM); IPR000580 (PANTHER); PTHR12348:SF15 (PANTHER); IPR000580 (PROSITE_PATTERNS); IPR000580 (PRODOM); SSF58026 (SUPERFAMILY)
50993	AGAP010064-PA	570	3.99112e-43	0.94	6	F:nucleotidyltransferase activity; P:cellular nitrogen compound metabolic process; P:biosynthetic process; F:DNA binding; C:nucleolus; P:small molecule metabolic process	(2.7) Transferring phosphorous-containing groups	IPR000783 (PRODOM); IPR020608 (PROSITE); PTHR10535 (PANTHER), PTHR10535:SF0 (PANTHER)
51057	AGAP010078-PA	718	6.56863e-65	0.7	6	F:carbohydrate binding; F:transferase activity; C:integral to membrane; C:membrane; C:Golgi apparatus; F:transferase activity, transferring glycosyl groups		IPR029044 (G3DSA:3.90.550.GENE3D); IPR001173 (PFAM); PTHR11675 (PANTHER); SIGNAL_PEPTIDE_C_REGION (PHOBIUS); SIGNAL_PEPTIDE (PHOBIUS); SIGNAL_PEPTIDE_H_REGION (PHOBIUS); SIGNAL_PEPTIDE_N_REGION (PHOBIUS); NON_CYTOPLASMIC_DOMAIN (PHOBIUS); SignalP-noTM (SIGNALP_EUK); IPR029044 (SUPERFAMILY)
51080	AGAP010089-PA	172	3.5141e-12	0.7	3	F:molecular_function; F:signal transducer activity; P:signal transduction	-	no IPS match
51137	AGAP010133-PA	1200	1.09262e-29	0.64	2	P:cell adhesion; C:membrane		IPR002159 (PRINTS); IPR002159 (PFAM); IPR002159 (PANTHER); PTHR11923:SF10 (PANTHER); NON_CYTOPLASMIC_DOMAIN (PHOBIUS); CYTOPLASMIC_DOMAIN (PHOBIUS); TRANSMEMBRANE (PHOBIUS); TMhelix (TMHMM)
51167	AGAP010141-PA	2984	7.25237e-29	0.54	3	F:unfolded protein binding; P:protein folding; F:heat shock protein binding		IPR001623 (PRINTS); IPR001623 (SMART); IPR001623 (G3DSA:1.10.287.GENE3D); IPR001623 (PFAM); PTHR24077 (PANTHER); SIGNAL_PEPTIDE_H_REGION (PHOBIUS); NON_CYTOPLASMIC_DOMAIN (PHOBIUS); SIGNAL_PEPTIDE_N_REGION (PHOBIUS); SIGNAL_PEPTIDE_C_REGION (PHOBIUS); SIGNAL_PEPTIDE (PHOBIUS); CYTOPLASMIC_DOMAIN (PHOBIUS); TRANSMEMBRANE (PHOBIUS); IPR001623 (PROSITE_PROFILES); IPR001623 (SUPERFAMILY); TMhelix (TM…
51194	AGAP010147-PA	199	6.62111e-10	0.95	4	C:cytoskeleton; C:protein complex; F:cytoskeletal protein binding; F:ion binding; F:molecular_function	-	SIGNAL_PEPTIDE_N_REGION (PHOBIUS); SIGNAL_PEPTIDE_H_REGION (PHOBIUS); SIGNAL_PEPTIDE_C_REGION (PHOBIUS); SIGNAL_PEPTIDE (PHOBIUS); CYTOPLASMIC_DOMAIN (PHOBIUS); TRANSMEMBRANE (PHOBIUS); NON_CYTOPLASMIC_DOMAIN (PHOBIUS); SignalP-TM (SIGNALP_EUK); SignalP-TM (SIGNALP_GRAM_POSITIVE); TMhelix (TMHMM); TMhelix (TMHMM)
51203	AGAP010159-PA	973	2.03362e-61	0.73	1	F:molecular_function	-	SIGNAL_PEPTIDE_H_REGION (PHOBIUS); SIGNAL_PEPTIDE (PHOBIUS); SIGNAL_PEPTIDE_C_REGION (PHOBIUS); SIGNAL_PEPTIDE_N_REGION (PHOBIUS); NON_CYTOPLASMIC_DOMAIN (PHOBIUS)
51207	AGAP010167-PA	715	4.41285e-31	0.75	1	F:protein binding		IPR006020 (PFAM); IPR011993 (G3DSA:2.30.29.GENE3D); IPR016698 (PTHR11232:PANTHER); PTHR11232 (PANTHER); IPR006020 (PROSITE_PROFILES); SSF50729 (SUPERFAMILY)
51214	AGAP010198-PA	3219	0	0.89	8	C:protein complex; C:cytoplasm; P:biosynthetic process; P:DNA metabolic process; F:ion binding; F:oxidoreductase activity; P:biological_process; P:cellular nitrogen compound metabolic process; P:small molecule metabolic process	(1.1) Acting on the CH-OH group of donors	IPR000788 (PRINTS); IPR005144 (PFAM); IPR008926 (SUPERFAMILY); IPR013346 (TIGRFAMs); IPR013509 (PFAM); G3DSA:3.20.70.20 (GENE3D), PTHR11573 (PANTHER), PTHR11573:SF6 (PANTHER), SSF51998 (SUPERFAMILY)
51217	AGAP010215-PA	896	2.20393e-19	0.5	0	-		IPR024133 (PFAM); IPR024133 (PANTHER); PTHR13306:SF6 (PANTHER); TRANSMEMBRANE (PHOBIUS); NON_CYTOPLASMIC_DOMAIN (PHOBIUS); CYTOPLASMIC_DOMAIN (PHOBIUS); TMhelix (TMHMM)
51225	AGAP010217-PA	238	1.81309e-11	0.56	1	P:cell redox homeostasis		IPR013766 (PFAM); IPR012336 (G3DSA:3.40.30.GENE3D); IPR012336 (SUPERFAMILY)
51226	AGAP010220-PA	1415	1.36196e-160	0.93	6	F:enzyme regulator activity; F:DNA binding; P:biosynthetic process; P:DNA metabolic process; C:protein complex; C:intracellular; C:nucleus	-	IPR000730 (PRINTS); IPR022648 (PFAM); IPR022649 (PFAM); IPR022659 (PROSITE); G3DSA:3.70.10.10 (GENE3D), PTHR11352:SF0 (PANTHER), SSF55979 (SUPERFAMILY)
51227	AGAP010239-PA	518	7.63648e-14	0.83	3	P:protein folding; F:molecular_function; F:unfolded protein binding	-	IPR001623 (PRINTS); IPR001623 (SMART); IPR001623 (G3DSA:1.10.287.GENE3D); IPR001623 (PFAM); PTHR24076 (PANTHER); IPR018253 (PROSITE_PATTERNS); IPR001623 (PROSITE_PROFILES); IPR001623 (SUPERFAMILY)
51229	AGAP010243-PA	176	3.23104e-11	0.67	3	P:proteolysis; F:serine-type endopeptidase activity; F:catalytic activity		no IPS match
51230	AGAP010260-PA	3963	4.51949e-96	0.95	0	-		no IPS match
51231	AGAP010280-PA	279	4.96052e-13	0.62	0	-		IPR017996 (PFAM); IPR011042 (G3DSA:2.120.10.GENE3D); PTHR10009:SF11 (PANTHER); IPR017996 (PANTHER)
51252	AGAP010324-PA	2313	9.46014e-10	1	2	C:nucleus; P:cellular nitrogen compound metabolic process; P:biosynthetic process	-	no IPS match
51254	AGAP010325-PA	2052	4.22904e-25	0.66	3	C:membrane; F:transporter activity; P:transport		IPR000425 (PRINTS); IPR000425 (PFAM); IPR023271 (G3DSA:1.20.1080.GENE3D); IPR000425 (PANTHER); PTHR19139:SF93 (PANTHER); NON_CYTOPLASMIC_DOMAIN (PHOBIUS); TRANSMEMBRANE (PHOBIUS); SIGNAL_PEPTIDE_H_REGION (PHOBIUS); SIGNAL_PEPTIDE_N_REGION (PHOBIUS); SIGNAL_PEPTIDE_C_REGION (PHOBIUS); TRANSMEMBRANE (PHOBIUS); TRANSMEMBRANE (PHOBIUS); NON_CYTOPLASMIC_DOMAIN (PHOBIUS); CYTOPLASMIC_DOMAIN (PHOBIUS); …
84395	agap010327 protein	1000	3.30518e-26	0.78	0	-		no IPS match
84396	agap010327 protein	727	2.31514e-21	0.88	0	-		PTHR24359:SF18 (PANTHER); PTHR24359 (PANTHER)
51256	AGAP010337-PA	161	2.20054e-07	0.76	1	F:ubiquinol-cytochrome-c reductase activity		no IPS match
51258	AGAP010353-PA	3413	9.40896e-90	0.62	1	F:hydrolase activity		Coil (COILS)
51260	AGAP010370-PA	2072	7.34406e-132	0.65	2	C:integral to membrane; P:transmembrane transport		tmhmm (TMHMM)
51276	AGAP010390-PA	204	3.72446e-18	0.68	0	-		no IPS match
51277	AGAP010393-PA	381	7.55893e-08	0.48	1	P:telomere maintenance		no IPS match
51279	AGAP010394-PA	348	4.13639e-54	0.87	3	F:signal transducer activity; C:cellular_component; P:signal transduction	-	IPR003392 (PFAM); G3DSA:1.20.1640.10 (GENE3D); PTHR10796:SF92 (PANTHER); PTHR10796 (PANTHER); TRANSMEMBRANE (PHOBIUS); CYTOPLASMIC_DOMAIN (PHOBIUS); NON_CYTOPLASMIC_DOMAIN (PHOBIUS); TRANSMEMBRANE (PHOBIUS); CYTOPLASMIC_DOMAIN (PHOBIUS); IPR000731 (PROSITE_PROFILES); SSF82866 (SUPERFAMILY); TMhelix (TMHMM); TMhelix (TMHMM)
51282	AGAP010403-PA	1128	3.28465e-78	0.75	2	F:catalytic activity; P:metabolic process		IPR001753 (PFAM); IPR029045 (G3DSA:3.90.226.GENE3D); PTHR11941:SF28 (PANTHER); PTHR11941 (PANTHER); IPR029045 (SUPERFAMILY)
51284	AGAP010425-PA	1940	2.90211e-09	0.91	3	P:cellular nitrogen compound metabolic process; F:methyltransferase activity	-	no IPS match
51286	AGAP010433-PA	930	1.33807e-10	0.53	0	-		IPR026622 (PANTHER); SignalP-NN(euk) (SIGNALP), tmhmm (TMHMM)
51288	AGAP010435-PA	96	2.43734e-08	0.87	7	F:molecular_function; C:cytoskeleton; C:protein complex; P:nucleobase-containing compound catabolic process; P:small molecule metabolic process; F:ion binding; P:biological_process; F:ATPase activity	(3.6) Acting on acid anhydrides	no IPS match
51304	AGAP010444-PA	464	4.025e-11	0.6	0	-		Coil (COILS); Coil (COILS)
51305	AGAP010450-PA	1171	6.508e-21	0.8	4	C:ribosome; F:structural constituent of ribosome; P:translation; P:ribosome biogenesis	-	no IPS match
51307	AGAP010462-PA	742	2.45526e-61	0.81	7	F:helicase activity; F:DNA binding; F:ion binding; C:nucleus; P:cellular nitrogen compound metabolic process; P:biosynthetic process	-	IPR013999 (SMART); IPR014012 (PFAM); PTHR10799 (PANTHER); IPR030088 (PTHR10799:PANTHER); IPR014012 (PROSITE_PROFILES)
51312	AGAP010483-PA	1668	2.61403e-118	0.71	0	-		IPR001247 (PFAM); IPR015847 (PFAM); IPR020568 (SUPERFAMILY); IPR027408 (G3DSA:3.30.230.GENE3D); PTHR11097 (PANTHER), PTHR11097:SF5 (PANTHER)
51314	AGAP010490-PA	2473	2.06897e-147	0.8	1	F:molecular_function	-	IPR001680 (PFAM); IPR015943 (G3DSA:2.130.10.GENE3D); IPR017986 (PROFILE); PTHR13950 (PANTHER), PTHR13950:SF1 (PANTHER)
51322	AGAP010539-PA	458	1.72774e-07	0.96	0	-		TRANSMEMBRANE (PHOBIUS); CYTOPLASMIC_DOMAIN (PHOBIUS); NON_CYTOPLASMIC_DOMAIN (PHOBIUS)
51328	AGAP010552-PA	845	1.67587e-55	0.8	8	F:molecular_function; F:oxidoreductase activity; C:cellular_component; P:cellular nitrogen compound metabolic process; P:generation of precursor metabolites and energy; P:small molecule metabolic process; P:biosynthetic process; P:cofactor metabolic process; P:transport	(1.6) Acting on NADH or NADPH	IPR007763 (PFAM); PTHR10185 (PANTHER), PTHR10185:SF5 (PANTHER)
51330	AGAP010566-PA	1123	1.26742e-65	0.78	2	C:integral to membrane; C:endoplasmic reticulum membrane		IPR007203 (PFAM); IPR007203 (PIRSF); IPR007203 (PANTHER); CYTOPLASMIC_DOMAIN (PHOBIUS); TRANSMEMBRANE (PHOBIUS); NON_CYTOPLASMIC_DOMAIN (PHOBIUS); NON_CYTOPLASMIC_DOMAIN (PHOBIUS); CYTOPLASMIC_DOMAIN (PHOBIUS); TRANSMEMBRANE (PHOBIUS); TRANSMEMBRANE (PHOBIUS); TMhelix (TMHMM); TMhelix (TMHMM); TMhelix (TMHMM); TMhelix (TMHMM)
51331	AGAP010568-PA	539	5.59462e-34	0.95	3	F:ligase activity; F:molecular_function; P:sulfur compound metabolic process; P:biosynthetic process; P:small molecule metabolic process; P:lipid metabolic process; P:cofactor metabolic process	(2.8) Transferring sulfur-containing groups	IPR013785 (G3DSA:3.20.20.GENE3D); PTHR10949:SF0 (PANTHER); IPR003698 (PANTHER); SSF102114 (SUPERFAMILY)
51333	AGAP010572-PA	634	3.36993e-31	0.63	0	-		IPR007307 (PFAM); PTHR21531 (PANTHER)
51334	AGAP010573-PA	729	2.06793e-29	0.79	0	-		no IPS match
51338	AGAP010577-PA	2397	7.74264e-135	0.61	3	C:nucleus; P:response to stress; P:DNA metabolic process; F:molecular_function	-	IPR010347 (PANTHER); IPR019406 (PFAM); IPR027415 (G3DSA:3.30.870.GENE3D); G3DSA:3.30.870.10 (GENE3D), SSF56024 (SUPERFAMILY)
51351	AGAP010591-PA	140	4.24599e-19	0.86	4	F:structural constituent of ribosome; C:ribosome; P:translation; P:ribosome biogenesis	-	IPR027486 (G3DSA:3.30.70.GENE3D); IPR027486 (PFAM); PTHR11700:SF8 (PANTHER); IPR001848 (PANTHER); IPR027486 (SUPERFAMILY)
51393	AGAP010599-PA	3476	2.04889e-82	0.89	1	F:protein binding		IPR019734 (SMART); IPR011990 (G3DSA:1.25.40.GENE3D); PF13414 (PFAM); PTHR23083 (PANTHER); PTHR23083:SF384 (PANTHER); IPR013026 (PROSITE_PROFILES); SSF48452 (SUPERFAMILY)
51394	AGAP010613-PA	154	4.80511e-11	0.82	4	F:translation factor activity, nucleic acid binding; C:protein complex; C:cytoplasm; C:ribosome; P:translation	-	SIGNAL_PEPTIDE (PHOBIUS); SIGNAL_PEPTIDE_H_REGION (PHOBIUS); SIGNAL_PEPTIDE_N_REGION (PHOBIUS); SIGNAL_PEPTIDE_C_REGION (PHOBIUS); NON_CYTOPLASMIC_DOMAIN (PHOBIUS); SignalP-noTM (SIGNALP_EUK)
51398	AGAP010672-PA	937	3.47098e-47	0.62	7	F:oxidoreductase activity; C:intracellular; C:protein complex; F:molecular_function; P:cellular nitrogen compound metabolic process; P:generation of precursor metabolites and energy; P:small molecule metabolic process	(1.3) Acting on the CH-CH group of donors	IPR000701 (PFAM); IPR014314 (TIGRFAMs); IPR014361 (PIR); IPR018495 (PROSITE); G3DSA:1.20.1300.10 (GENE3D), G3DSA:1.20.5.540 (GENE3D), PTHR10978 (PANTHER), SignalP-NN(euk) (SIGNALP), tmhmm (TMHMM), SSF81343 (SUPERFAMILY)
51399	AGAP010687-PA	442	2.65381e-26	0.97	4	P:biological_process; F:ion binding; F:lipid binding; F:molecular_function	-	TRANSMEMBRANE (PHOBIUS); CYTOPLASMIC_DOMAIN (PHOBIUS); NON_CYTOPLASMIC_DOMAIN (PHOBIUS); TRANSMEMBRANE (PHOBIUS); NON_CYTOPLASMIC_DOMAIN (PHOBIUS); TMhelix (TMHMM); TMhelix (TMHMM)
51401	AGAP010694-PA	1035	4.73513e-51	0.71	2	P:transport; C:cellular_component	-	IPR006028 (PRINTS); IPR006029 (PFAM); IPR006201 (PANTHER); G3DSA:1.20.58.390 (GENE3D), PTHR18945:SF11 (PANTHER), SignalP-NN(euk) (SIGNALP), tmhmm (TMHMM)
51402	AGAP010700-PA	407	4.77826e-29	0.68	5	F:molecular_function	-	IPR027417 (G3DSA:3.40.50.GENE3D); IPR000330 (PFAM); IPR029915 (PTHR10799:PANTHER); PTHR10799 (PANTHER); IPR014001 (PROSITE_PROFILES); IPR027417 (SUPERFAMILY)
51416	AGAP010701-PA	425	1.07918e-30	0.65	2	C:integral to membrane; C:membrane		IPR013057 (PFAM); PTHR22950 (PANTHER); PTHR22950:SF147 (PANTHER); TRANSMEMBRANE (PHOBIUS); NON_CYTOPLASMIC_DOMAIN (PHOBIUS); CYTOPLASMIC_DOMAIN (PHOBIUS); TRANSMEMBRANE (PHOBIUS); CYTOPLASMIC_DOMAIN (PHOBIUS); TMhelix (TMHMM)
51418	AGAP010710-PA	1263	6.8196e-40	0.78	3	F:kinase activity; P:biological_process; F:molecular_function	-	IPR000980 (PRINTS); IPR000980 (SMART); IPR000980 (G3DSA:3.30.505.GENE3D); IPR000980 (PFAM); PTHR24418 (PANTHER); IPR000980 (PROSITE_PROFILES); IPR000980 (SUPERFAMILY)
51419	AGAP010716-PA	2462	5.58773e-29	0.84	1	C:cellular_component	-	NON_CYTOPLASMIC_DOMAIN (PHOBIUS); CYTOPLASMIC_DOMAIN (PHOBIUS); TRANSMEMBRANE (PHOBIUS); PS51257 (PROSITE_PROFILES); TMhelix (TMHMM)
51421	AGAP010723-PA	1064	9.88117e-12	0.75	0	-		PTHR12260 (PANTHER); PTHR12260:SF1 (PANTHER)
51422	AGAP010729-PA	915	3.30686e-63	0.77	0	-		no IPS match
51426	AGAP010765-PA	360	5.93615e-08	0.55	0	-		IPR004119 (PFAM); PTHR11012 (PANTHER)
51428	AGAP010786-PA	3613	1.64864e-54	0.55	1	F:molecular_function	-	IPR001440 (PFAM); IPR011990 (G3DSA:1.25.40.GENE3D); IPR013026 (PROFILE); IPR019734 (SMART); IPR025986 (PFAM); PTHR22904 (PANTHER), PTHR22904:SF17 (PANTHER), PF13414 (PFAM), SSF48452 (SUPERFAMILY)
51440	AGAP010851-PA	178	1.90303e-19	0.95	6	C:cellular_component; F:signal transducer activity; P:signal transduction; P:cell-cell signaling; P:neurological system process	-	IPR000725 (PANTHER); G3DSA:1.20.1070.10 (GENE3D), PTHR24236:SF25 (PANTHER), SSF81321 (SUPERFAMILY)
51443	AGAP010876-PA	119	1.52191e-08	0.72	1	F:molecular_function	-	no IPS match
51444	AGAP010884-PA	302	1.2002e-16	0.58	1	F:protein binding		IPR013783 (G3DSA:2.60.40.GENE3D); IPR003961 (PFAM); IPR013783 (G3DSA:2.60.40.GENE3D); PTHR10489 (PANTHER); PTHR10489:SF567 (PANTHER); IPR003961 (PROSITE_PROFILES); IPR003961 (SUPERFAMILY); SSF48726 (SUPERFAMILY)
51447	AGAP010895-PA	1372	6.90853e-81	0.95	4	F:cytoskeletal protein binding; F:lipid binding; F:ion binding; F:structural molecule activity; C:cytoskeleton; C:cytoplasm	-	Coil (COILS); Coil (COILS); Coil (COILS); IPR001605 (PRINTS); IPR018159 (SMART); IPR001849 (SMART); IPR002017 (PFAM); G3DSA:1.20.58.60 (GENE3D); PF15410 (PFAM); IPR011993 (G3DSA:2.30.29.GENE3D); G3DSA:1.20.58.60 (GENE3D); PTHR11915:SF226 (PANTHER); PTHR11915 (PANTHER); IPR001849 (PROSITE_PROFILES); SSF46966 (SUPERFAMILY); SSF50729 (SUPERFAMILY); SSF46966 (SUPERFAMILY)
51448	AGAP010896-PA	183	9.21489e-08	0.68	2	C:integral to membrane; C:membrane		no IPS match
51449	AGAP010924-PA	545	2.40461e-07	0.52	8	C:peroxisome; F:ATP binding; P:protein targeting to peroxisome; F:nucleotide binding; F:nucleoside-triphosphatase activity; F:ATPase activity, coupled; P:peroxisome organization; C:peroxisomal membrane		G3DSA:2.40.40.20 (GENE3D); IPR009010 (SUPERFAMILY)
51450	AGAP010928-PA	889	4.51206e-49	0.68	1	F:molecular_function	-	IPR011990 (G3DSA:1.25.40.GENE3D); IPR013026 (PROFILE); IPR013105 (PFAM); IPR019734 (SMART); PTHR21405 (PANTHER), PF13414 (PFAM), SSF48452 (SUPERFAMILY)
51452	AGAP010935-PA	122	6.63302e-11	0.82	4	F:ion binding; P:cellular nitrogen compound metabolic process; P:biosynthetic process; P:cofactor metabolic process; F:lyase activity	(4.2) Carbon-oxygen lyases	IPR013785 (G3DSA:3.20.20.GENE3D); IPR001731 (PFAM); IPR001731 (PANTHER); SSF51569 (SUPERFAMILY)
51459	AGAP010954-PA	1503	2.00511e-45	0.76	1	F:ion binding	-	IPR000571 (G3DSA:4.10.1000.GENE3D); PTHR12547 (PANTHER), PTHR12547:SF15 (PANTHER), SSF90229 (SUPERFAMILY)
51461	AGAP010956-PA	4716	3.89587e-50	0.54	3	P:cytoskeleton organization; C:cytoskeleton; C:microtubule organizing center	-	IPR007259 (PANTHER); PTHR19302:SF1 (PANTHER)
51467	AGAP010977-PA	622	5.75459e-60	0.97	2	P:transmembrane transport; C:cellular_component	-	no IPS match
51472	AGAP011047-PA	1173	3.10532e-54	0.61	3	F:metal ion binding; F:nucleic acid binding; F:hydrolase activity		PTHR13966:SF3 (PANTHER); PTHR13966 (PANTHER)
51487	AGAP011050-PA	499	7.51924e-25	0.66	2	F:oxidoreductase activity; P:oxidation-reduction process		IPR020471 (PRINTS); IPR023210 (PFAM); IPR023210 (G3DSA:3.20.20.GENE3D); IPR001395 (PANTHER); PTHR11732:SF173 (PANTHER); IPR023210 (SUPERFAMILY)
51488	AGAP011053-PA	674	3.20971e-16	0.42	2	P:oxidation-reduction process; F:oxidoreductase activity		IPR023210 (G3DSA:3.20.20.GENE3D); IPR023210 (PFAM); PTHR11732:SF133 (PANTHER); IPR001395 (PANTHER); IPR018170 (PROSITE_PATTERNS); IPR023210 (SUPERFAMILY); IPR023210 (SUPERFAMILY)
51489	AGAP011061-PA	1361	2.04436e-142	0.72	3	P:catabolic process; F:hydrolase activity, acting on ester bonds; F:zinc ion binding		SignalP-NN(euk) (SIGNALP)
51490	AGAP011077-PA	158	7.84195e-09	0.71	4	F:structural constituent of ribosome; C:ribosome; P:translation; P:ribosome biogenesis	-	IPR000530 (PANTHER)
51497	AGAP011104-PA	2178	6.21208e-14	0.43	1	F:protein binding		IPR000436 (SMART); IPR000742 (SMART); G3DSA:2.10.25.10 (GENE3D); G3DSA:2.10.70.10 (GENE3D); IPR000436 (PFAM); G3DSA:2.10.25.10 (GENE3D); G3DSA:2.10.70.10 (GENE3D); IPR000742 (PFAM); PTHR19325 (PANTHER); IPR013032 (PROSITE_PATTERNS); IPR013032 (PROSITE_PATTERNS); IPR013032 (PROSITE_PATTERNS); SIGNAL_PEPTIDE (PHOBIUS); SIGNAL_PEPTIDE_N_REGION (PHOBIUS); SIGNAL_PEPTIDE_H_REGION (PHOBIUS); NON_CYTOPL…
51503	AGAP011130-PA	422	4.50347e-15	0.66	3	P:nucleobase-containing compound metabolic process; F:nucleoside kinase activity; F:ATP binding		IPR002624 (PANTHER); PTHR10513:SF15 (PANTHER)
51504	AGAP011152-PA	416	7.8281e-65	0.9	10	P:signal transduction; F:signal transducer activity; F:lipid binding; F:ion binding; P:transport; F:molecular_function; C:cytoplasm; P:catabolic process; P:lipid metabolic process	(3.1) Acting on ester bonds	IPR001192 (PRINTS); IPR000909 (SMART); IPR017946 (G3DSA:3.20.20.GENE3D); IPR000909 (PFAM); IPR001192 (PANTHER); IPR000909 (PROSITE_PROFILES); IPR017946 (SUPERFAMILY)
51505	AGAP011160-PA	1580	4.25795e-18	0.85	0	-		PS51257 (PROSITE_PROFILES); SignalP-TM (SIGNALP_GRAM_POSITIVE)
51507	AGAP011163-PA	97	1.15048e-14	1	0	-		PTHR18763:SF1 (PANTHER); PTHR18763 (PANTHER)
51512	AGAP011173-PA	201	3.69726e-38	0.97	4	C:ribosome; F:structural constituent of ribosome; P:translation; P:ribosome biogenesis	-	IPR022803 (G3DSA:3.30.1440.GENE3D); IPR002132 (PFAM); PTHR11994:SF8 (PANTHER); IPR002132 (PANTHER); IPR022803 (SUPERFAMILY)
51520	AGAP011174-PA	544	4.19377e-53	1	4	F:molecular_function; C:cytoplasm; F:ion binding; P:catabolic process	(3.6) Acting on acid anhydrides	IPR027417 (SUPERFAMILY); G3DSA:1.10.8.60 (GENE3D), PTHR23073 (PANTHER), PTHR23073:SF13 (PANTHER)
51524	AGAP011207-PA	2047	1.5505e-131	0.62	2	F:oxidoreductase activity; P:biological_process	-	IPR002937 (PFAM); G3DSA:3.50.50.60 (GENE3D), G3DSA:3.90.660.10 (GENE3D), PTHR10742 (PANTHER), PTHR10742:SF22 (PANTHER), PS51257 (PROFILE), SignalP-NN(euk) (SIGNALP), SSF51905 (SUPERFAMILY), SSF54373 (SUPERFAMILY)
51527	AGAP011208-PA	163	3.44195e-11	0.96	5	F:molecular_function; F:kinase activity; P:biological_process; F:ion binding; P:carbohydrate metabolic process; P:generation of precursor metabolites and energy; P:catabolic process	-	TMhelix (TMHMM)
51528	AGAP011218-PA	1833	2.58947e-172	0.86	3	F:enzyme regulator activity; C:intracellular; P:signal transduction; P:nucleobase-containing compound catabolic process; P:small molecule metabolic process	-	IPR000195 (PFAM); G3DSA:1.10.8.270 (GENE3D), PTHR22957 (PANTHER), PTHR22957:SF33 (PANTHER)
51529	AGAP011284-PA	443	2.14021e-39	0.7	5	P:translation; F:molecular_function	-	IPR001884 (PIRSF); IPR012340 (G3DSA:2.40.50.GENE3D); IPR020189 (PFAM); IPR001884 (TIGRFAM); IPR014722 (G3DSA:2.30.30.GENE3D); IPR001884 (PANTHER); IPR019769 (PROSITE_PATTERNS); IPR008991 (SUPERFAMILY)
51535	AGAP011298-PA	170	1.93605e-13	0.89	5	F:structural constituent of ribosome; F:RNA binding; C:ribosome; P:translation; P:ribosome biogenesis	-	IPR016094 (G3DSA:3.30.190.GENE3D); IPR028364 (PFAM); PTHR23105 (PANTHER); PTHR23105:SF37 (PANTHER); NON_CYTOPLASMIC_DOMAIN (PHOBIUS); SIGNAL_PEPTIDE (PHOBIUS); SIGNAL_PEPTIDE_N_REGION (PHOBIUS); SIGNAL_PEPTIDE_C_REGION (PHOBIUS); SIGNAL_PEPTIDE_H_REGION (PHOBIUS); IPR023674 (SUPERFAMILY)
51542	AGAP011319-PA	682	1.15973e-23	0.57	1	F:peptidase inhibitor activity		IPR008037 (PFAM); IPR016307 (PIRSF); SIGNAL_PEPTIDE_H_REGION (PHOBIUS); NON_CYTOPLASMIC_DOMAIN (PHOBIUS); SIGNAL_PEPTIDE (PHOBIUS); SIGNAL_PEPTIDE_C_REGION (PHOBIUS); SIGNAL_PEPTIDE_N_REGION (PHOBIUS); IPR020862 (PROSITE_PROFILES); IPR020862 (PROSITE_PROFILES); IPR020862 (PROSITE_PROFILES); SignalP-TM (SIGNALP_GRAM_POSITIVE); SignalP-noTM (SIGNALP_EUK); SignalP-noTM (SIGNALP_GRAM_NEGATIVE); IPR00…
51546	AGAP011345-PA	2418	2.33548e-45	0.71	2	C:nucleus; P:cell cycle	-	IPR018472 (PFAM); PTHR31761 (PANTHER), PTHR31761:SF0 (PANTHER)
51550	AGAP011363-PA	1443	3.02125e-133	0.94	8	F:ion binding; P:signal transduction; F:GTPase activity; P:nucleobase-containing compound catabolic process; P:small molecule metabolic process; P:transport; P:nucleocytoplasmic transport; C:intracellular; C:cellular_component	-	IPR001806 (PRINTS); IPR002041 (SMART); IPR003578 (SMART); IPR003579 (SMART); IPR005225 (TIGRFAMs); IPR020849 (SMART); IPR027417 (SUPERFAMILY); G3DSA:3.40.50.300 (GENE3D), PTHR24073 (PANTHER), PTHR24073:SF188 (PANTHER), PS51419 (PROFILE)
51557	AGAP011369-PA	2996	0	0.69	1	F:actin binding		no IPS match
51559	AGAP011371-PA	514	1.81953e-10	0.45	1	F:molecular_function	-	IPR001611 (PROFILE); IPR003591 (SMART); PR00019 (PRINTS), G3DSA:3.80.10.10 (GENE3D), PTHR23155 (PANTHER), PF13504 (PFAM), PF13855 (PFAM), SM00364 (SMART), SSF52058 (SUPERFAMILY)
51561	AGAP011396-PA	159	3.26612e-13	0.74	1	F:molecular_function	-	G3DSA:1.20.58.60 (GENE3D)
51565	AGAP011426-PA	718	3.83277e-56	0.74	2	C:cellular_component; P:transmembrane transport	-	IPR011701 (PFAM); IPR016196 (SUPERFAMILY); IPR020846 (PROFILE); G3DSA:1.20.1250.20 (GENE3D), PTHR11662 (PANTHER), PTHR11662:SF79 (PANTHER), tmhmm (TMHMM)
51571	AGAP011479-PA	392	3.00056e-44	0.69	3	F:hydrolase activity, acting on glycosyl bonds; P:response to stress; P:carbohydrate metabolic process	(3.2) Glycosylases	IPR001329 (PTHR11769:PANTHER); IPR013785 (G3DSA:3.20.20.GENE3D); IPR017853 (SUPERFAMILY); IPR018155 (PRINTS)
51575	AGAP011493-PA	2469	5.57362e-151	0.83	2	P:transmembrane transport; C:cellular_component	-	IPR013657 (PFAM); PTHR10778 (PANTHER), PTHR10778:SF4 (PANTHER), SignalP-NN(euk) (SIGNALP), tmhmm (TMHMM), SSF103481 (SUPERFAMILY)
51602	AGAP011514-PA	373	8.59662e-72	0.87	3	C:cytoskeleton; C:cytoplasm; F:ion binding	-	IPR004000 (PRINTS); IPR004000 (SMART); IPR004000 (PFAM); G3DSA:3.30.420.40 (GENE3D); G3DSA:2.30.36.70 (GENE3D); PTHR11937:SF178 (PANTHER); IPR004000 (PANTHER); IPR020902 (PROSITE_PATTERNS); IPR004001 (PROSITE_PATTERNS); SSF53067 (SUPERFAMILY)
51639	AGAP011545-PA	567	1.05804e-97	0.93	5	F:molecular_function; F:ion binding; C:intracellular	(3.6) Acting on acid anhydrides	no IPS match
51642	AGAP011562-PA	478	3.37148e-13	0.85	0	-		NON_CYTOPLASMIC_DOMAIN (PHOBIUS); TRANSMEMBRANE (PHOBIUS); CYTOPLASMIC_DOMAIN (PHOBIUS); TMhelix (TMHMM)
51645	AGAP011583-PA	555	9.68506e-27	0.75	3	F:ion binding; C:intracellular	-	G3DSA:3.30.710.10 (GENE3D); IPR013069 (PFAM); PTHR23110 (PANTHER); PTHR23110:SF10 (PANTHER); IPR011333 (SUPERFAMILY)
51646	AGAP011584-PA	1091	1.18634e-78	0.73	2	P:proteolysis; F:serine-type peptidase activity		IPR029058 (G3DSA:3.40.50.GENE3D); IPR001375 (PFAM); PTHR11731:SF93 (PANTHER); PTHR11731 (PANTHER); IPR029058 (SUPERFAMILY)
51647	AGAP011586-PA	230	2.42576e-23	0.78	1	P:cellular protein modification process	-	IPR004328 (G3DSA:1.25.40.GENE3D); IPR004328 (PFAM); PTHR19134 (PANTHER); PTHR19134:SF246 (PANTHER)
51650	AGAP011634-PA	167	2.68503e-11	0.9	2	F:molecular_function; P:biological_process	-	no IPS match
51651	AGAP011635-PA	693	7.64028e-57	0.67	4	F:structural constituent of ribosome; C:ribosome; P:translation; P:ribosome biogenesis	-	IPR019338 (PANTHER); IPR021137 (PFAM); PTHR15909:SF0 (PANTHER), SSF143034 (SUPERFAMILY)
51652	AGAP011666-PA	1728	1.26565e-41	0.57	0	-		SIGNAL_PEPTIDE_N_REGION (PHOBIUS); CYTOPLASMIC_DOMAIN (PHOBIUS); TRANSMEMBRANE (PHOBIUS); SIGNAL_PEPTIDE_C_REGION (PHOBIUS); SIGNAL_PEPTIDE (PHOBIUS); SIGNAL_PEPTIDE_H_REGION (PHOBIUS); NON_CYTOPLASMIC_DOMAIN (PHOBIUS); SignalP-noTM (SIGNALP_EUK); SignalP-TM (SIGNALP_GRAM_POSITIVE); SignalP-noTM (SIGNALP_GRAM_NEGATIVE); TMhelix (TMHMM)
51660	AGAP011673-PA	694	4.23848e-47	0.73	0	-		IPR021475 (PFAM)
51663	AGAP011680-PA	1000	2.40925e-52	0.7	3	C:cellular_component; F:transmembrane transporter activity; P:transmembrane transport	-	IPR005828 (PFAM); IPR005829 (PROSITE); IPR016196 (SUPERFAMILY); IPR020846 (PROFILE); G3DSA:1.20.1250.20 (GENE3D), PTHR24063 (PANTHER), PTHR24063:SF50 (PANTHER), SignalP-NN(euk) (SIGNALP), tmhmm (TMHMM)
51664	AGAP011686-PA	1039	4.29856e-86	0.71	1	F:protein binding		IPR000210 (SMART); IPR013069 (PFAM); G3DSA:3.30.710.10 (GENE3D); PTHR23231 (PANTHER); PTHR23231:SF4 (PANTHER); IPR000210 (PROSITE_PROFILES); IPR011333 (SUPERFAMILY)
51671	AGAP011722-PA	563	6.89608e-31	0.86	2	F:molecular_function	-	IPR012677 (G3DSA:3.30.70.GENE3D); PTHR13976 (PANTHER); PTHR13976:SF25 (PANTHER)
51672	AGAP011728-PA	169	2.82925e-17	0.8	5	C:protein complex; C:chromosome; F:DNA binding; P:chromosome organization; P:DNA metabolic process; P:protein complex assembly; C:nucleus	-	IPR002110 (PFAM); IPR020683 (G3DSA:1.25.40.GENE3D); IPR020683 (SUPERFAMILY)
51685	AGAP011737-PA	619	2.69246e-19	1	2	F:peptidase activity; P:biological_process	(3.4) Acting on peptide bonds (peptide hydrolases)	PTHR13723:SF148 (PANTHER); PTHR13723 (PANTHER)
51687	AGAP011754-PA	1080	5.9683e-110	0.87	6	F:ion binding; P:transport; C:cellular_component; F:ATPase activity; F:transmembrane transporter activity; P:biosynthetic process; P:cellular nitrogen compound metabolic process; P:small molecule metabolic process	-	no IPS match
51695	AGAP011816-PA	2957	3.47745e-25	0.79	0	-		no IPS match
51700	AGAP011824-PA	255	8.2834e-25	0.92	3	P:biological_process; F:molecular_function; F:oxidoreductase activity	(1.1) Acting on the CH-OH group of donors	no IPS match
51724	AGAP011825-PA	617	1.87136e-24	0.78	0	-		IPR027917 (PFAM); NON_CYTOPLASMIC_DOMAIN (PHOBIUS); TRANSMEMBRANE (PHOBIUS); CYTOPLASMIC_DOMAIN (PHOBIUS); TMhelix (TMHMM)
51725	AGAP011827-PA	155	1.12764e-16	0.86	2	F:transferase activity, transferring acyl groups; P:biological_process	-	IPR020616 (PFAM); IPR016038 (G3DSA:3.40.47.GENE3D); PTHR18919:SF5 (PANTHER); PTHR18919 (PANTHER); IPR016039 (SUPERFAMILY)
51728	AGAP011844-PA	1177	9.17131e-37	0.5	0	-		IPR006578 (SMART); IPR006578 (PFAM); PTHR21505:SF2 (PANTHER); PTHR21505 (PANTHER); IPR006578 (PROSITE_PROFILES)
51737	AGAP011886-PA	294	4.23536e-12	0.69	3	C:intracellular	-	IPR001865 (PRINTS); IPR001865 (PFAM); G3DSA:3.40.50.10490 (GENE3D); IPR005706 (TIGRFAM); IPR005706 (PANTHER); PTHR12534:SF0 (PANTHER); IPR023591 (SUPERFAMILY)
51749	AGAP011899-PA	218	1.0748e-17	0.7	0	-		PTHR16074:SF4 (PANTHER); PTHR16074 (PANTHER)
51753	AGAP011952-PA	2744	3.4036e-48	0.53	3	F:peptidase activity; P:biological_process; P:cell death	(3.4) Acting on peptide bonds (peptide hydrolases)	IPR001309 (PROFILE); IPR002138 (PROFILE); IPR002398 (PANTHER); IPR011600 (PFAM); IPR015917 (PRINTS); G3DSA:3.40.50.1460 (GENE3D), PTHR10454:SF28 (PANTHER), SignalP-NN(euk) (SIGNALP), SSF52129 (SUPERFAMILY)
51757	AGAP011961-PA	803	5.16069e-18	0.8	1	P:DNA metabolic process; P:biosynthetic process	-	IPR003874 (PFAM); PTHR10507:SF0 (PANTHER); IPR003874 (PANTHER)
51758	AGAP011965-PA	633	7.49291e-65	0.78	0	-		IPR006573 (SMART); IPR006573 (PFAM); PTHR12429:SF2 (PANTHER); PTHR12429 (PANTHER); IPR006573 (PROSITE_PROFILES); IPR013320 (SUPERFAMILY)
51759	AGAP011972-PA	1196	1.84853e-89	0.65	1	F:catalytic activity		IPR000639 (PRINTS); IPR029058 (G3DSA:3.40.50.GENE3D); IPR000073 (PFAM); PTHR10992 (PANTHER); PTHR10992:SF721 (PANTHER); TRANSMEMBRANE (PHOBIUS); CYTOPLASMIC_DOMAIN (PHOBIUS); NON_CYTOPLASMIC_DOMAIN (PHOBIUS); IPR029058 (SUPERFAMILY); TMhelix (TMHMM)
51768	AGAP012010-PA	159	6.6911e-16	0.87	6	P:carbohydrate metabolic process; F:phosphatase activity; F:kinase activity; P:biological_process; F:ion binding	(3.1) Acting on ester bonds; (2.7) Transferring phosphorous-containing groups	IPR029033 (G3DSA:3.40.50.GENE3D); IPR003094 (PANTHER); PTHR10606:SF15 (PANTHER)
51770	AGAP012028-PA	170	1.48661e-07	0.79	2	P:transport; F:ion binding	-	CYTOPLASMIC_DOMAIN (PHOBIUS); TRANSMEMBRANE (PHOBIUS); NON_CYTOPLASMIC_DOMAIN (PHOBIUS); TMhelix (TMHMM)
51773	AGAP012047-PA	185	8.76558e-13	0.73	2	F:molecular_function	-	G3DSA:3.30.1120.10 (GENE3D); PTHR10342:SF189 (PANTHER); PTHR10342 (PANTHER); IPR017850 (SUPERFAMILY)
51774	AGAP012048-PA	2879	0	0.91	4	F:transferase activity, transferring acyl groups; P:generation of precursor metabolites and energy; P:carbohydrate metabolic process; P:small molecule metabolic process	(2.3) Acyltransferases	tmhmm (TMHMM)
51783	AGAP012114-PA	542	1.0258e-06	0.41	0	-		no IPS match
51786	AGAP012143-PA	1754	3.80669e-116	0.77	0	-		IPR003690 (PFAM); PTHR13068 (PANTHER), PTHR13068:SF3 (PANTHER)
51804	AGAP012146-PA	585	1.71323e-12	0.56	1	P:phosphatidylserine biosynthetic process		no IPS match
51805	AGAP012154-PA	2631	2.1055e-13	0.48	3	C:membrane; F:transporter activity; P:oligopeptide transport		IPR000109 (PFAM); IPR000109 (PANTHER); PTHR11654:SF17 (PANTHER); IPR018456 (PROSITE_PATTERNS); TRANSMEMBRANE (PHOBIUS); NON_CYTOPLASMIC_DOMAIN (PHOBIUS); TRANSMEMBRANE (PHOBIUS); CYTOPLASMIC_DOMAIN (PHOBIUS); TRANSMEMBRANE (PHOBIUS); TRANSMEMBRANE (PHOBIUS); CYTOPLASMIC_DOMAIN (PHOBIUS); NON_CYTOPLASMIC_DOMAIN (PHOBIUS); TRANSMEMBRANE (PHOBIUS); CYTOPLASMIC_DOMAIN (PHOBIUS); CYTOPLASMIC_DOMAIN (P…
51806	AGAP012156-PA	5257	0	0.56	2	F:ion binding; F:ATPase activity	(3.6) Acting on acid anhydrides	IPR003439 (PFAM); IPR003593 (SMART); IPR017871 (PROSITE); IPR026082 (PANTHER); IPR027417 (SUPERFAMILY); G3DSA:3.40.50.300 (GENE3D), PF12698 (PFAM), SignalP-NN(euk) (SIGNALP), tmhmm (TMHMM)
51807	AGAP012165-PA	1031	1.15754e-73	0.66	3	F:molecular_function; C:intracellular; P:transport	-	IPR001071 (PRINTS); IPR001251 (G3DSA:3.40.525.GENE3D); IPR011074 (SMART); PTHR10174 (PANTHER), PTHR10174:SF27 (PANTHER), PS51257 (PROFILE)
51811	AGAP012181-PA	1981	7.01463e-24	0.6	0	-		no IPS match
51812	AGAP012186-PA	215	3.89643e-07	0.74	2	F:catalytic activity; P:cellular protein modification process		no IPS match
51813	AGAP012188-PA	223	1.42544e-17	0.82	5	P:cellular nitrogen compound metabolic process; P:generation of precursor metabolites and energy; P:small molecule metabolic process; F:transmembrane transporter activity; F:oxidoreductase activity; P:transport	(1.1) Acting on the CH-OH group of donors	no IPS match
51824	AGAP012197-PA	973	2.88423e-25	0.69	3	C:organelle; C:intracellular	-	IPR000164 (PRINTS); IPR000164 (SMART); IPR007125 (PFAM); IPR009072 (G3DSA:1.10.20.GENE3D); PTHR11426:SF11 (PANTHER); IPR000164 (PANTHER); IPR009072 (SUPERFAMILY)
51836	AGAP012279-PA	219	6.34716e-22	0.76	3	C:cellular_component; F:transmembrane transporter activity; P:transport	-	no IPS match
51837	AGAP012283-PA	262	4.08379e-26	0.83	5	C:cytoplasm; P:tRNA metabolic process; P:cellular amino acid metabolic process; P:translation; F:ion binding; F:ligase activity; P:sulfur compound metabolic process	(6.1) Forming carbon-oxygen bonds	IPR024909 (PFAM); IPR014729 (G3DSA:3.40.50.GENE3D); IPR024909 (PANTHER); PTHR10890:SF3 (PANTHER); SSF52374 (SUPERFAMILY)
51841	AGAP012291-PA	327	1.71776e-21	0.66	4	P:oxidation-reduction process; F:heme binding; F:oxidoreductase activity, acting on paired donors, with incorporation or reduction of molecular oxygen; F:iron ion binding		IPR001128 (G3DSA:1.10.630.GENE3D); CYTOPLASMIC_DOMAIN (PHOBIUS); TRANSMEMBRANE (PHOBIUS); NON_CYTOPLASMIC_DOMAIN (PHOBIUS); TMhelix (TMHMM)
51847	AGAP012305-PA	166	8.29972e-14	0.73	1	F:ion binding	-	no IPS match
51849	AGAP012307-PA	1648	3.05772e-151	0.68	1	F:serine-type endopeptidase inhibitor activity		IPR000884 (PFAM); IPR002861 (PFAM); IPR009465 (PFAM); G3DSA:2.20.100.10 (GENE3D), PTHR11311 (PANTHER)
51850	AGAP012357-PA	584	3.11337e-09	0.67	3	P:nitrogen compound metabolic process; F:hydrolase activity, acting on carbon-nitrogen (but not peptide) bonds, in linear amides; F:hydrolase activity, acting on carbon-nitrogen (but not peptide) bonds		no IPS match
51851	AGAP012372-PA	286	6.0582e-07	0.71	3	F:calcium ion binding; C:integral to membrane; C:membrane		no IPS match
51853	AGAP012391-PA	2593	1.81396e-21	0.6	0	-		no IPS match
51854	AGAP012403-PA	196	1.73732e-10	0.76	4	C:nucleoplasm; C:protein complex; F:protein binding transcription factor activity; C:intracellular	-	IPR021950 (PANTHER); PTHR13526:SF0 (PANTHER)
51855	AGAP012404-PA	201	8.51528e-07	0.75	2	F:molecular_function; F:ion binding	-	IPR005814 (PANTHER); IPR015422 (G3DSA:3.90.1150.GENE3D); IPR015424 (SUPERFAMILY); PTHR11986:SF23 (PANTHER)
51861	AGAP012410-PA	1790	2.5826e-48	0.66	2	F:ion binding; F:molecular_function	-	IPR007087 (PROSITE); IPR013087 (G3DSA:3.30.160.GENE3D); IPR015880 (SMART); PTHR24382 (PANTHER), PTHR24382:SF0 (PANTHER), PF13465 (PFAM), PF13912 (PFAM), SSF57667 (SUPERFAMILY)
51865	AGAP012418-PA	638	4.96425e-15	0.61	0	-		PTHR22133:SF2 (PANTHER); PTHR22133 (PANTHER); TRANSMEMBRANE (PHOBIUS); NON_CYTOPLASMIC_DOMAIN (PHOBIUS); CYTOPLASMIC_DOMAIN (PHOBIUS); TMhelix (TMHMM)
51868	AGAP012424-PA	174	1.48678e-08	0.57	1	F:molecular_function	-	no IPS match
51870	AGAP012434-PA	768	8.63067e-83	0.77	5	F:transmembrane transporter activity; P:transport; P:transmembrane transport; C:cellular_component	-	IPR027359 (G3DSA:1.20.120.GENE3D); IPR005821 (PFAM); PTHR10037:SF195 (PANTHER); PTHR10037 (PANTHER); TRANSMEMBRANE (PHOBIUS); CYTOPLASMIC_DOMAIN (PHOBIUS); NON_CYTOPLASMIC_DOMAIN (PHOBIUS); NON_CYTOPLASMIC_DOMAIN (PHOBIUS); NON_CYTOPLASMIC_DOMAIN (PHOBIUS); CYTOPLASMIC_DOMAIN (PHOBIUS); CYTOPLASMIC_DOMAIN (PHOBIUS); TRANSMEMBRANE (PHOBIUS); TRANSMEMBRANE (PHOBIUS); TRANSMEMBRANE (PHOBIUS); TRANSM…
51873	AGAP012447-PA	2917	0	0.66	6	C:cellular_component; P:transport; F:signal transducer activity; F:transmembrane transporter activity; P:signal transduction; P:cell-cell signaling	-	IPR001320 (PFAM); IPR001508 (PRINTS); IPR001638 (PFAM); IPR001828 (PFAM); IPR019594 (SMART); IPR028082 (SUPERFAMILY); G3DSA:1.10.287.70 (GENE3D), G3DSA:3.40.190.10 (GENE3D), G3DSA:3.40.50.2300 (GENE3D), PTHR18966 (PANTHER), PTHR18966:SF30 (PANTHER), SignalP-NN(euk) (SIGNALP), tmhmm (TMHMM), SSF53850 (SUPERFAMILY)
51875	AGAP012462-PA	167	4.46914e-10	0.84	1	F:structural molecule activity	-	IPR000618 (PFAM)
51883	AGAP012467-PA	338	5.38501e-39	0.74	1	P:transport	-	no IPS match
51885	AGAP012477-PA	414	1.05142e-15	0.78	2	P:oxidation-reduction process; F:oxidoreductase activity		no IPS match
51888	AGAP012515-PA	168	1.72776e-13	0.83	0	-		no IPS match
51935	AGAP012527-PA	616	3.83464e-30	0.63	1	F:nucleic acid binding		PTHR11697:SF103 (PANTHER); PTHR11697 (PANTHER)
51969	AGAP012533-PA	597	1.57404e-62	0.9	0	-		no IPS match
51971	AGAP012551-PA	328	1.51093e-11	0.57	0	-		no IPS match
51974	AGAP012567-PA	540	9.71924e-20	0.58	0	-		IPR013750 (PFAM); G3DSA:3.30.70.890 (GENE3D), PTHR10457 (PANTHER), PTHR10457:SF7 (PANTHER), SSF55060 (SUPERFAMILY)
51975	AGAP012582-PA	516	2.93829e-20	0.85	3	F:ion binding; P:biological_process; F:molecular_function	-	IPR006674 (G3DSA:1.10.3210.GENE3D); PTHR11845 (PANTHER), PTHR11845:SF4 (PANTHER)
51989	AGAP012641-PA	389	5.50026e-48	0.71	2	F:oxidoreductase activity; P:biological_process	-	IPR001395 (PANTHER); IPR018170 (PROSITE); IPR020471 (PRINTS); IPR023210 (G3DSA:3.20.20.GENE3D); PTHR11732:SF34 (PANTHER)
51992	AGAP012648-PA	182	1.31927e-10	0.77	1	F:sulfotransferase activity		SignalP-NN(euk) (SIGNALP)
51993	AGAP012667-PA	1221	2.83723e-87	0.61	4	P:oxidation-reduction process; F:oxidoreductase activity, acting on paired donors, with incorporation or reduction of molecular oxygen; F:iron ion binding; F:heme binding		IPR001128 (PRINTS); IPR002401 (PRINTS); IPR001128 (G3DSA:1.10.630.GENE3D); IPR001128 (PFAM); PTHR24300 (PANTHER); IPR017972 (PROSITE_PATTERNS); IPR001128 (SUPERFAMILY)
52000	AGAP012802-PA	1220	7.28245e-15	0.63	2	P:cellular process; F:hydrolase activity		TRANSMEMBRANE (PHOBIUS); CYTOPLASMIC_DOMAIN (PHOBIUS); NON_CYTOPLASMIC_DOMAIN (PHOBIUS); TMhelix (TMHMM)
52001	AGAP012808-PA	221	2.91132e-12	0.58	0	-		no IPS match
52017	AGAP012913-PA	1406	7.38466e-20	0.58	1	F:molecular_function	-	IPR002110 (PRINTS); IPR011333 (G3DSA:3.30.710.GENE3D); IPR013069 (PFAM); IPR020683 (G3DSA:1.25.40.GENE3D); PTHR24193 (PANTHER)
52021	AGAP012937-PA	1076	2.36962e-39	0.62	4	F:heme binding; F:iron ion binding; F:oxidoreductase activity, acting on paired donors, with incorporation or reduction of molecular oxygen; P:oxidation-reduction process		IPR002401 (PRINTS); IPR001128 (G3DSA:1.10.630.GENE3D); IPR001128 (PFAM); PTHR24300 (PANTHER); IPR001128 (SUPERFAMILY)
52023	AGAP012955-PA	643	5.49881e-13	0.79	4	C:cellular_component; F:ion binding; P:transport; F:transmembrane transporter activity	-	no IPS match
52024	AGAP012971-PA	777	1.40168e-26	0.54	1	F:transferase activity, transferring phosphorus-containing groups		IPR004119 (PFAM); PTHR11012 (PANTHER); IPR011009 (SUPERFAMILY)
52027	AGAP012990-PA	715	7.39964e-61	0.98	4	F:structural constituent of ribosome; C:ribosome; P:translation; P:ribosome biogenesis	-	IPR006032 (PIRSF); IPR006032 (PFAM); IPR012340 (G3DSA:2.40.50.GENE3D); IPR005680 (TIGRFAM); IPR006032 (PANTHER); IPR006032 (PROSITE_PATTERNS); IPR012340 (SUPERFAMILY)
52036	AGAP012996-PA	1223	8.25255e-15	0.48	1	F:transferase activity, transferring phosphorus-containing groups		no IPS match
52037	AGAP013001-PA	5408	1.74398e-142	0.58	3	P:biological_process; F:peptidase activity; F:ion binding	-	IPR001930 (PANTHER); IPR014782 (PRINTS); IPR024571 (PFAM); G3DSA:1.10.390.10 (GENE3D), SSF55486 (SUPERFAMILY), SSF63737 (SUPERFAMILY)
52040	AGAP013063-PA	1111	4.815e-17	0.64	2	C:integral to membrane; P:transmembrane transport		G3DSA:1.20.1250.20 (GENE3D); PTHR24064:SF215 (PANTHER); PTHR24064 (PANTHER); TRANSMEMBRANE (PHOBIUS); TRANSMEMBRANE (PHOBIUS); TRANSMEMBRANE (PHOBIUS); NON_CYTOPLASMIC_DOMAIN (PHOBIUS); CYTOPLASMIC_DOMAIN (PHOBIUS); NON_CYTOPLASMIC_DOMAIN (PHOBIUS); CYTOPLASMIC_DOMAIN (PHOBIUS); IPR020846 (PROSITE_PROFILES); IPR020846 (SUPERFAMILY); TMhelix (TMHMM); TMhelix (TMHMM); TMhelix (TMHMM)
52041	AGAP013092-PA	156	2.03601e-09	0.8	5	F:transmembrane transporter activity; F:oxidoreductase activity; C:mitochondrion; P:cellular nitrogen compound metabolic process; P:generation of precursor metabolites and energy; P:small molecule metabolic process; P:transport; C:protein complex; C:intracellular	(1.9) Acting on a heme group of donors	no IPS match
52048	AGAP013100-PA	757	1.81055e-10	0.46	0	-		SignalP-NN(euk) (SIGNALP), tmhmm (TMHMM)
52051	AGAP013139-PA	1096	4.49665e-19	0.5	1	F:protein binding		G3DSA:2.170.270.10 (GENE3D); PTHR24387:SF6 (PANTHER); PTHR24387 (PANTHER); IPR001214 (PROSITE_PROFILES); SSF82199 (SUPERFAMILY)
52056	AGAP013155-PA	403	1.78681e-14	0.52	1	P:proteolysis		IPR024571 (PFAM); PTHR11533:SF148 (PANTHER); IPR001930 (PANTHER)
52058	AGAP013161-PA	725	4.12044e-53	0.67	1	F:carbon-nitrogen ligase activity, with glutamine as amido-N-donor		IPR000120 (PANTHER); IPR023631 (G3DSA:3.90.1300.GENE3D); PTHR11895:SF5 (PANTHER)
52060	AGAP013188-PA	489	1.64639e-13	0.54	1	P:proteolysis		IPR024571 (PFAM); IPR001930 (PANTHER)
52061	AGAP013212-PA	160	2.19736e-12	0.91	2	P:protein targeting; P:transmembrane transport; P:mitochondrion organization; C:protein complex; C:mitochondrion	-	no IPS match
52065	AGAP013226-PA	832	2.78563e-21	0.54	2	P:regulation of transcription, DNA-dependent; F:DNA binding		NON_CYTOPLASMIC_DOMAIN (PHOBIUS); TRANSMEMBRANE (PHOBIUS); CYTOPLASMIC_DOMAIN (PHOBIUS)
52066	AGAP013228-PA	570	5.65418e-17	0.56	0	-		IPR001763 (SMART); IPR001763 (G3DSA:3.40.250.GENE3D); IPR001763 (PFAM); PTHR13253 (PANTHER); IPR001763 (PROSITE_PROFILES); IPR001763 (SUPERFAMILY)
52069	AGAP013241-PA	276	1.90942e-15	0.65	6	F:oxidoreductase activity; F:ion binding; F:molecular_function; P:biological_process	-	IPR001128 (G3DSA:1.10.630.GENE3D); PTHR24290 (PANTHER), PTHR24290:SF0 (PANTHER), SignalP-NN(euk) (SIGNALP), tmhmm (TMHMM)
52078	AGAP013250-PA	169	2.8633e-07	0.66	0	-		no IPS match
52083	AGAP013292-PA	672	1.44083e-13	0.61	2	P:signal transduction; C:intracellular		no IPS match
52084	AGAP013386-PA	200	1.12729e-18	0.9	5	F:nucleotidyltransferase activity; F:DNA binding; F:molecular_function; P:DNA metabolic process; P:biosynthetic process; C:intracellular; C:protein complex	(2.7) Transferring phosphorous-containing groups	no IPS match
52085	AGAP013439-PA	564	5.65719e-108	0.85	4	F:ion binding; P:cellular protein modification process; F:kinase activity; P:cellular amino acid metabolic process	(2.7) Transferring phosphorous-containing groups	no IPS match
52089	AGAP013467-PA	908	1.96786e-20	0.47	1	F:transferase activity, transferring phosphorus-containing groups		IPR004119 (PFAM); IPR015897 (SMART); G3DSA:3.90.1200.10 (GENE3D), PTHR11012 (PANTHER)
52092	AGAP013544-PA	1057	6.12344e-21	0.77	4	P:biological_process; F:molecular_function; F:oxidoreductase activity	-	no IPS match
84401	agrin-like isoform 1	417	1.39843e-15	0.53	2	F:molecular_function; F:ion binding	-	IPR000742 (PFAM); IPR001881 (SMART); IPR013032 (PROSITE); G3DSA:2.10.25.10 (GENE3D), PTHR24048 (PANTHER), PTHR24048:SF15 (PANTHER), SSF57196 (SUPERFAMILY)
52266	Agrin precursor, putative	375	3.1503e-19	0.66	1	F:protein binding		IPR000742 (SMART); G3DSA:2.10.25.10 (GENE3D); IPR000742 (PFAM); IPR013320 (G3DSA:2.60.120.GENE3D); IPR001791 (PFAM); PTHR10574 (PANTHER); IPR013032 (PROSITE_PATTERNS); IPR013032 (PROSITE_PATTERNS); IPR000742 (PROSITE_PROFILES); IPR001791 (PROSITE_PROFILES); SSF57196 (SUPERFAMILY); IPR013320 (SUPERFAMILY)
83300	a kinase anchor	2544	8.89799e-109	0.62	1	F:RNA binding		Coil (COILS); IPR002999 (SMART); IPR004087 (SMART); IPR004088 (PFAM); IPR002999 (PFAM); G3DSA:2.30.30.140 (GENE3D); IPR004088 (G3DSA:3.30.1370.GENE3D); IPR016071 (G3DSA:2.40.50.GENE3D); PTHR22948 (PANTHER); PTHR22948:SF1 (PANTHER); NON_CYTOPLASMIC_DOMAIN (PHOBIUS); CYTOPLASMIC_DOMAIN (PHOBIUS); TRANSMEMBRANE (PHOBIUS); IPR004088 (PROSITE_PROFILES); IPR004088 (PROSITE_PROFILES); IPR002999 (PROSITE…
83304	a kinase anchor protein 10	3431	9.10148e-121	0.69	1	P:signal transduction	-	IPR000342 (PFAM); IPR016137 (SUPERFAMILY); G3DSA:1.10.167.10 (GENE3D), PTHR13155 (PANTHER)
83305	a-kinase anchor protein dakap550	176	5.29805e-37	1	0	-		IPR013320 (G3DSA:2.60.120.GENE3D); PF13385 (PFAM); PTHR13743:SF68 (PANTHER); PTHR13743 (PANTHER); IPR013320 (SUPERFAMILY)
52269	Aladin, putative	2183	1.76335e-136	0.75	1	F:molecular_function	-	IPR001680 (PFAM); IPR015943 (G3DSA:2.130.10.GENE3D); IPR017986 (PROFILE); IPR019775 (PROSITE); PTHR14494 (PANTHER), PTHR14494:SF0 (PANTHER), SSF101908 (SUPERFAMILY)
84402	alanine aminotransferase 2-like	773	1.47285e-08	0.83	0	-		tmhmm (TMHMM)
52270	Alanine aminotransferase, putative	777	5.47557e-11	0.79	6	F:ion binding; P:biosynthetic process; F:molecular_function; P:cellular amino acid metabolic process; P:biological_process	(2.6) Transferring nitrogenous groups	IPR015422 (G3DSA:3.90.1150.GENE3D); PTHR11751 (PANTHER); PTHR11751:SF29 (PANTHER); NON_CYTOPLASMIC_DOMAIN (PHOBIUS); CYTOPLASMIC_DOMAIN (PHOBIUS); TRANSMEMBRANE (PHOBIUS)
84406	alanine--glyoxylate aminotransferase 2-like	1093	2.43791e-67	0.77	2	F:molecular_function	-	IPR015422 (G3DSA:3.90.1150.GENE3D); IPR005814 (PFAM); PTHR11986:SF50 (PANTHER); IPR005814 (PANTHER); IPR015424 (SUPERFAMILY)
84411	alanyl-trna cytoplasmic-like	178	7.37053e-22	0.78	3	P:alanyl-tRNA aminoacylation; F:alanine-tRNA ligase activity; F:ATP binding		G3DSA:3.30.930.10 (GENE3D); IPR018164 (PFAM); PTHR11777 (PANTHER); SSF55681 (SUPERFAMILY)
84414	alanyl-trna mitochondrial-like	613	1.16561e-79	0.76	4	F:alanine-tRNA ligase activity; P:alanyl-tRNA aminoacylation; F:ATP binding; F:nucleic acid binding		G3DSA:3.30.930.10 (GENE3D); IPR018164 (PFAM); PTHR11777 (PANTHER); PTHR11777:SF8 (PANTHER); SIGNAL_PEPTIDE (PHOBIUS); SIGNAL_PEPTIDE_H_REGION (PHOBIUS); NON_CYTOPLASMIC_DOMAIN (PHOBIUS); SIGNAL_PEPTIDE_C_REGION (PHOBIUS); SIGNAL_PEPTIDE_N_REGION (PHOBIUS); IPR018165 (PROSITE_PROFILES); SSF55681 (SUPERFAMILY)
84415	alanyl-trna synthetase domain containing 1	1590	6.25252e-143	0.7	5	F:ion binding; F:ligase activity; P:tRNA metabolic process; P:cellular amino acid metabolic process; P:translation	(6.1) Forming carbon-oxygen bonds	IPR012947 (PFAM); IPR018163 (SUPERFAMILY); IPR018164 (PFAM); PTHR11777 (PANTHER)
84416	alcohol dehydrogenase	317	3.73755e-15	0.66	0	-		no IPS match
84420	alcohol dehydrogenase	2568	3.21161e-109	0.7	2	F:oxidoreductase activity; P:oxidation-reduction process		IPR020471 (PRINTS); IPR023210 (PFAM); IPR020471 (PIRSF); IPR023210 (G3DSA:3.20.20.GENE3D); IPR001395 (PANTHER); PTHR11732:SF183 (PANTHER); IPR018170 (PROSITE_PATTERNS); IPR023210 (SUPERFAMILY)
84426	alcohol dehydrogenase	181	1.23215e-17	0.79	3	F:oxidoreductase activity; P:biological_process; F:molecular_function	-	IPR002198 (PFAM); IPR016040 (G3DSA:3.40.50.GENE3D); PTHR24310 (PANTHER); PTHR24310:SF31 (PANTHER); SSF51735 (SUPERFAMILY)
84429	alcohol dehydrogenase	433	3.86966e-22	0.66	0	-		SignalP-NN(euk) (SIGNALP)
84440	alcohol dehydrogenase	225	6.59486e-10	0.58	0	-		no IPS match
84454	alcohol dehydrogenase	2572	1.72434e-56	0.66	2	P:biological_process; F:oxidoreductase activity	-	IPR002198 (PRINTS); IPR002347 (PRINTS); IPR016040 (G3DSA:3.40.50.GENE3D); IPR020904 (PROSITE); PTHR24310 (PANTHER), PTHR24310:SF0 (PANTHER), SSF51735 (SUPERFAMILY)
84457	alcohol dehydrogenase	215	3.00708e-11	0.78	3	F:molecular_function	-	IPR016040 (G3DSA:3.40.50.GENE3D); PTHR11695:SF5 (PANTHER); IPR002085 (PANTHER); SSF51735 (SUPERFAMILY)
84458	alcohol dehydrogenase	623	8.40316e-40	0.69	3	F:oxidoreductase activity; P:oxidation-reduction process; F:zinc ion binding		IPR011032 (G3DSA:3.90.180.GENE3D); IPR016040 (G3DSA:3.40.50.GENE3D); PTHR11695:SF5 (PANTHER); IPR002085 (PANTHER); IPR011032 (SUPERFAMILY); SSF51735 (SUPERFAMILY)
84460	alcohol dehydrogenase	179	2.80002e-09	0.89	2	F:oxidoreductase activity; P:metabolic process		IPR016040 (G3DSA:3.40.50.GENE3D); IPR002198 (PFAM); SSF51735 (SUPERFAMILY)
84464	alcohol dehydrogenase, putative	741	1.17531e-20	0.56	5	P:oxidation-reduction process; F:oxidoreductase activity; P:metabolic process; F:nucleotide binding; F:retinol dehydrogenase activity		no IPS match
84465	aldehyde dehydrogenase	126	1.03457e-12	0.86	2	P:oxidation-reduction process; F:oxidoreductase activity, acting on the aldehyde or oxo group of donors, NAD or NADP as acceptor		IPR015590 (PFAM); IPR016163 (G3DSA:3.40.309.GENE3D); PTHR11699 (PANTHER); PTHR11699:SF145 (PANTHER); IPR016161 (SUPERFAMILY)
84467	aldehyde dehydrogenase	2650	8.95656e-57	0.48	2	F:oxidoreductase activity; P:biological_process	-	IPR015590 (PFAM); IPR016161 (SUPERFAMILY); IPR016162 (G3DSA:3.40.605.GENE3D); IPR016163 (G3DSA:3.40.309.GENE3D); PTHR11699 (PANTHER), PTHR11699:SF81 (PANTHER)
84470	aldehyde dehydrogenase 7 member a1	363	1.02265e-08	0.96	2	F:oxidoreductase activity; P:biological_process	-	no IPS match
84475	aldehyde dehydrogenase mitochondrial-like	800	7.43818e-110	0.79	2	P:oxidation-reduction process; F:oxidoreductase activity, acting on the aldehyde or oxo group of donors, NAD or NADP as acceptor		IPR015590 (PFAM); IPR016162 (G3DSA:3.40.605.GENE3D); IPR016163 (G3DSA:3.40.309.GENE3D); PTHR11699 (PANTHER); PTHR11699:SF145 (PANTHER); IPR016160 (PROSITE_PATTERNS); IPR029510 (PROSITE_PATTERNS); IPR016161 (SUPERFAMILY)
84481	aldehyde dehydrogenase mitochondrial-like	678	1.51047e-71	0.78	2	F:oxidoreductase activity; P:oxidation-reduction process		IPR016162 (G3DSA:3.40.605.GENE3D); IPR015590 (PFAM); PTHR11699 (PANTHER); PTHR11699:SF145 (PANTHER); IPR016161 (SUPERFAMILY)
84482	aldehyde dimeric nadp-preferring-like isoform 3	760	1.27352e-08	0.73	0	-		no IPS match
84483	aldehyde mitochondrial-like	1022	2.09238e-174	0.85	2	F:oxidoreductase activity; P:biological_process	-	IPR015590 (PFAM); IPR016160 (PROSITE); IPR016161 (SUPERFAMILY); IPR016162 (G3DSA:3.40.605.GENE3D); IPR016163 (G3DSA:3.40.309.GENE3D); PTHR11699 (PANTHER), PTHR11699:SF46 (PANTHER)
84485	aldehyde oxidase 2-like	618	3.06808e-55	0.73	3	F:oxidoreductase activity; P:biological_process; F:ion binding	-	IPR002346 (PFAM); IPR005107 (PFAM); IPR016166 (PROFILE); IPR016169 (G3DSA:3.30.465.GENE3D); G3DSA:3.30.390.50 (GENE3D), PTHR11908 (PANTHER), PTHR11908:SF5 (PANTHER)
84488	aldo-keto reductase	197	3.99771e-21	0.82	2	P:biological_process; F:oxidoreductase activity	-	IPR023210 (PFAM); IPR023210 (G3DSA:3.20.20.GENE3D); IPR001395 (PANTHER); PTHR11732:SF183 (PANTHER); IPR018170 (PROSITE_PATTERNS); IPR023210 (SUPERFAMILY)
84491	aldo-keto reductase, putative	1169	4.86016e-97	0.66	3	P:oxidation-reduction process; F:oxidoreductase activity; F:alditol:NADP+ 1-oxidoreductase activity		G3DSA:3.40.1310.20 (GENE3D)
84502	aldose reductase-like isoform 1	361	6.94915e-16	0.69	2	P:oxidation-reduction process; F:oxidoreductase activity		IPR023210 (G3DSA:3.20.20.GENE3D); IPR023210 (PFAM); PTHR11732:SF173 (PANTHER); IPR001395 (PANTHER); IPR023210 (SUPERFAMILY)
84494	aldose reductase, putative	252	2.39496e-22	0.67	3	P:oxidation-reduction process; F:oxidoreductase activity; F:alditol:NADP+ 1-oxidoreductase activity		no IPS match
84499	aldose reductase, putative	1312	1.68872e-111	0.7	2	P:oxidation-reduction process; F:oxidoreductase activity		IPR020471 (PRINTS); IPR023210 (PFAM); IPR023210 (G3DSA:3.20.20.GENE3D); IPR020471 (PIRSF); IPR001395 (PANTHER); PTHR11732:SF192 (PANTHER); IPR018170 (PROSITE_PATTERNS); IPR018170 (PROSITE_PATTERNS); IPR018170 (PROSITE_PATTERNS); IPR023210 (SUPERFAMILY)
84507	alkaline ceramidase-like isoform 1	2975	1.85858e-121	0.86	0	-		no IPS match
84508	alkaline phosphatase	502	1.60185e-31	0.59	2	P:biological_process; F:phosphatase activity	-	IPR001952 (PRINTS); IPR017849 (G3DSA:3.40.720.GENE3D); IPR017850 (SUPERFAMILY); PTHR11596 (PANTHER)
84509	alkaline phosphatase	1890	0	0.7	2	P:biological_process; F:phosphatase activity	-	IPR001952 (PRINTS); IPR017849 (G3DSA:3.40.720.GENE3D); IPR017850 (SUPERFAMILY); PTHR11596 (PANTHER), PTHR11596:SF11 (PANTHER), SignalP-NN(euk) (SIGNALP)
84510	alkaline tissue-nonspecific isozyme	286	1.22084e-37	0.84	5	P:biological_process; F:phosphatase activity; P:lipid metabolic process; P:cellular amino acid metabolic process; P:cellular nitrogen compound metabolic process; P:biosynthetic process; P:cofactor metabolic process	(3.1) Acting on ester bonds	IPR017849 (G3DSA:3.40.720.GENE3D); IPR001952 (PFAM); PTHR11596 (PANTHER); IPR017850 (SUPERFAMILY)
84511	alkaline tissue-nonspecific isozyme-like	1764	0	0.7	2	P:biological_process; F:phosphatase activity	-	IPR001952 (PRINTS); IPR017849 (G3DSA:3.40.720.GENE3D); IPR017850 (SUPERFAMILY); IPR018299 (PROSITE); PTHR11596 (PANTHER), SignalP-NN(euk) (SIGNALP)
84506	alk tyrosine kinase receptor	316	4.03542e-14	0.55	2	F:molecular_function	-	IPR000998 (PFAM); IPR000998 (PROSITE_PROFILES); IPR013320 (SUPERFAMILY)
84517	alkylated dna repair protein alkb homolog 1	434	3.32509e-26	0.61	3	P:oxidation-reduction process; F:oxidoreductase activity, acting on paired donors, with incorporation or reduction of molecular oxygen, 2-oxoglutarate as one donor, and incorporation of one atom each of oxygen into both donors; F:oxidoreductase activity		IPR027450 (G3DSA:2.60.120.GENE3D); PTHR16557 (PANTHER); PTHR16557:SF2 (PANTHER)
84520	alkylated dna repair protein alkb homolog 8-like	484	2.04378e-15	0.54	2	F:molecular_function	-	IPR000504 (PFAM); IPR012677 (G3DSA:3.30.70.GENE3D); PTHR13069 (PANTHER), PTHR13069:SF12 (PANTHER), SSF54928 (SUPERFAMILY)
84523	alkyldihydroxyacetonephosphate synthase-like	283	7.90719e-19	0.7	0	-		no IPS match
84512	alkyl hydroperoxide reductase subunit c-like	459	6.4143e-68	0.84	3	P:oxidation-reduction process; F:antioxidant activity; F:oxidoreductase activity		IPR000866 (PFAM); IPR012336 (G3DSA:3.40.30.GENE3D); IPR024706 (PIRSF); PTHR10681:SF97 (PANTHER); PTHR10681 (PANTHER); IPR012336 (PROSITE_PROFILES); IPR012336 (SUPERFAMILY)
84516	alkyl hydroperoxide reductase subunit c-like	341	1.60911e-46	0.87	4	P:biological_process; F:molecular_function; F:oxidoreductase activity; P:response to stress	(1.1) Acting on the CH-OH group of donors	IPR000866 (PFAM); IPR012336 (G3DSA:3.40.30.GENE3D); IPR017559 (PTHR10681:PANTHER); PTHR10681 (PANTHER)
84525	allatostatin-a receptor-like	287	2.22721e-20	0.66	0	-		no IPS match
84528	allototropin	1218	6.45022e-16	0.54	0	-		no IPS match
84585	alpha-1-inhibitor 3	821	8.15351e-49	0.68	4	P:negative regulation of endopeptidase activity; C:extracellular space; C:extracellular region; F:endopeptidase inhibitor activity		PTHR11412 (PANTHER), PTHR11412:SF36 (PANTHER)
84589	alpha-2b adrenergic receptor-like	426	1.21134e-87	0.95	4	P:signal transduction; C:cellular_component; F:signal transducer activity	-	IPR000276 (PRINTS); G3DSA:1.20.1070.10 (GENE3D); IPR000276 (PFAM); PTHR24248 (PANTHER); PTHR24248:SF59 (PANTHER); IPR000276 (PROSITE_PATTERNS); NON_CYTOPLASMIC_DOMAIN (PHOBIUS); NON_CYTOPLASMIC_DOMAIN (PHOBIUS); TRANSMEMBRANE (PHOBIUS); TRANSMEMBRANE (PHOBIUS); CYTOPLASMIC_DOMAIN (PHOBIUS); TRANSMEMBRANE (PHOBIUS); NON_CYTOPLASMIC_DOMAIN (PHOBIUS); CYTOPLASMIC_DOMAIN (PHOBIUS); TRANSMEMBRANE (PHO…
84588	alpha-2-macroglobulin precursor, putative	2999	0	0.79	3	C:extracellular space; F:enzyme regulator activity; P:protein maturation	-	IPR001599 (PFAM); IPR008930 (SUPERFAMILY); IPR009048 (G3DSA:2.60.40.GENE3D); IPR011626 (PFAM); IPR019565 (PFAM); IPR019742 (PROSITE); G3DSA:1.50.10.20 (GENE3D), PTHR11412 (PANTHER), PTHR11412:SF60 (PANTHER)
84530	alpha 3 glucosyltransferase cg32076-pa	1816	2.48106e-60	0.52	3	F:dolichyl-phosphate-glucose-glycolipid alpha-glucosyltransferase activity; C:endoplasmic reticulum membrane; P:dolichol-linked oligosaccharide biosynthetic process		IPR016900 (PIRSF); IPR016900 (PFAM); PTHR12989:SF10 (PANTHER); IPR016900 (PANTHER); NON_CYTOPLASMIC_DOMAIN (PHOBIUS); TRANSMEMBRANE (PHOBIUS); NON_CYTOPLASMIC_DOMAIN (PHOBIUS); TRANSMEMBRANE (PHOBIUS); TRANSMEMBRANE (PHOBIUS); TRANSMEMBRANE (PHOBIUS); NON_CYTOPLASMIC_DOMAIN (PHOBIUS); TRANSMEMBRANE (PHOBIUS); NON_CYTOPLASMIC_DOMAIN (PHOBIUS); CYTOPLASMIC_DOMAIN (PHOBIUS); CYTOPLASMIC_DOMAIN (PHOB…
84597	alpha-aminoadipic semialdehyde mitochondrial-like	3306	0	0.87	2	F:oxidoreductase activity; P:biological_process	-	IPR005097 (PFAM); IPR007698 (PFAM); IPR007886 (PFAM); IPR016040 (G3DSA:3.40.50.GENE3D); G3DSA:1.10.1870.10 (GENE3D), G3DSA:3.30.360.10 (GENE3D), G3DSA:3.40.50.1770 (GENE3D), PTHR11133 (PANTHER), PTHR11133:SF1 (PANTHER), SSF51735 (SUPERFAMILY), SSF52283 (SUPERFAMILY), SSF55347 (SUPERFAMILY)
84534	alpha amylase	681	1.12418e-57	0.68	0	-		no IPS match
84535	alpha amylase	94	7.19517e-07	0.74	0	-		SignalP-NN(euk) (SIGNALP)
84598	alpha-amylase	251	5.79187e-07	0.76	0	-		no IPS match
84599	alpha-amylase	1802	0	0.72	3	F:molecular_function; P:carbohydrate metabolic process; F:ion binding	-	IPR006046 (PRINTS); IPR006047 (PFAM); IPR006048 (PFAM); IPR006589 (SMART); IPR013780 (G3DSA:2.60.40.GENE3D); IPR013781 (G3DSA:3.20.20.GENE3D); IPR015902 (PANTHER); IPR017853 (SUPERFAMILY); PTHR10357:SF26 (PANTHER), SignalP-NN(euk) (SIGNALP), SSF51011 (SUPERFAMILY)
84600	alpha-amylase	1911	0	0.73	3	F:molecular_function; P:carbohydrate metabolic process; F:ion binding	-	IPR006046 (PRINTS); IPR006047 (PFAM); IPR006048 (PFAM); IPR006589 (SMART); IPR013780 (G3DSA:2.60.40.GENE3D); IPR013781 (G3DSA:3.20.20.GENE3D); IPR015902 (PANTHER); IPR017853 (SUPERFAMILY); PTHR10357:SF26 (PANTHER), SignalP-NN(euk) (SIGNALP), SSF51011 (SUPERFAMILY)
84602	alpha-amylase	345	6.43767e-27	0.84	3	P:carbohydrate metabolic process; F:ion binding; F:molecular_function	-	no IPS match
84604	alpha-aspartyl dipeptidase, putative	1072	4.78172e-12	0.7	1	F:molecular_function	-	TRANSMEMBRANE (PHOBIUS); CYTOPLASMIC_DOMAIN (PHOBIUS); NON_CYTOPLASMIC_DOMAIN (PHOBIUS); TMhelix (TMHMM)
84577	alpha-( )-fucosyltransferase	5497	0	0.72	1	F:molecular_function	-	IPR001452 (SMART); IPR027350 (PROFILE); G3DSA:2.30.30.40 (GENE3D), PTHR13132 (PANTHER), PTHR13132:SF3 (PANTHER), PF14604 (PFAM)
84580	alpha-( )-fucosyltransferase 10-like	773	1.38297e-08	0.59	9	F:transferase activity; C:Golgi cisterna membrane; C:integral to membrane; C:membrane; F:transferase activity, transferring glycosyl groups; P:fucosylation; C:Golgi apparatus; F:fucosyltransferase activity; P:protein glycosylation		no IPS match
84583	alpha-( )-fucosyltransferase-like isoform 2	572	5.10526e-39	0.64	1	F:protein binding		G3DSA:2.30.30.40 (GENE3D); PTHR13132 (PANTHER); IPR027350 (PROSITE_PROFILES); IPR001452 (SUPERFAMILY)
54694	-alpha-glucan branching	450	1.11665e-79	0.89	6	F:hydrolase activity, acting on glycosyl bonds; P:generation of precursor metabolites and energy; P:biosynthetic process; P:carbohydrate metabolic process; F:ion binding; F:transferase activity, transferring glycosyl groups	(2.4) Glycosyltransferases	IPR015902 (PANTHER); PTHR10357:SF110 (PANTHER); IPR017853 (SUPERFAMILY)
84610	alpha-mannosidase, putative	1044	0	0.87	4	F:hydrolase activity, acting on glycosyl bonds; F:molecular_function; P:carbohydrate metabolic process; F:ion binding	(3.2) Glycosylases	IPR000602 (PFAM); IPR011330 (SUPERFAMILY); IPR027291 (G3DSA:3.20.110.GENE3D); PTHR11607 (PANTHER), PTHR11607:SF4 (PANTHER)
84567	alpha- -mannosyl-glycoprotein 2-beta-n-	521	9.68704e-60	0.87	3	C:Golgi apparatus; F:transferase activity, transferring glycosyl groups; P:cellular protein modification process; P:biosynthetic process; P:carbohydrate metabolic process	(2.4) Glycosyltransferases	IPR029044 (G3DSA:3.90.550.GENE3D); IPR004139 (PFAM); G3DSA:3.10.180.20 (GENE3D); PTHR10468:SF0 (PANTHER); IPR004139 (PANTHER); IPR029044 (SUPERFAMILY)
84568	alpha- -mannosyl-glycoprotein 2-beta-n-acetylglucosaminyltransferase	3314	0	0.75	3	C:Golgi apparatus; P:cellular protein modification process; P:biosynthetic process; P:carbohydrate metabolic process; F:transferase activity, transferring glycosyl groups	(2.4) Glycosyltransferases	IPR004139 (PANTHER); G3DSA:3.10.180.20 (GENE3D), G3DSA:3.90.550.10 (GENE3D), SignalP-NN(euk) (SIGNALP), tmhmm (TMHMM), SSF53448 (SUPERFAMILY)
84571	alpha- -mannosyl-glycoprotein 4-beta-n-acetylglucosaminyltransferase b-like	125	6.18202e-07	0.76	3	P:carbohydrate metabolic process; C:membrane; F:transferase activity, transferring hexosyl groups		no IPS match
84573	alpha- -mannosyltransferase	470	1.19963e-19	0.78	1	F:molecular_function	-	tmhmm (TMHMM)
84574	alpha- -mannosyltransferase alg2-like	2439	1.44841e-155	0.72	2	P:biosynthetic process; F:transferase activity, transferring glycosyl groups	(2.4) Glycosyltransferases	IPR001296 (PFAM); IPR027054 (PTHR12526:PANTHER); G3DSA:3.40.50.2000 (GENE3D), PTHR12526 (PANTHER), PF13439 (PFAM), tmhmm (TMHMM), SSF53756 (SUPERFAMILY)
84539	alpha methylacyl-coa racemase	2194	1.05415e-162	0.75	2	F:molecular_function; P:biological_process	-	IPR003673 (PANTHER); IPR023606 (G3DSA:3.40.50.GENE3D); SignalP-NN(euk) (SIGNALP), tmhmm (TMHMM)
84617	alpha-n-acetyl glucosaminidase	2989	0	0.72	0	-		IPR007781 (PANTHER); IPR024240 (PFAM); IPR024732 (PFAM); IPR024733 (PFAM); SignalP-NN(euk) (SIGNALP)
84543	alpha n-terminal protein methyltransferase 1a-like isoform 1	1052	2.4166e-78	0.75	2	F:methyltransferase activity; P:N-terminal protein amino acid methylation		IPR008576 (PFAM); IPR029063 (G3DSA:3.40.50.GENE3D); IPR008576 (PIRSF); IPR008576 (PANTHER); IPR029063 (SUPERFAMILY)
84544	alpha partial	248	1.27122e-30	0.82	0	-		no IPS match
84547	alpha platelet-derived growth factor receptor	2074	4.68984e-76	0.47	2	F:molecular_function	-	IPR003598 (SMART); IPR003599 (SMART); IPR007110 (PROFILE); IPR013098 (PFAM); IPR013106 (PFAM); IPR013783 (G3DSA:2.60.40.GENE3D); PR01832 (PRINTS), PTHR10489 (PANTHER), PF13895 (PFAM), SignalP-NN(euk) (SIGNALP), SSF48726 (SUPERFAMILY)
84550	alpha spectrin	131	1.9978e-08	0.88	1	F:ion binding	-	no IPS match
84618	alpha-spectrin	461	1.64396e-39	0.91	0	-		no IPS match
84622	alpha-spectrin	137	1.55017e-13	0.83	0	-		NON_CYTOPLASMIC_DOMAIN (PHOBIUS); CYTOPLASMIC_DOMAIN (PHOBIUS); TRANSMEMBRANE (PHOBIUS); TMhelix (TMHMM)
84627	alpha-tocopherol transfer	849	2.05307e-33	0.49	0	-		IPR001251 (PFAM); IPR001251 (G3DSA:3.40.525.GENE3D); PTHR10174:SF107 (PANTHER); PTHR10174 (PANTHER); IPR001251 (PROSITE_PROFILES); IPR001251 (SUPERFAMILY)
84629	alpha-tocopherol transfer	2588	1.87706e-75	0.71	3	F:molecular_function; C:intracellular; P:transport	-	IPR001071 (PRINTS); IPR001251 (G3DSA:3.40.525.GENE3D); IPR011074 (SUPERFAMILY); PTHR10174 (PANTHER), PTHR10174:SF79 (PANTHER)
84632	alpha-tocopherol transfer	1924	5.84845e-79	0.61	3	P:transport; F:transporter activity; C:intracellular		IPR001071 (PRINTS); IPR001251 (PFAM); IPR001251 (G3DSA:3.40.525.GENE3D); PTHR10174:SF35 (PANTHER); PTHR10174 (PANTHER); SIGNAL_PEPTIDE (PHOBIUS); SIGNAL_PEPTIDE_C_REGION (PHOBIUS); SIGNAL_PEPTIDE_N_REGION (PHOBIUS); SIGNAL_PEPTIDE_H_REGION (PHOBIUS); NON_CYTOPLASMIC_DOMAIN (PHOBIUS); IPR001251 (PROSITE_PROFILES); IPR011074 (SUPERFAMILY); IPR001251 (SUPERFAMILY)
84636	alpha-tocopherol transfer	1584	3.24948e-103	0.69	3	F:molecular_function; C:intracellular; P:transport	-	IPR001071 (PRINTS); IPR001251 (G3DSA:3.40.525.GENE3D); IPR011074 (SMART); PTHR10174 (PANTHER), PTHR10174:SF30 (PANTHER)
84639	alpha-tocopherol transfer	214	3.96117e-08	0.7	0	-		IPR001251 (G3DSA:3.40.525.GENE3D); PTHR10174 (PANTHER)
84640	alpha-tocopherol transfer	1602	1.60621e-11	0.72	3	P:transport; C:intracellular; F:transporter activity		TRANSMEMBRANE (PHOBIUS); CYTOPLASMIC_DOMAIN (PHOBIUS); NON_CYTOPLASMIC_DOMAIN (PHOBIUS); CYTOPLASMIC_DOMAIN (PHOBIUS); TRANSMEMBRANE (PHOBIUS); TMhelix (TMHMM); TMhelix (TMHMM)
84643	alpha-tocopherol transfer	341	1.80434e-08	0.72	0	-		no IPS match
84644	alpha-tocopherol transfer isoform 2	289	1.27156e-10	0.66	0	-		no IPS match
84648	alpha-tubulin	2317	0	0.99	8	C:cytoskeleton; C:protein complex; P:protein complex assembly; P:nucleobase-containing compound catabolic process; P:small molecule metabolic process; P:biological_process; F:GTPase activity; C:cytoplasm; F:ion binding; F:structural molecule activity	-	IPR000217 (PRINTS); IPR002452 (PRINTS); IPR003008 (G3DSA:3.40.50.GENE3D); IPR008280 (SUPERFAMILY); IPR017975 (PROSITE); IPR018316 (G3DSA:3.30.1330.GENE3D); IPR023123 (G3DSA:1.10.287.GENE3D)
84649	alpha-tubulin	92	1.09261e-12	1	8	C:cytoskeleton; C:protein complex; P:protein complex assembly; P:nucleobase-containing compound catabolic process; P:small molecule metabolic process; P:biological_process; F:GTPase activity; F:structural molecule activity; C:cytoplasm; F:ion binding	-	IPR003008 (G3DSA:3.40.50.GENE3D); IPR000217 (PANTHER)
84653	alpha-tubulin isoform 1	90	1.73102e-08	0.86	8	C:cytoskeleton; C:protein complex; P:protein complex assembly; P:nucleobase-containing compound catabolic process; P:small molecule metabolic process; P:biological_process; F:GTPase activity; F:structural molecule activity; C:cytoplasm; F:ion binding	-	IPR018316 (G3DSA:3.30.1330.GENE3D); IPR018316 (PFAM); IPR008280 (SUPERFAMILY)
84655	alpha-tubulin n-acetyltransferase-like	1494	7.03562e-81	0.68	2	F:tubulin N-acetyltransferase activity; P:alpha-tubulin acetylation		IPR007965 (PFAM); IPR007965 (PANTHER); PTHR12327:SF0 (PANTHER); IPR007965 (HAMAP)
84562	alpha tubulin partial	152	3.46703e-23	0.92	3	F:GTPase activity; C:microtubule; P:microtubule-based process		IPR003008 (G3DSA:3.40.50.GENE3D); IPR003008 (PFAM); IPR000217 (PANTHER); IPR003008 (SUPERFAMILY)
84657	amidotransferase subunit	2489	0	0.72	1	F:molecular_function	-	IPR000120 (PANTHER); IPR020556 (PROSITE); IPR023631 (G3DSA:3.90.1300.GENE3D); PTHR11895:SF5 (PANTHER), SignalP-NN(euk) (SIGNALP), tmhmm (TMHMM)
84664	amine oxidase	854	2.57533e-37	0.67	2	F:oxidoreductase activity; P:oxidation-reduction process		G3DSA:3.50.50.60 (GENE3D); IPR002937 (PFAM); PTHR10742 (PANTHER); PTHR10742:SF257 (PANTHER); SSF51905 (SUPERFAMILY)
84668	amino acid transporter	574	3.86024e-07	0.73	1	C:cellular_component	-	no IPS match
52277	Aminoacylase-1, putative	218	4.30826e-14	0.75	2	P:biological_process; F:molecular_function	-	no IPS match
84670	aminoglycoside phosphotransferase domain-containing protein 1-like	619	1.37525e-39	0.67	1	F:transferase activity, transferring phosphorus-containing groups		IPR002575 (PFAM); G3DSA:3.90.1200.10 (GENE3D); PTHR21064:SF1 (PANTHER); PTHR21064 (PANTHER); IPR011009 (SUPERFAMILY)
84672	aminomethyltransferase,putative	4043	5.98221e-45	0.67	6	F:methyltransferase activity; C:cytoplasm; P:cellular amino acid metabolic process; P:catabolic process; F:molecular_function	(2.1) Transferring one-carbon groups	IPR006222 (PFAM); IPR006223 (PTHR13847:PANTHER); IPR013977 (PFAM); IPR027266 (G3DSA:3.30.1360.GENE3D); G3DSA:2.40.30.110 (GENE3D), PTHR13847 (PANTHER), SSF101790 (SUPERFAMILY), SSF103025 (SUPERFAMILY)
84675	aminopeptidase -like isoform 2	272	2.23292e-18	0.71	0	-		G3DSA:3.40.630.10 (GENE3D); PTHR11963:SF9 (PANTHER); PTHR11963 (PANTHER); SSF53187 (SUPERFAMILY)
84690	aminopeptidase-like protein	2947	8.82223e-113	0.49	3	P:biological_process; F:peptidase activity; F:ion binding	-	IPR001930 (PANTHER); IPR014782 (PRINTS); IPR024571 (PFAM); G3DSA:1.10.390.10 (GENE3D), PTHR11533:SF18 (PANTHER), SSF55486 (SUPERFAMILY), SSF63737 (SUPERFAMILY)
84677	aminopeptidase n	5354	0	0.85	4	F:peptidase activity; P:biological_process; F:ion binding	(3.4) Acting on peptide bonds (peptide hydrolases)	SignalP-NN(euk) (SIGNALP)
84680	aminopeptidase n-10	1725	6.88405e-159	0.83	2	P:biological_process; F:peptidase activity	(3.4) Acting on peptide bonds (peptide hydrolases)	IPR001930 (PANTHER); IPR015568 (PTHR11533:PANTHER); IPR024571 (PFAM); G3DSA:1.10.390.10 (GENE3D), SSF55486 (SUPERFAMILY)
84681	aminopeptidase n-12	106	8.03114e-10	0.76	0	-		no IPS match
84684	aminopeptidase n-like	651	5.30983e-44	0.59	0	-		no IPS match
84685	aminopeptidase n-like	2557	3.43433e-65	0.5	3	F:metallopeptidase activity; F:zinc ion binding; P:proteolysis		IPR014782 (PRINTS); G3DSA:1.10.390.10 (GENE3D); IPR024571 (PFAM); IPR014782 (PFAM); PTHR11533:SF147 (PANTHER); IPR001930 (PANTHER); SSF55486 (SUPERFAMILY)
84687	aminopeptidase n-like	2790	1.0246e-104	0.76	0	-		no IPS match
84689	aminopeptidase n-like isoform 1	2505	0	0.76	3	P:biological_process; F:peptidase activity; F:ion binding	-	IPR001930 (PANTHER); IPR014782 (PRINTS); IPR024571 (PFAM); G3DSA:1.10.390.10 (GENE3D), PTHR11533:SF52 (PANTHER), SSF55486 (SUPERFAMILY), SSF63737 (SUPERFAMILY)
84727	ammar1 transposase	4633	3.1315e-21	0.46	4	F:transposase activity; P:DNA integration; P:transposition, DNA-mediated; F:DNA binding		tmhmm (TMHMM)
85193	amme syndrome candidate gene 1 protein homolog isoform 1	1496	1.14034e-23	0.92	0	-		no IPS match
85197	ammonium transporter, putative	691	1.77105e-11	0.58	4	C:integral to membrane; C:membrane; F:ammonium transmembrane transporter activity; P:ammonium transmembrane transport		no IPS match
85195	ammonium transporter rh type b- partial	251	5.03575e-09	0.78	3	F:transmembrane transporter activity; P:transport; C:cellular_component	-	IPR024041 (PFAM); G3DSA:1.10.3430.10 (GENE3D), PTHR11883 (PANTHER), tmhmm (TMHMM)
85194	ammonium transport-like protein	538	2.76245e-51	0.79	3	P:transmembrane transport; C:cellular_component; F:transmembrane transporter activity	-	IPR001905 (PANTHER); IPR024041 (PFAM); G3DSA:1.10.3430.10 (GENE3D), PTHR11730:SF5 (PANTHER), SignalP-NN(euk) (SIGNALP), tmhmm (TMHMM)
85218	amp-binding enzyme	1466	7.12353e-34	0.73	2	P:metabolic process; F:catalytic activity		NON_CYTOPLASMIC_DOMAIN (PHOBIUS); TRANSMEMBRANE (PHOBIUS); CYTOPLASMIC_DOMAIN (PHOBIUS); TMhelix (TMHMM)
85205	amp deaminase 2-like isoform 2	739	3.81016e-40	0.66	4	P:IMP biosynthetic process; F:AMP deaminase activity; F:deaminase activity; P:purine ribonucleoside monophosphate biosynthetic process		no IPS match
52094	AMP deaminase, putative	262	1.38314e-11	0.56	5	P:IMP biosynthetic process; F:AMP deaminase activity; F:deaminase activity; F:hydrolase activity; P:purine ribonucleoside monophosphate biosynthetic process		no IPS match
85206	amp dependent	1158	1.94847e-51	0.52	1	P:small molecule metabolic process; P:lipid metabolic process	-	IPR011047 (SUPERFAMILY); IPR018391 (SMART); IPR026897 (PTHR24095:PANTHER); IPR027295 (G3DSA:2.140.10.GENE3D); PTHR24095 (PANTHER), PF13360 (PFAM)
85209	amp dependent ligase	4705	0	0.81	2	F:molecular_function; P:biological_process	-	SignalP-NN(euk) (SIGNALP)
85221	amphoterin-induced protein 2	774	7.92722e-121	0.85	1	F:molecular_function	-	IPR000483 (SMART); IPR001611 (PFAM); IPR003591 (SMART); IPR007110 (PROFILE); IPR013783 (G3DSA:2.60.40.GENE3D); G3DSA:3.80.10.10 (GENE3D), PTHR24366 (PANTHER), PTHR24366:SF6 (PANTHER), PF13855 (PFAM), SSF48726 (SUPERFAMILY), SSF52058 (SUPERFAMILY)
85224	amyloid beta a4 precursor protein-binding family b member 2-like	3500	0	0.8	1	F:molecular_function	-	IPR001202 (SMART); IPR006020 (PFAM); IPR011993 (G3DSA:2.30.29.GENE3D); G3DSA:2.20.70.10 (GENE3D), PTHR14058 (PANTHER), SSF50729 (SUPERFAMILY)
85225	amyloid protein-binding protein 2	2565	0	0.72	0	-		SignalP-NN(euk) (SIGNALP)
85226	an1-type zinc finger	455	3.99021e-19	0.66	1	F:zinc ion binding		no IPS match
85227	an1-type zinc finger protein 6-like isoform 3	2349	4.6262e-56	0.7	2	F:ion binding; F:DNA binding	-	IPR000058 (G3DSA:4.10.1110.GENE3D); IPR002653 (PFAM); PTHR10634 (PANTHER), PTHR10634:SF7 (PANTHER), SSF118310 (SUPERFAMILY), SSF57716 (SUPERFAMILY)
85228	anamorsin homolog	136	1.12247e-13	0.85	6	P:cell death; C:cytoplasm; P:biological_process; F:methyltransferase activity	-	IPR007785 (PFAM); IPR007785 (PANTHER)
85229	anaphase-promoting complex	1067	1.88097e-104	0.88	0	-		no IPS match
85230	anaphase-promoting complex	825	7.07134e-49	0.65	4	F:molecular_function; C:nucleus; C:protein complex; P:mitosis; P:catabolic process	-	IPR011044 (SUPERFAMILY); IPR015943 (G3DSA:2.130.10.GENE3D); IPR024789 (PANTHER); SignalP-NN(euk) (SIGNALP)
85232	anaphase-promoting complex	2716	0	0.75	3	P:catabolic process; C:protein complex; C:intracellular; F:enzyme binding	-	IPR001373 (PFAM); IPR011991 (G3DSA:1.10.10.GENE3D); IPR014786 (PFAM); IPR016158 (SMART); G3DSA:1.20.1310.10 (GENE3D), G3DSA:4.10.1030.10 (GENE3D), PTHR11932 (PANTHER), PTHR11932:SF5 (PANTHER), SSF46785 (SUPERFAMILY)
85233	anaphase-promoting complex	475	5.7988e-19	0.69	1	C:anaphase-promoting complex		no IPS match
85235	anaphase-promoting complex subunit 1	3636	0	0.74	1	C:nucleus; C:protein complex	-	IPR024990 (PANTHER)
85243	anaphase-promoting complex subunit 11-like	806	1.05391e-48	0.94	4	P:cellular protein modification process; F:molecular_function; F:ion binding; C:nucleus; C:protein complex	(6.3) Forming carbon-nitrogen bonds	no IPS match
85240	anaphase-promoting complex subunit 1-like	430	5.69957e-29	0.67	1	C:anaphase-promoting complex		IPR024990 (PANTHER)
85247	anaphase-promoting subunit-	1151	3.3603e-101	0.66	1	F:molecular_function	-	IPR011990 (G3DSA:1.25.40.GENE3D); IPR026000 (PFAM); PTHR12830 (PANTHER), PTHR12830:SF8 (PANTHER)
85248	anarchy 1	1131	5.81867e-36	0.56	0	-		no IPS match
85249	and pleckstrin domain-containing	911	2.49229e-74	0.78	5	F:molecular_function; C:intracellular; P:signal transduction; P:nucleobase-containing compound catabolic process; P:small molecule metabolic process	-	IPR000219 (G3DSA:1.20.900.GENE3D); IPR011993 (G3DSA:2.30.29.GENE3D); PTHR12673 (PANTHER), PTHR12673:SF11 (PANTHER), SSF50729 (SUPERFAMILY)
85253	androgen-induced gene 1 isoform 2	2370	3.21682e-76	0.73	1	C:cellular_component	-	IPR006838 (PFAM); PTHR10989 (PANTHER), PTHR10989:SF9 (PANTHER), tmhmm (TMHMM)
85254	ang12 precursor	1036	6.2046e-07	0.43	0	-		no IPS match
85255	angiogenic factor with g patch and fha domains 1-like	514	1.86356e-25	0.53	1	F:nucleic acid binding		Coil (COILS); PTHR23106 (PANTHER)
85256	angiomotin, putative	3779	0	0.65	0	-		SignalP-NN(euk) (SIGNALP), tmhmm (TMHMM)
85258	angiopoietin-like 1 precursor	1514	1.0466e-61	0.56	3	F:receptor binding; C:extracellular space; P:signal transduction		Coil (COILS); IPR002181 (SMART); IPR002181 (PFAM); IPR014716 (G3DSA:3.90.215.GENE3D); PTHR19143 (PANTHER); NON_CYTOPLASMIC_DOMAIN (PHOBIUS); SIGNAL_PEPTIDE_C_REGION (PHOBIUS); SIGNAL_PEPTIDE_N_REGION (PHOBIUS); SIGNAL_PEPTIDE (PHOBIUS); SIGNAL_PEPTIDE_H_REGION (PHOBIUS); IPR002181 (PROSITE_PROFILES); IPR002181 (SUPERFAMILY)
85259	angiotensin-converting enzyme	500	1.40936e-57	0.69	4	P:biological_process; F:peptidase activity; C:cellular_component	(3.4) Acting on peptide bonds (peptide hydrolases)	IPR001548 (PRINTS); SSF55486 (SUPERFAMILY)
85260	angiotensin-converting enzyme-like	1097	7.65743e-106	0.8	4	P:biological_process; F:peptidase activity; C:cellular_component	(3.4) Acting on peptide bonds (peptide hydrolases)	IPR001548 (PRINTS); SSF55486 (SUPERFAMILY)
85261	angiotensin-converting enzyme-like isoform 2	4352	3.35399e-45	0.45	4	P:biological_process; F:peptidase activity; C:cellular_component	(3.4) Acting on peptide bonds (peptide hydrolases)	IPR001548 (PANTHER); SignalP-NN(euk) (SIGNALP), tmhmm (TMHMM), SSF55486 (SUPERFAMILY)
83020	-anhydro-d-fructose reductase-like isoform 2	150	2.89204e-14	0.9	2	F:oxidoreductase activity; P:oxidation-reduction process		IPR023210 (PFAM); IPR023210 (G3DSA:3.20.20.GENE3D); IPR001395 (PANTHER); PTHR11732:SF173 (PANTHER); IPR018170 (PROSITE_PATTERNS); IPR023210 (SUPERFAMILY)
85263	anion exchange	5168	0	0.76	4	F:transmembrane transporter activity; C:cellular_component; P:transport	-	IPR001717 (PRINTS); IPR003020 (PRINTS); IPR011531 (PFAM); IPR013769 (G3DSA:3.40.1100.GENE3D); IPR016152 (SUPERFAMILY); G3DSA:1.10.287.570 (GENE3D), PTHR11453:SF11 (PANTHER), tmhmm (TMHMM)
85264	anion exchange protein 2-like	4717	0	0.78	4	F:transmembrane transporter activity; C:cellular_component; P:transport	-	IPR001717 (PRINTS); IPR003020 (PRINTS); IPR011531 (PFAM); G3DSA:1.10.287.570 (GENE3D), PTHR11453:SF11 (PANTHER), SignalP-NN(euk) (SIGNALP), tmhmm (TMHMM)
85269	ank2 cg34416-pi	2764	3.99359e-102	0.65	0	-		no IPS match
85267	ank repeat and lem domain-containing protein kiaa0692	3465	4.46638e-129	0.5	1	F:molecular_function	-	IPR002110 (SMART); IPR011320 (G3DSA:3.40.970.GENE3D); IPR020683 (G3DSA:1.25.40.GENE3D); PTHR20976 (PANTHER), PTHR20976:SF0 (PANTHER)
85388	ankyrin-1-like isoform 1	391	2.22463e-15	0.58	1	F:molecular_function	-	IPR002110 (PRINTS); IPR020683 (G3DSA:1.25.40.GENE3D); PTHR24198 (PANTHER), PF13637 (PFAM)
85386	ankyrin-1, putative	165	4.10025e-08	0.65	1	F:molecular_function	-	IPR002110 (PROFILE); IPR020683 (G3DSA:1.25.40.GENE3D); PTHR24198 (PANTHER), SignalP-NN(euk) (SIGNALP)
85273	ankyrin isoform u	1365	1.88447e-39	0.45	5	C:cellular_component; P:biological_process	-	IPR002110 (PRINTS); IPR002110 (SMART); IPR020683 (PFAM); IPR020683 (G3DSA:1.25.40.GENE3D); IPR020683 (G3DSA:1.25.40.GENE3D); PF13637 (PFAM); PTHR24198 (PANTHER); IPR020683 (PROSITE_PROFILES); IPR002110 (PROSITE_PROFILES); IPR002110 (PROSITE_PROFILES); IPR002110 (PROSITE_PROFILES); IPR002110 (PROSITE_PROFILES); IPR002110 (PROSITE_PROFILES); IPR002110 (PROSITE_PROFILES); IPR002110 (PROSITE_PROFILES…
85274	ankyrin repeat and btb domain containing 2	233	5.25084e-31	0.91	0	-		no IPS match
85276	ankyrin repeat and btb poz domain-containing protein btbd11-like	691	1.49478e-124	0.88	1	F:molecular_function	-	IPR000210 (SMART); IPR011333 (G3DSA:3.30.710.GENE3D); IPR013069 (PFAM); PTHR24413 (PANTHER), PTHR24413:SF13 (PANTHER)
85280	ankyrin repeat and death domain containing 1a	349	2.47317e-09	0.57	1	F:protein binding		IPR002110 (SMART); IPR020683 (PFAM); IPR020683 (G3DSA:1.25.40.GENE3D); PTHR24198 (PANTHER); IPR002110 (PROSITE_PROFILES); IPR002110 (PROSITE_PROFILES); IPR020683 (PROSITE_PROFILES); IPR020683 (SUPERFAMILY)
85281	ankyrin repeat and death domain-containing protein 1a-like	978	9.50808e-10	0.59	1	F:protein binding		IPR002110 (SMART); IPR020683 (G3DSA:1.25.40.GENE3D); IPR020683 (PFAM); PTHR24193 (PANTHER); IPR002110 (PROSITE_PROFILES); IPR020683 (PROSITE_PROFILES); IPR002110 (PROSITE_PROFILES); IPR020683 (SUPERFAMILY)
85287	ankyrin repeat and death domain-containing protein 1a-like	882	1.31052e-18	0.48	1	F:protein binding		IPR002110 (PRINTS); IPR002110 (SMART); IPR020683 (G3DSA:1.25.40.GENE3D); IPR020683 (PFAM); PF13637 (PFAM); IPR020683 (G3DSA:1.25.40.GENE3D); IPR020683 (G3DSA:1.25.40.GENE3D); PTHR24198 (PANTHER); IPR020683 (PROSITE_PROFILES); IPR002110 (PROSITE_PROFILES); IPR002110 (PROSITE_PROFILES); IPR020683 (SUPERFAMILY)
85291	ankyrin repeat and fyve domain-containing protein 1-like	4190	0	0.77	2	F:molecular_function; F:ion binding	-	IPR000210 (SMART); IPR000306 (PFAM); IPR002110 (PFAM); IPR011011 (SUPERFAMILY); IPR011333 (G3DSA:3.30.710.GENE3D); IPR013069 (PFAM); IPR013083 (G3DSA:3.30.40.GENE3D); IPR017455 (PROFILE); IPR020683 (G3DSA:1.25.40.GENE3D); PTHR24189 (PANTHER), PTHR24189:SF0 (PANTHER), PF13637 (PFAM)
85292	ankyrin repeat and fyve domain-containing protein 1-like	1002	4.49618e-76	0.75	2	F:molecular_function; F:DNA binding	-	IPR002110 (SMART); IPR009057 (SUPERFAMILY); IPR020683 (G3DSA:1.25.40.GENE3D); PTHR24189 (PANTHER), PTHR24189:SF0 (PANTHER), PF13565 (PFAM), PF13857 (PFAM)
85293	ankyrin repeat and fyve domain-containing protein 1-like	1093	5.81654e-76	0.75	2	F:molecular_function; F:DNA binding	-	IPR002110 (SMART); IPR009057 (G3DSA:1.10.10.GENE3D); IPR020683 (G3DSA:1.25.40.GENE3D); PTHR24189 (PANTHER), PTHR24189:SF0 (PANTHER), PF13551 (PFAM), PF13857 (PFAM)
85296	ankyrin repeat and ibr domain-containing protein 1	1398	3.29457e-11	0.94	0	-		no IPS match
85298	ankyrin repeat and kh domain-containing protein mask	847	1.79117e-53	0.98	0	-		Coil (COILS); SIGNAL_PEPTIDE (PHOBIUS); NON_CYTOPLASMIC_DOMAIN (PHOBIUS); SIGNAL_PEPTIDE_C_REGION (PHOBIUS); SIGNAL_PEPTIDE_H_REGION (PHOBIUS); SIGNAL_PEPTIDE_N_REGION (PHOBIUS)
85301	ankyrin repeat and kh domain-containing protein mask-like isoform 1	558	1.07267e-08	0.72	0	-		SignalP-NN(euk) (SIGNALP)
85302	ankyrin repeat and lem domain-containing protein 2-like	697	1.30687e-26	0.53	0	-		PTHR20976 (PANTHER); PTHR20976:SF1 (PANTHER)
85304	ankyrin repeat and sam domain-containing protein 1a-like	350	1.25001e-36	0.97	0	-		no IPS match
85306	ankyrin repeat and sam domain-containing protein 3- partial	245	6.98265e-08	0.64	1	F:protein binding		IPR013761 (G3DSA:1.10.150.GENE3D); IPR021129 (PFAM); PTHR10627 (PANTHER); PTHR10627:SF36 (PANTHER); IPR001660 (PROSITE_PROFILES); IPR013761 (SUPERFAMILY)
85309	ankyrin repeat and zinc finger domain-containing protein 1-like	2657	2.24298e-156	0.65	2	F:molecular_function; F:ion binding	-	IPR002110 (PFAM); IPR007087 (PROSITE); IPR020683 (G3DSA:1.25.40.GENE3D); PTHR16036 (PANTHER)
85357	ankyrin repeat-containing	3810	5.70846e-53	0.43	1	F:molecular_function	-	IPR002110 (PFAM); IPR020683 (G3DSA:1.25.40.GENE3D); PTHR24198 (PANTHER), tmhmm (TMHMM)
85364	ankyrin repeat-containing	732	3.69644e-15	0.45	1	F:protein binding		IPR002110 (SMART); IPR020683 (G3DSA:1.25.40.GENE3D); PF13637 (PFAM); IPR020683 (PFAM); IPR020683 (G3DSA:1.25.40.GENE3D); PTHR24198 (PANTHER); IPR002110 (PROSITE_PROFILES); IPR020683 (PROSITE_PROFILES); IPR020683 (SUPERFAMILY)
85365	ankyrin repeat-containing	971	3.78214e-29	0.55	1	F:protein binding		IPR002110 (PRINTS); IPR002110 (SMART); IPR002110 (PFAM); IPR020683 (PFAM); IPR020683 (G3DSA:1.25.40.GENE3D); PTHR24198 (PANTHER); SIGNAL_PEPTIDE_H_REGION (PHOBIUS); NON_CYTOPLASMIC_DOMAIN (PHOBIUS); SIGNAL_PEPTIDE (PHOBIUS); SIGNAL_PEPTIDE_N_REGION (PHOBIUS); SIGNAL_PEPTIDE_C_REGION (PHOBIUS); IPR002110 (PROSITE_PROFILES); IPR002110 (PROSITE_PROFILES); IPR002110 (PROSITE_PROFILES); IPR002110 (PRO…
85370	ankyrin repeat-containing	2765	2.24091e-38	0.57	1	F:protein binding		IPR002110 (PRINTS); IPR002110 (SMART); IPR020683 (G3DSA:1.25.40.GENE3D); IPR020683 (PFAM); PTHR24170 (PANTHER); IPR002110 (PROSITE_PROFILES); IPR002110 (PROSITE_PROFILES); IPR020683 (PROSITE_PROFILES); IPR002110 (PROSITE_PROFILES); IPR020683 (SUPERFAMILY)
85372	ankyrin repeat-containing	2704	2.20691e-115	0.64	2	P:signal transduction; F:molecular_function	-	IPR001496 (SMART); IPR002110 (PRINTS); IPR020683 (G3DSA:1.25.40.GENE3D); PTHR24198 (PANTHER), PF13637 (PFAM)
85310	ankyrin repeat domain 28	199	1.43156e-10	0.62	1	F:molecular_function	-	IPR002110 (PROFILE); IPR020683 (G3DSA:1.25.40.GENE3D); PTHR24193 (PANTHER)
85313	ankyrin repeat domain 54	768	1.66932e-16	0.59	0	-		TMhelix (TMHMM); TMhelix (TMHMM)
85314	ankyrin repeat domain-containing	494	1.34466e-11	0.52	1	F:protein binding		IPR002110 (SMART); IPR020683 (G3DSA:1.25.40.GENE3D); IPR020683 (PFAM); PTHR24198 (PANTHER); IPR020683 (PROSITE_PROFILES); IPR002110 (PROSITE_PROFILES); IPR002110 (PROSITE_PROFILES); IPR020683 (SUPERFAMILY)
85316	ankyrin repeat domain-containing	775	8.09933e-100	0.89	1	F:protein binding		IPR002110 (SMART); IPR020683 (PFAM); IPR020683 (G3DSA:1.25.40.GENE3D); IPR021832 (PFAM); IPR021832 (PANTHER); IPR002110 (PROSITE_PROFILES); IPR020683 (PROSITE_PROFILES); IPR020683 (SUPERFAMILY)
85317	ankyrin repeat domain-containing	169	4.01146e-13	0.77	5	P:transmembrane transport; F:molecular_function; P:transport; C:cellular_component; F:transmembrane transporter activity	-	no IPS match
85320	ankyrin repeat domain-containing	3717	1.11744e-13	0.55	1	F:protein binding		IPR002110 (SMART); IPR020683 (G3DSA:1.25.40.GENE3D); IPR020683 (PFAM); PTHR24193 (PANTHER); IPR020683 (PROSITE_PROFILES); IPR020683 (SUPERFAMILY)
85321	ankyrin repeat domain-containing	1043	6.22954e-18	0.5	1	F:protein binding		IPR002110 (SMART); IPR020683 (G3DSA:1.25.40.GENE3D); IPR020683 (PFAM); IPR020683 (G3DSA:1.25.40.GENE3D); IPR002110 (PFAM); PTHR24198 (PANTHER); IPR002110 (PROSITE_PROFILES); IPR002110 (PROSITE_PROFILES); IPR002110 (PROSITE_PROFILES); IPR002110 (PROSITE_PROFILES); IPR020683 (PROSITE_PROFILES); IPR020683 (SUPERFAMILY)
85322	ankyrin repeat domain-containing	195	2.78178e-08	0.61	2	F:phospholipase A2 activity; F:hydrolase activity		no IPS match
85325	ankyrin repeat domain-containing protein	384	1.23159e-30	0.87	0	-		IPR021832 (PFAM); IPR021832 (PANTHER); PTHR12447:SF1 (PANTHER)
85328	ankyrin repeat domain-containing protein 27-like	466	3.86572e-26	0.71	0	-		PTHR24170 (PANTHER); PTHR24170:SF1 (PANTHER)
85332	ankyrin repeat domain-containing protein 29-like	1017	5.84982e-17	0.44	1	F:protein binding		IPR002110 (PRINTS); IPR002110 (SMART); IPR020683 (G3DSA:1.25.40.GENE3D); IPR020683 (PFAM); IPR002110 (PFAM); IPR020683 (G3DSA:1.25.40.GENE3D); IPR020683 (G3DSA:1.25.40.GENE3D); PTHR24198 (PANTHER); IPR020683 (PROSITE_PROFILES); IPR002110 (PROSITE_PROFILES); IPR002110 (PROSITE_PROFILES); IPR002110 (PROSITE_PROFILES); IPR020683 (SUPERFAMILY); IPR020683 (SUPERFAMILY)
85329	ankyrin repeat domain-containing protein 29- partial	3609	6.56714e-145	0.83	1	F:molecular_function	-	IPR002110 (PRINTS); IPR020683 (G3DSA:1.25.40.GENE3D); PTHR24193 (PANTHER), PTHR24193:SF19 (PANTHER)
85333	ankyrin repeat domain-containing protein 40-like	1627	9.27012e-67	0.63	1	F:protein binding		IPR002110 (SMART); IPR020683 (PFAM); IPR020683 (G3DSA:1.25.40.GENE3D); PTHR24134 (PANTHER); PTHR24134:SF0 (PANTHER); IPR020683 (PROSITE_PROFILES); IPR002110 (PROSITE_PROFILES); IPR020683 (SUPERFAMILY)
85335	ankyrin repeat domain-containing protein 49	857	2.94139e-17	0.54	1	F:protein binding		IPR002110 (SMART); IPR020683 (PFAM); IPR020683 (G3DSA:1.25.40.GENE3D); IPR020683 (G3DSA:1.25.40.GENE3D); PTHR24193 (PANTHER); IPR002110 (PROSITE_PROFILES); IPR002110 (PROSITE_PROFILES); IPR002110 (PROSITE_PROFILES); IPR020683 (PROSITE_PROFILES); IPR020683 (SUPERFAMILY)
85337	ankyrin repeat domain-containing protein 49-like	987	4.79026e-57	0.67	1	F:molecular_function	-	IPR002110 (PRINTS); IPR020683 (G3DSA:1.25.40.GENE3D); PTHR24144 (PANTHER), PTHR24144:SF0 (PANTHER), PF13637 (PFAM)
85341	ankyrin repeat domain-containing protein 50	4855	0	0.83	1	F:molecular_function	-	IPR002110 (PRINTS); IPR020683 (G3DSA:1.25.40.GENE3D); PTHR24151 (PANTHER), PTHR24151:SF0 (PANTHER), PF13857 (PFAM)
85344	ankyrin repeat domain-containing protein 50 isoform 2	920	2.06747e-10	0.5	1	F:molecular_function	-	IPR002110 (SMART); IPR020683 (G3DSA:1.25.40.GENE3D); PTHR24198 (PANTHER), PF13637 (PFAM), SignalP-NN(euk) (SIGNALP)
85349	ankyrin repeat domain-containing protein 56- partial	926	1.44978e-26	0.72	0	-		no IPS match
85351	ankyrin repeat domain-containing protein 6-like	1129	3.3276e-23	0.56	0	-		no IPS match
85353	ankyrin repeat domain-containing protein 6-like	2023	1.18841e-113	0.69	1	F:molecular_function	-	IPR002110 (SMART); IPR020683 (G3DSA:1.25.40.GENE3D); PTHR24132 (PANTHER), PTHR24132:SF6 (PANTHER)
85354	ankyrin repeat protein rf_0381-like	620	2.96673e-11	0.5	1	F:protein binding		IPR002110 (SMART); IPR020683 (G3DSA:1.25.40.GENE3D); IPR020683 (PFAM); PTHR24188 (PANTHER); IPR020683 (PROSITE_PROFILES); IPR002110 (PROSITE_PROFILES); IPR020683 (SUPERFAMILY)
85355	ankyrin repeat protein rf_0381-like isoform 1	179	1.73807e-09	0.69	1	F:protein binding		IPR002110 (SMART); IPR020683 (PFAM); IPR020683 (G3DSA:1.25.40.GENE3D); PTHR24198 (PANTHER); IPR020683 (PROSITE_PROFILES); IPR002110 (PROSITE_PROFILES); IPR020683 (SUPERFAMILY)
85379	ankyrin sam and basic leucine zipper domain-containing	1003	7.16141e-22	0.59	1	F:protein binding		IPR002110 (SMART); IPR020683 (PFAM); IPR020683 (G3DSA:1.25.40.GENE3D); IPR002110 (PFAM); PTHR24198 (PANTHER); IPR002110 (PROSITE_PROFILES); IPR002110 (PROSITE_PROFILES); IPR002110 (PROSITE_PROFILES); IPR020683 (PROSITE_PROFILES); IPR020683 (SUPERFAMILY)
85382	ankyrin unc44	853	8.96183e-12	0.57	1	F:protein binding		IPR002110 (PRINTS); IPR002110 (SMART); IPR020683 (G3DSA:1.25.40.GENE3D); IPR020683 (G3DSA:1.25.40.GENE3D); IPR020683 (PFAM); PTHR24198 (PANTHER); IPR020683 (PROSITE_PROFILES); IPR002110 (PROSITE_PROFILES); IPR002110 (PROSITE_PROFILES); IPR002110 (PROSITE_PROFILES); IPR002110 (PROSITE_PROFILES); IPR020683 (SUPERFAMILY)
85392	annexin ix cg5730-pc	1485	3.12419e-143	0.8	2	F:ion binding; F:lipid binding	-	no IPS match
85397	anoctamin-8-like isoform 1	2174	4.12734e-42	0.6	0	-		NON_CYTOPLASMIC_DOMAIN (PHOBIUS); TRANSMEMBRANE (PHOBIUS); CYTOPLASMIC_DOMAIN (PHOBIUS); TRANSMEMBRANE (PHOBIUS); NON_CYTOPLASMIC_DOMAIN (PHOBIUS); TMhelix (TMHMM); TMhelix (TMHMM)
85400	anoctamin-8-like isoform 2	309	7.33937e-54	0.87	0	-		IPR007632 (PFAM); IPR007632 (PANTHER); PTHR12308:SF26 (PANTHER); SIGNAL_PEPTIDE (PHOBIUS); SIGNAL_PEPTIDE_N_REGION (PHOBIUS); SIGNAL_PEPTIDE_H_REGION (PHOBIUS); NON_CYTOPLASMIC_DOMAIN (PHOBIUS); SIGNAL_PEPTIDE_C_REGION (PHOBIUS); SignalP-TM (SIGNALP_EUK)
85402	anon2A5	832	6.51456e-17	0.7	0	-		no IPS match
85404	antennae-rich cytochrome p450	1843	5.29603e-109	0.56	4	F:oxidoreductase activity, acting on paired donors, with incorporation or reduction of molecular oxygen; F:heme binding; F:iron ion binding; P:oxidation-reduction process		IPR002401 (PRINTS); IPR001128 (PRINTS); IPR001128 (G3DSA:1.10.630.GENE3D); IPR001128 (PFAM); PTHR24292 (PANTHER); IPR017972 (PROSITE_PATTERNS); TRANSMEMBRANE (PHOBIUS); NON_CYTOPLASMIC_DOMAIN (PHOBIUS); TRANSMEMBRANE (PHOBIUS); CYTOPLASMIC_DOMAIN (PHOBIUS); NON_CYTOPLASMIC_DOMAIN (PHOBIUS); IPR001128 (SUPERFAMILY); TMhelix (TMHMM); TMhelix (TMHMM)
85409	antennae-rich cytochrome p450	1535	8.99204e-87	0.59	4	P:oxidation-reduction process; F:heme binding; F:iron ion binding; F:oxidoreductase activity, acting on paired donors, with incorporation or reduction of molecular oxygen		IPR002401 (PRINTS); IPR001128 (PRINTS); IPR001128 (G3DSA:1.10.630.GENE3D); IPR001128 (PFAM); PTHR24292 (PANTHER); IPR017972 (PROSITE_PATTERNS); IPR001128 (SUPERFAMILY)
85413	antennal carrier protein tol-2	436	1.21727e-25	0.6	0	-		no IPS match
85420	anx10_drome ame: full=annexin-b10 ame: full=annexin x ame: full=annexin-10	851	3.1006e-99	0.8	4	F:cytoskeletal protein binding; F:ion binding; C:cellular_component; F:lipid binding	-	IPR001464 (PRINTS); IPR018502 (SMART); IPR018502 (PFAM); IPR018502 (G3DSA:1.10.220.GENE3D); IPR018502 (G3DSA:1.10.220.GENE3D); PTHR10502 (PANTHER); IPR018252 (PROSITE_PATTERNS); SSF47874 (SUPERFAMILY)
85421	ap-1 complex subunit beta-1-like isoform 3	1856	0	0.98	5	P:transport; P:vesicle-mediated transport; C:protein complex; C:cytoplasm; F:molecular_function; F:protein transporter activity	-	IPR002553 (PFAM); IPR011989 (G3DSA:1.25.10.GENE3D); IPR016024 (SUPERFAMILY); IPR016342 (PIR); IPR026739 (PANTHER)
85424	ap-1 complex subunit sigma-2-like	1111	1.88029e-106	0.99	4	P:transport; P:vesicle-mediated transport; C:protein complex; C:cytoplasm; F:protein transporter activity	-	IPR000804 (PROSITE); IPR011012 (SUPERFAMILY); IPR016635 (PIR); IPR022775 (PFAM); G3DSA:3.30.450.60 (GENE3D), PTHR11753:SF5 (PANTHER)
85426	ap-3 complex subunit beta-1-like isoform 2	687	1.37209e-54	0.94	6	C:Golgi apparatus; C:cytoplasm; C:protein complex; F:protein transporter activity; P:transport; P:vesicle-mediated transport	-	IPR002553 (PFAM); IPR011989 (G3DSA:1.25.10.GENE3D); IPR026740 (PTHR11134:PANTHER); IPR026739 (PANTHER); IPR016024 (SUPERFAMILY)
85428	ap-3 complex subunit beta-2-like	4176	0	0.86	0	-		no IPS match
85432	ap-3 complex subunit delta-1	3128	0	0.83	6	P:transport; P:vesicle-mediated transport; C:protein complex; C:cytoplasm; F:molecular_function; C:Golgi apparatus; F:protein transporter activity	-	IPR002553 (PFAM); IPR010474 (PFAM); IPR011989 (G3DSA:1.25.10.GENE3D); IPR016024 (SUPERFAMILY); IPR017105 (PIR); PTHR22781 (PANTHER), PTHR22781:SF11 (PANTHER)
85433	ap-3 complex subunit mu-1-like	3893	0	0.95	4	C:protein complex; C:cytoplasm; P:vesicle-mediated transport; P:transport; F:molecular_function	-	IPR001392 (PRINTS); IPR008968 (PFAM); IPR011012 (SUPERFAMILY); IPR018240 (PROSITE); IPR022775 (PFAM); G3DSA:2.60.40.1170 (GENE3D), G3DSA:3.30.450.60 (GENE3D), PTHR11998 (PANTHER)
85435	ap-3 complex subunit sigma-2-like isoform 1	1476	2.11543e-119	0.98	4	P:vesicle-mediated transport; P:transport; F:protein transporter activity; C:cytoplasm; C:protein complex	-	IPR000804 (PROSITE); IPR011012 (SUPERFAMILY); IPR016635 (PIR); IPR022775 (PFAM); IPR027155 (PTHR11753:PANTHER); G3DSA:3.30.450.60 (GENE3D)
52278	Apaf-1	1623	1.12488e-32	0.54	2	P:regulation of apoptotic process; F:ADP binding		IPR001315 (SMART); IPR002182 (PFAM); IPR001315 (PFAM); IPR027417 (G3DSA:3.40.50.GENE3D); IPR011029 (G3DSA:1.10.533.GENE3D); PTHR22845:SF1 (PANTHER); PTHR22845 (PANTHER); IPR001315 (PROSITE_PROFILES); IPR027417 (SUPERFAMILY); IPR011029 (SUPERFAMILY)
85440	apical endosomal glyco	638	2.85418e-44	0.78	1	C:cellular_component	-	IPR000998 (PFAM); IPR008985 (SUPERFAMILY); PTHR23282 (PANTHER)
85447	apolipophorins isoform 1	431	3.03463e-08	0.52	0	-		no IPS match
85457	apolipophorins precursor, putative	764	1.13907e-16	0.47	2	P:lipid transport; F:lipid transporter activity		no IPS match
85462	apolipoprotein d	2589	4.50085e-98	0.76	3	F:lipid binding; P:transport; F:transporter activity		no IPS match
85463	apolipoprotein d-like	479	4.07319e-25	0.65	5	F:lipid binding; F:small molecule binding; C:extracellular region; P:transport; F:transporter activity		IPR000566 (PFAM); IPR012674 (G3DSA:2.40.128.GENE3D); PTHR10612 (PANTHER); PTHR10612:SF10 (PANTHER); SignalP-noTM (SIGNALP_EUK); IPR011038 (SUPERFAMILY)
85465	apolipoprotein d-like	1963	1.36562e-91	0.79	0	-		IPR012674 (G3DSA:2.40.128.GENE3D); PTHR10612:SF11 (PANTHER); PTHR10612 (PANTHER); NON_CYTOPLASMIC_DOMAIN (PHOBIUS); SIGNAL_PEPTIDE_N_REGION (PHOBIUS); SIGNAL_PEPTIDE_H_REGION (PHOBIUS); SIGNAL_PEPTIDE (PHOBIUS); SIGNAL_PEPTIDE_C_REGION (PHOBIUS); SignalP-noTM (SIGNALP_EUK); IPR011038 (SUPERFAMILY); TMhelix (TMHMM)
85467	apolipoprotein d-like isoform 2	920	6.95478e-28	0.54	1	F:pigment binding		IPR003057 (PRINTS); IPR012674 (G3DSA:2.40.128.GENE3D); IPR000566 (PFAM); IPR022271 (PIRSF); PTHR10612:SF10 (PANTHER); PTHR10612 (PANTHER); SIGNAL_PEPTIDE_C_REGION (PHOBIUS); SIGNAL_PEPTIDE_H_REGION (PHOBIUS); SIGNAL_PEPTIDE (PHOBIUS); NON_CYTOPLASMIC_DOMAIN (PHOBIUS); SIGNAL_PEPTIDE_N_REGION (PHOBIUS); PS51257 (PROSITE_PROFILES); SignalP-noTM (SIGNALP_EUK); SignalP-TM (SIGNALP_GRAM_NEGATIVE); Sig…
85469	apolipoprotein li-ii precursor	986	4.45575e-44	0.5	2	P:lipid transport; F:lipid transporter activity		IPR001846 (PROFILE); PTHR23361 (PANTHER), PTHR23361:SF3 (PANTHER)
85483	apoptosis-inducing factor 3-like isoform 1	1861	1.35906e-07	0.76	0	-		NON_CYTOPLASMIC_DOMAIN (PHOBIUS); CYTOPLASMIC_DOMAIN (PHOBIUS); TRANSMEMBRANE (PHOBIUS); TMhelix (TMHMM)
85478	apoptosis inhibitor 5-like	3441	0	0.79	0	-		SignalP-NN(euk) (SIGNALP)
52283	Apoptosis inhibitor, putative	1850	7.34573e-116	0.76	0	-		IPR008383 (PFAM); PTHR12758 (PANTHER), PTHR12758:SF11 (PANTHER)
85479	apoptosis regulatory protein siva-like	911	2.53567e-11	0.49	0	-		IPR022773 (PFAM)
85481	apoptosis stimulating of p53	2695	1.13876e-95	0.93	1	F:protein binding		IPR001452 (PRINTS); IPR001452 (SMART); IPR002110 (SMART); IPR001452 (PFAM); IPR020683 (G3DSA:1.25.40.GENE3D); G3DSA:2.30.30.40 (GENE3D); IPR020683 (PFAM); PTHR24131 (PANTHER); IPR002110 (PROSITE_PROFILES); IPR001452 (PROSITE_PROFILES); IPR020683 (PROSITE_PROFILES); IPR002110 (PROSITE_PROFILES); IPR001452 (SUPERFAMILY); IPR020683 (SUPERFAMILY)
85485	apoptotic peptidase activating factor 1	2829	1.39234e-33	0.42	1	F:ADP binding		no IPS match
[truncated: 12,915 more rows]
