# Supplementary material for: RNA-Seq reveals large quantitative differences between the transcriptomes of outbreak and non-outbreak locusts
Source: Sci Rep. 2018 Jun 15;8:9207. doi: 10.1038/s41598-018-27565-0 (PMC6003920; doi:10.1038/s41598-018-27565-0)
Supplement: Supplementary file 7 — Table S4a [file 41598_2018_27565_MOESM7_ESM.xls]

## Sheet: CNS_Table_S2.txt
Sequence name	Blast description	Sequence length	Hit description	Hit accession number	Blast E-Value	% Similarity	Bit-Score	Alignment length	Positives
Sg_CNS_NA4Plus6328	10 kda secreted protein	170	gi|350646623|emb|CCD58743.1|unnamed protein product [Schistosoma mansoni]	CCD58743	1.79956e-13	86	68.1662	38	33
Sg_CNS_NA4Plus35982	26-kda lectin	2316	gi|5381155|dbj|BAA82265.1|Regenectin [Periplaneta americana]	BAA82265	2.63344e-07	75	60.8474	45	34
Sg_CNS_NA4Plus27820	43kda collectin precursor	858	gi|156400106|ref|XP_001638841.1|predicted protein [Nematostella vectensis] >gi|156225965|gb|EDO46778.1| predicted protein [Nematostella vectensis]	XP_001638841	8.52959e-07	48	55.8398	121	59
50718	52 kda repressor of the inhibitor of the protein kinase-like	370	gi|512916961|ref|XP_004928769.1|PREDICTED: 52 kDa repressor of the inhibitor of the protein kinase-like [Bombyx mori]	XP_004928769	4.46798e-09	59	45.0542	72	43
56655	aael000684- partial	372	gi|157125130|ref|XP_001660635.1|hypothetical protein AaeL_AAEL010079 [Aedes aegypti] >gi|108873766|gb|EAT37991.1| AAEL010079-PA [Aedes aegypti]	XP_001660635	1.94221e-08	53	57.7658	99	53
41817	AAEL017254-PA	2000	gi|403183293|gb|EJY57990.1|AAEL017254-PA [Aedes aegypti]	EJY57990	3.18668e-11	55	70.0922	109	60
54996	AAEL017254-PA	160	gi|403183293|gb|EJY57990.1|AAEL017254-PA [Aedes aegypti]	EJY57990	2.28832e-15	81	78.1814	53	43
Sg_CNS_NA4Plus26849	AAEL017254-PA	801	gi|403183293|gb|EJY57990.1|AAEL017254-PA [Aedes aegypti]	EJY57990	7.23935e-12	55	70.0922	109	60
Sg_CNS_NA4Plus493	abda_schgr ame: full=homeobox protein abdominal-a homolog	1804	gi|232266|sp|P29556.1|ABDA_SCHGRRecName: Full=Homeobox protein abdominal-A homolog >gi|1335663|emb|CAA38485.1| abdominal-A homologue [Schistocerca gregaria]	P29556	6.85725e-19	100	93.9745	104	104
21389	ac1147-like partial	99	gi|380030560|ref|XP_003698913.1|PREDICTED: uncharacterized protein LOC100865369 isoform 1 [Apis florea] >gi|380030562|ref|XP_003698914.1| PREDICTED: uncharacterized protein LOC100865369 isoform 2 [Apis florea] >gi|380030564|ref|XP_003698915.1| PREDICTED: uncharacterized protein LOC100865369 isoform 3 [Apis florea] >gi|380030566|ref|XP_003698916.1| PREDICTED: uncharacterized protein LOC100865369 i…	XP_003698913	2.2429e-12	93	65.0846	32	30
89127	ac1147-like protein	101	gi|380030560|ref|XP_003698913.1|PREDICTED: uncharacterized protein LOC100865369 isoform 1 [Apis florea] >gi|380030562|ref|XP_003698914.1| PREDICTED: uncharacterized protein LOC100865369 isoform 2 [Apis florea] >gi|380030564|ref|XP_003698915.1| PREDICTED: uncharacterized protein LOC100865369 isoform 3 [Apis florea] >gi|380030566|ref|XP_003698916.1| PREDICTED: uncharacterized protein LOC100865369 i…	XP_003698913	5.48192e-08	81	53.1434	33	27
89137	ac1147-like protein	100	gi|380030560|ref|XP_003698913.1|PREDICTED: uncharacterized protein LOC100865369 isoform 1 [Apis florea] >gi|380030562|ref|XP_003698914.1| PREDICTED: uncharacterized protein LOC100865369 isoform 2 [Apis florea] >gi|380030564|ref|XP_003698915.1| PREDICTED: uncharacterized protein LOC100865369 isoform 3 [Apis florea] >gi|380030566|ref|XP_003698916.1| PREDICTED: uncharacterized protein LOC100865369 i…	XP_003698913	1.88153e-09	78	57.3806	33	26
104171	accessory gland protein	936	gi|108742322|gb|ABG01797.1|putative accessory gland protein [Gryllus veletis]	ABG01797	1.53262e-08	51	61.2326	88	45
Sg_CNS_NA4Plus16639	accessory gland protein	445	gi|108742288|gb|ABG01780.1|putative accessory gland protein [Gryllus firmus]	ABG01780	4.04224e-11	70	66.6254	65	46
87461	achain 3ank: a designed ankyrin repeat protein with three identical consensus repeats	1054	gi|28373835|pdb|1N0Q|AChain A, 3ank: A Designed Ankyrin Repeat Protein With Three Identical Consensus Repeats >gi|28373836|pdb|1N0Q|B Chain B, 3ank: A Designed Ankyrin Repeat Protein With Three Identical Consensus Repeats	1N0Q_A	1.74946e-08	68	60.8474	66	45
85279	achain crystal structure of engineered northeast structural genomics consortium target	1036	gi|414145861|pdb|4HQD|AChain A, Crystal Structure Of Engineered Protein. Northeast Structural Genomics Consortium Target Or265. >gi|414145862|pdb|4HQD|B Chain B, Crystal Structure Of Engineered Protein. Northeast Structural Genomics Consortium Target Or265.	4HQD_A	1.04236e-07	67	59.6918	59	40
Sg_CNS_NA4Plus5127	achain molecular structure of an apolipoprotein determined at - angstroms resolution	160	gi|157829838|pdb|1AEP|AChain A, Molecular Structure Of An Apolipoprotein Determined At 2.5- Angstroms Resolution	1AEP_A	1.96132e-10	88	60.8474	35	31
Sg_CNS_NA4Plus6176	achain molecular structure of an apolipoprotein determined at - angstroms resolution	169	gi|157829838|pdb|1AEP|AChain A, Molecular Structure Of An Apolipoprotein Determined At 2.5- Angstroms Resolution	1AEP_A	8.67704e-10	80	59.3066	46	37
Sg_CNS_NA4Plus915	achain molecular structure of an apolipoprotein determined at - angstroms resolution	1987	gi|157829838|pdb|1AEP|AChain A, Molecular Structure Of An Apolipoprotein Determined At 2.5- Angstroms Resolution	1AEP_A	2.29593e-07	92	60.077	54	50
Sg_CNS_NA4Plus987	achain molecular structure of an apolipoprotein determined at - angstroms resolution	352	gi|157829838|pdb|1AEP|AChain A, Molecular Structure Of An Apolipoprotein Determined At 2.5- Angstroms Resolution	1AEP_A	6.86682e-16	93	78.5666	63	59
Sg_CNS_NA4Plus4093	achain nmr structure of apolipophorin-iii from locusta migratoria	150	gi|33357304|pdb|1LS4|AChain A, Nmr Structure Of Apolipophorin-Iii From Locusta Migratoria >gi|484000|gb|AAA29282.1| apolipophorin-III [Locusta migratoria]	1LS4_A	2.8143e-10	91	60.4622	34	31
Sg_CNS_NA4Plus9118	achain nmr structure of apolipophorin-iii from locusta migratoria	202	gi|33357304|pdb|1LS4|AChain A, Nmr Structure Of Apolipophorin-Iii From Locusta Migratoria >gi|484000|gb|AAA29282.1| apolipophorin-III [Locusta migratoria]	1LS4_A	7.8715e-10	86	60.077	36	31
Sg_CNS_NA4Plus9332	achain nmr structure of apolipophorin-iii from locusta migratoria	205	gi|33357304|pdb|1LS4|AChain A, Nmr Structure Of Apolipophorin-Iii From Locusta Migratoria >gi|484000|gb|AAA29282.1| apolipophorin-III [Locusta migratoria]	1LS4_A	1.1867e-13	82	70.8626	47	39
Sg_CNS_NA4Plus9650	achain nmr structure of apolipophorin-iii from locusta migratoria	211	gi|33357304|pdb|1LS4|AChain A, Nmr Structure Of Apolipophorin-Iii From Locusta Migratoria >gi|484000|gb|AAA29282.1| apolipophorin-III [Locusta migratoria]	1LS4_A	2.11093e-22	98	94.3597	51	50
Sg_CNS_NA4Plus9906	achain nmr structure of apolipophorin-iii from locusta migratoria	216	gi|33357304|pdb|1LS4|AChain A, Nmr Structure Of Apolipophorin-Iii From Locusta Migratoria >gi|484000|gb|AAA29282.1| apolipophorin-III [Locusta migratoria]	1LS4_A	8.24945e-09	85	57.3806	35	30
42411	achain solution structure of the small serine protease inhibitor sgci	220	gi|159162601|pdb|1KGM|AChain A, Solution Structure Of The Small Serine Protease Inhibitor Sgci	1KGM_A	4.68644e-11	93	61.6178	32	30
42420	achain solution structure of the small serine protease inhibitor sgci	1269	gi|57282796|emb|CAF18560.1|pacifastin-related peptide precursor PP-5 [Schistocerca gregaria]	CAF18560	5.53705e-14	100	78.5666	38	38
958	acidic leucine-rich nuclear phosphoprotein 32 family member b	912	gi|209155120|gb|ACI33792.1|RCC2 homolog [Salmo salar]	ACI33792	8.42953e-28	70	121.709	108	76
4155	acidic leucine-rich nuclear phosphoprotein 32 family member b	4383	gi|292620990|ref|XP_002664513.1|PREDICTED: hypothetical protein LOC100329764 [Danio rerio] >gi|292621017|ref|XP_002664522.1| PREDICTED: hypothetical protein LOC100330473 [Danio rerio]	XP_002664513	8.71025e-11	55	72.4034	116	64
4314	acidic leucine-rich nuclear phosphoprotein 32 family member b	434	gi|213511963|ref|NP_001134633.1|Acidic leucine-rich nuclear phosphoprotein 32 family member B [Salmo salar] >gi|209734824|gb|ACI68281.1| Acidic leucine-rich nuclear phosphoprotein 32 family member B [Salmo salar]	NP_001134633	1.67456e-22	71	99.3673	113	81
20142	acidic leucine-rich nuclear phosphoprotein 32 family member b	670	gi|292620990|ref|XP_002664513.1|PREDICTED: hypothetical protein LOC100329764 [Danio rerio] >gi|292621017|ref|XP_002664522.1| PREDICTED: hypothetical protein LOC100330473 [Danio rerio]	XP_002664513	1.44054e-17	66	86.2705	96	64
26479	acidic leucine-rich nuclear phosphoprotein 32 family member b	221	gi|292620990|ref|XP_002664513.1|PREDICTED: hypothetical protein LOC100329764 [Danio rerio] >gi|292621017|ref|XP_002664522.1| PREDICTED: hypothetical protein LOC100330473 [Danio rerio]	XP_002664513	2.12293e-13	65	70.0922	67	44
31388	acidic leucine-rich nuclear phosphoprotein 32 family member b	2445	gi|292620990|ref|XP_002664513.1|PREDICTED: hypothetical protein LOC100329764 [Danio rerio] >gi|292621017|ref|XP_002664522.1| PREDICTED: hypothetical protein LOC100330473 [Danio rerio]	XP_002664513	5.11214e-10	55	68.9366	96	53
Sg_CNS_NA4Plus15711	acidic leucine-rich nuclear phosphoprotein 32 family member b	418	gi|292620990|ref|XP_002664513.1|PREDICTED: hypothetical protein LOC100329764 [Danio rerio] >gi|292621017|ref|XP_002664522.1| PREDICTED: hypothetical protein LOC100330473 [Danio rerio]	XP_002664513	7.79724e-11	58	65.0846	89	52
Sg_CNS_NA4Plus16884	acidic leucine-rich nuclear phosphoprotein 32 family member b	451	gi|223649352|gb|ACN11434.1|Acidic leucine-rich nuclear phosphoprotein 32 family member B [Salmo salar]	ACN11434	1.25037e-10	61	66.6254	95	58
Sg_CNS_NA4Plus18814	acidic leucine-rich nuclear phosphoprotein 32 family member b	500	gi|209863113|ref|NP_001129452.1|uncharacterized protein LOC793726 [Danio rerio] >gi|190338691|gb|AAI62879.1| Zgc:194297 [Danio rerio] >gi|190338890|gb|AAI62891.1| Zgc:194297 [Danio rerio]	NP_001129452	7.47434e-08	53	56.9954	120	64
Sg_CNS_NA4Plus25235	acidic leucine-rich nuclear phosphoprotein 32 family member b	720	gi|292620990|ref|XP_002664513.1|PREDICTED: hypothetical protein LOC100329764 [Danio rerio] >gi|292621017|ref|XP_002664522.1| PREDICTED: hypothetical protein LOC100330473 [Danio rerio]	XP_002664513	3.65898e-15	61	79.337	90	55
Sg_CNS_NA4Plus29223	acidic leucine-rich nuclear phosphoprotein 32 family member b	954	gi|225716440|gb|ACO14066.1|Transposable element Tcb1 transposase [Esox lucius]	ACO14066	1.59677e-22	65	85.1149	95	62
Sg_CNS_NA4Plus31620	acidic leucine-rich nuclear phosphoprotein 32 family member b	1166	gi|292620990|ref|XP_002664513.1|PREDICTED: hypothetical protein LOC100329764 [Danio rerio] >gi|292621017|ref|XP_002664522.1| PREDICTED: hypothetical protein LOC100330473 [Danio rerio]	XP_002664513	6.46065e-12	55	72.4034	116	64
Sg_CNS_NA4Plus34995	acidic leucine-rich nuclear phosphoprotein 32 family member b	1859	gi|223649352|gb|ACN11434.1|Acidic leucine-rich nuclear phosphoprotein 32 family member B [Salmo salar]	ACN11434	2.37832e-09	59	68.1662	109	65
53162	actin depolymerizing factor	221	gi|157829887|pdb|1AHQ|AChain A, Recombinant Actophorin	1AHQ_A	2.38331e-12	59	67.0106	81	48
Sg_CNS_NA4Plus28204	activating molecule in becn1-regulated autophagy protein 1	881	gi|307199030|gb|EFN79754.1|Activating molecule in BECN1-regulated autophagy protein 1 [Harpegnathos saltator]	EFN79754	1.25874e-09	81	67.781	49	40
84679	ac transposable element-derived	189	gi|242003480|ref|XP_002436178.1|conserved hypothetical protein [Ixodes scapularis] >gi|215499514|gb|EEC09008.1| conserved hypothetical protein [Ixodes scapularis]	XP_002436178	4.85717e-12	72	66.2402	62	45
Sg_CNS_NA4Plus35933	ac transposable element-derived	2289	gi|449691986|ref|XP_004212867.1|PREDICTED: piggyBac transposable element-derived protein 4-like [Hydra magnipapillata]	XP_004212867	8.50028e-08	50	49.2914	102	52
14775	ac transposable element derived 3	558	gi|357628372|gb|EHJ77726.1|hypothetical protein KGM_05619 [Danaus plexippus]	EHJ77726	6.03566e-12	58	59.6918	87	51
24153	ac transposable element derived 3	141	gi|90081288|dbj|BAE90124.1|unnamed protein product [Macaca fascicularis]	BAE90124	9.19007e-08	73	55.8398	46	34
1817	ac transposable element-derived protein 4	290	gi|307213372|gb|EFN88817.1|PiggyBac transposable element-derived protein 4 [Harpegnathos saltator]	EFN88817	1.83464e-32	79	124.79	87	69
1836	ac transposable element-derived protein 4	1626	gi|307213372|gb|EFN88817.1|PiggyBac transposable element-derived protein 4 [Harpegnathos saltator]	EFN88817	5.45679e-12	54	75.8702	142	78
1874	ac transposable element-derived protein 4	208	gi|344307108|ref|XP_003422224.1|PREDICTED: hypothetical protein LOC100661020 [Loxodonta africana]	XP_003422224	1.00521e-12	74	71.633	51	38
15336	ac transposable element-derived protein 4	209	gi|383865833|ref|XP_003708377.1|PREDICTED: piggyBac transposable element-derived protein 4-like [Megachile rotundata]	XP_003708377	2.19972e-10	72	62.003	54	39
15346	ac transposable element-derived protein 4	196	gi|307213372|gb|EFN88817.1|PiggyBac transposable element-derived protein 4 [Harpegnathos saltator]	EFN88817	3.25275e-21	78	92.8189	61	48
15364	ac transposable element-derived protein 4	159	gi|307213372|gb|EFN88817.1|PiggyBac transposable element-derived protein 4 [Harpegnathos saltator]	EFN88817	4.72273e-14	89	63.5438	38	34
15372	ac transposable element-derived protein 4	126	gi|307213372|gb|EFN88817.1|PiggyBac transposable element-derived protein 4 [Harpegnathos saltator]	EFN88817	1.07559e-13	87	70.8626	41	36
15385	ac transposable element-derived protein 4	178	gi|307213372|gb|EFN88817.1|PiggyBac transposable element-derived protein 4 [Harpegnathos saltator]	EFN88817	5.18345e-17	82	80.8777	50	41
15392	ac transposable element-derived protein 4	445	gi|383862617|ref|XP_003706780.1|PREDICTED: piggyBac transposable element-derived protein 4-like [Megachile rotundata]	XP_003706780	1.45094e-21	63	78.9518	99	63
32111	ac transposable element-derived protein 4	191	gi|307203772|gb|EFN82711.1|PiggyBac transposable element-derived protein 4 [Harpegnathos saltator]	EFN82711	2.24094e-07	60	53.9138	48	29
46442	ac transposable element-derived protein 4	134	gi|307195950|gb|EFN77715.1|PiggyBac transposable element-derived protein 4 [Harpegnathos saltator]	EFN77715	1.40256e-08	76	55.4546	38	29
50116	ac transposable element-derived protein 4	155	gi|307195950|gb|EFN77715.1|PiggyBac transposable element-derived protein 4 [Harpegnathos saltator]	EFN77715	1.19233e-07	77	53.1434	36	28
57390	ac transposable element-derived protein 4	155	gi|307195950|gb|EFN77715.1|PiggyBac transposable element-derived protein 4 [Harpegnathos saltator]	EFN77715	2.56247e-07	66	52.373	51	34
57425	ac transposable element-derived protein 4	133	gi|307213372|gb|EFN88817.1|PiggyBac transposable element-derived protein 4 [Harpegnathos saltator]	EFN88817	3.45815e-20	93	88.9669	44	41
60497	ac transposable element-derived protein 4	186	gi|383859746|ref|XP_003705353.1|PREDICTED: piggyBac transposable element-derived protein 4-like [Megachile rotundata]	XP_003705353	2.656e-12	66	69.707	60	40
60507	ac transposable element-derived protein 4	103	gi|307179243|gb|EFN67636.1|PiggyBac transposable element-derived protein 4 [Camponotus floridanus]	EFN67636	7.5562e-07	90	51.6026	31	28
60530	ac transposable element-derived protein 4	164	gi|307213372|gb|EFN88817.1|PiggyBac transposable element-derived protein 4 [Harpegnathos saltator]	EFN88817	4.73484e-22	92	94.7449	50	46
60535	ac transposable element-derived protein 4	125	gi|307202675|gb|EFN81986.1|PiggyBac transposable element-derived protein 4 [Harpegnathos saltator]	EFN81986	6.72028e-09	83	56.225	42	35
60549	ac transposable element-derived protein 4	99	gi|307202675|gb|EFN81986.1|PiggyBac transposable element-derived protein 4 [Harpegnathos saltator]	EFN81986	7.44185e-08	87	53.1434	32	28
60550	ac transposable element-derived protein 4	182	gi|307213372|gb|EFN88817.1|PiggyBac transposable element-derived protein 4 [Harpegnathos saltator]	EFN88817	2.63351e-22	84	95.5153	59	50
60554	ac transposable element-derived protein 4	158	gi|307213372|gb|EFN88817.1|PiggyBac transposable element-derived protein 4 [Harpegnathos saltator]	EFN88817	9.48735e-19	88	85.1149	51	45
71450	ac transposable element-derived protein 4	176	gi|307204159|gb|EFN83004.1|PiggyBac transposable element-derived protein 4 [Harpegnathos saltator]	EFN83004	1.30793e-07	68	53.5286	57	39
72932	ac transposable element-derived protein 4	284	gi|307213372|gb|EFN88817.1|PiggyBac transposable element-derived protein 4 [Harpegnathos saltator]	EFN88817	4.2061e-22	94	96.6709	52	49
72935	ac transposable element-derived protein 4	287	gi|307191816|gb|EFN75248.1|PiggyBac transposable element-derived protein 4 [Harpegnathos saltator]	EFN75248	1.59963e-08	57	59.6918	84	48
73542	ac transposable element-derived protein 4	175	gi|307213372|gb|EFN88817.1|PiggyBac transposable element-derived protein 4 [Harpegnathos saltator]	EFN88817	4.50196e-17	77	80.8777	58	45
76314	ac transposable element-derived protein 4	210	gi|307204159|gb|EFN83004.1|PiggyBac transposable element-derived protein 4 [Harpegnathos saltator]	EFN83004	5.66277e-09	61	57.7658	60	37
76418	ac transposable element-derived protein 4	260	gi|410904721|ref|XP_003965840.1|PREDICTED: piggyBac transposable element-derived protein 1-like [Takifugu rubripes]	XP_003965840	8.26116e-10	77	63.5438	45	35
80158	ac transposable element-derived protein 4	169	gi|307213372|gb|EFN88817.1|PiggyBac transposable element-derived protein 4 [Harpegnathos saltator]	EFN88817	2.12556e-24	91	101.293	56	51
80159	ac transposable element-derived protein 4	190	gi|307213372|gb|EFN88817.1|PiggyBac transposable element-derived protein 4 [Harpegnathos saltator]	EFN88817	7.67229e-25	83	102.834	62	52
80161	ac transposable element-derived protein 4	112	gi|307213372|gb|EFN88817.1|PiggyBac transposable element-derived protein 4 [Harpegnathos saltator]	EFN88817	1.99376e-11	91	64.6994	34	31
80162	ac transposable element-derived protein 4	166	gi|307213372|gb|EFN88817.1|PiggyBac transposable element-derived protein 4 [Harpegnathos saltator]	EFN88817	7.26168e-14	94	66.6254	34	32
80163	ac transposable element-derived protein 4	125	gi|307212654|gb|EFN88357.1|PiggyBac transposable element-derived protein 4 [Harpegnathos saltator]	EFN88357	3.0752e-11	80	63.1586	41	33
80164	ac transposable element-derived protein 4	100	gi|307213372|gb|EFN88817.1|PiggyBac transposable element-derived protein 4 [Harpegnathos saltator]	EFN88817	4.28271e-09	88	58.151	34	30
80165	ac transposable element-derived protein 4	96	gi|307213372|gb|EFN88817.1|PiggyBac transposable element-derived protein 4 [Harpegnathos saltator]	EFN88817	3.98821e-09	90	58.151	31	28
80167	ac transposable element-derived protein 4	171	gi|307213372|gb|EFN88817.1|PiggyBac transposable element-derived protein 4 [Harpegnathos saltator]	EFN88817	1.44506e-22	83	96.2857	56	47
80168	ac transposable element-derived protein 4	110	gi|307213372|gb|EFN88817.1|PiggyBac transposable element-derived protein 4 [Harpegnathos saltator]	EFN88817	2.547e-14	91	72.4034	36	33
83373	ac transposable element-derived protein 4	910	gi|307213372|gb|EFN88817.1|PiggyBac transposable element-derived protein 4 [Harpegnathos saltator]	EFN88817	9.45004e-56	56	153.68	203	114
83386	ac transposable element-derived protein 4	103	gi|307207266|gb|EFN85041.1|PiggyBac transposable element-derived protein 4 [Harpegnathos saltator]	EFN85041	6.031e-08	76	54.299	34	26
83415	ac transposable element-derived protein 4	98	gi|307202675|gb|EFN81986.1|PiggyBac transposable element-derived protein 4 [Harpegnathos saltator]	EFN81986	4.33003e-07	87	50.8322	32	28
83420	ac transposable element-derived protein 4	179	gi|307213372|gb|EFN88817.1|PiggyBac transposable element-derived protein 4 [Harpegnathos saltator]	EFN88817	3.63313e-21	84	92.4337	59	50
83428	ac transposable element-derived protein 4	192	gi|307196437|gb|EFN78017.1|PiggyBac transposable element-derived protein 4 [Harpegnathos saltator]	EFN78017	4.15876e-16	72	78.9518	59	43
83438	ac transposable element-derived protein 4	189	gi|307213372|gb|EFN88817.1|PiggyBac transposable element-derived protein 4 [Harpegnathos saltator]	EFN88817	7.92118e-21	79	91.6633	64	51
83439	ac transposable element-derived protein 4	107	gi|307190915|gb|EFN74736.1|PiggyBac transposable element-derived protein 4 [Camponotus floridanus]	EFN74736	1.60937e-07	82	54.299	34	28
83448	ac transposable element-derived protein 4	213	gi|307213372|gb|EFN88817.1|PiggyBac transposable element-derived protein 4 [Harpegnathos saltator]	EFN88817	1.03981e-19	82	88.9669	57	47
83454	ac transposable element-derived protein 4	100	gi|307202675|gb|EFN81986.1|PiggyBac transposable element-derived protein 4 [Harpegnathos saltator]	EFN81986	4.5802e-09	93	56.6102	33	31
Sg_CNS_NA4Plus15196	ac transposable element-derived protein 4	402	gi|383861354|ref|XP_003706151.1|PREDICTED: piggyBac transposable element-derived protein 4-like [Megachile rotundata]	XP_003706151	5.78653e-09	60	62.003	83	50
Sg_CNS_NA4Plus25591	ac transposable element-derived protein 4	737	gi|307177243|gb|EFN66430.1|PiggyBac transposable element-derived protein 4 [Camponotus floridanus]	EFN66430	1.84094e-07	59	49.2914	64	38
Sg_CNS_NA4Plus27249	ac transposable element-derived protein 4	823	gi|307213372|gb|EFN88817.1|PiggyBac transposable element-derived protein 4 [Harpegnathos saltator]	EFN88817	8.36615e-07	80	58.151	42	34
Sg_CNS_NA4Plus31509	ac transposable element-derived protein 4	1154	gi|307213372|gb|EFN88817.1|PiggyBac transposable element-derived protein 4 [Harpegnathos saltator]	EFN88817	1.44772e-13	67	79.337	74	50
Sg_CNS_NA4Plus35221	ac transposable element-derived protein 4	1947	gi|383862617|ref|XP_003706780.1|PREDICTED: piggyBac transposable element-derived protein 4-like [Megachile rotundata]	XP_003706780	1.42453e-41	59	154.836	208	123
Sg_CNS_NA4Plus35690	ac transposable element-derived protein 4	2152	gi|307213372|gb|EFN88817.1|PiggyBac transposable element-derived protein 4 [Harpegnathos saltator]	EFN88817	6.91273e-11	90	53.5286	32	29
Sg_CNS_NA4Plus37487	ac transposable element-derived protein 4	4902	gi|383862617|ref|XP_003706780.1|PREDICTED: piggyBac transposable element-derived protein 4-like [Megachile rotundata]	XP_003706780	9.53866e-73	53	189.889	337	180
Sg_CNS_NA4Plus4470	ac transposable element-derived protein 4	154	gi|307213372|gb|EFN88817.1|PiggyBac transposable element-derived protein 4 [Harpegnathos saltator]	EFN88817	4.26773e-16	83	77.7962	49	41
87454	adam 9	175	gi|270013931|gb|EFA10379.1|hypothetical protein TcasGA2_TC012610 [Tribolium castaneum]	EFA10379	8.95644e-09	68	59.6918	51	35
9131	adenylate cyclase type 3-like	123	gi|524887293|ref|XP_005100234.1|PREDICTED: uncharacterized protein LOC101849216 [Aplysia californica]	XP_005100234	1.29871e-08	64	58.5362	39	25
84002	adp-ribosylation factor-like protein 13b	694	gi|397472811|ref|XP_003807928.1|PREDICTED: ADP-ribosylation factor-like protein 13B [Pan paniscus]	XP_003807928	6.75044e-09	58	63.929	90	53
Sg_CNS_NA4Plus148	adp-sugar pyrophosphatase	1892	gi|506969059|gb|AGM32873.1|ADP-sugar pyrophosphatase-like protein [Coptotermes formosanus]	AGM32873	2.75744e-79	90	259.225	156	141
Sg_CNS_NA4Plus21061	adp-sugar pyrophosphatase	563	gi|291240081|ref|XP_002739948.1|PREDICTED: nudix-type motif 5-like [Saccoglossus kowalevskii]	XP_002739948	4.62889e-26	71	109.383	84	60
16444	af355375_1 reverse transcriptase	328	gi|14285211|gb|AAK58879.1|AF355375_1putative reverse transcriptase [Takifugu rubripes]	AAK58879	5.39835e-07	55	56.225	84	47
38908	af355375_1 reverse transcriptase	160	gi|498929334|ref|XP_004539419.1|PREDICTED: uncharacterized protein LOC101486546 [Maylandia zebra]	XP_004539419	2.88859e-10	73	63.1586	52	38
38920	af355375_1 reverse transcriptase	800	gi|499050832|ref|XP_004575931.1|PREDICTED: uncharacterized protein LOC101476038 [Maylandia zebra]	XP_004575931	1.13244e-08	61	45.4394	60	37
38953	af355375_1 reverse transcriptase	310	gi|14285211|gb|AAK58879.1|AF355375_1putative reverse transcriptase [Takifugu rubripes]	AAK58879	2.15296e-08	53	60.4622	94	50
38986	af355375_1 reverse transcriptase	169	gi|390339858|ref|XP_003725105.1|PREDICTED: uncharacterized protein LOC100892584 [Strongylocentrotus purpuratus]	XP_003725105	4.731e-12	68	65.855	54	37
39040	af355375_1 reverse transcriptase	505	gi|498929334|ref|XP_004539419.1|PREDICTED: uncharacterized protein LOC101486546 [Maylandia zebra]	XP_004539419	7.32851e-10	68	65.855	58	40
39067	af355375_1 reverse transcriptase	173	gi|498929334|ref|XP_004539419.1|PREDICTED: uncharacterized protein LOC101486546 [Maylandia zebra]	XP_004539419	1.16668e-08	68	58.9214	57	39
39093	af355375_1 reverse transcriptase	295	gi|498929334|ref|XP_004539419.1|PREDICTED: uncharacterized protein LOC101486546 [Maylandia zebra]	XP_004539419	1.44674e-07	78	50.447	41	32
39095	af355375_1 reverse transcriptase	227	gi|498929334|ref|XP_004539419.1|PREDICTED: uncharacterized protein LOC101486546 [Maylandia zebra]	XP_004539419	6.73025e-12	68	68.9366	75	51
39111	af355375_1 reverse transcriptase	250	gi|498929334|ref|XP_004539419.1|PREDICTED: uncharacterized protein LOC101486546 [Maylandia zebra]	XP_004539419	9.31903e-12	74	68.9366	59	44
39134	af355375_1 reverse transcriptase	226	gi|498929334|ref|XP_004539419.1|PREDICTED: uncharacterized protein LOC101486546 [Maylandia zebra]	XP_004539419	2.02378e-12	85	56.9954	40	34
39135	af355375_1 reverse transcriptase	199	gi|498929334|ref|XP_004539419.1|PREDICTED: uncharacterized protein LOC101486546 [Maylandia zebra]	XP_004539419	3.28894e-14	76	75.0998	65	50
39137	af355375_1 reverse transcriptase	241	gi|512831656|ref|XP_004913210.1|PREDICTED: uncharacterized protein LOC101730969 [Xenopus (Silurana) tropicalis]	XP_004913210	5.51732e-10	58	63.929	85	50
Sg_CNS_NA4Plus1073	af355375_1 reverse transcriptase	928	gi|301615444|ref|XP_002937182.1|PREDICTED: hypothetical protein LOC100495475, partial [Xenopus (Silurana) tropicalis]	XP_002937182	2.09821e-11	60	56.6102	73	44
Sg_CNS_NA4Plus29095	af355375_1 reverse transcriptase	944	gi|478269062|gb|ENN83279.1|hypothetical protein YQE_00362, partial [Dendroctonus ponderosae]	ENN83279	2.76266e-08	53	60.077	83	44
Sg_CNS_NA4Plus31046	af355375_1 reverse transcriptase	1107	gi|47206451|emb|CAF94542.1|unnamed protein product [Tetraodon nigroviridis]	CAF94542	9.03367e-09	51	66.2402	129	66
2078	af369891_4endonuclease reverse transcriptase	174	gi|17529698|gb|AAL40415.1|AF369891_4endonuclease/reverse transcriptase [Branchiostoma floridae]	AAL40415	1.17131e-07	59	56.6102	57	34
2083	af369891_4endonuclease reverse transcriptase	185	gi|156350402|ref|XP_001622268.1|predicted protein [Nematostella vectensis] >gi|156208760|gb|EDO30168.1| predicted protein [Nematostella vectensis]	XP_001622268	6.65666e-09	59	56.225	57	34
3481	af369891_4endonuclease reverse transcriptase	155	gi|17529698|gb|AAL40415.1|AF369891_4endonuclease/reverse transcriptase [Branchiostoma floridae]	AAL40415	5.51473e-09	70	60.077	50	35
3884	af369891_4endonuclease reverse transcriptase	371	gi|156385396|ref|XP_001633616.1|predicted protein [Nematostella vectensis] >gi|156220689|gb|EDO41553.1| predicted protein [Nematostella vectensis]	XP_001633616	2.13136e-12	58	70.0922	98	57
3896	af369891_4endonuclease reverse transcriptase	374	gi|260814954|ref|XP_002602178.1|hypothetical protein BRAFLDRAFT_76866 [Branchiostoma floridae] >gi|229287485|gb|EEN58190.1| hypothetical protein BRAFLDRAFT_76866 [Branchiostoma floridae]	XP_002602178	5.31427e-11	51	68.9366	122	63
3898	af369891_4endonuclease reverse transcriptase	411	gi|156385396|ref|XP_001633616.1|predicted protein [Nematostella vectensis] >gi|156220689|gb|EDO41553.1| predicted protein [Nematostella vectensis]	XP_001633616	1.48811e-10	62	65.4698	80	50
3899	af369891_4endonuclease reverse transcriptase	983	gi|390359773|ref|XP_003729561.1|PREDICTED: uncharacterized protein LOC100891120 [Strongylocentrotus purpuratus]	XP_003729561	1.97192e-09	51	63.5438	147	75
3902	af369891_4endonuclease reverse transcriptase	274	gi|17529698|gb|AAL40415.1|AF369891_4endonuclease/reverse transcriptase [Branchiostoma floridae]	AAL40415	1.06529e-11	66	69.707	84	56
4035	af369891_4endonuclease reverse transcriptase	445	gi|390367437|ref|XP_003731255.1|PREDICTED: uncharacterized protein LOC100888913, partial [Strongylocentrotus purpuratus]	XP_003731255	2.24184e-11	55	69.3218	133	74
5055	af369891_4endonuclease reverse transcriptase	293	gi|390361245|ref|XP_798897.3|PREDICTED: uncharacterized protein LOC594361, partial [Strongylocentrotus purpuratus]	XP_798897	7.99898e-09	49	61.6178	91	45
5075	af369891_4endonuclease reverse transcriptase	243	gi|17529698|gb|AAL40415.1|AF369891_4endonuclease/reverse transcriptase [Branchiostoma floridae]	AAL40415	1.47019e-08	57	60.077	73	42
5129	af369891_4endonuclease reverse transcriptase	207	gi|17529698|gb|AAL40415.1|AF369891_4endonuclease/reverse transcriptase [Branchiostoma floridae]	AAL40415	6.0344e-08	58	57.7658	68	40
5149	af369891_4endonuclease reverse transcriptase	763	gi|17529698|gb|AAL40415.1|AF369891_4endonuclease/reverse transcriptase [Branchiostoma floridae]	AAL40415	1.62446e-12	55	76.2554	141	78
5151	af369891_4endonuclease reverse transcriptase	427	gi|390339252|ref|XP_003724962.1|PREDICTED: uncharacterized protein LOC764672 [Strongylocentrotus purpuratus]	XP_003724962	4.69771e-08	51	51.2174	83	43
5202	af369891_4endonuclease reverse transcriptase	1884	gi|17529698|gb|AAL40415.1|AF369891_4endonuclease/reverse transcriptase [Branchiostoma floridae]	AAL40415	1.1013e-07	49	51.6026	109	54
5215	af369891_4endonuclease reverse transcriptase	599	gi|17529698|gb|AAL40415.1|AF369891_4endonuclease/reverse transcriptase [Branchiostoma floridae]	AAL40415	1.22289e-10	57	69.3218	107	61
5228	af369891_4endonuclease reverse transcriptase	507	gi|17529698|gb|AAL40415.1|AF369891_4endonuclease/reverse transcriptase [Branchiostoma floridae]	AAL40415	2.44188e-07	54	58.5362	117	64
6278	af369891_4endonuclease reverse transcriptase	168	gi|17529698|gb|AAL40415.1|AF369891_4endonuclease/reverse transcriptase [Branchiostoma floridae]	AAL40415	3.09674e-10	70	63.929	50	35
6314	af369891_4endonuclease reverse transcriptase	148	gi|241655201|ref|XP_002411360.1|conserved hypothetical protein [Ixodes scapularis] >gi|215503990|gb|EEC13484.1| conserved hypothetical protein [Ixodes scapularis]	XP_002411360	4.2197e-09	78	57.3806	42	33
6753	af369891_4endonuclease reverse transcriptase	431	gi|17529698|gb|AAL40415.1|AF369891_4endonuclease/reverse transcriptase [Branchiostoma floridae]	AAL40415	1.38944e-07	66	50.447	42	28
7672	af369891_4endonuclease reverse transcriptase	208	gi|17529698|gb|AAL40415.1|AF369891_4endonuclease/reverse transcriptase [Branchiostoma floridae]	AAL40415	1.85141e-07	63	56.225	47	30
9306	af369891_4endonuclease reverse transcriptase	701	gi|390359773|ref|XP_003729561.1|PREDICTED: uncharacterized protein LOC100891120 [Strongylocentrotus purpuratus]	XP_003729561	3.63503e-09	50	64.6994	137	69
9409	af369891_4endonuclease reverse transcriptase	421	gi|17529698|gb|AAL40415.1|AF369891_4endonuclease/reverse transcriptase [Branchiostoma floridae]	AAL40415	2.9832e-09	61	63.929	70	43
9429	af369891_4endonuclease reverse transcriptase	848	gi|17529698|gb|AAL40415.1|AF369891_4endonuclease/reverse transcriptase [Branchiostoma floridae]	AAL40415	1.15171e-14	47	60.8474	159	76
9601	af369891_4endonuclease reverse transcriptase	337	gi|390349073|ref|XP_785385.3|PREDICTED: uncharacterized protein LOC580219 [Strongylocentrotus purpuratus]	XP_785385	4.62377e-09	48	62.7734	105	51
10176	af369891_4endonuclease reverse transcriptase	306	gi|17529698|gb|AAL40415.1|AF369891_4endonuclease/reverse transcriptase [Branchiostoma floridae]	AAL40415	3.06645e-07	66	56.9954	71	47
10184	af369891_4endonuclease reverse transcriptase	555	gi|17529698|gb|AAL40415.1|AF369891_4endonuclease/reverse transcriptase [Branchiostoma floridae]	AAL40415	7.75275e-10	62	60.8474	97	61
10625	af369891_4endonuclease reverse transcriptase	128	gi|17529698|gb|AAL40415.1|AF369891_4endonuclease/reverse transcriptase [Branchiostoma floridae]	AAL40415	5.02217e-07	74	53.9138	39	29
10699	af369891_4endonuclease reverse transcriptase	415	gi|390359773|ref|XP_003729561.1|PREDICTED: uncharacterized protein LOC100891120 [Strongylocentrotus purpuratus]	XP_003729561	1.73084e-11	50	69.3218	121	61
11182	af369891_4endonuclease reverse transcriptase	2069	gi|390361245|ref|XP_798897.3|PREDICTED: uncharacterized protein LOC594361, partial [Strongylocentrotus purpuratus]	XP_798897	5.03886e-11	51	48.521	83	43
11215	af369891_4endonuclease reverse transcriptase	242	gi|17529698|gb|AAL40415.1|AF369891_4endonuclease/reverse transcriptase [Branchiostoma floridae]	AAL40415	7.01913e-10	58	63.929	77	45
11225	af369891_4endonuclease reverse transcriptase	223	gi|390362754|ref|XP_003730218.1|PREDICTED: uncharacterized protein LOC100889850 [Strongylocentrotus purpuratus]	XP_003730218	3.11108e-07	56	55.8398	74	42
11247	af369891_4endonuclease reverse transcriptase	290	gi|156350402|ref|XP_001622268.1|predicted protein [Nematostella vectensis] >gi|156208760|gb|EDO30168.1| predicted protein [Nematostella vectensis]	XP_001622268	1.18548e-10	64	62.003	59	38
11271	af369891_4endonuclease reverse transcriptase	223	gi|17529698|gb|AAL40415.1|AF369891_4endonuclease/reverse transcriptase [Branchiostoma floridae]	AAL40415	9.39636e-07	52	54.6842	69	36
11292	af369891_4endonuclease reverse transcriptase	382	gi|390362754|ref|XP_003730218.1|PREDICTED: uncharacterized protein LOC100889850 [Strongylocentrotus purpuratus]	XP_003730218	1.01619e-15	58	82.4185	120	70
11299	af369891_4endonuclease reverse transcriptase	225	gi|156350402|ref|XP_001622268.1|predicted protein [Nematostella vectensis] >gi|156208760|gb|EDO30168.1| predicted protein [Nematostella vectensis]	XP_001622268	1.88024e-14	65	71.2478	67	44
11363	af369891_4endonuclease reverse transcriptase	226	gi|156350402|ref|XP_001622268.1|predicted protein [Nematostella vectensis] >gi|156208760|gb|EDO30168.1| predicted protein [Nematostella vectensis]	XP_001622268	4.82875e-12	64	64.6994	62	40
11372	af369891_4endonuclease reverse transcriptase	243	gi|17529698|gb|AAL40415.1|AF369891_4endonuclease/reverse transcriptase [Branchiostoma floridae]	AAL40415	7.50162e-10	58	63.929	79	46
11374	af369891_4endonuclease reverse transcriptase	224	gi|17529698|gb|AAL40415.1|AF369891_4endonuclease/reverse transcriptase [Branchiostoma floridae]	AAL40415	6.09549e-07	55	55.0694	68	38
11378	af369891_4endonuclease reverse transcriptase	319	gi|17529698|gb|AAL40415.1|AF369891_4endonuclease/reverse transcriptase [Branchiostoma floridae]	AAL40415	1.4303e-09	56	63.929	80	45
11394	af369891_4endonuclease reverse transcriptase	523	gi|390362754|ref|XP_003730218.1|PREDICTED: uncharacterized protein LOC100889850 [Strongylocentrotus purpuratus]	XP_003730218	8.57572e-11	49	67.0106	152	75
11403	af369891_4endonuclease reverse transcriptase	250	gi|156350402|ref|XP_001622268.1|predicted protein [Nematostella vectensis] >gi|156208760|gb|EDO30168.1| predicted protein [Nematostella vectensis]	XP_001622268	2.68727e-13	66	68.5514	63	42
11406	af369891_4endonuclease reverse transcriptase	1057	gi|17529698|gb|AAL40415.1|AF369891_4endonuclease/reverse transcriptase [Branchiostoma floridae]	AAL40415	8.98463e-10	46	61.6178	150	69
11450	af369891_4endonuclease reverse transcriptase	684	gi|390361245|ref|XP_798897.3|PREDICTED: uncharacterized protein LOC594361, partial [Strongylocentrotus purpuratus]	XP_798897	5.6056e-11	53	71.2478	143	76
11460	af369891_4endonuclease reverse transcriptase	1013	gi|390359773|ref|XP_003729561.1|PREDICTED: uncharacterized protein LOC100891120 [Strongylocentrotus purpuratus]	XP_003729561	3.2742e-12	52	75.8702	157	82
11462	af369891_4endonuclease reverse transcriptase	1268	gi|390359773|ref|XP_003729561.1|PREDICTED: uncharacterized protein LOC100891120 [Strongylocentrotus purpuratus]	XP_003729561	3.32065e-09	51	67.3958	141	72
11463	af369891_4endonuclease reverse transcriptase	322	gi|17529698|gb|AAL40415.1|AF369891_4endonuclease/reverse transcriptase [Branchiostoma floridae]	AAL40415	3.54759e-17	63	86.2705	109	69
11515	af369891_4endonuclease reverse transcriptase	236	gi|17529698|gb|AAL40415.1|AF369891_4endonuclease/reverse transcriptase [Branchiostoma floridae]	AAL40415	1.81724e-07	55	56.6102	68	38
11518	af369891_4endonuclease reverse transcriptase	208	gi|17529698|gb|AAL40415.1|AF369891_4endonuclease/reverse transcriptase [Branchiostoma floridae]	AAL40415	5.04122e-07	58	55.0694	62	36
11603	af369891_4endonuclease reverse transcriptase	375	gi|17529698|gb|AAL40415.1|AF369891_4endonuclease/reverse transcriptase [Branchiostoma floridae]	AAL40415	7.56503e-08	60	42.3578	41	25
11645	af369891_4endonuclease reverse transcriptase	706	gi|17529698|gb|AAL40415.1|AF369891_4endonuclease/reverse transcriptase [Branchiostoma floridae]	AAL40415	3.95515e-11	48	71.633	189	92
11803	af369891_4endonuclease reverse transcriptase	214	gi|17529698|gb|AAL40415.1|AF369891_4endonuclease/reverse transcriptase [Branchiostoma floridae]	AAL40415	9.28548e-09	75	57.3806	44	33
11884	af369891_4endonuclease reverse transcriptase	174	gi|17529698|gb|AAL40415.1|AF369891_4endonuclease/reverse transcriptase [Branchiostoma floridae]	AAL40415	2.83538e-08	66	58.151	54	36
11897	af369891_4endonuclease reverse transcriptase	194	gi|17529698|gb|AAL40415.1|AF369891_4endonuclease/reverse transcriptase [Branchiostoma floridae]	AAL40415	2.0753e-07	57	56.225	64	37
11899	af369891_4endonuclease reverse transcriptase	196	gi|17529698|gb|AAL40415.1|AF369891_4endonuclease/reverse transcriptase [Branchiostoma floridae]	AAL40415	1.12049e-07	73	50.0618	42	31
12721	af369891_4endonuclease reverse transcriptase	778	gi|17529698|gb|AAL40415.1|AF369891_4endonuclease/reverse transcriptase [Branchiostoma floridae]	AAL40415	1.74089e-14	62	82.4185	109	68
12729	af369891_4endonuclease reverse transcriptase	175	gi|17529698|gb|AAL40415.1|AF369891_4endonuclease/reverse transcriptase [Branchiostoma floridae]	AAL40415	1.46028e-08	70	58.9214	57	40
13513	af369891_4endonuclease reverse transcriptase	532	gi|17529698|gb|AAL40415.1|AF369891_4endonuclease/reverse transcriptase [Branchiostoma floridae]	AAL40415	2.48926e-13	57	77.411	119	68
13581	af369891_4endonuclease reverse transcriptase	132	gi|17529698|gb|AAL40415.1|AF369891_4endonuclease/reverse transcriptase [Branchiostoma floridae]	AAL40415	1.83249e-09	76	61.2326	43	33
16513	af369891_4endonuclease reverse transcriptase	186	gi|17529698|gb|AAL40415.1|AF369891_4endonuclease/reverse transcriptase [Branchiostoma floridae]	AAL40415	1.08342e-07	62	56.6102	58	36
16516	af369891_4endonuclease reverse transcriptase	194	gi|156350402|ref|XP_001622268.1|predicted protein [Nematostella vectensis] >gi|156208760|gb|EDO30168.1| predicted protein [Nematostella vectensis]	XP_001622268	3.50093e-09	60	56.9954	68	41
17071	af369891_4endonuclease reverse transcriptase	252	gi|17529698|gb|AAL40415.1|AF369891_4endonuclease/reverse transcriptase [Branchiostoma floridae]	AAL40415	7.06647e-11	58	67.0106	84	49
21130	af369891_4endonuclease reverse transcriptase	408	gi|17529698|gb|AAL40415.1|AF369891_4endonuclease/reverse transcriptase [Branchiostoma floridae]	AAL40415	5.48273e-09	51	63.1586	95	49
21188	af369891_4endonuclease reverse transcriptase	170	gi|17529698|gb|AAL40415.1|AF369891_4endonuclease/reverse transcriptase [Branchiostoma floridae]	AAL40415	1.77053e-07	66	55.8398	50	33
21227	af369891_4endonuclease reverse transcriptase	173	gi|17529698|gb|AAL40415.1|AF369891_4endonuclease/reverse transcriptase [Branchiostoma floridae]	AAL40415	1.04586e-08	64	59.6918	56	36
21314	af369891_4endonuclease reverse transcriptase	250	gi|17529698|gb|AAL40415.1|AF369891_4endonuclease/reverse transcriptase [Branchiostoma floridae]	AAL40415	8.03341e-11	58	66.6254	79	46
22280	af369891_4endonuclease reverse transcriptase	201	gi|17529698|gb|AAL40415.1|AF369891_4endonuclease/reverse transcriptase [Branchiostoma floridae]	AAL40415	1.12432e-08	67	59.6918	59	40
26713	af369891_4endonuclease reverse transcriptase	860	gi|390362754|ref|XP_003730218.1|PREDICTED: uncharacterized protein LOC100889850 [Strongylocentrotus purpuratus]	XP_003730218	1.26913e-11	55	43.8986	67	37
26738	af369891_4endonuclease reverse transcriptase	201	gi|17529698|gb|AAL40415.1|AF369891_4endonuclease/reverse transcriptase [Branchiostoma floridae]	AAL40415	1.16228e-07	60	56.9954	65	39
38653	af369891_4endonuclease reverse transcriptase	227	gi|156350402|ref|XP_001622268.1|predicted protein [Nematostella vectensis] >gi|156208760|gb|EDO30168.1| predicted protein [Nematostella vectensis]	XP_001622268	3.16052e-11	66	62.7734	59	39
38657	af369891_4endonuclease reverse transcriptase	194	gi|17529698|gb|AAL40415.1|AF369891_4endonuclease/reverse transcriptase [Branchiostoma floridae]	AAL40415	3.03016e-07	58	55.4546	62	36
39142	af369891_4endonuclease reverse transcriptase	1987	gi|390362754|ref|XP_003730218.1|PREDICTED: uncharacterized protein LOC100889850 [Strongylocentrotus purpuratus]	XP_003730218	4.70475e-15	53	85.5001	147	79
39158	af369891_4endonuclease reverse transcriptase	267	gi|156350402|ref|XP_001622268.1|predicted protein [Nematostella vectensis] >gi|156208760|gb|EDO30168.1| predicted protein [Nematostella vectensis]	XP_001622268	7.50468e-09	63	56.9954	71	45
39181	af369891_4endonuclease reverse transcriptase	240	gi|260785534|ref|XP_002587816.1|hypothetical protein BRAFLDRAFT_92265 [Branchiostoma floridae] >gi|229272969|gb|EEN43827.1| hypothetical protein BRAFLDRAFT_92265 [Branchiostoma floridae]	XP_002587816	1.11537e-10	51	63.1586	77	40
39226	af369891_4endonuclease reverse transcriptase	435	gi|390361245|ref|XP_798897.3|PREDICTED: uncharacterized protein LOC594361, partial [Strongylocentrotus purpuratus]	XP_798897	6.05073e-10	46	54.6842	94	44
39242	af369891_4endonuclease reverse transcriptase	206	gi|156350402|ref|XP_001622268.1|predicted protein [Nematostella vectensis] >gi|156208760|gb|EDO30168.1| predicted protein [Nematostella vectensis]	XP_001622268	5.46405e-14	63	69.707	68	43
39244	af369891_4endonuclease reverse transcriptase	242	gi|260785534|ref|XP_002587816.1|hypothetical protein BRAFLDRAFT_92265 [Branchiostoma floridae] >gi|229272969|gb|EEN43827.1| hypothetical protein BRAFLDRAFT_92265 [Branchiostoma floridae]	XP_002587816	2.86543e-12	61	67.3958	65	40
39444	af369891_4endonuclease reverse transcriptase	286	gi|390362754|ref|XP_003730218.1|PREDICTED: uncharacterized protein LOC100889850 [Strongylocentrotus purpuratus]	XP_003730218	4.65874e-13	58	73.559	94	55
48081	af369891_4endonuclease reverse transcriptase	195	gi|17529698|gb|AAL40415.1|AF369891_4endonuclease/reverse transcriptase [Branchiostoma floridae]	AAL40415	4.01682e-08	66	58.151	62	41
60191	af369891_4endonuclease reverse transcriptase	600	gi|17529698|gb|AAL40415.1|AF369891_4endonuclease/reverse transcriptase [Branchiostoma floridae]	AAL40415	4.47585e-08	73	43.1282	34	25
60247	af369891_4endonuclease reverse transcriptase	158	gi|17529698|gb|AAL40415.1|AF369891_4endonuclease/reverse transcriptase [Branchiostoma floridae]	AAL40415	6.00118e-09	64	60.077	57	37
60304	af369891_4endonuclease reverse transcriptase	172	gi|17529698|gb|AAL40415.1|AF369891_4endonuclease/reverse transcriptase [Branchiostoma floridae]	AAL40415	2.10454e-09	66	61.6178	57	38
76757	af369891_4endonuclease reverse transcriptase	843	gi|390362754|ref|XP_003730218.1|PREDICTED: uncharacterized protein LOC100889850 [Strongylocentrotus purpuratus]	XP_003730218	5.11433e-12	65	44.669	55	36
76763	af369891_4endonuclease reverse transcriptase	412	gi|17529698|gb|AAL40415.1|AF369891_4endonuclease/reverse transcriptase [Branchiostoma floridae]	AAL40415	4.07334e-07	55	57.3806	112	62
76773	af369891_4endonuclease reverse transcriptase	245	gi|17529698|gb|AAL40415.1|AF369891_4endonuclease/reverse transcriptase [Branchiostoma floridae]	AAL40415	7.18867e-08	50	58.151	89	45
76932	af369891_4endonuclease reverse transcriptase	257	gi|390359773|ref|XP_003729561.1|PREDICTED: uncharacterized protein LOC100891120 [Strongylocentrotus purpuratus]	XP_003729561	7.48249e-10	55	63.1586	83	46
76937	af369891_4endonuclease reverse transcriptase	235	gi|17529698|gb|AAL40415.1|AF369891_4endonuclease/reverse transcriptase [Branchiostoma floridae]	AAL40415	2.3061e-09	61	62.3882	78	48
94142	af369891_4endonuclease reverse transcriptase	166	gi|17529698|gb|AAL40415.1|AF369891_4endonuclease/reverse transcriptase [Branchiostoma floridae]	AAL40415	7.45895e-07	74	53.9138	50	37
Sg_CNS_NA4Plus14304	af369891_4endonuclease reverse transcriptase	373	gi|17529698|gb|AAL40415.1|AF369891_4endonuclease/reverse transcriptase [Branchiostoma floridae]	AAL40415	1.59972e-08	59	61.2326	99	59
Sg_CNS_NA4Plus16061	af369891_4endonuclease reverse transcriptase	429	gi|17529698|gb|AAL40415.1|AF369891_4endonuclease/reverse transcriptase [Branchiostoma floridae]	AAL40415	2.0327e-10	53	67.3958	130	69
Sg_CNS_NA4Plus21799	af369891_4endonuclease reverse transcriptase	585	gi|17529698|gb|AAL40415.1|AF369891_4endonuclease/reverse transcriptase [Branchiostoma floridae]	AAL40415	4.83746e-07	63	57.7658	68	43
Sg_CNS_NA4Plus23790	af369891_4endonuclease reverse transcriptase	659	gi|17529698|gb|AAL40415.1|AF369891_4endonuclease/reverse transcriptase [Branchiostoma floridae]	AAL40415	9.06251e-09	61	63.5438	88	54
Sg_CNS_NA4Plus24365	af369891_4endonuclease reverse transcriptase	682	gi|17529698|gb|AAL40415.1|AF369891_4endonuclease/reverse transcriptase [Branchiostoma floridae]	AAL40415	7.15653e-07	53	58.151	124	66
Sg_CNS_NA4Plus25691	af369891_4endonuclease reverse transcriptase	742	gi|390359773|ref|XP_003729561.1|PREDICTED: uncharacterized protein LOC100891120 [Strongylocentrotus purpuratus]	XP_003729561	1.12845e-10	44	66.6254	157	70
Sg_CNS_NA4Plus26933	af369891_4endonuclease reverse transcriptase	806	gi|17529698|gb|AAL40415.1|AF369891_4endonuclease/reverse transcriptase [Branchiostoma floridae]	AAL40415	5.81538e-09	50	65.0846	161	82
Sg_CNS_NA4Plus28628	af369891_4endonuclease reverse transcriptase	908	gi|17529698|gb|AAL40415.1|AF369891_4endonuclease/reverse transcriptase [Branchiostoma floridae]	AAL40415	2.76287e-08	71	63.929	60	43
Sg_CNS_NA4Plus31488	af369891_4endonuclease reverse transcriptase	1152	gi|17529698|gb|AAL40415.1|AF369891_4endonuclease/reverse transcriptase [Branchiostoma floridae]	AAL40415	6.18534e-07	52	44.2838	129	68
Sg_CNS_NA4Plus31924	af369891_4endonuclease reverse transcriptase	1202	gi|390335048|ref|XP_789839.3|PREDICTED: uncharacterized protein LOC584902 [Strongylocentrotus purpuratus]	XP_789839	1.59969e-10	66	55.8398	48	32
Sg_CNS_NA4Plus32386	af369891_4endonuclease reverse transcriptase	1266	gi|390362754|ref|XP_003730218.1|PREDICTED: uncharacterized protein LOC100889850 [Strongylocentrotus purpuratus]	XP_003730218	2.96082e-11	44	74.3294	229	103
85246	AF391290_4unknown	631	gi|20302752|gb|AAM18878.1|AF391290_4unknown [Branchiostoma floridae]	AAM18878	2.39279e-07	55	55.4546	84	47
83920	akh1_schgr ame: full=adipokinetic prohormone type 1 contains: ame: full=adipokinetic hormone 1 ame: full=adipokinetic hormone i short=akh-i contains: ame: full=adipokinetic hormone i4-10 short=akh-i4-10 contains: ame: full=adipokinetic hormone precursor-related peptide alpha chain short=aprp-alpha flags: precursor	329	gi|113548|sp|P18829.1|AKH1_SCHGRRecName: Full=Adipokinetic prohormone type 1; Contains: RecName: Full=Adipokinetic hormone 1; AltName: Full=Adipokinetic hormone I; Short=AKH-I; Contains: RecName: Full=Adipokinetic hormone I4-10; Short=AKH-I4-10; Contains: RecName: Full=Adipokinetic hormone precursor-related peptide alpha chain; Short=APRP-alpha; Flags: Precursor >gi|448527|prf||1917247A adipokine…	P18829	1.34292e-25	100	101.293	63	63
Sg_CNS_NA4Plus12627	aklqs2adipokinetic hormone ii precursor - desert locust	309	gi|7428579|pir||AKLQS2adipokinetic hormone II precursor - desert locust >gi|448528|prf||1917247B adipokinetic hormone II	AKLQS2	3.16026e-21	100	89.3521	61	61
Sg_CNS_NA4Plus16039	aklqs2adipokinetic hormone ii precursor - desert locust	428	gi|7428579|pir||AKLQS2adipokinetic hormone II precursor - desert locust >gi|448528|prf||1917247B adipokinetic hormone II	AKLQS2	4.63012e-21	100	90.5077	61	61
54571	alpha beta hydrolase domain-containing protein 14b	1585	gi|291243977|ref|XP_002741876.1|PREDICTED: abhydrolase domain containing 14B-like [Saccoglossus kowalevskii]	XP_002741876	3.82695e-45	62	170.629	231	145
14830	alpha-l1 nicotinic acetyl choline receptor	172	gi|170576227|ref|XP_001893546.1|unspecific monooxygenase [Brugia malayi] >gi|158600379|gb|EDP37618.1| unspecific monooxygenase , putative [Brugia malayi]	XP_001893546	1.56394e-07	69	52.373	39	27
Sg_CNS_NA4Plus5413	alpha-l1 nicotinic acetyl choline receptor	162	gi|512938235|ref|XP_004933958.1|PREDICTED: uncharacterized protein LOC101742759 [Bombyx mori]	XP_004933958	6.4292e-12	83	65.4698	37	31
Sg_CNS_NA4Plus27081	amine oxidase	815	gi|26327655|dbj|BAC27571.1|unnamed protein product [Mus musculus]	BAC27571	3.95305e-34	65	138.272	169	110
1093	aminoacyl trna synthase complex-interacting multifunctional protein 1-like isoform x2	225	gi|498978784|ref|XP_004549410.1|PREDICTED: aminoacyl tRNA synthase complex-interacting multifunctional protein 1-like isoform X2 [Maylandia zebra] >gi|498978788|ref|XP_004549411.1| PREDICTED: aminoacyl tRNA synthase complex-interacting multifunctional protein 1-like isoform X3 [Maylandia zebra]	XP_004549410	8.75249e-19	72	86.2705	72	52
26322	aminoacyl trna synthase complex-interacting multifunctional protein 1-like isoform x2	170	gi|498978784|ref|XP_004549410.1|PREDICTED: aminoacyl tRNA synthase complex-interacting multifunctional protein 1-like isoform X2 [Maylandia zebra] >gi|498978788|ref|XP_004549411.1| PREDICTED: aminoacyl tRNA synthase complex-interacting multifunctional protein 1-like isoform X3 [Maylandia zebra]	XP_004549410	3.57723e-13	80	69.707	50	40
17095	aminopeptidase n-like	488	gi|390361245|ref|XP_798897.3|PREDICTED: uncharacterized protein LOC594361, partial [Strongylocentrotus purpuratus]	XP_798897	2.12965e-08	52	58.151	88	46
26694	aminopeptidase n-like	440	gi|390361245|ref|XP_798897.3|PREDICTED: uncharacterized protein LOC594361, partial [Strongylocentrotus purpuratus]	XP_798897	7.86247e-11	55	69.3218	97	54
39164	aminopeptidase n-like	937	gi|390362754|ref|XP_003730218.1|PREDICTED: uncharacterized protein LOC100889850 [Strongylocentrotus purpuratus]	XP_003730218	1.84994e-11	58	50.447	55	32
Sg_CNS_NA4Plus10594	aminopeptidase n-like	232	gi|260785534|ref|XP_002587816.1|hypothetical protein BRAFLDRAFT_92265 [Branchiostoma floridae] >gi|229272969|gb|EEN43827.1| hypothetical protein BRAFLDRAFT_92265 [Branchiostoma floridae]	XP_002587816	1.76914e-08	51	56.6102	68	35
Sg_CNS_NA4Plus11183	aminopeptidase n-like	251	gi|156350402|ref|XP_001622268.1|predicted protein [Nematostella vectensis] >gi|156208760|gb|EDO30168.1| predicted protein [Nematostella vectensis]	XP_001622268	3.38698e-09	60	57.3806	61	37
Sg_CNS_NA4Plus22694	aminopeptidase n-like	618	gi|390362754|ref|XP_003730218.1|PREDICTED: uncharacterized protein LOC100889850 [Strongylocentrotus purpuratus]	XP_003730218	4.42057e-09	68	42.3578	50	34
Sg_CNS_NA4Plus29181	aminopeptidase n-like	950	gi|390362754|ref|XP_003730218.1|PREDICTED: uncharacterized protein LOC100889850 [Strongylocentrotus purpuratus]	XP_003730218	1.92678e-07	57	45.4394	75	43
Sg_CNS_NA4Plus35447	angiomotin	2040	gi|474441375|dbj|BAN09206.1|angiomotin [Gryllus bimaculatus]	BAN09206	2.36837e-08	79	66.6254	48	38
25193	ankyrin domain protein	186	gi|28373837|pdb|1N0R|AChain A, 4ank: A Designed Ankyrin Repeat Protein With Four Identical Consensus Repeats	1N0R_A	5.44655e-10	53	60.077	80	43
Sg_CNS_NA4Plus30040	ankyrin repeat and socs box protein 13	1016	gi|317419144|emb|CBN81181.1|Ankyrin repeat and SOCS box protein 12 [Dicentrarchus labrax]	CBN81181	4.81187e-07	50	59.6918	137	69
32116	ankyrin repeat domain protein	153	gi|403072298|pdb|4GPM|AChain A, Crystal Structure Of Engineered Protein. Northeast Structural Genomics Consortium Target Or264. >gi|403072299|pdb|4GPM|B Chain B, Crystal Structure Of Engineered Protein. Northeast Structural Genomics Consortium Target Or264.	4GPM_A	9.53499e-08	76	53.5286	50	38
25150	ankyrin repeat protein	183	gi|28373837|pdb|1N0R|AChain A, 4ank: A Designed Ankyrin Repeat Protein With Four Identical Consensus Repeats	1N0R_A	3.02913e-07	69	45.8246	42	29
3423	ankyrin unc44	367	gi|390365589|ref|XP_003730851.1|PREDICTED: uncharacterized protein LOC100891800 [Strongylocentrotus purpuratus]	XP_003730851	1.25965e-09	72	60.4622	48	35
8332	ankyrin unc44	201	gi|478260243|gb|ENN80003.1|hypothetical protein YQE_03564, partial [Dendroctonus ponderosae]	ENN80003	1.76343e-17	73	80.8777	60	44
8344	ankyrin unc44	402	gi|390336177|ref|XP_003724294.1|PREDICTED: uncharacterized protein LOC100890239 [Strongylocentrotus purpuratus]	XP_003724294	1.63303e-16	63	83.9593	92	58
8350	ankyrin unc44	141	gi|478260243|gb|ENN80003.1|hypothetical protein YQE_03564, partial [Dendroctonus ponderosae]	ENN80003	1.02404e-11	71	64.3142	46	33
8352	ankyrin unc44	226	gi|390368952|ref|XP_003731556.1|PREDICTED: uncharacterized protein LOC100890589, partial [Strongylocentrotus purpuratus]	XP_003731556	2.56443e-12	60	67.3958	73	44
8387	ankyrin unc44	342	gi|478260243|gb|ENN80003.1|hypothetical protein YQE_03564, partial [Dendroctonus ponderosae]	ENN80003	2.83356e-15	76	77.0258	56	43
8410	ankyrin unc44	350	gi|478260243|gb|ENN80003.1|hypothetical protein YQE_03564, partial [Dendroctonus ponderosae]	ENN80003	1.55243e-16	69	80.4925	63	44
8427	ankyrin unc44	226	gi|390339858|ref|XP_003725105.1|PREDICTED: uncharacterized protein LOC100892584 [Strongylocentrotus purpuratus]	XP_003725105	3.73662e-14	64	72.4034	68	44
8437	ankyrin unc44	168	gi|478260243|gb|ENN80003.1|hypothetical protein YQE_03564, partial [Dendroctonus ponderosae]	ENN80003	1.57435e-16	72	78.1814	55	40
8451	ankyrin unc44	159	gi|478260243|gb|ENN80003.1|hypothetical protein YQE_03564, partial [Dendroctonus ponderosae]	ENN80003	2.09562e-12	70	66.6254	47	33
8463	ankyrin unc44	231	gi|478260243|gb|ENN80003.1|hypothetical protein YQE_03564, partial [Dendroctonus ponderosae]	ENN80003	4.27119e-20	72	88.1965	65	47
15053	ankyrin unc44	438	gi|357604725|gb|EHJ64302.1|putative ankyrin 2,3/unc44 [Danaus plexippus]	EHJ64302	2.88441e-10	62	67.0106	85	53
15070	ankyrin unc44	149	gi|357615404|gb|EHJ69636.1|neuropeptide receptor A5 [Danaus plexippus]	EHJ69636	9.80845e-09	72	58.9214	48	35
15098	ankyrin unc44	166	gi|357616893|gb|EHJ70467.1|putative ankyrin 2,3/unc44 [Danaus plexippus]	EHJ70467	1.23843e-12	81	69.707	53	43
15103	ankyrin unc44	170	gi|390355349|ref|XP_003728527.1|PREDICTED: uncharacterized protein LOC100893123 [Strongylocentrotus purpuratus]	XP_003728527	7.71083e-10	76	62.003	43	33
15108	ankyrin unc44	121	gi|390339858|ref|XP_003725105.1|PREDICTED: uncharacterized protein LOC100892584 [Strongylocentrotus purpuratus]	XP_003725105	6.52694e-10	72	59.3066	40	29
15119	ankyrin unc44	148	gi|390355349|ref|XP_003728527.1|PREDICTED: uncharacterized protein LOC100893123 [Strongylocentrotus purpuratus]	XP_003728527	3.26867e-11	76	65.4698	47	36
15128	ankyrin unc44	176	gi|357615404|gb|EHJ69636.1|neuropeptide receptor A5 [Danaus plexippus]	EHJ69636	4.3351e-10	69	63.1586	52	36
16438	ankyrin unc44	287	gi|357615901|gb|EHJ69894.1|putative ankyrin 2,3/unc44 [Danaus plexippus]	EHJ69894	1.17089e-08	60	60.8474	68	41
16440	ankyrin unc44	944	gi|390360293|ref|XP_003729674.1|PREDICTED: uncharacterized protein LOC100893500 [Strongylocentrotus purpuratus]	XP_003729674	8.21554e-10	48	68.1662	122	59
16477	ankyrin unc44	177	gi|390338943|ref|XP_003724886.1|PREDICTED: uncharacterized protein LOC100889582 [Strongylocentrotus purpuratus]	XP_003724886	8.13346e-16	71	76.6406	57	41
16484	ankyrin unc44	271	gi|357627338|gb|EHJ77070.1|hypothetical protein KGM_22380 [Danaus plexippus]	EHJ77070	2.93793e-09	60	58.9214	86	52
16485	ankyrin unc44	192	gi|390355349|ref|XP_003728527.1|PREDICTED: uncharacterized protein LOC100893123 [Strongylocentrotus purpuratus]	XP_003728527	6.01971e-13	76	70.8626	50	38
16489	ankyrin unc44	166	gi|390338943|ref|XP_003724886.1|PREDICTED: uncharacterized protein LOC100889582 [Strongylocentrotus purpuratus]	XP_003724886	5.62006e-10	66	60.077	53	35
20407	ankyrin unc44	267	gi|478260243|gb|ENN80003.1|hypothetical protein YQE_03564, partial [Dendroctonus ponderosae]	ENN80003	7.90609e-17	71	80.1073	67	48
20424	ankyrin unc44	151	gi|478260243|gb|ENN80003.1|hypothetical protein YQE_03564, partial [Dendroctonus ponderosae]	ENN80003	3.05365e-12	74	66.2402	50	37
20426	ankyrin unc44	123	gi|478260243|gb|ENN80003.1|hypothetical protein YQE_03564, partial [Dendroctonus ponderosae]	ENN80003	8.18704e-08	72	53.1434	40	29
20429	ankyrin unc44	145	gi|357603346|gb|EHJ63722.1|putative ankyrin 2,3/unc44 [Danaus plexippus]	EHJ63722	8.74092e-09	68	58.5362	44	30
20435	ankyrin unc44	250	gi|390360291|ref|XP_003729673.1|PREDICTED: uncharacterized protein LOC100893431 [Strongylocentrotus purpuratus]	XP_003729673	2.38228e-10	71	64.3142	53	38
20439	ankyrin unc44	496	gi|390338943|ref|XP_003724886.1|PREDICTED: uncharacterized protein LOC100889582 [Strongylocentrotus purpuratus]	XP_003724886	1.93437e-12	76	63.929	42	32
20441	ankyrin unc44	207	gi|357603346|gb|EHJ63722.1|putative ankyrin 2,3/unc44 [Danaus plexippus]	EHJ63722	1.9881e-16	73	80.8777	73	54
20450	ankyrin unc44	189	gi|357603346|gb|EHJ63722.1|putative ankyrin 2,3/unc44 [Danaus plexippus]	EHJ63722	6.68428e-10	61	62.3882	68	42
20476	ankyrin unc44	382	gi|478260243|gb|ENN80003.1|hypothetical protein YQE_03564, partial [Dendroctonus ponderosae]	ENN80003	1.8095e-13	65	72.4034	70	46
20481	ankyrin unc44	168	gi|390338943|ref|XP_003724886.1|PREDICTED: uncharacterized protein LOC100889582 [Strongylocentrotus purpuratus]	XP_003724886	7.6096e-14	72	71.2478	55	40
20492	ankyrin unc44	256	gi|390368952|ref|XP_003731556.1|PREDICTED: uncharacterized protein LOC100890589, partial [Strongylocentrotus purpuratus]	XP_003731556	1.71391e-11	57	65.4698	78	45
20504	ankyrin unc44	210	gi|390338943|ref|XP_003724886.1|PREDICTED: uncharacterized protein LOC100889582 [Strongylocentrotus purpuratus]	XP_003724886	6.35991e-17	64	80.1073	76	49
20507	ankyrin unc44	226	gi|478260243|gb|ENN80003.1|hypothetical protein YQE_03564, partial [Dendroctonus ponderosae]	ENN80003	8.59028e-17	77	79.337	61	47
20508	ankyrin unc44	373	gi|357623065|gb|EHJ74365.1|putative ankyrin 2,3/unc44 [Danaus plexippus]	EHJ74365	1.03625e-11	61	69.707	80	49
20513	ankyrin unc44	157	gi|390366168|ref|XP_003730979.1|PREDICTED: uncharacterized protein LOC100894121 [Strongylocentrotus purpuratus]	XP_003730979	1.34189e-08	68	58.9214	51	35
38876	ankyrin unc44	215	gi|357623065|gb|EHJ74365.1|putative ankyrin 2,3/unc44 [Danaus plexippus]	EHJ74365	7.44616e-17	66	81.6481	69	46
38884	ankyrin unc44	427	gi|390336177|ref|XP_003724294.1|PREDICTED: uncharacterized protein LOC100890239 [Strongylocentrotus purpuratus]	XP_003724294	1.54207e-19	61	64.3142	62	38
38894	ankyrin unc44	587	gi|357610257|gb|EHJ66899.1|neuropeptide receptor A27 [Danaus plexippus]	EHJ66899	1.30353e-14	57	62.3882	103	59
38898	ankyrin unc44	198	gi|357623065|gb|EHJ74365.1|putative ankyrin 2,3/unc44 [Danaus plexippus]	EHJ74365	2.33217e-10	66	63.5438	57	38
38903	ankyrin unc44	198	gi|390338859|ref|XP_003724862.1|PREDICTED: uncharacterized protein LOC100892199 [Strongylocentrotus purpuratus]	XP_003724862	4.07044e-16	67	80.1073	65	44
38913	ankyrin unc44	531	gi|390339858|ref|XP_003725105.1|PREDICTED: uncharacterized protein LOC100892584 [Strongylocentrotus purpuratus]	XP_003725105	1.5436e-14	54	76.6406	122	67
38916	ankyrin unc44	185	gi|478260243|gb|ENN80003.1|hypothetical protein YQE_03564, partial [Dendroctonus ponderosae]	ENN80003	5.1342e-11	67	63.1586	52	35
38946	ankyrin unc44	162	gi|357623065|gb|EHJ74365.1|putative ankyrin 2,3/unc44 [Danaus plexippus]	EHJ74365	7.6003e-08	64	55.8398	53	34
38952	ankyrin unc44	380	gi|357623065|gb|EHJ74365.1|putative ankyrin 2,3/unc44 [Danaus plexippus]	EHJ74365	3.87144e-11	61	68.1662	89	55
38975	ankyrin unc44	2267	gi|390336177|ref|XP_003724294.1|PREDICTED: uncharacterized protein LOC100890239 [Strongylocentrotus purpuratus]	XP_003724294	1.64189e-20	50	103.99	268	136
38988	ankyrin unc44	1045	gi|357623065|gb|EHJ74365.1|putative ankyrin 2,3/unc44 [Danaus plexippus]	EHJ74365	1.0984e-12	55	70.8626	115	64
39014	ankyrin unc44	173	gi|390361357|ref|XP_003729906.1|PREDICTED: uncharacterized protein LOC100890583 [Strongylocentrotus purpuratus]	XP_003729906	1.62207e-13	68	70.8626	57	39
39019	ankyrin unc44	348	gi|390361357|ref|XP_003729906.1|PREDICTED: uncharacterized protein LOC100890583 [Strongylocentrotus purpuratus]	XP_003729906	1.36191e-10	59	65.0846	87	52
39025	ankyrin unc44	198	gi|390361357|ref|XP_003729906.1|PREDICTED: uncharacterized protein LOC100890583 [Strongylocentrotus purpuratus]	XP_003729906	4.80484e-17	73	80.8777	64	47
39033	ankyrin unc44	173	gi|390355349|ref|XP_003728527.1|PREDICTED: uncharacterized protein LOC100893123 [Strongylocentrotus purpuratus]	XP_003728527	2.41032e-12	74	68.9366	59	44
39039	ankyrin unc44	253	gi|390338859|ref|XP_003724862.1|PREDICTED: uncharacterized protein LOC100892199 [Strongylocentrotus purpuratus]	XP_003724862	5.71338e-12	80	55.8398	36	29
39060	ankyrin unc44	533	gi|357604725|gb|EHJ64302.1|putative ankyrin 2,3/unc44 [Danaus plexippus]	EHJ64302	7.50517e-18	62	69.707	82	51
39075	ankyrin unc44	163	gi|357605319|gb|EHJ64556.1|putative reverse transcriptase [Danaus plexippus]	EHJ64556	1.45865e-09	72	60.8474	50	36
39077	ankyrin unc44	144	gi|357623065|gb|EHJ74365.1|putative ankyrin 2,3/unc44 [Danaus plexippus]	EHJ74365	6.34155e-09	80	58.9214	42	34
39087	ankyrin unc44	195	gi|357605319|gb|EHJ64556.1|putative reverse transcriptase [Danaus plexippus]	EHJ64556	1.99872e-10	75	63.929	45	34
39088	ankyrin unc44	233	gi|390361357|ref|XP_003729906.1|PREDICTED: uncharacterized protein LOC100890583 [Strongylocentrotus purpuratus]	XP_003729906	1.11785e-12	70	69.3218	51	36
39104	ankyrin unc44	568	gi|390361357|ref|XP_003729906.1|PREDICTED: uncharacterized protein LOC100890583 [Strongylocentrotus purpuratus]	XP_003729906	1.7632e-09	52	63.929	95	50
39107	ankyrin unc44	153	gi|357623065|gb|EHJ74365.1|putative ankyrin 2,3/unc44 [Danaus plexippus]	EHJ74365	2.87407e-09	73	59.6918	49	36
39112	ankyrin unc44	984	gi|357623065|gb|EHJ74365.1|putative ankyrin 2,3/unc44 [Danaus plexippus]	EHJ74365	5.14247e-12	55	70.8626	115	64
39125	ankyrin unc44	139	gi|358337106|dbj|GAA55527.1|hypothetical protein CLF_108233 [Clonorchis sinensis]	GAA55527	5.82738e-08	77	56.6102	40	31
39138	ankyrin unc44	490	gi|390370776|ref|XP_003731887.1|PREDICTED: uncharacterized protein LOC593093, partial [Strongylocentrotus purpuratus]	XP_003731887	1.54225e-09	67	62.003	61	41
89970	ankyrin unc44	197	gi|478260243|gb|ENN80003.1|hypothetical protein YQE_03564, partial [Dendroctonus ponderosae]	ENN80003	4.6835e-13	64	68.9366	64	41
89992	ankyrin unc44	144	gi|357625517|gb|EHJ75938.1|putative reverse transcriptase [Danaus plexippus]	EHJ75938	1.29926e-09	74	61.6178	47	35
90019	ankyrin unc44	139	gi|357625517|gb|EHJ75938.1|putative reverse transcriptase [Danaus plexippus]	EHJ75938	1.24642e-07	65	55.8398	46	30
90025	ankyrin unc44	157	gi|478260243|gb|ENN80003.1|hypothetical protein YQE_03564, partial [Dendroctonus ponderosae]	ENN80003	3.52284e-14	77	71.633	48	37
90035	ankyrin unc44	265	gi|478260243|gb|ENN80003.1|hypothetical protein YQE_03564, partial [Dendroctonus ponderosae]	ENN80003	2.95095e-11	62	65.0846	64	40
90036	ankyrin unc44	159	gi|478260243|gb|ENN80003.1|hypothetical protein YQE_03564, partial [Dendroctonus ponderosae]	ENN80003	2.68226e-10	69	60.8474	52	36
90049	ankyrin unc44	915	gi|390347897|ref|XP_003726889.1|PREDICTED: uncharacterized protein LOC100893917 [Strongylocentrotus purpuratus]	XP_003726889	7.53731e-22	47	87.0409	117	56
90051	ankyrin unc44	166	gi|478260243|gb|ENN80003.1|hypothetical protein YQE_03564, partial [Dendroctonus ponderosae]	ENN80003	2.2534e-13	70	69.3218	54	38
90059	ankyrin unc44	461	gi|357627232|gb|EHJ76984.1|hypothetical protein KGM_00539 [Danaus plexippus]	EHJ76984	9.01131e-08	68	57.7658	63	43
90079	ankyrin unc44	181	gi|478260243|gb|ENN80003.1|hypothetical protein YQE_03564, partial [Dendroctonus ponderosae]	ENN80003	1.22408e-16	76	78.5666	56	43
90137	ankyrin unc44	520	gi|390360291|ref|XP_003729673.1|PREDICTED: uncharacterized protein LOC100893431 [Strongylocentrotus purpuratus]	XP_003729673	8.45268e-10	47	65.4698	151	72
90143	ankyrin unc44	170	gi|478260243|gb|ENN80003.1|hypothetical protein YQE_03564, partial [Dendroctonus ponderosae]	ENN80003	2.76244e-13	74	69.3218	55	41
90148	ankyrin unc44	196	gi|357623065|gb|EHJ74365.1|putative ankyrin 2,3/unc44 [Danaus plexippus]	EHJ74365	2.17811e-15	69	77.411	65	45
109107	ankyrin unc44	888	gi|357604725|gb|EHJ64302.1|putative ankyrin 2,3/unc44 [Danaus plexippus]	EHJ64302	9.0169e-23	50	64.6994	104	52
109339	ankyrin unc44	200	gi|357627232|gb|EHJ76984.1|hypothetical protein KGM_00539 [Danaus plexippus]	EHJ76984	1.99881e-09	67	59.6918	52	35
109370	ankyrin unc44	214	gi|478264761|gb|ENN82324.1|hypothetical protein YQE_01301, partial [Dendroctonus ponderosae]	ENN82324	1.76068e-11	68	65.0846	57	39
Sg_CNS_NA4Plus2028	ankyrin unc44	2948	gi|357623065|gb|EHJ74365.1|putative ankyrin 2,3/unc44 [Danaus plexippus]	EHJ74365	1.29129e-11	58	76.2554	100	58
Sg_CNS_NA4Plus21225	ankyrin unc44	568	gi|357604725|gb|EHJ64302.1|putative ankyrin 2,3/unc44 [Danaus plexippus]	EHJ64302	4.51879e-14	57	70.8626	87	50
Sg_CNS_NA4Plus30483	ankyrin unc44	1056	gi|390336177|ref|XP_003724294.1|PREDICTED: uncharacterized protein LOC100890239 [Strongylocentrotus purpuratus]	XP_003724294	4.37487e-08	54	54.299	84	46
Sg_CNS_NA4Plus6077	ankyrin unc44	168	gi|478260243|gb|ENN80003.1|hypothetical protein YQE_03564, partial [Dendroctonus ponderosae]	ENN80003	3.36888e-12	71	66.2402	49	35
40515	antennal cspsgre-iii-1	997	gi|77415586|emb|CAJ01462.1|hypothetical protein [Locusta migratoria]	CAJ01462	4.24663e-11	53	68.5514	108	58
88079	antennal cspsgre-iii-1	140	gi|47933944|gb|AAT39531.1|antennal CSPSgre-III-1 [Schistocerca gregaria]	AAT39531	5.91898e-09	83	56.6102	31	26
88153	antennal cspsgre-iii-1	314	gi|47933944|gb|AAT39531.1|antennal CSPSgre-III-1 [Schistocerca gregaria]	AAT39531	4.35656e-19	97	85.8853	41	40
88158	antennal cspsgre-iii-1	116	gi|77415598|emb|CAJ01468.1|hypothetical protein [Locusta migratoria]	CAJ01468	1.05923e-09	87	58.151	32	28
88174	antennal cspsgre-iii-1	161	gi|47933944|gb|AAT39531.1|antennal CSPSgre-III-1 [Schistocerca gregaria]	AAT39531	1.65309e-17	86	79.7221	46	40
88175	antennal cspsgre-iii-1	156	gi|77415598|emb|CAJ01468.1|hypothetical protein [Locusta migratoria]	CAJ01468	8.56248e-13	94	67.0106	35	33
88183	antennal cspsgre-iii-1	148	gi|47933944|gb|AAT39531.1|antennal CSPSgre-III-1 [Schistocerca gregaria]	AAT39531	1.44619e-10	81	61.2326	37	30
88186	antennal cspsgre-iii-1	164	gi|47933944|gb|AAT39531.1|antennal CSPSgre-III-1 [Schistocerca gregaria]	AAT39531	2.29272e-12	85	66.2402	40	34
88216	antennal cspsgre-iii-1	150	gi|47933944|gb|AAT39531.1|antennal CSPSgre-III-1 [Schistocerca gregaria]	AAT39531	9.30469e-22	91	90.5077	49	45
88222	antennal cspsgre-iii-1	145	gi|47933944|gb|AAT39531.1|antennal CSPSgre-III-1 [Schistocerca gregaria]	AAT39531	1.46534e-09	82	58.151	39	32
89202	antennal cspsgre-iii-1	177	gi|47933944|gb|AAT39531.1|antennal CSPSgre-III-1 [Schistocerca gregaria]	AAT39531	1.45752e-11	83	63.929	37	31
89203	antennal cspsgre-iii-1	137	gi|47933944|gb|AAT39531.1|antennal CSPSgre-III-1 [Schistocerca gregaria]	AAT39531	6.70818e-12	79	64.3142	43	34
93352	antennal cspsgre-iii-1	180	gi|47933944|gb|AAT39531.1|antennal CSPSgre-III-1 [Schistocerca gregaria]	AAT39531	1.04375e-18	97	83.1889	41	40
108626	antennal cspsgre-iii-1	117	gi|47933944|gb|AAT39531.1|antennal CSPSgre-III-1 [Schistocerca gregaria]	AAT39531	8.80495e-15	94	72.0182	39	37
108629	antennal cspsgre-iii-1	140	gi|47933944|gb|AAT39531.1|antennal CSPSgre-III-1 [Schistocerca gregaria]	AAT39531	1.55879e-11	77	63.5438	49	38
108637	antennal cspsgre-iii-1	101	gi|47933944|gb|AAT39531.1|antennal CSPSgre-III-1 [Schistocerca gregaria]	AAT39531	3.01321e-10	93	59.3066	33	31
Sg_CNS_NA4Plus2555	antennal cspsgre-iii-1	101	gi|77415612|emb|CAJ01475.1|hypothetical protein [Locusta migratoria]	CAJ01475	3.61119e-09	87	55.8398	33	29
Sg_CNS_NA4Plus3717	antennal cspsgre-iii-1	144	gi|47933944|gb|AAT39531.1|antennal CSPSgre-III-1 [Schistocerca gregaria]	AAT39531	7.23164e-14	94	69.707	36	34
Sg_CNS_NA4Plus5872	antennal cspsgre-iii-1	166	gi|47933944|gb|AAT39531.1|antennal CSPSgre-III-1 [Schistocerca gregaria]	AAT39531	1.83424e-11	83	63.5438	37	31
Sg_CNS_NA4Plus15670	antigen ki-67	417	gi|477507181|ref|NP_001264375.1|si:ch211-250b22.7 [Danio rerio]	NP_001264375	5.55843e-08	66	60.077	56	37
Sg_CNS_NA4Plus18910	ap-4 complex subunit beta-1-like	503	gi|449683433|ref|XP_002166118.2|PREDICTED: uncharacterized protein LOC100215708 [Hydra magnipapillata]	XP_002166118	7.03022e-11	60	69.3218	75	45
Sg_CNS_NA4Plus22335	ap-4 complex subunit beta-1-like	605	gi|443697493|gb|ELT97942.1|hypothetical protein CAPTEDRAFT_211327, partial [Capitella teleta]	ELT97942	1.10744e-19	61	91.6633	111	68
77443	ap-4 complex subunit beta-1- partial	242	gi|449685143|ref|XP_004210821.1|PREDICTED: AP-4 complex subunit beta-1-like, partial [Hydra magnipapillata]	XP_004210821	2.22265e-09	73	62.003	46	34
77444	ap-4 complex subunit beta-1- partial	533	gi|449664551|ref|XP_002156962.2|PREDICTED: uncharacterized protein LOC100201311 [Hydra magnipapillata]	XP_002156962	1.52312e-16	65	86.2705	70	46
77455	ap-4 complex subunit beta-1- partial	153	gi|340384903|ref|XP_003390950.1|PREDICTED: hypothetical protein LOC100634292 [Amphimedon queenslandica]	XP_003390950	9.35853e-11	73	65.0846	49	36
77475	ap-4 complex subunit beta-1- partial	143	gi|449664551|ref|XP_002156962.2|PREDICTED: uncharacterized protein LOC100201311 [Hydra magnipapillata]	XP_002156962	1.46441e-08	79	58.5362	34	27
Sg_CNS_NA4Plus17216	ap-4 complex subunit beta-1- partial	460	gi|449664551|ref|XP_002156962.2|PREDICTED: uncharacterized protein LOC100201311 [Hydra magnipapillata]	XP_002156962	2.20956e-09	50	64.3142	121	61
Sg_CNS_NA4Plus18359	ap-4 complex subunit beta-1- partial	489	gi|449664551|ref|XP_002156962.2|PREDICTED: uncharacterized protein LOC100201311 [Hydra magnipapillata]	XP_002156962	8.84482e-19	52	92.4337	146	77
Sg_CNS_NA4Plus19343	ap-4 complex subunit beta-1- partial	514	gi|340384903|ref|XP_003390950.1|PREDICTED: hypothetical protein LOC100634292 [Amphimedon queenslandica]	XP_003390950	2.65804e-26	62	114.39	136	85
Sg_CNS_NA4Plus22658	ap-4 complex subunit beta-1- partial	616	gi|340384903|ref|XP_003390950.1|PREDICTED: hypothetical protein LOC100634292 [Amphimedon queenslandica]	XP_003390950	2.6094e-15	49	57.3806	122	60
Sg_CNS_NA4Plus15	ap-5 complex subunit beta-1-like	3205	gi|390349794|ref|XP_791085.3|PREDICTED: AP-5 complex subunit beta-1-like [Strongylocentrotus purpuratus]	XP_791085	1.96416e-31	42	142.51	922	396
Sg_CNS_NA4Plus29420	ap-5 complex subunit sigma-1-like	969	gi|291228815|ref|XP_002734372.1|PREDICTED: hypothetical protein [Saccoglossus kowalevskii]	XP_002734372	1.56746e-19	52	93.9745	214	113
Sg_CNS_NA4Plus36445	ap-5 complex subunit zeta-1-like	2668	gi|326928947|ref|XP_003210634.1|PREDICTED: protein KIAA0415-like, partial [Meleagris gallopavo]	XP_003210634	8.69517e-46	44	118.627	479	214
Sg_CNS_NA4Plus11984	apl3_locmi ame: full=apolipophorin-3b ame: full=apolipophorin-iiib short= p-iiib flags: precursor	284	gi|114057|sp|P10762.1|APL3_LOCMIRecName: Full=Apolipophorin-3b; AltName: Full=Apolipophorin-IIIb; Short=ApoLp-IIIb; Flags: Precursor	P10762	5.47524e-33	87	122.865	73	64
Sg_CNS_NA4Plus7957	apl3_locmi ame: full=apolipophorin-3b ame: full=apolipophorin-iiib short= p-iiib flags: precursor	186	gi|114057|sp|P10762.1|APL3_LOCMIRecName: Full=Apolipophorin-3b; AltName: Full=Apolipophorin-IIIb; Short=ApoLp-IIIb; Flags: Precursor	P10762	7.97808e-11	82	62.3882	40	33
Sg_CNS_NA4Plus9565	ap-like endonuclease reverse transcriptase	209	gi|156350402|ref|XP_001622268.1|predicted protein [Nematostella vectensis] >gi|156208760|gb|EDO30168.1| predicted protein [Nematostella vectensis]	XP_001622268	8.40025e-12	67	63.929	58	39
32973	aplp_locmi ame: full=apolipophorins contains: ame: full=apolipophorin-2 ame: full=apolipophorin ii ame: full=apolp-2 contains: ame: full=apolipophorin-1 ame: full=apolipophorin i ame: full=apolp-1 flags: precursor	170	gi|152031559|sp|Q9U943.2|APLP_LOCMIRecName: Full=Apolipophorins; Contains: RecName: Full=Apolipophorin-2; AltName: Full=Apolipophorin II; AltName: Full=apoLp-2; Contains: RecName: Full=Apolipophorin-1; AltName: Full=Apolipophorin I; AltName: Full=apoLp-1; Flags: Precursor	Q9U943	3.41383e-09	87	61.2326	39	34
38526	aplp_locmi ame: full=apolipophorins contains: ame: full=apolipophorin-2 ame: full=apolipophorin ii ame: full=apolp-2 contains: ame: full=apolipophorin-1 ame: full=apolipophorin i ame: full=apolp-1 flags: precursor	165	gi|152031559|sp|Q9U943.2|APLP_LOCMIRecName: Full=Apolipophorins; Contains: RecName: Full=Apolipophorin-2; AltName: Full=Apolipophorin II; AltName: Full=apoLp-2; Contains: RecName: Full=Apolipophorin-1; AltName: Full=Apolipophorin I; AltName: Full=apoLp-1; Flags: Precursor	Q9U943	1.02926e-17	85	85.8853	49	42
38530	aplp_locmi ame: full=apolipophorins contains: ame: full=apolipophorin-2 ame: full=apolipophorin ii ame: full=apolp-2 contains: ame: full=apolipophorin-1 ame: full=apolipophorin i ame: full=apolp-1 flags: precursor	173	gi|152031559|sp|Q9U943.2|APLP_LOCMIRecName: Full=Apolipophorins; Contains: RecName: Full=Apolipophorin-2; AltName: Full=Apolipophorin II; AltName: Full=apoLp-2; Contains: RecName: Full=Apolipophorin-1; AltName: Full=Apolipophorin I; AltName: Full=apoLp-1; Flags: Precursor	Q9U943	1.32261e-14	97	77.0258	39	38
38532	aplp_locmi ame: full=apolipophorins contains: ame: full=apolipophorin-2 ame: full=apolipophorin ii ame: full=apolp-2 contains: ame: full=apolipophorin-1 ame: full=apolipophorin i ame: full=apolp-1 flags: precursor	695	gi|152031559|sp|Q9U943.2|APLP_LOCMIRecName: Full=Apolipophorins; Contains: RecName: Full=Apolipophorin-2; AltName: Full=Apolipophorin II; AltName: Full=apoLp-2; Contains: RecName: Full=Apolipophorin-1; AltName: Full=Apolipophorin I; AltName: Full=apoLp-1; Flags: Precursor	Q9U943	1.98039e-37	93	150.599	87	81
54548	aplp_locmi ame: full=apolipophorins contains: ame: full=apolipophorin-2 ame: full=apolipophorin ii ame: full=apolp-2 contains: ame: full=apolipophorin-1 ame: full=apolipophorin i ame: full=apolp-1 flags: precursor	4456	gi|152031559|sp|Q9U943.2|APLP_LOCMIRecName: Full=Apolipophorins; Contains: RecName: Full=Apolipophorin-2; AltName: Full=Apolipophorin II; AltName: Full=apoLp-2; Contains: RecName: Full=Apolipophorin-1; AltName: Full=Apolipophorin I; AltName: Full=apoLp-1; Flags: Precursor	Q9U943	3.91945e-18	92	101.293	56	52
54550	aplp_locmi ame: full=apolipophorins contains: ame: full=apolipophorin-2 ame: full=apolipophorin ii ame: full=apolp-2 contains: ame: full=apolipophorin-1 ame: full=apolipophorin i ame: full=apolp-1 flags: precursor	1000	gi|152031559|sp|Q9U943.2|APLP_LOCMIRecName: Full=Apolipophorins; Contains: RecName: Full=Apolipophorin-2; AltName: Full=Apolipophorin II; AltName: Full=apoLp-2; Contains: RecName: Full=Apolipophorin-1; AltName: Full=Apolipophorin I; AltName: Full=apoLp-1; Flags: Precursor	Q9U943	1.98829e-39	94	159.844	99	94
54551	aplp_locmi ame: full=apolipophorins contains: ame: full=apolipophorin-2 ame: full=apolipophorin ii ame: full=apolp-2 contains: ame: full=apolipophorin-1 ame: full=apolipophorin i ame: full=apolp-1 flags: precursor	252	gi|152031559|sp|Q9U943.2|APLP_LOCMIRecName: Full=Apolipophorins; Contains: RecName: Full=Apolipophorin-2; AltName: Full=Apolipophorin II; AltName: Full=apoLp-2; Contains: RecName: Full=Apolipophorin-1; AltName: Full=Apolipophorin I; AltName: Full=apoLp-1; Flags: Precursor	Q9U943	2.61108e-21	87	97.4413	58	51
54552	aplp_locmi ame: full=apolipophorins contains: ame: full=apolipophorin-2 ame: full=apolipophorin ii ame: full=apolp-2 contains: ame: full=apolipophorin-1 ame: full=apolipophorin i ame: full=apolp-1 flags: precursor	204	gi|152031559|sp|Q9U943.2|APLP_LOCMIRecName: Full=Apolipophorins; Contains: RecName: Full=Apolipophorin-2; AltName: Full=Apolipophorin II; AltName: Full=apoLp-2; Contains: RecName: Full=Apolipophorin-1; AltName: Full=Apolipophorin I; AltName: Full=apoLp-1; Flags: Precursor	Q9U943	4.72621e-16	97	81.6481	42	41
85446	aplp_locmi ame: full=apolipophorins contains: ame: full=apolipophorin-2 ame: full=apolipophorin ii ame: full=apolp-2 contains: ame: full=apolipophorin-1 ame: full=apolipophorin i ame: full=apolp-1 flags: precursor	95	gi|152031559|sp|Q9U943.2|APLP_LOCMIRecName: Full=Apolipophorins; Contains: RecName: Full=Apolipophorin-2; AltName: Full=Apolipophorin II; AltName: Full=apoLp-2; Contains: RecName: Full=Apolipophorin-1; AltName: Full=Apolipophorin I; AltName: Full=apoLp-1; Flags: Precursor	Q9U943	8.42636e-10	83	61.6178	31	26
85448	aplp_locmi ame: full=apolipophorins contains: ame: full=apolipophorin-2 ame: full=apolipophorin ii ame: full=apolp-2 contains: ame: full=apolipophorin-1 ame: full=apolipophorin i ame: full=apolp-1 flags: precursor	182	gi|152031559|sp|Q9U943.2|APLP_LOCMIRecName: Full=Apolipophorins; Contains: RecName: Full=Apolipophorin-2; AltName: Full=Apolipophorin II; AltName: Full=apoLp-2; Contains: RecName: Full=Apolipophorin-1; AltName: Full=Apolipophorin I; AltName: Full=apoLp-1; Flags: Precursor	Q9U943	2.41225e-17	90	85.1149	50	45
85449	aplp_locmi ame: full=apolipophorins contains: ame: full=apolipophorin-2 ame: full=apolipophorin ii ame: full=apolp-2 contains: ame: full=apolipophorin-1 ame: full=apolipophorin i ame: full=apolp-1 flags: precursor	101	gi|152031559|sp|Q9U943.2|APLP_LOCMIRecName: Full=Apolipophorins; Contains: RecName: Full=Apolipophorin-2; AltName: Full=Apolipophorin II; AltName: Full=apoLp-2; Contains: RecName: Full=Apolipophorin-1; AltName: Full=Apolipophorin I; AltName: Full=apoLp-1; Flags: Precursor	Q9U943	1.73595e-10	87	63.929	33	29
85454	aplp_locmi ame: full=apolipophorins contains: ame: full=apolipophorin-2 ame: full=apolipophorin ii ame: full=apolp-2 contains: ame: full=apolipophorin-1 ame: full=apolipophorin i ame: full=apolp-1 flags: precursor	235	gi|152031559|sp|Q9U943.2|APLP_LOCMIRecName: Full=Apolipophorins; Contains: RecName: Full=Apolipophorin-2; AltName: Full=Apolipophorin II; AltName: Full=apoLp-2; Contains: RecName: Full=Apolipophorin-1; AltName: Full=Apolipophorin I; AltName: Full=apoLp-1; Flags: Precursor	Q9U943	5.21868e-20	95	93.5893	46	44
85456	aplp_locmi ame: full=apolipophorins contains: ame: full=apolipophorin-2 ame: full=apolipophorin ii ame: full=apolp-2 contains: ame: full=apolipophorin-1 ame: full=apolipophorin i ame: full=apolp-1 flags: precursor	162	gi|152031559|sp|Q9U943.2|APLP_LOCMIRecName: Full=Apolipophorins; Contains: RecName: Full=Apolipophorin-2; AltName: Full=Apolipophorin II; AltName: Full=apoLp-2; Contains: RecName: Full=Apolipophorin-1; AltName: Full=Apolipophorin I; AltName: Full=apoLp-1; Flags: Precursor	Q9U943	2.04496e-18	84	87.8113	53	45
85458	aplp_locmi ame: full=apolipophorins contains: ame: full=apolipophorin-2 ame: full=apolipophorin ii ame: full=apolp-2 contains: ame: full=apolipophorin-1 ame: full=apolipophorin i ame: full=apolp-1 flags: precursor	143	gi|152031559|sp|Q9U943.2|APLP_LOCMIRecName: Full=Apolipophorins; Contains: RecName: Full=Apolipophorin-2; AltName: Full=Apolipophorin II; AltName: Full=apoLp-2; Contains: RecName: Full=Apolipophorin-1; AltName: Full=Apolipophorin I; AltName: Full=apoLp-1; Flags: Precursor	Q9U943	3.87714e-14	80	75.0998	47	38
85460	aplp_locmi ame: full=apolipophorins contains: ame: full=apolipophorin-2 ame: full=apolipophorin ii ame: full=apolp-2 contains: ame: full=apolipophorin-1 ame: full=apolipophorin i ame: full=apolp-1 flags: precursor	98	gi|152031559|sp|Q9U943.2|APLP_LOCMIRecName: Full=Apolipophorins; Contains: RecName: Full=Apolipophorin-2; AltName: Full=Apolipophorin II; AltName: Full=apoLp-2; Contains: RecName: Full=Apolipophorin-1; AltName: Full=Apolipophorin I; AltName: Full=apoLp-1; Flags: Precursor	Q9U943	3.04159e-10	87	63.1586	32	28
85470	aplp_locmi ame: full=apolipophorins contains: ame: full=apolipophorin-2 ame: full=apolipophorin ii ame: full=apolp-2 contains: ame: full=apolipophorin-1 ame: full=apolipophorin i ame: full=apolp-1 flags: precursor	214	gi|152031559|sp|Q9U943.2|APLP_LOCMIRecName: Full=Apolipophorins; Contains: RecName: Full=Apolipophorin-2; AltName: Full=Apolipophorin II; AltName: Full=apoLp-2; Contains: RecName: Full=Apolipophorin-1; AltName: Full=Apolipophorin I; AltName: Full=apoLp-1; Flags: Precursor	Q9U943	9.72606e-12	93	69.3218	32	30
85471	aplp_locmi ame: full=apolipophorins contains: ame: full=apolipophorin-2 ame: full=apolipophorin ii ame: full=apolp-2 contains: ame: full=apolipophorin-1 ame: full=apolipophorin i ame: full=apolp-1 flags: precursor	133	gi|152031559|sp|Q9U943.2|APLP_LOCMIRecName: Full=Apolipophorins; Contains: RecName: Full=Apolipophorin-2; AltName: Full=Apolipophorin II; AltName: Full=apoLp-2; Contains: RecName: Full=Apolipophorin-1; AltName: Full=Apolipophorin I; AltName: Full=apoLp-1; Flags: Precursor	Q9U943	7.07715e-13	97	71.2478	36	35
88117	aplp_locmi ame: full=apolipophorins contains: ame: full=apolipophorin-2 ame: full=apolipophorin ii ame: full=apolp-2 contains: ame: full=apolipophorin-1 ame: full=apolipophorin i ame: full=apolp-1 flags: precursor	173	gi|152031559|sp|Q9U943.2|APLP_LOCMIRecName: Full=Apolipophorins; Contains: RecName: Full=Apolipophorin-2; AltName: Full=Apolipophorin II; AltName: Full=apoLp-2; Contains: RecName: Full=Apolipophorin-1; AltName: Full=Apolipophorin I; AltName: Full=apoLp-1; Flags: Precursor	Q9U943	1.14254e-15	97	80.1073	38	37
93427	aplp_locmi ame: full=apolipophorins contains: ame: full=apolipophorin-2 ame: full=apolipophorin ii ame: full=apolp-2 contains: ame: full=apolipophorin-1 ame: full=apolipophorin i ame: full=apolp-1 flags: precursor	171	gi|152031559|sp|Q9U943.2|APLP_LOCMIRecName: Full=Apolipophorins; Contains: RecName: Full=Apolipophorin-2; AltName: Full=Apolipophorin II; AltName: Full=apoLp-2; Contains: RecName: Full=Apolipophorin-1; AltName: Full=Apolipophorin I; AltName: Full=apoLp-1; Flags: Precursor	Q9U943	1.87111e-12	94	70.8626	38	36
Sg_CNS_NA4Plus11553	aplp_locmi ame: full=apolipophorins contains: ame: full=apolipophorin-2 ame: full=apolipophorin ii ame: full=apolp-2 contains: ame: full=apolipophorin-1 ame: full=apolipophorin i ame: full=apolp-1 flags: precursor	265	gi|152031559|sp|Q9U943.2|APLP_LOCMIRecName: Full=Apolipophorins; Contains: RecName: Full=Apolipophorin-2; AltName: Full=Apolipophorin II; AltName: Full=apoLp-2; Contains: RecName: Full=Apolipophorin-1; AltName: Full=Apolipophorin I; AltName: Full=apoLp-1; Flags: Precursor	Q9U943	1.49285e-17	92	86.6557	42	39
Sg_CNS_NA4Plus11680	aplp_locmi ame: full=apolipophorins contains: ame: full=apolipophorin-2 ame: full=apolipophorin ii ame: full=apolp-2 contains: ame: full=apolipophorin-1 ame: full=apolipophorin i ame: full=apolp-1 flags: precursor	270	gi|152031559|sp|Q9U943.2|APLP_LOCMIRecName: Full=Apolipophorins; Contains: RecName: Full=Apolipophorin-2; AltName: Full=Apolipophorin II; AltName: Full=apoLp-2; Contains: RecName: Full=Apolipophorin-1; AltName: Full=Apolipophorin I; AltName: Full=apoLp-1; Flags: Precursor	Q9U943	9.89483e-15	91	78.5666	45	41
Sg_CNS_NA4Plus12712	aplp_locmi ame: full=apolipophorins contains: ame: full=apolipophorin-2 ame: full=apolipophorin ii ame: full=apolp-2 contains: ame: full=apolipophorin-1 ame: full=apolipophorin i ame: full=apolp-1 flags: precursor	312	gi|152031559|sp|Q9U943.2|APLP_LOCMIRecName: Full=Apolipophorins; Contains: RecName: Full=Apolipophorin-2; AltName: Full=Apolipophorin II; AltName: Full=apoLp-2; Contains: RecName: Full=Apolipophorin-1; AltName: Full=Apolipophorin I; AltName: Full=apoLp-1; Flags: Precursor	Q9U943	1.75202e-16	87	84.3445	48	42
Sg_CNS_NA4Plus12771	aplp_locmi ame: full=apolipophorins contains: ame: full=apolipophorin-2 ame: full=apolipophorin ii ame: full=apolp-2 contains: ame: full=apolipophorin-1 ame: full=apolipophorin i ame: full=apolp-1 flags: precursor	314	gi|152031559|sp|Q9U943.2|APLP_LOCMIRecName: Full=Apolipophorins; Contains: RecName: Full=Apolipophorin-2; AltName: Full=Apolipophorin II; AltName: Full=apoLp-2; Contains: RecName: Full=Apolipophorin-1; AltName: Full=Apolipophorin I; AltName: Full=apoLp-1; Flags: Precursor	Q9U943	3.60473e-13	97	74.7146	36	35
Sg_CNS_NA4Plus13393	aplp_locmi ame: full=apolipophorins contains: ame: full=apolipophorin-2 ame: full=apolipophorin ii ame: full=apolp-2 contains: ame: full=apolipophorin-1 ame: full=apolipophorin i ame: full=apolp-1 flags: precursor	339	gi|152031559|sp|Q9U943.2|APLP_LOCMIRecName: Full=Apolipophorins; Contains: RecName: Full=Apolipophorin-2; AltName: Full=Apolipophorin II; AltName: Full=apoLp-2; Contains: RecName: Full=Apolipophorin-1; AltName: Full=Apolipophorin I; AltName: Full=apoLp-1; Flags: Precursor	Q9U943	1.78799e-57	93	202.986	112	105
Sg_CNS_NA4Plus14073	aplp_locmi ame: full=apolipophorins contains: ame: full=apolipophorin-2 ame: full=apolipophorin ii ame: full=apolp-2 contains: ame: full=apolipophorin-1 ame: full=apolipophorin i ame: full=apolp-1 flags: precursor	365	gi|152031559|sp|Q9U943.2|APLP_LOCMIRecName: Full=Apolipophorins; Contains: RecName: Full=Apolipophorin-2; AltName: Full=Apolipophorin II; AltName: Full=apoLp-2; Contains: RecName: Full=Apolipophorin-1; AltName: Full=Apolipophorin I; AltName: Full=apoLp-1; Flags: Precursor	Q9U943	3.59754e-10	92	66.2402	38	35
Sg_CNS_NA4Plus15232	aplp_locmi ame: full=apolipophorins contains: ame: full=apolipophorin-2 ame: full=apolipophorin ii ame: full=apolp-2 contains: ame: full=apolipophorin-1 ame: full=apolipophorin i ame: full=apolp-1 flags: precursor	404	gi|152031559|sp|Q9U943.2|APLP_LOCMIRecName: Full=Apolipophorins; Contains: RecName: Full=Apolipophorin-2; AltName: Full=Apolipophorin II; AltName: Full=apoLp-2; Contains: RecName: Full=Apolipophorin-1; AltName: Full=Apolipophorin I; AltName: Full=apoLp-1; Flags: Precursor	Q9U943	2.7296e-16	55	84.7297	102	57
Sg_CNS_NA4Plus15525	aplp_locmi ame: full=apolipophorins contains: ame: full=apolipophorin-2 ame: full=apolipophorin ii ame: full=apolp-2 contains: ame: full=apolipophorin-1 ame: full=apolipophorin i ame: full=apolp-1 flags: precursor	413	gi|152031559|sp|Q9U943.2|APLP_LOCMIRecName: Full=Apolipophorins; Contains: RecName: Full=Apolipophorin-2; AltName: Full=Apolipophorin II; AltName: Full=apoLp-2; Contains: RecName: Full=Apolipophorin-1; AltName: Full=Apolipophorin I; AltName: Full=apoLp-1; Flags: Precursor	Q9U943	4.19575e-24	92	107.842	63	58
Sg_CNS_NA4Plus16747	aplp_locmi ame: full=apolipophorins contains: ame: full=apolipophorin-2 ame: full=apolipophorin ii ame: full=apolp-2 contains: ame: full=apolipophorin-1 ame: full=apolipophorin i ame: full=apolp-1 flags: precursor	448	gi|152031559|sp|Q9U943.2|APLP_LOCMIRecName: Full=Apolipophorins; Contains: RecName: Full=Apolipophorin-2; AltName: Full=Apolipophorin II; AltName: Full=apoLp-2; Contains: RecName: Full=Apolipophorin-1; AltName: Full=Apolipophorin I; AltName: Full=apoLp-1; Flags: Precursor	Q9U943	1.38114e-17	94	89.3521	51	48
Sg_CNS_NA4Plus2039	aplp_locmi ame: full=apolipophorins contains: ame: full=apolipophorin-2 ame: full=apolipophorin ii ame: full=apolp-2 contains: ame: full=apolipophorin-1 ame: full=apolipophorin i ame: full=apolp-1 flags: precursor	2697	gi|152031559|sp|Q9U943.2|APLP_LOCMIRecName: Full=Apolipophorins; Contains: RecName: Full=Apolipophorin-2; AltName: Full=Apolipophorin II; AltName: Full=apoLp-2; Contains: RecName: Full=Apolipophorin-1; AltName: Full=Apolipophorin I; AltName: Full=apoLp-1; Flags: Precursor	Q9U943	2.72639e-49	89	199.519	118	106
Sg_CNS_NA4Plus2045	aplp_locmi ame: full=apolipophorins contains: ame: full=apolipophorin-2 ame: full=apolipophorin ii ame: full=apolp-2 contains: ame: full=apolipophorin-1 ame: full=apolipophorin i ame: full=apolp-1 flags: precursor	2937	gi|152031559|sp|Q9U943.2|APLP_LOCMIRecName: Full=Apolipophorins; Contains: RecName: Full=Apolipophorin-2; AltName: Full=Apolipophorin II; AltName: Full=apoLp-2; Contains: RecName: Full=Apolipophorin-1; AltName: Full=Apolipophorin I; AltName: Full=apoLp-1; Flags: Precursor	Q9U943	5.89799e-51	94	205.682	109	103
Sg_CNS_NA4Plus20458	aplp_locmi ame: full=apolipophorins contains: ame: full=apolipophorin-2 ame: full=apolipophorin ii ame: full=apolp-2 contains: ame: full=apolipophorin-1 ame: full=apolipophorin i ame: full=apolp-1 flags: precursor	547	gi|152031559|sp|Q9U943.2|APLP_LOCMIRecName: Full=Apolipophorins; Contains: RecName: Full=Apolipophorin-2; AltName: Full=Apolipophorin II; AltName: Full=apoLp-2; Contains: RecName: Full=Apolipophorin-1; AltName: Full=Apolipophorin I; AltName: Full=apoLp-1; Flags: Precursor	Q9U943	1.34859e-34	92	140.198	76	70
Sg_CNS_NA4Plus20548	aplp_locmi ame: full=apolipophorins contains: ame: full=apolipophorin-2 ame: full=apolipophorin ii ame: full=apolp-2 contains: ame: full=apolipophorin-1 ame: full=apolipophorin i ame: full=apolp-1 flags: precursor	549	gi|152031559|sp|Q9U943.2|APLP_LOCMIRecName: Full=Apolipophorins; Contains: RecName: Full=Apolipophorin-2; AltName: Full=Apolipophorin II; AltName: Full=apoLp-2; Contains: RecName: Full=Apolipophorin-1; AltName: Full=Apolipophorin I; AltName: Full=apoLp-1; Flags: Precursor	Q9U943	3.32398e-23	92	107.071	56	52
Sg_CNS_NA4Plus20909	aplp_locmi ame: full=apolipophorins contains: ame: full=apolipophorin-2 ame: full=apolipophorin ii ame: full=apolp-2 contains: ame: full=apolipophorin-1 ame: full=apolipophorin i ame: full=apolp-1 flags: precursor	559	gi|152031559|sp|Q9U943.2|APLP_LOCMIRecName: Full=Apolipophorins; Contains: RecName: Full=Apolipophorin-2; AltName: Full=Apolipophorin II; AltName: Full=apoLp-2; Contains: RecName: Full=Apolipophorin-1; AltName: Full=Apolipophorin I; AltName: Full=apoLp-1; Flags: Precursor	Q9U943	7.088e-86	88	176.792	104	92
Sg_CNS_NA4Plus21662	aplp_locmi ame: full=apolipophorins contains: ame: full=apolipophorin-2 ame: full=apolipophorin ii ame: full=apolp-2 contains: ame: full=apolipophorin-1 ame: full=apolipophorin i ame: full=apolp-1 flags: precursor	581	gi|152031559|sp|Q9U943.2|APLP_LOCMIRecName: Full=Apolipophorins; Contains: RecName: Full=Apolipophorin-2; AltName: Full=Apolipophorin II; AltName: Full=apoLp-2; Contains: RecName: Full=Apolipophorin-1; AltName: Full=Apolipophorin I; AltName: Full=apoLp-1; Flags: Precursor	Q9U943	2.27195e-82	97	278.485	139	136
Sg_CNS_NA4Plus2226	aplp_locmi ame: full=apolipophorins contains: ame: full=apolipophorin-2 ame: full=apolipophorin ii ame: full=apolp-2 contains: ame: full=apolipophorin-1 ame: full=apolipophorin i ame: full=apolp-1 flags: precursor	3850	gi|152031559|sp|Q9U943.2|APLP_LOCMIRecName: Full=Apolipophorins; Contains: RecName: Full=Apolipophorin-2; AltName: Full=Apolipophorin II; AltName: Full=apoLp-2; Contains: RecName: Full=Apolipophorin-1; AltName: Full=Apolipophorin I; AltName: Full=apoLp-1; Flags: Precursor	Q9U943	1.78958e-20	84	108.227	66	56
Sg_CNS_NA4Plus24604	aplp_locmi ame: full=apolipophorins contains: ame: full=apolipophorin-2 ame: full=apolipophorin ii ame: full=apolp-2 contains: ame: full=apolipophorin-1 ame: full=apolipophorin i ame: full=apolp-1 flags: precursor	693	gi|152031559|sp|Q9U943.2|APLP_LOCMIRecName: Full=Apolipophorins; Contains: RecName: Full=Apolipophorin-2; AltName: Full=Apolipophorin II; AltName: Full=apoLp-2; Contains: RecName: Full=Apolipophorin-1; AltName: Full=Apolipophorin I; AltName: Full=apoLp-1; Flags: Precursor	Q9U943	1.65605e-17	97	91.2781	44	43
Sg_CNS_NA4Plus2936	aplp_locmi ame: full=apolipophorins contains: ame: full=apolipophorin-2 ame: full=apolipophorin ii ame: full=apolp-2 contains: ame: full=apolipophorin-1 ame: full=apolipophorin i ame: full=apolp-1 flags: precursor	117	gi|152031559|sp|Q9U943.2|APLP_LOCMIRecName: Full=Apolipophorins; Contains: RecName: Full=Apolipophorin-2; AltName: Full=Apolipophorin II; AltName: Full=apoLp-2; Contains: RecName: Full=Apolipophorin-1; AltName: Full=Apolipophorin I; AltName: Full=apoLp-1; Flags: Precursor	Q9U943	1.51341e-17	94	84.3445	38	36
Sg_CNS_NA4Plus32838	aplp_locmi ame: full=apolipophorins contains: ame: full=apolipophorin-2 ame: full=apolipophorin ii ame: full=apolp-2 contains: ame: full=apolipophorin-1 ame: full=apolipophorin i ame: full=apolp-1 flags: precursor	1331	gi|152031559|sp|Q9U943.2|APLP_LOCMIRecName: Full=Apolipophorins; Contains: RecName: Full=Apolipophorin-2; AltName: Full=Apolipophorin II; AltName: Full=apoLp-2; Contains: RecName: Full=Apolipophorin-1; AltName: Full=Apolipophorin I; AltName: Full=apoLp-1; Flags: Precursor	Q9U943	3.34223e-14	91	84.3445	45	41
Sg_CNS_NA4Plus32916	aplp_locmi ame: full=apolipophorins contains: ame: full=apolipophorin-2 ame: full=apolipophorin ii ame: full=apolp-2 contains: ame: full=apolipophorin-1 ame: full=apolipophorin i ame: full=apolp-1 flags: precursor	1345	gi|152031559|sp|Q9U943.2|APLP_LOCMIRecName: Full=Apolipophorins; Contains: RecName: Full=Apolipophorin-2; AltName: Full=Apolipophorin II; AltName: Full=apoLp-2; Contains: RecName: Full=Apolipophorin-1; AltName: Full=Apolipophorin I; AltName: Full=apoLp-1; Flags: Precursor	Q9U943	3.3435e-16	98	90.5077	57	56
Sg_CNS_NA4Plus36808	aplp_locmi ame: full=apolipophorins contains: ame: full=apolipophorin-2 ame: full=apolipophorin ii ame: full=apolp-2 contains: ame: full=apolipophorin-1 ame: full=apolipophorin i ame: full=apolp-1 flags: precursor	3073	gi|152031559|sp|Q9U943.2|APLP_LOCMIRecName: Full=Apolipophorins; Contains: RecName: Full=Apolipophorin-2; AltName: Full=Apolipophorin II; AltName: Full=apoLp-2; Contains: RecName: Full=Apolipophorin-1; AltName: Full=Apolipophorin I; AltName: Full=apoLp-1; Flags: Precursor	Q9U943	3.56958e-10	92	73.9442	39	36
Sg_CNS_NA4Plus3727	aplp_locmi ame: full=apolipophorins contains: ame: full=apolipophorin-2 ame: full=apolipophorin ii ame: full=apolp-2 contains: ame: full=apolipophorin-1 ame: full=apolipophorin i ame: full=apolp-1 flags: precursor	144	gi|152031559|sp|Q9U943.2|APLP_LOCMIRecName: Full=Apolipophorins; Contains: RecName: Full=Apolipophorin-2; AltName: Full=Apolipophorin II; AltName: Full=apoLp-2; Contains: RecName: Full=Apolipophorin-1; AltName: Full=Apolipophorin I; AltName: Full=apoLp-1; Flags: Precursor	Q9U943	1.9202e-08	83	58.5362	36	30
Sg_CNS_NA4Plus3853	aplp_locmi ame: full=apolipophorins contains: ame: full=apolipophorin-2 ame: full=apolipophorin ii ame: full=apolp-2 contains: ame: full=apolipophorin-1 ame: full=apolipophorin i ame: full=apolp-1 flags: precursor	147	gi|152031559|sp|Q9U943.2|APLP_LOCMIRecName: Full=Apolipophorins; Contains: RecName: Full=Apolipophorin-2; AltName: Full=Apolipophorin II; AltName: Full=apoLp-2; Contains: RecName: Full=Apolipophorin-1; AltName: Full=Apolipophorin I; AltName: Full=apoLp-1; Flags: Precursor	Q9U943	4.3071e-14	85	74.7146	41	35
Sg_CNS_NA4Plus3971	aplp_locmi ame: full=apolipophorins contains: ame: full=apolipophorin-2 ame: full=apolipophorin ii ame: full=apolp-2 contains: ame: full=apolipophorin-1 ame: full=apolipophorin i ame: full=apolp-1 flags: precursor	149	gi|152031559|sp|Q9U943.2|APLP_LOCMIRecName: Full=Apolipophorins; Contains: RecName: Full=Apolipophorin-2; AltName: Full=Apolipophorin II; AltName: Full=apoLp-2; Contains: RecName: Full=Apolipophorin-1; AltName: Full=Apolipophorin I; AltName: Full=apoLp-1; Flags: Precursor	Q9U943	9.05944e-13	97	70.8626	34	33
Sg_CNS_NA4Plus4020	aplp_locmi ame: full=apolipophorins contains: ame: full=apolipophorin-2 ame: full=apolipophorin ii ame: full=apolp-2 contains: ame: full=apolipophorin-1 ame: full=apolipophorin i ame: full=apolp-1 flags: precursor	149	gi|152031559|sp|Q9U943.2|APLP_LOCMIRecName: Full=Apolipophorins; Contains: RecName: Full=Apolipophorin-2; AltName: Full=Apolipophorin II; AltName: Full=apoLp-2; Contains: RecName: Full=Apolipophorin-1; AltName: Full=Apolipophorin I; AltName: Full=apoLp-1; Flags: Precursor	Q9U943	5.31457e-10	91	63.1586	34	31
Sg_CNS_NA4Plus4067	aplp_locmi ame: full=apolipophorins contains: ame: full=apolipophorin-2 ame: full=apolipophorin ii ame: full=apolp-2 contains: ame: full=apolipophorin-1 ame: full=apolipophorin i ame: full=apolp-1 flags: precursor	150	gi|152031559|sp|Q9U943.2|APLP_LOCMIRecName: Full=Apolipophorins; Contains: RecName: Full=Apolipophorin-2; AltName: Full=Apolipophorin II; AltName: Full=apoLp-2; Contains: RecName: Full=Apolipophorin-1; AltName: Full=Apolipophorin I; AltName: Full=apoLp-1; Flags: Precursor	Q9U943	3.07286e-11	89	66.6254	39	35
Sg_CNS_NA4Plus4939	aplp_locmi ame: full=apolipophorins contains: ame: full=apolipophorin-2 ame: full=apolipophorin ii ame: full=apolp-2 contains: ame: full=apolipophorin-1 ame: full=apolipophorin i ame: full=apolp-1 flags: precursor	158	gi|152031559|sp|Q9U943.2|APLP_LOCMIRecName: Full=Apolipophorins; Contains: RecName: Full=Apolipophorin-2; AltName: Full=Apolipophorin II; AltName: Full=apoLp-2; Contains: RecName: Full=Apolipophorin-1; AltName: Full=Apolipophorin I; AltName: Full=apoLp-1; Flags: Precursor	Q9U943	9.24734e-11	90	65.4698	33	30
Sg_CNS_NA4Plus5061	aplp_locmi ame: full=apolipophorins contains: ame: full=apolipophorin-2 ame: full=apolipophorin ii ame: full=apolp-2 contains: ame: full=apolipophorin-1 ame: full=apolipophorin i ame: full=apolp-1 flags: precursor	159	gi|152031559|sp|Q9U943.2|APLP_LOCMIRecName: Full=Apolipophorins; Contains: RecName: Full=Apolipophorin-2; AltName: Full=Apolipophorin II; AltName: Full=apoLp-2; Contains: RecName: Full=Apolipophorin-1; AltName: Full=Apolipophorin I; AltName: Full=apoLp-1; Flags: Precursor	Q9U943	7.38533e-11	97	65.4698	34	33
Sg_CNS_NA4Plus5069	aplp_locmi ame: full=apolipophorins contains: ame: full=apolipophorin-2 ame: full=apolipophorin ii ame: full=apolp-2 contains: ame: full=apolipophorin-1 ame: full=apolipophorin i ame: full=apolp-1 flags: precursor	159	gi|152031559|sp|Q9U943.2|APLP_LOCMIRecName: Full=Apolipophorins; Contains: RecName: Full=Apolipophorin-2; AltName: Full=Apolipophorin II; AltName: Full=apoLp-2; Contains: RecName: Full=Apolipophorin-1; AltName: Full=Apolipophorin I; AltName: Full=apoLp-1; Flags: Precursor	Q9U943	5.71747e-20	92	92.0485	52	48
Sg_CNS_NA4Plus5238	aplp_locmi ame: full=apolipophorins contains: ame: full=apolipophorin-2 ame: full=apolipophorin ii ame: full=apolp-2 contains: ame: full=apolipophorin-1 ame: full=apolipophorin i ame: full=apolp-1 flags: precursor	160	gi|152031559|sp|Q9U943.2|APLP_LOCMIRecName: Full=Apolipophorins; Contains: RecName: Full=Apolipophorin-2; AltName: Full=Apolipophorin II; AltName: Full=apoLp-2; Contains: RecName: Full=Apolipophorin-1; AltName: Full=Apolipophorin I; AltName: Full=apoLp-1; Flags: Precursor	Q9U943	1.19002e-09	91	62.003	34	31
Sg_CNS_NA4Plus5254	aplp_locmi ame: full=apolipophorins contains: ame: full=apolipophorin-2 ame: full=apolipophorin ii ame: full=apolp-2 contains: ame: full=apolipophorin-1 ame: full=apolipophorin i ame: full=apolp-1 flags: precursor	161	gi|152031559|sp|Q9U943.2|APLP_LOCMIRecName: Full=Apolipophorins; Contains: RecName: Full=Apolipophorin-2; AltName: Full=Apolipophorin II; AltName: Full=apoLp-2; Contains: RecName: Full=Apolipophorin-1; AltName: Full=Apolipophorin I; AltName: Full=apoLp-1; Flags: Precursor	Q9U943	2.67079e-13	97	72.7886	35	34
Sg_CNS_NA4Plus5423	aplp_locmi ame: full=apolipophorins contains: ame: full=apolipophorin-2 ame: full=apolipophorin ii ame: full=apolp-2 contains: ame: full=apolipophorin-1 ame: full=apolipophorin i ame: full=apolp-1 flags: precursor	162	gi|152031559|sp|Q9U943.2|APLP_LOCMIRecName: Full=Apolipophorins; Contains: RecName: Full=Apolipophorin-2; AltName: Full=Apolipophorin II; AltName: Full=apoLp-2; Contains: RecName: Full=Apolipophorin-1; AltName: Full=Apolipophorin I; AltName: Full=apoLp-1; Flags: Precursor	Q9U943	1.91612e-11	89	67.3958	38	34
Sg_CNS_NA4Plus5627	aplp_locmi ame: full=apolipophorins contains: ame: full=apolipophorin-2 ame: full=apolipophorin ii ame: full=apolp-2 contains: ame: full=apolipophorin-1 ame: full=apolipophorin i ame: full=apolp-1 flags: precursor	164	gi|152031559|sp|Q9U943.2|APLP_LOCMIRecName: Full=Apolipophorins; Contains: RecName: Full=Apolipophorin-2; AltName: Full=Apolipophorin II; AltName: Full=apoLp-2; Contains: RecName: Full=Apolipophorin-1; AltName: Full=Apolipophorin I; AltName: Full=apoLp-1; Flags: Precursor	Q9U943	2.39375e-12	97	70.0922	36	35
Sg_CNS_NA4Plus5903	aplp_locmi ame: full=apolipophorins contains: ame: full=apolipophorin-2 ame: full=apolipophorin ii ame: full=apolp-2 contains: ame: full=apolipophorin-1 ame: full=apolipophorin i ame: full=apolp-1 flags: precursor	166	gi|152031559|sp|Q9U943.2|APLP_LOCMIRecName: Full=Apolipophorins; Contains: RecName: Full=Apolipophorin-2; AltName: Full=Apolipophorin II; AltName: Full=apoLp-2; Contains: RecName: Full=Apolipophorin-1; AltName: Full=Apolipophorin I; AltName: Full=apoLp-1; Flags: Precursor	Q9U943	3.60439e-10	93	63.5438	33	31
Sg_CNS_NA4Plus5904	aplp_locmi ame: full=apolipophorins contains: ame: full=apolipophorin-2 ame: full=apolipophorin ii ame: full=apolp-2 contains: ame: full=apolipophorin-1 ame: full=apolipophorin i ame: full=apolp-1 flags: precursor	166	gi|152031559|sp|Q9U943.2|APLP_LOCMIRecName: Full=Apolipophorins; Contains: RecName: Full=Apolipophorin-2; AltName: Full=Apolipophorin II; AltName: Full=apoLp-2; Contains: RecName: Full=Apolipophorin-1; AltName: Full=Apolipophorin I; AltName: Full=apoLp-1; Flags: Precursor	Q9U943	1.15583e-11	94	68.1662	36	34
Sg_CNS_NA4Plus5950	aplp_locmi ame: full=apolipophorins contains: ame: full=apolipophorin-2 ame: full=apolipophorin ii ame: full=apolp-2 contains: ame: full=apolipophorin-1 ame: full=apolipophorin i ame: full=apolp-1 flags: precursor	166	gi|152031559|sp|Q9U943.2|APLP_LOCMIRecName: Full=Apolipophorins; Contains: RecName: Full=Apolipophorin-2; AltName: Full=Apolipophorin II; AltName: Full=apoLp-2; Contains: RecName: Full=Apolipophorin-1; AltName: Full=Apolipophorin I; AltName: Full=apoLp-1; Flags: Precursor	Q9U943	2.5438e-08	90	58.151	33	30
Sg_CNS_NA4Plus597	aplp_locmi ame: full=apolipophorins contains: ame: full=apolipophorin-2 ame: full=apolipophorin ii ame: full=apolp-2 contains: ame: full=apolipophorin-1 ame: full=apolipophorin i ame: full=apolp-1 flags: precursor	2926	gi|152031559|sp|Q9U943.2|APLP_LOCMIRecName: Full=Apolipophorins; Contains: RecName: Full=Apolipophorin-2; AltName: Full=Apolipophorin II; AltName: Full=apoLp-2; Contains: RecName: Full=Apolipophorin-1; AltName: Full=Apolipophorin I; AltName: Full=apoLp-1; Flags: Precursor	Q9U943	1.89373e-07	86	65.0846	38	33
Sg_CNS_NA4Plus6017	aplp_locmi ame: full=apolipophorins contains: ame: full=apolipophorin-2 ame: full=apolipophorin ii ame: full=apolp-2 contains: ame: full=apolipophorin-1 ame: full=apolipophorin i ame: full=apolp-1 flags: precursor	167	gi|152031559|sp|Q9U943.2|APLP_LOCMIRecName: Full=Apolipophorins; Contains: RecName: Full=Apolipophorin-2; AltName: Full=Apolipophorin II; AltName: Full=apoLp-2; Contains: RecName: Full=Apolipophorin-1; AltName: Full=Apolipophorin I; AltName: Full=apoLp-1; Flags: Precursor	Q9U943	1.02451e-11	94	68.1662	38	36
Sg_CNS_NA4Plus63	aplp_locmi ame: full=apolipophorins contains: ame: full=apolipophorin-2 ame: full=apolipophorin ii ame: full=apolp-2 contains: ame: full=apolipophorin-1 ame: full=apolipophorin i ame: full=apolp-1 flags: precursor	5484	gi|152031559|sp|Q9U943.2|APLP_LOCMIRecName: Full=Apolipophorins; Contains: RecName: Full=Apolipophorin-2; AltName: Full=Apolipophorin II; AltName: Full=apoLp-2; Contains: RecName: Full=Apolipophorin-1; AltName: Full=Apolipophorin I; AltName: Full=apoLp-1; Flags: Precursor	Q9U943	2.12197e-29	91	138.272	78	71
Sg_CNS_NA4Plus6627	aplp_locmi ame: full=apolipophorins contains: ame: full=apolipophorin-2 ame: full=apolipophorin ii ame: full=apolp-2 contains: ame: full=apolipophorin-1 ame: full=apolipophorin i ame: full=apolp-1 flags: precursor	172	gi|152031559|sp|Q9U943.2|APLP_LOCMIRecName: Full=Apolipophorins; Contains: RecName: Full=Apolipophorin-2; AltName: Full=Apolipophorin II; AltName: Full=apoLp-2; Contains: RecName: Full=Apolipophorin-1; AltName: Full=Apolipophorin I; AltName: Full=apoLp-1; Flags: Precursor	Q9U943	2.37133e-17	91	84.7297	46	42
Sg_CNS_NA4Plus6765	aplp_locmi ame: full=apolipophorins contains: ame: full=apolipophorin-2 ame: full=apolipophorin ii ame: full=apolp-2 contains: ame: full=apolipophorin-1 ame: full=apolipophorin i ame: full=apolp-1 flags: precursor	173	gi|152031559|sp|Q9U943.2|APLP_LOCMIRecName: Full=Apolipophorins; Contains: RecName: Full=Apolipophorin-2; AltName: Full=Apolipophorin II; AltName: Full=apoLp-2; Contains: RecName: Full=Apolipophorin-1; AltName: Full=Apolipophorin I; AltName: Full=apoLp-1; Flags: Precursor	Q9U943	2.78667e-08	93	58.151	32	30
Sg_CNS_NA4Plus6977	aplp_locmi ame: full=apolipophorins contains: ame: full=apolipophorin-2 ame: full=apolipophorin ii ame: full=apolp-2 contains: ame: full=apolipophorin-1 ame: full=apolipophorin i ame: full=apolp-1 flags: precursor	176	gi|152031559|sp|Q9U943.2|APLP_LOCMIRecName: Full=Apolipophorins; Contains: RecName: Full=Apolipophorin-2; AltName: Full=Apolipophorin II; AltName: Full=apoLp-2; Contains: RecName: Full=Apolipophorin-1; AltName: Full=Apolipophorin I; AltName: Full=apoLp-1; Flags: Precursor	Q9U943	5.51558e-13	90	72.0182	41	37
Sg_CNS_NA4Plus7303	aplp_locmi ame: full=apolipophorins contains: ame: full=apolipophorin-2 ame: full=apolipophorin ii ame: full=apolp-2 contains: ame: full=apolipophorin-1 ame: full=apolipophorin i ame: full=apolp-1 flags: precursor	179	gi|152031559|sp|Q9U943.2|APLP_LOCMIRecName: Full=Apolipophorins; Contains: RecName: Full=Apolipophorin-2; AltName: Full=Apolipophorin II; AltName: Full=apoLp-2; Contains: RecName: Full=Apolipophorin-1; AltName: Full=Apolipophorin I; AltName: Full=apoLp-1; Flags: Precursor	Q9U943	2.0968e-08	91	58.9214	36	33
Sg_CNS_NA4Plus8087	aplp_locmi ame: full=apolipophorins contains: ame: full=apolipophorin-2 ame: full=apolipophorin ii ame: full=apolp-2 contains: ame: full=apolipophorin-1 ame: full=apolipophorin i ame: full=apolp-1 flags: precursor	188	gi|152031559|sp|Q9U943.2|APLP_LOCMIRecName: Full=Apolipophorins; Contains: RecName: Full=Apolipophorin-2; AltName: Full=Apolipophorin II; AltName: Full=apoLp-2; Contains: RecName: Full=Apolipophorin-1; AltName: Full=Apolipophorin I; AltName: Full=apoLp-1; Flags: Precursor	Q9U943	4.0376e-15	90	78.5666	41	37
Sg_CNS_NA4Plus8124	aplp_locmi ame: full=apolipophorins contains: ame: full=apolipophorin-2 ame: full=apolipophorin ii ame: full=apolp-2 contains: ame: full=apolipophorin-1 ame: full=apolipophorin i ame: full=apolp-1 flags: precursor	189	gi|152031559|sp|Q9U943.2|APLP_LOCMIRecName: Full=Apolipophorins; Contains: RecName: Full=Apolipophorin-2; AltName: Full=Apolipophorin II; AltName: Full=apoLp-2; Contains: RecName: Full=Apolipophorin-1; AltName: Full=Apolipophorin I; AltName: Full=apoLp-1; Flags: Precursor	Q9U943	5.44968e-14	80	75.0998	55	44
Sg_CNS_NA4Plus842	aplp_locmi ame: full=apolipophorins contains: ame: full=apolipophorin-2 ame: full=apolipophorin ii ame: full=apolp-2 contains: ame: full=apolipophorin-1 ame: full=apolipophorin i ame: full=apolp-1 flags: precursor	267	gi|152031559|sp|Q9U943.2|APLP_LOCMIRecName: Full=Apolipophorins; Contains: RecName: Full=Apolipophorin-2; AltName: Full=Apolipophorin II; AltName: Full=apoLp-2; Contains: RecName: Full=Apolipophorin-1; AltName: Full=Apolipophorin I; AltName: Full=apoLp-1; Flags: Precursor	Q9U943	8.58101e-12	73	70.0922	52	38
Sg_CNS_NA4Plus8434	aplp_locmi ame: full=apolipophorins contains: ame: full=apolipophorin-2 ame: full=apolipophorin ii ame: full=apolp-2 contains: ame: full=apolipophorin-1 ame: full=apolipophorin i ame: full=apolp-1 flags: precursor	192	gi|152031559|sp|Q9U943.2|APLP_LOCMIRecName: Full=Apolipophorins; Contains: RecName: Full=Apolipophorin-2; AltName: Full=Apolipophorin II; AltName: Full=apoLp-2; Contains: RecName: Full=Apolipophorin-1; AltName: Full=Apolipophorin I; AltName: Full=apoLp-1; Flags: Precursor	Q9U943	9.11047e-16	94	80.4925	39	37
Sg_CNS_NA4Plus8655	aplp_locmi ame: full=apolipophorins contains: ame: full=apolipophorin-2 ame: full=apolipophorin ii ame: full=apolp-2 contains: ame: full=apolipophorin-1 ame: full=apolipophorin i ame: full=apolp-1 flags: precursor	195	gi|152031559|sp|Q9U943.2|APLP_LOCMIRecName: Full=Apolipophorins; Contains: RecName: Full=Apolipophorin-2; AltName: Full=Apolipophorin II; AltName: Full=apoLp-2; Contains: RecName: Full=Apolipophorin-1; AltName: Full=Apolipophorin I; AltName: Full=apoLp-1; Flags: Precursor	Q9U943	2.00834e-18	97	88.1965	43	42
Sg_CNS_NA4Plus8685	aplp_locmi ame: full=apolipophorins contains: ame: full=apolipophorin-2 ame: full=apolipophorin ii ame: full=apolp-2 contains: ame: full=apolipophorin-1 ame: full=apolipophorin i ame: full=apolp-1 flags: precursor	196	gi|152031559|sp|Q9U943.2|APLP_LOCMIRecName: Full=Apolipophorins; Contains: RecName: Full=Apolipophorin-2; AltName: Full=Apolipophorin II; AltName: Full=apoLp-2; Contains: RecName: Full=Apolipophorin-1; AltName: Full=Apolipophorin I; AltName: Full=apoLp-1; Flags: Precursor	Q9U943	1.02807e-16	86	83.1889	53	46
Sg_CNS_NA4Plus910	aplp_locmi ame: full=apolipophorins contains: ame: full=apolipophorin-2 ame: full=apolipophorin ii ame: full=apolp-2 contains: ame: full=apolipophorin-1 ame: full=apolipophorin i ame: full=apolp-1 flags: precursor	292	gi|152031559|sp|Q9U943.2|APLP_LOCMIRecName: Full=Apolipophorins; Contains: RecName: Full=Apolipophorin-2; AltName: Full=Apolipophorin II; AltName: Full=apoLp-2; Contains: RecName: Full=Apolipophorin-1; AltName: Full=Apolipophorin I; AltName: Full=apoLp-1; Flags: Precursor	Q9U943	1.07966e-20	88	96.2857	60	53
Sg_CNS_NA4Plus9243	aplp_locmi ame: full=apolipophorins contains: ame: full=apolipophorin-2 ame: full=apolipophorin ii ame: full=apolp-2 contains: ame: full=apolipophorin-1 ame: full=apolipophorin i ame: full=apolp-1 flags: precursor	204	gi|152031559|sp|Q9U943.2|APLP_LOCMIRecName: Full=Apolipophorins; Contains: RecName: Full=Apolipophorin-2; AltName: Full=Apolipophorin II; AltName: Full=apoLp-2; Contains: RecName: Full=Apolipophorin-1; AltName: Full=Apolipophorin I; AltName: Full=apoLp-1; Flags: Precursor	Q9U943	5.90528e-20	89	92.8189	57	51
Sg_CNS_NA4Plus9982	aplp_locmi ame: full=apolipophorins contains: ame: full=apolipophorin-2 ame: full=apolipophorin ii ame: full=apolp-2 contains: ame: full=apolipophorin-1 ame: full=apolipophorin i ame: full=apolp-1 flags: precursor	218	gi|152031559|sp|Q9U943.2|APLP_LOCMIRecName: Full=Apolipophorins; Contains: RecName: Full=Apolipophorin-2; AltName: Full=Apolipophorin II; AltName: Full=apoLp-2; Contains: RecName: Full=Apolipophorin-1; AltName: Full=Apolipophorin I; AltName: Full=apoLp-1; Flags: Precursor	Q9U943	1.07043e-12	88	72.0182	36	32
53868	apolipophorin precursor	151	gi|146196714|emb|CAB51918.2|apolipophorin precursor [Locusta migratoria]	CAB51918	3.90306e-07	90	54.6842	31	28
54556	apolipophorin precursor	140	gi|146196714|emb|CAB51918.2|apolipophorin precursor [Locusta migratoria]	CAB51918	9.65221e-08	91	56.6102	34	31
Sg_CNS_NA4Plus2236	apolipophorin precursor	4658	gi|146196714|emb|CAB51918.2|apolipophorin precursor [Locusta migratoria]	CAB51918	9.74597e-44	69	185.267	152	106
Sg_CNS_NA4Plus3948	apolipophorin precursor	148	gi|146196714|emb|CAB51918.2|apolipophorin precursor [Locusta migratoria]	CAB51918	1.11646e-07	88	56.225	34	30
Sg_CNS_NA4Plus5118	apolipophorin precursor	160	gi|146196714|emb|CAB51918.2|apolipophorin precursor [Locusta migratoria]	CAB51918	4.91645e-10	97	63.1586	35	34
Sg_CNS_NA4Plus88	apolipophorin precursor	343	gi|146196714|emb|CAB51918.2|apolipophorin precursor [Locusta migratoria]	CAB51918	2.82114e-22	88	101.679	62	55
Sg_CNS_NA4Plus9080	apolipophorin precursor	201	gi|146196714|emb|CAB51918.2|apolipophorin precursor [Locusta migratoria]	CAB51918	6.22316e-17	89	83.9593	48	43
85461	apolipoprotein d	706	gi|55621758|ref|XP_516965.1|PREDICTED: apolipoprotein D [Pan troglodytes]	XP_516965	5.24173e-13	46	73.559	211	99
Sg_CNS_NA4Plus25230	apolipoprotein d	720	gi|75677437|ref|NP_031496.2|apolipoprotein D precursor [Mus musculus] >gi|1703342|sp|P51910.1|APOD_MOUSE RecName: Full=Apolipoprotein D; Short=Apo-D; Short=ApoD; Flags: Precursor >gi|847651|gb|AAA67892.1| apolipoprotein D [Mus musculus] >gi|74141384|dbj|BAE35974.1| unnamed protein product [Mus musculus] >gi|74149210|dbj|BAE22397.1| unnamed protein product [Mus musculus] >gi|74152980|dbj|BAE34491.…	NP_031496	1.02818e-09	42	63.929	220	94
85551	arginyltransferase 1-like	438	gi|443693165|gb|ELT94595.1|hypothetical protein CAPTEDRAFT_178555 [Capitella teleta]	ELT94595	1.70921e-08	65	61.2326	47	31
13584	argonaute-3	1294	gi|468362493|gb|AGH30328.1|argonaute-3 [Nilaparvata lugens]	AGH30328	9.13863e-12	52	76.6406	176	92
26828	argonaute-3	862	gi|468362493|gb|AGH30328.1|argonaute-3 [Nilaparvata lugens]	AGH30328	3.75575e-10	46	69.3218	223	103
Sg_CNS_NA4Plus26065	argonaute-3	761	gi|468362493|gb|AGH30328.1|argonaute-3 [Nilaparvata lugens]	AGH30328	4.82729e-07	45	59.3066	217	98
Sg_CNS_NA4Plus28642	argonaute-3	909	gi|468362493|gb|AGH30328.1|argonaute-3 [Nilaparvata lugens]	AGH30328	2.77896e-09	63	67.0106	74	47
Sg_CNS_NA4Plus31979	argonaute-3	1208	gi|468362493|gb|AGH30328.1|argonaute-3 [Nilaparvata lugens]	AGH30328	2.82694e-08	51	65.0846	158	82
Sg_CNS_NA4Plus32264	argonaute-3	1249	gi|468362493|gb|AGH30328.1|argonaute-3 [Nilaparvata lugens]	AGH30328	1.30768e-11	52	75.8702	176	92
Sg_CNS_NA4Plus33743	argonaute-3	1491	gi|468362493|gb|AGH30328.1|argonaute-3 [Nilaparvata lugens]	AGH30328	1.07147e-07	51	63.929	184	94
Sg_CNS_NA4Plus35191	argonaute-3	1936	gi|468362493|gb|AGH30328.1|argonaute-3 [Nilaparvata lugens]	AGH30328	6.81473e-11	52	75.0998	168	88
36955	argonaute partial	152	gi|516306746|gb|AGO85972.1|argonaute 2, partial [Locusta migratoria]	AGO85972	4.90451e-10	81	62.7734	37	30
36959	argonaute partial	357	gi|516306746|gb|AGO85972.1|argonaute 2, partial [Locusta migratoria]	AGO85972	9.27216e-14	80	76.6406	47	38
36964	argonaute partial	185	gi|516306746|gb|AGO85972.1|argonaute 2, partial [Locusta migratoria]	AGO85972	1.38837e-08	84	59.3066	39	33
84045	argonaute- partial	151	gi|426204656|gb|AFY13246.1|argonaute-2, partial [Schistocerca gregaria]	AFY13246	3.5219e-15	100	77.411	35	35
Sg_CNS_NA4Plus9185	argonaute- partial	203	gi|426204656|gb|AFY13246.1|argonaute-2, partial [Schistocerca gregaria]	AFY13246	8.54651e-07	65	53.9138	46	30
Sg_CNS_NA4Plus18905	arl14 effector	503	gi|449667830|ref|XP_004206654.1|PREDICTED: uncharacterized protein LOC100200197 [Hydra magnipapillata]	XP_004206654	2.69502e-12	61	73.9442	124	76
Sg_CNS_NA4Plus29421	arl14 effector protein	969	gi|449667696|ref|XP_004206624.1|PREDICTED: ARL14 effector protein-like [Hydra magnipapillata]	XP_004206624	2.07716e-09	50	63.929	108	54
54943	arylphorin hexamerin-like protein 2	145	gi|60256959|gb|AAX14951.1|arylphorin hexamerin-like protein 2 [Romalea microptera]	AAX14951	1.52382e-08	83	58.5362	36	30
83036	arylphorin hexamerin-like protein 2	144	gi|60256959|gb|AAX14951.1|arylphorin hexamerin-like protein 2 [Romalea microptera]	AAX14951	3.01283e-10	100	63.1586	31	31
86227	arylphorin hexamerin-like protein 2	166	gi|60256959|gb|AAX14951.1|arylphorin hexamerin-like protein 2 [Romalea microptera]	AAX14951	2.46455e-12	89	69.707	37	33
86329	arylphorin hexamerin-like protein 2	147	gi|60256959|gb|AAX14951.1|arylphorin hexamerin-like protein 2 [Romalea microptera]	AAX14951	4.27634e-11	83	65.855	37	31
86335	arylphorin hexamerin-like protein 2	158	gi|60256959|gb|AAX14951.1|arylphorin hexamerin-like protein 2 [Romalea microptera]	AAX14951	9.64145e-15	85	76.2554	49	42
104241	arylphorin hexamerin-like protein 2	172	gi|60256959|gb|AAX14951.1|arylphorin hexamerin-like protein 2 [Romalea microptera]	AAX14951	2.93695e-10	89	63.5438	38	34
104242	arylphorin hexamerin-like protein 2	117	gi|60256959|gb|AAX14951.1|arylphorin hexamerin-like protein 2 [Romalea microptera]	AAX14951	3.23716e-08	86	56.9954	38	33
104243	arylphorin hexamerin-like protein 2	144	gi|60256959|gb|AAX14951.1|arylphorin hexamerin-like protein 2 [Romalea microptera]	AAX14951	3.47966e-08	94	57.3806	34	32
104261	arylphorin hexamerin-like protein 2	148	gi|60256959|gb|AAX14951.1|arylphorin hexamerin-like protein 2 [Romalea microptera]	AAX14951	1.2782e-08	86	58.5362	36	31
104264	arylphorin hexamerin-like protein 2	254	gi|60256959|gb|AAX14951.1|arylphorin hexamerin-like protein 2 [Romalea microptera]	AAX14951	3.90704e-13	88	73.1738	42	37
104267	arylphorin hexamerin-like protein 2	112	gi|60256959|gb|AAX14951.1|arylphorin hexamerin-like protein 2 [Romalea microptera]	AAX14951	2.55314e-12	97	68.5514	37	36
Sg_CNS_NA4Plus11025	arylphorin hexamerin-like protein 2	246	gi|60256959|gb|AAX14951.1|arylphorin hexamerin-like protein 2 [Romalea microptera]	AAX14951	4.75538e-23	81	101.293	66	54
Sg_CNS_NA4Plus35215	arylphorin hexamerin-like protein 2	1945	gi|60256959|gb|AAX14951.1|arylphorin hexamerin-like protein 2 [Romalea microptera]	AAX14951	2.84776e-10	86	72.4034	45	39
Sg_CNS_NA4Plus4471	arylphorin hexamerin-like protein 2	154	gi|60256959|gb|AAX14951.1|arylphorin hexamerin-like protein 2 [Romalea microptera]	AAX14951	2.61803e-18	87	86.2705	49	43
Sg_CNS_NA4Plus4490	arylphorin hexamerin-like protein 2	154	gi|60256959|gb|AAX14951.1|arylphorin hexamerin-like protein 2 [Romalea microptera]	AAX14951	3.35334e-10	84	63.1586	39	33
Sg_CNS_NA4Plus855	arylphorin hexamerin-like protein 2	207	gi|60256959|gb|AAX14951.1|arylphorin hexamerin-like protein 2 [Romalea microptera]	AAX14951	5.5075e-12	74	68.9366	62	46
53106	arylsulfatase g	476	gi|459184449|ref|XP_004227188.1|PREDICTED: LOW QUALITY PROTEIN: arylsulfatase G-like [Ciona intestinalis]	XP_004227188	1.00891e-20	72	97.0561	77	56
Sg_CNS_NA4Plus29378	arylsulfatase g	966	gi|459184449|ref|XP_004227188.1|PREDICTED: LOW QUALITY PROTEIN: arylsulfatase G-like [Ciona intestinalis]	XP_004227188	1.25413e-11	74	73.9442	62	46
Sg_CNS_NA4Plus14709	atpase wrnip1-like	387	gi|449666207|ref|XP_002160777.2|PREDICTED: ATPase WRNIP1-like [Hydra magnipapillata]	XP_002160777	7.70354e-10	48	64.6994	128	62
51348	atp-binding cassette sub-family a member 1	1476	gi|391346004|ref|XP_003747270.1|PREDICTED: ATP-binding cassette sub-family A member 1 [Metaseiulus occidentalis]	XP_003747270	1.18278e-51	50	200.675	464	236
76269	atp-dependent dna helicase pif1- partial	207	gi|391337038|ref|XP_003742881.1|PREDICTED: ATP-dependent DNA helicase PIF1-like, partial [Metaseiulus occidentalis]	XP_003742881	1.18963e-07	69	55.8398	46	32
85733	atp synthase f0 subunit 6	237	gi|258649425|ref|YP_003204712.1|ATP synthase F0 subunit 6 [Schistocerca gregaria gregaria] >gi|257122860|gb|ACV41382.1| ATP synthase F0 subunit 6 [Schistocerca gregaria gregaria] >gi|261289133|gb|ACX69747.1| ATP synthase F0 subunit 6 [Schistocerca gregaria flaviventris]	YP_003204712	9.14175e-10	59	46.595	49	29
86171	atp synthase f0 subunit 6	145	gi|258649425|ref|YP_003204712.1|ATP synthase F0 subunit 6 [Schistocerca gregaria gregaria] >gi|257122860|gb|ACV41382.1| ATP synthase F0 subunit 6 [Schistocerca gregaria gregaria] >gi|261289133|gb|ACX69747.1| ATP synthase F0 subunit 6 [Schistocerca gregaria flaviventris]	YP_003204712	3.52406e-08	90	55.0694	32	29
86172	atp synthase f0 subunit 6	194	gi|207269084|ref|YP_002261382.1|ATP synthase F0 subunit 6 [Calliptamus italicus] >gi|195957077|gb|ACG59326.1| ATP synthase F0 subunit 6 [Calliptamus italicus]	YP_002261382	1.60474e-09	93	59.6918	46	43
86173	atp synthase f0 subunit 6	305	gi|261289148|gb|ACX69753.1|ATP synthase F0 subunit 6 [Schistocerca americana]	ACX69753	4.81007e-11	83	65.0846	43	36
86175	atp synthase f0 subunit 6	184	gi|258649425|ref|YP_003204712.1|ATP synthase F0 subunit 6 [Schistocerca gregaria gregaria] >gi|257122860|gb|ACV41382.1| ATP synthase F0 subunit 6 [Schistocerca gregaria gregaria] >gi|261289133|gb|ACX69747.1| ATP synthase F0 subunit 6 [Schistocerca gregaria flaviventris]	YP_003204712	1.08238e-09	91	59.6918	36	33
86180	atp synthase f0 subunit 6	177	gi|435855592|ref|YP_007316731.1|ATP synthase F0 subunit 6 (mitochondrion) [Ceracris kiangsu] >gi|284098434|gb|ADB78278.1| ATPase subunit 6 (mitochondrion) [Ceracris kiangsu]	YP_007316731	2.17733e-07	92	53.5286	42	39
86182	atp synthase f0 subunit 6	143	gi|517501960|ref|YP_008144593.1|ATP synthase F0 subunit 6 (mitochondrion) [Shirakiacris shirakii] >gi|474452672|gb|AGI51648.1| ATP synthase F0 subunit 6 (mitochondrion) [Shirakiacris shirakii]	YP_008144593	4.61262e-10	77	60.4622	49	38
Sg_CNS_NA4Plus11773	atp synthase f0 subunit 6	274	gi|435855592|ref|YP_007316731.1|ATP synthase F0 subunit 6 (mitochondrion) [Ceracris kiangsu] >gi|284098434|gb|ADB78278.1| ATPase subunit 6 (mitochondrion) [Ceracris kiangsu]	YP_007316731	1.97169e-08	92	57.3806	66	61
86160	atp synthase f0 subunit 8	224	gi|258649424|ref|YP_003204711.1|ATP synthase F0 subunit 8 [Schistocerca gregaria gregaria] >gi|257122859|gb|ACV41381.1| ATP synthase F0 subunit 8 [Schistocerca gregaria gregaria] >gi|261289131|gb|ACX69746.1| ATP synthase F0 subunit 8 [Schistocerca gregaria flaviventris]	YP_003204711	3.87953e-17	100	77.7962	40	40
86161	atp synthase f0 subunit 8	217	gi|258649424|ref|YP_003204711.1|ATP synthase F0 subunit 8 [Schistocerca gregaria gregaria] >gi|257122859|gb|ACV41381.1| ATP synthase F0 subunit 8 [Schistocerca gregaria gregaria] >gi|261289131|gb|ACX69746.1| ATP synthase F0 subunit 8 [Schistocerca gregaria flaviventris]	YP_003204711	2.10136e-17	93	78.1814	47	44
91261	atp synthase f0 subunit 8	272	gi|258649424|ref|YP_003204711.1|ATP synthase F0 subunit 8 [Schistocerca gregaria gregaria] >gi|257122859|gb|ACV41381.1| ATP synthase F0 subunit 8 [Schistocerca gregaria gregaria] >gi|261289131|gb|ACX69746.1| ATP synthase F0 subunit 8 [Schistocerca gregaria flaviventris]	YP_003204711	1.17487e-08	90	56.225	31	28
Sg_CNS_NA4Plus12114	atp synthase f0 subunit 8	289	gi|258649424|ref|YP_003204711.1|ATP synthase F0 subunit 8 [Schistocerca gregaria gregaria] >gi|257122859|gb|ACV41381.1| ATP synthase F0 subunit 8 [Schistocerca gregaria gregaria] >gi|261289131|gb|ACX69746.1| ATP synthase F0 subunit 8 [Schistocerca gregaria flaviventris]	YP_003204711	1.2832e-10	94	61.2326	34	32
Sg_CNS_NA4Plus13171	atp synthase f0 subunit 8	329	gi|258649424|ref|YP_003204711.1|ATP synthase F0 subunit 8 [Schistocerca gregaria gregaria] >gi|257122859|gb|ACV41381.1| ATP synthase F0 subunit 8 [Schistocerca gregaria gregaria] >gi|261289131|gb|ACX69746.1| ATP synthase F0 subunit 8 [Schistocerca gregaria flaviventris]	YP_003204711	1.05144e-07	82	53.9138	35	29
Sg_CNS_NA4Plus17799	atp synthase f0 subunit 8	474	gi|258649424|ref|YP_003204711.1|ATP synthase F0 subunit 8 [Schistocerca gregaria gregaria] >gi|257122859|gb|ACV41381.1| ATP synthase F0 subunit 8 [Schistocerca gregaria gregaria] >gi|261289131|gb|ACX69746.1| ATP synthase F0 subunit 8 [Schistocerca gregaria flaviventris]	YP_003204711	8.95155e-13	88	68.5514	42	37
Sg_CNS_NA4Plus7122	atp synthase f0 subunit 8	177	gi|258649424|ref|YP_003204711.1|ATP synthase F0 subunit 8 [Schistocerca gregaria gregaria] >gi|257122859|gb|ACV41381.1| ATP synthase F0 subunit 8 [Schistocerca gregaria gregaria] >gi|261289131|gb|ACX69746.1| ATP synthase F0 subunit 8 [Schistocerca gregaria flaviventris]	YP_003204711	2.95596e-07	76	51.2174	39	30
80633	atp synthase lipid-binding protein	311	gi|506965572|gb|AGM32138.1|ATP synthase lipid-binding protein [Coptotermes formosanus]	AGM32138	1.82238e-07	68	54.299	48	33
Sg_CNS_NA4Plus4875	betaine--homocysteine s-methyltransferase 1-like	157	gi|498981259|ref|XP_004550017.1|PREDICTED: betaine--homocysteine S-methyltransferase 1-like [Maylandia zebra]	XP_004550017	5.63989e-16	84	78.5666	45	38
Sg_CNS_NA4Plus15914	beta-lactamase	424	gi|166919347|gb|ABZ04070.1|AmpC [Acipenser sinensis]	ABZ04070	3.71459e-93	96	280.026	141	136
86574	bro1 domain-containing protein	173	gi|241818211|ref|XP_002416562.1|BRO1 domain-containing protein BROX, putative [Ixodes scapularis] >gi|215511026|gb|EEC20479.1| BRO1 domain-containing protein BROX, putative [Ixodes scapularis]	XP_002416562	8.30465e-10	87	62.003	33	29
Sg_CNS_NA4Plus2099	bro-n domain containing protein	2681	gi|9631450|ref|NP_048267.1|ORF MSV196 ALI motif gene family protein [Melanoplus sanguinipes entomopoxvirus] >gi|506554819|ref|WP_016021329.1| ORF MSV196 ALI motif gene family protein [Melanoplus sanguinipes entomopoxvirus] >gi|4049803|gb|AAC97763.1| ORF MSV196 ALI motif gene family protein [Melanoplus sanguinipes entomopoxvirus]	NP_048267	1.02489e-25	55	115.931	190	105
Sg_CNS_NA4Plus483	bro-n domain containing protein	2239	gi|9631450|ref|NP_048267.1|ORF MSV196 ALI motif gene family protein [Melanoplus sanguinipes entomopoxvirus] >gi|506554819|ref|WP_016021329.1| ORF MSV196 ALI motif gene family protein [Melanoplus sanguinipes entomopoxvirus] >gi|4049803|gb|AAC97763.1| ORF MSV196 ALI motif gene family protein [Melanoplus sanguinipes entomopoxvirus]	NP_048267	9.65227e-25	56	112.464	195	110
9365	c19 partial	109	gi|214765|gb|AAA49956.1|C19 protein, partial [Xenopus laevis]	AAA49956	1.19199e-07	80	52.373	36	29
9370	c19 partial	153	gi|214765|gb|AAA49956.1|C19 protein, partial [Xenopus laevis]	AAA49956	5.68462e-07	79	51.2174	43	34
11249	calcium-activated chloride channel regulator 1-like	244	gi|156350402|ref|XP_001622268.1|predicted protein [Nematostella vectensis] >gi|156208760|gb|EDO30168.1| predicted protein [Nematostella vectensis]	XP_001622268	5.169e-09	61	56.9954	55	34
11420	calcium-activated chloride channel regulator 1-like	254	gi|156350402|ref|XP_001622268.1|predicted protein [Nematostella vectensis] >gi|156208760|gb|EDO30168.1| predicted protein [Nematostella vectensis]	XP_001622268	2.21773e-09	58	58.151	63	37
52323	calcium-activated chloride channel regulator 1-like	237	gi|390361938|ref|XP_003730038.1|PREDICTED: calcium-activated chloride channel regulator 1-like [Strongylocentrotus purpuratus]	XP_003730038	2.97705e-09	61	62.003	71	44
80750	carboxylesterase	169	gi|440918779|gb|AGC24394.1|carboxylesterase [Locusta migratoria]	AGC24394	6.994e-08	66	56.6102	51	34
83497	carboxylesterase	170	gi|440918777|gb|AGC24393.1|carboxylesterase [Locusta migratoria]	AGC24393	2.11901e-12	75	69.707	49	37
87003	carboxylesterase	155	gi|440918779|gb|AGC24394.1|carboxylesterase [Locusta migratoria]	AGC24394	2.20944e-12	80	69.3218	47	38
87020	carboxylesterase	104	gi|440918779|gb|AGC24394.1|carboxylesterase [Locusta migratoria]	AGC24394	1.6955e-10	87	63.1586	33	29
91040	carboxylesterase	294	gi|164416531|gb|ABY53600.1|carboxylesterase [Locusta migratoria manilensis]	ABY53600	9.51333e-09	61	58.9214	81	50
101415	carboxylesterase	158	gi|164416531|gb|ABY53600.1|carboxylesterase [Locusta migratoria manilensis]	ABY53600	1.77187e-13	81	70.0922	49	40
Sg_CNS_NA4Plus19828	carboxylesterase	528	gi|440918779|gb|AGC24394.1|carboxylesterase [Locusta migratoria]	AGC24394	2.48068e-07	85	58.151	34	29
28965	carboxylesterase-like protein	148	gi|164416533|gb|ABY53601.1|carboxylesterase-like protein [Locusta migratoria manilensis]	ABY53601	1.65813e-10	88	63.929	34	30
49336	carboxylesterase-like protein	149	gi|164416533|gb|ABY53601.1|carboxylesterase-like protein [Locusta migratoria manilensis]	ABY53601	2.3429e-11	74	66.2402	43	32
80752	carboxylesterase-like protein	1079	gi|164416533|gb|ABY53601.1|carboxylesterase-like protein [Locusta migratoria manilensis]	ABY53601	1.19402e-15	86	87.0409	52	45
80753	carboxylesterase-like protein	1236	gi|164416533|gb|ABY53601.1|carboxylesterase-like protein [Locusta migratoria manilensis]	ABY53601	1.64445e-15	76	87.4261	64	49
80754	carboxylesterase-like protein	1959	gi|164416533|gb|ABY53601.1|carboxylesterase-like protein [Locusta migratoria manilensis]	ABY53601	5.97745e-15	76	87.4261	64	49
85416	carboxylesterase-like protein	139	gi|164416533|gb|ABY53601.1|carboxylesterase-like protein [Locusta migratoria manilensis]	ABY53601	3.04312e-08	87	57.3806	31	27
87006	carboxylesterase-like protein	146	gi|164416533|gb|ABY53601.1|carboxylesterase-like protein [Locusta migratoria manilensis]	ABY53601	1.48251e-11	100	67.0106	32	32
87008	carboxylesterase-like protein	160	gi|164416533|gb|ABY53601.1|carboxylesterase-like protein [Locusta migratoria manilensis]	ABY53601	1.30573e-16	97	81.2629	39	38
87012	carboxylesterase-like protein	116	gi|164416533|gb|ABY53601.1|carboxylesterase-like protein [Locusta migratoria manilensis]	ABY53601	1.02864e-11	86	66.6254	36	31
87817	carboxylesterase-like protein	192	gi|164416533|gb|ABY53601.1|carboxylesterase-like protein [Locusta migratoria manilensis]	ABY53601	3.74653e-18	97	86.2705	42	41
87819	carboxylesterase-like protein	184	gi|164416533|gb|ABY53601.1|carboxylesterase-like protein [Locusta migratoria manilensis]	ABY53601	7.20992e-12	68	68.1662	61	42
87820	carboxylesterase-like protein	151	gi|164416533|gb|ABY53601.1|carboxylesterase-like protein [Locusta migratoria manilensis]	ABY53601	1.34992e-09	87	61.2326	33	29
101417	carboxylesterase-like protein	133	gi|164416533|gb|ABY53601.1|carboxylesterase-like protein [Locusta migratoria manilensis]	ABY53601	2.81133e-09	90	60.077	31	28
101421	carboxylesterase-like protein	369	gi|164416533|gb|ABY53601.1|carboxylesterase-like protein [Locusta migratoria manilensis]	ABY53601	6.60871e-13	97	73.559	37	36
101422	carboxylesterase-like protein	149	gi|164416533|gb|ABY53601.1|carboxylesterase-like protein [Locusta migratoria manilensis]	ABY53601	5.25387e-09	91	59.6918	35	32
101425	carboxylesterase-like protein	133	gi|164416533|gb|ABY53601.1|carboxylesterase-like protein [Locusta migratoria manilensis]	ABY53601	2.10086e-15	100	77.411	36	36
Sg_CNS_NA4Plus1620	carboxylesterase-like protein	2078	gi|164416533|gb|ABY53601.1|carboxylesterase-like protein [Locusta migratoria manilensis]	ABY53601	1.84075e-11	86	76.2554	46	40
Sg_CNS_NA4Plus2808	carboxylesterase-like protein	111	gi|164416533|gb|ABY53601.1|carboxylesterase-like protein [Locusta migratoria manilensis]	ABY53601	9.00736e-11	83	63.929	37	31
Sg_CNS_NA4Plus3002	carboxylesterase-like protein	119	gi|164416533|gb|ABY53601.1|carboxylesterase-like protein [Locusta migratoria manilensis]	ABY53601	2.24556e-10	84	62.7734	38	32
Sg_CNS_NA4Plus4744	carboxylesterase-like protein	156	gi|164416533|gb|ABY53601.1|carboxylesterase-like protein [Locusta migratoria manilensis]	ABY53601	7.97335e-09	87	58.9214	33	29
Sg_CNS_NA4Plus5020	carboxylesterase-like protein	159	gi|164416533|gb|ABY53601.1|carboxylesterase-like protein [Locusta migratoria manilensis]	ABY53601	1.22693e-09	93	61.2326	32	30
Sg_CNS_NA4Plus5229	carboxylesterase-like protein	160	gi|164416533|gb|ABY53601.1|carboxylesterase-like protein [Locusta migratoria manilensis]	ABY53601	3.82837e-12	96	68.5514	33	32
Sg_CNS_NA4Plus5257	carboxylesterase-like protein	161	gi|164416533|gb|ABY53601.1|carboxylesterase-like protein [Locusta migratoria manilensis]	ABY53601	1.14199e-13	72	72.7886	55	40
Sg_CNS_NA4Plus6184	carboxylesterase-like protein	169	gi|164416533|gb|ABY53601.1|carboxylesterase-like protein [Locusta migratoria manilensis]	ABY53601	1.01736e-09	80	61.6178	41	33
Sg_CNS_NA4Plus6673	carboxylesterase-like protein	172	gi|164416533|gb|ABY53601.1|carboxylesterase-like protein [Locusta migratoria manilensis]	ABY53601	2.76998e-09	70	60.4622	50	35
Sg_CNS_NA4Plus7072	carboxylesterase-like protein	177	gi|164416533|gb|ABY53601.1|carboxylesterase-like protein [Locusta migratoria manilensis]	ABY53601	9.31908e-11	96	64.6994	33	32
Sg_CNS_NA4Plus9599	carboxylesterase-like protein	210	gi|164416533|gb|ABY53601.1|carboxylesterase-like protein [Locusta migratoria manilensis]	ABY53601	9.4367e-07	82	53.9138	34	28
1809	casein kinase	148	gi|170045859|ref|XP_001850510.1|casein kinase [Culex quinquefasciatus] >gi|167868738|gb|EDS32121.1| casein kinase [Culex quinquefasciatus]	XP_001850510	1.40239e-19	89	88.9669	48	43
52530	caspase-1-like isoform 2	1066	gi|242022291|ref|XP_002431574.1|Caspase-1 precursor, putative [Pediculus humanus corporis] >gi|212516877|gb|EEB18836.1| Caspase-1 precursor, putative [Pediculus humanus corporis]	XP_002431574	1.43656e-09	46	68.5514	162	75
100932	catenin (cadherin-associated protein) alpha 3	126	gi|117306547|gb|AAI26683.1|Catenin (cadherin-associated protein), alpha 3 [Bos taurus]	AAI26683	1.17552e-08	80	58.5362	40	32
Sg_CNS_NA4Plus30766	cation-independent mannose-6-phosphate receptor	1081	gi|507681226|ref|XP_004639495.1|PREDICTED: cation-independent mannose-6-phosphate receptor [Octodon degus]	XP_004639495	9.03551e-10	44	69.3218	205	91
7228	cax-interacting protein 4	2933	gi|198419514|ref|XP_002120346.1|PREDICTED: mismatch repair endonuclease PMS2-like [Ciona intestinalis]	XP_002120346	1.28961e-16	46	94.3597	251	116
31816	cax-interacting protein 4	3976	gi|170575352|ref|XP_001893204.1|hypothetical protein [Brugia malayi] >gi|158600916|gb|EDP37964.1| conserved hypothetical protein [Brugia malayi]	XP_001893204	1.81408e-16	50	95.1301	144	72
Sg_CNS_NA4Plus26585	cb1 cannabinoid receptor-interacting protein 1-like	787	gi|322791270|gb|EFZ15794.1|hypothetical protein SINV_08614 [Solenopsis invicta]	EFZ15794	2.9014e-26	79	109.768	84	67
Sg_CNS_NA4Plus31750	cchain crystal structure of greglin in complex with subtilisin	1182	gi|414145764|pdb|4GI3|CChain C, Crystal Structure Of Greglin In Complex With Subtilisin	4GI3_C	4.67257e-50	100	174.096	83	83
Sg_CNS_NA4Plus32669	cchain crystal structure of greglin in complex with subtilisin	1307	gi|414145764|pdb|4GI3|CChain C, Crystal Structure Of Greglin In Complex With Subtilisin	4GI3_C	1.18364e-25	81	108.612	82	67
31800	cell surface	384	gi|284413718|ref|NP_001165114.1|collagen precursor [Bombyx mori] >gi|223671394|tpd|FAA00649.1| TPA: putative cuticle protein [Bombyx mori]	NP_001165114	2.26827e-31	68	128.257	158	108
45250	centromere protein	347	gi|241691397|ref|XP_002411783.1|centromere protein B, putative [Ixodes scapularis] >gi|215504628|gb|EEC14122.1| centromere protein B, putative [Ixodes scapularis]	XP_002411783	4.2625e-10	67	64.3142	79	53
Sg_CNS_NA4Plus25709	centromere protein x	743	gi|478517579|ref|XP_004433022.1|PREDICTED: centromere protein X [Ceratotherium simum simum]	XP_004433022	1.2575e-07	59	56.6102	82	49
Sg_CNS_NA4Plus27767	centrosomal protein of 120 kda	855	gi|307187482|gb|EFN72551.1|Centrosomal protein of 120 kDa [Camponotus floridanus]	EFN72551	1.73145e-10	48	70.0922	233	114
88152	chemosensory protein csp- partial	95	gi|159164602|pdb|2GVS|AChain A, Nmr Solution Structure Of Cspsg4 >gi|3283938|gb|AAC25402.1| chemosensory protein CSP-sg4, partial [Schistocerca gregaria]	2GVS_A	9.49807e-08	83	52.373	31	26
108608	chemosensory protein csp- partial	142	gi|3283934|gb|AAC25400.1|chemosensory protein CSP-sg2, partial [Schistocerca gregaria]	AAC25400	2.79352e-10	93	59.6918	33	31
Sg_CNS_NA4Plus10953	chk1 checkpoint-like partial	243	gi|116833117|gb|ABK29471.1|CHK1 checkpoint-like protein [Helicoverpa armigera]	ABK29471	4.48885e-10	85	59.3066	34	29
Sg_CNS_NA4Plus2573	chk1 checkpoint-like partial	101	gi|116833117|gb|ABK29471.1|CHK1 checkpoint-like protein [Helicoverpa armigera]	ABK29471	1.06671e-09	84	56.225	33	28
Sg_CNS_NA4Plus3646	chk1 checkpoint-like partial	142	gi|116833117|gb|ABK29471.1|CHK1 checkpoint-like protein [Helicoverpa armigera]	ABK29471	3.3269e-09	82	55.8398	34	28
Sg_CNS_NA4Plus3868	chk1 checkpoint-like partial	147	gi|116833117|gb|ABK29471.1|CHK1 checkpoint-like protein [Helicoverpa armigera]	ABK29471	4.61588e-07	79	50.0618	34	27
Sg_CNS_NA4Plus4722	chk1 checkpoint-like partial	156	gi|116833117|gb|ABK29471.1|CHK1 checkpoint-like protein [Helicoverpa armigera]	ABK29471	1.86014e-12	91	64.3142	35	32
Sg_CNS_NA4Plus13076	chk1 checkpoint-like protein	326	gi|170579899|ref|XP_001895031.1|hypothetical protein Bm1_17870 [Brugia malayi] >gi|158598170|gb|EDP36122.1| hypothetical protein Bm1_17870 [Brugia malayi]	XP_001895031	7.9971e-15	80	73.1738	51	41
Sg_CNS_NA4Plus3996	chk1 checkpoint-like protein	149	gi|116833117|gb|ABK29471.1|CHK1 checkpoint-like protein [Helicoverpa armigera]	ABK29471	6.2622e-17	88	75.8702	42	37
Sg_CNS_NA4Plus4828	chk1 checkpoint-like protein	157	gi|116833117|gb|ABK29471.1|CHK1 checkpoint-like protein [Helicoverpa armigera]	ABK29471	1.55318e-16	92	75.0998	40	37
79400	chloroquine resistance marker protein	1141	gi|156351451|ref|XP_001622517.1|predicted protein [Nematostella vectensis] >gi|156209076|gb|EDO30417.1| predicted protein [Nematostella vectensis]	XP_001622517	6.29065e-15	78	80.4925	70	55
90222	chromatin target of prmt1 protein isoform x1	1564	gi|525030170|ref|XP_005062476.1|PREDICTED: chromatin target of PRMT1 protein isoform X1 [Ficedula albicollis]	XP_005062476	8.93571e-14	72	80.4925	77	56
82977	chromosome transmission fidelity protein 18-like partial	227	gi|405951905|gb|EKC19774.1|Chromosome transmission fidelity protein 18-like protein, partial [Crassostrea gigas]	EKC19774	5.56246e-09	64	60.8474	65	42
4390	citrate lyase subunit beta-like mitochondrial-like	643	gi|307183633|gb|EFN70341.1|hypothetical protein EAG_00560 [Camponotus floridanus]	EFN70341	1.83621e-27	71	114.39	99	71
4464	citrate lyase subunit beta-like mitochondrial-like	218	gi|449671326|ref|XP_004207470.1|PREDICTED: uncharacterized protein LOC100197081 [Hydra magnipapillata]	XP_004207470	3.39332e-14	81	76.2554	53	43
4496	citrate lyase subunit beta-like mitochondrial-like	186	gi|307183633|gb|EFN70341.1|hypothetical protein EAG_00560 [Camponotus floridanus]	EFN70341	6.13705e-16	77	77.411	61	47
Sg_CNS_NA4Plus30716	coagulation factor v-like	1077	gi|301616118|ref|XP_002937512.1|PREDICTED: coagulation factor V-like [Xenopus (Silurana) tropicalis]	XP_002937512	9.10424e-07	39	58.5362	217	86
88547	coiled-coil domain-containing protein 103	880	gi|405952172|gb|EKC20014.1|hypothetical protein CGI_10007076 [Crassostrea gigas]	EKC20014	8.58233e-17	59	88.9669	164	98
Sg_CNS_NA4Plus23815	coiled-coil domain-containing protein 112	660	gi|301627554|ref|XP_002942938.1|PREDICTED: coiled-coil domain-containing protein 112 [Xenopus (Silurana) tropicalis]	XP_002942938	8.60921e-07	60	57.3806	83	50
88544	coiled-coil domain-containing protein 42-like protein	966	gi|307186075|gb|EFN71807.1|Coiled-coil domain-containing protein 42-like protein [Camponotus floridanus]	EFN71807	2.79677e-08	59	63.5438	89	53
Sg_CNS_NA4Plus22591	comm domain-containing protein 9	613	gi|56971749|gb|AAH88048.1|LOC496905 protein, partial [Xenopus (Silurana) tropicalis]	AAH88048	4.82579e-14	72	76.2554	77	56
88688	condensin-2 complex subunit d3	2462	gi|390341444|ref|XP_795749.3|PREDICTED: condensin-2 complex subunit D3 isoform 2 [Strongylocentrotus purpuratus]	XP_795749	2.36438e-37	61	160.999	242	148
6315	conserved hypothetical protein	183	gi|241655201|ref|XP_002411360.1|conserved hypothetical protein [Ixodes scapularis] >gi|215503990|gb|EEC13484.1| conserved hypothetical protein [Ixodes scapularis]	XP_002411360	2.33702e-12	71	67.0106	59	42
10168	conserved hypothetical protein	292	gi|241260827|ref|XP_002405015.1|conserved hypothetical protein [Ixodes scapularis] >gi|215496743|gb|EEC06383.1| conserved hypothetical protein [Ixodes scapularis]	XP_002405015	2.33089e-09	60	59.6918	97	59
12113	conserved hypothetical protein	357	gi|241260827|ref|XP_002405015.1|conserved hypothetical protein [Ixodes scapularis] >gi|215496743|gb|EEC06383.1| conserved hypothetical protein [Ixodes scapularis]	XP_002405015	7.47294e-09	56	58.9214	82	46
22242	conserved hypothetical protein	195	gi|241655201|ref|XP_002411360.1|conserved hypothetical protein [Ixodes scapularis] >gi|215503990|gb|EEC13484.1| conserved hypothetical protein [Ixodes scapularis]	XP_002411360	7.58087e-07	64	51.9878	59	38
28160	conserved hypothetical protein	1554	gi|170057636|ref|XP_001864571.1|conserved hypothetical protein [Culex quinquefasciatus] >gi|167877033|gb|EDS40416.1| conserved hypothetical protein [Culex quinquefasciatus]	XP_001864571	3.46176e-11	46	74.7146	179	83
46187	conserved hypothetical protein	286	gi|241623888|ref|XP_002409186.1|conserved hypothetical protein [Ixodes scapularis] >gi|215503135|gb|EEC12629.1| conserved hypothetical protein [Ixodes scapularis]	XP_002409186	1.16492e-11	59	68.5514	83	49
46438	conserved hypothetical protein	173	gi|170069435|ref|XP_001869225.1|conserved hypothetical protein [Culex quinquefasciatus] >gi|167865379|gb|EDS28762.1| conserved hypothetical protein [Culex quinquefasciatus]	XP_001869225	2.57575e-07	63	55.0694	55	35
46441	conserved hypothetical protein	121	gi|170069435|ref|XP_001869225.1|conserved hypothetical protein [Culex quinquefasciatus] >gi|167865379|gb|EDS28762.1| conserved hypothetical protein [Culex quinquefasciatus]	XP_001869225	3.39161e-07	80	53.9138	40	32
49807	conserved hypothetical protein	181	gi|170069435|ref|XP_001869225.1|conserved hypothetical protein [Culex quinquefasciatus] >gi|167865379|gb|EDS28762.1| conserved hypothetical protein [Culex quinquefasciatus]	XP_001869225	1.29204e-07	62	56.225	58	36
77685	conserved hypothetical protein	217	gi|241260827|ref|XP_002405015.1|conserved hypothetical protein [Ixodes scapularis] >gi|215496743|gb|EEC06383.1| conserved hypothetical protein [Ixodes scapularis]	XP_002405015	5.85962e-09	61	57.7658	72	44
78580	conserved hypothetical protein	600	gi|170046268|ref|XP_001850694.1|conserved hypothetical protein [Culex quinquefasciatus] >gi|167869086|gb|EDS32469.1| conserved hypothetical protein [Culex quinquefasciatus]	XP_001850694	2.23009e-08	52	48.1358	86	45
78857	conserved hypothetical protein	475	gi|241646725|ref|XP_002409881.1|conserved hypothetical protein [Ixodes scapularis] >gi|215501453|gb|EEC10947.1| conserved hypothetical protein [Ixodes scapularis]	XP_002409881	8.56763e-07	87	56.6102	40	35
87525	conserved hypothetical protein	3696	gi|170052427|ref|XP_001862217.1|conserved hypothetical protein [Culex quinquefasciatus] >gi|167873372|gb|EDS36755.1| conserved hypothetical protein [Culex quinquefasciatus]	XP_001862217	1.19957e-11	49	77.7962	174	86
99344	conserved hypothetical protein	246	gi|170062458|ref|XP_001866677.1|conserved hypothetical protein [Culex quinquefasciatus] >gi|167880358|gb|EDS43741.1| conserved hypothetical protein [Culex quinquefasciatus]	XP_001866677	8.10395e-07	67	52.7582	53	36
Sg_CNS_NA4Plus32274	conserved hypothetical protein	1250	gi|170048969|ref|XP_001853638.1|conserved hypothetical protein [Culex quinquefasciatus] >gi|167870940|gb|EDS34323.1| conserved hypothetical protein [Culex quinquefasciatus]	XP_001853638	2.73796e-09	56	67.781	78	44
Sg_CNS_NA4Plus32500	conserved hypothetical protein	1284	gi|170039680|ref|XP_001847655.1|conserved hypothetical protein [Culex quinquefasciatus] >gi|167863279|gb|EDS26662.1| conserved hypothetical protein [Culex quinquefasciatus]	XP_001847655	9.05696e-08	43	63.1586	206	89
Sg_CNS_NA4Plus32597	conserved hypothetical protein	1296	gi|170039680|ref|XP_001847655.1|conserved hypothetical protein [Culex quinquefasciatus] >gi|167863279|gb|EDS26662.1| conserved hypothetical protein [Culex quinquefasciatus]	XP_001847655	9.2336e-08	43	63.1586	206	89
42747	constitutive coactivator of peroxisome proliferator-activated receptor gamma	1843	gi|444728633|gb|ELW69082.1|Constitutive coactivator of peroxisome proliferator-activated receptor gamma [Tupaia chinensis]	ELW69082	8.34643e-22	51	109.768	203	104
90279	constitutive coactivator of peroxisome proliferator-activated receptor gamma	589	gi|291224541|ref|XP_002732264.1|PREDICTED: hypothetical protein, partial [Saccoglossus kowalevskii]	XP_002732264	2.88749e-09	56	64.6994	82	46
Sg_CNS_NA4Plus22729	constitutive coactivator of peroxisome proliferator-activated receptor gamma	619	gi|395839146|ref|XP_003792461.1|PREDICTED: constitutive coactivator of peroxisome proliferator-activated receptor gamma [Otolemur garnettii]	XP_003792461	4.98588e-21	51	100.908	161	83
Sg_CNS_NA4Plus30552	constitutive coactivator of peroxisome proliferator-activated receptor gamma	1062	gi|291224541|ref|XP_002732264.1|PREDICTED: hypothetical protein, partial [Saccoglossus kowalevskii]	XP_002732264	2.16957e-16	45	88.9669	266	122
61037	copia protein	134	gi|307186683|gb|EFN72158.1|Copia protein [Camponotus floridanus]	EFN72158	3.53478e-09	77	56.225	44	34
90433	copia protein	260	gi|339262386|ref|XP_003367432.1|copia protein [Trichinella spiralis] >gi|316960626|gb|EFV48027.1| copia protein [Trichinella spiralis]	XP_003367432	6.45845e-10	57	61.2326	80	46
24199	cordon-bleu 1	259	gi|322802169|gb|EFZ22600.1|hypothetical protein SINV_07232 [Solenopsis invicta]	EFZ22600	5.8048e-08	63	56.225	74	47
101182	cox16 cytochrome c oxidase assembly homolog	113	gi|291222889|ref|XP_002731450.1|PREDICTED: COX16 cytochrome c oxidase assembly homolog [Saccoglossus kowalevskii]	XP_002731450	3.12129e-07	85	51.2174	34	29
98426	craniofacial development protein	257	gi|512888069|ref|XP_004922026.1|PREDICTED: uncharacterized protein LOC101739384 [Bombyx mori]	XP_004922026	2.83358e-09	70	58.9214	68	48
58006	craniofacial development protein 2	155	gi|307200316|gb|EFN80577.1|Craniofacial development protein 2 [Harpegnathos saltator]	EFN80577	4.32113e-09	77	58.151	45	35
90716	craniofacial development protein 2	200	gi|307192757|gb|EFN75852.1|Craniofacial development protein 2 [Harpegnathos saltator]	EFN75852	9.65208e-10	68	60.4622	66	45
90787	craniofacial development protein 2	666	gi|307172885|gb|EFN64073.1|Craniofacial development protein 2 [Camponotus floridanus]	EFN64073	1.81941e-09	62	64.3142	75	47
90791	craniofacial development protein 2	278	gi|307172885|gb|EFN64073.1|Craniofacial development protein 2 [Camponotus floridanus]	EFN64073	1.45513e-08	60	58.5362	80	48
90795	craniofacial development protein 2	375	gi|307172885|gb|EFN64073.1|Craniofacial development protein 2 [Camponotus floridanus]	EFN64073	5.74944e-08	61	58.151	75	46
90858	craniofacial development protein 2	449	gi|307213171|gb|EFN88675.1|Craniofacial development protein 2 [Harpegnathos saltator]	EFN88675	5.83726e-09	47	59.3066	116	55
94629	craniofacial development protein 2	306	gi|307172885|gb|EFN64073.1|Craniofacial development protein 2 [Camponotus floridanus]	EFN64073	5.50323e-07	57	54.6842	75	43
95092	craniofacial development protein 2	215	gi|307172885|gb|EFN64073.1|Craniofacial development protein 2 [Camponotus floridanus]	EFN64073	2.16204e-10	65	62.7734	72	47
97375	craniofacial development protein 2	1534	gi|307176178|gb|EFN65839.1|Craniofacial development protein 2 [Camponotus floridanus]	EFN65839	1.43131e-15	64	85.5001	118	76
100927	craniofacial development protein 2	193	gi|2309001|dbj|BAA21722.1|BCNT [Bos taurus]	BAA21722	4.78654e-08	69	56.9954	46	32
Sg_CNS_NA4Plus8162	craniofacial development protein 2	189	gi|307172885|gb|EFN64073.1|Craniofacial development protein 2 [Camponotus floridanus]	EFN64073	3.70488e-07	69	53.5286	53	37
90705	craniofacial development protein 2-like	172	gi|459186216|ref|XP_004227459.1|PREDICTED: craniofacial development protein 2-like [Ciona intestinalis]	XP_004227459	3.35512e-07	66	53.9138	45	30
90766	craniofacial development protein 2-like	1174	gi|328701931|ref|XP_003241752.1|PREDICTED: hypothetical protein LOC100568495 [Acyrthosiphon pisum]	XP_003241752	4.87149e-10	60	50.0618	66	40
90800	craniofacial development protein 2-like	299	gi|390341198|ref|XP_003725399.1|PREDICTED: craniofacial development protein 2-like [Strongylocentrotus purpuratus]	XP_003725399	8.23994e-07	58	52.7582	67	39
94385	craniofacial development protein 2-like	213	gi|443694996|gb|ELT96004.1|hypothetical protein CAPTEDRAFT_29964, partial [Capitella teleta]	ELT96004	2.15142e-09	65	58.9214	70	46
94739	craniofacial development protein 2-like	136	gi|390339656|ref|XP_001179619.2|PREDICTED: craniofacial development protein 2-like [Strongylocentrotus purpuratus]	XP_001179619	6.75194e-08	69	54.6842	43	30
94830	craniofacial development protein 2-like	119	gi|390339656|ref|XP_001179619.2|PREDICTED: craniofacial development protein 2-like [Strongylocentrotus purpuratus]	XP_001179619	1.54369e-07	73	53.5286	38	28
95039	craniofacial development protein 2-like	241	gi|390339656|ref|XP_001179619.2|PREDICTED: craniofacial development protein 2-like [Strongylocentrotus purpuratus]	XP_001179619	9.83086e-08	77	55.8398	44	34
95064	craniofacial development protein 2-like	184	gi|390339656|ref|XP_001179619.2|PREDICTED: craniofacial development protein 2-like [Strongylocentrotus purpuratus]	XP_001179619	1.13111e-09	67	60.077	53	36
95225	craniofacial development protein 2-like	186	gi|390339656|ref|XP_001179619.2|PREDICTED: craniofacial development protein 2-like [Strongylocentrotus purpuratus]	XP_001179619	3.03928e-07	69	53.5286	49	34
95282	craniofacial development protein 2-like	216	gi|358410938|ref|XP_003581880.1|PREDICTED: craniofacial development protein 2-like [Bos taurus]	XP_003581880	7.78789e-08	62	56.6102	61	38
95351	craniofacial development protein 2-like	146	gi|390339656|ref|XP_001179619.2|PREDICTED: craniofacial development protein 2-like [Strongylocentrotus purpuratus]	XP_001179619	5.24188e-09	70	57.7658	48	34
95710	craniofacial development protein 2-like	480	gi|115681839|ref|XP_001187910.1|PREDICTED: craniofacial development protein 2-like [Strongylocentrotus purpuratus]	XP_001187910	1.7284e-07	59	56.225	79	47
95903	craniofacial development protein 2-like	188	gi|358410936|ref|XP_003581879.1|PREDICTED: craniofacial development protein 2-like [Bos taurus]	XP_003581879	2.58287e-07	59	53.5286	62	37
95924	craniofacial development protein 2-like	170	gi|358410936|ref|XP_003581879.1|PREDICTED: craniofacial development protein 2-like [Bos taurus]	XP_003581879	2.52721e-07	69	53.5286	42	29
96022	craniofacial development protein 2-like	310	gi|440902424|gb|ELR53217.1|hypothetical protein M91_11590, partial [Bos grunniens mutus]	ELR53217	2.06595e-09	60	60.8474	99	60
96036	craniofacial development protein 2-like	223	gi|390339656|ref|XP_001179619.2|PREDICTED: craniofacial development protein 2-like [Strongylocentrotus purpuratus]	XP_001179619	1.44179e-09	68	60.4622	54	37
96247	craniofacial development protein 2-like	159	gi|390339656|ref|XP_001179619.2|PREDICTED: craniofacial development protein 2-like [Strongylocentrotus purpuratus]	XP_001179619	3.68622e-08	70	55.8398	48	34
96272	craniofacial development protein 2-like	216	gi|115681839|ref|XP_001187910.1|PREDICTED: craniofacial development protein 2-like [Strongylocentrotus purpuratus]	XP_001187910	6.98769e-08	64	55.0694	67	43
96347	craniofacial development protein 2-like	183	gi|358410938|ref|XP_003581880.1|PREDICTED: craniofacial development protein 2-like [Bos taurus]	XP_003581880	2.33475e-07	65	55.0694	55	36
96356	craniofacial development protein 2-like	384	gi|390339656|ref|XP_001179619.2|PREDICTED: craniofacial development protein 2-like [Strongylocentrotus purpuratus]	XP_001179619	2.15468e-08	53	58.9214	112	60
96621	craniofacial development protein 2-like	112	gi|115681839|ref|XP_001187910.1|PREDICTED: craniofacial development protein 2-like [Strongylocentrotus purpuratus]	XP_001187910	1.99569e-07	75	52.373	37	28
96635	craniofacial development protein 2-like	230	gi|115681839|ref|XP_001187910.1|PREDICTED: craniofacial development protein 2-like [Strongylocentrotus purpuratus]	XP_001187910	4.99534e-08	73	55.4546	42	31
96655	craniofacial development protein 2-like	151	gi|115681839|ref|XP_001187910.1|PREDICTED: craniofacial development protein 2-like [Strongylocentrotus purpuratus]	XP_001187910	3.0484e-07	64	52.373	50	32
96676	craniofacial development protein 2-like	101	gi|115681839|ref|XP_001187910.1|PREDICTED: craniofacial development protein 2-like [Strongylocentrotus purpuratus]	XP_001187910	1.40221e-07	81	52.373	33	27
96809	craniofacial development protein 2-like	201	gi|390339656|ref|XP_001179619.2|PREDICTED: craniofacial development protein 2-like [Strongylocentrotus purpuratus]	XP_001179619	2.35233e-07	62	54.299	58	36
97212	craniofacial development protein 2-like	181	gi|524888679|ref|XP_005100907.1|PREDICTED: craniofacial development protein 2-like [Aplysia californica]	XP_005100907	1.85529e-11	75	66.6254	54	41
97246	craniofacial development protein 2-like	215	gi|358410938|ref|XP_003581880.1|PREDICTED: craniofacial development protein 2-like [Bos taurus]	XP_003581880	3.3792e-07	57	55.0694	69	40
97283	craniofacial development protein 2-like	206	gi|440900945|gb|ELR51968.1|hypothetical protein M91_00245, partial [Bos grunniens mutus]	ELR51968	9.01888e-08	66	54.299	65	43
97540	craniofacial development protein 2-like	375	gi|390341198|ref|XP_003725399.1|PREDICTED: craniofacial development protein 2-like [Strongylocentrotus purpuratus]	XP_003725399	1.37899e-07	55	55.4546	114	63
97884	craniofacial development protein 2-like	158	gi|115681839|ref|XP_001187910.1|PREDICTED: craniofacial development protein 2-like [Strongylocentrotus purpuratus]	XP_001187910	3.93657e-07	75	51.9878	41	31
97950	craniofacial development protein 2-like	171	gi|390339656|ref|XP_001179619.2|PREDICTED: craniofacial development protein 2-like [Strongylocentrotus purpuratus]	XP_001179619	3.42955e-08	61	56.225	52	32
98121	craniofacial development protein 2-like	109	gi|115681839|ref|XP_001187910.1|PREDICTED: craniofacial development protein 2-like [Strongylocentrotus purpuratus]	XP_001187910	4.01683e-08	79	53.9138	34	27
98125	craniofacial development protein 2-like	200	gi|390339656|ref|XP_001179619.2|PREDICTED: craniofacial development protein 2-like [Strongylocentrotus purpuratus]	XP_001179619	2.18553e-07	64	54.299	56	36
98161	craniofacial development protein 2-like	161	gi|390339656|ref|XP_001179619.2|PREDICTED: craniofacial development protein 2-like [Strongylocentrotus purpuratus]	XP_001179619	4.98572e-08	65	55.4546	55	36
98210	craniofacial development protein 2-like	156	gi|390339656|ref|XP_001179619.2|PREDICTED: craniofacial development protein 2-like [Strongylocentrotus purpuratus]	XP_001179619	9.77479e-09	69	57.3806	52	36
98296	craniofacial development protein 2-like	402	gi|440910672|gb|ELR60442.1|hypothetical protein M91_07727, partial [Bos grunniens mutus]	ELR60442	5.27918e-08	65	41.2022	35	23
98307	craniofacial development protein 2-like	193	gi|390339656|ref|XP_001179619.2|PREDICTED: craniofacial development protein 2-like [Strongylocentrotus purpuratus]	XP_001179619	1.56884e-08	66	57.3806	54	36
99463	craniofacial development protein 2-like	128	gi|326667425|ref|XP_003198594.1|PREDICTED: RNA-directed DNA polymerase from mobile element jockey-like [Danio rerio]	XP_003198594	1.78528e-12	85	69.707	42	36
99756	craniofacial development protein 2-like	176	gi|358410936|ref|XP_003581879.1|PREDICTED: craniofacial development protein 2-like [Bos taurus]	XP_003581879	5.24672e-07	67	52.7582	52	35
99834	craniofacial development protein 2-like	145	gi|390339656|ref|XP_001179619.2|PREDICTED: craniofacial development protein 2-like [Strongylocentrotus purpuratus]	XP_001179619	6.98856e-08	77	55.0694	35	27
99885	craniofacial development protein 2-like	814	gi|67845844|dbj|BAE00011.1|p97Bcnt [Tragulus napu]	BAE00011	2.55303e-08	55	62.7734	99	55
99940	craniofacial development protein 2-like	105	gi|115681839|ref|XP_001187910.1|PREDICTED: craniofacial development protein 2-like [Strongylocentrotus purpuratus]	XP_001187910	6.01418e-07	78	50.8322	33	26
99946	craniofacial development protein 2-like	204	gi|115681839|ref|XP_001187910.1|PREDICTED: craniofacial development protein 2-like [Strongylocentrotus purpuratus]	XP_001187910	1.98377e-08	63	56.225	66	42
99947	craniofacial development protein 2-like	207	gi|115681839|ref|XP_001187910.1|PREDICTED: craniofacial development protein 2-like [Strongylocentrotus purpuratus]	XP_001187910	2.42789e-08	68	56.225	51	35
99948	craniofacial development protein 2-like	131	gi|115681839|ref|XP_001187910.1|PREDICTED: craniofacial development protein 2-like [Strongylocentrotus purpuratus]	XP_001187910	7.98169e-09	78	56.225	38	30
99983	craniofacial development protein 2-like	242	gi|115681839|ref|XP_001187910.1|PREDICTED: craniofacial development protein 2-like [Strongylocentrotus purpuratus]	XP_001187910	7.94797e-07	62	52.373	50	31
100006	craniofacial development protein 2-like	99	gi|115681839|ref|XP_001187910.1|PREDICTED: craniofacial development protein 2-like [Strongylocentrotus purpuratus]	XP_001187910	8.2511e-07	75	50.447	32	24
100015	craniofacial development protein 2-like	115	gi|390339656|ref|XP_001179619.2|PREDICTED: craniofacial development protein 2-like [Strongylocentrotus purpuratus]	XP_001179619	2.02661e-07	71	53.1434	38	27
100019	craniofacial development protein 2-like	120	gi|115681839|ref|XP_001187910.1|PREDICTED: craniofacial development protein 2-like [Strongylocentrotus purpuratus]	XP_001187910	1.68e-07	74	52.7582	39	29
100026	craniofacial development protein 2-like	720	gi|390339656|ref|XP_001179619.2|PREDICTED: craniofacial development protein 2-like [Strongylocentrotus purpuratus]	XP_001179619	4.86861e-07	67	57.7658	55	37
100075	craniofacial development protein 2-like	125	gi|115681839|ref|XP_001187910.1|PREDICTED: craniofacial development protein 2-like [Strongylocentrotus purpuratus]	XP_001187910	1.17034e-07	73	53.1434	41	30
100100	craniofacial development protein 2-like	172	gi|390339656|ref|XP_001179619.2|PREDICTED: craniofacial development protein 2-like [Strongylocentrotus purpuratus]	XP_001179619	3.37897e-08	60	56.225	55	33
100135	craniofacial development protein 2-like	143	gi|390339656|ref|XP_001179619.2|PREDICTED: craniofacial development protein 2-like [Strongylocentrotus purpuratus]	XP_001179619	6.87679e-09	76	57.3806	42	32
100152	craniofacial development protein 2-like	241	gi|115681839|ref|XP_001187910.1|PREDICTED: craniofacial development protein 2-like [Strongylocentrotus purpuratus]	XP_001187910	3.0946e-07	56	53.5286	67	38
100175	craniofacial development protein 2-like	158	gi|115681839|ref|XP_001187910.1|PREDICTED: craniofacial development protein 2-like [Strongylocentrotus purpuratus]	XP_001187910	6.12611e-07	66	51.6026	51	34
100209	craniofacial development protein 2-like	169	gi|115681839|ref|XP_001187910.1|PREDICTED: craniofacial development protein 2-like [Strongylocentrotus purpuratus]	XP_001187910	5.99956e-08	69	54.6842	43	30
100224	craniofacial development protein 2-like	176	gi|115681839|ref|XP_001187910.1|PREDICTED: craniofacial development protein 2-like [Strongylocentrotus purpuratus]	XP_001187910	1.02838e-07	75	53.9138	40	30
100229	craniofacial development protein 2-like	164	gi|390339656|ref|XP_001179619.2|PREDICTED: craniofacial development protein 2-like [Strongylocentrotus purpuratus]	XP_001179619	9.33457e-08	66	54.6842	50	33
100231	craniofacial development protein 2-like	186	gi|115681839|ref|XP_001187910.1|PREDICTED: craniofacial development protein 2-like [Strongylocentrotus purpuratus]	XP_001187910	1.67798e-09	72	58.9214	50	36
100237	craniofacial development protein 2-like	122	gi|115681839|ref|XP_001187910.1|PREDICTED: craniofacial development protein 2-like [Strongylocentrotus purpuratus]	XP_001187910	1.22263e-07	77	53.1434	40	31
100244	craniofacial development protein 2-like	170	gi|390339656|ref|XP_001179619.2|PREDICTED: craniofacial development protein 2-like [Strongylocentrotus purpuratus]	XP_001179619	3.58468e-08	69	55.8398	43	30
100285	craniofacial development protein 2-like	117	gi|115681839|ref|XP_001187910.1|PREDICTED: craniofacial development protein 2-like [Strongylocentrotus purpuratus]	XP_001187910	3.76247e-07	71	51.6026	38	27
100298	craniofacial development protein 2-like	159	gi|115681839|ref|XP_001187910.1|PREDICTED: craniofacial development protein 2-like [Strongylocentrotus purpuratus]	XP_001187910	4.5184e-07	74	51.9878	35	26
100310	craniofacial development protein 2-like	132	gi|390339656|ref|XP_001179619.2|PREDICTED: craniofacial development protein 2-like [Strongylocentrotus purpuratus]	XP_001179619	1.67187e-07	71	53.5286	45	32
100312	craniofacial development protein 2-like	299	gi|115681839|ref|XP_001187910.1|PREDICTED: craniofacial development protein 2-like [Strongylocentrotus purpuratus]	XP_001187910	9.93708e-08	56	55.4546	75	42
100337	craniofacial development protein 2-like	134	gi|390339656|ref|XP_001179619.2|PREDICTED: craniofacial development protein 2-like [Strongylocentrotus purpuratus]	XP_001179619	6.71267e-07	68	51.9878	41	28
100340	craniofacial development protein 2-like	108	gi|115681839|ref|XP_001187910.1|PREDICTED: craniofacial development protein 2-like [Strongylocentrotus purpuratus]	XP_001187910	5.81634e-07	77	50.8322	35	27
100344	craniofacial development protein 2-like	437	gi|115681839|ref|XP_001187910.1|PREDICTED: craniofacial development protein 2-like [Strongylocentrotus purpuratus]	XP_001187910	6.14187e-07	57	54.6842	101	58
100908	craniofacial development protein 2-like	190	gi|115681839|ref|XP_001187910.1|PREDICTED: craniofacial development protein 2-like [Strongylocentrotus purpuratus]	XP_001187910	6.19413e-07	60	51.9878	60	36
100912	craniofacial development protein 2-like	177	gi|115681839|ref|XP_001187910.1|PREDICTED: craniofacial development protein 2-like [Strongylocentrotus purpuratus]	XP_001187910	1.29842e-07	61	53.5286	54	33
100920	craniofacial development protein 2-like	814	gi|390357055|ref|XP_003728918.1|PREDICTED: craniofacial development protein 2-like [Strongylocentrotus purpuratus]	XP_003728918	4.03445e-07	48	58.9214	167	81
100938	craniofacial development protein 2-like	124	gi|115681839|ref|XP_001187910.1|PREDICTED: craniofacial development protein 2-like [Strongylocentrotus purpuratus]	XP_001187910	5.33726e-08	76	53.9138	39	30
100940	craniofacial development protein 2-like	161	gi|115681839|ref|XP_001187910.1|PREDICTED: craniofacial development protein 2-like [Strongylocentrotus purpuratus]	XP_001187910	2.79362e-08	71	55.4546	42	30
100967	craniofacial development protein 2-like	172	gi|115681839|ref|XP_001187910.1|PREDICTED: craniofacial development protein 2-like [Strongylocentrotus purpuratus]	XP_001187910	2.17401e-07	77	53.1434	36	28
Sg_CNS_NA4Plus115	craniofacial development protein 2-like	330	gi|115904077|ref|XP_788597.2|PREDICTED: craniofacial development protein 2-like [Strongylocentrotus purpuratus]	XP_788597	6.18745e-08	58	58.151	95	56
Sg_CNS_NA4Plus11744	craniofacial development protein 2-like	273	gi|440900945|gb|ELR51968.1|hypothetical protein M91_00245, partial [Bos grunniens mutus]	ELR51968	1.20628e-07	71	41.9726	38	27
Sg_CNS_NA4Plus12320	craniofacial development protein 2-like	298	gi|390339656|ref|XP_001179619.2|PREDICTED: craniofacial development protein 2-like [Strongylocentrotus purpuratus]	XP_001179619	7.19181e-07	73	53.9138	42	31
Sg_CNS_NA4Plus28882	craniofacial development protein 2-like	928	gi|390341198|ref|XP_003725399.1|PREDICTED: craniofacial development protein 2-like [Strongylocentrotus purpuratus]	XP_003725399	5.29415e-07	59	57.3806	72	43
40514	csp precursor	139	gi|3283934|gb|AAC25400.1|chemosensory protein CSP-sg2, partial [Schistocerca gregaria]	AAC25400	2.58297e-13	100	67.781	33	33
88078	csp precursor	154	gi|27543494|gb|AAO16793.1|CSP precursor [Locusta migratoria]	AAO16793	8.52987e-15	97	72.0182	36	35
88093	csp precursor	137	gi|3283936|gb|AAC25401.1|chemosensory protein CSP-sg3, partial [Schistocerca gregaria]	AAC25401	3.67196e-15	94	72.7886	38	36
88109	csp precursor	98	gi|3283934|gb|AAC25400.1|chemosensory protein CSP-sg2, partial [Schistocerca gregaria]	AAC25400	1.18509e-09	84	57.3806	32	27
88136	csp precursor	93	gi|3283936|gb|AAC25401.1|chemosensory protein CSP-sg3, partial [Schistocerca gregaria]	AAC25401	2.61901e-09	87	56.6102	31	27
88145	csp precursor	148	gi|3283936|gb|AAC25401.1|chemosensory protein CSP-sg3, partial [Schistocerca gregaria]	AAC25401	1.57067e-11	91	63.1586	34	31
88146	csp precursor	196	gi|3283934|gb|AAC25400.1|chemosensory protein CSP-sg2, partial [Schistocerca gregaria]	AAC25400	4.94509e-15	100	73.1738	34	34
88150	csp precursor	151	gi|3283934|gb|AAC25400.1|chemosensory protein CSP-sg2, partial [Schistocerca gregaria]	AAC25400	1.11871e-09	84	58.5362	33	28
88163	csp precursor	98	gi|3283936|gb|AAC25401.1|chemosensory protein CSP-sg3, partial [Schistocerca gregaria]	AAC25401	1.99142e-11	90	62.3882	32	29
88169	csp precursor	155	gi|3283934|gb|AAC25400.1|chemosensory protein CSP-sg2, partial [Schistocerca gregaria]	AAC25400	4.54524e-13	100	67.3958	31	31
88176	csp precursor	160	gi|6688650|emb|CAB65178.1|chemosensory protein [Locusta migratoria]	CAB65178	1.75808e-13	94	68.9366	36	34
88192	csp precursor	157	gi|159164602|pdb|2GVS|AChain A, Nmr Solution Structure Of Cspsg4 >gi|3283938|gb|AAC25402.1| chemosensory protein CSP-sg4, partial [Schistocerca gregaria]	2GVS_A	3.90843e-13	96	67.781	32	31
88197	csp precursor	139	gi|159164602|pdb|2GVS|AChain A, Nmr Solution Structure Of Cspsg4 >gi|3283938|gb|AAC25402.1| chemosensory protein CSP-sg4, partial [Schistocerca gregaria]	2GVS_A	3.0889e-13	96	67.781	32	31
108605	csp precursor	251	gi|3283936|gb|AAC25401.1|chemosensory protein CSP-sg3, partial [Schistocerca gregaria]	AAC25401	3.22189e-14	83	71.633	42	35
108613	csp precursor	156	gi|159164602|pdb|2GVS|AChain A, Nmr Solution Structure Of Cspsg4 >gi|3283938|gb|AAC25402.1| chemosensory protein CSP-sg4, partial [Schistocerca gregaria]	2GVS_A	8.41227e-13	92	67.0106	39	36
108615	csp precursor	158	gi|3283936|gb|AAC25401.1|chemosensory protein CSP-sg3, partial [Schistocerca gregaria]	AAC25401	9.59977e-12	43	63.929	98	43
108616	csp precursor	160	gi|3283936|gb|AAC25401.1|chemosensory protein CSP-sg3, partial [Schistocerca gregaria]	AAC25401	1.00272e-14	97	72.0182	35	34
108631	csp precursor	144	gi|27543474|gb|AAO16783.1|CSP precursor [Locusta migratoria]	AAO16783	2.39883e-10	96	60.077	32	31
108635	csp precursor	153	gi|3283936|gb|AAC25401.1|chemosensory protein CSP-sg3, partial [Schistocerca gregaria]	AAC25401	1.74343e-14	87	71.2478	39	34
Sg_CNS_NA4Plus10856	csp precursor	240	gi|6688656|emb|CAB65181.1|chemosensory protein [Locusta migratoria]	CAB65181	3.80773e-07	96	52.373	60	58
Sg_CNS_NA4Plus23134	csp precursor	634	gi|6688656|emb|CAB65181.1|chemosensory protein [Locusta migratoria]	CAB65181	2.87319e-09	90	61.2326	71	64
Sg_CNS_NA4Plus27068	cst complex subunit stn1	815	gi|354506197|ref|XP_003515151.1|PREDICTED: CST complex subunit STN1 [Cricetulus griseus] >gi|344252309|gb|EGW08413.1| Oligonucleotide/oligosaccharide-binding fold-containing protein 1 [Cricetulus griseus]	XP_003515151	6.37793e-08	43	61.6178	198	87
24336	c-type lectin domain family 10 member a-like	1269	gi|194217588|ref|XP_001503069.2|PREDICTED: c-type lectin domain family 10 member A-like [Equus caballus]	XP_001503069	7.34654e-07	59	59.6918	72	43
Sg_CNS_NA4Plus29828	c-type lectin domain family member a1	999	gi|1902919|dbj|BAA18916.1|lectin-related protein [Periplaneta americana]	BAA18916	9.91851e-09	44	63.1586	212	94
30387	c-type lysozyme	151	gi|371942914|gb|AEX60965.1|C-type lysozyme [Schistocerca gregaria]	AEX60965	6.04914e-14	97	70.4774	34	33
30401	c-type lysozyme	156	gi|371942914|gb|AEX60965.1|C-type lysozyme [Schistocerca gregaria]	AEX60965	3.08418e-08	90	54.6842	33	30
40182	cu01_blacr ame: full=cuticle protein 1 ame: full=bc-ncp1	548	gi|3023587|sp|P80674.1|CU01_BLACRRecName: Full=Cuticle protein 1; AltName: Full=Bc-NCP1	P80674	5.29331e-11	71	65.0846	85	61
Sg_CNS_NA4Plus18580	cu79a_locmi ame: full=cuticle protein isoform a ame: full=lm-acp 79a short=lm-79a	494	gi|1168721|sp|P45586.1|CU79A_LOCMIRecName: Full=Cuticle protein 79, isoform A; AltName: Full=LM-ACP 79A; Short=LM-79A >gi|998756|gb|AAB34518.1| Lm-ACP79a=wing cuticle protein [Locusta migratoria=migratory locusts, wings, Peptide, 131 aa]	P45586	1.51454e-10	80	64.3142	78	63
91018	cytochrome b	94	gi|441495604|gb|AGC51174.1|cytochrome b, partial (mitochondrion) [Ceracris fasciata fasciata]	AGC51174	8.67025e-08	90	53.1434	31	28
91179	cytochrome b	108	gi|21347161|gb|AAL50242.1|cytochrome b [Melanoplus borealis]	AAL50242	7.81375e-07	84	49.6766	32	27
91189	cytochrome b	167	gi|37731363|gb|AAN75247.1|cytochrome b [Melanoplus spretus]	AAN75247	2.87212e-09	64	56.9954	54	35
91206	cytochrome b	98	gi|355343422|gb|AER59396.1|cytochrome b, partial (mitochondrion) [Acrolophitus hirtipes]	AER59396	5.25154e-07	90	49.6766	32	29
91318	cytochrome c oxidase subunit 6c-like	167	gi|383860446|ref|XP_003705700.1|PREDICTED: cytochrome c oxidase subunit 6C-like [Megachile rotundata]	XP_003705700	1.58892e-08	75	55.0694	41	31
51318	cytochrome c oxidase subunit ii	201	gi|258649423|ref|YP_003204710.1|cytochrome c oxidase subunit II [Schistocerca gregaria gregaria] >gi|257122858|gb|ACV41380.1| cytochrome c oxidase subunit II [Schistocerca gregaria gregaria]	YP_003204710	6.14613e-15	48	74.7146	111	54
83187	cytochrome c oxidase subunit ii	170	gi|69880125|gb|AAZ04247.1|cytochrome oxidase subunit II [Nomadacris japonica]	AAZ04247	1.57088e-13	97	70.0922	37	36
84243	cytochrome c oxidase subunit ii	142	gi|441495542|gb|AGC51143.1|cytochrome oxidase subunit II (mitochondrion) [Ceracris fasciata fasciata]	AGC51143	1.22566e-08	88	56.6102	36	32
84245	cytochrome c oxidase subunit ii	146	gi|69880125|gb|AAZ04247.1|cytochrome oxidase subunit II [Nomadacris japonica]	AAZ04247	2.01379e-11	91	63.929	36	33
90533	cytochrome c oxidase subunit ii	144	gi|470235859|ref|YP_007627033.1|cytochrome c oxidase subunit II (mitochondrion) [Lithidiopsis carinatus] >gi|440655429|gb|AGC22324.1| cytochrome c oxidase subunit II (mitochondrion) [Lithidiopsis carinatus]	YP_007627033	7.92081e-09	81	56.9954	37	30
90535	cytochrome c oxidase subunit ii	390	gi|258649423|ref|YP_003204710.1|cytochrome c oxidase subunit II [Schistocerca gregaria gregaria] >gi|257122858|gb|ACV41380.1| cytochrome c oxidase subunit II [Schistocerca gregaria gregaria]	YP_003204710	3.01799e-11	95	66.6254	47	45
90544	cytochrome c oxidase subunit ii	154	gi|374092445|gb|AEY83866.1|cytochrome oxidase subunit II, partial (mitochondrion) [Chorthippus jacobsi]	AEY83866	9.34167e-10	85	58.5362	35	30
91296	cytochrome c oxidase subunit ii	96	gi|258649423|ref|YP_003204710.1|cytochrome c oxidase subunit II [Schistocerca gregaria gregaria] >gi|257122858|gb|ACV41380.1| cytochrome c oxidase subunit II [Schistocerca gregaria gregaria]	YP_003204710	8.08181e-08	81	53.5286	32	26
91362	cytochrome c oxidase subunit ii	140	gi|69880125|gb|AAZ04247.1|cytochrome oxidase subunit II [Nomadacris japonica]	AAZ04247	5.01538e-15	89	73.9442	46	41
91365	cytochrome c oxidase subunit ii	448	gi|441495506|gb|AGC51125.1|cytochrome oxidase subunit II (mitochondrion) [Arcyptera fusca fusca]	AGC51125	2.12289e-12	84	70.4774	98	83
Sg_CNS_NA4Plus3329	cytochrome c oxidase subunit ii	133	gi|374092445|gb|AEY83866.1|cytochrome oxidase subunit II, partial (mitochondrion) [Chorthippus jacobsi]	AEY83866	3.32611e-07	97	51.2174	35	34
Sg_CNS_NA4Plus3645	cytochrome c oxidase subunit ii	142	gi|69880119|gb|AAZ04244.1|cytochrome oxidase subunit II [Shirakiacris yunkweiensis] >gi|69880123|gb|AAZ04246.1| cytochrome oxidase subunit II [Shirakiacris shirakii]	AAZ04244	1.30562e-08	91	55.8398	47	43
Sg_CNS_NA4Plus7847	cytochrome c oxidase subunit ii	185	gi|69880125|gb|AAZ04247.1|cytochrome oxidase subunit II [Nomadacris japonica]	AAZ04247	5.59228e-08	89	54.6842	47	42
91385	cytochrome c oxidase subunit iii	99	gi|470235890|ref|YP_007627062.1|cytochrome c oxidase subunit III (mitochondrion) [Tanaocerus koebelei] >gi|440655487|gb|AGC22378.1| cytochrome c oxidase subunit III (mitochondrion) [Tanaocerus koebelei]	YP_007627062	7.86311e-07	81	51.6026	33	27
91423	cytochrome c oxidase subunit iii	159	gi|435855600|ref|YP_007316732.1|cytochrome c oxidase subunit III (mitochondrion) [Ceracris kiangsu] >gi|284098442|gb|ADB78286.1| cytochrome c oxidase subunit III (mitochondrion) [Ceracris kiangsu]	YP_007316732	2.63222e-08	90	56.6102	32	29
91498	cytochrome c oxidase subunit iii	94	gi|470235862|ref|YP_007627036.1|cytochrome c oxidase subunit III (mitochondrion) [Lithidiopsis carinatus] >gi|440655432|gb|AGC22327.1| cytochrome c oxidase subunit III (mitochondrion) [Lithidiopsis carinatus]	YP_007627036	3.85501e-07	90	52.373	31	28
91500	cytochrome c oxidase subunit iii	112	gi|452849282|ref|YP_007474952.1|cytochrome c oxidase subunit III (mitochondrion) [Asiotmethis zacharjini] >gi|403311512|gb|AFR34263.1| cytochrome c oxidase subunit III (mitochondrion) [Asiotmethis zacharjini]	YP_007474952	6.1149e-07	75	51.9878	37	28
91503	cytochrome c oxidase subunit iii	100	gi|452849282|ref|YP_007474952.1|cytochrome c oxidase subunit III (mitochondrion) [Asiotmethis zacharjini] >gi|403311512|gb|AFR34263.1| cytochrome c oxidase subunit III (mitochondrion) [Asiotmethis zacharjini]	YP_007474952	2.71619e-09	87	58.151	32	28
91505	cytochrome c oxidase subunit iii	100	gi|309259972|ref|YP_003934987.1|cytochrome c oxidase subunit III [Thrinchus schrenkii] >gi|269975384|gb|ACZ55607.1| cytochrome c oxidase subunit III [Thrinchus schrenkii]	YP_003934987	1.30827e-08	87	56.225	31	27
91511	cytochrome c oxidase subunit iii	100	gi|452849282|ref|YP_007474952.1|cytochrome c oxidase subunit III (mitochondrion) [Asiotmethis zacharjini] >gi|403311512|gb|AFR34263.1| cytochrome c oxidase subunit III (mitochondrion) [Asiotmethis zacharjini]	YP_007474952	2.4799e-10	93	60.8474	33	31
91513	cytochrome c oxidase subunit iii	98	gi|470235862|ref|YP_007627036.1|cytochrome c oxidase subunit III (mitochondrion) [Lithidiopsis carinatus] >gi|440655432|gb|AGC22327.1| cytochrome c oxidase subunit III (mitochondrion) [Lithidiopsis carinatus]	YP_007627036	1.167e-08	87	56.6102	32	28
91288	cytochrome c oxidase subunit partial	128	gi|429126021|gb|AFZ64196.1|cytochrome c oxidase subunit II, partial (mitochondrion) [Kosciuscola usitatus]	AFZ64196	8.35425e-10	76	59.3066	42	32
91320	cytochrome oxidase subunit i	400	gi|164420923|ref|YP_001648701.1|cytochrome c oxidase subunit I [Oxya chinensis] >gi|126098602|gb|ABN79389.1| cytochrome c oxidase subunit I [Oxya chinensis]	YP_001648701	1.16928e-08	84	61.6178	75	63
91542	cytochrome oxidase subunit i	99	gi|33150252|gb|AAP97097.1|cytochrome oxidase subunit I [Archipsocus nomas]	AAP97097	2.96596e-07	93	51.2174	32	30
84248	cytochrome oxidase subunit ii	168	gi|69880125|gb|AAZ04247.1|cytochrome oxidase subunit II [Nomadacris japonica]	AAZ04247	4.83496e-09	76	57.7658	38	29
84257	cytochrome oxidase subunit ii	101	gi|441495506|gb|AGC51125.1|cytochrome oxidase subunit II (mitochondrion) [Arcyptera fusca fusca]	AGC51125	1.30089e-10	96	61.2326	33	32
90528	cytochrome oxidase subunit ii	101	gi|374092445|gb|AEY83866.1|cytochrome oxidase subunit II, partial (mitochondrion) [Chorthippus jacobsi]	AEY83866	4.82734e-09	84	55.8398	33	28
90529	cytochrome oxidase subunit ii	96	gi|374092445|gb|AEY83866.1|cytochrome oxidase subunit II, partial (mitochondrion) [Chorthippus jacobsi]	AEY83866	3.0405e-09	93	56.225	31	29
90548	cytochrome oxidase subunit ii	95	gi|441495548|gb|AGC51146.1|cytochrome oxidase subunit II (mitochondrion) [Eremippus sp. n. 1 YFW-2013]	AGC51146	6.77252e-08	87	53.9138	31	27
90550	cytochrome oxidase subunit ii	167	gi|441495520|gb|AGC51132.1|cytochrome oxidase subunit II (mitochondrion) [Chorthippus biguttulus]	AGC51132	1.61436e-08	75	56.6102	44	33
90553	cytochrome oxidase subunit ii	94	gi|258649423|ref|YP_003204710.1|cytochrome c oxidase subunit II [Schistocerca gregaria gregaria] >gi|257122858|gb|ACV41380.1| cytochrome c oxidase subunit II [Schistocerca gregaria gregaria]	YP_003204710	1.75189e-08	90	55.4546	31	28
90557	cytochrome oxidase subunit ii	361	gi|300793532|gb|ADK34191.1|cytochrome oxidase subunit II [Arcyptera meridionalis] >gi|441495510|gb|AGC51127.1| cytochrome oxidase subunit II (mitochondrion) [Arcyptera meridionalis]	ADK34191	4.17144e-09	70	60.4622	48	34
91295	cytochrome oxidase subunit ii	99	gi|342161263|gb|AEL16513.1|cytochrome oxidase subunit II, partial (mitochondrion) [Dociostaurus jagoi]	AEL16513	1.00001e-08	87	54.6842	33	29
91301	cytochrome oxidase subunit ii	101	gi|441495552|gb|AGC51148.1|cytochrome oxidase subunit II (mitochondrion) [Chorthippus qingzangensis]	AGC51148	1.73488e-07	84	52.7582	33	28
91302	cytochrome oxidase subunit ii	111	gi|342161301|gb|AEL16532.1|cytochrome oxidase subunit II, partial (mitochondrion) [Paropomala wyomingensis]	AEL16532	3.78395e-08	83	53.5286	36	30
91303	cytochrome oxidase subunit ii	169	gi|342161321|gb|AEL16542.1|cytochrome oxidase subunit II, partial (mitochondrion) [Stenobothrus lineatus]	AEL16542	1.05293e-11	75	64.3142	56	42
91357	cytochrome oxidase subunit ii	135	gi|258649423|ref|YP_003204710.1|cytochrome c oxidase subunit II [Schistocerca gregaria gregaria] >gi|257122858|gb|ACV41380.1| cytochrome c oxidase subunit II [Schistocerca gregaria gregaria]	YP_003204710	8.34274e-11	87	62.3882	33	29
91360	cytochrome oxidase subunit ii	101	gi|258649423|ref|YP_003204710.1|cytochrome c oxidase subunit II [Schistocerca gregaria gregaria] >gi|257122858|gb|ACV41380.1| cytochrome c oxidase subunit II [Schistocerca gregaria gregaria]	YP_003204710	5.54664e-11	93	62.003	33	31
91363	cytochrome oxidase subunit ii	99	gi|435855545|ref|YP_007316716.1|cytochrome c oxidase subunit II (mitochondrion) [Chondracris rosea] >gi|281371845|gb|ADA63668.1| cytochrome c oxidase subunit II (mitochondrion) [Chondracris rosea]	YP_007316716	2.43159e-07	84	52.373	32	27
91378	cytochrome oxidase subunit ii	113	gi|69880119|gb|AAZ04244.1|cytochrome oxidase subunit II [Shirakiacris yunkweiensis] >gi|69880123|gb|AAZ04246.1| cytochrome oxidase subunit II [Shirakiacris shirakii]	AAZ04244	5.97498e-11	91	62.003	37	34
Sg_CNS_NA4Plus11101	cytochrome oxidase subunit ii	248	gi|321451290|gb|EFX62991.1|hypothetical protein DAPPUDRAFT_67491 [Daphnia pulex]	EFX62991	6.73252e-08	88	53.5286	34	30
Sg_CNS_NA4Plus12002	cytochrome oxidase subunit ii	285	gi|69880115|gb|AAZ04242.1|cytochrome oxidase subunit II [Chondracris rosea rosea]	AAZ04242	2.08731e-14	88	73.9442	69	61
Sg_CNS_NA4Plus2570	cytochrome oxidase subunit ii	101	gi|258649423|ref|YP_003204710.1|cytochrome c oxidase subunit II [Schistocerca gregaria gregaria] >gi|257122858|gb|ACV41380.1| cytochrome c oxidase subunit II [Schistocerca gregaria gregaria]	YP_003204710	1.6005e-09	93	58.151	33	31
Sg_CNS_NA4Plus3083	cytochrome oxidase subunit ii	123	gi|258649423|ref|YP_003204710.1|cytochrome c oxidase subunit II [Schistocerca gregaria gregaria] >gi|257122858|gb|ACV41380.1| cytochrome c oxidase subunit II [Schistocerca gregaria gregaria]	YP_003204710	8.24477e-09	82	56.6102	39	32
Sg_CNS_NA4Plus3395	cytochrome oxidase subunit ii	135	gi|89033239|gb|ABD59939.1|cytochrome oxidase subunit II [Jivarus gurneyi]	ABD59939	1.77263e-08	81	54.6842	37	30
Sg_CNS_NA4Plus3604	cytochrome oxidase subunit ii	141	gi|258649423|ref|YP_003204710.1|cytochrome c oxidase subunit II [Schistocerca gregaria gregaria] >gi|257122858|gb|ACV41380.1| cytochrome c oxidase subunit II [Schistocerca gregaria gregaria]	YP_003204710	4.62368e-10	94	60.077	34	32
Sg_CNS_NA4Plus4166	cytochrome oxidase subunit ii	151	gi|301051641|gb|ADK54958.1|cytochrome oxidase subunit II [Lactista punctata]	ADK54958	4.72786e-09	90	57.3806	33	30
Sg_CNS_NA4Plus4720	cytochrome oxidase subunit ii	156	gi|69880125|gb|AAZ04247.1|cytochrome oxidase subunit II [Nomadacris japonica]	AAZ04247	2.15645e-10	94	60.8474	34	32
91306	cytochrome oxidase subunit partial	95	gi|342161263|gb|AEL16513.1|cytochrome oxidase subunit II, partial (mitochondrion) [Dociostaurus jagoi]	AEL16513	3.02898e-08	87	53.5286	31	27
91594	cytochrome oxidase subunit partial	94	gi|388612205|gb|AFK76740.1|cytochrome oxidase subunit I, partial (mitochondrion) [Phaulacridium marginale]	AFK76740	8.97667e-07	87	50.0618	31	27
Sg_CNS_NA4Plus10748	cytochrome oxidase subunit partial	237	gi|213054034|gb|ACJ39244.1|cytochrome oxidase subunit I [Hieroglyphus tonkinensis]	ACJ39244	1.52168e-07	81	54.299	33	27
Sg_CNS_NA4Plus3394	cytochrome oxidase subunit partial	135	gi|213399586|gb|ACJ46601.1|cytochrome oxidase subunit I [Ceracris kiangsu]	ACJ46601	5.36089e-09	72	56.9954	44	32
36316	cytochrome p450	677	gi|157106417|ref|XP_001649312.1|cytochrome P450 [Aedes aegypti] >gi|108868840|gb|EAT33065.1| AAEL014678-PA [Aedes aegypti]	XP_001649312	1.85306e-07	65	59.6918	55	36
91624	cytochrome p450	817	gi|157106415|ref|XP_001649311.1|cytochrome P450 [Aedes aegypti] >gi|108868839|gb|EAT33064.1| AAEL014684-PA [Aedes aegypti]	XP_001649311	3.25451e-08	70	62.7734	55	39
Sg_CNS_NA4Plus1732	cytochrome p450	1494	gi|312385743|gb|EFR30168.1|hypothetical protein AND_00398 [Anopheles darlingi]	EFR30168	7.4343e-11	67	71.2478	64	43
Sg_CNS_NA4Plus2890	cytochrome p450 liketbp	115	gi|321443033|gb|EFX59970.1|hypothetical protein DAPPUDRAFT_126039 [Daphnia pulex] >gi|321445878|gb|EFX60779.1| hypothetical protein DAPPUDRAFT_122996 [Daphnia pulex] >gi|321446008|gb|EFX60798.1| hypothetical protein DAPPUDRAFT_122906 [Daphnia pulex] >gi|321451090|gb|EFX62861.1| hypothetical protein DAPPUDRAFT_119797 [Daphnia pulex]	EFX59970	1.96702e-11	84	62.3882	38	32
Sg_CNS_NA4Plus8183	cytochrome p450 liketbp	189	gi|443727542|gb|ELU14262.1|hypothetical protein CAPTEDRAFT_151631, partial [Capitella teleta]	ELU14262	1.72889e-07	84	52.7582	33	28
13305	cytoplasmic dynein 2 heavy chain 1-like	228	gi|512914158|ref|XP_004928072.1|PREDICTED: cytoplasmic dynein 2 heavy chain 1-like [Bombyx mori]	XP_004928072	3.13055e-08	69	39.2762	33	23
13342	cytoplasmic dynein 2 heavy chain 1-like	236	gi|512914158|ref|XP_004928072.1|PREDICTED: cytoplasmic dynein 2 heavy chain 1-like [Bombyx mori]	XP_004928072	1.60742e-08	66	59.6918	68	45
38703	cytoplasmic dynein 2 heavy chain 1-like	298	gi|512914158|ref|XP_004928072.1|PREDICTED: cytoplasmic dynein 2 heavy chain 1-like [Bombyx mori]	XP_004928072	5.0333e-09	66	62.003	59	39
38718	cytoplasmic dynein 2 heavy chain 1-like	349	gi|512914158|ref|XP_004928072.1|PREDICTED: cytoplasmic dynein 2 heavy chain 1-like [Bombyx mori]	XP_004928072	4.08136e-09	71	62.7734	56	40
38727	cytoplasmic dynein 2 heavy chain 1-like	232	gi|512914158|ref|XP_004928072.1|PREDICTED: cytoplasmic dynein 2 heavy chain 1-like [Bombyx mori]	XP_004928072	5.39825e-11	70	67.0106	60	42
38751	cytoplasmic dynein 2 heavy chain 1-like	194	gi|512914158|ref|XP_004928072.1|PREDICTED: cytoplasmic dynein 2 heavy chain 1-like [Bombyx mori]	XP_004928072	1.72138e-09	66	62.003	60	40
38768	cytoplasmic dynein 2 heavy chain 1-like	174	gi|512914158|ref|XP_004928072.1|PREDICTED: cytoplasmic dynein 2 heavy chain 1-like [Bombyx mori]	XP_004928072	1.98174e-10	72	64.6994	61	44
38790	cytoplasmic dynein 2 heavy chain 1-like	184	gi|512914158|ref|XP_004928072.1|PREDICTED: cytoplasmic dynein 2 heavy chain 1-like [Bombyx mori]	XP_004928072	1.17987e-07	60	56.6102	58	35
38806	cytoplasmic dynein 2 heavy chain 1-like	154	gi|512914158|ref|XP_004928072.1|PREDICTED: cytoplasmic dynein 2 heavy chain 1-like [Bombyx mori]	XP_004928072	2.1512e-07	74	55.4546	47	35
38813	cytoplasmic dynein 2 heavy chain 1-like	117	gi|512914158|ref|XP_004928072.1|PREDICTED: cytoplasmic dynein 2 heavy chain 1-like [Bombyx mori]	XP_004928072	1.18754e-07	74	55.4546	39	29
38818	cytoplasmic dynein 2 heavy chain 1-like	154	gi|512914158|ref|XP_004928072.1|PREDICTED: cytoplasmic dynein 2 heavy chain 1-like [Bombyx mori]	XP_004928072	6.44347e-08	75	56.9954	48	36
38834	cytoplasmic dynein 2 heavy chain 1-like	126	gi|512914158|ref|XP_004928072.1|PREDICTED: cytoplasmic dynein 2 heavy chain 1-like [Bombyx mori]	XP_004928072	7.81211e-10	80	62.003	42	34
198	cytosolic endo-beta-n-acetylglucosaminidase	146	gi|307180978|gb|EFN68758.1|Cytosolic endo-beta-N-acetylglucosaminidase [Camponotus floridanus]	EFN68758	3.48455e-09	70	60.077	48	34
252	cytosolic endo-beta-n-acetylglucosaminidase	171	gi|307180978|gb|EFN68758.1|Cytosolic endo-beta-N-acetylglucosaminidase [Camponotus floridanus]	EFN68758	3.35848e-13	71	72.0182	56	40
2685	cytosolic endo-beta-n-acetylglucosaminidase	238	gi|307180978|gb|EFN68758.1|Cytosolic endo-beta-N-acetylglucosaminidase [Camponotus floridanus]	EFN68758	4.29235e-11	68	67.0106	61	42
2739	cytosolic endo-beta-n-acetylglucosaminidase	157	gi|307180978|gb|EFN68758.1|Cytosolic endo-beta-N-acetylglucosaminidase [Camponotus floridanus]	EFN68758	1.05136e-12	82	70.4774	45	37
23894	cytosolic endo-beta-n-acetylglucosaminidase	203	gi|307180978|gb|EFN68758.1|Cytosolic endo-beta-N-acetylglucosaminidase [Camponotus floridanus]	EFN68758	6.93742e-09	73	60.077	42	31
23895	cytosolic endo-beta-n-acetylglucosaminidase	244	gi|307180978|gb|EFN68758.1|Cytosolic endo-beta-N-acetylglucosaminidase [Camponotus floridanus]	EFN68758	5.57867e-11	77	67.0106	45	35
23907	cytosolic endo-beta-n-acetylglucosaminidase	203	gi|307180978|gb|EFN68758.1|Cytosolic endo-beta-N-acetylglucosaminidase [Camponotus floridanus]	EFN68758	8.97788e-10	75	61.6178	48	36
23913	cytosolic endo-beta-n-acetylglucosaminidase	254	gi|307180978|gb|EFN68758.1|Cytosolic endo-beta-N-acetylglucosaminidase [Camponotus floridanus]	EFN68758	4.80217e-09	77	61.2326	45	35
23916	cytosolic endo-beta-n-acetylglucosaminidase	177	gi|307180978|gb|EFN68758.1|Cytosolic endo-beta-N-acetylglucosaminidase [Camponotus floridanus]	EFN68758	4.802e-09	83	60.4622	37	31
23949	cytosolic endo-beta-n-acetylglucosaminidase	119	gi|307180978|gb|EFN68758.1|Cytosolic endo-beta-N-acetylglucosaminidase [Camponotus floridanus]	EFN68758	5.9178e-08	79	56.225	39	31
23996	cytosolic endo-beta-n-acetylglucosaminidase	135	gi|307180978|gb|EFN68758.1|Cytosolic endo-beta-N-acetylglucosaminidase [Camponotus floridanus]	EFN68758	3.11097e-10	77	63.1586	45	35
24008	cytosolic endo-beta-n-acetylglucosaminidase	183	gi|307180978|gb|EFN68758.1|Cytosolic endo-beta-N-acetylglucosaminidase [Camponotus floridanus]	EFN68758	5.35039e-11	68	65.855	60	41
24032	cytosolic endo-beta-n-acetylglucosaminidase	209	gi|307180978|gb|EFN68758.1|Cytosolic endo-beta-N-acetylglucosaminidase [Camponotus floridanus]	EFN68758	2.81103e-10	66	64.3142	57	38
24049	cytosolic endo-beta-n-acetylglucosaminidase	155	gi|307180978|gb|EFN68758.1|Cytosolic endo-beta-N-acetylglucosaminidase [Camponotus floridanus]	EFN68758	1.47986e-10	72	64.3142	48	35
24070	cytosolic endo-beta-n-acetylglucosaminidase	145	gi|307180978|gb|EFN68758.1|Cytosolic endo-beta-N-acetylglucosaminidase [Camponotus floridanus]	EFN68758	2.96429e-11	77	66.2402	48	37
Sg_CNS_NA4Plus11390	cytosolic endo-beta-n-acetylglucosaminidase	259	gi|307180978|gb|EFN68758.1|Cytosolic endo-beta-N-acetylglucosaminidase [Camponotus floridanus]	EFN68758	4.72427e-10	75	64.3142	44	33
Sg_CNS_NA4Plus8168	cytosolic endo-beta-n-acetylglucosaminidase	189	gi|307180978|gb|EFN68758.1|Cytosolic endo-beta-N-acetylglucosaminidase [Camponotus floridanus]	EFN68758	2.01667e-07	70	53.5286	44	31
85362	d chain transport of drugs by the multidrug transporter acrb involves an access and a deep binding pocket that are separated by a switch-loop	731	gi|333361284|pdb|3NOC|DChain D, Designed Ankyrin Repeat Protein (Darpin) Binders To Acrb: Plasticity Of The Interface >gi|333361285|pdb|3NOC|E Chain E, Designed Ankyrin Repeat Protein (Darpin) Binders To Acrb: Plasticity Of The Interface	3NOC_D	8.52996e-09	66	61.6178	57	38
56137	ddb1- and cul4-associated factor 15	432	gi|307200846|gb|EFN80899.1|hypothetical protein EAI_11934 [Harpegnathos saltator]	EFN80899	1.52462e-08	54	62.003	111	60
14366	dead deah box helicase	223	gi|512920836|ref|XP_004929732.1|PREDICTED: uncharacterized protein LOC101735702 [Bombyx mori]	XP_004929732	9.78298e-09	57	57.3806	71	41
Sg_CNS_NA4Plus4704	deoxyhypusine hydroxylase-like	156	gi|449690329|ref|XP_002153836.2|PREDICTED: deoxyhypusine hydroxylase-like [Hydra magnipapillata]	XP_002153836	1.19629e-07	72	54.299	51	37
92209	dep domain-containing protein 1b	614	gi|327262962|ref|XP_003216291.1|PREDICTED: DEP domain-containing protein 1B-like isoform 2 [Anolis carolinensis]	XP_003216291	1.19563e-17	57	89.3521	106	61
88720	dfp_locmi ame: full= defense protein ame: full=basic 19 kda hemolymph protein flags: precursor	299	gi|74835031|sp|Q25313.1|DFP_LOCMIRecName: Full=Putative defense protein; AltName: Full=Basic 19 kDa hemolymph protein; Flags: Precursor >gi|159434|gb|AAA29283.1| basic 19k protein precursor [Locusta migratoria] >gi|226482|prf||1515168A hemolymph protein 19kD	Q25313	2.48564e-12	70	68.5514	55	39
92227	dfp_locmi ame: full= defense protein ame: full=basic 19 kda hemolymph protein flags: precursor	284	gi|74835031|sp|Q25313.1|DFP_LOCMIRecName: Full=Putative defense protein; AltName: Full=Basic 19 kDa hemolymph protein; Flags: Precursor >gi|159434|gb|AAA29283.1| basic 19k protein precursor [Locusta migratoria] >gi|226482|prf||1515168A hemolymph protein 19kD	Q25313	1.07689e-08	63	57.7658	55	35
92229	dfp_locmi ame: full= defense protein ame: full=basic 19 kda hemolymph protein flags: precursor	171	gi|74835031|sp|Q25313.1|DFP_LOCMIRecName: Full=Putative defense protein; AltName: Full=Basic 19 kDa hemolymph protein; Flags: Precursor >gi|159434|gb|AAA29283.1| basic 19k protein precursor [Locusta migratoria] >gi|226482|prf||1515168A hemolymph protein 19kD	Q25313	5.00094e-08	78	54.6842	41	32
101956	dfp_locmi ame: full= defense protein ame: full=basic 19 kda hemolymph protein flags: precursor	174	gi|74835031|sp|Q25313.1|DFP_LOCMIRecName: Full=Putative defense protein; AltName: Full=Basic 19 kDa hemolymph protein; Flags: Precursor >gi|159434|gb|AAA29283.1| basic 19k protein precursor [Locusta migratoria] >gi|226482|prf||1515168A hemolymph protein 19kD	Q25313	5.98654e-08	81	54.299	37	30
Sg_CNS_NA4Plus1002	dfp_locmi ame: full= defense protein ame: full=basic 19 kda hemolymph protein flags: precursor	378	gi|74835031|sp|Q25313.1|DFP_LOCMIRecName: Full=Putative defense protein; AltName: Full=Basic 19 kDa hemolymph protein; Flags: Precursor >gi|159434|gb|AAA29283.1| basic 19k protein precursor [Locusta migratoria] >gi|226482|prf||1515168A hemolymph protein 19kD	Q25313	4.89073e-10	57	62.7734	80	46
Sg_CNS_NA4Plus11517	dfp_locmi ame: full= defense protein ame: full=basic 19 kda hemolymph protein flags: precursor	264	gi|74835031|sp|Q25313.1|DFP_LOCMIRecName: Full=Putative defense protein; AltName: Full=Basic 19 kDa hemolymph protein; Flags: Precursor >gi|159434|gb|AAA29283.1| basic 19k protein precursor [Locusta migratoria] >gi|226482|prf||1515168A hemolymph protein 19kD	Q25313	3.36115e-14	70	72.7886	65	46
Sg_CNS_NA4Plus15626	dfp_locmi ame: full= defense protein ame: full=basic 19 kda hemolymph protein flags: precursor	416	gi|74835031|sp|Q25313.1|DFP_LOCMIRecName: Full=Putative defense protein; AltName: Full=Basic 19 kDa hemolymph protein; Flags: Precursor >gi|159434|gb|AAA29283.1| basic 19k protein precursor [Locusta migratoria] >gi|226482|prf||1515168A hemolymph protein 19kD	Q25313	1.56802e-08	72	58.5362	44	32
Sg_CNS_NA4Plus893	dfp_locmi ame: full= defense protein ame: full=basic 19 kda hemolymph protein flags: precursor	236	gi|74835031|sp|Q25313.1|DFP_LOCMIRecName: Full=Putative defense protein; AltName: Full=Basic 19 kDa hemolymph protein; Flags: Precursor >gi|159434|gb|AAA29283.1| basic 19k protein precursor [Locusta migratoria] >gi|226482|prf||1515168A hemolymph protein 19kD	Q25313	6.90576e-13	71	68.9366	59	42
Sg_CNS_NA4Plus14221	digestive organ expansion factor homolog	370	gi|449679816|ref|XP_002153869.2|PREDICTED: uncharacterized protein LOC100207062 [Hydra magnipapillata]	XP_002153869	2.56795e-13	60	73.559	92	56
Sg_CNS_NA4Plus2388	digestive organ expansion factor homolog	7724	gi|443688867|gb|ELT91427.1|hypothetical protein CAPTEDRAFT_195363 [Capitella teleta]	ELT91427	5.42674e-30	57	77.0258	76	44
18472	dna adenine methyltransferase	534	gi|506968955|gb|AGM32821.1|hypothetical protein [Coptotermes formosanus]	AGM32821	1.68099e-10	55	64.3142	110	61
18513	dna adenine methyltransferase	561	gi|506968955|gb|AGM32821.1|hypothetical protein [Coptotermes formosanus]	AGM32821	3.19093e-10	56	63.929	100	56
59374	dna helicase	272	gi|391337432|ref|XP_003743073.1|PREDICTED: uncharacterized protein LOC100899128 [Metaseiulus occidentalis]	XP_003743073	2.13604e-16	74	75.0998	66	49
59375	dna helicase	123	gi|391329301|ref|XP_003739113.1|PREDICTED: uncharacterized protein LOC100900476 [Metaseiulus occidentalis]	XP_003739113	2.16798e-09	76	60.8474	38	29
76266	dna helicase	101	gi|512924606|ref|XP_004930635.1|PREDICTED: uncharacterized protein LOC101738181 [Bombyx mori]	XP_004930635	2.45879e-07	84	53.9138	33	28
19357	dna-mediated transposase	894	gi|111378686|gb|ABH09251.1|putative DNA-mediated transposase [Helicoverpa zea]	ABH09251	7.49035e-07	43	58.9214	150	65
19373	dna-mediated transposase	263	gi|111378686|gb|ABH09251.1|putative DNA-mediated transposase [Helicoverpa zea]	ABH09251	4.30065e-07	52	55.0694	74	39
19377	dna-mediated transposase	328	gi|111378686|gb|ABH09251.1|putative DNA-mediated transposase [Helicoverpa zea]	ABH09251	9.43833e-08	50	57.7658	102	51
31425	dna-mediated transposase	383	gi|357621397|gb|EHJ73245.1|putative DNA-mediated transposase [Danaus plexippus]	EHJ73245	4.7502e-07	51	54.6842	72	37
Sg_CNS_NA4Plus2306	dna-mediated transposase	4635	gi|357626939|gb|EHJ76826.1|putative DNA-mediated transposase [Danaus plexippus]	EHJ76826	7.74375e-08	52	54.6842	117	61
Sg_CNS_NA4Plus13244	dna methyltransferase 2	333	gi|339773547|gb|AEK05180.1|DNA methyltransferase 2 [Schistocerca gregaria]	AEK05180	2.2745e-11	96	66.2402	31	30
610	dna polymerase delta catalytic subunit-like	490	gi|390358004|ref|XP_003729158.1|PREDICTED: uncharacterized protein LOC100890115 [Strongylocentrotus purpuratus]	XP_003729158	4.23476e-10	54	46.9802	79	43
720	dna polymerase delta catalytic subunit-like	275	gi|390362750|ref|XP_003730216.1|PREDICTED: uncharacterized protein LOC100889615 [Strongylocentrotus purpuratus]	XP_003730216	6.7699e-20	63	93.2041	94	60
733	dna polymerase delta catalytic subunit-like	464	gi|390339587|ref|XP_003725042.1|PREDICTED: DNA polymerase delta catalytic subunit-like [Strongylocentrotus purpuratus]	XP_003725042	1.61929e-22	60	88.5817	105	64
735	dna polymerase delta catalytic subunit-like	129	gi|390339587|ref|XP_003725042.1|PREDICTED: DNA polymerase delta catalytic subunit-like [Strongylocentrotus purpuratus]	XP_003725042	8.15988e-08	78	56.225	41	32
738	dna polymerase delta catalytic subunit-like	252	gi|390362750|ref|XP_003730216.1|PREDICTED: uncharacterized protein LOC100889615 [Strongylocentrotus purpuratus]	XP_003730216	1.35163e-12	70	72.0182	64	45
753	dna polymerase delta catalytic subunit-like	219	gi|390362750|ref|XP_003730216.1|PREDICTED: uncharacterized protein LOC100889615 [Strongylocentrotus purpuratus]	XP_003730216	2.68411e-19	75	90.8929	73	55
766	dna polymerase delta catalytic subunit-like	589	gi|390358004|ref|XP_003729158.1|PREDICTED: uncharacterized protein LOC100890115 [Strongylocentrotus purpuratus]	XP_003729158	2.00985e-10	52	68.9366	125	65
793	dna polymerase delta catalytic subunit-like	211	gi|390339587|ref|XP_003725042.1|PREDICTED: DNA polymerase delta catalytic subunit-like [Strongylocentrotus purpuratus]	XP_003725042	2.93106e-07	58	55.8398	65	38
6873	dna polymerase delta catalytic subunit-like	593	gi|390362750|ref|XP_003730216.1|PREDICTED: uncharacterized protein LOC100889615 [Strongylocentrotus purpuratus]	XP_003730216	7.85078e-23	51	105.916	180	93
11105	dna polymerase delta catalytic subunit-like	170	gi|390339587|ref|XP_003725042.1|PREDICTED: DNA polymerase delta catalytic subunit-like [Strongylocentrotus purpuratus]	XP_003725042	1.72422e-07	75	56.225	41	31
72057	dna polymerase delta catalytic subunit-like	457	gi|390362750|ref|XP_003730216.1|PREDICTED: uncharacterized protein LOC100889615 [Strongylocentrotus purpuratus]	XP_003730216	5.95447e-26	55	113.235	153	85
Sg_CNS_NA4Plus30811	dna polymerase delta catalytic subunit-like	1085	gi|390362750|ref|XP_003730216.1|PREDICTED: uncharacterized protein LOC100889615 [Strongylocentrotus purpuratus]	XP_003730216	8.7922e-15	55	84.3445	145	80
Sg_CNS_NA4Plus32160	dna polymerase delta catalytic subunit-like	1232	gi|390362750|ref|XP_003730216.1|PREDICTED: uncharacterized protein LOC100889615 [Strongylocentrotus purpuratus]	XP_003730216	6.01179e-21	57	104.375	145	83
670	dna repair protein rad50-like	239	gi|390346722|ref|XP_792128.3|PREDICTED: DNA repair protein RAD50-like [Strongylocentrotus purpuratus]	XP_792128	2.13165e-07	68	56.6102	45	31
92867	dscam	178	gi|357628590|gb|EHJ77866.1|dscam [Danaus plexippus]	EHJ77866	1.54676e-09	74	62.3882	43	32
Sg_CNS_NA4Plus1136	d-threo-3-hydroxyaspartate dehydratase-like	599	gi|340707546|pdb|3ANU|AChain A, Crystal Structure Of D-Serine Dehydratase From Chicken Kidney >gi|340707547|pdb|3ANV|A Chain A, Crystal Structure Of D-Serine Dehydratase From Chicken Kidney (2,3-Dap Complex) >gi|340707577|pdb|3AWN|A Chain A, Crystal Structure Of D-Serine Dehydratase From Chicken Kidney (Edta Treated) >gi|340707578|pdb|3AWO|A Chain A, Crystal Structure Of D-Serine Dehydratase In C…	3ANU_A	2.26269e-35	63	137.887	150	95
Sg_CNS_NA4Plus36416	d-threo-3-hydroxyaspartate dehydratase-like	2647	gi|499029514|ref|XP_004565475.1|PREDICTED: D-threo-3-hydroxyaspartate dehydratase-like [Maylandia zebra]	XP_004565475	1.5732e-106	65	344.739	379	249
52752	dual oxidase-like protein	884	gi|506968291|gb|AGM32489.1|dual oxidase-like protein [Coptotermes formosanus]	AGM32489	1.68338e-11	85	68.9366	42	36
18567	dual oxidase maturation factor 1	672	gi|241688885|ref|XP_002411734.1|hypothetical protein IscW_ISCW021842 [Ixodes scapularis] >gi|215504554|gb|EEC14048.1| hypothetical protein IscW_ISCW021842 [Ixodes scapularis]	XP_002411734	1.47109e-09	75	65.4698	53	40
92969	dual specificity protein phosphatase 23	903	gi|478250350|gb|ENN70847.1|hypothetical protein YQE_12510, partial [Dendroctonus ponderosae]	ENN70847	1.50722e-22	83	101.293	61	51
44842	dynein heavy chain axonemal-like	492	gi|410931036|ref|XP_003978902.1|PREDICTED: dynein heavy chain 9, axonemal-like [Takifugu rubripes]	XP_003978902	3.64666e-08	47	61.2326	122	58
55946	egg envelope protein	616	gi|260786819|ref|XP_002588454.1|hypothetical protein BRAFLDRAFT_197365 [Branchiostoma floridae] >gi|229273616|gb|EEN44465.1| hypothetical protein BRAFLDRAFT_197365 [Branchiostoma floridae]	XP_002588454	1.99341e-11	45	68.1662	142	64
Sg_CNS_NA4Plus35851	eh domain-containing protein 3	2235	gi|321463168|gb|EFX74186.1|hypothetical protein DAPPUDRAFT_307430 [Daphnia pulex]	EFX74186	5.88473e-70	90	246.899	140	127
Sg_CNS_NA4Plus26805	eh domain-containing protein 3-like	799	gi|321463168|gb|EFX74186.1|hypothetical protein DAPPUDRAFT_307430 [Daphnia pulex]	EFX74186	8.48151e-43	94	147.902	77	73
2079	endonuclease reverse	301	gi|242002024|ref|XP_002435655.1|endonuclease/reverse transcriptase, putative [Ixodes scapularis] >gi|215498991|gb|EEC08485.1| endonuclease/reverse transcriptase, putative [Ixodes scapularis]	XP_002435655	1.50521e-10	62	63.5438	75	47
7858	endonuclease reverse	241	gi|390359959|ref|XP_785760.3|PREDICTED: rhomboid-related protein 3-like [Strongylocentrotus purpuratus]	XP_785760	1.98078e-12	59	70.4774	81	48
36433	endonuclease reverse	238	gi|390336260|ref|XP_003724311.1|PREDICTED: RNA-directed DNA polymerase from mobile element jockey-like [Strongylocentrotus purpuratus]	XP_003724311	5.54045e-12	64	70.0922	74	48
36442	endonuclease reverse	164	gi|242002024|ref|XP_002435655.1|endonuclease/reverse transcriptase, putative [Ixodes scapularis] >gi|215498991|gb|EEC08485.1| endonuclease/reverse transcriptase, putative [Ixodes scapularis]	XP_002435655	4.90997e-07	68	51.6026	51	35
36464	endonuclease reverse	255	gi|390362754|ref|XP_003730218.1|PREDICTED: uncharacterized protein LOC100889850 [Strongylocentrotus purpuratus]	XP_003730218	7.46254e-11	59	66.6254	81	48
36467	endonuclease reverse	150	gi|242002024|ref|XP_002435655.1|endonuclease/reverse transcriptase, putative [Ixodes scapularis] >gi|215498991|gb|EEC08485.1| endonuclease/reverse transcriptase, putative [Ixodes scapularis]	XP_002435655	9.25085e-08	71	53.5286	49	35
36477	endonuclease reverse	311	gi|390359959|ref|XP_785760.3|PREDICTED: rhomboid-related protein 3-like [Strongylocentrotus purpuratus]	XP_785760	2.02866e-11	67	68.5514	67	45
36478	endonuclease reverse	183	gi|242002024|ref|XP_002435655.1|endonuclease/reverse transcriptase, putative [Ixodes scapularis] >gi|215498991|gb|EEC08485.1| endonuclease/reverse transcriptase, putative [Ixodes scapularis]	XP_002435655	4.79083e-08	61	54.6842	60	37
36488	endonuclease reverse	329	gi|390362754|ref|XP_003730218.1|PREDICTED: uncharacterized protein LOC100889850 [Strongylocentrotus purpuratus]	XP_003730218	2.12897e-10	61	66.2402	75	46
36496	endonuclease reverse	169	gi|242002024|ref|XP_002435655.1|endonuclease/reverse transcriptase, putative [Ixodes scapularis] >gi|215498991|gb|EEC08485.1| endonuclease/reverse transcriptase, putative [Ixodes scapularis]	XP_002435655	6.16239e-09	67	56.9954	55	37
36504	endonuclease reverse	178	gi|242002024|ref|XP_002435655.1|endonuclease/reverse transcriptase, putative [Ixodes scapularis] >gi|215498991|gb|EEC08485.1| endonuclease/reverse transcriptase, putative [Ixodes scapularis]	XP_002435655	7.14277e-09	66	56.9954	53	35
36515	endonuclease reverse	171	gi|242002024|ref|XP_002435655.1|endonuclease/reverse transcriptase, putative [Ixodes scapularis] >gi|215498991|gb|EEC08485.1| endonuclease/reverse transcriptase, putative [Ixodes scapularis]	XP_002435655	8.90084e-08	67	53.9138	55	37
36517	endonuclease reverse	158	gi|390362754|ref|XP_003730218.1|PREDICTED: uncharacterized protein LOC100889850 [Strongylocentrotus purpuratus]	XP_003730218	1.11834e-08	71	58.9214	52	37
36519	endonuclease reverse	211	gi|390359959|ref|XP_785760.3|PREDICTED: rhomboid-related protein 3-like [Strongylocentrotus purpuratus]	XP_785760	3.07988e-11	65	66.6254	67	44
36529	endonuclease reverse	165	gi|390362754|ref|XP_003730218.1|PREDICTED: uncharacterized protein LOC100889850 [Strongylocentrotus purpuratus]	XP_003730218	6.47979e-09	71	59.6918	52	37
39446	endonuclease reverse	160	gi|242002024|ref|XP_002435655.1|endonuclease/reverse transcriptase, putative [Ixodes scapularis] >gi|215498991|gb|EEC08485.1| endonuclease/reverse transcriptase, putative [Ixodes scapularis]	XP_002435655	1.91432e-07	67	52.7582	55	37
105124	endonuclease reverse	2937	gi|390362754|ref|XP_003730218.1|PREDICTED: uncharacterized protein LOC100889850 [Strongylocentrotus purpuratus]	XP_003730218	3.23046e-09	54	70.4774	111	60
Sg_CNS_NA4Plus1170	endonuclease reverse	1367	gi|390357754|ref|XP_003729088.1|PREDICTED: RNA-directed DNA polymerase from mobile element jockey-like [Strongylocentrotus purpuratus]	XP_003729088	1.12545e-09	52	68.5514	102	54
Sg_CNS_NA4Plus13060	endonuclease reverse	325	gi|390362754|ref|XP_003730218.1|PREDICTED: uncharacterized protein LOC100889850 [Strongylocentrotus purpuratus]	XP_003730218	4.24016e-09	64	62.3882	68	44
Sg_CNS_NA4Plus1724	endonuclease reverse	1485	gi|242002024|ref|XP_002435655.1|endonuclease/reverse transcriptase, putative [Ixodes scapularis] >gi|215498991|gb|EEC08485.1| endonuclease/reverse transcriptase, putative [Ixodes scapularis]	XP_002435655	3.51069e-11	62	55.8398	69	43
Sg_CNS_NA4Plus1823	endonuclease reverse	1745	gi|390361245|ref|XP_798897.3|PREDICTED: uncharacterized protein LOC594361, partial [Strongylocentrotus purpuratus]	XP_798897	1.97429e-08	46	67.0106	130	61
Sg_CNS_NA4Plus19163	endonuclease reverse	510	gi|390362754|ref|XP_003730218.1|PREDICTED: uncharacterized protein LOC100889850 [Strongylocentrotus purpuratus]	XP_003730218	8.89846e-13	55	75.0998	126	70
Sg_CNS_NA4Plus28610	endonuclease reverse	907	gi|390362754|ref|XP_003730218.1|PREDICTED: uncharacterized protein LOC100889850 [Strongylocentrotus purpuratus]	XP_003730218	4.30639e-14	54	81.2629	135	74
Sg_CNS_NA4Plus32359	endonuclease reverse	1260	gi|390362754|ref|XP_003730218.1|PREDICTED: uncharacterized protein LOC100889850 [Strongylocentrotus purpuratus]	XP_003730218	1.18333e-09	50	69.3218	139	70
Sg_CNS_NA4Plus33297	endonuclease reverse	1402	gi|242002024|ref|XP_002435655.1|endonuclease/reverse transcriptase, putative [Ixodes scapularis] >gi|215498991|gb|EEC08485.1| endonuclease/reverse transcriptase, putative [Ixodes scapularis]	XP_002435655	6.88534e-07	49	58.151	120	59
13472	endonuclease reverse transcriptase	307	gi|3859942|gb|AAC72921.1|putative endonuclease/reverse transcriptase [Lymantria dispar]	AAC72921	7.51581e-07	50	55.8398	103	52
62944	endonuclease-reverse transcriptase	177	gi|357621875|gb|EHJ73548.1|endonuclease-reverse transcriptase [Danaus plexippus]	EHJ73548	4.80694e-07	67	53.1434	56	38
71549	endonuclease-reverse transcriptase	3204	gi|9631308|ref|NP_048132.1|ORF MSV061 putative LINE reverse transcriptase, similar to Caenorhabditis elegans GB:U00063 [Melanoplus sanguinipes entomopoxvirus] >gi|4049661|gb|AAC97621.1| ORF MSV061 putative LINE reverse transcriptase, similar to Caenorhabditis elegans GB:U00063 [Melanoplus sanguinipes entomopoxvirus]	NP_048132	5.69715e-16	50	83.5741	235	119
96156	endonuclease-reverse transcriptase	167	gi|294566525|gb|ADF18553.1|endonuclease-reverse transcriptase [Bombyx mori]	ADF18553	1.38383e-08	71	58.9214	53	38
96460	endonuclease-reverse transcriptase	160	gi|260781208|ref|XP_002585713.1|hypothetical protein BRAFLDRAFT_257725 [Branchiostoma floridae] >gi|229270746|gb|EEN41724.1| hypothetical protein BRAFLDRAFT_257725 [Branchiostoma floridae]	XP_002585713	3.00506e-09	65	58.5362	52	34
97418	endonuclease-reverse transcriptase	195	gi|357621875|gb|EHJ73548.1|endonuclease-reverse transcriptase [Danaus plexippus]	EHJ73548	2.3241e-07	72	54.299	55	40
100399	endonuclease-reverse transcriptase	192	gi|357622282|gb|EHJ73827.1|endonuclease-reverse transcriptase [Danaus plexippus]	EHJ73827	1.30522e-07	60	56.6102	64	39
100418	endonuclease-reverse transcriptase	152	gi|357624901|gb|EHJ75502.1|endonuclease-reverse transcriptase [Danaus plexippus]	EHJ75502	2.28203e-09	77	60.8474	49	38
100443	endonuclease-reverse transcriptase	139	gi|357617567|gb|EHJ70865.1|endonuclease-reverse transcriptase [Danaus plexippus]	EHJ70865	3.38656e-07	73	54.299	46	34
100485	endonuclease-reverse transcriptase	152	gi|357617567|gb|EHJ70865.1|endonuclease-reverse transcriptase [Danaus plexippus]	EHJ70865	1.01926e-08	69	58.9214	49	34
100491	endonuclease-reverse transcriptase	221	gi|254587306|emb|CAX83710.1|endonuclease-reverse transcriptase [Schistosoma japonicum]	CAX83710	5.57604e-08	68	58.151	61	42
100556	endonuclease-reverse transcriptase	167	gi|357630243|gb|EHJ78503.1|endonuclease-reverse transcriptase [Danaus plexippus]	EHJ78503	2.81143e-11	70	66.6254	54	38
100562	endonuclease-reverse transcriptase	176	gi|357630243|gb|EHJ78503.1|endonuclease-reverse transcriptase [Danaus plexippus]	EHJ78503	5.38066e-07	62	54.299	58	36
100568	endonuclease-reverse transcriptase	158	gi|357617567|gb|EHJ70865.1|endonuclease-reverse transcriptase [Danaus plexippus]	EHJ70865	3.66214e-09	70	60.077	50	35
101026	endonuclease-reverse transcriptase	180	gi|260781208|ref|XP_002585713.1|hypothetical protein BRAFLDRAFT_257725 [Branchiostoma floridae] >gi|229270746|gb|EEN41724.1| hypothetical protein BRAFLDRAFT_257725 [Branchiostoma floridae]	XP_002585713	4.46735e-07	66	53.1434	45	30
Sg_CNS_NA4Plus25406	endonuclease-reverse transcriptase	729	gi|390332181|ref|XP_003723438.1|PREDICTED: uncharacterized protein LOC100893135 [Strongylocentrotus purpuratus]	XP_003723438	6.80717e-07	54	57.7658	150	82
Sg_CNS_NA4Plus34268	endonuclease-reverse transcriptase	1626	gi|291231699|ref|XP_002735800.1|PREDICTED: matriptase-like [Saccoglossus kowalevskii]	XP_002735800	7.96182e-14	71	53.9138	52	37
Sg_CNS_NA4Plus823	endonuclease-reverse transcriptase	246	gi|390364466|ref|XP_003730614.1|PREDICTED: uncharacterized protein LOC100889916 [Strongylocentrotus purpuratus]	XP_003730614	1.22001e-08	57	57.7658	76	44
39069	endonuclease-reverse transcriptase -e01	124	gi|358337106|dbj|GAA55527.1|hypothetical protein CLF_108233 [Clonorchis sinensis]	GAA55527	5.58662e-09	82	59.3066	40	33
90111	endonuclease-reverse transcriptase -e01	225	gi|478260243|gb|ENN80003.1|hypothetical protein YQE_03564, partial [Dendroctonus ponderosae]	ENN80003	5.04447e-12	48	66.6254	103	50
98395	endonuclease-reverse transcriptase -e01	1613	gi|255068805|emb|CBA11992.1|endonuclease-reverse transcriptase HmRTE-e01 [Heliconius melpomene]	CBA11992	1.97198e-08	50	66.6254	195	99
98493	endonuclease-reverse transcriptase -e01	333	gi|357618575|gb|EHJ71507.1|endonuclease-reverse transcriptase HmRTE-e01 [Danaus plexippus]	EHJ71507	4.80194e-10	51	65.4698	111	57
98967	endonuclease-reverse transcriptase -e01	283	gi|357615113|gb|EHJ69476.1|endonuclease-reverse transcriptase HmRTE-e01 [Danaus plexippus]	EHJ69476	5.03039e-09	60	58.9214	80	48
99323	endonuclease-reverse transcriptase -e01	255	gi|390363975|ref|XP_003730492.1|PREDICTED: uncharacterized protein LOC100893180 [Strongylocentrotus purpuratus]	XP_003730492	6.04099e-09	59	57.7658	74	44
Sg_CNS_NA4Plus18031	endonuclease-reverse transcriptase -e01	480	gi|357610409|gb|EHJ66967.1|endonuclease-reverse transcriptase HmRTE-e01 [Danaus plexippus]	EHJ66967	2.43496e-07	48	57.3806	116	56
99475	endonuclease-reverse transcriptase -e01- partial	271	gi|291222556|ref|XP_002731282.1|PREDICTED: endonuclease-reverse transcriptase HmRTE-e01-like, partial [Saccoglossus kowalevskii]	XP_002731282	6.74554e-07	57	54.6842	90	52
100397	endonuclease-reverse transcriptase -e01- partial	456	gi|291222556|ref|XP_002731282.1|PREDICTED: endonuclease-reverse transcriptase HmRTE-e01-like, partial [Saccoglossus kowalevskii]	XP_002731282	6.94333e-07	62	56.225	88	55
5580	enzymatic poly	506	gi|498980481|ref|XP_004529364.1|PREDICTED: putative enzymatic polyprotein-like [Ceratitis capitata]	XP_004529364	5.00098e-08	47	51.6026	96	46
19641	ester hydrolase c11orf54 homolog	99	gi|391340924|ref|XP_003744783.1|PREDICTED: ester hydrolase C11orf54 homolog [Metaseiulus occidentalis]	XP_003744783	7.69352e-07	78	52.373	33	26
Sg_CNS_NA4Plus477	extracellular calcium-sensing receptor-like	1722	gi|301616361|ref|XP_002937628.1|PREDICTED: hypothetical protein LOC100496475 [Xenopus (Silurana) tropicalis]	XP_002937628	2.30433e-20	44	104.76	223	99
Sg_CNS_NA4Plus32670	extracellular matrix protein fras1	1307	gi|28278035|gb|AAH44881.1|Fras1 protein, partial [Mus musculus]	AAH44881	8.41423e-80	52	273.092	484	254
52796	fas2_scham ame: full=fasciclin-2 ame: full=fasciclin ii short=fas ii flags: precursor	929	gi|462073|sp|P22648.2|FAS2_SCHAMRecName: Full=Fasciclin-2; AltName: Full=Fasciclin II; Short=FAS II; Flags: Precursor	P22648	7.19225e-17	100	90.5077	46	46
91139	fat body cytochrome partial	122	gi|443419052|gb|AGC84398.1|fat body cytochrome p450, partial [Locusta migratoria]	AGC84398	8.06475e-09	82	57.7658	39	32
91700	fat body cytochrome partial	197	gi|443419052|gb|AGC84398.1|fat body cytochrome p450, partial [Locusta migratoria]	AGC84398	3.68134e-07	77	54.299	48	37
28186	f-box lrr-repeat protein 7	1386	gi|317420096|emb|CBN82132.1|F-box/LRR-repeat protein 7 [Dicentrarchus labrax]	CBN82132	2.25561e-07	41	62.3882	327	136
Sg_CNS_NA4Plus27493	f-box only protein 30	839	gi|321460194|gb|EFX71239.1|hypothetical protein DAPPUDRAFT_327396 [Daphnia pulex]	EFX71239	5.88146e-30	62	126.716	129	80
101700	f-box only protein 43-like	376	gi|307207025|gb|EFN84848.1|F-box only protein 43 [Harpegnathos saltator]	EFN84848	8.85844e-10	62	46.595	43	27
103899	f-box wd repeat-containing protein 2-like	2023	gi|156365498|ref|XP_001626682.1|predicted protein [Nematostella vectensis] >gi|156213568|gb|EDO34582.1| predicted protein [Nematostella vectensis]	XP_001626682	5.97204e-17	41	93.2041	483	199
42242	fbxl13, putative	1144	gi|240974172|ref|XP_002401798.1|fbxl13, putative [Ixodes scapularis] >gi|215491062|gb|EEC00703.1| fbxl13, putative [Ixodes scapularis]	XP_002401798	1.96872e-07	46	61.2326	195	90
Sg_CNS_NA4Plus1464	fg-gap repeat family protein	1220	gi|321456663|gb|EFX67764.1|hypothetical protein DAPPUDRAFT_229131 [Daphnia pulex]	EFX67764	8.96399e-46	60	173.711	221	134
Sg_CNS_NA4Plus441	fg-gap repeat family protein	1509	gi|321456663|gb|EFX67764.1|hypothetical protein DAPPUDRAFT_229131 [Daphnia pulex]	EFX67764	2.13024e-91	58	296.975	427	251
Sg_CNS_NA4Plus11382	fibropellin-3- partial	258	gi|390367833|ref|XP_785456.3|PREDICTED: fibropellin-3-like, partial [Strongylocentrotus purpuratus]	XP_785456	2.78538e-07	55	55.0694	70	39
1331	flj37770-like protein	181	gi|332027123|gb|EGI67218.1|FLJ37770-like protein [Acromyrmex echinatior]	EGI67218	4.49343e-08	72	55.0694	54	39
1349	flj37770-like protein	171	gi|307211259|gb|EFN87445.1|Putative uncharacterized protein FLJ37770 [Harpegnathos saltator]	EFN87445	8.42629e-18	83	79.7221	54	45
1355	flj37770-like protein	191	gi|307168631|gb|EFN61671.1|Putative uncharacterized protein FLJ37770 [Camponotus floridanus]	EFN61671	2.94911e-15	80	74.7146	55	44
1360	flj37770-like protein	117	gi|307176478|gb|EFN66014.1|Putative uncharacterized protein FLJ37770 [Camponotus floridanus]	EFN66014	1.86125e-11	84	63.5438	39	33
1368	flj37770-like protein	170	gi|332027123|gb|EGI67218.1|FLJ37770-like protein [Acromyrmex echinatior]	EGI67218	4.37322e-11	66	63.1586	56	37
1385	flj37770-like protein	153	gi|383860684|ref|XP_003705819.1|PREDICTED: histone-lysine N-methyltransferase SETMAR-like [Megachile rotundata]	XP_003705819	4.95629e-10	86	61.6178	46	40
1387	flj37770-like protein	178	gi|307208297|gb|EFN85722.1|Putative uncharacterized protein FLJ37770 [Harpegnathos saltator]	EFN85722	2.019e-09	69	57.7658	52	36
1392	flj37770-like protein	232	gi|307211259|gb|EFN87445.1|Putative uncharacterized protein FLJ37770 [Harpegnathos saltator]	EFN87445	4.23576e-10	70	60.4622	60	42
1410	flj37770-like protein	197	gi|307208297|gb|EFN85722.1|Putative uncharacterized protein FLJ37770 [Harpegnathos saltator]	EFN85722	1.47329e-09	89	58.5362	38	34
1412	flj37770-like protein	216	gi|383863436|ref|XP_003707187.1|PREDICTED: histone-lysine N-methyltransferase SETMAR-like [Megachile rotundata]	XP_003707187	6.0035e-13	87	70.0922	48	42
1586	flj37770-like protein	198	gi|307176478|gb|EFN66014.1|Putative uncharacterized protein FLJ37770 [Camponotus floridanus]	EFN66014	2.02298e-22	77	94.3597	70	54
1588	flj37770-like protein	156	gi|332024216|gb|EGI64421.1|FLJ37770-like protein [Acromyrmex echinatior]	EGI64421	9.74912e-08	73	53.5286	49	36
3395	flj37770-like protein	573	gi|383863436|ref|XP_003707187.1|PREDICTED: histone-lysine N-methyltransferase SETMAR-like [Megachile rotundata]	XP_003707187	2.32471e-15	53	51.9878	105	56
5899	flj37770-like protein	155	gi|332019297|gb|EGI59805.1|FLJ37770-like protein [Acromyrmex echinatior]	EGI59805	3.41837e-08	71	55.0694	49	35
7366	flj37770-like protein	177	gi|307173537|gb|EFN64442.1|hypothetical protein EAG_07206 [Camponotus floridanus]	EFN64442	2.5954e-11	66	62.3882	56	37
7373	flj37770-like protein	202	gi|332029332|gb|EGI69315.1|FLJ37770-like protein [Acromyrmex echinatior]	EGI69315	4.67585e-08	64	55.0694	67	43
7394	flj37770-like protein	162	gi|332019769|gb|EGI60232.1|FLJ37770-like protein [Acromyrmex echinatior]	EGI60232	4.44729e-10	73	60.4622	53	39
7403	flj37770-like protein	747	gi|332019131|gb|EGI59647.1|FLJ37770-like protein [Acromyrmex echinatior]	EGI59647	1.48614e-18	61	66.6254	72	44
9942	flj37770-like protein	153	gi|307211259|gb|EFN87445.1|Putative uncharacterized protein FLJ37770 [Harpegnathos saltator]	EFN87445	1.36919e-09	77	58.151	48	37
10016	flj37770-like protein	217	gi|332021379|gb|EGI61749.1|FLJ37770-like protein [Acromyrmex echinatior]	EGI61749	6.43611e-08	72	55.0694	47	34
10022	flj37770-like protein	804	gi|307176478|gb|EFN66014.1|Putative uncharacterized protein FLJ37770 [Camponotus floridanus]	EFN66014	5.71495e-14	72	62.003	54	39
10028	flj37770-like protein	178	gi|307208297|gb|EFN85722.1|Putative uncharacterized protein FLJ37770 [Harpegnathos saltator]	EFN85722	1.97485e-15	70	73.559	54	38
10031	flj37770-like protein	375	gi|307189285|gb|EFN73722.1|Putative uncharacterized protein FLJ37770 [Camponotus floridanus]	EFN73722	2.16568e-11	56	66.6254	105	59
10035	flj37770-like protein	231	gi|332027505|gb|EGI67583.1|FLJ37770-like protein [Acromyrmex echinatior]	EGI67583	1.15516e-07	60	53.9138	75	45
10039	flj37770-like protein	201	gi|332017306|gb|EGI58064.1|FLJ37770-like protein [Acromyrmex echinatior]	EGI58064	2.2732e-07	58	52.7582	63	37
10082	flj37770-like protein	175	gi|307211259|gb|EFN87445.1|Putative uncharacterized protein FLJ37770 [Harpegnathos saltator]	EFN87445	7.38793e-12	73	64.3142	56	41
10123	flj37770-like protein	141	gi|332024216|gb|EGI64421.1|FLJ37770-like protein [Acromyrmex echinatior]	EGI64421	1.85892e-09	74	58.151	47	35
10133	flj37770-like protein	172	gi|332027123|gb|EGI67218.1|FLJ37770-like protein [Acromyrmex echinatior]	EGI67218	3.94806e-11	71	63.5438	59	42
10139	flj37770-like protein	170	gi|307189285|gb|EFN73722.1|Putative uncharacterized protein FLJ37770 [Camponotus floridanus]	EFN73722	2.30929e-08	70	55.4546	54	38
16013	flj37770-like protein	123	gi|307173537|gb|EFN64442.1|hypothetical protein EAG_07206 [Camponotus floridanus]	EFN64442	1.28706e-12	82	65.0846	40	33
16015	flj37770-like protein	953	gi|332024216|gb|EGI64421.1|FLJ37770-like protein [Acromyrmex echinatior]	EGI64421	1.88293e-09	55	63.929	136	76
16025	flj37770-like protein	680	gi|332022089|gb|EGI62413.1|FLJ37770-like protein [Acromyrmex echinatior]	EGI62413	1.00934e-10	78	66.6254	50	39
16035	flj37770-like protein	222	gi|307168631|gb|EFN61671.1|Putative uncharacterized protein FLJ37770 [Camponotus floridanus]	EFN61671	7.18434e-12	66	65.855	68	45
16050	flj37770-like protein	254	gi|307189285|gb|EFN73722.1|Putative uncharacterized protein FLJ37770 [Camponotus floridanus]	EFN73722	4.607e-16	73	77.7962	72	53
17104	flj37770-like protein	390	gi|332027123|gb|EGI67218.1|FLJ37770-like protein [Acromyrmex echinatior]	EGI67218	1.72159e-10	73	55.4546	53	39
17163	flj37770-like protein	204	gi|332027123|gb|EGI67218.1|FLJ37770-like protein [Acromyrmex echinatior]	EGI67218	1.73457e-08	63	56.225	65	41
20890	flj37770-like protein	101	gi|332026114|gb|EGI66262.1|FLJ37770-like protein [Acromyrmex echinatior]	EGI66262	1.43708e-08	84	55.0694	32	27
20996	flj37770-like protein	101	gi|332020789|gb|EGI61189.1|FLJ37770-like protein [Acromyrmex echinatior]	EGI61189	7.55366e-07	78	50.447	32	25
29896	flj37770-like protein	661	gi|332024869|gb|EGI65057.1|FLJ37770-like protein [Acromyrmex echinatior]	EGI65057	4.26069e-16	70	80.8777	55	39
29964	flj37770-like protein	162	gi|194915544|ref|XP_001982870.1|GG12565 [Drosophila erecta] >gi|190647830|gb|EDV45159.1| GG12565 [Drosophila erecta]	XP_001982870	1.62034e-08	68	55.4546	50	34
29974	flj37770-like protein	222	gi|322784280|gb|EFZ11285.1|hypothetical protein SINV_00815 [Solenopsis invicta]	EFZ11285	2.18378e-11	77	62.7734	45	35
29976	flj37770-like protein	340	gi|332024869|gb|EGI65057.1|FLJ37770-like protein [Acromyrmex echinatior]	EGI65057	7.22625e-14	50	72.0182	118	60
29978	flj37770-like protein	159	gi|307196574|gb|EFN78092.1|Putative uncharacterized protein FLJ37770 [Harpegnathos saltator]	EFN78092	3.16207e-08	75	53.9138	41	31
29995	flj37770-like protein	302	gi|322784280|gb|EFZ11285.1|hypothetical protein SINV_00815 [Solenopsis invicta]	EFZ11285	3.83618e-08	61	55.0694	60	37
30005	flj37770-like protein	215	gi|307194498|gb|EFN76790.1|Putative uncharacterized protein FLJ37770 [Harpegnathos saltator]	EFN76790	1.34721e-13	67	68.9366	62	42
30609	flj37770-like protein	193	gi|307194498|gb|EFN76790.1|Putative uncharacterized protein FLJ37770 [Harpegnathos saltator]	EFN76790	8.72371e-09	59	55.8398	62	37
30672	flj37770-like protein	193	gi|332026114|gb|EGI66262.1|FLJ37770-like protein [Acromyrmex echinatior]	EGI66262	4.85632e-09	76	51.2174	38	29
30700	flj37770-like protein	166	gi|281353132|gb|EFB28716.1|hypothetical protein PANDA_003316 [Ailuropoda melanoleuca]	EFB28716	4.70803e-08	75	54.299	48	36
30728	flj37770-like protein	95	gi|332019297|gb|EGI59805.1|FLJ37770-like protein [Acromyrmex echinatior]	EGI59805	7.34248e-10	90	58.5362	31	28
30801	flj37770-like protein	156	gi|281353132|gb|EFB28716.1|hypothetical protein PANDA_003316 [Ailuropoda melanoleuca]	EFB28716	3.43311e-08	74	54.6842	51	38
30824	flj37770-like protein	472	gi|332024216|gb|EGI64421.1|FLJ37770-like protein [Acromyrmex echinatior]	EGI64421	2.24747e-07	55	55.4546	80	44
30830	flj37770-like protein	99	gi|332026114|gb|EGI66262.1|FLJ37770-like protein [Acromyrmex echinatior]	EGI66262	5.16252e-09	81	56.225	32	26
30847	flj37770-like protein	190	gi|332031049|gb|EGI70645.1|FLJ37770-like protein [Acromyrmex echinatior]	EGI70645	6.74265e-08	64	54.6842	51	33
30865	flj37770-like protein	185	gi|449669428|ref|XP_004207021.1|PREDICTED: putative uncharacterized protein FLJ37770-like [Hydra magnipapillata]	XP_004207021	9.2393e-16	80	75.485	51	41
30870	flj37770-like protein	717	gi|332019131|gb|EGI59647.1|FLJ37770-like protein [Acromyrmex echinatior]	EGI59647	2.20519e-08	63	60.8474	73	46
30952	flj37770-like protein	895	gi|307176478|gb|EFN66014.1|Putative uncharacterized protein FLJ37770 [Camponotus floridanus]	EFN66014	2.62422e-34	64	133.65	157	102
48587	flj37770-like protein	261	gi|307199561|gb|EFN80151.1|Putative uncharacterized protein FLJ37770 [Harpegnathos saltator]	EFN80151	2.57737e-24	78	97.4413	74	58
48591	flj37770-like protein	2283	gi|332025322|gb|EGI65490.1|FLJ37770-like protein [Acromyrmex echinatior]	EGI65490	3.38358e-08	61	62.7734	95	58
48637	flj37770-like protein	277	gi|332017306|gb|EGI58064.1|FLJ37770-like protein [Acromyrmex echinatior]	EGI58064	4.86096e-11	52	63.929	78	41
48641	flj37770-like protein	1409	gi|307189285|gb|EFN73722.1|Putative uncharacterized protein FLJ37770 [Camponotus floridanus]	EFN73722	4.20376e-10	48	67.781	133	64
48644	flj37770-like protein	190	gi|307176478|gb|EFN66014.1|Putative uncharacterized protein FLJ37770 [Camponotus floridanus]	EFN66014	1.39362e-10	69	62.003	62	43
48649	flj37770-like protein	157	gi|307173537|gb|EFN64442.1|hypothetical protein EAG_07206 [Camponotus floridanus]	EFN64442	1.71266e-08	70	54.6842	40	28
48654	flj37770-like protein	96	gi|332029415|gb|EGI69361.1|FLJ37770-like protein [Acromyrmex echinatior]	EGI69361	1.22582e-08	77	55.0694	31	24
48696	flj37770-like protein	235	gi|307173537|gb|EFN64442.1|hypothetical protein EAG_07206 [Camponotus floridanus]	EFN64442	5.38504e-19	76	83.1889	65	50
48697	flj37770-like protein	176	gi|307176478|gb|EFN66014.1|Putative uncharacterized protein FLJ37770 [Camponotus floridanus]	EFN66014	1.14786e-08	66	56.6102	56	37
48700	flj37770-like protein	230	gi|307173537|gb|EFN64442.1|hypothetical protein EAG_07206 [Camponotus floridanus]	EFN64442	5.12348e-19	76	83.1889	68	52
48701	flj37770-like protein	170	gi|307176478|gb|EFN66014.1|Putative uncharacterized protein FLJ37770 [Camponotus floridanus]	EFN66014	2.14972e-13	78	69.707	55	43
48715	flj37770-like protein	832	gi|332018962|gb|EGI59504.1|FLJ37770-like protein [Acromyrmex echinatior]	EGI59504	1.58371e-13	67	68.9366	58	39
48735	flj37770-like protein	254	gi|307199561|gb|EFN80151.1|Putative uncharacterized protein FLJ37770 [Harpegnathos saltator]	EFN80151	5.81603e-13	66	67.781	60	40
48750	flj37770-like protein	166	gi|307196574|gb|EFN78092.1|Putative uncharacterized protein FLJ37770 [Harpegnathos saltator]	EFN78092	7.6245e-12	76	63.5438	50	38
48752	flj37770-like protein	182	gi|307173537|gb|EFN64442.1|hypothetical protein EAG_07206 [Camponotus floridanus]	EFN64442	5.76225e-08	67	53.5286	58	39
48757	flj37770-like protein	259	gi|332029415|gb|EGI69361.1|FLJ37770-like protein [Acromyrmex echinatior]	EGI69361	3.69332e-08	60	56.225	66	40
48759	flj37770-like protein	223	gi|307176478|gb|EFN66014.1|Putative uncharacterized protein FLJ37770 [Camponotus floridanus]	EFN66014	5.59443e-10	67	60.8474	59	40
48762	flj37770-like protein	204	gi|332027123|gb|EGI67218.1|FLJ37770-like protein [Acromyrmex echinatior]	EGI67218	3.32268e-11	67	63.929	56	38
48777	flj37770-like protein	340	gi|332026515|gb|EGI66637.1|FLJ37770-like protein [Acromyrmex echinatior]	EGI66637	2.24089e-26	76	105.531	75	57
48784	flj37770-like protein	186	gi|307209963|gb|EFN86740.1|Putative uncharacterized protein FLJ37770 [Harpegnathos saltator]	EFN86740	3.55163e-16	83	75.8702	48	40
48788	flj37770-like protein	306	gi|307199561|gb|EFN80151.1|Putative uncharacterized protein FLJ37770 [Harpegnathos saltator]	EFN80151	1.06895e-17	79	80.8777	62	49
48799	flj37770-like protein	232	gi|307194498|gb|EFN76790.1|Putative uncharacterized protein FLJ37770 [Harpegnathos saltator]	EFN76790	3.62023e-11	70	62.7734	54	38
48801	flj37770-like protein	182	gi|332023589|gb|EGI63823.1|FLJ37770-like protein [Acromyrmex echinatior]	EGI63823	8.38255e-10	65	59.6918	61	40
48810	flj37770-like protein	159	gi|332031049|gb|EGI70645.1|FLJ37770-like protein [Acromyrmex echinatior]	EGI70645	3.70539e-10	72	60.4622	40	29
48816	flj37770-like protein	278	gi|307209963|gb|EFN86740.1|Putative uncharacterized protein FLJ37770 [Harpegnathos saltator]	EFN86740	2.08294e-07	61	53.5286	60	37
48817	flj37770-like protein	205	gi|332020789|gb|EGI61189.1|FLJ37770-like protein [Acromyrmex echinatior]	EGI61189	1.60946e-11	73	65.0846	53	39
48826	flj37770-like protein	172	gi|307199561|gb|EFN80151.1|Putative uncharacterized protein FLJ37770 [Harpegnathos saltator]	EFN80151	7.1138e-18	78	79.337	56	44
48828	flj37770-like protein	169	gi|395832598|ref|XP_003789347.1|PREDICTED: putative uncharacterized protein FLJ37770-like [Otolemur garnettii]	XP_003789347	2.24011e-11	71	63.5438	49	35
48834	flj37770-like protein	152	gi|307189285|gb|EFN73722.1|Putative uncharacterized protein FLJ37770 [Camponotus floridanus]	EFN73722	3.97156e-08	72	54.6842	50	36
48840	flj37770-like protein	300	gi|324497843|gb|ADY39570.1|hypothetical protein [Hottentotta judaicus]	ADY39570	1.00171e-16	76	79.337	60	46
48851	flj37770-like protein	149	gi|307189285|gb|EFN73722.1|Putative uncharacterized protein FLJ37770 [Camponotus floridanus]	EFN73722	1.00667e-08	70	56.225	48	34
48852	flj37770-like protein	347	gi|194864392|ref|XP_001970916.1|GG10911 [Drosophila erecta] >gi|190662783|gb|EDV59975.1| GG10911 [Drosophila erecta]	XP_001970916	2.43728e-08	56	57.3806	90	51
48855	flj37770-like protein	201	gi|332027123|gb|EGI67218.1|FLJ37770-like protein [Acromyrmex echinatior]	EGI67218	6.68987e-08	70	42.743	37	26
48858	flj37770-like protein	269	gi|307193560|gb|EFN76303.1|Putative uncharacterized protein FLJ37770 [Harpegnathos saltator]	EFN76303	2.15923e-17	68	79.7221	70	48
48860	flj37770-like protein	170	gi|332026536|gb|EGI66654.1|FLJ37770-like protein [Acromyrmex echinatior]	EGI66654	9.65767e-09	62	56.225	54	34
48864	flj37770-like protein	321	gi|307199561|gb|EFN80151.1|Putative uncharacterized protein FLJ37770 [Harpegnathos saltator]	EFN80151	2.90214e-25	79	100.523	72	57
48866	flj37770-like protein	171	gi|307176478|gb|EFN66014.1|Putative uncharacterized protein FLJ37770 [Camponotus floridanus]	EFN66014	8.48502e-17	76	78.9518	56	43
48871	flj37770-like protein	290	gi|307189285|gb|EFN73722.1|Putative uncharacterized protein FLJ37770 [Camponotus floridanus]	EFN73722	3.44494e-15	65	55.8398	47	31
48881	flj37770-like protein	382	gi|449667339|ref|XP_002159060.2|PREDICTED: uncharacterized protein LOC100202107 [Hydra magnipapillata]	XP_002159060	4.33848e-16	66	51.2174	54	36
48882	flj37770-like protein	189	gi|307173537|gb|EFN64442.1|hypothetical protein EAG_07206 [Camponotus floridanus]	EFN64442	1.20705e-08	65	55.4546	58	38
48892	flj37770-like protein	115	gi|307194498|gb|EFN76790.1|Putative uncharacterized protein FLJ37770 [Harpegnathos saltator]	EFN76790	1.36257e-08	84	54.299	38	32
48903	flj37770-like protein	161	gi|307199561|gb|EFN80151.1|Putative uncharacterized protein FLJ37770 [Harpegnathos saltator]	EFN80151	8.31815e-20	88	84.3445	51	45
48913	flj37770-like protein	157	gi|440893824|gb|ELR46466.1|hypothetical protein M91_09003, partial [Bos grunniens mutus]	ELR46466	6.06445e-10	72	59.3066	51	37
48921	flj37770-like protein	222	gi|332022716|gb|EGI62992.1|FLJ37770-like protein [Acromyrmex echinatior]	EGI62992	2.25638e-11	63	64.6994	68	43
48922	flj37770-like protein	170	gi|307194498|gb|EFN76790.1|Putative uncharacterized protein FLJ37770 [Harpegnathos saltator]	EFN76790	2.89314e-09	58	56.9954	56	33
48934	flj37770-like protein	195	gi|307189285|gb|EFN73722.1|Putative uncharacterized protein FLJ37770 [Camponotus floridanus]	EFN73722	6.74589e-10	72	60.077	54	39
48945	flj37770-like protein	809	gi|383861648|ref|XP_003706297.1|PREDICTED: protein toll-like [Megachile rotundata]	XP_003706297	2.73326e-30	60	78.9518	112	68
48954	flj37770-like protein	442	gi|307177562|gb|EFN66655.1|Putative uncharacterized protein FLJ37770 [Camponotus floridanus]	EFN66655	9.5108e-11	57	65.4698	97	56
48962	flj37770-like protein	261	gi|307172102|gb|EFN63675.1|Putative uncharacterized protein FLJ37770 [Camponotus floridanus]	EFN63675	1.56727e-09	61	60.077	73	45
48968	flj37770-like protein	1427	gi|332024869|gb|EGI65057.1|FLJ37770-like protein [Acromyrmex echinatior]	EGI65057	3.83829e-14	65	78.5666	67	44
48980	flj37770-like protein	217	gi|307211259|gb|EFN87445.1|Putative uncharacterized protein FLJ37770 [Harpegnathos saltator]	EFN87445	2.59993e-15	70	73.9442	72	51
48984	flj37770-like protein	183	gi|440893824|gb|ELR46466.1|hypothetical protein M91_09003, partial [Bos grunniens mutus]	ELR46466	1.03152e-10	63	62.003	60	38
48989	flj37770-like protein	317	gi|332026515|gb|EGI66637.1|FLJ37770-like protein [Acromyrmex echinatior]	EGI66637	4.80897e-13	61	70.0922	81	50
48992	flj37770-like protein	207	gi|307168631|gb|EFN61671.1|Putative uncharacterized protein FLJ37770 [Camponotus floridanus]	EFN61671	9.08513e-09	68	56.9954	48	33
48994	flj37770-like protein	144	gi|332029332|gb|EGI69315.1|FLJ37770-like protein [Acromyrmex echinatior]	EGI69315	5.05358e-08	75	54.299	48	36
48999	flj37770-like protein	3495	gi|307211259|gb|EFN87445.1|Putative uncharacterized protein FLJ37770 [Harpegnathos saltator]	EFN87445	1.36444e-17	69	85.1149	73	51
49007	flj37770-like protein	507	gi|324497843|gb|ADY39570.1|hypothetical protein [Hottentotta judaicus]	ADY39570	3.37601e-17	72	82.8037	77	56
49008	flj37770-like protein	398	gi|332021368|gb|EGI61741.1|FLJ37770-like protein [Acromyrmex echinatior]	EGI61741	1.7352e-10	67	64.6994	62	42
49019	flj37770-like protein	239	gi|307186049|gb|EFN71785.1|Putative uncharacterized protein FLJ37770 [Camponotus floridanus]	EFN71785	1.35489e-09	58	59.3066	75	44
49030	flj37770-like protein	268	gi|307189285|gb|EFN73722.1|Putative uncharacterized protein FLJ37770 [Camponotus floridanus]	EFN73722	1.48384e-17	73	82.0333	76	56
49041	flj37770-like protein	220	gi|332027123|gb|EGI67218.1|FLJ37770-like protein [Acromyrmex echinatior]	EGI67218	1.00454e-09	64	60.077	70	45
49053	flj37770-like protein	145	gi|307199561|gb|EFN80151.1|Putative uncharacterized protein FLJ37770 [Harpegnathos saltator]	EFN80151	2.63813e-08	80	53.9138	35	28
49063	flj37770-like protein	654	gi|332021065|gb|EGI61452.1|FLJ37770-like protein [Acromyrmex echinatior]	EGI61452	2.53601e-08	48	60.4622	160	78
49070	flj37770-like protein	169	gi|307199561|gb|EFN80151.1|Putative uncharacterized protein FLJ37770 [Harpegnathos saltator]	EFN80151	2.00839e-10	74	60.077	47	35
49074	flj37770-like protein	216	gi|307189285|gb|EFN73722.1|Putative uncharacterized protein FLJ37770 [Camponotus floridanus]	EFN73722	2.53758e-08	60	55.8398	70	42
49091	flj37770-like protein	198	gi|307199561|gb|EFN80151.1|Putative uncharacterized protein FLJ37770 [Harpegnathos saltator]	EFN80151	7.8305e-18	82	79.7221	50	41
49103	flj37770-like protein	112	gi|281353132|gb|EFB28716.1|hypothetical protein PANDA_003316 [Ailuropoda melanoleuca]	EFB28716	1.82726e-07	75	51.9878	37	28
49109	flj37770-like protein	177	gi|307199561|gb|EFN80151.1|Putative uncharacterized protein FLJ37770 [Harpegnathos saltator]	EFN80151	5.71619e-11	78	61.6178	42	33
49115	flj37770-like protein	174	gi|307200158|gb|EFN80466.1|Putative uncharacterized protein FLJ37770 [Harpegnathos saltator]	EFN80466	1.58762e-08	82	55.0694	35	29
49118	flj37770-like protein	304	gi|307176478|gb|EFN66014.1|Putative uncharacterized protein FLJ37770 [Camponotus floridanus]	EFN66014	5.52114e-22	67	94.7449	90	61
49128	flj37770-like protein	217	gi|322784280|gb|EFZ11285.1|hypothetical protein SINV_00815 [Solenopsis invicta]	EFZ11285	6.55463e-10	72	58.9214	54	39
49135	flj37770-like protein	2845	gi|307211259|gb|EFN87445.1|Putative uncharacterized protein FLJ37770 [Harpegnathos saltator]	EFN87445	1.08898e-17	69	85.1149	73	51
49147	flj37770-like protein	306	gi|332017306|gb|EGI58064.1|FLJ37770-like protein [Acromyrmex echinatior]	EGI58064	8.22947e-07	67	52.373	53	36
49151	flj37770-like protein	163	gi|307210073|gb|EFN86782.1|Putative uncharacterized protein FLJ37770 [Harpegnathos saltator]	EFN86782	4.95479e-15	75	72.0182	54	41
49155	flj37770-like protein	383	gi|327278518|ref|XP_003224009.1|PREDICTED: protein-glutamine gamma-glutamyltransferase 4-like [Anolis carolinensis]	XP_003224009	1.02947e-09	77	64.6994	45	35
49157	flj37770-like protein	209	gi|307213745|gb|EFN89083.1|Putative uncharacterized protein FLJ37770 [Harpegnathos saltator]	EFN89083	5.30338e-10	68	59.6918	50	34
49162	flj37770-like protein	291	gi|332027123|gb|EGI67218.1|FLJ37770-like protein [Acromyrmex echinatior]	EGI67218	1.54635e-09	72	57.3806	44	32
49165	flj37770-like protein	218	gi|332031049|gb|EGI70645.1|FLJ37770-like protein [Acromyrmex echinatior]	EGI70645	7.37394e-12	65	65.855	72	47
49174	flj37770-like protein	207	gi|307173537|gb|EFN64442.1|hypothetical protein EAG_07206 [Camponotus floridanus]	EFN64442	1.13865e-15	74	74.3294	62	46
49180	flj37770-like protein	178	gi|332020066|gb|EGI60514.1|FLJ37770-like protein [Acromyrmex echinatior]	EGI60514	3.77008e-12	79	65.0846	54	43
49189	flj37770-like protein	156	gi|332020066|gb|EGI60514.1|FLJ37770-like protein [Acromyrmex echinatior]	EGI60514	7.19379e-13	76	67.0106	51	39
49193	flj37770-like protein	229	gi|307176478|gb|EFN66014.1|Putative uncharacterized protein FLJ37770 [Camponotus floridanus]	EFN66014	2.0821e-09	53	59.3066	76	41
49213	flj37770-like protein	190	gi|307173537|gb|EFN64442.1|hypothetical protein EAG_07206 [Camponotus floridanus]	EFN64442	8.12937e-12	76	63.5438	47	36
49215	flj37770-like protein	172	gi|307168631|gb|EFN61671.1|Putative uncharacterized protein FLJ37770 [Camponotus floridanus]	EFN61671	4.5051e-11	74	63.1586	51	38
49231	flj37770-like protein	191	gi|307209963|gb|EFN86740.1|Putative uncharacterized protein FLJ37770 [Harpegnathos saltator]	EFN86740	6.11398e-10	71	59.3066	52	37
49256	flj37770-like protein	146	gi|449671012|ref|XP_004207410.1|PREDICTED: uncharacterized protein LOC101236796 [Hydra magnipapillata]	XP_004207410	9.51617e-08	70	56.225	48	34
84811	flj37770-like protein	207	gi|332021846|gb|EGI62184.1|FLJ37770-like protein [Acromyrmex echinatior] >gi|332024269|gb|EGI64472.1| FLJ37770-like protein [Acromyrmex echinatior]	EGI62184	2.95691e-07	61	52.7582	68	42
84888	flj37770-like protein	318	gi|332026154|gb|EGI66301.1|FLJ37770-like protein [Acromyrmex echinatior]	EGI66301	3.4767e-07	60	53.5286	82	50
84953	flj37770-like protein	182	gi|307208297|gb|EFN85722.1|Putative uncharacterized protein FLJ37770 [Harpegnathos saltator]	EFN85722	6.96397e-15	68	72.4034	61	42
85173	flj37770-like protein	218	gi|402894709|ref|XP_003910490.1|PREDICTED: putative uncharacterized protein FLJ37770-like isoform 2 [Papio anubis]	XP_003910490	1.8593e-09	59	59.3066	71	42
105144	flj37770-like protein	309	gi|332023506|gb|EGI63743.1|FLJ37770-like protein [Acromyrmex echinatior]	EGI63743	5.24627e-09	65	47.7506	38	25
105188	flj37770-like protein	492	gi|332024216|gb|EGI64421.1|FLJ37770-like protein [Acromyrmex echinatior]	EGI64421	1.00093e-07	51	56.6102	129	67
105357	flj37770-like protein	187	gi|307194498|gb|EFN76790.1|Putative uncharacterized protein FLJ37770 [Harpegnathos saltator]	EFN76790	1.73536e-12	74	65.4698	55	41
105420	flj37770-like protein	279	gi|307192824|gb|EFN75884.1|Putative uncharacterized protein FLJ37770 [Harpegnathos saltator]	EFN75884	2.28599e-09	68	59.3066	51	35
105422	flj37770-like protein	224	gi|332018571|gb|EGI59159.1|Histone-lysine N-methyltransferase SETMAR [Acromyrmex echinatior]	EGI59159	8.43564e-12	72	65.855	61	44
105507	flj37770-like protein	203	gi|332021846|gb|EGI62184.1|FLJ37770-like protein [Acromyrmex echinatior] >gi|332024269|gb|EGI64472.1| FLJ37770-like protein [Acromyrmex echinatior]	EGI62184	2.92582e-07	60	52.7582	64	39
105597	flj37770-like protein	234	gi|332021846|gb|EGI62184.1|FLJ37770-like protein [Acromyrmex echinatior] >gi|332024269|gb|EGI64472.1| FLJ37770-like protein [Acromyrmex echinatior]	EGI62184	7.34328e-13	58	68.5514	77	45
105598	flj37770-like protein	343	gi|307192824|gb|EFN75884.1|Putative uncharacterized protein FLJ37770 [Harpegnathos saltator]	EFN75884	3.20177e-11	72	65.0846	51	37
105698	flj37770-like protein	220	gi|332018571|gb|EGI59159.1|Histone-lysine N-methyltransferase SETMAR [Acromyrmex echinatior]	EGI59159	1.11592e-09	60	59.6918	74	45
105932	flj37770-like protein	551	gi|332021846|gb|EGI62184.1|FLJ37770-like protein [Acromyrmex echinatior] >gi|332024269|gb|EGI64472.1| FLJ37770-like protein [Acromyrmex echinatior]	EGI62184	4.31934e-10	61	63.5438	76	47
106118	flj37770-like protein	249	gi|332018571|gb|EGI59159.1|Histone-lysine N-methyltransferase SETMAR [Acromyrmex echinatior]	EGI59159	4.12929e-14	66	72.4034	77	51
106201	flj37770-like protein	206	gi|332021846|gb|EGI62184.1|FLJ37770-like protein [Acromyrmex echinatior] >gi|332024269|gb|EGI64472.1| FLJ37770-like protein [Acromyrmex echinatior]	EGI62184	7.22135e-14	69	70.8626	68	47
106210	flj37770-like protein	201	gi|332023506|gb|EGI63743.1|FLJ37770-like protein [Acromyrmex echinatior]	EGI63743	6.70668e-07	63	51.6026	68	43
106354	flj37770-like protein	144	gi|524878351|ref|XP_005095863.1|PREDICTED: uncharacterized protein LOC101861574 [Aplysia californica]	XP_005095863	5.65271e-07	63	51.2174	47	30
106459	flj37770-like protein	198	gi|332021846|gb|EGI62184.1|FLJ37770-like protein [Acromyrmex echinatior] >gi|332024269|gb|EGI64472.1| FLJ37770-like protein [Acromyrmex echinatior]	EGI62184	2.75681e-08	61	55.4546	65	40
106565	flj37770-like protein	205	gi|332021846|gb|EGI62184.1|FLJ37770-like protein [Acromyrmex echinatior] >gi|332024269|gb|EGI64472.1| FLJ37770-like protein [Acromyrmex echinatior]	EGI62184	6.01604e-10	63	60.077	68	43
106724	flj37770-like protein	165	gi|307192824|gb|EFN75884.1|Putative uncharacterized protein FLJ37770 [Harpegnathos saltator]	EFN75884	1.48337e-08	91	55.8398	35	32
106833	flj37770-like protein	270	gi|332023506|gb|EGI63743.1|FLJ37770-like protein [Acromyrmex echinatior]	EGI63743	1.20948e-09	61	60.077	76	47
106862	flj37770-like protein	180	gi|332021846|gb|EGI62184.1|FLJ37770-like protein [Acromyrmex echinatior] >gi|332024269|gb|EGI64472.1| FLJ37770-like protein [Acromyrmex echinatior]	EGI62184	7.1764e-09	65	56.9954	60	39
106934	flj37770-like protein	313	gi|307192824|gb|EFN75884.1|Putative uncharacterized protein FLJ37770 [Harpegnathos saltator]	EFN75884	9.18768e-08	91	55.0694	35	32
107092	flj37770-like protein	177	gi|332021846|gb|EGI62184.1|FLJ37770-like protein [Acromyrmex echinatior] >gi|332024269|gb|EGI64472.1| FLJ37770-like protein [Acromyrmex echinatior]	EGI62184	1.54369e-11	75	63.929	53	40
107616	flj37770-like protein	238	gi|332018571|gb|EGI59159.1|Histone-lysine N-methyltransferase SETMAR [Acromyrmex echinatior]	EGI59159	5.07064e-16	67	77.411	78	53
107659	flj37770-like protein	195	gi|332021846|gb|EGI62184.1|FLJ37770-like protein [Acromyrmex echinatior] >gi|332024269|gb|EGI64472.1| FLJ37770-like protein [Acromyrmex echinatior]	EGI62184	5.35263e-13	69	68.1662	63	44
107673	flj37770-like protein	164	gi|307192824|gb|EFN75884.1|Putative uncharacterized protein FLJ37770 [Harpegnathos saltator]	EFN75884	1.23586e-09	94	58.5362	35	33
107702	flj37770-like protein	169	gi|332023506|gb|EGI63743.1|FLJ37770-like protein [Acromyrmex echinatior]	EGI63743	4.41033e-09	69	57.3806	52	36
Sg_CNS_NA4Plus12470	flj37770-like protein	303	gi|332029415|gb|EGI69361.1|FLJ37770-like protein [Acromyrmex echinatior]	EGI69361	2.41411e-11	72	65.4698	65	47
Sg_CNS_NA4Plus12953	flj37770-like protein	321	gi|332029415|gb|EGI69361.1|FLJ37770-like protein [Acromyrmex echinatior]	EGI69361	4.21307e-09	66	59.3066	50	33
Sg_CNS_NA4Plus13248	flj37770-like protein	333	gi|440893824|gb|ELR46466.1|hypothetical protein M91_09003, partial [Bos grunniens mutus]	ELR46466	1.41689e-08	61	57.3806	62	38
Sg_CNS_NA4Plus1344	flj37770-like protein	1033	gi|322784280|gb|EFZ11285.1|hypothetical protein SINV_00815 [Solenopsis invicta]	EFZ11285	2.8484e-13	78	72.7886	56	44
Sg_CNS_NA4Plus1466	flj37770-like protein	1368	gi|332026114|gb|EGI66262.1|FLJ37770-like protein [Acromyrmex echinatior]	EGI66262	4.32907e-12	69	73.9442	62	43
Sg_CNS_NA4Plus15000	flj37770-like protein	396	gi|307199561|gb|EFN80151.1|Putative uncharacterized protein FLJ37770 [Harpegnathos saltator]	EFN80151	9.6381e-14	78	71.2478	56	44
Sg_CNS_NA4Plus15719	flj37770-like protein	418	gi|332023876|gb|EGI64099.1|FLJ37770-like protein [Acromyrmex echinatior]	EGI64099	1.3869e-08	63	58.5362	58	37
Sg_CNS_NA4Plus17551	flj37770-like protein	468	gi|307187057|gb|EFN72340.1|Putative uncharacterized protein FLJ37770 [Camponotus floridanus]	EFN72340	5.15654e-16	69	77.7962	75	52
Sg_CNS_NA4Plus17828	flj37770-like protein	474	gi|332017306|gb|EGI58064.1|FLJ37770-like protein [Acromyrmex echinatior]	EGI58064	1.86164e-08	46	58.151	106	49
Sg_CNS_NA4Plus18673	flj37770-like protein	497	gi|332027567|gb|EGI67640.1|FLJ37770-like protein [Acromyrmex echinatior]	EGI67640	2.27266e-07	81	55.0694	38	31
Sg_CNS_NA4Plus18849	flj37770-like protein	501	gi|322781279|gb|EFZ10176.1|hypothetical protein SINV_07528 [Solenopsis invicta]	EFZ10176	2.94127e-11	60	65.855	88	53
Sg_CNS_NA4Plus19000	flj37770-like protein	505	gi|327274190|ref|XP_003221861.1|PREDICTED: hypothetical protein LOC100567984 [Anolis carolinensis]	XP_003221861	2.43207e-23	80	98.9821	65	52
Sg_CNS_NA4Plus19442	flj37770-like protein	517	gi|449669428|ref|XP_004207021.1|PREDICTED: putative uncharacterized protein FLJ37770-like [Hydra magnipapillata]	XP_004207021	2.17453e-10	72	63.929	59	43
Sg_CNS_NA4Plus20165	flj37770-like protein	538	gi|307189285|gb|EFN73722.1|Putative uncharacterized protein FLJ37770 [Camponotus floridanus]	EFN73722	8.60773e-08	64	56.9954	64	41
Sg_CNS_NA4Plus22747	flj37770-like protein	620	gi|383863436|ref|XP_003707187.1|PREDICTED: histone-lysine N-methyltransferase SETMAR-like [Megachile rotundata]	XP_003707187	3.32829e-10	51	45.8246	95	49
Sg_CNS_NA4Plus23269	flj37770-like protein	639	gi|307173714|gb|EFN64529.1|Putative uncharacterized protein FLJ37770 [Camponotus floridanus]	EFN64529	1.73633e-10	63	63.5438	65	41
Sg_CNS_NA4Plus2357	flj37770-like protein	4877	gi|449691217|ref|XP_004212596.1|PREDICTED: uncharacterized protein LOC101239283 [Hydra magnipapillata]	XP_004212596	5.82657e-10	47	70.0922	192	91
Sg_CNS_NA4Plus24167	flj37770-like protein	674	gi|332021846|gb|EGI62184.1|FLJ37770-like protein [Acromyrmex echinatior] >gi|332024269|gb|EGI64472.1| FLJ37770-like protein [Acromyrmex echinatior]	EGI62184	2.17065e-13	62	73.1738	108	67
Sg_CNS_NA4Plus24975	flj37770-like protein	708	gi|194915544|ref|XP_001982870.1|GG12565 [Drosophila erecta] >gi|190647830|gb|EDV45159.1| GG12565 [Drosophila erecta]	XP_001982870	1.00283e-09	74	62.3882	50	37
Sg_CNS_NA4Plus25312	flj37770-like protein	724	gi|307185356|gb|EFN71433.1|Putative uncharacterized protein FLJ37770 [Camponotus floridanus]	EFN71433	3.23877e-09	84	60.4622	39	33
Sg_CNS_NA4Plus26593	flj37770-like protein	788	gi|307189285|gb|EFN73722.1|Putative uncharacterized protein FLJ37770 [Camponotus floridanus]	EFN73722	2.41494e-10	75	65.855	45	34
Sg_CNS_NA4Plus26867	flj37770-like protein	802	gi|281353132|gb|EFB28716.1|hypothetical protein PANDA_003316 [Ailuropoda melanoleuca]	EFB28716	1.06172e-09	68	54.299	47	32
Sg_CNS_NA4Plus29878	flj37770-like protein	1003	gi|332022089|gb|EGI62413.1|FLJ37770-like protein [Acromyrmex echinatior]	EGI62413	3.84972e-21	67	80.1073	86	58
Sg_CNS_NA4Plus32859	flj37770-like protein	1334	gi|307176478|gb|EFN66014.1|Putative uncharacterized protein FLJ37770 [Camponotus floridanus]	EFN66014	8.06079e-17	70	87.0409	87	61
Sg_CNS_NA4Plus34208	flj37770-like protein	1613	gi|332024216|gb|EGI64421.1|FLJ37770-like protein [Acromyrmex echinatior]	EGI64421	1.39397e-08	54	62.7734	94	51
Sg_CNS_NA4Plus3468	flj37770-like protein	137	gi|332021846|gb|EGI62184.1|FLJ37770-like protein [Acromyrmex echinatior] >gi|332024269|gb|EGI64472.1| FLJ37770-like protein [Acromyrmex echinatior]	EGI62184	4.8748e-07	75	50.8322	44	33
Sg_CNS_NA4Plus36198	flj37770-like protein	2449	gi|307199561|gb|EFN80151.1|Putative uncharacterized protein FLJ37770 [Harpegnathos saltator]	EFN80151	6.16602e-13	78	75.0998	55	43
Sg_CNS_NA4Plus524	flj37770-like protein	2026	gi|332026114|gb|EGI66262.1|FLJ37770-like protein [Acromyrmex echinatior]	EGI66262	9.27996e-09	57	38.891	33	19
Sg_CNS_NA4Plus5476	flj37770-like protein	163	gi|307208297|gb|EFN85722.1|Putative uncharacterized protein FLJ37770 [Harpegnathos saltator]	EFN85722	3.69277e-09	70	56.6102	44	31
Sg_CNS_NA4Plus9276	flj37770-like protein	204	gi|307176478|gb|EFN66014.1|Putative uncharacterized protein FLJ37770 [Camponotus floridanus]	EFN66014	1.03845e-13	71	70.8626	66	47
Sg_CNS_NA4Plus9689	flj37770-like protein	212	gi|322784280|gb|EFZ11285.1|hypothetical protein SINV_00815 [Solenopsis invicta]	EFZ11285	5.87992e-08	74	53.5286	43	32
77410	focal adhesion kinase 1	628	gi|449671576|ref|XP_002161419.2|PREDICTED: uncharacterized protein LOC100203593, partial [Hydra magnipapillata]	XP_002161419	3.65112e-26	55	114.39	177	99
Sg_CNS_NA4Plus15361	focal adhesion kinase 1	408	gi|443697599|gb|ELT97999.1|hypothetical protein CAPTEDRAFT_208751 [Capitella teleta]	ELT97999	5.8319e-14	62	76.6406	90	56
Sg_CNS_NA4Plus17929	focal adhesion kinase 1	477	gi|340384903|ref|XP_003390950.1|PREDICTED: hypothetical protein LOC100634292 [Amphimedon queenslandica]	XP_003390950	3.28401e-35	65	139.043	151	99
Sg_CNS_NA4Plus21729	focal adhesion kinase 1	583	gi|340384903|ref|XP_003390950.1|PREDICTED: hypothetical protein LOC100634292 [Amphimedon queenslandica]	XP_003390950	3.27344e-23	53	106.301	166	89
Sg_CNS_NA4Plus29890	focal adhesion kinase 1	1004	gi|340384903|ref|XP_003390950.1|PREDICTED: hypothetical protein LOC100634292 [Amphimedon queenslandica]	XP_003390950	1.86258e-49	59	147.902	182	109
Sg_CNS_NA4Plus29985	focal adhesion kinase 1	1012	gi|340384903|ref|XP_003390950.1|PREDICTED: hypothetical protein LOC100634292 [Amphimedon queenslandica]	XP_003390950	2.65107e-26	56	97.8265	134	76
Sg_CNS_NA4Plus32092	focal adhesion kinase 1	1221	gi|449678341|ref|XP_002156973.2|PREDICTED: uncharacterized protein LOC100197742 [Hydra magnipapillata]	XP_002156973	3.21393e-47	60	97.0561	120	73
Sg_CNS_NA4Plus37171	focal adhesion kinase 1	3691	gi|449678341|ref|XP_002156973.2|PREDICTED: uncharacterized protein LOC100197742 [Hydra magnipapillata]	XP_002156973	3.22716e-54	60	97.0561	120	73
Sg_CNS_NA4Plus1966	formiminotransferase cyclodeaminase	2063	gi|260800373|ref|XP_002595108.1|hypothetical protein BRAFLDRAFT_125780 [Branchiostoma floridae] >gi|229280350|gb|EEN51119.1| hypothetical protein BRAFLDRAFT_125780 [Branchiostoma floridae]	XP_002595108	0	73	548.895	531	390
92243	fructose -bisphosphate aldolase	176	gi|359843238|gb|AEV89754.1|fructose 1,6-bisphosphate aldolase [Schistocerca gregaria]	AEV89754	1.65548e-07	89	55.0694	37	33
7816	GA25556	176	gi|198473046|ref|XP_002133167.1|GA25556 [Drosophila pseudoobscura pseudoobscura] >gi|198139275|gb|EDY70569.1| GA25556 [Drosophila pseudoobscura pseudoobscura]	XP_002133167	4.23461e-09	79	57.3806	44	35
37918	gag-like protein	208	gi|68369926|ref|XP_701610.1|PREDICTED: hypothetical protein LOC368413 [Danio rerio]	XP_701610	1.01742e-08	57	58.5362	70	40
37985	gag-like protein	246	gi|125901786|gb|ABN58713.1|gag-like protein [Biomphalaria glabrata]	ABN58713	1.57585e-08	77	59.3066	36	28
81454	gag-pol polyprotein	394	gi|308476229|ref|XP_003100331.1|hypothetical protein CRE_22508 [Caenorhabditis remanei] >gi|308265073|gb|EFP09026.1| hypothetical protein CRE_22508 [Caenorhabditis remanei]	XP_003100331	6.78261e-12	45	71.633	150	68
82191	gag-pol polyprotein	477	gi|391327970|ref|XP_003738467.1|PREDICTED: uncharacterized protein K02A2.6-like, partial [Metaseiulus occidentalis]	XP_003738467	5.84174e-09	54	48.521	64	35
102804	gag-pol polyprotein	2434	gi|512907103|ref|XP_004926360.1|PREDICTED: uncharacterized protein LOC101735917 [Bombyx mori]	XP_004926360	1.48507e-08	52	65.4698	88	46
59024	gag-pol protein	100	gi|145220604|gb|ABP48077.1|putative gag-pol protein [Drosophila ananassae]	ABP48077	7.31339e-07	78	53.1434	33	26
102912	gamma-interferon-inducible lysosomal thiol reductase	235	gi|315271101|gb|ADU02196.1|gamma-interferon-inducible lysosomal thiol reductase [Carassius auratus]	ADU02196	5.46722e-08	56	56.225	69	39
2452	gap-pol polyprotein	166	gi|391325581|ref|XP_003737311.1|PREDICTED: uncharacterized protein K02A2.6-like [Metaseiulus occidentalis]	XP_003737311	1.75927e-09	67	62.003	52	35
14527	gap-pol polyprotein	185	gi|254587275|emb|CAX83694.1|Gap-Pol polyprotein [Schistosoma japonicum]	CAX83694	7.6729e-08	73	57.3806	45	33
81973	gap-pol polyprotein	164	gi|254587271|emb|CAX83692.1|Gap-Pol polyprotein [Schistosoma japonicum]	CAX83692	2.91768e-07	64	55.4546	50	32
87524	GD24766	1655	gi|195556578|ref|XP_002077205.1|GD24766 [Drosophila simulans] >gi|194202697|gb|EDX16273.1| GD24766 [Drosophila simulans]	XP_002077205	5.37374e-14	50	81.2629	170	86
1431	GE18376	178	gi|195471563|ref|XP_002088072.1|GE18376 [Drosophila yakuba] >gi|194174173|gb|EDW87784.1| GE18376 [Drosophila yakuba]	XP_002088072	3.12617e-07	86	50.447	36	31
7413	GE18376	153	gi|195471563|ref|XP_002088072.1|GE18376 [Drosophila yakuba] >gi|194174173|gb|EDW87784.1| GE18376 [Drosophila yakuba]	XP_002088072	1.76315e-07	81	53.5286	37	30
72961	gem-associated protein 5-like	190	gi|449668106|ref|XP_002162979.2|PREDICTED: gem-associated protein 5-like [Hydra magnipapillata]	XP_002162979	2.85805e-08	65	57.7658	61	40
72962	gem-associated protein 5-like	229	gi|449691160|ref|XP_004212578.1|PREDICTED: uncharacterized protein LOC101235917, partial [Hydra magnipapillata]	XP_004212578	3.78584e-11	62	67.3958	70	44
103053	general transcription factor	157	gi|242003253|ref|XP_002436147.1|general transcription factor II, putative [Ixodes scapularis] >gi|215499483|gb|EEC08977.1| general transcription factor II, putative [Ixodes scapularis]	XP_002436147	4.04118e-08	66	53.9138	51	34
103068	general transcription factor	171	gi|242003253|ref|XP_002436147.1|general transcription factor II, putative [Ixodes scapularis] >gi|215499483|gb|EEC08977.1| general transcription factor II, putative [Ixodes scapularis]	XP_002436147	2.62013e-11	84	62.3882	46	39
23329	general transcription factor ii-i repeat domain-containing protein 2a-like	264	gi|348546436|ref|XP_003460684.1|PREDICTED: zinc finger BED domain-containing protein 5-like, partial [Oreochromis niloticus]	XP_003460684	8.12736e-08	66	56.225	59	39
73346	general transcription factor ii-i repeat domain-containing protein 2a-like	577	gi|47212124|emb|CAG06226.1|unnamed protein product [Tetraodon nigroviridis]	CAG06226	9.44044e-09	72	62.7734	50	36
103051	general transcription factor ii-i repeat domain-containing protein 2a-like	221	gi|47207164|emb|CAF91387.1|unnamed protein product [Tetraodon nigroviridis]	CAF91387	2.25857e-07	72	53.5286	55	40
103082	general transcription factor ii-i repeat domain-containing protein 2a-like	255	gi|383859983|ref|XP_003705471.1|PREDICTED: general transcription factor II-I repeat domain-containing protein 2A-like [Megachile rotundata] >gi|383861765|ref|XP_003706355.1| PREDICTED: general transcription factor II-I repeat domain-containing protein 2A-like [Megachile rotundata]	XP_003705471	2.60093e-07	84	49.2914	39	33
23283	general transcription factor ii-i repeat domain-containing protein 2-like	169	gi|348541837|ref|XP_003458393.1|PREDICTED: general transcription factor II-I repeat domain-containing protein 2-like [Oreochromis niloticus]	XP_003458393	9.58694e-10	75	62.3882	56	42
23298	general transcription factor ii-i repeat domain-containing protein 2-like	1010	gi|47212124|emb|CAG06226.1|unnamed protein product [Tetraodon nigroviridis]	CAG06226	5.44575e-11	66	72.4034	74	49
23301	general transcription factor ii-i repeat domain-containing protein 2-like	187	gi|348545268|ref|XP_003460102.1|PREDICTED: general transcription factor II-I repeat domain-containing protein 2-like [Oreochromis niloticus]	XP_003460102	5.04005e-09	67	60.077	61	41
23308	general transcription factor ii-i repeat domain-containing protein 2-like	172	gi|166795327|ref|NP_001107668.1|uncharacterized protein LOC583541 [Strongylocentrotus purpuratus] >gi|94470473|gb|ABF20547.1| transposase [Strongylocentrotus purpuratus]	NP_001107668	1.7197e-07	73	55.8398	53	39
23321	general transcription factor ii-i repeat domain-containing protein 2-like	194	gi|410929251|ref|XP_003978013.1|PREDICTED: sodium channel protein type 2 subunit alpha-like, partial [Takifugu rubripes]	XP_003978013	1.16852e-09	80	62.7734	50	40
23322	general transcription factor ii-i repeat domain-containing protein 2-like	181	gi|499051612|ref|XP_004576310.1|PREDICTED: general transcription factor II-I repeat domain-containing protein 2-like, partial [Maylandia zebra]	XP_004576310	1.60588e-09	67	60.8474	58	39
51947	general transcription factor ii-i repeat domain-containing protein 2-like	434	gi|348545268|ref|XP_003460102.1|PREDICTED: general transcription factor II-I repeat domain-containing protein 2-like [Oreochromis niloticus]	XP_003460102	1.80068e-07	50	58.151	138	69
51954	general transcription factor ii-i repeat domain-containing protein 2-like	127	gi|478266886|gb|ENN82943.1|hypothetical protein YQE_00692, partial [Dendroctonus ponderosae]	ENN82943	3.54705e-08	75	54.6842	41	31
51968	general transcription factor ii-i repeat domain-containing protein 2-like	1606	gi|348541837|ref|XP_003458393.1|PREDICTED: general transcription factor II-I repeat domain-containing protein 2-like [Oreochromis niloticus]	XP_003458393	9.22637e-12	53	51.6026	103	55
103143	general transcription factor ii-i repeat domain-containing protein 2-like	164	gi|327273878|ref|XP_003221706.1|PREDICTED: general transcription factor II-I repeat domain-containing protein 2-like [Anolis carolinensis]	XP_003221706	6.7045e-08	68	56.6102	50	34
103163	general transcription factor ii-i repeat domain-containing protein 2-like	223	gi|166795327|ref|NP_001107668.1|uncharacterized protein LOC583541 [Strongylocentrotus purpuratus] >gi|94470473|gb|ABF20547.1| transposase [Strongylocentrotus purpuratus]	NP_001107668	1.04532e-09	71	62.7734	71	51
Sg_CNS_NA4Plus22058	general transcription factor ii-i repeat domain-containing protein 2-like	595	gi|348541837|ref|XP_003458393.1|PREDICTED: general transcription factor II-I repeat domain-containing protein 2-like [Oreochromis niloticus]	XP_003458393	5.4801e-07	61	46.595	49	30
51950	general transcription factor ii-i repeat domain-containing protein 2-like isoform x1	164	gi|511883784|ref|XP_004761745.1|PREDICTED: general transcription factor II-I repeat domain-containing protein 2-like isoform X1 [Mustela putorius furo]	XP_004761745	2.1681e-08	64	58.5362	50	32
23278	general transcription factor ii-i repeat domain-containing protein 2-like protein	338	gi|357605906|gb|EHJ64830.1|putative general transcription factor II-I repeat domain-containing protein 2-like protein [Danaus plexippus]	EHJ64830	4.38489e-10	59	62.3882	86	51
25133	GG21394	208	gi|194877522|ref|XP_001973894.1|GG21394 [Drosophila erecta] >gi|190657081|gb|EDV54294.1| GG21394 [Drosophila erecta]	XP_001973894	1.68592e-07	64	53.9138	67	43
77	GH12209	457	gi|195040985|ref|XP_001991173.1|GH12209 [Drosophila grimshawi] >gi|193900931|gb|EDV99797.1| GH12209 [Drosophila grimshawi]	XP_001991173	4.04431e-11	72	64.6994	68	49
4886	GI18266	292	gi|195119163|ref|XP_002004101.1|GI18266 [Drosophila mojavensis] >gi|193914676|gb|EDW13543.1| GI18266 [Drosophila mojavensis]	XP_002004101	1.13332e-10	72	46.9802	40	29
32375	GI21019	1083	gi|195123797|ref|XP_002006388.1|GI21019 [Drosophila mojavensis] >gi|193911456|gb|EDW10323.1| GI21019 [Drosophila mojavensis]	XP_002006388	3.60294e-07	66	60.8474	66	44
87526	GJ22709	1682	gi|195391938|ref|XP_002054616.1|GJ22709 [Drosophila virilis] >gi|194152702|gb|EDW68136.1| GJ22709 [Drosophila virilis]	XP_002054616	5.58685e-07	46	60.4622	151	70
87527	GJ22709	1461	gi|195391938|ref|XP_002054616.1|GJ22709 [Drosophila virilis] >gi|194152702|gb|EDW68136.1| GJ22709 [Drosophila virilis]	XP_002054616	9.75889e-09	44	65.4698	179	80
52431	GK14339	1156	gi|195453581|ref|XP_002073849.1|GK14339 [Drosophila willistoni] >gi|194169934|gb|EDW84835.1| GK14339 [Drosophila willistoni]	XP_002073849	1.51491e-07	64	62.003	77	50
50067	GK16089	133	gi|195443487|ref|XP_002069447.1|GK16089 [Drosophila willistoni] >gi|194165532|gb|EDW80433.1| GK16089 [Drosophila willistoni]	XP_002069447	2.14515e-08	77	57.3806	44	34
99110	GK19301	224	gi|195467358|ref|XP_002076020.1|GK19301 [Drosophila willistoni] >gi|194172105|gb|EDW87006.1| GK19301 [Drosophila willistoni]	XP_002076020	9.17667e-08	56	54.299	80	45
Sg_CNS_NA4Plus6604	GK21187	172	gi|195440079|ref|XP_002067885.1|GK21187 [Drosophila willistoni] >gi|194163970|gb|EDW78871.1| GK21187 [Drosophila willistoni]	XP_002067885	5.74814e-07	67	51.2174	40	27
23333	GK24889	509	gi|195440088|ref|XP_002067887.1|GK24889 [Drosophila willistoni] >gi|194163972|gb|EDW78873.1| GK24889 [Drosophila willistoni]	XP_002067887	2.73826e-10	52	66.2402	115	60
10192	GL14104	194	gi|195172591|ref|XP_002027080.1|GL14104 [Drosophila persimilis] >gi|194112873|gb|EDW34916.1| GL14104 [Drosophila persimilis]	XP_002027080	1.58933e-08	74	57.7658	47	35
19578	GLP_748_1200_211	107	gi|170048439|ref|XP_001852902.1|GLP_748_1200_211 [Culex quinquefasciatus] >gi|167870569|gb|EDS33952.1| GLP_748_1200_211 [Culex quinquefasciatus]	XP_001852902	6.76212e-09	83	54.6842	31	26
Sg_CNS_NA4Plus10037	glucosyl glucuronosyl partial	219	gi|506968565|gb|AGM32626.1|glucosyl/glucuronosyl transferase, partial [Coptotermes formosanus]	AGM32626	2.60251e-07	72	54.6842	50	36
27631	glucosyl glucuronosyl transferases	200	gi|443419062|gb|AGC84403.1|glucosyl glucuronosyl transferases [Locusta migratoria]	AGC84403	2.69602e-09	71	61.2326	56	40
38392	glucosyl glucuronosyl transferases	136	gi|443419062|gb|AGC84403.1|glucosyl glucuronosyl transferases [Locusta migratoria]	AGC84403	7.21341e-20	95	90.1225	45	43
47735	glucosyl glucuronosyl transferases	162	gi|443419062|gb|AGC84403.1|glucosyl glucuronosyl transferases [Locusta migratoria]	AGC84403	5.38374e-09	75	59.6918	52	39
47765	glucosyl glucuronosyl transferases	194	gi|443419062|gb|AGC84403.1|glucosyl glucuronosyl transferases [Locusta migratoria]	AGC84403	4.48471e-10	70	63.1586	64	45
47789	glucosyl glucuronosyl transferases	142	gi|443419062|gb|AGC84403.1|glucosyl glucuronosyl transferases [Locusta migratoria]	AGC84403	3.29406e-08	80	56.9954	35	28
Sg_CNS_NA4Plus11502	glucosyl glucuronosyl transferases	263	gi|443419062|gb|AGC84403.1|glucosyl glucuronosyl transferases [Locusta migratoria]	AGC84403	9.84173e-15	71	77.411	73	52
53130	glutathione s-transferase	197	gi|329564867|gb|AEB91972.1|glutathione S-transferase [Locusta migratoria]	AEB91972	2.52728e-13	77	70.0922	54	42
103523	glutathione s-transferase	163	gi|329564867|gb|AEB91972.1|glutathione S-transferase [Locusta migratoria]	AEB91972	2.8701e-10	88	61.2326	36	32
Sg_CNS_NA4Plus13769	glutathione s-transferase	353	gi|443719493|gb|ELU09634.1|hypothetical protein CAPTEDRAFT_202245 [Capitella teleta]	ELU09634	4.02765e-17	80	81.2629	57	46
Sg_CNS_NA4Plus8234	glutathione s-transferase	190	gi|329564867|gb|AEB91972.1|glutathione S-transferase [Locusta migratoria]	AEB91972	5.44417e-10	89	60.4622	37	33
103528	glutathione s-transferase c-terminal domain-containing protein	240	gi|307213644|gb|EFN89018.1|Glutathione S-transferase C-terminal domain-containing protein-like protein [Harpegnathos saltator]	EFN89018	8.18586e-07	87	53.9138	31	27
88816	gpi ethanolamine phosphate transferase 1-like	220	gi|512922604|ref|XP_004930156.1|PREDICTED: GPI ethanolamine phosphate transferase 1-like [Bombyx mori]	XP_004930156	8.41659e-07	70	54.6842	54	38
50656	hat dimerisation domain-containing protein	202	gi|449673645|ref|XP_004208003.1|PREDICTED: zinc finger MYM-type protein 1-like [Hydra magnipapillata]	XP_004208003	1.72764e-07	80	53.9138	36	29
Sg_CNS_NA4Plus30586	heat repeat-containing protein 7a- partial	1065	gi|443708649|gb|ELU03694.1|hypothetical protein CAPTEDRAFT_206368 [Capitella teleta]	ELU03694	5.71778e-23	54	109.383	171	94
37249	heat shock protein	547	gi|359843250|gb|AEV89760.1|heat shock protein 20.7 [Schistocerca gregaria]	AEV89760	3.59678e-11	78	58.5362	50	39
72325	helicase-like protein	154	gi|391325830|ref|XP_003737430.1|PREDICTED: uncharacterized protein LOC100900374, partial [Metaseiulus occidentalis]	XP_003737430	5.9706e-10	78	62.003	51	40
Sg_CNS_NA4Plus28742	hemimethylated dna binding domain-containing protein	917	gi|390357819|ref|XP_003729108.1|PREDICTED: uncharacterized protein LOC100888448 isoform 2 [Strongylocentrotus purpuratus]	XP_003729108	8.13483e-14	77	77.7962	57	44
34030	hemocyanin subunit type 1 precursor	403	gi|3142374|gb|AAC16760.1|embryonic hemolymph protein precursor [Schistocerca americana]	AAC16760	1.59205e-30	100	124.79	56	56
36152	hemocyanin subunit type 1 precursor	101	gi|3142374|gb|AAC16760.1|embryonic hemolymph protein precursor [Schistocerca americana]	AAC16760	1.61919e-14	100	74.7146	33	33
Sg_CNS_NA4Plus10939	hexamerin	243	gi|256368118|gb|ACU78069.1|hexamerin-like protein 2 [Locusta migratoria]	ACU78069	1.13621e-20	94	94.3597	53	50
104140	hexamerin-like protein 1	118	gi|256368116|gb|ACU78068.1|hexamerin-like protein 1 [Locusta migratoria]	ACU78068	4.15873e-12	92	68.1662	38	35
Sg_CNS_NA4Plus5757	hexamerin-like protein 1	165	gi|256368116|gb|ACU78068.1|hexamerin-like protein 1 [Locusta migratoria]	ACU78068	3.77354e-12	80	68.9366	46	37
85611	hexamerin-like protein 2	156	gi|256368118|gb|ACU78069.1|hexamerin-like protein 2 [Locusta migratoria]	ACU78069	3.59494e-16	100	80.4925	40	40
86226	hexamerin-like protein 2	145	gi|256368118|gb|ACU78069.1|hexamerin-like protein 2 [Locusta migratoria]	ACU78069	3.35282e-12	81	68.9366	44	36
86228	hexamerin-like protein 2	420	gi|256368118|gb|ACU78069.1|hexamerin-like protein 2 [Locusta migratoria]	ACU78069	1.51065e-21	95	86.2705	44	42
104125	hexamerin-like protein 2	233	gi|256368118|gb|ACU78069.1|hexamerin-like protein 2 [Locusta migratoria]	ACU78069	1.11786e-18	83	88.5817	61	51
104138	hexamerin-like protein 2	110	gi|256368118|gb|ACU78069.1|hexamerin-like protein 2 [Locusta migratoria]	ACU78069	7.94945e-11	88	64.3142	36	32
104139	hexamerin-like protein 2	174	gi|256368118|gb|ACU78069.1|hexamerin-like protein 2 [Locusta migratoria]	ACU78069	3.146e-14	95	75.0998	40	38
104232	hexamerin-like protein 2	182	gi|256368118|gb|ACU78069.1|hexamerin-like protein 2 [Locusta migratoria]	ACU78069	2.4625e-15	97	78.5666	40	39
104246	hexamerin-like protein 2	143	gi|256368118|gb|ACU78069.1|hexamerin-like protein 2 [Locusta migratoria]	ACU78069	6.69806e-08	85	56.6102	35	30
104249	hexamerin-like protein 2	147	gi|256368118|gb|ACU78069.1|hexamerin-like protein 2 [Locusta migratoria]	ACU78069	2.13069e-15	95	78.1814	43	41
104254	hexamerin-like protein 2	188	gi|256368118|gb|ACU78069.1|hexamerin-like protein 2 [Locusta migratoria]	ACU78069	1.18237e-11	92	68.1662	41	38
104258	hexamerin-like protein 2	181	gi|256368118|gb|ACU78069.1|hexamerin-like protein 2 [Locusta migratoria]	ACU78069	4.16227e-15	76	77.7962	65	50
Sg_CNS_NA4Plus103	hexamerin-like protein 2	225	gi|256368118|gb|ACU78069.1|hexamerin-like protein 2 [Locusta migratoria]	ACU78069	9.0411e-10	92	62.7734	39	36
Sg_CNS_NA4Plus12212	hexamerin-like protein 2	293	gi|256368118|gb|ACU78069.1|hexamerin-like protein 2 [Locusta migratoria]	ACU78069	2.77844e-09	94	62.3882	34	32
Sg_CNS_NA4Plus14311	hexamerin-like protein 2	374	gi|256368118|gb|ACU78069.1|hexamerin-like protein 2 [Locusta migratoria]	ACU78069	7.75668e-18	92	88.1965	50	46
Sg_CNS_NA4Plus3034	hexamerin-like protein 2	121	gi|256368118|gb|ACU78069.1|hexamerin-like protein 2 [Locusta migratoria]	ACU78069	5.48211e-11	93	64.6994	33	31
Sg_CNS_NA4Plus3975	hexamerin-like protein 2	149	gi|256368118|gb|ACU78069.1|hexamerin-like protein 2 [Locusta migratoria]	ACU78069	5.51252e-14	79	73.9442	49	39
Sg_CNS_NA4Plus4593	hexamerin-like protein 2	155	gi|256368118|gb|ACU78069.1|hexamerin-like protein 2 [Locusta migratoria]	ACU78069	8.38238e-10	93	62.003	32	30
Sg_CNS_NA4Plus4685	hexamerin-like protein 2	156	gi|256368118|gb|ACU78069.1|hexamerin-like protein 2 [Locusta migratoria]	ACU78069	5.73428e-12	100	68.1662	33	33
Sg_CNS_NA4Plus5303	hexamerin-like protein 2	161	gi|256368118|gb|ACU78069.1|hexamerin-like protein 2 [Locusta migratoria]	ACU78069	1.23656e-08	81	58.5362	43	35
Sg_CNS_NA4Plus6381	hexamerin-like protein 2	171	gi|256368118|gb|ACU78069.1|hexamerin-like protein 2 [Locusta migratoria]	ACU78069	3.89171e-11	75	66.2402	54	41
Sg_CNS_NA4Plus7389	hexamerin-like protein 2	180	gi|256368118|gb|ACU78069.1|hexamerin-like protein 2 [Locusta migratoria]	ACU78069	6.92725e-14	95	73.9442	41	39
Sg_CNS_NA4Plus8229	hexamerin-like protein 2	190	gi|256368118|gb|ACU78069.1|hexamerin-like protein 2 [Locusta migratoria]	ACU78069	5.32314e-15	94	77.411	39	37
Sg_CNS_NA4Plus844	hexamerin-like protein 2	237	gi|256368118|gb|ACU78069.1|hexamerin-like protein 2 [Locusta migratoria]	ACU78069	1.30386e-12	88	71.2478	50	44
Sg_CNS_NA4Plus916	hexamerin-like protein 2	323	gi|256368118|gb|ACU78069.1|hexamerin-like protein 2 [Locusta migratoria]	ACU78069	2.50794e-13	53	74.3294	88	47
Sg_CNS_NA4Plus9316	hexamerin-like protein 2	205	gi|256368118|gb|ACU78069.1|hexamerin-like protein 2 [Locusta migratoria]	ACU78069	1.15871e-14	93	76.6406	44	41
86332	hexamerin-like protein 3	140	gi|256368120|gb|ACU78070.1|hexamerin-like protein 3 [Locusta migratoria]	ACU78070	4.46982e-11	80	64.3142	40	32
86334	hexamerin-like protein 3	166	gi|256368120|gb|ACU78070.1|hexamerin-like protein 3 [Locusta migratoria]	ACU78070	1.72117e-18	80	84.7297	55	44
104130	hexamerin-like protein 3	184	gi|256368120|gb|ACU78070.1|hexamerin-like protein 3 [Locusta migratoria]	ACU78070	4.97637e-15	92	75.485	38	35
104237	hexamerin-like protein 3	152	gi|256368120|gb|ACU78070.1|hexamerin-like protein 3 [Locusta migratoria]	ACU78070	1.53565e-09	85	60.077	34	29
Sg_CNS_NA4Plus3582	hexamerin-like protein 3	141	gi|256368120|gb|ACU78070.1|hexamerin-like protein 3 [Locusta migratoria]	ACU78070	2.52231e-14	80	72.7886	46	37
Sg_CNS_NA4Plus3783	hexamerin-like protein 3	145	gi|256368120|gb|ACU78070.1|hexamerin-like protein 3 [Locusta migratoria]	ACU78070	3.19414e-08	79	56.225	39	31
Sg_CNS_NA4Plus4147	hexamerin-like protein 3	151	gi|256368120|gb|ACU78070.1|hexamerin-like protein 3 [Locusta migratoria]	ACU78070	1.73411e-11	91	65.0846	34	31
Sg_CNS_NA4Plus825	hexamerin-like protein 3	206	gi|256368120|gb|ACU78070.1|hexamerin-like protein 3 [Locusta migratoria]	ACU78070	1.64381e-10	83	63.5438	36	30
86224	hexamerin-like protein 4	169	gi|256368122|gb|ACU78071.1|hexamerin-like protein 4 [Locusta migratoria]	ACU78071	3.5977e-08	93	57.7658	33	31
104257	hexamerin-like protein 4	152	gi|256368122|gb|ACU78071.1|hexamerin-like protein 4 [Locusta migratoria]	ACU78071	1.67552e-12	97	69.707	37	36
104112	hexamerin-like protein 5	163	gi|256368124|gb|ACU78072.1|hexamerin-like protein 5 [Locusta migratoria]	ACU78072	2.09689e-10	91	61.2326	34	31
104123	hexamerin-like protein 5	280	gi|256368124|gb|ACU78072.1|hexamerin-like protein 5 [Locusta migratoria]	ACU78072	4.99068e-12	92	67.3958	40	37
104133	hexamerin-like protein 5	164	gi|256368124|gb|ACU78072.1|hexamerin-like protein 5 [Locusta migratoria]	ACU78072	6.46576e-13	86	68.5514	38	33
Sg_CNS_NA4Plus16175	hexamerin-like protein 5	432	gi|256368124|gb|ACU78072.1|hexamerin-like protein 5 [Locusta migratoria]	ACU78072	7.20332e-10	86	62.7734	38	33
Sg_CNS_NA4Plus4699	hexamerin-like protein 5	156	gi|256368124|gb|ACU78072.1|hexamerin-like protein 5 [Locusta migratoria]	ACU78072	7.1127e-10	90	59.6918	32	29
Sg_CNS_NA4Plus6106	hexamerin-like protein 5	168	gi|256368124|gb|ACU78072.1|hexamerin-like protein 5 [Locusta migratoria]	ACU78072	8.26766e-10	88	59.6918	36	32
Sg_CNS_NA4Plus6628	hexamerin-like protein 5	172	gi|256368124|gb|ACU78072.1|hexamerin-like protein 5 [Locusta migratoria]	ACU78072	3.39704e-10	86	60.8474	36	31
Sg_CNS_NA4Plus8323	hexamerin-like protein 5	191	gi|256368124|gb|ACU78072.1|hexamerin-like protein 5 [Locusta migratoria]	ACU78072	2.95607e-14	86	72.4034	43	37
46260	histone-lysine n-methyltransferase ehmt1- partial	118	gi|449674978|ref|XP_004208302.1|PREDICTED: histone-lysine N-methyltransferase EHMT1-like, partial [Hydra magnipapillata]	XP_004208302	2.02992e-12	86	68.1662	36	31
46277	histone-lysine n-methyltransferase ehmt1- partial	95	gi|449674978|ref|XP_004208302.1|PREDICTED: histone-lysine N-methyltransferase EHMT1-like, partial [Hydra magnipapillata]	XP_004208302	5.4283e-12	90	66.6254	31	28
1335	histone-lysine n-methyltransferase setmar	153	gi|307208297|gb|EFN85722.1|Putative uncharacterized protein FLJ37770 [Harpegnathos saltator]	EFN85722	5.16102e-12	68	64.3142	50	34
1362	histone-lysine n-methyltransferase setmar	143	gi|307215403|gb|EFN90072.1|Histone-lysine N-methyltransferase SETMAR [Harpegnathos saltator]	EFN90072	4.48598e-08	72	54.299	47	34
1435	histone-lysine n-methyltransferase setmar	137	gi|307184166|gb|EFN70690.1|Histone-lysine N-methyltransferase SETMAR [Camponotus floridanus]	EFN70690	7.20685e-07	73	51.2174	41	30
1604	histone-lysine n-methyltransferase setmar	390	gi|307208297|gb|EFN85722.1|Putative uncharacterized protein FLJ37770 [Harpegnathos saltator]	EFN85722	3.26109e-09	64	59.3066	45	29
3322	histone-lysine n-methyltransferase setmar	107	gi|307188671|gb|EFN73358.1|Histone-lysine N-methyltransferase SETMAR [Camponotus floridanus]	EFN73358	8.6028e-07	78	49.2914	33	26
3364	histone-lysine n-methyltransferase setmar	167	gi|283765096|gb|ADB28039.1|transposase [Agrilus planipennis]	ADB28039	2.58272e-08	67	57.3806	49	33
3372	histone-lysine n-methyltransferase setmar	253	gi|307184166|gb|EFN70690.1|Histone-lysine N-methyltransferase SETMAR [Camponotus floridanus]	EFN70690	5.69762e-11	79	53.1434	39	31
5714	histone-lysine n-methyltransferase setmar	153	gi|307194992|gb|EFN77077.1|hypothetical protein EAI_02958 [Harpegnathos saltator]	EFN77077	1.49841e-09	70	57.7658	48	34
5725	histone-lysine n-methyltransferase setmar	162	gi|307166676|gb|EFN60673.1|Histone-lysine N-methyltransferase SETMAR [Camponotus floridanus]	EFN60673	1.92509e-16	79	75.8702	53	42
5741	histone-lysine n-methyltransferase setmar	293	gi|332022758|gb|EGI63032.1|Mariner Mos1 transposase [Acromyrmex echinatior]	EGI63032	4.38377e-15	72	60.077	44	32
5745	histone-lysine n-methyltransferase setmar	171	gi|307180535|gb|EFN68500.1|Histone-lysine N-methyltransferase SETMAR [Camponotus floridanus]	EFN68500	8.9127e-08	73	53.9138	46	34
5748	histone-lysine n-methyltransferase setmar	189	gi|307166676|gb|EFN60673.1|Histone-lysine N-methyltransferase SETMAR [Camponotus floridanus]	EFN60673	4.11318e-19	76	83.1889	63	48
5768	histone-lysine n-methyltransferase setmar	103	gi|307212225|gb|EFN88054.1|Histone-lysine N-methyltransferase SETMAR [Harpegnathos saltator]	EFN88054	3.7604e-07	77	50.447	31	24
5769	histone-lysine n-methyltransferase setmar	100	gi|307187010|gb|EFN72328.1|Histone-lysine N-methyltransferase SETMAR [Camponotus floridanus]	EFN72328	2.40948e-07	84	51.2174	32	27
5791	histone-lysine n-methyltransferase setmar	526	gi|383861648|ref|XP_003706297.1|PREDICTED: protein toll-like [Megachile rotundata]	XP_003706297	1.06555e-10	73	62.7734	46	34
5827	histone-lysine n-methyltransferase setmar	106	gi|307166676|gb|EFN60673.1|Histone-lysine N-methyltransferase SETMAR [Camponotus floridanus]	EFN60673	1.02656e-07	79	51.9878	34	27
5850	histone-lysine n-methyltransferase setmar	176	gi|307187010|gb|EFN72328.1|Histone-lysine N-methyltransferase SETMAR [Camponotus floridanus]	EFN72328	8.38047e-11	68	61.6178	54	37
5855	histone-lysine n-methyltransferase setmar	177	gi|307187010|gb|EFN72328.1|Histone-lysine N-methyltransferase SETMAR [Camponotus floridanus]	EFN72328	2.52354e-07	69	52.373	43	30
5857	histone-lysine n-methyltransferase setmar	404	gi|332026238|gb|EGI66378.1|Mariner Mos1 transposase [Acromyrmex echinatior]	EGI66378	2.14579e-09	65	59.6918	63	41
5871	histone-lysine n-methyltransferase setmar	100	gi|307201585|gb|EFN81346.1|Histone-lysine N-methyltransferase SETMAR [Harpegnathos saltator]	EFN81346	4.02248e-07	81	50.447	32	26
5891	histone-lysine n-methyltransferase setmar	1039	gi|76790809|gb|ABA55502.1|transposase [Heliothis virescens]	ABA55502	2.61798e-07	59	60.8474	83	49
5907	histone-lysine n-methyltransferase setmar	463	gi|307190749|gb|EFN74649.1|Histone-lysine N-methyltransferase SETMAR [Camponotus floridanus]	EFN74649	1.61682e-07	66	55.0694	56	37
5911	histone-lysine n-methyltransferase setmar	158	gi|307165959|gb|EFN60286.1|hypothetical protein EAG_04365 [Camponotus floridanus]	EFN60286	1.23344e-09	75	57.7658	44	33
5912	histone-lysine n-methyltransferase setmar	529	gi|332024872|gb|EGI65060.1|Mariner Mos1 transposase [Acromyrmex echinatior]	EGI65060	8.56322e-17	73	68.1662	52	38
9921	histone-lysine n-methyltransferase setmar	184	gi|76790809|gb|ABA55502.1|transposase [Heliothis virescens]	ABA55502	4.58747e-07	61	53.9138	57	35
9946	histone-lysine n-methyltransferase setmar	183	gi|307184166|gb|EFN70690.1|Histone-lysine N-methyltransferase SETMAR [Camponotus floridanus]	EFN70690	1.48225e-07	63	53.9138	60	38
9950	histone-lysine n-methyltransferase setmar	131	gi|307208297|gb|EFN85722.1|Putative uncharacterized protein FLJ37770 [Harpegnathos saltator]	EFN85722	2.91e-10	80	59.3066	42	34
9964	histone-lysine n-methyltransferase setmar	114	gi|307173699|gb|EFN64520.1|Putative uncharacterized protein FLJ37770 [Camponotus floridanus]	EFN64520	2.18978e-08	85	54.6842	34	29
9966	histone-lysine n-methyltransferase setmar	172	gi|307208297|gb|EFN85722.1|Putative uncharacterized protein FLJ37770 [Harpegnathos saltator]	EFN85722	7.42502e-13	66	66.6254	54	36
9968	histone-lysine n-methyltransferase setmar	133	gi|307208297|gb|EFN85722.1|Putative uncharacterized protein FLJ37770 [Harpegnathos saltator]	EFN85722	5.48412e-10	67	58.5362	43	29
10001	histone-lysine n-methyltransferase setmar	165	gi|195471563|ref|XP_002088072.1|GE18376 [Drosophila yakuba] >gi|194174173|gb|EDW87784.1| GE18376 [Drosophila yakuba]	XP_002088072	8.67451e-10	71	62.3882	53	38
10010	histone-lysine n-methyltransferase setmar	159	gi|307208297|gb|EFN85722.1|Putative uncharacterized protein FLJ37770 [Harpegnathos saltator]	EFN85722	6.9124e-13	71	66.6254	52	37
10044	histone-lysine n-methyltransferase setmar	132	gi|307190997|gb|EFN74761.1|Putative uncharacterized protein FLJ37770 [Camponotus floridanus]	EFN74761	1.12376e-07	75	52.7582	37	28
10069	histone-lysine n-methyltransferase setmar	160	gi|307208297|gb|EFN85722.1|Putative uncharacterized protein FLJ37770 [Harpegnathos saltator]	EFN85722	2.27657e-13	71	67.781	52	37
10078	histone-lysine n-methyltransferase setmar	161	gi|307208297|gb|EFN85722.1|Putative uncharacterized protein FLJ37770 [Harpegnathos saltator]	EFN85722	2.69517e-11	68	62.3882	50	34
10083	histone-lysine n-methyltransferase setmar	172	gi|307208297|gb|EFN85722.1|Putative uncharacterized protein FLJ37770 [Harpegnathos saltator]	EFN85722	2.2768e-11	72	62.7734	59	43
10095	histone-lysine n-methyltransferase setmar	141	gi|307209422|gb|EFN86435.1|Histone-lysine N-methyltransferase SETMAR [Harpegnathos saltator]	EFN86435	5.67123e-07	69	51.2174	46	32
10099	histone-lysine n-methyltransferase setmar	170	gi|189310195|emb|CAP20055.1|transposase [Portunus trituberculatus]	CAP20055	9.51022e-13	78	69.3218	47	37
10115	histone-lysine n-methyltransferase setmar	216	gi|307208297|gb|EFN85722.1|Putative uncharacterized protein FLJ37770 [Harpegnathos saltator]	EFN85722	1.96523e-10	65	60.8474	58	38
10124	histone-lysine n-methyltransferase setmar	177	gi|307215464|gb|EFN90124.1|hypothetical protein EAI_08366 [Harpegnathos saltator]	EFN90124	8.51492e-10	71	58.151	49	35
10126	histone-lysine n-methyltransferase setmar	226	gi|307213271|gb|EFN88747.1|Putative uncharacterized protein FLJ37770 [Harpegnathos saltator]	EFN88747	2.03157e-10	63	60.8474	65	41
10147	histone-lysine n-methyltransferase setmar	192	gi|307208297|gb|EFN85722.1|Putative uncharacterized protein FLJ37770 [Harpegnathos saltator]	EFN85722	4.10646e-11	66	62.3882	54	36
15977	histone-lysine n-methyltransferase setmar	152	gi|307188671|gb|EFN73358.1|Histone-lysine N-methyltransferase SETMAR [Camponotus floridanus]	EFN73358	7.78516e-08	64	52.7582	48	31
16115	histone-lysine n-methyltransferase setmar	414	gi|332022758|gb|EGI63032.1|Mariner Mos1 transposase [Acromyrmex echinatior]	EGI63032	1.14127e-12	68	53.9138	51	35
16143	histone-lysine n-methyltransferase setmar	171	gi|307208830|gb|EFN86081.1|Histone-lysine N-methyltransferase SETMAR [Harpegnathos saltator]	EFN86081	1.09054e-09	72	58.5362	48	35
16148	histone-lysine n-methyltransferase setmar	173	gi|307180535|gb|EFN68500.1|Histone-lysine N-methyltransferase SETMAR [Camponotus floridanus]	EFN68500	7.18086e-08	73	47.3654	41	30
16215	histone-lysine n-methyltransferase setmar	96	gi|307174368|gb|EFN64908.1|Histone-lysine N-methyltransferase SETMAR [Camponotus floridanus]	EFN64908	9.32444e-07	80	48.9062	31	25
16230	histone-lysine n-methyltransferase setmar	165	gi|332024644|gb|EGI64841.1|Histone-lysine N-methyltransferase SETMAR [Acromyrmex echinatior]	EGI64841	1.44462e-08	65	43.8986	38	25
16267	histone-lysine n-methyltransferase setmar	127	gi|307208297|gb|EFN85722.1|Putative uncharacterized protein FLJ37770 [Harpegnathos saltator]	EFN85722	2.05995e-09	77	56.9954	40	31
16285	histone-lysine n-methyltransferase setmar	214	gi|307175986|gb|EFN65776.1|Histone-lysine N-methyltransferase SETMAR [Camponotus floridanus]	EFN65776	3.33309e-08	63	54.6842	46	29
17109	histone-lysine n-methyltransferase setmar	172	gi|195471563|ref|XP_002088072.1|GE18376 [Drosophila yakuba] >gi|194174173|gb|EDW87784.1| GE18376 [Drosophila yakuba]	XP_002088072	1.35967e-07	68	48.521	38	26
17165	histone-lysine n-methyltransferase setmar	168	gi|307184166|gb|EFN70690.1|Histone-lysine N-methyltransferase SETMAR [Camponotus floridanus]	EFN70690	8.9245e-07	64	51.6026	48	31
17692	histone-lysine n-methyltransferase setmar	122	gi|332016689|gb|EGI57534.1|Mariner Mos1 transposase [Acromyrmex echinatior]	EGI57534	2.24584e-08	72	53.9138	40	29
17696	histone-lysine n-methyltransferase setmar	152	gi|307200871|gb|EFN80912.1|Histone-lysine N-methyltransferase SETMAR [Harpegnathos saltator]	EFN80912	1.24501e-08	72	55.4546	44	32
17708	histone-lysine n-methyltransferase setmar	157	gi|307213724|gb|EFN89072.1|Histone-lysine N-methyltransferase SETMAR [Harpegnathos saltator]	EFN89072	9.22861e-07	68	50.447	48	33
17709	histone-lysine n-methyltransferase setmar	162	gi|307210628|gb|EFN87072.1|Histone-lysine N-methyltransferase SETMAR [Harpegnathos saltator]	EFN87072	1.94205e-08	69	54.6842	52	36
17775	histone-lysine n-methyltransferase setmar	117	gi|307213724|gb|EFN89072.1|Histone-lysine N-methyltransferase SETMAR [Harpegnathos saltator]	EFN89072	7.99711e-08	69	52.7582	39	27
17777	histone-lysine n-methyltransferase setmar	269	gi|307212143|gb|EFN87997.1|Histone-lysine N-methyltransferase SETMAR [Harpegnathos saltator]	EFN87997	2.25912e-09	67	58.5362	58	39
17804	histone-lysine n-methyltransferase setmar	192	gi|307187813|gb|EFN72771.1|Histone-lysine N-methyltransferase SETMAR [Camponotus floridanus]	EFN72771	2.17142e-09	69	57.3806	52	36
17810	histone-lysine n-methyltransferase setmar	131	gi|307192209|gb|EFN75511.1|Histone-lysine N-methyltransferase SETMAR [Harpegnathos saltator]	EFN75511	3.50846e-08	76	53.5286	42	32
17826	histone-lysine n-methyltransferase setmar	97	gi|307171732|gb|EFN63457.1|Histone-lysine N-methyltransferase SETMAR [Camponotus floridanus]	EFN63457	3.69925e-07	87	50.447	31	27
17828	histone-lysine n-methyltransferase setmar	153	gi|307194922|gb|EFN77046.1|Histone-lysine N-methyltransferase SETMAR [Harpegnathos saltator]	EFN77046	3.29053e-07	81	51.6026	38	31
17829	histone-lysine n-methyltransferase setmar	153	gi|307200871|gb|EFN80912.1|Histone-lysine N-methyltransferase SETMAR [Harpegnathos saltator]	EFN80912	3.51933e-08	68	53.9138	50	34
17859	histone-lysine n-methyltransferase setmar	111	gi|283765096|gb|ADB28039.1|transposase [Agrilus planipennis]	ADB28039	3.49641e-09	85	58.9214	35	30
17867	histone-lysine n-methyltransferase setmar	164	gi|307200871|gb|EFN80912.1|Histone-lysine N-methyltransferase SETMAR [Harpegnathos saltator]	EFN80912	5.48343e-07	73	50.8322	38	28
17885	histone-lysine n-methyltransferase setmar	156	gi|332029331|gb|EGI69314.1|Histone-lysine N-methyltransferase SETMAR [Acromyrmex echinatior]	EGI69314	1.70684e-08	78	54.6842	41	32
17890	histone-lysine n-methyltransferase setmar	143	gi|332016689|gb|EGI57534.1|Mariner Mos1 transposase [Acromyrmex echinatior]	EGI57534	6.02872e-08	79	53.1434	34	27
17894	histone-lysine n-methyltransferase setmar	125	gi|307187010|gb|EFN72328.1|Histone-lysine N-methyltransferase SETMAR [Camponotus floridanus]	EFN72328	1.16813e-09	72	57.7658	40	29
20584	histone-lysine n-methyltransferase setmar	165	gi|307213724|gb|EFN89072.1|Histone-lysine N-methyltransferase SETMAR [Harpegnathos saltator]	EFN89072	6.57944e-10	74	58.9214	47	35
20587	histone-lysine n-methyltransferase setmar	304	gi|307190749|gb|EFN74649.1|Histone-lysine N-methyltransferase SETMAR [Camponotus floridanus]	EFN74649	2.0594e-09	68	59.3066	48	33
20610	histone-lysine n-methyltransferase setmar	169	gi|332026114|gb|EGI66262.1|FLJ37770-like protein [Acromyrmex echinatior]	EGI66262	7.66028e-10	74	59.6918	55	41
20611	histone-lysine n-methyltransferase setmar	398	gi|332024872|gb|EGI65060.1|Mariner Mos1 transposase [Acromyrmex echinatior]	EGI65060	2.59668e-21	58	92.8189	121	71
20612	histone-lysine n-methyltransferase setmar	103	gi|332020641|gb|EGI61048.1|Histone-lysine N-methyltransferase SETMAR [Acromyrmex echinatior]	EGI61048	9.76449e-08	73	52.373	34	25
20657	histone-lysine n-methyltransferase setmar	286	gi|307213724|gb|EFN89072.1|Histone-lysine N-methyltransferase SETMAR [Harpegnathos saltator]	EFN89072	9.17823e-08	58	54.6842	74	43
20678	histone-lysine n-methyltransferase setmar	278	gi|307169503|gb|EFN62152.1|hypothetical protein EAG_14509 [Camponotus floridanus]	EFN62152	6.78782e-08	68	54.299	48	33
20698	histone-lysine n-methyltransferase setmar	93	gi|307191181|gb|EFN74878.1|Histone-lysine N-methyltransferase SETMAR [Camponotus floridanus]	EFN74878	5.92903e-08	83	51.9878	31	26
20711	histone-lysine n-methyltransferase setmar	842	gi|332022758|gb|EGI63032.1|Mariner Mos1 transposase [Acromyrmex echinatior]	EGI63032	2.1924e-15	54	79.7221	127	69
20744	histone-lysine n-methyltransferase setmar	391	gi|307180535|gb|EFN68500.1|Histone-lysine N-methyltransferase SETMAR [Camponotus floridanus]	EFN68500	3.32934e-16	73	65.0846	46	34
20755	histone-lysine n-methyltransferase setmar	206	gi|307175986|gb|EFN65776.1|Histone-lysine N-methyltransferase SETMAR [Camponotus floridanus]	EFN65776	2.90356e-09	60	57.3806	64	39
20757	histone-lysine n-methyltransferase setmar	231	gi|332022758|gb|EGI63032.1|Mariner Mos1 transposase [Acromyrmex echinatior]	EGI63032	3.64904e-12	70	66.6254	60	42
20759	histone-lysine n-methyltransferase setmar	110	gi|307190749|gb|EFN74649.1|Histone-lysine N-methyltransferase SETMAR [Camponotus floridanus]	EFN74649	1.39931e-07	83	51.9878	36	30
20763	histone-lysine n-methyltransferase setmar	183	gi|307190749|gb|EFN74649.1|Histone-lysine N-methyltransferase SETMAR [Camponotus floridanus]	EFN74649	4.90629e-07	67	51.2174	49	33
20771	histone-lysine n-methyltransferase setmar	189	gi|332023484|gb|EGI63726.1|Histone-lysine N-methyltransferase SETMAR [Acromyrmex echinatior]	EGI63726	1.35811e-07	68	52.7582	47	32
20784	histone-lysine n-methyltransferase setmar	94	gi|307174368|gb|EFN64908.1|Histone-lysine N-methyltransferase SETMAR [Camponotus floridanus]	EFN64908	7.81598e-07	77	49.2914	31	24
20833	histone-lysine n-methyltransferase setmar	151	gi|332020325|gb|EGI60748.1|Histone-lysine N-methyltransferase SETMAR [Acromyrmex echinatior]	EGI60748	8.35212e-07	63	50.447	41	26
20855	histone-lysine n-methyltransferase setmar	170	gi|307191181|gb|EFN74878.1|Histone-lysine N-methyltransferase SETMAR [Camponotus floridanus]	EFN74878	9.50505e-08	81	48.1358	33	27
20922	histone-lysine n-methyltransferase setmar	96	gi|307215503|gb|EFN90155.1|Histone-lysine N-methyltransferase SETMAR [Harpegnathos saltator]	EFN90155	1.68156e-07	75	51.6026	32	24
20928	histone-lysine n-methyltransferase setmar	214	gi|332020641|gb|EGI61048.1|Histone-lysine N-methyltransferase SETMAR [Acromyrmex echinatior]	EGI61048	2.19708e-08	58	55.8398	62	36
20942	histone-lysine n-methyltransferase setmar	162	gi|307190749|gb|EFN74649.1|Histone-lysine N-methyltransferase SETMAR [Camponotus floridanus]	EFN74649	3.4646e-07	63	51.6026	46	29
20947	histone-lysine n-methyltransferase setmar	154	gi|332026114|gb|EGI66262.1|FLJ37770-like protein [Acromyrmex echinatior]	EGI66262	1.46002e-09	74	58.9214	51	38
20998	histone-lysine n-methyltransferase setmar	540	gi|383854146|ref|XP_003702583.1|PREDICTED: histone-lysine N-methyltransferase SETMAR-like [Megachile rotundata]	XP_003702583	2.32227e-13	59	66.2402	91	54
21009	histone-lysine n-methyltransferase setmar	225	gi|307166676|gb|EFN60673.1|Histone-lysine N-methyltransferase SETMAR [Camponotus floridanus]	EFN60673	3.18886e-07	67	40.817	40	27
21023	histone-lysine n-methyltransferase setmar	240	gi|327266924|ref|XP_003218253.1|PREDICTED: histone-lysine N-methyltransferase SETMAR-like [Anolis carolinensis]	XP_003218253	9.05452e-11	58	65.0846	68	40
21026	histone-lysine n-methyltransferase setmar	265	gi|332022155|gb|EGI62475.1|Histone-lysine N-methyltransferase SETMAR [Acromyrmex echinatior]	EGI62475	2.11734e-07	56	49.6766	55	31
24516	histone-lysine n-methyltransferase setmar	164	gi|512914217|ref|XP_004928087.1|PREDICTED: histone-lysine N-methyltransferase SETMAR-like [Bombyx mori]	XP_004928087	6.91173e-08	67	54.299	53	36
24519	histone-lysine n-methyltransferase setmar	252	gi|307181313|gb|EFN68956.1|Histone-lysine N-methyltransferase SETMAR [Camponotus floridanus]	EFN68956	2.44736e-16	69	76.6406	71	49
24576	histone-lysine n-methyltransferase setmar	101	gi|332018590|gb|EGI59173.1|Mariner Mos1 transposase [Acromyrmex echinatior]	EGI59173	6.16573e-09	81	55.4546	33	27
24597	histone-lysine n-methyltransferase setmar	125	gi|307210628|gb|EFN87072.1|Histone-lysine N-methyltransferase SETMAR [Harpegnathos saltator]	EFN87072	3.95626e-10	82	58.5362	40	33
24630	histone-lysine n-methyltransferase setmar	99	gi|307190712|gb|EFN74631.1|Histone-lysine N-methyltransferase SETMAR [Camponotus floridanus]	EFN74631	6.46694e-09	90	55.0694	32	29
24659	histone-lysine n-methyltransferase setmar	167	gi|307194922|gb|EFN77046.1|Histone-lysine N-methyltransferase SETMAR [Harpegnathos saltator]	EFN77046	1.3695e-07	81	52.7582	37	30
24677	histone-lysine n-methyltransferase setmar	128	gi|332029939|gb|EGI69773.1|Mariner Mos1 transposase [Acromyrmex echinatior]	EGI69773	1.16178e-09	77	57.7658	40	31
24832	histone-lysine n-methyltransferase setmar	236	gi|307194922|gb|EFN77046.1|Histone-lysine N-methyltransferase SETMAR [Harpegnathos saltator]	EFN77046	3.38248e-08	72	48.1358	40	29
24857	histone-lysine n-methyltransferase setmar	235	gi|307213724|gb|EFN89072.1|Histone-lysine N-methyltransferase SETMAR [Harpegnathos saltator]	EFN89072	1.39718e-08	71	56.225	45	32
24905	histone-lysine n-methyltransferase setmar	233	gi|332020325|gb|EGI60748.1|Histone-lysine N-methyltransferase SETMAR [Acromyrmex echinatior]	EGI60748	1.39674e-09	57	58.9214	68	39
24946	histone-lysine n-methyltransferase setmar	138	gi|307197067|gb|EFN78438.1|Histone-lysine N-methyltransferase SETMAR [Harpegnathos saltator]	EFN78438	4.18212e-08	80	53.9138	35	28
24960	histone-lysine n-methyltransferase setmar	176	gi|307192209|gb|EFN75511.1|Histone-lysine N-methyltransferase SETMAR [Harpegnathos saltator]	EFN75511	3.29713e-10	67	59.6918	55	37
25135	histone-lysine n-methyltransferase setmar	130	gi|307184166|gb|EFN70690.1|Histone-lysine N-methyltransferase SETMAR [Camponotus floridanus]	EFN70690	9.47598e-08	80	53.5286	41	33
29904	histone-lysine n-methyltransferase setmar	155	gi|332020526|gb|EGI60941.1|Histone-lysine N-methyltransferase SETMAR [Acromyrmex echinatior]	EGI60941	7.44295e-09	72	56.225	37	27
29911	histone-lysine n-methyltransferase setmar	284	gi|307190749|gb|EFN74649.1|Histone-lysine N-methyltransferase SETMAR [Camponotus floridanus]	EFN74649	1.75757e-08	58	56.6102	65	38
29934	histone-lysine n-methyltransferase setmar	183	gi|332025296|gb|EGI65467.1|Histone-lysine N-methyltransferase SETMAR [Acromyrmex echinatior]	EGI65467	6.10362e-11	72	62.003	54	39
29979	histone-lysine n-methyltransferase setmar	606	gi|383858411|ref|XP_003704695.1|PREDICTED: uncharacterized protein LOC100880909 [Megachile rotundata]	XP_003704695	5.24446e-08	63	48.1358	44	28
29991	histone-lysine n-methyltransferase setmar	294	gi|332025296|gb|EGI65467.1|Histone-lysine N-methyltransferase SETMAR [Acromyrmex echinatior]	EGI65467	2.53115e-10	59	61.6178	72	43
30618	histone-lysine n-methyltransferase setmar	153	gi|307166676|gb|EFN60673.1|Histone-lysine N-methyltransferase SETMAR [Camponotus floridanus]	EFN60673	2.59556e-20	92	85.8853	50	46
30644	histone-lysine n-methyltransferase setmar	242	gi|307214573|gb|EFN89558.1|Histone-lysine N-methyltransferase SETMAR [Harpegnathos saltator]	EFN89558	6.55579e-19	66	84.3445	72	48
30650	histone-lysine n-methyltransferase setmar	161	gi|307187010|gb|EFN72328.1|Histone-lysine N-methyltransferase SETMAR [Camponotus floridanus]	EFN72328	1.4522e-10	67	60.8474	49	33
30660	histone-lysine n-methyltransferase setmar	164	gi|307194992|gb|EFN77077.1|hypothetical protein EAI_02958 [Harpegnathos saltator]	EFN77077	5.52981e-11	72	61.6178	48	35
30667	histone-lysine n-methyltransferase setmar	278	gi|77744292|gb|ABB02170.1|transposase [Teleopsis whitei]	ABB02170	3.36089e-11	63	63.929	77	49
30670	histone-lysine n-methyltransferase setmar	187	gi|307166676|gb|EFN60673.1|Histone-lysine N-methyltransferase SETMAR [Camponotus floridanus]	EFN60673	2.11681e-18	75	81.2629	61	46
30679	histone-lysine n-methyltransferase setmar	313	gi|307167102|gb|EFN60885.1|Histone-lysine N-methyltransferase SETMAR [Camponotus floridanus]	EFN60885	5.82697e-11	54	65.0846	99	54
30681	histone-lysine n-methyltransferase setmar	198	gi|307167102|gb|EFN60885.1|Histone-lysine N-methyltransferase SETMAR [Camponotus floridanus]	EFN60885	1.74756e-08	66	56.9954	60	40
30696	histone-lysine n-methyltransferase setmar	155	gi|307182538|gb|EFN69734.1|Histone-lysine N-methyltransferase SETMAR [Camponotus floridanus]	EFN69734	3.31247e-07	73	51.6026	41	30
30708	histone-lysine n-methyltransferase setmar	223	gi|332022597|gb|EGI62895.1|FLJ37770-like protein [Acromyrmex echinatior]	EGI62895	6.37985e-13	72	69.3218	54	39
30717	histone-lysine n-methyltransferase setmar	452	gi|332020634|gb|EGI61041.1|Histone-lysine N-methyltransferase SETMAR [Acromyrmex echinatior]	EGI61041	3.87269e-13	56	71.633	100	56
30722	histone-lysine n-methyltransferase setmar	376	gi|332027155|gb|EGI67248.1|Mariner Mos1 transposase [Acromyrmex echinatior]	EGI67248	3.12063e-13	56	70.8626	83	47
30732	histone-lysine n-methyltransferase setmar	121	gi|307187010|gb|EFN72328.1|Histone-lysine N-methyltransferase SETMAR [Camponotus floridanus]	EFN72328	1.03846e-07	87	52.373	32	28
30733	histone-lysine n-methyltransferase setmar	100	gi|307194992|gb|EFN77077.1|hypothetical protein EAI_02958 [Harpegnathos saltator]	EFN77077	3.1775e-08	84	53.5286	32	27
30736	histone-lysine n-methyltransferase setmar	108	gi|332022758|gb|EGI63032.1|Mariner Mos1 transposase [Acromyrmex echinatior]	EGI63032	2.74431e-09	83	56.9954	36	30
30738	histone-lysine n-methyltransferase setmar	98	gi|332026114|gb|EGI66262.1|FLJ37770-like protein [Acromyrmex echinatior]	EGI66262	2.47879e-08	83	54.6842	31	26
30739	histone-lysine n-methyltransferase setmar	251	gi|332022758|gb|EGI63032.1|Mariner Mos1 transposase [Acromyrmex echinatior]	EGI63032	1.08119e-19	68	86.6557	76	52
30742	histone-lysine n-methyltransferase setmar	182	gi|332023643|gb|EGI63872.1|Histone-lysine N-methyltransferase SETMAR [Acromyrmex echinatior]	EGI63872	1.21847e-10	65	61.2326	60	39
30748	histone-lysine n-methyltransferase setmar	96	gi|307190749|gb|EFN74649.1|Histone-lysine N-methyltransferase SETMAR [Camponotus floridanus]	EFN74649	6.32472e-08	87	52.7582	31	27
30762	histone-lysine n-methyltransferase setmar	176	gi|332019297|gb|EGI59805.1|FLJ37770-like protein [Acromyrmex echinatior]	EGI59805	7.25046e-11	80	61.2326	40	32
30790	histone-lysine n-methyltransferase setmar	97	gi|307198370|gb|EFN79314.1|Histone-lysine N-methyltransferase SETMAR [Harpegnathos saltator]	EFN79314	2.44123e-07	84	50.8322	32	27
30798	histone-lysine n-methyltransferase setmar	296	gi|307180535|gb|EFN68500.1|Histone-lysine N-methyltransferase SETMAR [Camponotus floridanus]	EFN68500	2.23981e-10	60	62.7734	68	41
30805	histone-lysine n-methyltransferase setmar	138	gi|307207411|gb|EFN85134.1|Histone-lysine N-methyltransferase SETMAR [Harpegnathos saltator]	EFN85134	2.97814e-08	71	54.299	39	28
30810	histone-lysine n-methyltransferase setmar	126	gi|307181313|gb|EFN68956.1|Histone-lysine N-methyltransferase SETMAR [Camponotus floridanus]	EFN68956	2.06292e-11	78	62.003	41	32
30815	histone-lysine n-methyltransferase setmar	160	gi|332018012|gb|EGI58640.1|Histone-lysine N-methyltransferase SETMAR [Acromyrmex echinatior]	EGI58640	1.43248e-07	68	52.7582	51	35
30817	histone-lysine n-methyltransferase setmar	164	gi|307201075|gb|EFN81007.1|Histone-lysine N-methyltransferase SETMAR [Harpegnathos saltator]	EFN81007	1.52156e-07	69	52.7582	43	30
30827	histone-lysine n-methyltransferase setmar	185	gi|307204547|gb|EFN83227.1|Histone-lysine N-methyltransferase SETMAR [Harpegnathos saltator]	EFN83227	3.08526e-08	66	55.0694	59	39
30828	histone-lysine n-methyltransferase setmar	168	gi|332022758|gb|EGI63032.1|Mariner Mos1 transposase [Acromyrmex echinatior]	EGI63032	2.36467e-15	76	74.3294	56	43
30833	histone-lysine n-methyltransferase setmar	191	gi|307188038|gb|EFN72876.1|hypothetical protein EAG_01351 [Camponotus floridanus]	EFN72876	1.10516e-14	74	71.633	59	44
30851	histone-lysine n-methyltransferase setmar	187	gi|307185363|gb|EFN71435.1|hypothetical protein EAG_08682 [Camponotus floridanus]	EFN71435	1.06458e-23	87	94.3597	58	51
30862	histone-lysine n-methyltransferase setmar	157	gi|332019451|gb|EGI59934.1|Mariner Mos1 transposase [Acromyrmex echinatior]	EGI59934	4.66536e-18	82	80.8777	51	42
30872	histone-lysine n-methyltransferase setmar	207	gi|332022758|gb|EGI63032.1|Mariner Mos1 transposase [Acromyrmex echinatior]	EGI63032	2.93786e-14	64	71.633	68	44
30893	histone-lysine n-methyltransferase setmar	142	gi|307201075|gb|EFN81007.1|Histone-lysine N-methyltransferase SETMAR [Harpegnathos saltator]	EFN81007	3.01823e-10	75	59.6918	45	34
30921	histone-lysine n-methyltransferase setmar	170	gi|332020526|gb|EGI60941.1|Histone-lysine N-methyltransferase SETMAR [Acromyrmex echinatior]	EGI60941	5.8924e-10	68	59.3066	54	37
30934	histone-lysine n-methyltransferase setmar	166	gi|332024195|gb|EGI64406.1|Mariner Mos1 transposase [Acromyrmex echinatior]	EGI64406	1.6238e-09	70	58.151	48	34
30935	histone-lysine n-methyltransferase setmar	155	gi|307190749|gb|EFN74649.1|Histone-lysine N-methyltransferase SETMAR [Camponotus floridanus]	EFN74649	2.10409e-08	70	54.6842	50	35
30937	histone-lysine n-methyltransferase setmar	104	gi|332021737|gb|EGI62092.1|Histone-lysine N-methyltransferase SETMAR [Acromyrmex echinatior]	EGI62092	9.96413e-08	78	52.373	32	25
46264	histone-lysine n-methyltransferase setmar	93	gi|307190749|gb|EFN74649.1|Histone-lysine N-methyltransferase SETMAR [Camponotus floridanus]	EFN74649	5.59674e-08	90	52.7582	31	28
46578	histone-lysine n-methyltransferase setmar	305	gi|449667339|ref|XP_002159060.2|PREDICTED: uncharacterized protein LOC100202107 [Hydra magnipapillata]	XP_002159060	2.42487e-10	69	65.855	66	46
46598	histone-lysine n-methyltransferase setmar	157	gi|83728483|gb|ABC41931.1|transposase, partial [Sitodiplosis mosellana]	ABC41931	1.34744e-13	76	68.9366	50	38
48885	histone-lysine n-methyltransferase setmar	278	gi|332018571|gb|EGI59159.1|Histone-lysine N-methyltransferase SETMAR [Acromyrmex echinatior]	EGI59159	3.33805e-13	70	70.4774	68	48
53640	histone-lysine n-methyltransferase setmar	133	gi|307210628|gb|EFN87072.1|Histone-lysine N-methyltransferase SETMAR [Harpegnathos saltator]	EFN87072	2.02656e-07	80	51.6026	35	28
59660	histone-lysine n-methyltransferase setmar	2515	gi|307166676|gb|EFN60673.1|Histone-lysine N-methyltransferase SETMAR [Camponotus floridanus]	EFN60673	1.59677e-08	59	63.1586	83	49
76590	histone-lysine n-methyltransferase setmar	1340	gi|194388452|dbj|BAG60194.1|unnamed protein product [Homo sapiens]	BAG60194	1.83803e-08	54	49.6766	70	38
84705	histone-lysine n-methyltransferase setmar	1101	gi|307190749|gb|EFN74649.1|Histone-lysine N-methyltransferase SETMAR [Camponotus floridanus]	EFN74649	7.16547e-08	65	59.3066	61	40
84734	histone-lysine n-methyltransferase setmar	159	gi|332024195|gb|EGI64406.1|Mariner Mos1 transposase [Acromyrmex echinatior]	EGI64406	2.16704e-09	63	57.7658	52	33
84752	histone-lysine n-methyltransferase setmar	198	gi|332024195|gb|EGI64406.1|Mariner Mos1 transposase [Acromyrmex echinatior]	EGI64406	1.20963e-12	67	66.6254	59	40
84788	histone-lysine n-methyltransferase setmar	146	gi|332024195|gb|EGI64406.1|Mariner Mos1 transposase [Acromyrmex echinatior]	EGI64406	3.7512e-08	64	53.9138	48	31
84795	histone-lysine n-methyltransferase setmar	188	gi|1263081|gb|AAC52010.1|mariner transposase [Homo sapiens]	AAC52010	3.06425e-08	62	57.3806	59	37
84815	histone-lysine n-methyltransferase setmar	165	gi|307191563|gb|EFN75061.1|Histone-lysine N-methyltransferase SETMAR [Harpegnathos saltator]	EFN75061	1.53794e-08	70	55.0694	44	31
84850	histone-lysine n-methyltransferase setmar	365	gi|332017515|gb|EGI58226.1|Histone-lysine N-methyltransferase SETMAR [Acromyrmex echinatior]	EGI58226	8.7457e-09	61	58.151	55	34
84865	histone-lysine n-methyltransferase setmar	417	gi|307192772|gb|EFN75862.1|Histone-lysine N-methyltransferase SETMAR [Harpegnathos saltator]	EFN75862	1.68087e-08	57	57.7658	83	48
84945	histone-lysine n-methyltransferase setmar	172	gi|332025296|gb|EGI65467.1|Histone-lysine N-methyltransferase SETMAR [Acromyrmex echinatior]	EGI65467	3.41752e-08	67	54.6842	55	37
84962	histone-lysine n-methyltransferase setmar	176	gi|307190749|gb|EFN74649.1|Histone-lysine N-methyltransferase SETMAR [Camponotus floridanus]	EFN74649	2.00147e-09	60	57.7658	56	34
84994	histone-lysine n-methyltransferase setmar	180	gi|449671012|ref|XP_004207410.1|PREDICTED: uncharacterized protein LOC101236796 [Hydra magnipapillata]	XP_004207410	5.80666e-15	75	77.411	56	42
85006	histone-lysine n-methyltransferase setmar	154	gi|332022758|gb|EGI63032.1|Mariner Mos1 transposase [Acromyrmex echinatior]	EGI63032	9.98263e-12	76	64.3142	51	39
85008	histone-lysine n-methyltransferase setmar	251	gi|307210571|gb|EFN87041.1|hypothetical protein EAI_13765 [Harpegnathos saltator]	EFN87041	7.02567e-10	81	58.9214	37	30
85036	histone-lysine n-methyltransferase setmar	169	gi|307185918|gb|EFN71734.1|Histone-lysine N-methyltransferase SETMAR [Camponotus floridanus]	EFN71734	2.40986e-07	60	51.9878	51	31
85037	histone-lysine n-methyltransferase setmar	222	gi|307210314|gb|EFN86940.1|Histone-lysine N-methyltransferase SETMAR [Harpegnathos saltator]	EFN86940	1.40383e-07	87	53.9138	32	28
85038	histone-lysine n-methyltransferase setmar	225	gi|307191852|gb|EFN75276.1|hypothetical protein EAI_03099 [Harpegnathos saltator]	EFN75276	5.72257e-07	78	50.8322	42	33
85074	histone-lysine n-methyltransferase setmar	178	gi|307208297|gb|EFN85722.1|Putative uncharacterized protein FLJ37770 [Harpegnathos saltator]	EFN85722	1.29208e-10	64	60.8474	53	34
85077	histone-lysine n-methyltransferase setmar	118	gi|307210314|gb|EFN86940.1|Histone-lysine N-methyltransferase SETMAR [Harpegnathos saltator]	EFN86940	3.50551e-11	87	62.3882	39	34
85108	histone-lysine n-methyltransferase setmar	223	gi|332027570|gb|EGI67643.1|Mariner Mos1 transposase [Acromyrmex echinatior]	EGI67643	6.66364e-20	69	85.8853	71	49
85131	histone-lysine n-methyltransferase setmar	443	gi|308447694|ref|XP_003087494.1|hypothetical protein CRE_20171 [Caenorhabditis remanei] >gi|308255098|gb|EFO99050.1| hypothetical protein CRE_20171 [Caenorhabditis remanei]	XP_003087494	2.14505e-08	52	58.9214	78	41
104521	histone-lysine n-methyltransferase setmar	100	gi|332019451|gb|EGI59934.1|Mariner Mos1 transposase [Acromyrmex echinatior]	EGI59934	1.74315e-10	87	60.077	33	29
104523	histone-lysine n-methyltransferase setmar	554	gi|332020526|gb|EGI60941.1|Histone-lysine N-methyltransferase SETMAR [Acromyrmex echinatior]	EGI60941	7.18471e-10	70	52.7582	47	33
104560	histone-lysine n-methyltransferase setmar	100	gi|332019451|gb|EGI59934.1|Mariner Mos1 transposase [Acromyrmex echinatior]	EGI59934	3.26391e-09	84	56.6102	32	27
104676	histone-lysine n-methyltransferase setmar	164	gi|332019451|gb|EGI59934.1|Mariner Mos1 transposase [Acromyrmex echinatior]	EGI59934	2.89113e-13	85	68.5514	41	35
104799	histone-lysine n-methyltransferase setmar	1208	gi|524878001|ref|XP_005095693.1|PREDICTED: putative uncharacterized protein FLJ37770-like [Aplysia californica]	XP_005095693	1.55305e-12	48	75.0998	196	95
105007	histone-lysine n-methyltransferase setmar	480	gi|332017309|gb|EGI58065.1|Histone-lysine N-methyltransferase SETMAR [Acromyrmex echinatior]	EGI58065	3.8782e-09	57	59.6918	69	40
105381	histone-lysine n-methyltransferase setmar	141	gi|307188671|gb|EFN73358.1|Histone-lysine N-methyltransferase SETMAR [Camponotus floridanus]	EFN73358	1.21571e-07	69	51.9878	42	29
105384	histone-lysine n-methyltransferase setmar	216	gi|332018571|gb|EGI59159.1|Histone-lysine N-methyltransferase SETMAR [Acromyrmex echinatior]	EGI59159	1.42503e-08	70	56.6102	50	35
105414	histone-lysine n-methyltransferase setmar	141	gi|332018571|gb|EGI59159.1|Histone-lysine N-methyltransferase SETMAR [Acromyrmex echinatior]	EGI59159	1.52372e-09	68	58.5362	47	32
105476	histone-lysine n-methyltransferase setmar	235	gi|307212703|gb|EFN88387.1|Histone-lysine N-methyltransferase SETMAR [Harpegnathos saltator]	EFN88387	2.14345e-08	68	56.225	47	32
105484	histone-lysine n-methyltransferase setmar	689	gi|307190749|gb|EFN74649.1|Histone-lysine N-methyltransferase SETMAR [Camponotus floridanus]	EFN74649	2.24436e-18	70	86.6557	77	54
105524	histone-lysine n-methyltransferase setmar	152	gi|307188671|gb|EFN73358.1|Histone-lysine N-methyltransferase SETMAR [Camponotus floridanus]	EFN73358	2.12155e-07	61	51.6026	49	30
105582	histone-lysine n-methyltransferase setmar	159	gi|307190749|gb|EFN74649.1|Histone-lysine N-methyltransferase SETMAR [Camponotus floridanus]	EFN74649	1.75021e-09	70	57.7658	47	33
105732	histone-lysine n-methyltransferase setmar	100	gi|332021737|gb|EGI62092.1|Histone-lysine N-methyltransferase SETMAR [Acromyrmex echinatior]	EGI62092	4.71191e-07	78	50.447	32	25
105740	histone-lysine n-methyltransferase setmar	101	gi|332028372|gb|EGI68418.1|Mariner Mos1 transposase [Acromyrmex echinatior]	EGI68418	6.64857e-08	81	53.9138	33	27
105753	histone-lysine n-methyltransferase setmar	319	gi|332028653|gb|EGI68687.1|Histone-lysine N-methyltransferase SETMAR [Acromyrmex echinatior]	EGI68687	5.19443e-08	46	56.225	115	53
105915	histone-lysine n-methyltransferase setmar	269	gi|332028975|gb|EGI68990.1|Mariner Mos1 transposase [Acromyrmex echinatior]	EGI68990	2.24987e-08	61	55.8398	55	34
105921	histone-lysine n-methyltransferase setmar	186	gi|307190749|gb|EFN74649.1|Histone-lysine N-methyltransferase SETMAR [Camponotus floridanus]	EFN74649	4.11252e-08	60	54.299	61	37
105983	histone-lysine n-methyltransferase setmar	216	gi|332021261|gb|EGI61645.1|Histone-lysine N-methyltransferase SETMAR [Acromyrmex echinatior]	EGI61645	2.38546e-08	59	56.225	62	37
105998	histone-lysine n-methyltransferase setmar	169	gi|524868725|ref|XP_005091162.1|PREDICTED: histone-lysine N-methyltransferase SETMAR-like [Aplysia californica]	XP_005091162	4.61884e-09	61	56.9954	57	35
106003	histone-lysine n-methyltransferase setmar	253	gi|332028653|gb|EGI68687.1|Histone-lysine N-methyltransferase SETMAR [Acromyrmex echinatior]	EGI68687	1.09752e-07	65	54.6842	46	30
106041	histone-lysine n-methyltransferase setmar	216	gi|307190749|gb|EFN74649.1|Histone-lysine N-methyltransferase SETMAR [Camponotus floridanus]	EFN74649	5.63597e-08	68	54.299	44	30
106080	histone-lysine n-methyltransferase setmar	171	gi|332020325|gb|EGI60748.1|Histone-lysine N-methyltransferase SETMAR [Acromyrmex echinatior]	EGI60748	1.96735e-08	53	55.0694	56	30
106119	histone-lysine n-methyltransferase setmar	212	gi|307190749|gb|EFN74649.1|Histone-lysine N-methyltransferase SETMAR [Camponotus floridanus]	EFN74649	5.7142e-07	61	51.6026	52	32
106168	histone-lysine n-methyltransferase setmar	1402	gi|332020325|gb|EGI60748.1|Histone-lysine N-methyltransferase SETMAR [Acromyrmex echinatior]	EGI60748	9.4498e-09	59	62.7734	84	50
106169	histone-lysine n-methyltransferase setmar	101	gi|332020641|gb|EGI61048.1|Histone-lysine N-methyltransferase SETMAR [Acromyrmex echinatior]	EGI61048	5.95023e-08	75	53.1434	33	25
106187	histone-lysine n-methyltransferase setmar	154	gi|332020641|gb|EGI61048.1|Histone-lysine N-methyltransferase SETMAR [Acromyrmex echinatior]	EGI61048	6.11143e-07	68	50.8322	38	26
106207	histone-lysine n-methyltransferase setmar	280	gi|332021261|gb|EGI61645.1|Histone-lysine N-methyltransferase SETMAR [Acromyrmex echinatior]	EGI61645	4.57045e-08	63	51.6026	58	37
106211	histone-lysine n-methyltransferase setmar	1413	gi|332017309|gb|EGI58065.1|Histone-lysine N-methyltransferase SETMAR [Acromyrmex echinatior]	EGI58065	6.30429e-08	52	60.077	90	47
106226	histone-lysine n-methyltransferase setmar	159	gi|332017309|gb|EGI58065.1|Histone-lysine N-methyltransferase SETMAR [Acromyrmex echinatior]	EGI58065	7.06879e-09	65	56.225	52	34
106232	histone-lysine n-methyltransferase setmar	101	gi|332025360|gb|EGI65527.1|Histone-lysine N-methyltransferase SETMAR [Acromyrmex echinatior]	EGI65527	8.77482e-08	84	52.373	32	27
106235	histone-lysine n-methyltransferase setmar	230	gi|332028653|gb|EGI68687.1|Histone-lysine N-methyltransferase SETMAR [Acromyrmex echinatior]	EGI68687	4.54748e-09	66	58.151	59	39
106253	histone-lysine n-methyltransferase setmar	154	gi|307191852|gb|EFN75276.1|hypothetical protein EAI_03099 [Harpegnathos saltator]	EFN75276	3.56404e-07	64	50.8322	42	27
106283	histone-lysine n-methyltransferase setmar	156	gi|332021737|gb|EGI62092.1|Histone-lysine N-methyltransferase SETMAR [Acromyrmex echinatior]	EGI62092	3.68144e-07	72	51.6026	43	31
106297	histone-lysine n-methyltransferase setmar	275	gi|332020325|gb|EGI60748.1|Histone-lysine N-methyltransferase SETMAR [Acromyrmex echinatior]	EGI60748	1.81815e-09	63	59.3066	57	36
106306	histone-lysine n-methyltransferase setmar	547	gi|307190749|gb|EFN74649.1|Histone-lysine N-methyltransferase SETMAR [Camponotus floridanus]	EFN74649	5.20179e-07	60	53.9138	56	34
106310	histone-lysine n-methyltransferase setmar	237	gi|307209407|gb|EFN86424.1|Histone-lysine N-methyltransferase SETMAR [Harpegnathos saltator]	EFN86424	4.47902e-09	62	57.7658	61	38
106320	histone-lysine n-methyltransferase setmar	197	gi|332020325|gb|EGI60748.1|Histone-lysine N-methyltransferase SETMAR [Acromyrmex echinatior]	EGI60748	6.61044e-10	60	59.3066	65	39
106352	histone-lysine n-methyltransferase setmar	165	gi|307188671|gb|EFN73358.1|Histone-lysine N-methyltransferase SETMAR [Camponotus floridanus]	EFN73358	7.25304e-07	61	50.447	54	33
106357	histone-lysine n-methyltransferase setmar	218	gi|524878351|ref|XP_005095863.1|PREDICTED: uncharacterized protein LOC101861574 [Aplysia californica]	XP_005095863	1.28902e-14	68	73.559	67	46
106433	histone-lysine n-methyltransferase setmar	165	gi|307189293|gb|EFN73730.1|Histone-lysine N-methyltransferase SETMAR [Camponotus floridanus]	EFN73730	1.22656e-07	60	53.5286	51	31
106469	histone-lysine n-methyltransferase setmar	181	gi|332021261|gb|EGI61645.1|Histone-lysine N-methyltransferase SETMAR [Acromyrmex echinatior]	EGI61645	8.79791e-08	67	54.299	62	42
106494	histone-lysine n-methyltransferase setmar	261	gi|332021261|gb|EGI61645.1|Histone-lysine N-methyltransferase SETMAR [Acromyrmex echinatior]	EGI61645	6.73696e-14	61	72.4034	86	53
106500	histone-lysine n-methyltransferase setmar	234	gi|332018571|gb|EGI59159.1|Histone-lysine N-methyltransferase SETMAR [Acromyrmex echinatior]	EGI59159	2.40149e-10	61	62.003	65	40
106552	histone-lysine n-methyltransferase setmar	331	gi|307188671|gb|EFN73358.1|Histone-lysine N-methyltransferase SETMAR [Camponotus floridanus]	EFN73358	5.90664e-10	63	60.4622	69	44
106602	histone-lysine n-methyltransferase setmar	434	gi|332028653|gb|EGI68687.1|Histone-lysine N-methyltransferase SETMAR [Acromyrmex echinatior]	EGI68687	3.18946e-09	65	60.4622	64	42
106680	histone-lysine n-methyltransferase setmar	207	gi|332028975|gb|EGI68990.1|Mariner Mos1 transposase [Acromyrmex echinatior]	EGI68990	2.11776e-11	62	63.5438	66	41
106783	histone-lysine n-methyltransferase setmar	214	gi|332021261|gb|EGI61645.1|Histone-lysine N-methyltransferase SETMAR [Acromyrmex echinatior]	EGI61645	3.29176e-08	64	55.8398	54	35
106786	histone-lysine n-methyltransferase setmar	122	gi|307190749|gb|EFN74649.1|Histone-lysine N-methyltransferase SETMAR [Camponotus floridanus]	EFN74649	7.39345e-07	68	50.0618	38	26
106798	histone-lysine n-methyltransferase setmar	146	gi|332028653|gb|EGI68687.1|Histone-lysine N-methyltransferase SETMAR [Acromyrmex echinatior]	EGI68687	2.02169e-07	63	52.373	47	30
106863	histone-lysine n-methyltransferase setmar	266	gi|332018571|gb|EGI59159.1|Histone-lysine N-methyltransferase SETMAR [Acromyrmex echinatior]	EGI59159	2.26852e-10	66	62.3882	66	44
106892	histone-lysine n-methyltransferase setmar	225	gi|332028653|gb|EGI68687.1|Histone-lysine N-methyltransferase SETMAR [Acromyrmex echinatior]	EGI68687	2.08132e-07	57	48.521	45	26
106895	histone-lysine n-methyltransferase setmar	206	gi|307190749|gb|EFN74649.1|Histone-lysine N-methyltransferase SETMAR [Camponotus floridanus]	EFN74649	3.70504e-07	62	51.9878	58	36
107024	histone-lysine n-methyltransferase setmar	169	gi|307189293|gb|EFN73730.1|Histone-lysine N-methyltransferase SETMAR [Camponotus floridanus]	EFN73730	2.74742e-09	69	58.151	49	34
107048	histone-lysine n-methyltransferase setmar	166	gi|307190749|gb|EFN74649.1|Histone-lysine N-methyltransferase SETMAR [Camponotus floridanus]	EFN74649	3.26465e-08	68	54.299	48	33
107113	histone-lysine n-methyltransferase setmar	501	gi|332021261|gb|EGI61645.1|Histone-lysine N-methyltransferase SETMAR [Acromyrmex echinatior]	EGI61645	7.99043e-09	53	52.7582	86	46
107142	histone-lysine n-methyltransferase setmar	170	gi|307202373|gb|EFN81801.1|Histone-lysine N-methyltransferase SETMAR [Harpegnathos saltator]	EFN81801	3.40231e-11	66	62.7734	59	39
107155	histone-lysine n-methyltransferase setmar	184	gi|189310151|emb|CAP20021.1|transposase [Eriphia verrucosa]	CAP20021	8.62664e-08	71	56.225	53	38
107207	histone-lysine n-methyltransferase setmar	150	gi|307188671|gb|EFN73358.1|Histone-lysine N-methyltransferase SETMAR [Camponotus floridanus]	EFN73358	1.91703e-07	63	51.6026	41	26
107238	histone-lysine n-methyltransferase setmar	744	gi|327266924|ref|XP_003218253.1|PREDICTED: histone-lysine N-methyltransferase SETMAR-like [Anolis carolinensis]	XP_003218253	3.45267e-08	60	62.003	66	40
107262	histone-lysine n-methyltransferase setmar	168	gi|332018571|gb|EGI59159.1|Histone-lysine N-methyltransferase SETMAR [Acromyrmex echinatior]	EGI59159	4.08397e-08	67	54.6842	55	37
107322	histone-lysine n-methyltransferase setmar	178	gi|332020325|gb|EGI60748.1|Histone-lysine N-methyltransferase SETMAR [Acromyrmex echinatior]	EGI60748	2.08578e-07	62	52.373	50	31
107345	histone-lysine n-methyltransferase setmar	154	gi|307194258|gb|EFN76654.1|Histone-lysine N-methyltransferase SETMAR [Harpegnathos saltator]	EFN76654	5.80246e-08	81	53.1434	33	27
107397	histone-lysine n-methyltransferase setmar	520	gi|332022155|gb|EGI62475.1|Histone-lysine N-methyltransferase SETMAR [Acromyrmex echinatior]	EGI62475	1.99145e-08	68	40.4318	38	26
107415	histone-lysine n-methyltransferase setmar	209	gi|307189293|gb|EFN73730.1|Histone-lysine N-methyltransferase SETMAR [Camponotus floridanus]	EFN73730	6.08282e-07	57	51.9878	69	40
107431	histone-lysine n-methyltransferase setmar	101	gi|307191852|gb|EFN75276.1|hypothetical protein EAI_03099 [Harpegnathos saltator]	EFN75276	7.33691e-08	84	51.6026	32	27
107448	histone-lysine n-methyltransferase setmar	160	gi|332021261|gb|EGI61645.1|Histone-lysine N-methyltransferase SETMAR [Acromyrmex echinatior]	EGI61645	2.75902e-07	63	52.7582	52	33
107451	histone-lysine n-methyltransferase setmar	700	gi|307190749|gb|EFN74649.1|Histone-lysine N-methyltransferase SETMAR [Camponotus floridanus]	EFN74649	1.28886e-08	73	59.3066	49	36
107540	histone-lysine n-methyltransferase setmar	188	gi|332028975|gb|EGI68990.1|Mariner Mos1 transposase [Acromyrmex echinatior]	EGI68990	1.46935e-09	62	58.151	48	30
107578	histone-lysine n-methyltransferase setmar	165	gi|332021261|gb|EGI61645.1|Histone-lysine N-methyltransferase SETMAR [Acromyrmex echinatior]	EGI61645	4.50403e-09	68	57.7658	51	35
107633	histone-lysine n-methyltransferase setmar	1838	gi|332022155|gb|EGI62475.1|Histone-lysine N-methyltransferase SETMAR [Acromyrmex echinatior]	EGI62475	5.56183e-10	59	67.0106	86	51
107644	histone-lysine n-methyltransferase setmar	186	gi|332021737|gb|EGI62092.1|Histone-lysine N-methyltransferase SETMAR [Acromyrmex echinatior]	EGI62092	6.6791e-07	66	51.2174	48	32
107663	histone-lysine n-methyltransferase setmar	305	gi|307190749|gb|EFN74649.1|Histone-lysine N-methyltransferase SETMAR [Camponotus floridanus]	EFN74649	8.14768e-07	70	51.9878	34	24
107687	histone-lysine n-methyltransferase setmar	160	gi|332028372|gb|EGI68418.1|Mariner Mos1 transposase [Acromyrmex echinatior]	EGI68418	4.52949e-09	64	57.7658	51	33
107698	histone-lysine n-methyltransferase setmar	267	gi|332021737|gb|EGI62092.1|Histone-lysine N-methyltransferase SETMAR [Acromyrmex echinatior]	EGI62092	5.80328e-08	58	48.9062	55	32
107706	histone-lysine n-methyltransferase setmar	253	gi|332018571|gb|EGI59159.1|Histone-lysine N-methyltransferase SETMAR [Acromyrmex echinatior]	EGI59159	1.99427e-13	65	70.8626	80	52
107763	histone-lysine n-methyltransferase setmar	191	gi|307171996|gb|EFN63601.1|Histone-lysine N-methyltransferase SETMAR [Camponotus floridanus]	EFN63601	1.24579e-08	63	55.8398	63	40
107786	histone-lysine n-methyltransferase setmar	128	gi|307210314|gb|EFN86940.1|Histone-lysine N-methyltransferase SETMAR [Harpegnathos saltator]	EFN86940	2.22726e-12	85	65.4698	41	35
107808	histone-lysine n-methyltransferase setmar	380	gi|332024195|gb|EGI64406.1|Mariner Mos1 transposase [Acromyrmex echinatior]	EGI64406	2.0459e-11	61	65.4698	70	43
107902	histone-lysine n-methyltransferase setmar	168	gi|332017170|gb|EGI57967.1|Mariner Mos1 transposase [Acromyrmex echinatior]	EGI57967	7.98345e-12	78	63.929	46	36
107925	histone-lysine n-methyltransferase setmar	113	gi|307175129|gb|EFN65244.1|Histone-lysine N-methyltransferase SETMAR [Camponotus floridanus]	EFN65244	6.19098e-07	79	50.0618	34	27
107964	histone-lysine n-methyltransferase setmar	166	gi|307210314|gb|EFN86940.1|Histone-lysine N-methyltransferase SETMAR [Harpegnathos saltator]	EFN86940	7.0854e-14	86	70.0922	43	37
108030	histone-lysine n-methyltransferase setmar	101	gi|307201408|gb|EFN81226.1|Histone-lysine N-methyltransferase SETMAR [Harpegnathos saltator]	EFN81226	2.5763e-08	84	53.5286	33	28
108080	histone-lysine n-methyltransferase setmar	165	gi|307208284|gb|EFN85716.1|Histone-lysine N-methyltransferase SETMAR [Harpegnathos saltator]	EFN85716	1.69717e-17	77	78.5666	54	42
108134	histone-lysine n-methyltransferase setmar	105	gi|307190749|gb|EFN74649.1|Histone-lysine N-methyltransferase SETMAR [Camponotus floridanus]	EFN74649	1.81277e-07	78	51.6026	33	26
108140	histone-lysine n-methyltransferase setmar	101	gi|307190749|gb|EFN74649.1|Histone-lysine N-methyltransferase SETMAR [Camponotus floridanus]	EFN74649	4.01216e-08	83	53.1434	31	26
108150	histone-lysine n-methyltransferase setmar	101	gi|307214791|gb|EFN89684.1|Histone-lysine N-methyltransferase SETMAR [Harpegnathos saltator]	EFN89684	1.07407e-11	100	62.3882	31	31
108161	histone-lysine n-methyltransferase setmar	100	gi|307209419|gb|EFN86434.1|Histone-lysine N-methyltransferase SETMAR [Harpegnathos saltator]	EFN86434	2.08474e-07	78	51.2174	33	26
108203	histone-lysine n-methyltransferase setmar	190	gi|307214573|gb|EFN89558.1|Histone-lysine N-methyltransferase SETMAR [Harpegnathos saltator]	EFN89558	1.95275e-07	67	53.1434	43	29
108231	histone-lysine n-methyltransferase setmar	159	gi|307190749|gb|EFN74649.1|Histone-lysine N-methyltransferase SETMAR [Camponotus floridanus]	EFN74649	3.82465e-07	66	51.2174	45	30
108312	histone-lysine n-methyltransferase setmar	205	gi|449687533|ref|XP_004211479.1|PREDICTED: histone-lysine N-methyltransferase SETMAR-like [Hydra magnipapillata]	XP_004211479	1.29287e-09	62	60.4622	61	38
108368	histone-lysine n-methyltransferase setmar	247	gi|33869529|gb|AAH08931.2|SETMAR protein, partial [Homo sapiens]	AAH08931	1.08156e-09	62	56.6102	54	34
108369	histone-lysine n-methyltransferase setmar	218	gi|307196809|gb|EFN78252.1|Histone-lysine N-methyltransferase SETMAR [Harpegnathos saltator]	EFN78252	4.43011e-07	55	52.7582	72	40
108377	histone-lysine n-methyltransferase setmar	204	gi|307196809|gb|EFN78252.1|Histone-lysine N-methyltransferase SETMAR [Harpegnathos saltator]	EFN78252	1.22958e-07	66	53.9138	50	33
108396	histone-lysine n-methyltransferase setmar	101	gi|307193986|gb|EFN76526.1|Histone-lysine N-methyltransferase SETMAR [Harpegnathos saltator] >gi|307205967|gb|EFN84093.1| Histone-lysine N-methyltransferase SETMAR [Harpegnathos saltator] >gi|307213841|gb|EFN89125.1| Histone-lysine N-methyltransferase SETMAR [Harpegnathos saltator]	EFN76526	6.33534e-07	78	50.0618	33	26
Sg_CNS_NA4Plus14184	histone-lysine n-methyltransferase setmar	369	gi|307188038|gb|EFN72876.1|hypothetical protein EAG_01351 [Camponotus floridanus]	EFN72876	1.41183e-08	67	56.9954	56	38
Sg_CNS_NA4Plus21848	histone-lysine n-methyltransferase setmar	587	gi|332022758|gb|EGI63032.1|Mariner Mos1 transposase [Acromyrmex echinatior]	EGI63032	1.57604e-13	59	73.1738	114	68
Sg_CNS_NA4Plus22965	histone-lysine n-methyltransferase setmar	628	gi|307194992|gb|EFN77077.1|hypothetical protein EAI_02958 [Harpegnathos saltator]	EFN77077	5.84592e-14	55	73.9442	81	45
Sg_CNS_NA4Plus2392	histone-lysine n-methyltransferase setmar	6889	gi|307189293|gb|EFN73730.1|Histone-lysine N-methyltransferase SETMAR [Camponotus floridanus]	EFN73730	5.62591e-07	50	44.669	85	43
Sg_CNS_NA4Plus29330	histone-lysine n-methyltransferase setmar	962	gi|307185911|gb|EFN71731.1|hypothetical protein EAG_11590 [Camponotus floridanus]	EFN71731	3.36429e-11	75	67.3958	52	39
Sg_CNS_NA4Plus30239	histone-lysine n-methyltransferase setmar	1033	gi|307215403|gb|EFN90072.1|Histone-lysine N-methyltransferase SETMAR [Harpegnathos saltator]	EFN90072	2.55837e-07	52	58.151	140	74
Sg_CNS_NA4Plus32275	histone-lysine n-methyltransferase setmar	1250	gi|383854146|ref|XP_003702583.1|PREDICTED: histone-lysine N-methyltransferase SETMAR-like [Megachile rotundata]	XP_003702583	7.23388e-12	68	51.9878	50	34
Sg_CNS_NA4Plus33942	histone-lysine n-methyltransferase setmar	1542	gi|307173699|gb|EFN64520.1|Putative uncharacterized protein FLJ37770 [Camponotus floridanus]	EFN64520	3.63979e-07	50	58.9214	123	62
Sg_CNS_NA4Plus34914	histone-lysine n-methyltransferase setmar	1826	gi|307176478|gb|EFN66014.1|Putative uncharacterized protein FLJ37770 [Camponotus floridanus]	EFN66014	4.3154e-10	51	46.9802	103	53
Sg_CNS_NA4Plus35556	histone-lysine n-methyltransferase setmar	2093	gi|332022758|gb|EGI63032.1|Mariner Mos1 transposase [Acromyrmex echinatior]	EGI63032	2.29548e-08	61	57.7658	60	37
Sg_CNS_NA4Plus35789	histone-lysine n-methyltransferase setmar	2201	gi|307180535|gb|EFN68500.1|Histone-lysine N-methyltransferase SETMAR [Camponotus floridanus]	EFN68500	1.63318e-08	60	63.5438	66	40
Sg_CNS_NA4Plus36519	histone-lysine n-methyltransferase setmar	2731	gi|332021737|gb|EGI62092.1|Histone-lysine N-methyltransferase SETMAR [Acromyrmex echinatior]	EGI62092	1.47285e-07	52	43.1282	42	22
Sg_CNS_NA4Plus36866	histone-lysine n-methyltransferase setmar	3147	gi|307187010|gb|EFN72328.1|Histone-lysine N-methyltransferase SETMAR [Camponotus floridanus]	EFN72328	1.32708e-11	71	72.4034	59	42
Sg_CNS_NA4Plus37497	histone-lysine n-methyltransferase setmar	4970	gi|307189293|gb|EFN73730.1|Histone-lysine N-methyltransferase SETMAR [Camponotus floridanus]	EFN73730	3.99449e-07	50	44.669	85	43
Sg_CNS_NA4Plus7605	histone-lysine n-methyltransferase setmar	182	gi|307166676|gb|EFN60673.1|Histone-lysine N-methyltransferase SETMAR [Camponotus floridanus]	EFN60673	3.68874e-14	76	70.0922	47	36
1366	histone-lysine n-methyltransferase setmar-like	236	gi|307209279|gb|EFN86370.1|hypothetical protein EAI_04267 [Harpegnathos saltator]	EFN86370	1.22214e-07	74	54.299	47	35
1367	histone-lysine n-methyltransferase setmar-like	209	gi|383861648|ref|XP_003706297.1|PREDICTED: protein toll-like [Megachile rotundata]	XP_003706297	1.80394e-09	68	62.3882	63	43
1386	histone-lysine n-methyltransferase setmar-like	191	gi|307211259|gb|EFN87445.1|Putative uncharacterized protein FLJ37770 [Harpegnathos saltator]	EFN87445	1.02974e-08	67	56.225	53	36
1581	histone-lysine n-methyltransferase setmar-like	317	gi|327274190|ref|XP_003221861.1|PREDICTED: hypothetical protein LOC100567984 [Anolis carolinensis]	XP_003221861	5.32122e-40	82	139.813	100	82
1583	histone-lysine n-methyltransferase setmar-like	170	gi|449691217|ref|XP_004212596.1|PREDICTED: uncharacterized protein LOC101239283 [Hydra magnipapillata]	XP_004212596	1.09749e-08	65	56.6102	43	28
1616	histone-lysine n-methyltransferase setmar-like	104	gi|512933833|ref|XP_004932889.1|PREDICTED: histone-lysine N-methyltransferase SETMAR-like [Bombyx mori]	XP_004932889	1.74976e-08	79	55.0694	39	31
3338	histone-lysine n-methyltransferase setmar-like	153	gi|383861648|ref|XP_003706297.1|PREDICTED: protein toll-like [Megachile rotundata]	XP_003706297	2.65646e-08	87	58.151	33	29
5773	histone-lysine n-methyltransferase setmar-like	215	gi|383863491|ref|XP_003707214.1|PREDICTED: histone-lysine N-methyltransferase SETMAR-like [Megachile rotundata]	XP_003707214	4.28734e-09	67	60.077	49	33
5807	histone-lysine n-methyltransferase setmar-like	102	gi|307187010|gb|EFN72328.1|Histone-lysine N-methyltransferase SETMAR [Camponotus floridanus]	EFN72328	1.12826e-08	79	54.6842	34	27
5821	histone-lysine n-methyltransferase setmar-like	125	gi|524894881|ref|XP_005103931.1|PREDICTED: histone-lysine N-methyltransferase SETMAR-like [Aplysia californica]	XP_005103931	4.4249e-07	67	51.2174	40	27
5825	histone-lysine n-methyltransferase setmar-like	186	gi|383863491|ref|XP_003707214.1|PREDICTED: histone-lysine N-methyltransferase SETMAR-like [Megachile rotundata]	XP_003707214	7.00826e-08	69	56.225	43	30
5834	histone-lysine n-methyltransferase setmar-like	190	gi|383863436|ref|XP_003707187.1|PREDICTED: histone-lysine N-methyltransferase SETMAR-like [Megachile rotundata]	XP_003707187	4.29005e-08	65	56.6102	44	29
5881	histone-lysine n-methyltransferase setmar-like	172	gi|327281657|ref|XP_003225563.1|PREDICTED: histone-lysine N-methyltransferase SETMAR-like [Anolis carolinensis]	XP_003225563	6.01729e-09	68	57.7658	48	33
7357	histone-lysine n-methyltransferase setmar-like	95	gi|512933833|ref|XP_004932889.1|PREDICTED: histone-lysine N-methyltransferase SETMAR-like [Bombyx mori]	XP_004932889	8.61541e-07	83	50.447	31	26
7370	histone-lysine n-methyltransferase setmar-like	682	gi|449672936|ref|XP_004207825.1|PREDICTED: uncharacterized protein LOC101236106 [Hydra magnipapillata]	XP_004207825	1.83734e-10	58	47.3654	60	35
7392	histone-lysine n-methyltransferase setmar-like	181	gi|307211259|gb|EFN87445.1|Putative uncharacterized protein FLJ37770 [Harpegnathos saltator]	EFN87445	1.22764e-12	70	66.2402	60	42
9971	histone-lysine n-methyltransferase setmar-like	162	gi|307208297|gb|EFN85722.1|Putative uncharacterized protein FLJ37770 [Harpegnathos saltator]	EFN85722	1.58397e-10	82	60.4622	39	32
10043	histone-lysine n-methyltransferase setmar-like	339	gi|307208297|gb|EFN85722.1|Putative uncharacterized protein FLJ37770 [Harpegnathos saltator]	EFN85722	3.46681e-12	71	67.0106	52	37
10091	histone-lysine n-methyltransferase setmar-like	149	gi|307208297|gb|EFN85722.1|Putative uncharacterized protein FLJ37770 [Harpegnathos saltator]	EFN85722	7.38408e-13	70	66.6254	48	34
10101	histone-lysine n-methyltransferase setmar-like	171	gi|307208297|gb|EFN85722.1|Putative uncharacterized protein FLJ37770 [Harpegnathos saltator]	EFN85722	6.07446e-13	63	67.0106	57	36
15990	histone-lysine n-methyltransferase setmar-like	107	gi|512933833|ref|XP_004932889.1|PREDICTED: histone-lysine N-methyltransferase SETMAR-like [Bombyx mori]	XP_004932889	1.14409e-09	82	58.5362	40	33
16048	histone-lysine n-methyltransferase setmar-like	320	gi|383863436|ref|XP_003707187.1|PREDICTED: histone-lysine N-methyltransferase SETMAR-like [Megachile rotundata]	XP_003707187	3.28965e-08	53	58.5362	105	56
16052	histone-lysine n-methyltransferase setmar-like	166	gi|512933833|ref|XP_004932889.1|PREDICTED: histone-lysine N-methyltransferase SETMAR-like [Bombyx mori]	XP_004932889	4.28713e-09	68	57.7658	47	32
16167	histone-lysine n-methyltransferase setmar-like	159	gi|512933833|ref|XP_004932889.1|PREDICTED: histone-lysine N-methyltransferase SETMAR-like [Bombyx mori]	XP_004932889	4.59767e-08	83	55.0694	31	26
16274	histone-lysine n-methyltransferase setmar-like	420	gi|327266924|ref|XP_003218253.1|PREDICTED: histone-lysine N-methyltransferase SETMAR-like [Anolis carolinensis]	XP_003218253	6.54044e-10	63	50.447	55	35
17186	histone-lysine n-methyltransferase setmar-like	163	gi|512933833|ref|XP_004932889.1|PREDICTED: histone-lysine N-methyltransferase SETMAR-like [Bombyx mori]	XP_004932889	5.81973e-07	62	51.9878	54	34
17201	histone-lysine n-methyltransferase setmar-like	733	gi|189310151|emb|CAP20021.1|transposase [Eriphia verrucosa]	CAP20021	3.90848e-10	54	56.6102	81	44
17697	histone-lysine n-methyltransferase setmar-like	161	gi|512914217|ref|XP_004928087.1|PREDICTED: histone-lysine N-methyltransferase SETMAR-like [Bombyx mori]	XP_004928087	4.52167e-08	66	54.6842	51	34
17811	histone-lysine n-methyltransferase setmar-like	176	gi|383861648|ref|XP_003706297.1|PREDICTED: protein toll-like [Megachile rotundata]	XP_003706297	1.322e-07	64	56.6102	56	36
17878	histone-lysine n-methyltransferase setmar-like	98	gi|524868725|ref|XP_005091162.1|PREDICTED: histone-lysine N-methyltransferase SETMAR-like [Aplysia californica]	XP_005091162	5.49878e-07	83	50.0618	31	26
17889	histone-lysine n-methyltransferase setmar-like	99	gi|512914217|ref|XP_004928087.1|PREDICTED: histone-lysine N-methyltransferase SETMAR-like [Bombyx mori]	XP_004928087	3.0315e-07	84	51.2174	32	27
20623	histone-lysine n-methyltransferase setmar-like	99	gi|524901471|ref|XP_005107142.1|PREDICTED: histone-lysine N-methyltransferase SETMAR-like [Aplysia californica]	XP_005107142	3.07822e-07	81	51.2174	33	27
20831	histone-lysine n-methyltransferase setmar-like	163	gi|512906229|ref|XP_004926144.1|PREDICTED: histone-lysine N-methyltransferase SETMAR-like [Bombyx mori]	XP_004926144	1.45029e-07	64	53.5286	53	34
20872	histone-lysine n-methyltransferase setmar-like	150	gi|512923258|ref|XP_004930310.1|PREDICTED: histone-lysine N-methyltransferase SETMAR-like [Bombyx mori]	XP_004930310	8.22798e-07	64	51.6026	54	35
20944	histone-lysine n-methyltransferase setmar-like	578	gi|512923258|ref|XP_004930310.1|PREDICTED: histone-lysine N-methyltransferase SETMAR-like [Bombyx mori]	XP_004930310	1.18585e-07	56	58.151	79	45
20945	histone-lysine n-methyltransferase setmar-like	148	gi|524894881|ref|XP_005103931.1|PREDICTED: histone-lysine N-methyltransferase SETMAR-like [Aplysia californica]	XP_005103931	3.21501e-08	71	54.6842	45	32
20974	histone-lysine n-methyltransferase setmar-like	180	gi|512906229|ref|XP_004926144.1|PREDICTED: histone-lysine N-methyltransferase SETMAR-like [Bombyx mori]	XP_004926144	6.40821e-07	64	51.6026	50	32
24485	histone-lysine n-methyltransferase setmar-like	279	gi|383863491|ref|XP_003707214.1|PREDICTED: histone-lysine N-methyltransferase SETMAR-like [Megachile rotundata]	XP_003707214	8.1494e-09	77	60.4622	44	34
24606	histone-lysine n-methyltransferase setmar-like	340	gi|83728483|gb|ABC41931.1|transposase, partial [Sitodiplosis mosellana]	ABC41931	2.70549e-17	70	80.8777	68	48
24662	histone-lysine n-methyltransferase setmar-like	170	gi|383861648|ref|XP_003706297.1|PREDICTED: protein toll-like [Megachile rotundata]	XP_003706297	1.60819e-14	78	76.6406	52	41
24674	histone-lysine n-methyltransferase setmar-like	116	gi|189310193|emb|CAP20054.1|transposase [Portunus pelagicus]	CAP20054	1.50455e-07	76	54.299	38	29
24808	histone-lysine n-methyltransferase setmar-like	208	gi|512914217|ref|XP_004928087.1|PREDICTED: histone-lysine N-methyltransferase SETMAR-like [Bombyx mori]	XP_004928087	1.23163e-08	61	56.9954	60	37
24870	histone-lysine n-methyltransferase setmar-like	165	gi|62198652|gb|AAX76613.1|transposase [Trimerotropis pallidipennis]	AAX76613	2.50632e-11	73	63.1586	45	33
29905	histone-lysine n-methyltransferase setmar-like	274	gi|449665959|ref|XP_004206255.1|PREDICTED: histone-lysine N-methyltransferase SETMAR-like [Hydra magnipapillata]	XP_004206255	1.97975e-07	62	54.299	51	32
29919	histone-lysine n-methyltransferase setmar-like	884	gi|449665959|ref|XP_004206255.1|PREDICTED: histone-lysine N-methyltransferase SETMAR-like [Hydra magnipapillata]	XP_004206255	1.12911e-09	66	64.6994	65	43
29937	histone-lysine n-methyltransferase setmar-like	212	gi|449681042|ref|XP_004209735.1|PREDICTED: histone-lysine N-methyltransferase SETMAR-like [Hydra magnipapillata]	XP_004209735	2.0504e-07	59	53.1434	71	42
30753	histone-lysine n-methyltransferase setmar-like	299	gi|327274190|ref|XP_003221861.1|PREDICTED: hypothetical protein LOC100567984 [Anolis carolinensis]	XP_003221861	3.87786e-17	79	80.4925	59	47
30769	histone-lysine n-methyltransferase setmar-like	558	gi|383854146|ref|XP_003702583.1|PREDICTED: histone-lysine N-methyltransferase SETMAR-like [Megachile rotundata]	XP_003702583	6.42165e-14	63	51.9878	69	44
30795	histone-lysine n-methyltransferase setmar-like	189	gi|512906229|ref|XP_004926144.1|PREDICTED: histone-lysine N-methyltransferase SETMAR-like [Bombyx mori]	XP_004926144	9.80717e-07	69	51.2174	43	30
30797	histone-lysine n-methyltransferase setmar-like	110	gi|524894881|ref|XP_005103931.1|PREDICTED: histone-lysine N-methyltransferase SETMAR-like [Aplysia californica]	XP_005103931	7.92024e-07	76	50.0618	34	26
30822	histone-lysine n-methyltransferase setmar-like	201	gi|307211259|gb|EFN87445.1|Putative uncharacterized protein FLJ37770 [Harpegnathos saltator]	EFN87445	3.14049e-09	60	57.7658	66	40
30956	histone-lysine n-methyltransferase setmar-like	245	gi|449671012|ref|XP_004207410.1|PREDICTED: uncharacterized protein LOC101236796 [Hydra magnipapillata]	XP_004207410	1.4469e-11	70	68.5514	64	45
46497	histone-lysine n-methyltransferase setmar-like	151	gi|383863436|ref|XP_003707187.1|PREDICTED: histone-lysine N-methyltransferase SETMAR-like [Megachile rotundata]	XP_003707187	1.90215e-08	76	57.3806	43	33
46522	histone-lysine n-methyltransferase setmar-like	266	gi|449677632|ref|XP_004208894.1|PREDICTED: histone-lysine N-methyltransferase SETMAR-like [Hydra magnipapillata]	XP_004208894	1.98698e-11	56	65.0846	89	50
46526	histone-lysine n-methyltransferase setmar-like	175	gi|449668492|ref|XP_002159828.2|PREDICTED: meckelin-like [Hydra magnipapillata]	XP_002159828	5.8111e-08	62	57.3806	56	35
46612	histone-lysine n-methyltransferase setmar-like	175	gi|383863436|ref|XP_003707187.1|PREDICTED: histone-lysine N-methyltransferase SETMAR-like [Megachile rotundata]	XP_003707187	5.32215e-12	74	67.0106	58	43
46629	histone-lysine n-methyltransferase setmar-like	279	gi|383854146|ref|XP_003702583.1|PREDICTED: histone-lysine N-methyltransferase SETMAR-like [Megachile rotundata]	XP_003702583	2.17738e-12	79	61.6178	48	38
46652	histone-lysine n-methyltransferase setmar-like	170	gi|383863491|ref|XP_003707214.1|PREDICTED: histone-lysine N-methyltransferase SETMAR-like [Megachile rotundata]	XP_003707214	2.02131e-13	77	71.633	61	47
46666	histone-lysine n-methyltransferase setmar-like	176	gi|307180535|gb|EFN68500.1|Histone-lysine N-methyltransferase SETMAR [Camponotus floridanus]	EFN68500	2.65894e-08	69	55.4546	59	41
46668	histone-lysine n-methyltransferase setmar-like	150	gi|383863491|ref|XP_003707214.1|PREDICTED: histone-lysine N-methyltransferase SETMAR-like [Megachile rotundata]	XP_003707214	2.69137e-07	78	54.299	42	33
46675	histone-lysine n-methyltransferase setmar-like	166	gi|307180535|gb|EFN68500.1|Histone-lysine N-methyltransferase SETMAR [Camponotus floridanus]	EFN68500	3.46448e-11	73	63.1586	57	42
46745	histone-lysine n-methyltransferase setmar-like	218	gi|383863436|ref|XP_003707187.1|PREDICTED: histone-lysine N-methyltransferase SETMAR-like [Megachile rotundata]	XP_003707187	2.74504e-14	73	73.9442	71	52
48619	histone-lysine n-methyltransferase setmar-like	3680	gi|449671012|ref|XP_004207410.1|PREDICTED: uncharacterized protein LOC101236796 [Hydra magnipapillata]	XP_004207410	1.63411e-12	45	81.2629	190	87
48667	histone-lysine n-methyltransferase setmar-like	251	gi|307176478|gb|EFN66014.1|Putative uncharacterized protein FLJ37770 [Camponotus floridanus]	EFN66014	4.20625e-09	67	53.5286	55	37
48718	histone-lysine n-methyltransferase setmar-like	174	gi|383863436|ref|XP_003707187.1|PREDICTED: histone-lysine N-methyltransferase SETMAR-like [Megachile rotundata]	XP_003707187	2.56853e-07	67	54.299	52	35
48727	histone-lysine n-methyltransferase setmar-like	245	gi|383861648|ref|XP_003706297.1|PREDICTED: protein toll-like [Megachile rotundata]	XP_003706297	1.67558e-07	58	56.9954	72	42
48740	histone-lysine n-methyltransferase setmar-like	110	gi|383860684|ref|XP_003705819.1|PREDICTED: histone-lysine N-methyltransferase SETMAR-like [Megachile rotundata]	XP_003705819	1.78134e-07	80	53.9138	36	29
48743	histone-lysine n-methyltransferase setmar-like	492	gi|383854146|ref|XP_003702583.1|PREDICTED: histone-lysine N-methyltransferase SETMAR-like [Megachile rotundata]	XP_003702583	9.75432e-11	50	67.3958	171	86
48768	histone-lysine n-methyltransferase setmar-like	236	gi|383860684|ref|XP_003705819.1|PREDICTED: histone-lysine N-methyltransferase SETMAR-like [Megachile rotundata]	XP_003705819	1.31758e-12	80	69.707	52	42
48792	histone-lysine n-methyltransferase setmar-like	101	gi|383861648|ref|XP_003706297.1|PREDICTED: protein toll-like [Megachile rotundata]	XP_003706297	8.2537e-09	90	58.9214	33	30
48809	histone-lysine n-methyltransferase setmar-like	254	gi|383861648|ref|XP_003706297.1|PREDICTED: protein toll-like [Megachile rotundata]	XP_003706297	8.22542e-12	76	59.6918	43	33
48829	histone-lysine n-methyltransferase setmar-like	181	gi|383863436|ref|XP_003707187.1|PREDICTED: histone-lysine N-methyltransferase SETMAR-like [Megachile rotundata]	XP_003707187	1.93771e-07	67	43.1282	40	27
48845	histone-lysine n-methyltransferase setmar-like	185	gi|383863436|ref|XP_003707187.1|PREDICTED: histone-lysine N-methyltransferase SETMAR-like [Megachile rotundata]	XP_003707187	1.4364e-09	63	60.8474	60	38
48848	histone-lysine n-methyltransferase setmar-like	126	gi|383860684|ref|XP_003705819.1|PREDICTED: histone-lysine N-methyltransferase SETMAR-like [Megachile rotundata]	XP_003705819	2.79158e-08	75	56.225	41	31
48853	histone-lysine n-methyltransferase setmar-like	160	gi|383860684|ref|XP_003705819.1|PREDICTED: histone-lysine N-methyltransferase SETMAR-like [Megachile rotundata]	XP_003705819	7.06816e-08	74	55.8398	47	35
48869	histone-lysine n-methyltransferase setmar-like	508	gi|383863436|ref|XP_003707187.1|PREDICTED: histone-lysine N-methyltransferase SETMAR-like [Megachile rotundata]	XP_003707187	2.36486e-09	58	45.8246	58	34
48870	histone-lysine n-methyltransferase setmar-like	160	gi|383863436|ref|XP_003707187.1|PREDICTED: histone-lysine N-methyltransferase SETMAR-like [Megachile rotundata]	XP_003707187	1.70088e-08	75	57.3806	52	39
48873	histone-lysine n-methyltransferase setmar-like	243	gi|83728483|gb|ABC41931.1|transposase, partial [Sitodiplosis mosellana]	ABC41931	4.15324e-12	61	65.855	72	44
48880	histone-lysine n-methyltransferase setmar-like	157	gi|383863436|ref|XP_003707187.1|PREDICTED: histone-lysine N-methyltransferase SETMAR-like [Megachile rotundata]	XP_003707187	3.60138e-07	69	53.9138	46	32
48905	histone-lysine n-methyltransferase setmar-like	1028	gi|307173537|gb|EFN64442.1|hypothetical protein EAG_07206 [Camponotus floridanus]	EFN64442	2.74393e-18	78	87.0409	65	51
48936	histone-lysine n-methyltransferase setmar-like	299	gi|83728483|gb|ABC41931.1|transposase, partial [Sitodiplosis mosellana]	ABC41931	1.1688e-17	64	81.2629	76	49
48948	histone-lysine n-methyltransferase setmar-like	191	gi|383860684|ref|XP_003705819.1|PREDICTED: histone-lysine N-methyltransferase SETMAR-like [Megachile rotundata]	XP_003705819	2.95469e-12	77	68.1662	62	48
48969	histone-lysine n-methyltransferase setmar-like	282	gi|307176478|gb|EFN66014.1|Putative uncharacterized protein FLJ37770 [Camponotus floridanus]	EFN66014	7.43986e-09	64	44.669	42	27
48974	histone-lysine n-methyltransferase setmar-like	178	gi|383863491|ref|XP_003707214.1|PREDICTED: histone-lysine N-methyltransferase SETMAR-like [Megachile rotundata]	XP_003707214	5.27683e-08	90	56.6102	31	28
49006	histone-lysine n-methyltransferase setmar-like	152	gi|383860684|ref|XP_003705819.1|PREDICTED: histone-lysine N-methyltransferase SETMAR-like [Megachile rotundata]	XP_003705819	2.93966e-08	73	56.6102	46	34
49014	histone-lysine n-methyltransferase setmar-like	175	gi|383860684|ref|XP_003705819.1|PREDICTED: histone-lysine N-methyltransferase SETMAR-like [Megachile rotundata]	XP_003705819	1.10144e-08	75	58.151	48	36
49017	histone-lysine n-methyltransferase setmar-like	183	gi|383854146|ref|XP_003702583.1|PREDICTED: histone-lysine N-methyltransferase SETMAR-like [Megachile rotundata]	XP_003702583	1.63978e-14	75	74.3294	57	43
49023	histone-lysine n-methyltransferase setmar-like	135	gi|383863436|ref|XP_003707187.1|PREDICTED: histone-lysine N-methyltransferase SETMAR-like [Megachile rotundata]	XP_003707187	9.067e-07	73	52.373	45	33
49031	histone-lysine n-methyltransferase setmar-like	164	gi|383863491|ref|XP_003707214.1|PREDICTED: histone-lysine N-methyltransferase SETMAR-like [Megachile rotundata]	XP_003707214	2.0973e-09	73	60.4622	42	31
49035	histone-lysine n-methyltransferase setmar-like	117	gi|207287875|gb|ACI23536.1|putative transposase, partial [Dermacentor variabilis]	ACI23536	2.50633e-13	87	66.2402	39	34
49046	histone-lysine n-methyltransferase setmar-like	449	gi|383860684|ref|XP_003705819.1|PREDICTED: histone-lysine N-methyltransferase SETMAR-like [Megachile rotundata]	XP_003705819	1.46453e-09	53	45.8246	64	34
49052	histone-lysine n-methyltransferase setmar-like	217	gi|383861648|ref|XP_003706297.1|PREDICTED: protein toll-like [Megachile rotundata]	XP_003706297	1.58287e-11	87	56.6102	33	29
49089	histone-lysine n-methyltransferase setmar-like	551	gi|383854146|ref|XP_003702583.1|PREDICTED: histone-lysine N-methyltransferase SETMAR-like [Megachile rotundata]	XP_003702583	7.94557e-13	66	73.559	81	54
49101	histone-lysine n-methyltransferase setmar-like	101	gi|383861648|ref|XP_003706297.1|PREDICTED: protein toll-like [Megachile rotundata]	XP_003706297	2.85477e-09	90	60.077	33	30
49106	histone-lysine n-methyltransferase setmar-like	168	gi|281353132|gb|EFB28716.1|hypothetical protein PANDA_003316 [Ailuropoda melanoleuca]	EFB28716	2.83964e-10	80	60.4622	55	44
49130	histone-lysine n-methyltransferase setmar-like	110	gi|383861648|ref|XP_003706297.1|PREDICTED: protein toll-like [Megachile rotundata]	XP_003706297	3.19206e-08	77	57.3806	36	28
49136	histone-lysine n-methyltransferase setmar-like	182	gi|83728483|gb|ABC41931.1|transposase, partial [Sitodiplosis mosellana]	ABC41931	1.93884e-11	68	63.5438	57	39
49145	histone-lysine n-methyltransferase setmar-like	213	gi|383863436|ref|XP_003707187.1|PREDICTED: histone-lysine N-methyltransferase SETMAR-like [Megachile rotundata]	XP_003707187	2.1238e-12	76	68.9366	52	40
49148	histone-lysine n-methyltransferase setmar-like	160	gi|83728483|gb|ABC41931.1|transposase, partial [Sitodiplosis mosellana]	ABC41931	9.53645e-10	67	58.5362	53	36
49201	histone-lysine n-methyltransferase setmar-like	113	gi|383863436|ref|XP_003707187.1|PREDICTED: histone-lysine N-methyltransferase SETMAR-like [Megachile rotundata]	XP_003707187	1.34874e-08	81	56.9954	37	30
49209	histone-lysine n-methyltransferase setmar-like	1509	gi|449671012|ref|XP_004207410.1|PREDICTED: uncharacterized protein LOC101236796 [Hydra magnipapillata]	XP_004207410	1.08236e-13	40	82.8037	290	117
49234	histone-lysine n-methyltransferase setmar-like	101	gi|383863436|ref|XP_003707187.1|PREDICTED: histone-lysine N-methyltransferase SETMAR-like [Megachile rotundata]	XP_003707187	1.44943e-08	87	56.6102	32	28
49239	histone-lysine n-methyltransferase setmar-like	241	gi|383863491|ref|XP_003707214.1|PREDICTED: histone-lysine N-methyltransferase SETMAR-like [Megachile rotundata]	XP_003707214	1.12706e-18	74	86.6557	83	62
49254	histone-lysine n-methyltransferase setmar-like	298	gi|383860684|ref|XP_003705819.1|PREDICTED: histone-lysine N-methyltransferase SETMAR-like [Megachile rotundata]	XP_003705819	1.07817e-09	74	62.3882	47	35
49261	histone-lysine n-methyltransferase setmar-like	211	gi|383860684|ref|XP_003705819.1|PREDICTED: histone-lysine N-methyltransferase SETMAR-like [Megachile rotundata]	XP_003705819	2.24994e-15	81	76.6406	60	49
49262	histone-lysine n-methyltransferase setmar-like	174	gi|383861648|ref|XP_003706297.1|PREDICTED: protein toll-like [Megachile rotundata]	XP_003706297	2.97654e-11	69	67.0106	56	39
54256	histone-lysine n-methyltransferase setmar-like	197	gi|307180535|gb|EFN68500.1|Histone-lysine N-methyltransferase SETMAR [Camponotus floridanus]	EFN68500	2.80833e-11	70	63.929	67	47
84792	histone-lysine n-methyltransferase setmar-like	210	gi|449665959|ref|XP_004206255.1|PREDICTED: histone-lysine N-methyltransferase SETMAR-like [Hydra magnipapillata]	XP_004206255	8.78087e-07	68	51.6026	45	31
84798	histone-lysine n-methyltransferase setmar-like	362	gi|449665959|ref|XP_004206255.1|PREDICTED: histone-lysine N-methyltransferase SETMAR-like [Hydra magnipapillata]	XP_004206255	1.94819e-11	63	66.2402	63	40
84826	histone-lysine n-methyltransferase setmar-like	141	gi|512923258|ref|XP_004930310.1|PREDICTED: histone-lysine N-methyltransferase SETMAR-like [Bombyx mori]	XP_004930310	1.41574e-07	60	53.5286	43	26
84892	histone-lysine n-methyltransferase setmar-like	201	gi|383863491|ref|XP_003707214.1|PREDICTED: histone-lysine N-methyltransferase SETMAR-like [Megachile rotundata]	XP_003707214	6.22091e-11	65	45.8246	38	25
84903	histone-lysine n-methyltransferase setmar-like	371	gi|449665959|ref|XP_004206255.1|PREDICTED: histone-lysine N-methyltransferase SETMAR-like [Hydra magnipapillata]	XP_004206255	6.0751e-10	59	62.3882	66	39
84905	histone-lysine n-methyltransferase setmar-like	170	gi|449665959|ref|XP_004206255.1|PREDICTED: histone-lysine N-methyltransferase SETMAR-like [Hydra magnipapillata]	XP_004206255	5.35923e-09	66	57.3806	54	36
84921	histone-lysine n-methyltransferase setmar-like	181	gi|383863491|ref|XP_003707214.1|PREDICTED: histone-lysine N-methyltransferase SETMAR-like [Megachile rotundata]	XP_003707214	1.68383e-07	65	55.4546	41	27
84949	histone-lysine n-methyltransferase setmar-like	339	gi|449681042|ref|XP_004209735.1|PREDICTED: histone-lysine N-methyltransferase SETMAR-like [Hydra magnipapillata]	XP_004209735	5.10861e-07	52	53.1434	89	47
84958	histone-lysine n-methyltransferase setmar-like	190	gi|307208297|gb|EFN85722.1|Putative uncharacterized protein FLJ37770 [Harpegnathos saltator]	EFN85722	1.68341e-15	66	73.9442	60	40
84992	histone-lysine n-methyltransferase setmar-like	155	gi|449665959|ref|XP_004206255.1|PREDICTED: histone-lysine N-methyltransferase SETMAR-like [Hydra magnipapillata]	XP_004206255	4.70863e-09	68	57.3806	50	34
85040	histone-lysine n-methyltransferase setmar-like	145	gi|383860684|ref|XP_003705819.1|PREDICTED: histone-lysine N-methyltransferase SETMAR-like [Megachile rotundata]	XP_003705819	6.00754e-08	72	55.8398	47	34
85092	histone-lysine n-methyltransferase setmar-like	194	gi|449665959|ref|XP_004206255.1|PREDICTED: histone-lysine N-methyltransferase SETMAR-like [Hydra magnipapillata]	XP_004206255	6.94438e-07	62	51.6026	56	35
85093	histone-lysine n-methyltransferase setmar-like	271	gi|449669375|ref|XP_004207005.1|PREDICTED: histone-lysine N-methyltransferase SETMAR-like [Hydra magnipapillata]	XP_004207005	4.80479e-11	57	64.6994	71	41
85109	histone-lysine n-methyltransferase setmar-like	151	gi|221111748|ref|XP_002160040.1|PREDICTED: histone-lysine N-methyltransferase SETMAR-like [Hydra magnipapillata]	XP_002160040	9.83984e-09	76	58.151	38	29
85112	histone-lysine n-methyltransferase setmar-like	495	gi|449665959|ref|XP_004206255.1|PREDICTED: histone-lysine N-methyltransferase SETMAR-like [Hydra magnipapillata]	XP_004206255	1.68548e-07	53	56.225	77	41
85192	histone-lysine n-methyltransferase setmar-like	205	gi|449665959|ref|XP_004206255.1|PREDICTED: histone-lysine N-methyltransferase SETMAR-like [Hydra magnipapillata]	XP_004206255	1.46972e-09	70	59.3066	51	36
104578	histone-lysine n-methyltransferase setmar-like	159	gi|449681042|ref|XP_004209735.1|PREDICTED: histone-lysine N-methyltransferase SETMAR-like [Hydra magnipapillata]	XP_004209735	1.66516e-08	70	55.4546	47	33
105168	histone-lysine n-methyltransferase setmar-like	463	gi|327266924|ref|XP_003218253.1|PREDICTED: histone-lysine N-methyltransferase SETMAR-like [Anolis carolinensis]	XP_003218253	1.71798e-07	68	58.151	51	35
105305	histone-lysine n-methyltransferase setmar-like	244	gi|56310220|emb|CAD45367.1|transposase [Bythograea thermydron]	CAD45367	2.36596e-07	59	43.8986	42	25
105336	histone-lysine n-methyltransferase setmar-like	1374	gi|327266924|ref|XP_003218253.1|PREDICTED: histone-lysine N-methyltransferase SETMAR-like [Anolis carolinensis]	XP_003218253	1.78573e-08	59	65.0846	72	43
105361	histone-lysine n-methyltransferase setmar-like	153	gi|524868725|ref|XP_005091162.1|PREDICTED: histone-lysine N-methyltransferase SETMAR-like [Aplysia californica]	XP_005091162	1.58847e-10	68	60.8474	50	34
105523	histone-lysine n-methyltransferase setmar-like	111	gi|524899379|ref|XP_005106122.1|PREDICTED: histone-lysine N-methyltransferase SETMAR-like [Aplysia californica]	XP_005106122	1.23239e-10	84	60.4622	33	28
105583	histone-lysine n-methyltransferase setmar-like	154	gi|524892525|ref|XP_005102790.1|PREDICTED: histone-lysine N-methyltransferase SETMAR-like [Aplysia californica]	XP_005102790	1.3788e-07	60	52.7582	56	34
105707	histone-lysine n-methyltransferase setmar-like	102	gi|512914217|ref|XP_004928087.1|PREDICTED: histone-lysine N-methyltransferase SETMAR-like [Bombyx mori]	XP_004928087	4.44332e-07	85	50.8322	34	29
105821	histone-lysine n-methyltransferase setmar-like	361	gi|512923258|ref|XP_004930310.1|PREDICTED: histone-lysine N-methyltransferase SETMAR-like [Bombyx mori]	XP_004930310	2.61987e-09	53	60.8474	98	52
105993	histone-lysine n-methyltransferase setmar-like	143	gi|327281657|ref|XP_003225563.1|PREDICTED: histone-lysine N-methyltransferase SETMAR-like [Anolis carolinensis]	XP_003225563	7.86752e-08	77	54.299	44	34
106464	histone-lysine n-methyltransferase setmar-like	155	gi|62198652|gb|AAX76613.1|transposase [Trimerotropis pallidipennis]	AAX76613	9.34193e-12	72	63.929	50	36
106506	histone-lysine n-methyltransferase setmar-like	175	gi|328703830|ref|XP_003242319.1|PREDICTED: histone-lysine N-methyltransferase SETMAR-like [Acyrthosiphon pisum]	XP_003242319	5.18062e-07	73	53.5286	46	34
106551	histone-lysine n-methyltransferase setmar-like	302	gi|449691217|ref|XP_004212596.1|PREDICTED: uncharacterized protein LOC101239283 [Hydra magnipapillata]	XP_004212596	3.64358e-26	77	105.916	87	67
106596	histone-lysine n-methyltransferase setmar-like	318	gi|327266924|ref|XP_003218253.1|PREDICTED: histone-lysine N-methyltransferase SETMAR-like [Anolis carolinensis]	XP_003218253	8.96313e-08	57	57.7658	92	53
106973	histone-lysine n-methyltransferase setmar-like	437	gi|449681042|ref|XP_004209735.1|PREDICTED: histone-lysine N-methyltransferase SETMAR-like [Hydra magnipapillata]	XP_004209735	9.25297e-08	61	55.8398	59	36
107194	histone-lysine n-methyltransferase setmar-like	159	gi|524892525|ref|XP_005102790.1|PREDICTED: histone-lysine N-methyltransferase SETMAR-like [Aplysia californica]	XP_005102790	4.5408e-08	84	54.299	33	28
107471	histone-lysine n-methyltransferase setmar-like	159	gi|524899379|ref|XP_005106122.1|PREDICTED: histone-lysine N-methyltransferase SETMAR-like [Aplysia californica]	XP_005106122	2.13032e-07	76	52.373	34	26
107484	histone-lysine n-methyltransferase setmar-like	173	gi|327264493|ref|XP_003217048.1|PREDICTED: histone-lysine N-methyltransferase SETMAR-like [Anolis carolinensis]	XP_003217048	1.01537e-07	59	54.6842	57	34
107773	histone-lysine n-methyltransferase setmar-like	148	gi|327281657|ref|XP_003225563.1|PREDICTED: histone-lysine N-methyltransferase SETMAR-like [Anolis carolinensis]	XP_003225563	4.09255e-07	71	52.373	42	30
107784	histone-lysine n-methyltransferase setmar-like	195	gi|449687533|ref|XP_004211479.1|PREDICTED: histone-lysine N-methyltransferase SETMAR-like [Hydra magnipapillata]	XP_004211479	7.40921e-07	60	52.7582	55	33
107807	histone-lysine n-methyltransferase setmar-like	144	gi|449665959|ref|XP_004206255.1|PREDICTED: histone-lysine N-methyltransferase SETMAR-like [Hydra magnipapillata]	XP_004206255	1.69276e-07	72	52.7582	37	27
107848	histone-lysine n-methyltransferase setmar-like	205	gi|449687533|ref|XP_004211479.1|PREDICTED: histone-lysine N-methyltransferase SETMAR-like [Hydra magnipapillata]	XP_004211479	1.04121e-08	64	57.7658	62	40
107936	histone-lysine n-methyltransferase setmar-like	190	gi|449677632|ref|XP_004208894.1|PREDICTED: histone-lysine N-methyltransferase SETMAR-like [Hydra magnipapillata]	XP_004208894	4.67629e-07	61	51.9878	62	38
107986	histone-lysine n-methyltransferase setmar-like	425	gi|1399036|gb|AAB17945.1|mariner transposase [Ceratitis capitata]	AAB17945	3.69474e-11	47	55.8398	102	48
108020	histone-lysine n-methyltransferase setmar-like	160	gi|383863491|ref|XP_003707214.1|PREDICTED: histone-lysine N-methyltransferase SETMAR-like [Megachile rotundata]	XP_003707214	2.19154e-07	82	54.6842	35	29
108021	histone-lysine n-methyltransferase setmar-like	372	gi|449675601|ref|XP_004208449.1|PREDICTED: histone-lysine N-methyltransferase SETMAR-like, partial [Hydra magnipapillata]	XP_004208449	1.61786e-09	51	63.1586	92	47
108038	histone-lysine n-methyltransferase setmar-like	178	gi|332020716|gb|EGI61121.1|Histone-lysine N-methyltransferase SETMAR [Acromyrmex echinatior]	EGI61121	7.48917e-09	63	56.6102	58	37
108087	histone-lysine n-methyltransferase setmar-like	135	gi|449681042|ref|XP_004209735.1|PREDICTED: histone-lysine N-methyltransferase SETMAR-like [Hydra magnipapillata]	XP_004209735	2.18195e-07	70	51.9878	44	31
108095	histone-lysine n-methyltransferase setmar-like	544	gi|449665959|ref|XP_004206255.1|PREDICTED: histone-lysine N-methyltransferase SETMAR-like [Hydra magnipapillata]	XP_004206255	5.0395e-10	64	63.5438	77	50
108129	histone-lysine n-methyltransferase setmar-like	462	gi|449665959|ref|XP_004206255.1|PREDICTED: histone-lysine N-methyltransferase SETMAR-like [Hydra magnipapillata]	XP_004206255	1.3096e-09	57	62.003	75	43
108181	histone-lysine n-methyltransferase setmar-like	180	gi|449665959|ref|XP_004206255.1|PREDICTED: histone-lysine N-methyltransferase SETMAR-like [Hydra magnipapillata]	XP_004206255	3.24137e-09	67	58.151	56	38
108183	histone-lysine n-methyltransferase setmar-like	179	gi|449687533|ref|XP_004211479.1|PREDICTED: histone-lysine N-methyltransferase SETMAR-like [Hydra magnipapillata]	XP_004211479	1.6159e-07	61	54.299	55	34
108245	histone-lysine n-methyltransferase setmar-like	118	gi|307205869|gb|EFN84041.1|Histone-lysine N-methyltransferase SETMAR [Harpegnathos saltator]	EFN84041	3.16313e-12	83	63.929	43	36
108284	histone-lysine n-methyltransferase setmar-like	100	gi|449675601|ref|XP_004208449.1|PREDICTED: histone-lysine N-methyltransferase SETMAR-like, partial [Hydra magnipapillata]	XP_004208449	4.88514e-08	87	55.4546	33	29
108305	histone-lysine n-methyltransferase setmar-like	519	gi|449665959|ref|XP_004206255.1|PREDICTED: histone-lysine N-methyltransferase SETMAR-like [Hydra magnipapillata]	XP_004206255	3.86982e-07	70	42.3578	37	26
108315	histone-lysine n-methyltransferase setmar-like	296	gi|449665959|ref|XP_004206255.1|PREDICTED: histone-lysine N-methyltransferase SETMAR-like [Hydra magnipapillata]	XP_004206255	9.69182e-09	59	54.299	61	36
108357	histone-lysine n-methyltransferase setmar-like	162	gi|449677632|ref|XP_004208894.1|PREDICTED: histone-lysine N-methyltransferase SETMAR-like [Hydra magnipapillata]	XP_004208894	6.50344e-07	66	51.2174	50	33
108363	histone-lysine n-methyltransferase setmar-like	165	gi|449687533|ref|XP_004211479.1|PREDICTED: histone-lysine N-methyltransferase SETMAR-like [Hydra magnipapillata]	XP_004211479	9.1779e-09	67	57.3806	53	36
108370	histone-lysine n-methyltransferase setmar-like	296	gi|449677632|ref|XP_004208894.1|PREDICTED: histone-lysine N-methyltransferase SETMAR-like [Hydra magnipapillata]	XP_004208894	9.20127e-07	52	52.373	91	48
108374	histone-lysine n-methyltransferase setmar-like	196	gi|221111748|ref|XP_002160040.1|PREDICTED: histone-lysine N-methyltransferase SETMAR-like [Hydra magnipapillata]	XP_002160040	3.29509e-09	59	60.077	64	38
108375	histone-lysine n-methyltransferase setmar-like	329	gi|383865341|ref|XP_003708133.1|PREDICTED: histone-lysine N-methyltransferase SETMAR-like, partial [Megachile rotundata]	XP_003708133	5.90707e-09	63	60.4622	77	49
108395	histone-lysine n-methyltransferase setmar-like	174	gi|449677632|ref|XP_004208894.1|PREDICTED: histone-lysine N-methyltransferase SETMAR-like [Hydra magnipapillata]	XP_004208894	1.85316e-07	59	53.1434	54	32
Sg_CNS_NA4Plus17725	histone-lysine n-methyltransferase setmar-like	472	gi|383863436|ref|XP_003707187.1|PREDICTED: histone-lysine N-methyltransferase SETMAR-like [Megachile rotundata]	XP_003707187	8.43467e-09	62	61.6178	87	54
Sg_CNS_NA4Plus21565	histone-lysine n-methyltransferase setmar-like	579	gi|449671012|ref|XP_004207410.1|PREDICTED: uncharacterized protein LOC101236796 [Hydra magnipapillata]	XP_004207410	2.13661e-09	73	47.7506	41	30
Sg_CNS_NA4Plus2314	histone-lysine n-methyltransferase setmar-like	3995	gi|383860684|ref|XP_003705819.1|PREDICTED: histone-lysine N-methyltransferase SETMAR-like [Megachile rotundata]	XP_003705819	2.30159e-12	53	58.5362	114	61
Sg_CNS_NA4Plus25991	histone-lysine n-methyltransferase setmar-like	757	gi|449677946|ref|XP_004208958.1|PREDICTED: histone-lysine N-methyltransferase SETMAR-like [Hydra magnipapillata]	XP_004208958	1.08302e-07	37	60.4622	240	91
Sg_CNS_NA4Plus28729	histone-lysine n-methyltransferase setmar-like	916	gi|449677649|ref|XP_004208896.1|PREDICTED: histone-lysine N-methyltransferase SETMAR-like [Hydra magnipapillata]	XP_004208896	7.44461e-07	44	57.3806	179	79
Sg_CNS_NA4Plus30013	histone-lysine n-methyltransferase setmar-like	1014	gi|383863491|ref|XP_003707214.1|PREDICTED: histone-lysine N-methyltransferase SETMAR-like [Megachile rotundata]	XP_003707214	8.75801e-10	66	46.595	50	33
Sg_CNS_NA4Plus338	histone-lysine n-methyltransferase setmar-like	1209	gi|307176478|gb|EFN66014.1|Putative uncharacterized protein FLJ37770 [Camponotus floridanus]	EFN66014	2.80015e-17	72	87.8113	76	55
Sg_CNS_NA4Plus35579	histone-lysine n-methyltransferase setmar-like	2104	gi|449677946|ref|XP_004208958.1|PREDICTED: histone-lysine N-methyltransferase SETMAR-like [Hydra magnipapillata]	XP_004208958	1.56095e-07	55	46.595	79	44
Sg_CNS_NA4Plus4971	histone-lysine n-methyltransferase setmar-like	158	gi|2564431|gb|AAC28159.1|mariner transposase [Pycnoscelus surinamensis]	AAC28159	1.83222e-14	82	72.0182	52	43
Sg_CNS_NA4Plus5893	histone-lysine n-methyltransferase setmar-like	166	gi|332029332|gb|EGI69315.1|FLJ37770-like protein [Acromyrmex echinatior]	EGI69315	2.96537e-07	67	52.373	55	37
1407	histone-lysine n-methyltransferase setmar- partial	223	gi|383857943|ref|XP_003704463.1|PREDICTED: histone-lysine N-methyltransferase SETMAR-like, partial [Megachile rotundata]	XP_003704463	3.4435e-07	73	46.2098	38	28
10136	histone-lysine n-methyltransferase setmar- partial	142	gi|307213271|gb|EFN88747.1|Putative uncharacterized protein FLJ37770 [Harpegnathos saltator]	EFN88747	3.49324e-09	75	56.225	45	34
15985	histone-lysine n-methyltransferase setmar- partial	154	gi|307215464|gb|EFN90124.1|hypothetical protein EAI_08366 [Harpegnathos saltator]	EFN90124	3.70201e-07	66	50.8322	50	33
16020	histone-lysine n-methyltransferase setmar- partial	156	gi|449672071|ref|XP_004207626.1|PREDICTED: histone-lysine N-methyltransferase SETMAR-like, partial [Hydra magnipapillata]	XP_004207626	1.7179e-07	66	54.299	50	33
16029	histone-lysine n-methyltransferase setmar- partial	845	gi|449672071|ref|XP_004207626.1|PREDICTED: histone-lysine N-methyltransferase SETMAR-like, partial [Hydra magnipapillata]	XP_004207626	6.21255e-10	57	67.0106	87	50
84787	histone-lysine n-methyltransferase setmar- partial	174	gi|383864057|ref|XP_003707496.1|PREDICTED: histone-lysine N-methyltransferase SETMAR-like, partial [Megachile rotundata]	XP_003707496	2.34965e-07	69	52.373	46	32
Sg_CNS_NA4Plus28082	histone-lysine n-methyltransferase setmar- partial	874	gi|383857943|ref|XP_003704463.1|PREDICTED: histone-lysine N-methyltransferase SETMAR-like, partial [Megachile rotundata]	XP_003704463	3.01695e-19	61	72.4034	91	56
18266	hypothetical protein	246	gi|506968955|gb|AGM32821.1|hypothetical protein [Coptotermes formosanus]	AGM32821	4.24504e-08	58	55.4546	70	41
18468	hypothetical protein	383	gi|506968955|gb|AGM32821.1|hypothetical protein [Coptotermes formosanus]	AGM32821	5.69819e-10	54	62.003	111	61
18671	hypothetical protein	160	gi|223268545|emb|CAX36785.1|hypothetical protein [Papilio dardanus]	CAX36785	7.57116e-08	62	54.299	50	31
18711	hypothetical protein	265	gi|223268545|emb|CAX36785.1|hypothetical protein [Papilio dardanus]	CAX36785	8.52792e-08	66	55.4546	48	32
18798	hypothetical protein	450	gi|506968955|gb|AGM32821.1|hypothetical protein [Coptotermes formosanus]	AGM32821	2.47257e-12	56	68.9366	116	66
19014	hypothetical protein	156	gi|223268545|emb|CAX36785.1|hypothetical protein [Papilio dardanus]	CAX36785	1.58324e-08	75	56.225	40	30
43164	hypothetical protein	172	gi|311063281|gb|ADP65804.1|hypothetical protein [Locusta migratoria]	ADP65804	5.46162e-16	94	77.411	38	36
45848	hypothetical protein	165	gi|77415586|emb|CAJ01462.1|hypothetical protein [Locusta migratoria]	CAJ01462	8.59101e-16	87	75.0998	47	41
48692	hypothetical protein	275	gi|324497843|gb|ADY39570.1|hypothetical protein [Hottentotta judaicus]	ADY39570	1.62101e-10	73	48.9062	38	28
48823	hypothetical protein	125	gi|324497843|gb|ADY39570.1|hypothetical protein [Hottentotta judaicus]	ADY39570	2.6276e-08	82	54.299	40	33
48893	hypothetical protein	170	gi|324497843|gb|ADY39570.1|hypothetical protein [Hottentotta judaicus]	ADY39570	2.3459e-07	73	52.373	45	33
48918	hypothetical protein	417	gi|324497843|gb|ADY39570.1|hypothetical protein [Hottentotta judaicus]	ADY39570	2.4236e-17	78	82.4185	60	47
49012	hypothetical protein	196	gi|324497843|gb|ADY39570.1|hypothetical protein [Hottentotta judaicus]	ADY39570	1.91234e-08	66	55.8398	60	40
49055	hypothetical protein	122	gi|324497843|gb|ADY39570.1|hypothetical protein [Hottentotta judaicus]	ADY39570	4.18561e-09	87	56.6102	40	35
49093	hypothetical protein	171	gi|324497843|gb|ADY39570.1|hypothetical protein [Hottentotta judaicus]	ADY39570	2.38246e-11	75	63.5438	49	37
49170	hypothetical protein	1071	gi|324497843|gb|ADY39570.1|hypothetical protein [Hottentotta judaicus]	ADY39570	3.04331e-11	76	69.3218	50	38
49187	hypothetical protein	120	gi|324497843|gb|ADY39570.1|hypothetical protein [Hottentotta judaicus]	ADY39570	6.15271e-08	79	53.5286	39	31
49222	hypothetical protein	155	gi|324497843|gb|ADY39570.1|hypothetical protein [Hottentotta judaicus]	ADY39570	5.80947e-14	78	70.0922	51	40
59434	hypothetical protein	966	gi|506965391|gb|AGM32086.1|hypothetical protein [Coptotermes formosanus]	AGM32086	1.78581e-08	52	62.003	122	64
77314	hypothetical protein	395	gi|506968413|gb|AGM32550.1|hypothetical protein [Coptotermes formosanus]	AGM32550	1.50058e-16	63	79.7221	91	58
88108	hypothetical protein	103	gi|77415598|emb|CAJ01468.1|hypothetical protein [Locusta migratoria]	CAJ01468	2.80606e-08	87	53.9138	32	28
88165	hypothetical protein	333	gi|77415586|emb|CAJ01462.1|hypothetical protein [Locusta migratoria]	CAJ01462	1.14608e-07	70	55.0694	48	34
88170	hypothetical protein	146	gi|77415620|emb|CAJ01479.1|hypothetical protein [Locusta migratoria]	CAJ01479	1.10597e-14	79	72.4034	48	38
93347	hypothetical protein	213	gi|77415620|emb|CAJ01479.1|hypothetical protein [Locusta migratoria]	CAJ01479	1.19646e-10	77	62.3882	53	41
93350	hypothetical protein	437	gi|77415600|emb|CAJ01469.1|hypothetical protein [Locusta migratoria]	CAJ01469	1.13638e-16	84	80.8777	51	43
108618	hypothetical protein	184	gi|77415598|emb|CAJ01468.1|hypothetical protein [Locusta migratoria]	CAJ01468	1.28668e-10	87	61.6178	39	34
Sg_CNS_NA4Plus1000	hypothetical protein	649	gi|133916482|emb|CAM36311.1|hypothetical protein [Thermobia domestica]	CAM36311	6.81869e-15	81	75.485	53	43
Sg_CNS_NA4Plus11613	hypothetical protein	267	gi|506968955|gb|AGM32821.1|hypothetical protein [Coptotermes formosanus]	AGM32821	1.34239e-07	57	54.299	71	41
Sg_CNS_NA4Plus11866	hypothetical protein	278	gi|324497843|gb|ADY39570.1|hypothetical protein [Hottentotta judaicus]	ADY39570	5.11316e-08	73	55.4546	42	31
Sg_CNS_NA4Plus11955	hypothetical protein	283	gi|133916482|emb|CAM36311.1|hypothetical protein [Thermobia domestica]	CAM36311	1.20987e-17	83	79.7221	53	44
Sg_CNS_NA4Plus1397	hypothetical protein	962	gi|506968927|gb|AGM32807.1|hypothetical protein [Coptotermes formosanus]	AGM32807	9.53618e-19	57	90.8929	163	93
Sg_CNS_NA4Plus1547	hypothetical protein	1184	gi|506968413|gb|AGM32550.1|hypothetical protein [Coptotermes formosanus]	AGM32550	9.45333e-14	62	76.6406	91	57
Sg_CNS_NA4Plus15493	hypothetical protein	412	gi|133916482|emb|CAM36311.1|hypothetical protein [Thermobia domestica]	CAM36311	5.23964e-09	90	58.151	33	30
Sg_CNS_NA4Plus26788	hypothetical protein	797	gi|506968927|gb|AGM32807.1|hypothetical protein [Coptotermes formosanus]	AGM32807	3.22604e-14	57	77.0258	127	73
Sg_CNS_NA4Plus27870	hypothetical protein	861	gi|506968927|gb|AGM32807.1|hypothetical protein [Coptotermes formosanus]	AGM32807	1.20891e-07	64	58.9214	77	50
Sg_CNS_NA4Plus35516	hypothetical protein	2073	gi|506965341|gb|AGM32061.1|hypothetical protein [Coptotermes formosanus]	AGM32061	1.83623e-20	69	97.0561	76	53
Sg_CNS_NA4Plus4055	hypothetical protein	150	gi|77415586|emb|CAJ01462.1|hypothetical protein [Locusta migratoria]	CAJ01462	9.56778e-15	90	72.0182	44	40
Sg_CNS_NA4Plus5498	hypothetical protein	163	gi|77415610|emb|CAJ01474.1|hypothetical protein [Locusta migratoria]	CAJ01474	2.76456e-08	82	54.6842	34	28
13823	hypothetical protein A306_15251	1318	gi|449266376|gb|EMC77429.1|hypothetical protein A306_15251 [Columba livia]	EMC77429	4.42685e-08	50	56.6102	90	45
14473	hypothetical protein A306_15251	776	gi|449266376|gb|EMC77429.1|hypothetical protein A306_15251 [Columba livia]	EMC77429	1.89223e-07	59	43.1282	59	35
27169	hypothetical protein A306_15251	1749	gi|449266376|gb|EMC77429.1|hypothetical protein A306_15251 [Columba livia]	EMC77429	8.04847e-07	57	55.4546	61	35
70479	hypothetical protein A306_15251	568	gi|449266376|gb|EMC77429.1|hypothetical protein A306_15251 [Columba livia]	EMC77429	1.76807e-09	57	64.3142	110	63
70533	hypothetical protein A306_15251	320	gi|449266376|gb|EMC77429.1|hypothetical protein A306_15251 [Columba livia]	EMC77429	1.1542e-11	60	67.781	94	57
70835	hypothetical protein A306_15251	393	gi|449266376|gb|EMC77429.1|hypothetical protein A306_15251 [Columba livia]	EMC77429	1.95307e-41	79	149.828	116	92
70858	hypothetical protein A306_15251	1438	gi|449266376|gb|EMC77429.1|hypothetical protein A306_15251 [Columba livia]	EMC77429	5.6743e-17	62	90.1225	110	69
108314	hypothetical protein A306_15251	224	gi|449266376|gb|EMC77429.1|hypothetical protein A306_15251 [Columba livia]	EMC77429	2.22907e-09	58	60.4622	73	43
Sg_CNS_NA4Plus11979	hypothetical protein A306_15251	283	gi|449266376|gb|EMC77429.1|hypothetical protein A306_15251 [Columba livia]	EMC77429	8.657e-15	63	75.8702	74	47
Sg_CNS_NA4Plus16904	hypothetical protein A306_15251	452	gi|449266376|gb|EMC77429.1|hypothetical protein A306_15251 [Columba livia]	EMC77429	5.06927e-08	55	58.9214	79	44
Sg_CNS_NA4Plus17675	hypothetical protein A306_15251	471	gi|449266376|gb|EMC77429.1|hypothetical protein A306_15251 [Columba livia]	EMC77429	7.50079e-07	59	55.8398	54	32
Sg_CNS_NA4Plus18429	hypothetical protein A306_15251	490	gi|449266376|gb|EMC77429.1|hypothetical protein A306_15251 [Columba livia]	EMC77429	4.09858e-16	74	82.0333	70	52
Sg_CNS_NA4Plus22193	hypothetical protein A306_15251	600	gi|449266376|gb|EMC77429.1|hypothetical protein A306_15251 [Columba livia]	EMC77429	3.86524e-08	67	60.4622	46	31
Sg_CNS_NA4Plus27250	hypothetical protein A306_15251	823	gi|449266376|gb|EMC77429.1|hypothetical protein A306_15251 [Columba livia]	EMC77429	3.41441e-07	57	59.3066	75	43
Sg_CNS_NA4Plus29802	hypothetical protein A306_15251	997	gi|449266376|gb|EMC77429.1|hypothetical protein A306_15251 [Columba livia]	EMC77429	8.68915e-09	55	64.6994	110	61
Sg_CNS_NA4Plus31350	hypothetical protein A306_15251	1138	gi|449266376|gb|EMC77429.1|hypothetical protein A306_15251 [Columba livia]	EMC77429	3.87801e-07	57	55.4546	61	35
Sg_CNS_NA4Plus32910	hypothetical protein A306_15251	1344	gi|449266376|gb|EMC77429.1|hypothetical protein A306_15251 [Columba livia]	EMC77429	8.65203e-22	76	103.605	86	66
Sg_CNS_NA4Plus33111	hypothetical protein A306_15251	1372	gi|449266376|gb|EMC77429.1|hypothetical protein A306_15251 [Columba livia]	EMC77429	1.71357e-28	79	122.865	93	74
Sg_CNS_NA4Plus35261	hypothetical protein A306_15251	1960	gi|449266376|gb|EMC77429.1|hypothetical protein A306_15251 [Columba livia]	EMC77429	4.24977e-14	58	60.077	75	44
Sg_CNS_NA4Plus35311	hypothetical protein A306_15251	1982	gi|449266376|gb|EMC77429.1|hypothetical protein A306_15251 [Columba livia]	EMC77429	5.88529e-07	57	55.4546	61	35
Sg_CNS_NA4Plus29603	hypothetical protein AaeL_AAEL001298	981	gi|157117291|ref|XP_001653015.1|hypothetical protein AaeL_AAEL001298 [Aedes aegypti] >gi|108883357|gb|EAT47582.1| AAEL001298-PA [Aedes aegypti]	XP_001653015	3.25757e-07	58	60.4622	87	51
81050	hypothetical protein AaeL_AAEL002820	255	gi|157132346|ref|XP_001656010.1|hypothetical protein AaeL_AAEL002820 [Aedes aegypti] >gi|108881705|gb|EAT45930.1| AAEL002820-PA [Aedes aegypti]	XP_001656010	4.25523e-10	82	64.6994	75	62
45624	hypothetical protein AaeL_AAEL004454	416	gi|157106232|ref|XP_001649230.1|hypothetical protein AaeL_AAEL004454 [Aedes aegypti] >gi|108879924|gb|EAT44149.1| AAEL004454-PA [Aedes aegypti]	XP_001649230	1.06305e-07	67	54.6842	49	33
Sg_CNS_NA4Plus33405	hypothetical protein AaeL_AAEL014757	1422	gi|157106919|ref|XP_001649543.1|hypothetical protein AaeL_AAEL014757 [Aedes aegypti] >gi|108868762|gb|EAT32987.1| AAEL014757-PA [Aedes aegypti]	XP_001649543	3.51964e-08	61	63.1586	103	63
82357	hypothetical protein AND_09323	963	gi|312378949|gb|EFR25373.1|hypothetical protein AND_09323 [Anopheles darlingi]	EFR25373	4.05169e-07	69	59.6918	59	41
4106	hypothetical protein Bm1_05560	221	gi|170573748|ref|XP_001892586.1|hypothetical protein Bm1_05560 [Brugia malayi] >gi|158601768|gb|EDP38582.1| hypothetical protein Bm1_05560 [Brugia malayi]	XP_001892586	8.6168e-12	85	64.3142	34	29
Sg_CNS_NA4Plus6877	hypothetical protein Bm1_11025	175	gi|170576554|ref|XP_001893676.1|hypothetical protein Bm1_11025 [Brugia malayi] >gi|158600182|gb|EDP37487.1| hypothetical protein Bm1_11025 [Brugia malayi]	XP_001893676	3.37313e-14	86	70.0922	38	33
98197	hypothetical protein BRAFLDRAFT_110004	541	gi|260782043|ref|XP_002586102.1|hypothetical protein BRAFLDRAFT_110004 [Branchiostoma floridae] >gi|229271192|gb|EEN42113.1| hypothetical protein BRAFLDRAFT_110004 [Branchiostoma floridae]	XP_002586102	6.18303e-08	50	46.9802	89	45
80115	hypothetical protein BRAFLDRAFT_220652	163	gi|260818791|ref|XP_002604566.1|hypothetical protein BRAFLDRAFT_220652 [Branchiostoma floridae] >gi|229289893|gb|EEN60577.1| hypothetical protein BRAFLDRAFT_220652 [Branchiostoma floridae]	XP_002604566	5.88623e-07	73	53.5286	42	31
89260	hypothetical protein BRAFLDRAFT_222970	504	gi|260805114|ref|XP_002597432.1|hypothetical protein BRAFLDRAFT_222970 [Branchiostoma floridae] >gi|229282697|gb|EEN53444.1| hypothetical protein BRAFLDRAFT_222970 [Branchiostoma floridae]	XP_002597432	1.92527e-07	52	55.8398	80	42
100511	hypothetical protein BRAFLDRAFT_257725	230	gi|260781208|ref|XP_002585713.1|hypothetical protein BRAFLDRAFT_257725 [Branchiostoma floridae] >gi|229270746|gb|EEN41724.1| hypothetical protein BRAFLDRAFT_257725 [Branchiostoma floridae]	XP_002585713	6.35569e-07	55	53.5286	81	45
101146	hypothetical protein BRAFLDRAFT_257725	222	gi|260781208|ref|XP_002585713.1|hypothetical protein BRAFLDRAFT_257725 [Branchiostoma floridae] >gi|229270746|gb|EEN41724.1| hypothetical protein BRAFLDRAFT_257725 [Branchiostoma floridae]	XP_002585713	5.24231e-07	56	53.5286	66	37
Sg_CNS_NA4Plus31575	hypothetical protein BRAFLDRAFT_74861	1161	gi|260825915|ref|XP_002607911.1|hypothetical protein BRAFLDRAFT_74861 [Branchiostoma floridae] >gi|229293261|gb|EEN63921.1| hypothetical protein BRAFLDRAFT_74861 [Branchiostoma floridae]	XP_002607911	5.415e-27	47	120.168	376	178
Sg_CNS_NA4Plus37376	hypothetical protein BRAFLDRAFT_74861	4302	gi|260825915|ref|XP_002607911.1|hypothetical protein BRAFLDRAFT_74861 [Branchiostoma floridae] >gi|229293261|gb|EEN63921.1| hypothetical protein BRAFLDRAFT_74861 [Branchiostoma floridae]	XP_002607911	1.27163e-36	46	156.377	517	238
11894	hypothetical protein BRAFLDRAFT_92265	208	gi|260785534|ref|XP_002587816.1|hypothetical protein BRAFLDRAFT_92265 [Branchiostoma floridae] >gi|229272969|gb|EEN43827.1| hypothetical protein BRAFLDRAFT_92265 [Branchiostoma floridae]	XP_002587816	1.76665e-07	57	53.5286	61	35
48054	hypothetical protein BRAFLDRAFT_92265	248	gi|260785534|ref|XP_002587816.1|hypothetical protein BRAFLDRAFT_92265 [Branchiostoma floridae] >gi|229272969|gb|EEN43827.1| hypothetical protein BRAFLDRAFT_92265 [Branchiostoma floridae]	XP_002587816	1.33839e-09	57	60.077	71	41
48055	hypothetical protein BRAFLDRAFT_92265	216	gi|260785534|ref|XP_002587816.1|hypothetical protein BRAFLDRAFT_92265 [Branchiostoma floridae] >gi|229272969|gb|EEN43827.1| hypothetical protein BRAFLDRAFT_92265 [Branchiostoma floridae]	XP_002587816	1.04777e-07	55	54.299	67	37
48065	hypothetical protein BRAFLDRAFT_92265	245	gi|260785534|ref|XP_002587816.1|hypothetical protein BRAFLDRAFT_92265 [Branchiostoma floridae] >gi|229272969|gb|EEN43827.1| hypothetical protein BRAFLDRAFT_92265 [Branchiostoma floridae]	XP_002587816	1.20727e-07	56	54.6842	67	38
76616	hypothetical protein BRAFLDRAFT_92265	296	gi|260785534|ref|XP_002587816.1|hypothetical protein BRAFLDRAFT_92265 [Branchiostoma floridae] >gi|229272969|gb|EEN43827.1| hypothetical protein BRAFLDRAFT_92265 [Branchiostoma floridae]	XP_002587816	1.22057e-07	58	49.2914	56	33
76669	hypothetical protein BRAFLDRAFT_92265	253	gi|260785534|ref|XP_002587816.1|hypothetical protein BRAFLDRAFT_92265 [Branchiostoma floridae] >gi|229272969|gb|EEN43827.1| hypothetical protein BRAFLDRAFT_92265 [Branchiostoma floridae]	XP_002587816	4.98934e-09	53	58.5362	81	43
Sg_CNS_NA4Plus26976	hypothetical protein BRAFLDRAFT_94624	808	gi|260785341|ref|XP_002587720.1|hypothetical protein BRAFLDRAFT_94624 [Branchiostoma floridae] >gi|229272872|gb|EEN43731.1| hypothetical protein BRAFLDRAFT_94624 [Branchiostoma floridae]	XP_002587720	1.6681e-07	58	59.3066	63	37
Sg_CNS_NA4Plus13462	hypothetical protein BRAFLDRAFT_97615	341	gi|260817738|ref|XP_002603742.1|hypothetical protein BRAFLDRAFT_97615 [Branchiostoma floridae] >gi|229289065|gb|EEN59753.1| hypothetical protein BRAFLDRAFT_97615 [Branchiostoma floridae]	XP_002603742	1.36231e-09	55	63.1586	84	47
97025	hypothetical protein CAEBREN_02039	256	gi|341876046|gb|EGT31981.1|hypothetical protein CAEBREN_02039 [Caenorhabditis brenneri]	EGT31981	1.57483e-07	68	56.9954	61	42
21833	hypothetical protein CAEBREN_08836	159	gi|341891396|gb|EGT47331.1|hypothetical protein CAEBREN_08836 [Caenorhabditis brenneri]	EGT47331	2.89896e-08	71	55.4546	45	32
2465	hypothetical protein CAEBREN_12621	118	gi|341895838|gb|EGT51773.1|hypothetical protein CAEBREN_12621 [Caenorhabditis brenneri]	EGT51773	2.29478e-07	71	54.6842	39	28
81988	hypothetical protein CAEBREN_12621	1011	gi|341895838|gb|EGT51773.1|hypothetical protein CAEBREN_12621 [Caenorhabditis brenneri]	EGT51773	4.17476e-07	52	48.9062	82	43
96545	hypothetical protein CAEBREN_17934	300	gi|341892404|gb|EGT48339.1|hypothetical protein CAEBREN_17934 [Caenorhabditis brenneri]	EGT48339	2.94306e-07	59	47.3654	54	32
26885	hypothetical protein CAEBREN_32294	545	gi|341903847|gb|EGT59782.1|hypothetical protein CAEBREN_32294 [Caenorhabditis brenneri]	EGT59782	4.10027e-07	50	39.6614	65	33
11631	hypothetical protein CAEBREN_32852	805	gi|341900926|gb|EGT56861.1|hypothetical protein CAEBREN_32852 [Caenorhabditis brenneri]	EGT56861	2.66055e-09	52	66.2402	170	90
19168	hypothetical protein CAPTEDRAFT_102687	208	gi|443682787|gb|ELT87259.1|hypothetical protein CAPTEDRAFT_102687 [Capitella teleta]	ELT87259	2.20477e-09	63	58.151	65	41
73353	hypothetical protein CAPTEDRAFT_102907, partial	208	gi|443723515|gb|ELU11892.1|hypothetical protein CAPTEDRAFT_102907, partial [Capitella teleta]	ELU11892	2.09153e-07	47	52.7582	69	33
108989	hypothetical protein CAPTEDRAFT_108619, partial	219	gi|443711443|gb|ELU05225.1|hypothetical protein CAPTEDRAFT_108619, partial [Capitella teleta]	ELU05225	3.71338e-07	83	51.6026	31	26
34929	hypothetical protein CAPTEDRAFT_116911, partial	354	gi|443729108|gb|ELU15148.1|hypothetical protein CAPTEDRAFT_116911, partial [Capitella teleta]	ELU15148	5.22515e-07	65	53.5286	52	34
35083	hypothetical protein CAPTEDRAFT_116911, partial	157	gi|443729108|gb|ELU15148.1|hypothetical protein CAPTEDRAFT_116911, partial [Capitella teleta]	ELU15148	4.13815e-07	66	51.6026	51	34
35183	hypothetical protein CAPTEDRAFT_116911, partial	138	gi|443729108|gb|ELU15148.1|hypothetical protein CAPTEDRAFT_116911, partial [Capitella teleta]	ELU15148	2.58798e-07	70	51.9878	40	28
10869	hypothetical protein CAPTEDRAFT_118842, partial	155	gi|443702911|gb|ELU00734.1|hypothetical protein CAPTEDRAFT_118842, partial [Capitella teleta]	ELU00734	8.73197e-08	62	52.373	43	27
2076	hypothetical protein CAPTEDRAFT_129395, partial	152	gi|443728501|gb|ELU14816.1|hypothetical protein CAPTEDRAFT_129395, partial [Capitella teleta]	ELU14816	1.06523e-09	74	57.7658	43	32
6355	hypothetical protein CAPTEDRAFT_129395, partial	211	gi|443728501|gb|ELU14816.1|hypothetical protein CAPTEDRAFT_129395, partial [Capitella teleta]	ELU14816	1.13708e-08	64	55.8398	53	34
16588	hypothetical protein CAPTEDRAFT_129395, partial	238	gi|443728501|gb|ELU14816.1|hypothetical protein CAPTEDRAFT_129395, partial [Capitella teleta]	ELU14816	1.06046e-07	68	48.521	47	32
60166	hypothetical protein CAPTEDRAFT_129395, partial	120	gi|443728501|gb|ELU14816.1|hypothetical protein CAPTEDRAFT_129395, partial [Capitella teleta]	ELU14816	1.59172e-08	76	54.299	38	29
60174	hypothetical protein CAPTEDRAFT_129395, partial	279	gi|443728501|gb|ELU14816.1|hypothetical protein CAPTEDRAFT_129395, partial [Capitella teleta]	ELU14816	8.88065e-11	67	62.3882	53	36
60264	hypothetical protein CAPTEDRAFT_139106, partial	342	gi|443718348|gb|ELU09025.1|hypothetical protein CAPTEDRAFT_139106, partial [Capitella teleta]	ELU09025	1.0027e-07	60	55.0694	71	43
2081	hypothetical protein CAPTEDRAFT_142745, partial	167	gi|443704117|gb|ELU01329.1|hypothetical protein CAPTEDRAFT_142745, partial [Capitella teleta]	ELU01329	6.81701e-07	70	50.447	48	34
Sg_CNS_NA4Plus7213	hypothetical protein CAPTEDRAFT_151631, partial	178	gi|443727542|gb|ELU14262.1|hypothetical protein CAPTEDRAFT_151631, partial [Capitella teleta]	ELU14262	9.50153e-09	73	55.8398	45	33
60371	hypothetical protein CAPTEDRAFT_185658	331	gi|443714721|gb|ELU06999.1|hypothetical protein CAPTEDRAFT_185658 [Capitella teleta]	ELU06999	7.25324e-08	72	55.8398	43	31
103875	hypothetical protein CAPTEDRAFT_187019	1702	gi|443721460|gb|ELU10752.1|hypothetical protein CAPTEDRAFT_187019 [Capitella teleta]	ELU10752	5.15854e-50	52	185.652	339	177
Sg_CNS_NA4Plus28759	hypothetical protein CAPTEDRAFT_187019	919	gi|443721460|gb|ELU10752.1|hypothetical protein CAPTEDRAFT_187019 [Capitella teleta]	ELU10752	1.88329e-49	53	158.303	252	136
21291	hypothetical protein CAPTEDRAFT_189484	610	gi|443724227|gb|ELU12339.1|hypothetical protein CAPTEDRAFT_189484 [Capitella teleta]	ELU12339	4.54114e-12	47	73.559	211	101
Sg_CNS_NA4Plus32276	hypothetical protein CAPTEDRAFT_189484	1250	gi|443724227|gb|ELU12339.1|hypothetical protein CAPTEDRAFT_189484 [Capitella teleta]	ELU12339	7.21219e-11	45	73.1738	303	139
62002	hypothetical protein CAPTEDRAFT_189741, partial	281	gi|443693558|gb|ELT94903.1|hypothetical protein CAPTEDRAFT_189741, partial [Capitella teleta]	ELT94903	1.26692e-08	58	60.077	58	34
73666	hypothetical protein CAPTEDRAFT_189741, partial	350	gi|443693558|gb|ELT94903.1|hypothetical protein CAPTEDRAFT_189741, partial [Capitella teleta]	ELT94903	9.03964e-08	59	50.447	57	34
12141	hypothetical protein CAPTEDRAFT_192879	879	gi|443705471|gb|ELU02007.1|hypothetical protein CAPTEDRAFT_192879 [Capitella teleta]	ELU02007	1.67453e-09	45	57.3806	140	63
Sg_CNS_NA4Plus11595	hypothetical protein CAPTEDRAFT_192879	267	gi|443705471|gb|ELU02007.1|hypothetical protein CAPTEDRAFT_192879 [Capitella teleta]	ELU02007	7.08465e-07	53	55.0694	84	45
Sg_CNS_NA4Plus21408	hypothetical protein CAPTEDRAFT_192879	574	gi|443705471|gb|ELU02007.1|hypothetical protein CAPTEDRAFT_192879 [Capitella teleta]	ELU02007	6.57969e-10	46	66.6254	144	67
108748	hypothetical protein CAPTEDRAFT_193568	500	gi|443684830|gb|ELT88640.1|hypothetical protein CAPTEDRAFT_193568 [Capitella teleta]	ELT88640	9.31749e-08	53	57.7658	98	52
41511	hypothetical protein CAPTEDRAFT_195903	632	gi|443699311|gb|ELT98867.1|hypothetical protein CAPTEDRAFT_195903 [Capitella teleta]	ELT98867	1.46367e-12	48	74.7146	210	101
23636	hypothetical protein CAPTEDRAFT_197462	189	gi|443687473|gb|ELT90444.1|hypothetical protein CAPTEDRAFT_197462 [Capitella teleta]	ELT90444	9.38068e-10	66	62.3882	65	43
Sg_CNS_NA4Plus29274	hypothetical protein CAPTEDRAFT_198911	958	gi|443708683|gb|ELU03704.1|hypothetical protein CAPTEDRAFT_198911 [Capitella teleta]	ELU03704	2.55984e-13	50	76.2554	163	82
44983	hypothetical protein CAPTEDRAFT_200312	527	gi|443719173|gb|ELU09447.1|hypothetical protein CAPTEDRAFT_200312 [Capitella teleta]	ELU09447	1.81143e-07	79	56.9954	43	34
32869	hypothetical protein CAPTEDRAFT_200496, partial	195	gi|443721618|gb|ELU10867.1|hypothetical protein CAPTEDRAFT_200496, partial [Capitella teleta]	ELU10867	2.70181e-08	65	58.151	64	42
34485	hypothetical protein CAPTEDRAFT_200496, partial	259	gi|443721618|gb|ELU10867.1|hypothetical protein CAPTEDRAFT_200496, partial [Capitella teleta]	ELU10867	1.26077e-08	61	59.6918	65	40
83115	hypothetical protein CAPTEDRAFT_200496, partial	170	gi|443721618|gb|ELU10867.1|hypothetical protein CAPTEDRAFT_200496, partial [Capitella teleta]	ELU10867	1.7829e-07	72	55.4546	47	34
73825	hypothetical protein CAPTEDRAFT_201116	221	gi|443730003|gb|ELU15698.1|hypothetical protein CAPTEDRAFT_201116 [Capitella teleta]	ELU15698	1.77855e-08	55	57.3806	68	38
23704	hypothetical protein CAPTEDRAFT_202466	261	gi|443712830|gb|ELU05953.1|hypothetical protein CAPTEDRAFT_202466 [Capitella teleta]	ELU05953	2.68208e-08	63	58.5362	77	49
56959	hypothetical protein CAPTEDRAFT_202466	210	gi|443712830|gb|ELU05953.1|hypothetical protein CAPTEDRAFT_202466 [Capitella teleta]	ELU05953	9.44156e-08	56	56.6102	64	36
71942	hypothetical protein CAPTEDRAFT_203816	291	gi|443725461|gb|ELU13042.1|hypothetical protein CAPTEDRAFT_203816 [Capitella teleta]	ELU13042	6.2209e-09	50	60.4622	100	50
Sg_CNS_NA4Plus26714	hypothetical protein CAPTEDRAFT_205911	794	gi|443716017|gb|ELU07706.1|hypothetical protein CAPTEDRAFT_205911 [Capitella teleta]	ELU07706	1.28442e-08	63	50.447	55	35
95548	hypothetical protein CAPTEDRAFT_206364	257	gi|443708645|gb|ELU03690.1|hypothetical protein CAPTEDRAFT_206364 [Capitella teleta]	ELU03690	8.99426e-07	64	51.6026	59	38
Sg_CNS_NA4Plus27998	hypothetical protein CAPTEDRAFT_207745	869	gi|443728846|gb|ELU15012.1|hypothetical protein CAPTEDRAFT_207745 [Capitella teleta]	ELU15012	1.02413e-14	59	78.5666	100	59
Sg_CNS_NA4Plus464	hypothetical protein CAPTEDRAFT_208751	1553	gi|443697599|gb|ELT97999.1|hypothetical protein CAPTEDRAFT_208751 [Capitella teleta]	ELT97999	2.83442e-12	43	75.0998	165	72
263	hypothetical protein CAPTEDRAFT_209499, partial	223	gi|443734717|gb|ELU18595.1|hypothetical protein CAPTEDRAFT_209499, partial [Capitella teleta]	ELU18595	2.46188e-07	65	53.5286	66	43
Sg_CNS_NA4Plus23854	hypothetical protein CAPTEDRAFT_211173	662	gi|443707806|gb|ELU03234.1|hypothetical protein CAPTEDRAFT_211173 [Capitella teleta]	ELU03234	1.53514e-16	78	72.0182	50	39
Sg_CNS_NA4Plus23707	hypothetical protein CAPTEDRAFT_211327, partial	656	gi|443697493|gb|ELT97942.1|hypothetical protein CAPTEDRAFT_211327, partial [Capitella teleta]	ELT97942	3.74905e-07	49	41.5874	110	54
74293	hypothetical protein CAPTEDRAFT_212104	283	gi|443724329|gb|ELU12394.1|hypothetical protein CAPTEDRAFT_212104 [Capitella teleta]	ELU12394	7.25973e-07	56	53.9138	94	53
19433	hypothetical protein CAPTEDRAFT_212442	803	gi|443700157|gb|ELT99260.1|hypothetical protein CAPTEDRAFT_212442 [Capitella teleta]	ELT99260	8.42585e-07	50	56.9954	133	67
29532	hypothetical protein CAPTEDRAFT_212468	1740	gi|443699690|gb|ELT99035.1|hypothetical protein CAPTEDRAFT_212468 [Capitella teleta]	ELT99035	2.45716e-07	58	62.3882	103	60
38622	hypothetical protein CAPTEDRAFT_212468	310	gi|443699690|gb|ELT99035.1|hypothetical protein CAPTEDRAFT_212468 [Capitella teleta]	ELT99035	1.59994e-08	51	60.077	95	49
76864	hypothetical protein CAPTEDRAFT_213462	190	gi|443687065|gb|ELT90165.1|hypothetical protein CAPTEDRAFT_213462 [Capitella teleta]	ELT90165	5.28278e-07	64	54.299	64	41
19069	hypothetical protein CAPTEDRAFT_214386	596	gi|443690724|gb|ELT92784.1|hypothetical protein CAPTEDRAFT_214386 [Capitella teleta]	ELT92784	2.06929e-07	52	58.5362	110	58
19090	hypothetical protein CAPTEDRAFT_214513, partial	380	gi|443725102|gb|ELU12805.1|hypothetical protein CAPTEDRAFT_214513, partial [Capitella teleta]	ELU12805	8.14444e-08	56	57.7658	125	70
6642	hypothetical protein CAPTEDRAFT_214544	421	gi|443694657|gb|ELT95741.1|hypothetical protein CAPTEDRAFT_214544 [Capitella teleta]	ELT95741	4.62079e-12	59	69.707	122	72
38647	hypothetical protein CAPTEDRAFT_214544	255	gi|443694657|gb|ELT95741.1|hypothetical protein CAPTEDRAFT_214544 [Capitella teleta]	ELT95741	7.98229e-14	67	72.7886	71	48
73848	hypothetical protein CAPTEDRAFT_215116	245	gi|443713753|gb|ELU06453.1|hypothetical protein CAPTEDRAFT_215116 [Capitella teleta]	ELU06453	6.65943e-09	67	59.3066	59	40
Sg_CNS_NA4Plus12274	hypothetical protein CAPTEDRAFT_215116	295	gi|443713753|gb|ELU06453.1|hypothetical protein CAPTEDRAFT_215116 [Capitella teleta]	ELU06453	8.75425e-07	51	53.9138	98	50
73581	hypothetical protein CAPTEDRAFT_215442	627	gi|443699860|gb|ELT99114.1|hypothetical protein CAPTEDRAFT_215442 [Capitella teleta]	ELT99114	1.50647e-19	46	72.0182	184	86
73586	hypothetical protein CAPTEDRAFT_215442	473	gi|443699860|gb|ELT99114.1|hypothetical protein CAPTEDRAFT_215442 [Capitella teleta]	ELT99114	2.43902e-10	61	45.0542	47	29
60576	hypothetical protein CAPTEDRAFT_217788	231	gi|443691138|gb|ELT93079.1|hypothetical protein CAPTEDRAFT_217788 [Capitella teleta]	ELT93079	3.35501e-08	53	58.9214	62	33
35006	hypothetical protein CAPTEDRAFT_219461	121	gi|443720278|gb|ELU10076.1|hypothetical protein CAPTEDRAFT_219461 [Capitella teleta]	ELU10076	1.21352e-08	76	58.151	39	30
35227	hypothetical protein CAPTEDRAFT_219461	133	gi|443720278|gb|ELU10076.1|hypothetical protein CAPTEDRAFT_219461 [Capitella teleta]	ELU10076	1.42896e-08	75	58.151	44	33
34429	hypothetical protein CAPTEDRAFT_222606	2227	gi|443682433|gb|ELT87030.1|hypothetical protein CAPTEDRAFT_222606 [Capitella teleta]	ELT87030	2.10136e-10	47	73.559	176	84
56805	hypothetical protein CAPTEDRAFT_23017, partial	207	gi|443695973|gb|ELT96755.1|hypothetical protein CAPTEDRAFT_23017, partial [Capitella teleta]	ELT96755	4.74318e-10	63	61.6178	63	40
59619	hypothetical protein CAPTEDRAFT_23017, partial	167	gi|443695973|gb|ELT96755.1|hypothetical protein CAPTEDRAFT_23017, partial [Capitella teleta]	ELT96755	1.35255e-07	61	54.6842	54	33
73686	hypothetical protein CAPTEDRAFT_23017, partial	211	gi|443695973|gb|ELT96755.1|hypothetical protein CAPTEDRAFT_23017, partial [Capitella teleta]	ELT96755	5.23701e-10	62	61.6178	58	36
73689	hypothetical protein CAPTEDRAFT_23017, partial	199	gi|443695973|gb|ELT96755.1|hypothetical protein CAPTEDRAFT_23017, partial [Capitella teleta]	ELT96755	7.97876e-13	66	68.9366	63	42
73699	hypothetical protein CAPTEDRAFT_23017, partial	241	gi|443695973|gb|ELT96755.1|hypothetical protein CAPTEDRAFT_23017, partial [Capitella teleta]	ELT96755	7.1149e-10	56	61.6178	72	41
73750	hypothetical protein CAPTEDRAFT_23017, partial	262	gi|443695973|gb|ELT96755.1|hypothetical protein CAPTEDRAFT_23017, partial [Capitella teleta]	ELT96755	1.80589e-08	53	58.151	73	39
73841	hypothetical protein CAPTEDRAFT_23017, partial	229	gi|443695973|gb|ELT96755.1|hypothetical protein CAPTEDRAFT_23017, partial [Capitella teleta]	ELT96755	3.05203e-08	65	56.9954	60	39
96581	hypothetical protein CAPTEDRAFT_29964, partial	214	gi|443694996|gb|ELT96004.1|hypothetical protein CAPTEDRAFT_29964, partial [Capitella teleta]	ELT96004	1.42971e-09	62	59.6918	75	47
6494	hypothetical protein CAPTEDRAFT_31556, partial	288	gi|443725526|gb|ELU13089.1|hypothetical protein CAPTEDRAFT_31556, partial [Capitella teleta]	ELU13089	3.58272e-07	57	53.5286	100	57
6503	hypothetical protein CAPTEDRAFT_31556, partial	426	gi|443725526|gb|ELU13089.1|hypothetical protein CAPTEDRAFT_31556, partial [Capitella teleta]	ELU13089	5.5942e-09	60	50.447	58	35
16549	hypothetical protein CAPTEDRAFT_40145, partial	154	gi|443727204|gb|ELU14069.1|hypothetical protein CAPTEDRAFT_40145, partial [Capitella teleta]	ELU14069	6.39528e-08	70	53.5286	44	31
16622	hypothetical protein CAPTEDRAFT_40145, partial	366	gi|443727204|gb|ELU14069.1|hypothetical protein CAPTEDRAFT_40145, partial [Capitella teleta]	ELU14069	3.26438e-09	73	59.3066	46	34
11599	hypothetical protein CAPTEDRAFT_40798, partial	189	gi|443704371|gb|ELU01447.1|hypothetical protein CAPTEDRAFT_40798, partial [Capitella teleta]	ELU01447	9.61788e-07	70	50.8322	54	38
59918	hypothetical protein CAPTEDRAFT_40823, partial	166	gi|443683132|gb|ELT87500.1|hypothetical protein CAPTEDRAFT_40823, partial [Capitella teleta]	ELT87500	6.36836e-07	69	50.8322	49	34
94199	hypothetical protein CAPTEDRAFT_40823, partial	193	gi|443683132|gb|ELT87500.1|hypothetical protein CAPTEDRAFT_40823, partial [Capitella teleta]	ELT87500	4.34834e-07	56	51.9878	62	35
6332	hypothetical protein CAPTEDRAFT_50417, partial	167	gi|443697377|gb|ELT97876.1|hypothetical protein CAPTEDRAFT_50417, partial [Capitella teleta]	ELT97876	1.40015e-07	67	52.373	49	33
22539	hypothetical protein CAPTEDRAFT_67292, partial	170	gi|443684706|gb|ELT88563.1|hypothetical protein CAPTEDRAFT_67292, partial [Capitella teleta]	ELT88563	1.60988e-07	64	52.7582	53	34
60103	hypothetical protein CAPTEDRAFT_67292, partial	272	gi|443684706|gb|ELT88563.1|hypothetical protein CAPTEDRAFT_67292, partial [Capitella teleta]	ELT88563	4.38259e-08	65	55.4546	73	48
22548	hypothetical protein CAPTEDRAFT_71093, partial	223	gi|443730604|gb|ELU16033.1|hypothetical protein CAPTEDRAFT_71093, partial [Capitella teleta]	ELU16033	6.72181e-07	59	51.6026	72	43
22505	hypothetical protein CAPTEDRAFT_79103, partial	194	gi|443695825|gb|ELT96652.1|hypothetical protein CAPTEDRAFT_79103, partial [Capitella teleta]	ELT96652	7.72299e-08	66	53.9138	53	35
60053	hypothetical protein CAPTEDRAFT_79103, partial	103	gi|443695825|gb|ELT96652.1|hypothetical protein CAPTEDRAFT_79103, partial [Capitella teleta]	ELT96652	3.61347e-07	84	50.8322	33	28
60070	hypothetical protein CAPTEDRAFT_79103, partial	141	gi|443695825|gb|ELT96652.1|hypothetical protein CAPTEDRAFT_79103, partial [Capitella teleta]	ELT96652	3.50304e-07	74	51.2174	43	32
96745	hypothetical protein CAPTEDRAFT_80785, partial	209	gi|443733501|gb|ELU17851.1|hypothetical protein CAPTEDRAFT_80785, partial [Capitella teleta]	ELU17851	8.48894e-07	64	51.6026	54	35
60164	hypothetical protein CAPTEDRAFT_94776, partial	156	gi|443686610|gb|ELT89824.1|hypothetical protein CAPTEDRAFT_94776, partial [Capitella teleta]	ELT89824	1.88421e-07	61	52.373	52	32
60343	hypothetical protein CAPTEDRAFT_94776, partial	146	gi|443686610|gb|ELT89824.1|hypothetical protein CAPTEDRAFT_94776, partial [Capitella teleta]	ELT89824	7.18183e-08	70	53.1434	48	34
9550	hypothetical protein CAPTEDRAFT_95717, partial	157	gi|443691880|gb|ELT93624.1|hypothetical protein CAPTEDRAFT_95717, partial [Capitella teleta]	ELT93624	5.10612e-07	67	51.2174	49	33
60040	hypothetical protein CAPTEDRAFT_95717, partial	174	gi|443691880|gb|ELT93624.1|hypothetical protein CAPTEDRAFT_95717, partial [Capitella teleta]	ELT93624	2.20388e-07	62	52.373	56	35
82079	hypothetical protein CLF_106999	3704	gi|358333389|dbj|GAA51908.1|hypothetical protein CLF_106999 [Clonorchis sinensis]	GAA51908	4.58702e-08	58	50.8322	75	44
7166	hypothetical protein CLF_112380	169	gi|358254113|dbj|GAA54142.1|hypothetical protein CLF_112380 [Clonorchis sinensis]	GAA54142	2.04237e-07	69	54.299	42	29
13770	hypothetical protein CLF_113348	199	gi|358256720|dbj|GAA57918.1|hypothetical protein CLF_113348 [Clonorchis sinensis]	GAA57918	1.11354e-07	71	54.299	42	30
50265	hypothetical protein CLF_113348	189	gi|358256720|dbj|GAA57918.1|hypothetical protein CLF_113348 [Clonorchis sinensis]	GAA57918	1.601e-08	60	56.6102	51	31
55581	hypothetical protein CLF_113348	189	gi|358256720|dbj|GAA57918.1|hypothetical protein CLF_113348 [Clonorchis sinensis]	GAA57918	6.68334e-08	70	54.6842	50	35
59114	hypothetical protein CLF_113348	508	gi|358256720|dbj|GAA57918.1|hypothetical protein CLF_113348 [Clonorchis sinensis]	GAA57918	4.6665e-09	54	61.2326	74	40
77812	hypothetical protein CLF_113348	518	gi|358256720|dbj|GAA57918.1|hypothetical protein CLF_113348 [Clonorchis sinensis]	GAA57918	1.94561e-09	58	62.3882	105	61
60246	hypothetical protein CRE_03490	262	gi|308459086|ref|XP_003091869.1|hypothetical protein CRE_03490 [Caenorhabditis remanei] >gi|308254874|gb|EFO98826.1| hypothetical protein CRE_03490 [Caenorhabditis remanei]	XP_003091869	3.30941e-07	77	56.225	45	35
6222	hypothetical protein CRE_09905	171	gi|308454182|ref|XP_003089742.1|hypothetical protein CRE_09905 [Caenorhabditis remanei] >gi|308269019|gb|EFP12972.1| hypothetical protein CRE_09905 [Caenorhabditis remanei]	XP_003089742	7.46321e-08	69	56.9954	53	37
16687	hypothetical protein CRE_12406	180	gi|308454205|ref|XP_003089752.1|hypothetical protein CRE_12406 [Caenorhabditis remanei] >gi|308269007|gb|EFP12960.1| hypothetical protein CRE_12406 [Caenorhabditis remanei]	XP_003089752	1.40739e-08	68	56.9954	48	33
44466	hypothetical protein CRE_12406	171	gi|308454205|ref|XP_003089752.1|hypothetical protein CRE_12406 [Caenorhabditis remanei] >gi|308269007|gb|EFP12960.1| hypothetical protein CRE_12406 [Caenorhabditis remanei]	XP_003089752	2.74011e-07	62	50.447	43	27
11379	hypothetical protein CRE_12599	240	gi|308491488|ref|XP_003107935.1|hypothetical protein CRE_12599 [Caenorhabditis remanei] >gi|308249882|gb|EFO93834.1| hypothetical protein CRE_12599 [Caenorhabditis remanei]	XP_003107935	6.45138e-08	62	56.9954	62	39
3577	hypothetical protein CRE_14091	196	gi|308478180|ref|XP_003101302.1|hypothetical protein CRE_14091 [Caenorhabditis remanei] >gi|308264007|gb|EFP07960.1| hypothetical protein CRE_14091 [Caenorhabditis remanei]	XP_003101302	5.00748e-07	81	44.2838	32	26
6942	hypothetical protein CRE_21310	177	gi|308475743|ref|XP_003100089.1|hypothetical protein CRE_21310 [Caenorhabditis remanei] >gi|308265894|gb|EFP09847.1| hypothetical protein CRE_21310 [Caenorhabditis remanei]	XP_003100089	1.3393e-08	72	59.3066	47	34
39556	hypothetical protein CRE_21310	153	gi|308475743|ref|XP_003100089.1|hypothetical protein CRE_21310 [Caenorhabditis remanei] >gi|308265894|gb|EFP09847.1| hypothetical protein CRE_21310 [Caenorhabditis remanei]	XP_003100089	2.46323e-08	68	58.151	50	34
82083	hypothetical protein CRE_21310	111	gi|308475743|ref|XP_003100089.1|hypothetical protein CRE_21310 [Caenorhabditis remanei] >gi|308265894|gb|EFP09847.1| hypothetical protein CRE_21310 [Caenorhabditis remanei]	XP_003100089	7.01023e-09	91	58.9214	34	31
105689	hypothetical protein CRE_22124	425	gi|308459588|ref|XP_003092111.1|hypothetical protein CRE_22124 [Caenorhabditis remanei] >gi|308254330|gb|EFO98282.1| hypothetical protein CRE_22124 [Caenorhabditis remanei]	XP_003092111	3.65616e-08	48	59.6918	85	41
39513	hypothetical protein CRE_22892	201	gi|308484320|ref|XP_003104360.1|hypothetical protein CRE_22892 [Caenorhabditis remanei] >gi|308258008|gb|EFP01961.1| hypothetical protein CRE_22892 [Caenorhabditis remanei]	XP_003104360	6.5014e-08	62	57.7658	67	42
3724	hypothetical protein CRE_26940	302	gi|308503581|ref|XP_003113974.1|hypothetical protein CRE_26940 [Caenorhabditis remanei] >gi|308261359|gb|EFP05312.1| hypothetical protein CRE_26940 [Caenorhabditis remanei]	XP_003113974	1.56879e-08	68	60.4622	60	41
15253	hypothetical protein CRE_27617	201	gi|308482143|ref|XP_003103275.1|hypothetical protein CRE_27617 [Caenorhabditis remanei] >gi|308260065|gb|EFP04018.1| hypothetical protein CRE_27617 [Caenorhabditis remanei]	XP_003103275	6.50644e-08	75	57.3806	48	36
81472	hypothetical protein CRE_29108	442	gi|308468863|ref|XP_003096672.1|hypothetical protein CRE_29108 [Caenorhabditis remanei] >gi|308241619|gb|EFO85571.1| hypothetical protein CRE_29108 [Caenorhabditis remanei]	XP_003096672	9.59983e-08	49	59.6918	95	47
58726	hypothetical protein D623_10033260	4818	gi|521033088|gb|EPQ14873.1|hypothetical protein D623_10033260 [Myotis brandtii]	EPQ14873	7.56777e-09	50	69.707	176	89
77418	hypothetical protein DAPPUDRAFT_106194	218	gi|321466261|gb|EFX77257.1|hypothetical protein DAPPUDRAFT_106194 [Daphnia pulex]	EFX77257	1.92587e-09	62	62.3882	64	40
77436	hypothetical protein DAPPUDRAFT_106194	172	gi|321466261|gb|EFX77257.1|hypothetical protein DAPPUDRAFT_106194 [Daphnia pulex]	EFX77257	1.22944e-09	80	62.3882	36	29
77478	hypothetical protein DAPPUDRAFT_106194	100	gi|321466261|gb|EFX77257.1|hypothetical protein DAPPUDRAFT_106194 [Daphnia pulex]	EFX77257	4.14985e-09	83	59.6918	31	26
59612	hypothetical protein DAPPUDRAFT_109568	862	gi|321462764|gb|EFX73785.1|hypothetical protein DAPPUDRAFT_109568 [Daphnia pulex]	EFX73785	2.14654e-11	39	70.4774	203	81
109440	hypothetical protein DAPPUDRAFT_19746	1999	gi|321443530|gb|EFX60123.1|hypothetical protein DAPPUDRAFT_19746 [Daphnia pulex]	EFX60123	1.04694e-10	55	69.3218	94	52
38179	hypothetical protein DAPPUDRAFT_253237	509	gi|321462339|gb|EFX73363.1|hypothetical protein DAPPUDRAFT_253237 [Daphnia pulex]	EFX73363	1.66344e-11	50	69.707	126	63
12106	hypothetical protein DAPPUDRAFT_262882	165	gi|321455453|gb|EFX66585.1|hypothetical protein DAPPUDRAFT_262882 [Daphnia pulex]	EFX66585	9.44763e-08	71	53.9138	52	37
13166	hypothetical protein DAPPUDRAFT_262882	498	gi|321455453|gb|EFX66585.1|hypothetical protein DAPPUDRAFT_262882 [Daphnia pulex]	EFX66585	4.44097e-07	61	55.0694	71	44
1834	hypothetical protein DAPPUDRAFT_268220	165	gi|321452106|gb|EFX63576.1|hypothetical protein DAPPUDRAFT_268220 [Daphnia pulex]	EFX63576	1.93486e-08	66	56.6102	48	32
31525	hypothetical protein DAPPUDRAFT_301871	181	gi|321472365|gb|EFX83335.1|hypothetical protein DAPPUDRAFT_301871 [Daphnia pulex]	EFX83335	2.19143e-07	62	51.9878	59	37
54477	hypothetical protein DAPPUDRAFT_301975	287	gi|321472419|gb|EFX83389.1|hypothetical protein DAPPUDRAFT_301975 [Daphnia pulex]	EFX83389	1.57502e-07	48	54.6842	109	53
109462	hypothetical protein DAPPUDRAFT_302156	538	gi|321472084|gb|EFX83055.1|hypothetical protein DAPPUDRAFT_302156 [Daphnia pulex]	EFX83055	1.63092e-07	69	59.3066	52	36
45521	hypothetical protein DAPPUDRAFT_303780	813	gi|321469964|gb|EFX80942.1|hypothetical protein DAPPUDRAFT_303780 [Daphnia pulex]	EFX80942	1.10124e-18	80	93.5893	72	58
36131	hypothetical protein DAPPUDRAFT_308250	359	gi|321461461|gb|EFX72493.1|hypothetical protein DAPPUDRAFT_308250 [Daphnia pulex]	EFX72493	7.52347e-08	72	56.225	48	35
Sg_CNS_NA4Plus29728	hypothetical protein DAPPUDRAFT_309480	991	gi|321479503|gb|EFX90459.1|hypothetical protein DAPPUDRAFT_309480 [Daphnia pulex]	EFX90459	3.82351e-13	57	74.3294	119	68
89863	hypothetical protein DAPPUDRAFT_312544	1559	gi|321476315|gb|EFX87276.1|hypothetical protein DAPPUDRAFT_312544 [Daphnia pulex]	EFX87276	1.83767e-07	45	60.8474	124	57
Sg_CNS_NA4Plus6253	hypothetical protein DAPPUDRAFT_317650	169	gi|321470490|gb|EFX81466.1|hypothetical protein DAPPUDRAFT_317650 [Daphnia pulex]	EFX81466	7.93459e-07	73	53.5286	42	31
81166	hypothetical protein DAPPUDRAFT_318379	203	gi|321469702|gb|EFX80681.1|hypothetical protein DAPPUDRAFT_318379 [Daphnia pulex]	EFX80681	4.35301e-10	94	63.929	34	32
Sg_CNS_NA4Plus21512	hypothetical protein DAPPUDRAFT_327378	577	gi|321460153|gb|EFX71198.1|hypothetical protein DAPPUDRAFT_327378 [Daphnia pulex]	EFX71198	1.21039e-16	52	82.4185	119	63
3365	hypothetical protein EAG_00028	196	gi|307169477|gb|EFN62144.1|hypothetical protein EAG_00028 [Camponotus floridanus]	EFN62144	5.30588e-07	61	51.2174	67	41
2906	hypothetical protein EAG_00126	113	gi|307177029|gb|EFN66312.1|hypothetical protein EAG_00126 [Camponotus floridanus]	EFN66312	3.19224e-07	78	50.8322	37	29
2947	hypothetical protein EAG_00126	106	gi|307177029|gb|EFN66312.1|hypothetical protein EAG_00126 [Camponotus floridanus]	EFN66312	1.86374e-07	82	51.2174	34	28
[truncated: 4,302 more rows]
