# Supplementary material for: RNA-Seq reveals large quantitative differences between the transcriptomes of outbreak and non-outbreak locusts
Source: Sci Rep. 2018 Jun 15;8:9207. doi: 10.1038/s41598-018-27565-0 (PMC6003920; doi:10.1038/s41598-018-27565-0)
Supplement: Supplementary file 8 — Table S4b [file 41598_2018_27565_MOESM8_ESM.xls]

## Sheet: CNS_Table_S2b.txt
Representative sequence	Blast description	Total lenght of the contigs with significant blast hits to the same sequence	Blast E-value	Blast Similarity	Number of Gos	GOs	Enzyme Codes	InterProScan
Sg_CNS_NA4Plus6328	10 kda secreted protein	170	1.79956e-13	0.8271	0	-		no IPS match
Sg_CNS_NA4Plus27820	43kda collectin precursor	858	8.52959e-07	0.4735	1	F:molecular_function	-	IPR001304 (PFAM); IPR003014 (PFAM); IPR016186 (G3DSA:3.10.100.GENE3D); IPR016187 (SUPERFAMILY); PTHR22799 (PANTHER), PTHR22799:SF1 (PANTHER)
50718	52 kda repressor of the inhibitor of the protein kinase-like	370	4.46798e-09	0.6133	0	-		no IPS match
56655	aael000684- partial	372	1.94221e-08	0.5067	0	-		no IPS match
54996	AAEL017254-PA	160	2.28832e-15	0.748	1	F:molecular_function	-	no IPS match
Sg_CNS_NA4Plus493	abda_schgr ame: full=homeobox protein abdominal-a homolog	1804	6.85725e-19	1	6	F:nucleic acid binding transcription factor activity; F:DNA binding; P:biological_process; P:cellular nitrogen compound metabolic process; P:biosynthetic process; C:protein complex; C:intracellular	-	no IPS match
89137	ac1147-like protein	100	1.88153e-09	0.78	0	-		no IPS match
104171	accessory gland protein	936	1.53262e-08	0.4967	1	F:carbohydrate binding		tmhmm (TMHMM)
Sg_CNS_NA4Plus16639	accessory gland protein	445	4.04224e-11	0.6364	3	P:cellular nitrogen compound metabolic process; F:RNA binding; F:isomerase activity	(5.4) Intramolecular transferases (mutases)	IPR014780 (PANTHER); IPR020103 (SUPERFAMILY); PTHR13767:SF6 (PANTHER)
87461	achain 3ank: a designed ankyrin repeat protein with three identical consensus repeats	1054	1.74946e-08	0.6633	0	-		no IPS match
85279	achain crystal structure of engineered northeast structural genomics consortium target	1036	1.04236e-07	0.692	0	-		SignalP-NN(euk) (SIGNALP)
Sg_CNS_NA4Plus5127	achain molecular structure of an apolipoprotein determined at - angstroms resolution	160	1.96132e-10	0.88	2	C:extracellular region; P:transport	-	no IPS match
Sg_CNS_NA4Plus9906	achain nmr structure of apolipophorin-iii from locusta migratoria	216	8.24945e-09	0.85	2	C:extracellular region; P:transport	-	no IPS match
42411	achain solution structure of the small serine protease inhibitor sgci	220	4.68644e-11	0.8891	3	P:protein maturation; C:extracellular region; F:enzyme regulator activity	-	no IPS match
4314	acidic leucine-rich nuclear phosphoprotein 32 family member b	434	1.67456e-22	0.6006	7	F:DNA binding; F:molecular_function; P:biological_process; C:cellular_component; F:transposase activity; P:DNA integration; P:transposition, DNA-mediated		no IPS match
26479	acidic leucine-rich nuclear phosphoprotein 32 family member b	221	2.12293e-13	0.6667	4	F:molecular_function; P:biological_process; C:cellular_component; F:DNA binding		no IPS match
Sg_CNS_NA4Plus16884	acidic leucine-rich nuclear phosphoprotein 32 family member b	451	1.25037e-10	0.577	7	F:DNA binding; F:molecular_function; P:biological_process; C:cellular_component; F:transposase activity; P:DNA integration; P:transposition, DNA-mediated		no IPS match
Sg_CNS_NA4Plus18814	acidic leucine-rich nuclear phosphoprotein 32 family member b	500	7.47434e-08	0.508	4	F:molecular_function; P:biological_process; C:cellular_component; F:DNA binding		SignalP-NN(euk) (SIGNALP)
53162	actin depolymerizing factor	221	2.38331e-12	0.5815	3	F:cytoskeletal protein binding; C:cytoskeleton; P:cytoskeleton organization	-	IPR002108 (PFAM); IPR017904 (PANTHER); G3DSA:3.40.20.10 (GENE3D), PTHR11913:SF12 (PANTHER), SSF55753 (SUPERFAMILY)
Sg_CNS_NA4Plus28204	activating molecule in becn1-regulated autophagy protein 1	881	1.25874e-09	0.7833	0	-		no IPS match
84679	ac transposable element-derived	189	4.85717e-12	0.6817	0	-		SignalP-NN(euk) (SIGNALP), tmhmm (TMHMM)
Sg_CNS_NA4Plus35933	ac transposable element-derived	2289	8.50028e-08	0.5067	0	-		no IPS match
24153	ac transposable element derived 3	141	9.19007e-08	0.7282	0	-		no IPS match
15336	ac transposable element-derived protein 4	209	2.19972e-10	0.7133	0	-		SignalP-NN(euk) (SIGNALP)
32111	ac transposable element-derived protein 4	191	2.24094e-07	0.6267	0	-		no IPS match
50116	ac transposable element-derived protein 4	155	1.19233e-07	0.77	0	-		PF13843 (PFAM)
60497	ac transposable element-derived protein 4	186	2.656e-12	0.6669	0	-		PF13843 (PFAM)
60507	ac transposable element-derived protein 4	103	7.5562e-07	0.9	0	-		no IPS match
72935	ac transposable element-derived protein 4	287	1.59963e-08	0.59	0	-		SignalP-NN(euk) (SIGNALP)
76314	ac transposable element-derived protein 4	210	5.66277e-09	0.625	0	-		PF13843 (PFAM), SignalP-NN(euk) (SIGNALP)
76418	ac transposable element-derived protein 4	260	8.26116e-10	0.727	3	C:cellular_component; F:signal transducer activity; P:signal transduction	-	PF13843 (PFAM), SignalP-NN(euk) (SIGNALP), tmhmm (TMHMM)
80163	ac transposable element-derived protein 4	125	3.0752e-11	0.776	0	-		no IPS match
80165	ac transposable element-derived protein 4	96	3.98821e-09	0.9	0	-		SignalP-NN(euk) (SIGNALP)
83386	ac transposable element-derived protein 4	103	6.031e-08	0.76	0	-		no IPS match
83415	ac transposable element-derived protein 4	98	4.33003e-07	0.87	0	-		no IPS match
83428	ac transposable element-derived protein 4	192	4.15876e-16	0.7025	0	-		PF13843 (PFAM)
83439	ac transposable element-derived protein 4	107	1.60937e-07	0.82	0	-		no IPS match
Sg_CNS_NA4Plus15196	ac transposable element-derived protein 4	402	5.78653e-09	0.612	0	-		tmhmm (TMHMM)
Sg_CNS_NA4Plus25591	ac transposable element-derived protein 4	737	1.84094e-07	0.615	0	-		no IPS match
87454	adam 9	175	8.95644e-09	0.6833	4	P:proteolysis; F:metalloendopeptidase activity; F:hydrolase activity; F:zinc ion binding		no IPS match
84002	adp-ribosylation factor-like protein 13b	694	6.75044e-09	0.5938	4	F:GTP binding; P:small GTPase mediated signal transduction; F:nucleotide binding; C:intracellular		no IPS match
Sg_CNS_NA4Plus148	adp-sugar pyrophosphatase	1892	2.75744e-79	0.6235	8	F:molecular_function; P:nucleobase-containing compound catabolic process; P:small molecule metabolic process; F:ion binding; P:carbohydrate metabolic process; P:cellular nitrogen compound metabolic process	(3.6) Acting on acid anhydrides	IPR000086 (PFAM); IPR015797 (G3DSA:3.90.79.GENE3D); PTHR11839 (PANTHER)
Sg_CNS_NA4Plus21061	adp-sugar pyrophosphatase	563	4.62889e-26	0.626	1	F:molecular_function	(3.6) Acting on acid anhydrides	SignalP-NN(euk) (SIGNALP)
16444	af355375_1 reverse transcriptase	328	5.39835e-07	0.55	0	-		IPR000305 (PFAM); IPR027299 (G3DSA:3.40.1440.GENE3D)
38920	af355375_1 reverse transcriptase	800	1.13244e-08	0.6545	1	F:calcium ion binding		no IPS match
39093	af355375_1 reverse transcriptase	295	1.44674e-07	0.79	1	F:ion binding	-	no IPS match
39137	af355375_1 reverse transcriptase	241	5.51732e-10	0.5738	0	-		no IPS match
Sg_CNS_NA4Plus1073	af355375_1 reverse transcriptase	928	2.09821e-11	0.5242	0	-		no IPS match
9601	af369891_4endonuclease reverse transcriptase	337	4.62377e-09	0.53	4	F:RNA binding; P:RNA-dependent DNA replication; F:endonuclease activity; F:RNA-directed DNA polymerase activity		PTHR14336 (PANTHER), PTHR14336:SF3 (PANTHER)
11603	af369891_4endonuclease reverse transcriptase	375	7.56503e-08	0.68	1	F:molecular_function	-	no IPS match
Sg_CNS_NA4Plus31924	af369891_4endonuclease reverse transcriptase	1202	1.59969e-10	0.5417	4	F:RNA binding; P:RNA-dependent DNA replication; F:endonuclease activity; F:RNA-directed DNA polymerase activity		no IPS match
85246	AF391290_4unknown	631	2.39279e-07	0.55	3	C:nucleus; C:protein complex; P:mitosis; P:catabolic process	-	IPR018860 (PFAM)
83920	akh1_schgr ame: full=adipokinetic prohormone type 1 contains: ame: full=adipokinetic hormone 1 ame: full=adipokinetic hormone i short=akh-i contains: ame: full=adipokinetic hormone i4-10 short=akh-i4-10 contains: ame: full=adipokinetic hormone precursor-related peptide alpha chain short=aprp-alpha flags: precursor	329	1.34292e-25	0.885	4	C:extracellular region; P:signal transduction; F:molecular_function; P:biological_process	-	no IPS match
Sg_CNS_NA4Plus12627	aklqs2adipokinetic hormone ii precursor - desert locust	309	3.16026e-21	0.8533	4	C:extracellular region; P:signal transduction; F:molecular_function; P:biological_process	-	no IPS match
54571	alpha beta hydrolase domain-containing protein 14b	1585	3.82695e-45	0.619	4	F:hydrolase activity; C:cytoplasm; C:nucleolus; C:nucleus		IPR026764 (PTHR10992:PANTHER); G3DSA:3.40.50.1820 (GENE3D), PTHR10992 (PANTHER), PF12695 (PFAM), SignalP-NN(euk) (SIGNALP), tmhmm (TMHMM), SSF53474 (SUPERFAMILY)
14830	alpha-l1 nicotinic acetyl choline receptor	172	1.56394e-07	0.74	2	F:monooxygenase activity; F:receptor activity		no IPS match
Sg_CNS_NA4Plus27081	amine oxidase	815	3.95305e-34	0.6155	16	F:ion binding; P:biological_process; P:cellular nitrogen compound metabolic process; F:oxidoreductase activity; P:cell-cell signaling; P:catabolic process; C:mitochondrion; P:transport; F:molecular_function	(1.4) Acting on the CH-NH(2) group of donors	IPR002937 (PFAM); PR00419 (PRINTS), G3DSA:1.10.405.10 (GENE3D), G3DSA:3.50.50.60 (GENE3D), G3DSA:3.90.660.10 (GENE3D), PTHR10742 (PANTHER), PTHR10742:SF4 (PANTHER), SignalP-NN(euk) (SIGNALP), SSF51905 (SUPERFAMILY)
26322	aminoacyl trna synthase complex-interacting multifunctional protein 1-like isoform x2	170	3.57723e-13	0.8	0	-		no IPS match
Sg_CNS_NA4Plus35447	angiomotin	2040	2.36837e-08	0.79	0	-		no IPS match
Sg_CNS_NA4Plus30040	ankyrin repeat and socs box protein 13	1016	4.81187e-07	0.47	7	P:intracellular signal transduction; C:intracellular; F:molecular_function; P:biological_process; C:cellular_component; P:protein ubiquitination; F:protein binding		no IPS match
32116	ankyrin repeat domain protein	153	9.53499e-08	0.7229	0	-		no IPS match
25150	ankyrin repeat protein	183	3.02913e-07	0.6633	0	-		IPR020683 (G3DSA:1.25.40.GENE3D)
3423	ankyrin unc44	367	1.25965e-09	0.7	4	P:biological_process; F:molecular_function	-	SignalP-NN(euk) (SIGNALP)
8352	ankyrin unc44	226	2.56443e-12	0.5979	3	F:RNA binding; P:RNA-dependent DNA replication; F:RNA-directed DNA polymerase activity		SignalP-NN(euk) (SIGNALP)
15070	ankyrin unc44	149	9.80845e-09	0.7529	8	C:cellular_component; F:RNA binding; P:biosynthetic process; P:DNA metabolic process; F:signal transducer activity; F:nucleotidyltransferase activity; F:molecular_function; P:biological_process; P:signal transduction	(2.7) Transferring phosphorous-containing groups	no IPS match
15108	ankyrin unc44	121	6.52694e-10	0.761	8	F:molecular_function; F:peptidase activity; F:nucleotidyltransferase activity; P:biosynthetic process; P:DNA metabolic process; F:RNA binding; P:signal transduction; C:cellular_component; P:biological_process	(3.4) Acting on peptide bonds (peptide hydrolases); (2.7) Transferring phosphorous-containing groups	IPR000477 (PFAM); PTHR21301 (PANTHER)
16438	ankyrin unc44	287	1.17089e-08	0.6	2	P:biological_process; F:molecular_function	-	no IPS match
16440	ankyrin unc44	944	8.21554e-10	0.504	9	F:RNA binding; F:transmembrane transporter activity; C:integral to membrane; P:RNA-dependent DNA replication; P:transmembrane transport; F:RNA-directed DNA polymerase activity; P:GPI anchor biosynthetic process; C:intrinsic to endoplasmic reticulum membrane; F:transferase activity, transferring glycosyl groups		no IPS match
16484	ankyrin unc44	271	2.93793e-09	0.5838	1	F:RNA-directed DNA polymerase activity		IPR000305 (PFAM)
20429	ankyrin unc44	145	8.74092e-09	0.6817	4	P:biological_process; F:molecular_function	-	no IPS match
20439	ankyrin unc44	496	1.93437e-12	0.7495	7	C:cellular_component; F:signal transducer activity; P:biosynthetic process; F:molecular_function; P:biological_process; P:signal transduction	-	SignalP-NN(euk) (SIGNALP)
20513	ankyrin unc44	157	1.34189e-08	0.6673	3	F:RNA binding; P:RNA-dependent DNA replication; F:RNA-directed DNA polymerase activity		no IPS match
38884	ankyrin unc44	427	1.54207e-19	0.6735	4	C:cellular_component; P:biosynthetic process; P:biological_process; F:molecular_function	-	tmhmm (TMHMM)
38894	ankyrin unc44	587	1.30353e-14	0.642	1	F:molecular_function	-	no IPS match
39039	ankyrin unc44	253	5.71338e-12	0.7325	4	P:biological_process; F:molecular_function	-	no IPS match
39077	ankyrin unc44	144	6.34155e-09	0.79	14	P:transmembrane transport; F:RNA binding; P:cellular protein modification process; P:biosynthetic process; P:lipid metabolic process; P:DNA metabolic process; F:nuclease activity; C:cellular_component; C:endoplasmic reticulum; F:signal transducer activity; F:nucleotidyltransferase activity; F:transmembrane transporter activity; P:biological_process; F:peptidase activity; P:signal transduction; F:…	(3.4) Acting on peptide bonds (peptide hydrolases); (2.7) Transferring phosphorous-containing groups	IPR000477 (PROFILE)
39087	ankyrin unc44	195	1.99872e-10	0.7235	8	C:cellular_component; F:signal transducer activity; P:biosynthetic process; F:molecular_function; P:biological_process; P:signal transduction	-	no IPS match
39125	ankyrin unc44	139	5.82738e-08	0.7378	3	F:molecular_function; P:biological_process	-	no IPS match
90019	ankyrin unc44	139	1.24642e-07	0.6575	1	F:molecular_function	-	no IPS match
109339	ankyrin unc44	200	1.99881e-09	0.674	2	P:biological_process; F:molecular_function	-	SignalP-NN(euk) (SIGNALP)
Sg_CNS_NA4Plus21225	ankyrin unc44	568	4.51879e-14	0.5475	1	P:biological_process	-	no IPS match
88079	antennal cspsgre-iii-1	140	5.91898e-09	0.835	0	-		SignalP-NN(euk) (SIGNALP)
Sg_CNS_NA4Plus2555	antennal cspsgre-iii-1	101	3.61119e-09	0.8175	0	-		IPR005055 (G3DSA:1.10.2080.GENE3D)
Sg_CNS_NA4Plus15670	antigen ki-67	417	5.55843e-08	0.6215	1	F:molecular_function	-	IPR000253 (G3DSA:2.60.200.GENE3D); IPR008984 (SUPERFAMILY); PTHR21603 (PANTHER)
Sg_CNS_NA4Plus18910	ap-4 complex subunit beta-1-like	503	7.03022e-11	0.577	0	-		SignalP-NN(euk) (SIGNALP)
77443	ap-4 complex subunit beta-1- partial	242	2.22265e-09	0.675	0	-		no IPS match
77475	ap-4 complex subunit beta-1- partial	143	1.46441e-08	0.7943	0	-		no IPS match
Sg_CNS_NA4Plus15	ap-5 complex subunit beta-1-like	3205	1.96416e-31	0.405	0	-		no IPS match
Sg_CNS_NA4Plus29420	ap-5 complex subunit sigma-1-like	969	1.56746e-19	0.5173	0	-		PTHR16120 (PANTHER), PTHR16120:SF0 (PANTHER)
Sg_CNS_NA4Plus36445	ap-5 complex subunit zeta-1-like	2668	8.69517e-46	0.453	3	C:cytoplasm; P:double-strand break repair via homologous recombination; C:nucleolus		no IPS match
Sg_CNS_NA4Plus7957	apl3_locmi ame: full=apolipophorin-3b ame: full=apolipophorin-iiib short= p-iiib flags: precursor	186	7.97808e-11	0.82	2	C:extracellular region; P:transport	-	no IPS match
85446	aplp_locmi ame: full=apolipophorins contains: ame: full=apolipophorin-2 ame: full=apolipophorin ii ame: full=apolp-2 contains: ame: full=apolipophorin-1 ame: full=apolipophorin i ame: full=apolp-1 flags: precursor	95	8.42636e-10	0.83	5	P:transport; C:extracellular region; F:molecular_function; F:lipid binding; P:signal transduction	-	IPR001846 (PFAM)
53868	apolipophorin precursor	151	3.90306e-07	0.9	6	P:transport; C:extracellular region; F:molecular_function; F:lipid binding; P:signal transduction; P:carbohydrate metabolic process	-	IPR001360 (PANTHER)
85461	apolipoprotein d	706	5.24173e-13	0.4445	8	P:transport; P:response to stress; P:anatomical structure development; P:biological_process; F:molecular_function; C:cytoplasm	-	IPR011038 (SUPERFAMILY); IPR012674 (G3DSA:2.40.128.GENE3D); PTHR10612 (PANTHER), PTHR10612:SF4 (PANTHER), SignalP-NN(euk) (SIGNALP)
Sg_CNS_NA4Plus25230	apolipoprotein d	720	1.02818e-09	0.4405	7	P:response to stress; C:cytoplasm; P:biological_process; P:anatomical structure development; F:molecular_function	-	IPR011038 (SUPERFAMILY); IPR012674 (G3DSA:2.40.128.GENE3D); PTHR10612 (PANTHER), PTHR10612:SF4 (PANTHER), SignalP-NN(euk) (SIGNALP), tmhmm (TMHMM)
85551	arginyltransferase 1-like	438	1.70921e-08	0.68	0	-		SignalP-NN(euk) (SIGNALP)
Sg_CNS_NA4Plus28642	argonaute-3	909	2.77896e-09	0.63	0	-		no IPS match
36955	argonaute partial	152	4.90451e-10	0.81	0	-		SignalP-NN(euk) (SIGNALP), tmhmm (TMHMM)
Sg_CNS_NA4Plus9185	argonaute- partial	203	8.54651e-07	0.65	0	-		no IPS match
Sg_CNS_NA4Plus18905	arl14 effector	503	2.69502e-12	0.518	0	-		SignalP-NN(euk) (SIGNALP), tmhmm (TMHMM)
Sg_CNS_NA4Plus29421	arl14 effector protein	969	2.07716e-09	0.4785	3	F:molecular_function; C:cytoplasm; P:biological_process		SignalP-NN(euk) (SIGNALP), tmhmm (TMHMM)
54943	arylphorin hexamerin-like protein 2	145	1.52382e-08	0.845	0	-		SignalP-NN(euk) (SIGNALP)
Sg_CNS_NA4Plus29378	arylsulfatase g	966	1.25413e-11	0.642	2	P:biological_process; F:molecular_function	-	IPR000917 (PFAM); IPR017849 (G3DSA:3.40.720.GENE3D); IPR017850 (SUPERFAMILY); PTHR10342 (PANTHER), PTHR10342:SF25 (PANTHER), SignalP-NN(euk) (SIGNALP)
Sg_CNS_NA4Plus14709	atpase wrnip1-like	387	7.70354e-10	0.549	0	-		no IPS match
51348	atp-binding cassette sub-family a member 1	1476	1.18278e-51	0.466	5	F:ATPase activity; F:ATP binding; F:nucleotide binding; F:nucleoside-triphosphatase activity; P:ATP catabolic process		IPR026082 (PANTHER); SignalP-NN(euk) (SIGNALP), tmhmm (TMHMM)
76269	atp-dependent dna helicase pif1- partial	207	1.18963e-07	0.68	0	-		no IPS match
86171	atp synthase f0 subunit 6	145	3.52406e-08	0.87	4	F:transmembrane transporter activity; C:mitochondrion; P:transmembrane transport; P:biosynthetic process; P:cellular nitrogen compound metabolic process; P:small molecule metabolic process; C:protein complex; C:intracellular	-	no IPS match
86172	atp synthase f0 subunit 6	194	1.60474e-09	0.919	4	F:transmembrane transporter activity; C:mitochondrion; P:transmembrane transport; P:biosynthetic process; P:cellular nitrogen compound metabolic process; P:small molecule metabolic process; C:protein complex; C:intracellular	-	no IPS match
86173	atp synthase f0 subunit 6	305	4.81007e-11	0.818	5	F:transmembrane transporter activity; C:mitochondrion; C:cellular_component; P:transmembrane transport; P:biosynthetic process; P:cellular nitrogen compound metabolic process; P:small molecule metabolic process; C:protein complex; C:intracellular	-	no IPS match
86180	atp synthase f0 subunit 6	177	2.17733e-07	0.92	4	F:transmembrane transporter activity; C:mitochondrion; P:transmembrane transport; P:biosynthetic process; P:cellular nitrogen compound metabolic process; P:small molecule metabolic process; C:protein complex; C:intracellular	-	no IPS match
86182	atp synthase f0 subunit 6	143	4.61262e-10	0.8155	4	F:transmembrane transporter activity; C:mitochondrion; P:transmembrane transport; P:biosynthetic process; P:cellular nitrogen compound metabolic process; P:small molecule metabolic process; C:protein complex; C:intracellular	-	no IPS match
91261	atp synthase f0 subunit 8	272	1.17487e-08	0.9	4	F:transmembrane transporter activity; C:protein complex; C:mitochondrion; C:cellular_component; P:transmembrane transport; P:biosynthetic process; P:cellular nitrogen compound metabolic process; P:small molecule metabolic process	-	SignalP-NN(euk) (SIGNALP), tmhmm (TMHMM)
80633	atp synthase lipid-binding protein	311	1.82238e-07	0.68	0	-		no IPS match
Sg_CNS_NA4Plus4875	betaine--homocysteine s-methyltransferase 1-like	157	5.63989e-16	0.834	10	C:cytoplasm; F:methyltransferase activity; P:sulfur compound metabolic process; P:biosynthetic process; P:cellular amino acid metabolic process; P:biological_process; F:ion binding; P:cellular nitrogen compound metabolic process; P:catabolic process	(2.1) Transferring one-carbon groups; (2.1) Transferring one-carbon groups	PTHR21091 (PANTHER), PTHR21091:SF5 (PANTHER)
Sg_CNS_NA4Plus15914	beta-lactamase	424	3.71459e-93	0.9585	5	P:catabolic process; C:external encapsulating structure; F:hydrolase activity, acting on carbon-nitrogen (but not peptide) bonds; F:peptidase activity; P:sulfur compound metabolic process; P:cellular nitrogen compound metabolic process; P:biosynthetic process; P:small molecule metabolic process; P:secondary metabolic process	(3.5) Acting on carbon-nitrogen bonds, other than peptide bonds	IPR001466 (PFAM); IPR012338 (G3DSA:3.40.710.GENE3D); PTHR22935 (PANTHER), PTHR22935:SF9 (PANTHER)
86574	bro1 domain-containing protein	173	8.30465e-10	0.87	0	-		PTHR23032 (PANTHER), PTHR23032:SF0 (PANTHER)
9365	c19 partial	109	1.19199e-07	0.8	0	-		no IPS match
52323	calcium-activated chloride channel regulator 1-like	237	2.97705e-09	0.57	4	F:RNA binding; P:RNA-dependent DNA replication; F:endonuclease activity; F:RNA-directed DNA polymerase activity		no IPS match
83497	carboxylesterase	170	2.11901e-12	0.75	0	-		G3DSA:3.40.50.1820 (GENE3D)
87020	carboxylesterase	104	1.6955e-10	0.87	0	-		no IPS match
101415	carboxylesterase	158	1.77187e-13	0.81	1	F:molecular_function	-	no IPS match
85416	carboxylesterase-like protein	139	3.04312e-08	0.87	1	F:molecular_function	-	no IPS match
1809	casein kinase	148	1.40239e-19	0.83	4	F:ion binding; P:cellular protein modification process; F:kinase activity; P:cellular amino acid metabolic process	(2.7) Transferring phosphorous-containing groups	no IPS match
52530	caspase-1-like isoform 2	1066	1.43656e-09	0.45	2	F:peptidase activity; P:biological_process	(3.4) Acting on peptide bonds (peptide hydrolases)	IPR002398 (PANTHER); G3DSA:3.40.50.1460 (GENE3D), PTHR10454:SF62 (PANTHER)
100932	catenin (cadherin-associated protein) alpha 3	126	1.17552e-08	0.7767	6	C:cellular_component; C:cell; P:cell adhesion; F:structural molecule activity; F:molecular_function; C:cytoskeleton	-	SignalP-NN(euk) (SIGNALP)
Sg_CNS_NA4Plus30766	cation-independent mannose-6-phosphate receptor	1081	9.03551e-10	0.444	1	C:intracellular	-	IPR009011 (SUPERFAMILY); G3DSA:2.70.130.10 (GENE3D), PTHR10439 (PANTHER), PTHR10439:SF2 (PANTHER), SignalP-NN(euk) (SIGNALP)
7228	cax-interacting protein 4	2933	1.28961e-16	0.4691	3	F:ATP binding; F:mismatched DNA binding; P:mismatch repair		no IPS match
31816	cax-interacting protein 4	3976	1.81408e-16	0.4783	3	F:ATP binding; F:mismatched DNA binding; P:mismatch repair		IPR011042 (G3DSA:2.120.10.GENE3D)
Sg_CNS_NA4Plus26585	cb1 cannabinoid receptor-interacting protein 1-like	787	2.9014e-26	0.6425	0	-		PTHR31952 (PANTHER)
Sg_CNS_NA4Plus32669	cchain crystal structure of greglin in complex with subtilisin	1307	1.18364e-25	0.795	1	F:enzyme regulator activity	-	G3DSA:3.30.60.30 (GENE3D), SignalP-NN(euk) (SIGNALP), SSF100895 (SUPERFAMILY)
31800	cell surface	384	2.26827e-31	0.5825	4	F:structural constituent of cuticle; F:hydrolase activity; C:collagen; F:extracellular matrix structural constituent		IPR008160 (PFAM); PTHR24023 (PANTHER), PTHR24023:SF164 (PANTHER)
45250	centromere protein	347	4.2625e-10	0.6125	2	F:DNA binding; C:chromosome	-	IPR007889 (PFAM); IPR009057 (G3DSA:1.10.10.GENE3D); PTHR19303 (PANTHER)
Sg_CNS_NA4Plus25709	centromere protein x	743	1.2575e-07	0.5825	40	C:FANCM-MHF complex; P:DNA repair; C:condensed chromosome kinetochore; P:cell division; P:resolution of meiotic recombination intermediates; P:mitosis; P:replication fork processing; F:double-stranded DNA binding; P:positive regulation of protein ubiquitination; F:DNA binding; C:Fanconi anaemia nuclear complex; F:protein binding; C:nucleus; C:chromosome; C:kinetochore; P:regulation of transcripti…		IPR018552 (PFAM)
Sg_CNS_NA4Plus27767	centrosomal protein of 120 kda	855	1.73145e-10	0.4905	3	C:cytoplasm; C:cytoskeleton; C:microtubule organizing center		IPR022136 (PFAM); PTHR21574 (PANTHER)
88152	chemosensory protein csp- partial	95	9.49807e-08	0.83	0	-		SignalP-NN(euk) (SIGNALP)
Sg_CNS_NA4Plus3868	chk1 checkpoint-like partial	147	4.61588e-07	0.7633	0	-		no IPS match
Sg_CNS_NA4Plus13076	chk1 checkpoint-like protein	326	7.9971e-15	0.7365	0	-		no IPS match
79400	chloroquine resistance marker protein	1141	6.29065e-15	0.71	4	P:signal transduction; C:intracellular; F:molecular_function; P:nucleobase-containing compound catabolic process; P:small molecule metabolic process	-	no IPS match
90222	chromatin target of prmt1 protein isoform x1	1564	8.93571e-14	0.68	3	F:molecular_function; P:biological_process; C:cellular_component		IPR025715 (PFAM); PTHR19965 (PANTHER)
82977	chromosome transmission fidelity protein 18-like partial	227	5.56246e-09	0.64	0	-		no IPS match
4464	citrate lyase subunit beta-like mitochondrial-like	218	3.39332e-14	0.7807	0	-		no IPS match
Sg_CNS_NA4Plus30716	coagulation factor v-like	1077	9.10424e-07	0.405	4	P:cell adhesion; F:copper ion binding; P:blood coagulation; C:extracellular region		no IPS match
88547	coiled-coil domain-containing protein 103	880	8.58233e-17	0.4965	3	P:embryo development; P:anatomical structure development; P:biological_process	-	IPR025986 (PFAM)
Sg_CNS_NA4Plus23815	coiled-coil domain-containing protein 112	660	8.60921e-07	0.5843	0	-		no IPS match
88544	coiled-coil domain-containing protein 42-like protein	966	2.79677e-08	0.5867	0	-		no IPS match
Sg_CNS_NA4Plus22591	comm domain-containing protein 9	613	4.82579e-14	0.7695	3	F:molecular_function; P:biological_process; C:cellular_component		SignalP-NN(euk) (SIGNALP)
88688	condensin-2 complex subunit d3	2462	2.36438e-37	0.6385	2	P:mitotic chromosome condensation; C:nuclear condensin complex		no IPS match
28160	conserved hypothetical protein	1554	3.46176e-11	0.465	0	-		no IPS match
46187	conserved hypothetical protein	286	1.16492e-11	0.59	0	-		SignalP-NN(euk) (SIGNALP)
46441	conserved hypothetical protein	121	3.39161e-07	0.8	0	-		no IPS match
77685	conserved hypothetical protein	217	5.85962e-09	0.61	3	F:RNA binding; P:RNA-dependent DNA replication; F:RNA-directed DNA polymerase activity		no IPS match
78580	conserved hypothetical protein	600	2.23009e-08	0.52	0	-		no IPS match
78857	conserved hypothetical protein	475	8.56763e-07	0.87	1	F:molecular_function	-	no IPS match
87525	conserved hypothetical protein	3696	1.19957e-11	0.4745	0	-		no IPS match
99344	conserved hypothetical protein	246	8.10395e-07	0.67	3	F:RNA binding; F:nucleotidyltransferase activity; P:biosynthetic process; P:DNA metabolic process	(2.7) Transferring phosphorous-containing groups	IPR000477 (PFAM)
Sg_CNS_NA4Plus32274	conserved hypothetical protein	1250	2.73796e-09	0.58	0	-		no IPS match
Sg_CNS_NA4Plus32500	conserved hypothetical protein	1284	9.05696e-08	0.43	0	-		no IPS match
42747	constitutive coactivator of peroxisome proliferator-activated receptor gamma	1843	8.34643e-22	0.4935	1	C:nucleus	-	IPR026784 (PTHR15976:PANTHER); G3DSA:3.40.50.1010 (GENE3D), PTHR15976 (PANTHER), tmhmm (TMHMM), SSF88723 (SUPERFAMILY)
90279	constitutive coactivator of peroxisome proliferator-activated receptor gamma	589	2.88749e-09	0.5967	1	C:nucleus		PTHR15976 (PANTHER), SignalP-NN(euk) (SIGNALP)
Sg_CNS_NA4Plus22729	constitutive coactivator of peroxisome proliferator-activated receptor gamma	619	4.98588e-21	0.516	3	F:nuclease activity; P:response to stress; P:DNA metabolic process; C:nucleus	(3.1) Acting on ester bonds	IPR006085 (PFAM); IPR026784 (PTHR15976:PANTHER); G3DSA:3.40.50.1010 (GENE3D), PTHR15976 (PANTHER), SSF88723 (SUPERFAMILY)
61037	copia protein	134	3.53478e-09	0.77	1	F:nucleic acid binding		PTHR11439 (PANTHER), PTHR11439:SF127 (PANTHER)
90433	copia protein	260	6.45845e-10	0.5686	4	F:metal ion binding; F:nucleic acid binding; P:DNA integration; F:zinc ion binding		SignalP-NN(euk) (SIGNALP)
24199	cordon-bleu 1	259	5.8048e-08	0.6233	3	F:receptor signaling protein activity; F:actin binding; P:signal transduction		no IPS match
101182	cox16 cytochrome c oxidase assembly homolog	113	3.12129e-07	0.85	1	C:mitochondrion	-	IPR020164 (PRODOM); PTHR13631 (PANTHER), PTHR13631:SF2 (PANTHER)
98426	craniofacial development protein	257	2.83358e-09	0.6443	8	F:exonuclease activity; F:endonuclease activity; F:RNA binding; P:defense response; F:ADP binding; P:RNA-dependent DNA replication; F:RNA-directed DNA polymerase activity; F:DNA binding		IPR005135 (G3DSA:3.60.10.GENE3D)
58006	craniofacial development protein 2	155	4.32113e-09	0.77	0	-		no IPS match
90716	craniofacial development protein 2	200	9.65208e-10	0.68	0	-		SignalP-NN(euk) (SIGNALP)
90858	craniofacial development protein 2	449	5.83726e-09	0.47	0	-		no IPS match
97375	craniofacial development protein 2	1534	1.43131e-15	0.64	0	-		no IPS match
100927	craniofacial development protein 2	193	4.78654e-08	0.6856	2	C:cytoplasm; C:nucleus		SignalP-NN(euk) (SIGNALP)
Sg_CNS_NA4Plus8162	craniofacial development protein 2	189	3.70488e-07	0.69	0	-		no IPS match
90705	craniofacial development protein 2-like	172	3.35512e-07	0.66	0	-		no IPS match
90766	craniofacial development protein 2-like	1174	4.87149e-10	0.5836	4	F:RNA binding; P:RNA-dependent DNA replication; F:endonuclease activity; F:RNA-directed DNA polymerase activity		no IPS match
90800	craniofacial development protein 2-like	299	8.23994e-07	0.58	0	-		IPR005135 (G3DSA:3.60.10.GENE3D); IPR027124 (PANTHER); IPR027126 (PTHR23227:PANTHER)
95924	craniofacial development protein 2-like	170	2.52721e-07	0.726	0	-		tmhmm (TMHMM)
96347	craniofacial development protein 2-like	183	2.33475e-07	0.655	0	-		IPR005135 (G3DSA:3.60.10.GENE3D); IPR027124 (PANTHER); IPR027126 (PTHR23227:PANTHER)
97212	craniofacial development protein 2-like	181	1.85529e-11	0.6531	4	F:RNA binding; P:RNA-dependent DNA replication; F:endonuclease activity; F:RNA-directed DNA polymerase activity		no IPS match
98296	craniofacial development protein 2-like	402	5.27918e-08	0.57	0	-		no IPS match
99463	craniofacial development protein 2-like	128	1.78528e-12	0.8008	0	-		no IPS match
99885	craniofacial development protein 2-like	814	2.55303e-08	0.522	6	C:cytoplasm; C:nucleus; F:RNA binding; P:RNA-dependent DNA replication; F:endonuclease activity; F:RNA-directed DNA polymerase activity		SignalP-NN(euk) (SIGNALP), tmhmm (TMHMM)
100006	craniofacial development protein 2-like	99	8.2511e-07	0.75	0	-		IPR027124 (PANTHER)
100015	craniofacial development protein 2-like	115	2.02661e-07	0.71	0	-		IPR027124 (PANTHER)
100920	craniofacial development protein 2-like	814	4.03445e-07	0.48	0	-		SignalP-NN(euk) (SIGNALP), tmhmm (TMHMM)
Sg_CNS_NA4Plus115	craniofacial development protein 2-like	330	6.18745e-08	0.6115	6	C:cytoplasm; C:nucleus; F:RNA binding; P:RNA-dependent DNA replication; F:endonuclease activity; F:RNA-directed DNA polymerase activity		SignalP-NN(euk) (SIGNALP)
Sg_CNS_NA4Plus11744	craniofacial development protein 2-like	273	1.20628e-07	0.681	2	C:cytoplasm; C:nucleus		no IPS match
88078	csp precursor	154	8.52987e-15	0.939	0	-		no IPS match
88109	csp precursor	98	1.18509e-09	0.816	0	-		IPR005055 (G3DSA:1.10.2080.GENE3D)
88136	csp precursor	93	2.61901e-09	0.8213	0	-		no IPS match
88176	csp precursor	160	1.75808e-13	0.8615	0	-		no IPS match
108631	csp precursor	144	2.39883e-10	0.9079	0	-		SignalP-NN(euk) (SIGNALP)
Sg_CNS_NA4Plus10856	csp precursor	240	3.80773e-07	0.9806	0	-		tmhmm (TMHMM)
Sg_CNS_NA4Plus27068	cst complex subunit stn1	815	6.37793e-08	0.442	1	F:molecular_function	-	IPR004365 (PFAM); IPR012340 (G3DSA:2.40.50.GENE3D); PTHR32140 (PANTHER), PTHR32140:SF0 (PANTHER)
24336	c-type lectin domain family 10 member a-like	1269	7.34654e-07	0.59	0	-		no IPS match
Sg_CNS_NA4Plus29828	c-type lectin domain family member a1	999	9.91851e-09	0.43	5	F:carbohydrate binding; F:molecular_function; F:receptor activity; P:biological_process; C:cellular_component		no IPS match
30401	c-type lysozyme	156	3.08418e-08	0.9	3	P:cell wall organization or biogenesis; P:catabolic process; F:hydrolase activity, acting on glycosyl bonds; P:carbohydrate metabolic process	(3.2) Glycosylases	SignalP-NN(euk) (SIGNALP)
40182	cu01_blacr ame: full=cuticle protein 1 ame: full=bc-ncp1	548	5.29331e-11	0.71	1	F:structural constituent of cuticle		SignalP-NN(euk) (SIGNALP)
Sg_CNS_NA4Plus18580	cu79a_locmi ame: full=cuticle protein isoform a ame: full=lm-acp 79a short=lm-79a	494	1.51454e-10	0.8	1	F:structural molecule activity	-	SignalP-NN(euk) (SIGNALP), tmhmm (TMHMM)
91018	cytochrome b	94	8.67025e-08	0.9015	8	F:ion binding; F:oxidoreductase activity; C:cellular_component; F:molecular_function; P:generation of precursor metabolites and energy; C:mitochondrion	-	IPR005798 (PFAM); G3DSA:1.10.287.980 (GENE3D), SignalP-NN(euk) (SIGNALP), tmhmm (TMHMM)
91179	cytochrome b	108	7.81375e-07	0.84	6	P:generation of precursor metabolites and energy; C:cellular_component; F:oxidoreductase activity; F:molecular_function; C:mitochondrion	-	SignalP-NN(euk) (SIGNALP), tmhmm (TMHMM)
91189	cytochrome b	167	2.87212e-09	0.621	5	C:mitochondrion; P:respiratory electron transport chain; F:oxidoreductase activity; F:electron carrier activity; C:membrane		SignalP-NN(euk) (SIGNALP)
91206	cytochrome b	98	5.25154e-07	0.9	6	P:generation of precursor metabolites and energy; C:cellular_component; F:oxidoreductase activity; F:molecular_function; C:mitochondrion	-	no IPS match
91318	cytochrome c oxidase subunit 6c-like	167	1.58892e-08	0.75	4	F:transmembrane transporter activity; F:oxidoreductase activity; P:cellular nitrogen compound metabolic process; P:generation of precursor metabolites and energy; P:small molecule metabolic process; P:transport; C:protein complex; C:intracellular	(1.9) Acting on a heme group of donors	IPR004204 (PRODOM); SignalP-NN(euk) (SIGNALP)
84243	cytochrome c oxidase subunit ii	142	1.22566e-08	0.953	10	C:mitochondrion; F:ion binding; F:molecular_function; C:cellular_component; F:transmembrane transporter activity; F:oxidoreductase activity; P:cellular nitrogen compound metabolic process; P:generation of precursor metabolites and energy; P:small molecule metabolic process; P:transport; C:protein complex; C:intracellular	(1.9) Acting on a heme group of donors	IPR011759 (G3DSA:1.10.287.GENE3D); SignalP-NN(euk) (SIGNALP)
90533	cytochrome c oxidase subunit ii	144	7.92081e-09	0.775	10	C:mitochondrion; F:ion binding; F:molecular_function; C:cellular_component; F:transmembrane transporter activity; F:oxidoreductase activity; P:cellular nitrogen compound metabolic process; P:generation of precursor metabolites and energy; P:small molecule metabolic process; P:transport; C:protein complex; C:intracellular	(1.9) Acting on a heme group of donors	no IPS match
91296	cytochrome c oxidase subunit ii	96	8.08181e-08	0.81	10	C:mitochondrion; F:ion binding; F:molecular_function; C:cellular_component; F:transmembrane transporter activity; F:oxidoreductase activity; P:cellular nitrogen compound metabolic process; P:generation of precursor metabolites and energy; P:small molecule metabolic process; P:transport; C:protein complex; C:intracellular	(1.9) Acting on a heme group of donors	no IPS match
91385	cytochrome c oxidase subunit iii	99	7.86311e-07	0.81	6	P:generation of precursor metabolites and energy; C:mitochondrion; F:transmembrane transporter activity; F:oxidoreductase activity; P:cellular nitrogen compound metabolic process; P:small molecule metabolic process; P:transport; C:protein complex; C:intracellular	(1.9) Acting on a heme group of donors	no IPS match
91423	cytochrome c oxidase subunit iii	159	2.63222e-08	0.9	7	P:generation of precursor metabolites and energy; C:cellular_component; C:mitochondrion; F:transmembrane transporter activity; F:oxidoreductase activity; P:cellular nitrogen compound metabolic process; P:small molecule metabolic process; P:transport; C:protein complex; C:intracellular	(1.9) Acting on a heme group of donors	SignalP-NN(euk) (SIGNALP), tmhmm (TMHMM)
91498	cytochrome c oxidase subunit iii	94	3.85501e-07	0.9	7	P:generation of precursor metabolites and energy; C:cellular_component; C:mitochondrion; F:transmembrane transporter activity; F:oxidoreductase activity; P:cellular nitrogen compound metabolic process; P:small molecule metabolic process; P:transport; C:protein complex; C:intracellular	(1.9) Acting on a heme group of donors	no IPS match
91503	cytochrome c oxidase subunit iii	100	2.71619e-09	0.8415	7	P:generation of precursor metabolites and energy; C:cellular_component; C:mitochondrion; F:transmembrane transporter activity; F:oxidoreductase activity; P:cellular nitrogen compound metabolic process; P:small molecule metabolic process; P:transport; C:protein complex; C:intracellular	(1.9) Acting on a heme group of donors	IPR000298 (PFAM); SignalP-NN(euk) (SIGNALP)
91505	cytochrome c oxidase subunit iii	100	1.30827e-08	0.835	7	P:generation of precursor metabolites and energy; C:cellular_component; C:mitochondrion; F:transmembrane transporter activity; F:oxidoreductase activity; P:cellular nitrogen compound metabolic process; P:small molecule metabolic process; P:transport; C:protein complex; C:intracellular	(1.9) Acting on a heme group of donors	no IPS match
91288	cytochrome c oxidase subunit partial	128	8.35425e-10	0.7625	5	F:ion binding; F:oxidoreductase activity; C:cellular_component; C:mitochondrion; P:generation of precursor metabolites and energy	-	no IPS match
91320	cytochrome oxidase subunit i	400	1.16928e-08	0.855	10	P:generation of precursor metabolites and energy; C:mitochondrion; F:molecular_function; C:cellular_component; F:transmembrane transporter activity; F:oxidoreductase activity; P:cellular nitrogen compound metabolic process; P:small molecule metabolic process; P:transport; C:protein complex; C:intracellular	(1.9) Acting on a heme group of donors	SignalP-NN(euk) (SIGNALP), tmhmm (TMHMM)
91542	cytochrome oxidase subunit i	99	2.96596e-07	0.876	10	P:generation of precursor metabolites and energy; C:mitochondrion; F:molecular_function; C:cellular_component; F:transmembrane transporter activity; F:oxidoreductase activity; P:cellular nitrogen compound metabolic process; P:small molecule metabolic process; P:transport; C:protein complex; C:intracellular	(1.9) Acting on a heme group of donors	no IPS match
84248	cytochrome oxidase subunit ii	168	4.83496e-09	0.7175	5	F:ion binding; F:oxidoreductase activity; C:cellular_component; C:mitochondrion; P:generation of precursor metabolites and energy	-	no IPS match
84257	cytochrome oxidase subunit ii	101	1.30089e-10	0.936	10	C:mitochondrion; F:ion binding; F:molecular_function; C:cellular_component; F:transmembrane transporter activity; F:oxidoreductase activity; P:cellular nitrogen compound metabolic process; P:generation of precursor metabolites and energy; P:small molecule metabolic process; P:transport; C:protein complex; C:intracellular	(1.9) Acting on a heme group of donors	IPR002429 (PFAM)
90528	cytochrome oxidase subunit ii	101	4.82734e-09	0.8445	10	C:mitochondrion; F:ion binding; F:molecular_function; C:cellular_component; F:transmembrane transporter activity; F:oxidoreductase activity; P:cellular nitrogen compound metabolic process; P:generation of precursor metabolites and energy; P:small molecule metabolic process; P:transport; C:protein complex; C:intracellular	(1.9) Acting on a heme group of donors	IPR011759 (G3DSA:1.10.287.GENE3D); tmhmm (TMHMM)
90548	cytochrome oxidase subunit ii	95	6.77252e-08	0.836	10	C:mitochondrion; F:ion binding; F:molecular_function; C:cellular_component; F:transmembrane transporter activity; F:oxidoreductase activity; P:cellular nitrogen compound metabolic process; P:generation of precursor metabolites and energy; P:small molecule metabolic process; P:transport; C:protein complex; C:intracellular	(1.9) Acting on a heme group of donors	IPR011759 (G3DSA:1.10.287.GENE3D); SignalP-NN(euk) (SIGNALP), tmhmm (TMHMM)
90550	cytochrome oxidase subunit ii	167	1.61436e-08	0.752	4	F:ion binding; C:cellular_component; C:mitochondrion; P:generation of precursor metabolites and energy	-	no IPS match
90557	cytochrome oxidase subunit ii	361	4.17144e-09	0.684	2	F:ion binding; C:cellular_component	-	no IPS match
91301	cytochrome oxidase subunit ii	101	1.73488e-07	0.84	0	-		no IPS match
91302	cytochrome oxidase subunit ii	111	3.78395e-08	0.824	9	C:mitochondrion; F:ion binding; F:molecular_function; C:cellular_component; F:transmembrane transporter activity; F:oxidoreductase activity; P:cellular nitrogen compound metabolic process; P:generation of precursor metabolites and energy; P:small molecule metabolic process; P:transport; C:protein complex; C:intracellular	(1.9) Acting on a heme group of donors	no IPS match
91303	cytochrome oxidase subunit ii	169	1.05293e-11	0.8235	10	C:mitochondrion; F:ion binding; F:molecular_function; C:cellular_component; F:transmembrane transporter activity; F:oxidoreductase activity; P:cellular nitrogen compound metabolic process; P:generation of precursor metabolites and energy; P:small molecule metabolic process; P:transport; C:protein complex; C:intracellular	(1.9) Acting on a heme group of donors	no IPS match
91363	cytochrome oxidase subunit ii	99	2.43159e-07	0.84	10	C:mitochondrion; F:ion binding; F:molecular_function; C:cellular_component; F:transmembrane transporter activity; F:oxidoreductase activity; P:cellular nitrogen compound metabolic process; P:generation of precursor metabolites and energy; P:small molecule metabolic process; P:transport; C:protein complex; C:intracellular	(1.9) Acting on a heme group of donors	no IPS match
91378	cytochrome oxidase subunit ii	113	5.97498e-11	0.91	10	C:mitochondrion; F:ion binding; F:molecular_function; C:cellular_component; F:transmembrane transporter activity; F:oxidoreductase activity; P:cellular nitrogen compound metabolic process; P:generation of precursor metabolites and energy; P:small molecule metabolic process; P:transport; C:protein complex; C:intracellular	(1.9) Acting on a heme group of donors	SignalP-NN(euk) (SIGNALP)
Sg_CNS_NA4Plus11101	cytochrome oxidase subunit ii	248	6.73252e-08	0.8889	10	C:mitochondrion; F:ion binding; F:molecular_function; C:cellular_component; F:transmembrane transporter activity; F:oxidoreductase activity; P:cellular nitrogen compound metabolic process; P:generation of precursor metabolites and energy; P:small molecule metabolic process; P:transport; C:protein complex; C:intracellular	(1.9) Acting on a heme group of donors	no IPS match
Sg_CNS_NA4Plus12002	cytochrome oxidase subunit ii	285	2.08731e-14	0.8625	10	C:mitochondrion; F:ion binding; F:molecular_function; C:cellular_component; F:transmembrane transporter activity; F:oxidoreductase activity; P:cellular nitrogen compound metabolic process; P:generation of precursor metabolites and energy; P:small molecule metabolic process; P:transport; C:protein complex; C:intracellular	(1.9) Acting on a heme group of donors	no IPS match
Sg_CNS_NA4Plus3395	cytochrome oxidase subunit ii	135	1.77263e-08	0.81	9	C:mitochondrion; F:ion binding; F:molecular_function; C:cellular_component; F:transmembrane transporter activity; F:oxidoreductase activity; P:cellular nitrogen compound metabolic process; P:generation of precursor metabolites and energy; P:small molecule metabolic process; P:transport; C:protein complex; C:intracellular	(1.9) Acting on a heme group of donors	no IPS match
Sg_CNS_NA4Plus4166	cytochrome oxidase subunit ii	151	4.72786e-09	0.89	10	C:mitochondrion; F:ion binding; F:molecular_function; C:cellular_component; F:transmembrane transporter activity; F:oxidoreductase activity; P:cellular nitrogen compound metabolic process; P:generation of precursor metabolites and energy; P:small molecule metabolic process; P:transport; C:protein complex; C:intracellular	(1.9) Acting on a heme group of donors	no IPS match
91306	cytochrome oxidase subunit partial	95	3.02898e-08	0.873	10	C:mitochondrion; F:ion binding; F:molecular_function; C:cellular_component; F:transmembrane transporter activity; F:oxidoreductase activity; P:cellular nitrogen compound metabolic process; P:generation of precursor metabolites and energy; P:small molecule metabolic process; P:transport; C:protein complex; C:intracellular	(1.9) Acting on a heme group of donors	SignalP-NN(euk) (SIGNALP)
91594	cytochrome oxidase subunit partial	94	8.97667e-07	0.87	4	F:transmembrane transporter activity; F:oxidoreductase activity; P:cellular nitrogen compound metabolic process; P:generation of precursor metabolites and energy; P:small molecule metabolic process; P:transport; C:protein complex; C:intracellular	(1.9) Acting on a heme group of donors	IPR023616 (G3DSA:1.20.210.GENE3D)
Sg_CNS_NA4Plus10748	cytochrome oxidase subunit partial	237	1.52168e-07	0.81	10	P:generation of precursor metabolites and energy; C:mitochondrion; F:molecular_function; C:cellular_component; F:transmembrane transporter activity; F:oxidoreductase activity; P:cellular nitrogen compound metabolic process; P:small molecule metabolic process; P:transport; C:protein complex; C:intracellular	(1.9) Acting on a heme group of donors	no IPS match
Sg_CNS_NA4Plus3394	cytochrome oxidase subunit partial	135	5.36089e-09	0.7585	6	F:oxidoreductase activity; F:ion binding; C:cellular_component; C:mitochondrion; P:biological_process; P:generation of precursor metabolites and energy	-	SignalP-NN(euk) (SIGNALP), tmhmm (TMHMM)
36316	cytochrome p450	677	1.85306e-07	0.65	2	F:ion binding; F:oxidoreductase activity	-	SignalP-NN(euk) (SIGNALP)
91624	cytochrome p450	817	3.25451e-08	0.685	6	F:oxidoreductase activity; F:ion binding; F:molecular_function; P:biological_process	-	IPR001128 (G3DSA:1.10.630.GENE3D); PTHR24292 (PANTHER), PTHR24292:SF5 (PANTHER), SignalP-NN(euk) (SIGNALP)
Sg_CNS_NA4Plus1732	cytochrome p450	1494	7.4343e-11	0.5905	2	F:ion binding; F:oxidoreductase activity	-	no IPS match
Sg_CNS_NA4Plus2890	cytochrome p450 liketbp	115	1.96702e-11	0.8125	1	F:nuclease activity	-	no IPS match
Sg_CNS_NA4Plus8183	cytochrome p450 liketbp	189	1.72889e-07	0.7338	0	-		no IPS match
13305	cytoplasmic dynein 2 heavy chain 1-like	228	3.13055e-08	0.69	0	-		SignalP-NN(euk) (SIGNALP), tmhmm (TMHMM)
23949	cytosolic endo-beta-n-acetylglucosaminidase	119	5.9178e-08	0.75	4	P:carbohydrate metabolic process; C:cytoplasm; F:hydrolase activity, acting on glycosyl bonds; F:ion binding	(3.2) Glycosylases	SignalP-NN(euk) (SIGNALP), tmhmm (TMHMM)
85362	d chain transport of drugs by the multidrug transporter acrb involves an access and a deep binding pocket that are separated by a switch-loop	731	8.52996e-09	0.6575	1	F:molecular_function	-	IPR002110 (PROFILE); IPR020683 (G3DSA:1.25.40.GENE3D); PTHR24198 (PANTHER), PS51257 (PROFILE), SignalP-NN(euk) (SIGNALP), tmhmm (TMHMM)
56137	ddb1- and cul4-associated factor 15	432	1.52462e-08	0.5014	0	-		no IPS match
Sg_CNS_NA4Plus4704	deoxyhypusine hydroxylase-like	156	1.19629e-07	0.72	0	-		no IPS match
92209	dep domain-containing protein 1b	614	1.19563e-17	0.6215	4	F:molecular_function; C:protein complex; P:cellular nitrogen compound metabolic process; P:biosynthetic process; P:signal transduction	-	IPR000591 (PFAM); IPR011991 (G3DSA:1.10.10.GENE3D); PTHR16206 (PANTHER), PTHR16206:SF4 (PANTHER), SSF46785 (SUPERFAMILY)
101956	dfp_locmi ame: full= defense protein ame: full=basic 19 kda hemolymph protein flags: precursor	174	5.98654e-08	0.81	4	C:extracellular region; P:immune system process; P:response to stress	-	SignalP-NN(euk) (SIGNALP)
Sg_CNS_NA4Plus14221	digestive organ expansion factor homolog	370	2.56795e-13	0.565	0	-		SignalP-NN(euk) (SIGNALP)
Sg_CNS_NA4Plus2388	digestive organ expansion factor homolog	7724	5.42674e-30	0.5717	0	-		no IPS match
59374	dna helicase	272	2.13604e-16	0.6615	1	F:helicase activity		IPR025476 (PFAM)
59375	dna helicase	123	2.16798e-09	0.7671	1	F:helicase activity		no IPS match
19373	dna-mediated transposase	263	4.30065e-07	0.52	4	F:transposase activity; P:DNA integration; P:transposition, DNA-mediated; F:DNA binding		no IPS match
31425	dna-mediated transposase	383	4.7502e-07	0.51	4	F:transposase activity; P:DNA integration; P:transposition, DNA-mediated; F:DNA binding		no IPS match
Sg_CNS_NA4Plus2306	dna-mediated transposase	4635	7.74375e-08	0.515	4	F:transposase activity; P:DNA integration; P:transposition, DNA-mediated; F:DNA binding		no IPS match
Sg_CNS_NA4Plus13244	dna methyltransferase 2	333	2.2745e-11	0.96	3	P:DNA metabolic process; F:DNA binding; F:methyltransferase activity	-	SignalP-NN(euk) (SIGNALP)
11105	dna polymerase delta catalytic subunit-like	170	1.72422e-07	0.745	0	-		no IPS match
670	dna repair protein rad50-like	239	2.13165e-07	0.68	0	-		no IPS match
92867	dscam	178	1.54676e-09	0.74	0	-		no IPS match
Sg_CNS_NA4Plus1136	d-threo-3-hydroxyaspartate dehydratase-like	599	2.26269e-35	0.5995	3	F:molecular_function; P:biological_process; C:cellular_component		IPR001608 (PFAM); G3DSA:3.20.20.10 (GENE3D), SSF51419 (SUPERFAMILY)
Sg_CNS_NA4Plus36416	d-threo-3-hydroxyaspartate dehydratase-like	2647	1.5732e-106	0.5805	3	F:molecular_function; P:biological_process; C:cellular_component		IPR001608 (PFAM); IPR026956 (PFAM); G3DSA:3.20.20.10 (GENE3D), SSF51419 (SUPERFAMILY)
52752	dual oxidase-like protein	884	1.68338e-11	0.85	0	-		tmhmm (TMHMM)
18567	dual oxidase maturation factor 1	672	1.47109e-09	0.7138	1	C:cellular_component	-	tmhmm (TMHMM)
44842	dynein heavy chain axonemal-like	492	3.64666e-08	0.47	0	-		no IPS match
55946	egg envelope protein	616	1.99341e-11	0.436	0	-		no IPS match
Sg_CNS_NA4Plus26805	eh domain-containing protein 3-like	799	8.48151e-43	0.8985	3	F:ion binding; P:nucleobase-containing compound catabolic process; P:small molecule metabolic process; F:GTPase activity	-	no IPS match
36467	endonuclease reverse	150	9.25085e-08	0.71	2	F:endonuclease activity; F:RNA-directed DNA polymerase activity		SignalP-NN(euk) (SIGNALP)
13472	endonuclease reverse transcriptase	307	7.51581e-07	0.5	4	F:RNA binding; P:RNA-dependent DNA replication; F:endonuclease activity; F:RNA-directed DNA polymerase activity		no IPS match
62944	endonuclease-reverse transcriptase	177	4.80694e-07	0.67	3	F:RNA binding; F:nucleotidyltransferase activity; P:biosynthetic process; P:DNA metabolic process	(2.7) Transferring phosphorous-containing groups	IPR000477 (PFAM)
96156	endonuclease-reverse transcriptase	167	1.38383e-08	0.7	4	F:RNA binding; P:RNA-dependent DNA replication; F:endonuclease activity; F:RNA-directed DNA polymerase activity		PTHR19446 (PANTHER)
100399	endonuclease-reverse transcriptase	192	1.30522e-07	0.6	4	F:RNA binding; P:RNA-dependent DNA replication; F:endonuclease activity; F:RNA-directed DNA polymerase activity		no IPS match
100418	endonuclease-reverse transcriptase	152	2.28203e-09	0.7643	1	F:molecular_function	-	SignalP-NN(euk) (SIGNALP)
100443	endonuclease-reverse transcriptase	139	3.38656e-07	0.73	1	F:molecular_function	-	SignalP-NN(euk) (SIGNALP), tmhmm (TMHMM)
100491	endonuclease-reverse transcriptase	221	5.57604e-08	0.68	4	F:RNA binding; P:RNA-dependent DNA replication; F:endonuclease activity; F:RNA-directed DNA polymerase activity		no IPS match
100562	endonuclease-reverse transcriptase	176	5.38066e-07	0.62	4	F:RNA binding; P:RNA-dependent DNA replication; F:endonuclease activity; F:RNA-directed DNA polymerase activity		SignalP-NN(euk) (SIGNALP), tmhmm (TMHMM)
101026	endonuclease-reverse transcriptase	180	4.46735e-07	0.655	4	F:RNA binding; P:RNA-dependent DNA replication; F:endonuclease activity; F:RNA-directed DNA polymerase activity		IPR027124 (PANTHER); IPR027126 (PTHR23227:PANTHER)
Sg_CNS_NA4Plus25406	endonuclease-reverse transcriptase	729	6.80717e-07	0.5	6	F:RNA binding; P:RNA-dependent DNA replication; F:endonuclease activity; F:RNA-directed DNA polymerase activity; P:proteolysis; F:cysteine-type endopeptidase activity		no IPS match
98395	endonuclease-reverse transcriptase -e01	1613	1.97198e-08	0.4967	10	F:RNA binding; P:RNA-dependent DNA replication; F:endonuclease activity; F:RNA-directed DNA polymerase activity; P:intracellular signal transduction; P:lipid metabolic process; F:phosphoric diester hydrolase activity; F:phospholipase C activity; C:intracellular; F:calcium ion binding		no IPS match
98493	endonuclease-reverse transcriptase -e01	333	4.80194e-10	0.5033	10	P:intracellular signal transduction; P:lipid metabolic process; F:RNA-directed DNA polymerase activity; F:RNA binding; F:phosphoric diester hydrolase activity; P:RNA-dependent DNA replication; F:phospholipase C activity; C:intracellular; F:endonuclease activity; F:calcium ion binding		no IPS match
98967	endonuclease-reverse transcriptase -e01	283	5.03039e-09	0.587	7	F:endonuclease activity; F:RNA-directed DNA polymerase activity; F:RNA binding; P:RNA-dependent DNA replication; F:metal ion binding; F:nucleic acid binding; F:hydrolase activity		no IPS match
99323	endonuclease-reverse transcriptase -e01	255	6.04099e-09	0.556	5	F:endonuclease activity; F:RNA-directed DNA polymerase activity; F:DNA binding; F:RNA binding; P:RNA-dependent DNA replication		no IPS match
Sg_CNS_NA4Plus18031	endonuclease-reverse transcriptase -e01	480	2.43496e-07	0.4775	12	F:RNA binding; P:RNA-dependent DNA replication; F:endonuclease activity; F:RNA-directed DNA polymerase activity; P:defense response; F:ADP binding; F:DNA binding; F:metal ion binding; F:nucleic acid binding; F:hydrolase activity; F:zinc ion binding; C:intracellular		no IPS match
99475	endonuclease-reverse transcriptase -e01- partial	271	6.74554e-07	0.57	0	-		no IPS match
5580	enzymatic poly	506	5.00098e-08	0.515	0	-		no IPS match
19641	ester hydrolase c11orf54 homolog	99	7.69352e-07	0.78	1	C:nucleus	-	IPR015021 (PFAM); PTHR13204 (PANTHER), PTHR13204:SF0 (PANTHER), SSF117856 (SUPERFAMILY)
Sg_CNS_NA4Plus32670	extracellular matrix protein fras1	1307	8.41423e-80	0.5225	3	F:molecular_function; C:cellular_component; P:anatomical structure development	-	PTHR11878 (PANTHER), PTHR11878:SF15 (PANTHER)
52796	fas2_scham ame: full=fasciclin-2 ame: full=fasciclin ii short=fas ii flags: precursor	929	7.19225e-17	1	4	C:cellular_component; P:cell adhesion; P:cell differentiation; P:anatomical structure development	-	no IPS match
91139	fat body cytochrome partial	122	8.06475e-09	0.82	0	-		no IPS match
28186	f-box lrr-repeat protein 7	1386	2.25561e-07	0.41	0	-		no IPS match
Sg_CNS_NA4Plus27493	f-box only protein 30	839	5.88146e-30	0.596	4	F:ion binding; F:molecular_function; P:cellular protein modification process	(6.3) Forming carbon-nitrogen bonds	IPR001293 (PROFILE); IPR008974 (SUPERFAMILY); IPR013323 (G3DSA:3.90.890.GENE3D); PTHR15933 (PANTHER), PF02176 (PFAM)
101700	f-box only protein 43-like	376	8.85844e-10	0.5825	1	F:zinc ion binding		PTHR15493 (PANTHER)
103899	f-box wd repeat-containing protein 2-like	2023	5.97204e-17	0.4145	1	F:molecular_function	-	IPR001680 (PFAM); IPR001810 (SMART); IPR015943 (G3DSA:2.130.10.GENE3D); IPR017986 (PROFILE); G3DSA:1.20.1280.50 (GENE3D), PTHR22837 (PANTHER), PTHR22837:SF0 (PANTHER)
42242	fbxl13, putative	1144	1.96872e-07	0.47	0	-		G3DSA:3.80.10.10 (GENE3D), PTHR23125 (PANTHER), SignalP-NN(euk) (SIGNALP), SSF52047 (SUPERFAMILY)
Sg_CNS_NA4Plus1464	fg-gap repeat family protein	1220	8.96399e-46	0.4717	1	F:ATP binding		SignalP-NN(euk) (SIGNALP), tmhmm (TMHMM)
Sg_CNS_NA4Plus11382	fibropellin-3- partial	258	2.78538e-07	0.5333	0	-		no IPS match
7394	flj37770-like protein	162	4.44729e-10	0.7029	1	F:DNA binding		SignalP-NN(euk) (SIGNALP)
7403	flj37770-like protein	747	1.48614e-18	0.5428	0	-		no IPS match
10016	flj37770-like protein	217	6.43611e-08	0.72	0	-		no IPS match
10035	flj37770-like protein	231	1.15516e-07	0.605	0	-		no IPS match
10123	flj37770-like protein	141	1.85892e-09	0.74	0	-		no IPS match
16025	flj37770-like protein	680	1.00934e-10	0.735	1	F:DNA binding		no IPS match
20996	flj37770-like protein	101	7.55366e-07	0.78	0	-		no IPS match
29896	flj37770-like protein	661	4.26069e-16	0.693	0	-		no IPS match
29964	flj37770-like protein	162	1.62034e-08	0.6525	1	F:DNA binding		no IPS match
29978	flj37770-like protein	159	3.16207e-08	0.687	1	F:DNA binding		no IPS match
30728	flj37770-like protein	95	7.34248e-10	0.8891	2	F:methyltransferase activity; P:biological_process	-	no IPS match
30865	flj37770-like protein	185	9.2393e-16	0.7694	0	-		no IPS match
48591	flj37770-like protein	2283	3.38358e-08	0.606	0	-		SignalP-NN(euk) (SIGNALP), tmhmm (TMHMM)
48654	flj37770-like protein	96	1.22582e-08	0.7733	0	-		no IPS match
48715	flj37770-like protein	832	1.58371e-13	0.63	1	F:DNA binding		no IPS match
48801	flj37770-like protein	182	8.38255e-10	0.6194	4	F:transposase activity; P:DNA integration; P:transposition, DNA-mediated; F:DNA binding		no IPS match
48810	flj37770-like protein	159	3.70539e-10	0.7117	1	P:DNA metabolic process	-	no IPS match
48828	flj37770-like protein	169	2.24011e-11	0.6205	1	F:DNA binding		no IPS match
48852	flj37770-like protein	347	2.43728e-08	0.56	0	-		no IPS match
48855	flj37770-like protein	201	6.68987e-08	0.7	0	-		no IPS match
48858	flj37770-like protein	269	2.15923e-17	0.6585	1	F:DNA binding		no IPS match
48871	flj37770-like protein	290	3.44494e-15	0.6447	0	-		no IPS match
48913	flj37770-like protein	157	6.06445e-10	0.714	0	-		SignalP-NN(euk) (SIGNALP)
48921	flj37770-like protein	222	2.25638e-11	0.5833	0	-		no IPS match
48962	flj37770-like protein	261	1.56727e-09	0.5945	4	F:DNA binding; F:methyltransferase activity; F:transferase activity; P:methylation		no IPS match
48989	flj37770-like protein	317	4.80897e-13	0.5885	0	-		SignalP-NN(euk) (SIGNALP)
48992	flj37770-like protein	207	9.08513e-09	0.662	0	-		SignalP-NN(euk) (SIGNALP)
48994	flj37770-like protein	144	5.05358e-08	0.722	0	-		no IPS match
49008	flj37770-like protein	398	1.7352e-10	0.655	1	F:DNA binding		no IPS match
49019	flj37770-like protein	239	1.35489e-09	0.55	4	F:DNA binding; F:methyltransferase activity; F:transferase activity; P:methylation		no IPS match
49053	flj37770-like protein	145	2.63813e-08	0.6975	0	-		no IPS match
49063	flj37770-like protein	654	2.53601e-08	0.49	0	-		no IPS match
49103	flj37770-like protein	112	1.82726e-07	0.7553	0	-		PF13518 (PFAM)
49115	flj37770-like protein	174	1.58762e-08	0.7556	0	-		no IPS match
49147	flj37770-like protein	306	8.22947e-07	0.67	0	-		SignalP-NN(euk) (SIGNALP)
49151	flj37770-like protein	163	4.95479e-15	0.6905	0	-		no IPS match
49155	flj37770-like protein	383	1.02947e-09	0.5833	3	F:metal ion binding; P:peptide cross-linking; F:protein-glutamine gamma-glutamyltransferase activity		no IPS match
49157	flj37770-like protein	209	5.30338e-10	0.5469	0	-		no IPS match
49189	flj37770-like protein	156	7.19379e-13	0.7428	0	-		no IPS match
84888	flj37770-like protein	318	3.4767e-07	0.6	0	-		no IPS match
105144	flj37770-like protein	309	5.24627e-09	0.65	3	F:methyltransferase activity; F:transferase activity; P:methylation		SignalP-NN(euk) (SIGNALP)
106354	flj37770-like protein	144	5.65271e-07	0.6525	3	F:methyltransferase activity; F:transferase activity; P:methylation		no IPS match
Sg_CNS_NA4Plus15719	flj37770-like protein	418	1.3869e-08	0.6579	0	-		SignalP-NN(euk) (SIGNALP)
Sg_CNS_NA4Plus17551	flj37770-like protein	468	5.15654e-16	0.6075	0	-		no IPS match
Sg_CNS_NA4Plus18673	flj37770-like protein	497	2.27266e-07	0.7929	0	-		no IPS match
Sg_CNS_NA4Plus18849	flj37770-like protein	501	2.94127e-11	0.618	0	-		SignalP-NN(euk) (SIGNALP)
Sg_CNS_NA4Plus23269	flj37770-like protein	639	1.73633e-10	0.5835	0	-		no IPS match
Sg_CNS_NA4Plus25312	flj37770-like protein	724	3.23877e-09	0.73	0	-		no IPS match
Sg_CNS_NA4Plus3468	flj37770-like protein	137	4.8748e-07	0.738	1	F:molecular_function	-	no IPS match
Sg_CNS_NA4Plus524	flj37770-like protein	2026	9.27996e-09	0.5429	4	F:DNA binding; F:methyltransferase activity; F:transferase activity; P:methylation		SignalP-NN(euk) (SIGNALP)
77410	focal adhesion kinase 1	628	3.65112e-26	0.4945	1	F:molecular_function	-	no IPS match
Sg_CNS_NA4Plus32092	focal adhesion kinase 1	1221	3.21393e-47	0.5425	1	F:molecular_function	-	no IPS match
Sg_CNS_NA4Plus1966	formiminotransferase cyclodeaminase	2063	0	0.7055	5	P:biological_process; F:molecular_function; P:small molecule metabolic process; C:Golgi apparatus; F:ion binding	-	IPR004227 (TIGRFAMs); IPR007044 (PFAM); IPR012886 (G3DSA:3.30.990.GENE3D); IPR013802 (G3DSA:3.30.70.GENE3D); IPR022384 (SUPERFAMILY); PTHR12234 (PANTHER)
92243	fructose -bisphosphate aldolase	176	1.65548e-07	0.89	8	P:carbohydrate metabolic process; P:generation of precursor metabolites and energy; P:catabolic process; F:lyase activity; P:small molecule metabolic process; P:biosynthetic process; P:cellular nitrogen compound metabolic process; P:cofactor metabolic process; P:biological_process	(4.1) Carbon-carbon lyases	SignalP-NN(euk) (SIGNALP)
7816	GA25556	176	4.23461e-09	0.79	0	-		IPR006578 (PFAM); PTHR21505 (PANTHER)
37918	gag-like protein	208	1.01742e-08	0.5667	2	F:nucleic acid binding; F:zinc ion binding		no IPS match
37985	gag-like protein	246	1.57585e-08	0.77	1	F:molecular_function	-	no IPS match
81454	gag-pol polyprotein	394	6.78261e-12	0.464	8	F:RNA binding; F:nucleic acid binding; P:proteolysis; P:DNA integration; P:RNA-dependent DNA replication; F:aspartic-type endopeptidase activity; F:zinc ion binding; F:RNA-directed DNA polymerase activity		SignalP-NN(euk) (SIGNALP)
59024	gag-pol protein	100	7.31339e-07	0.78	3	P:DNA metabolic process; F:molecular_function	-	no IPS match
102912	gamma-interferon-inducible lysosomal thiol reductase	235	5.46722e-08	0.56	0	-		IPR004911 (PANTHER); SignalP-NN(euk) (SIGNALP)
14527	gap-pol polyprotein	185	7.6729e-08	0.73	3	P:DNA metabolic process; F:molecular_function	-	no IPS match
81973	gap-pol polyprotein	164	2.91768e-07	0.64	8	F:RNA binding; F:nucleic acid binding; P:proteolysis; P:DNA integration; P:RNA-dependent DNA replication; F:aspartic-type endopeptidase activity; F:zinc ion binding; F:RNA-directed DNA polymerase activity		no IPS match
87524	GD24766	1655	5.37374e-14	0.4654	0	-		no IPS match
72961	gem-associated protein 5-like	190	2.85805e-08	0.645	0	-		SignalP-NN(euk) (SIGNALP)
72962	gem-associated protein 5-like	229	3.78584e-11	0.6271	0	-		no IPS match
103053	general transcription factor	157	4.04118e-08	0.66	1	F:nucleic acid binding		PTHR11697 (PANTHER), PTHR11697:SF6 (PANTHER)
73346	general transcription factor ii-i repeat domain-containing protein 2a-like	577	9.44044e-09	0.7	0	-		no IPS match
103051	general transcription factor ii-i repeat domain-containing protein 2a-like	221	2.25857e-07	0.69	0	-		PTHR11697 (PANTHER), PTHR11697:SF6 (PANTHER)
103082	general transcription factor ii-i repeat domain-containing protein 2a-like	255	2.60093e-07	0.84	0	-		SignalP-NN(euk) (SIGNALP)
23301	general transcription factor ii-i repeat domain-containing protein 2-like	187	5.04005e-09	0.6333	0	-		PTHR11697 (PANTHER)
23308	general transcription factor ii-i repeat domain-containing protein 2-like	172	1.7197e-07	0.72	1	F:molecular_function	-	PTHR11697 (PANTHER), PTHR11697:SF6 (PANTHER)
23321	general transcription factor ii-i repeat domain-containing protein 2-like	194	1.16852e-09	0.785	1	F:nucleic acid binding		PTHR11697 (PANTHER), PTHR11697:SF6 (PANTHER)
23322	general transcription factor ii-i repeat domain-containing protein 2-like	181	1.60588e-09	0.6462	1	F:nucleic acid binding		no IPS match
51954	general transcription factor ii-i repeat domain-containing protein 2-like	127	3.54705e-08	0.794	1	F:molecular_function	-	no IPS match
103143	general transcription factor ii-i repeat domain-containing protein 2-like	164	6.7045e-08	0.6717	1	F:nucleic acid binding		PTHR11697 (PANTHER), PTHR11697:SF6 (PANTHER)
Sg_CNS_NA4Plus22058	general transcription factor ii-i repeat domain-containing protein 2-like	595	5.4801e-07	0.616	1	F:nucleic acid binding		PTHR11697 (PANTHER), PTHR11697:SF6 (PANTHER)
51950	general transcription factor ii-i repeat domain-containing protein 2-like isoform x1	164	2.1681e-08	0.64	6	P:regulation of transcription, DNA-dependent; F:nucleic acid binding; P:transcription, DNA-dependent; F:zinc ion binding; C:nucleus; F:DNA binding		PTHR11697 (PANTHER), PTHR11697:SF6 (PANTHER)
23278	general transcription factor ii-i repeat domain-containing protein 2-like protein	338	4.38489e-10	0.59	0	-		no IPS match
25133	GG21394	208	1.68592e-07	0.64	0	-		SignalP-NN(euk) (SIGNALP)
77	GH12209	457	4.04431e-11	0.705	0	-		no IPS match
4886	GI18266	292	1.13332e-10	0.701	3	P:DNA metabolic process; F:phosphatase activity; P:cellular protein modification process	(3.1) Acting on ester bonds	PTHR23022 (PANTHER)
32375	GI21019	1083	3.60294e-07	0.66	2	C:integral to membrane; P:transmembrane transport		PTHR11662 (PANTHER), PTHR11662:SF79 (PANTHER), SignalP-NN(euk) (SIGNALP), tmhmm (TMHMM)
87526	GJ22709	1682	5.58685e-07	0.46	0	-		no IPS match
52431	GK14339	1156	1.51491e-07	0.64	1	F:transferase activity, transferring phosphorus-containing groups		no IPS match
50067	GK16089	133	2.14515e-08	0.745	1	F:molecular_function	-	PTHR23272 (PANTHER), PTHR23272:SF0 (PANTHER)
99110	GK19301	224	9.17667e-08	0.585	0	-		no IPS match
Sg_CNS_NA4Plus6604	GK21187	172	5.74814e-07	0.645	0	-		no IPS match
23333	GK24889	509	2.73826e-10	0.52	4	F:nucleic acid binding; F:zinc ion binding; C:intracellular; F:DNA binding		no IPS match
10192	GL14104	194	1.58933e-08	0.74	0	-		tmhmm (TMHMM)
19578	GLP_748_1200_211	107	6.76212e-09	0.8067	0	-		no IPS match
Sg_CNS_NA4Plus10037	glucosyl glucuronosyl partial	219	2.60251e-07	0.72	0	-		no IPS match
47789	glucosyl glucuronosyl transferases	142	3.29406e-08	0.8	0	-		no IPS match
103523	glutathione s-transferase	163	2.8701e-10	0.88	1	F:molecular_function	-	no IPS match
Sg_CNS_NA4Plus13769	glutathione s-transferase	353	4.02765e-17	0.694	7	F:molecular_function; P:vesicle-mediated transport; P:biological_process; C:vacuole; C:cellular_component; C:endoplasmic reticulum; C:Golgi apparatus	-	IPR023352 (G3DSA:1.20.120.GENE3D); PTHR10250 (PANTHER), PTHR10250:SF1 (PANTHER), SignalP-NN(euk) (SIGNALP), tmhmm (TMHMM)
103528	glutathione s-transferase c-terminal domain-containing protein	240	8.18586e-07	0.87	1	F:molecular_function	-	PTHR13369 (PANTHER), PTHR13369:SF0 (PANTHER)
88816	gpi ethanolamine phosphate transferase 1-like	220	8.41659e-07	0.7	3	C:endoplasmic reticulum; P:cellular protein modification process; P:biosynthetic process; P:lipid metabolic process; F:molecular_function	-	IPR017852 (PFAM); SignalP-NN(euk) (SIGNALP), tmhmm (TMHMM)
50656	hat dimerisation domain-containing protein	202	1.72764e-07	0.7955	4	P:biological_process; F:protein dimerization activity; C:cellular_component; F:nucleic acid binding		SignalP-NN(euk) (SIGNALP)
Sg_CNS_NA4Plus30586	heat repeat-containing protein 7a- partial	1065	5.71778e-23	0.4975	2	P:proteolysis; F:cysteine-type peptidase activity		no IPS match
37249	heat shock protein	547	3.59678e-11	0.77	1	P:response to stress		SignalP-NN(euk) (SIGNALP)
72325	helicase-like protein	154	5.9706e-10	0.7569	1	F:helicase activity		PTHR10492 (PANTHER), PTHR10492:SF8 (PANTHER)
Sg_CNS_NA4Plus28742	hemimethylated dna binding domain-containing protein	917	8.13483e-14	0.6511	1	F:DNA binding		SignalP-NN(euk) (SIGNALP)
36152	hemocyanin subunit type 1 precursor	101	1.61919e-14	0.8913	2	P:biological_process; F:oxidoreductase activity	-	no IPS match
104140	hexamerin-like protein 1	118	4.15873e-12	0.92	0	-		no IPS match
104246	hexamerin-like protein 2	143	6.69806e-08	0.835	0	-		IPR005204 (G3DSA:1.20.1370.GENE3D); IPR013788 (PANTHER); PTHR11511:SF23 (PANTHER)
104237	hexamerin-like protein 3	152	1.53565e-09	0.84	0	-		no IPS match
86224	hexamerin-like protein 4	169	3.5977e-08	0.915	0	-		no IPS match
Sg_CNS_NA4Plus4699	hexamerin-like protein 5	156	7.1127e-10	0.8425	0	-		no IPS match
46277	histone-lysine n-methyltransferase ehmt1- partial	95	5.4283e-12	0.8575	0	-		SignalP-NN(euk) (SIGNALP)
1362	histone-lysine n-methyltransferase setmar	143	4.48598e-08	0.7143	2	F:molecular_function; P:biological_process	-	no IPS match
1435	histone-lysine n-methyltransferase setmar	137	7.20685e-07	0.73	1	F:molecular_function	-	no IPS match
3322	histone-lysine n-methyltransferase setmar	107	8.6028e-07	0.78	1	F:molecular_function	-	SignalP-NN(euk) (SIGNALP)
5768	histone-lysine n-methyltransferase setmar	103	3.7604e-07	0.77	1	F:molecular_function	-	no IPS match
5769	histone-lysine n-methyltransferase setmar	100	2.40948e-07	0.84	2	F:methyltransferase activity; P:biological_process	-	SignalP-NN(euk) (SIGNALP)
5827	histone-lysine n-methyltransferase setmar	106	1.02656e-07	0.7689	2	F:methyltransferase activity; P:biological_process	-	SignalP-NN(euk) (SIGNALP)
5871	histone-lysine n-methyltransferase setmar	100	4.02248e-07	0.7875	2	F:methyltransferase activity; P:biological_process	-	no IPS match
5911	histone-lysine n-methyltransferase setmar	158	1.23344e-09	0.69	3	F:methyltransferase activity; F:transferase activity; P:methylation		no IPS match
10095	histone-lysine n-methyltransferase setmar	141	5.67123e-07	0.69	3	F:methyltransferase activity; F:transferase activity; P:methylation		no IPS match
10099	histone-lysine n-methyltransferase setmar	170	9.51022e-13	0.74	2	F:molecular_function; P:DNA metabolic process	-	no IPS match
16143	histone-lysine n-methyltransferase setmar	171	1.09054e-09	0.7069	2	F:methyltransferase activity; P:biological_process	-	no IPS match
16148	histone-lysine n-methyltransferase setmar	173	7.18086e-08	0.74	1	F:molecular_function	-	no IPS match
16230	histone-lysine n-methyltransferase setmar	165	1.44462e-08	0.656	1	F:molecular_function	-	no IPS match
16285	histone-lysine n-methyltransferase setmar	214	3.33309e-08	0.6638	3	F:methyltransferase activity; F:transferase activity; P:methylation		no IPS match
17109	histone-lysine n-methyltransferase setmar	172	1.35967e-07	0.6967	3	F:methyltransferase activity; F:transferase activity; P:methylation		no IPS match
17775	histone-lysine n-methyltransferase setmar	117	7.99711e-08	0.6771	3	F:methyltransferase activity; F:transferase activity; P:methylation		no IPS match
17777	histone-lysine n-methyltransferase setmar	269	2.25912e-09	0.644	3	F:methyltransferase activity; F:transferase activity; P:methylation		no IPS match
17804	histone-lysine n-methyltransferase setmar	192	2.17142e-09	0.656	1	F:molecular_function	-	SignalP-NN(euk) (SIGNALP)
17810	histone-lysine n-methyltransferase setmar	131	3.50846e-08	0.7367	1	F:molecular_function	-	no IPS match
17826	histone-lysine n-methyltransferase setmar	97	3.69925e-07	0.87	2	F:methyltransferase activity; P:biological_process	-	no IPS match
17867	histone-lysine n-methyltransferase setmar	164	5.48343e-07	0.73	1	F:molecular_function	-	no IPS match
17885	histone-lysine n-methyltransferase setmar	156	1.70684e-08	0.6929	1	F:molecular_function	-	no IPS match
20678	histone-lysine n-methyltransferase setmar	278	6.78782e-08	0.6767	3	F:methyltransferase activity; F:transferase activity; P:methylation		no IPS match
20698	histone-lysine n-methyltransferase setmar	93	5.92903e-08	0.8263	2	F:methyltransferase activity; P:biological_process	-	no IPS match
20771	histone-lysine n-methyltransferase setmar	189	1.35811e-07	0.68	3	F:methyltransferase activity; F:transferase activity; P:methylation		no IPS match
20784	histone-lysine n-methyltransferase setmar	94	7.81598e-07	0.77	1	F:molecular_function	-	no IPS match
20833	histone-lysine n-methyltransferase setmar	151	8.35212e-07	0.63	3	F:methyltransferase activity; F:transferase activity; P:methylation		no IPS match
20922	histone-lysine n-methyltransferase setmar	96	1.68156e-07	0.804	2	F:methyltransferase activity; P:biological_process	-	no IPS match
24576	histone-lysine n-methyltransferase setmar	101	6.16573e-09	0.7761	2	F:methyltransferase activity; P:biological_process	-	SignalP-NN(euk) (SIGNALP)
24630	histone-lysine n-methyltransferase setmar	99	6.46694e-09	0.9	2	F:methyltransferase activity; P:biological_process	-	no IPS match
24677	histone-lysine n-methyltransferase setmar	128	1.16178e-09	0.7555	2	F:methyltransferase activity; P:biological_process	-	no IPS match
24832	histone-lysine n-methyltransferase setmar	236	3.38248e-08	0.69	1	F:molecular_function	-	SignalP-NN(euk) (SIGNALP), tmhmm (TMHMM)
24946	histone-lysine n-methyltransferase setmar	138	4.18212e-08	0.7409	2	F:methyltransferase activity; P:biological_process	-	no IPS match
29904	histone-lysine n-methyltransferase setmar	155	7.44295e-09	0.72	1	F:molecular_function	-	PTHR23016 (PANTHER), PTHR23016:SF0 (PANTHER)
29979	histone-lysine n-methyltransferase setmar	606	5.24446e-08	0.6457	3	F:methyltransferase activity; F:transferase activity; P:methylation		no IPS match
30667	histone-lysine n-methyltransferase setmar	278	3.36089e-11	0.6367	7	F:transposase activity; F:methyltransferase activity; F:transferase activity; P:DNA integration; P:transposition, DNA-mediated; P:methylation; F:DNA binding		no IPS match
30681	histone-lysine n-methyltransferase setmar	198	1.74756e-08	0.635	2	P:biological_process; F:molecular_function	-	no IPS match
30696	histone-lysine n-methyltransferase setmar	155	3.31247e-07	0.725	1	F:molecular_function	-	SignalP-NN(euk) (SIGNALP)
30708	histone-lysine n-methyltransferase setmar	223	6.37985e-13	0.6655	3	F:methyltransferase activity; F:transferase activity; P:methylation		SignalP-NN(euk) (SIGNALP)
30717	histone-lysine n-methyltransferase setmar	452	3.87269e-13	0.538	3	F:methyltransferase activity; F:transferase activity; P:methylation		no IPS match
30733	histone-lysine n-methyltransferase setmar	100	3.1775e-08	0.82	2	F:methyltransferase activity; P:biological_process	-	no IPS match
30742	histone-lysine n-methyltransferase setmar	182	1.21847e-10	0.6115	3	F:methyltransferase activity; F:transferase activity; P:methylation		no IPS match
30790	histone-lysine n-methyltransferase setmar	97	2.44123e-07	0.84	2	F:methyltransferase activity; P:biological_process	-	no IPS match
30805	histone-lysine n-methyltransferase setmar	138	2.97814e-08	0.7375	1	F:molecular_function	-	no IPS match
30810	histone-lysine n-methyltransferase setmar	126	2.06292e-11	0.7228	1	F:molecular_function	-	no IPS match
30815	histone-lysine n-methyltransferase setmar	160	1.43248e-07	0.68	3	F:methyltransferase activity; F:transferase activity; P:methylation		no IPS match
30817	histone-lysine n-methyltransferase setmar	164	1.52156e-07	0.675	3	F:methyltransferase activity; F:transferase activity; P:methylation		no IPS match
30827	histone-lysine n-methyltransferase setmar	185	3.08526e-08	0.66	3	F:methyltransferase activity; F:transferase activity; P:methylation		no IPS match
30851	histone-lysine n-methyltransferase setmar	187	1.06458e-23	0.7715	2	F:methyltransferase activity; P:biological_process	-	no IPS match
53640	histone-lysine n-methyltransferase setmar	133	2.02656e-07	0.805	2	F:methyltransferase activity; P:biological_process	-	no IPS match
76590	histone-lysine n-methyltransferase setmar	1340	1.83803e-08	0.5445	8	P:nucleobase-containing compound catabolic process; P:DNA metabolic process; F:molecular_function; P:chromosome organization; P:response to stress; F:DNA binding; P:biological_process; P:cellular nitrogen compound metabolic process	-	no IPS match
84788	histone-lysine n-methyltransferase setmar	146	3.7512e-08	0.64	3	F:methyltransferase activity; F:transferase activity; P:methylation		no IPS match
84795	histone-lysine n-methyltransferase setmar	188	3.06425e-08	0.6255	11	P:nucleobase-containing compound catabolic process; P:DNA metabolic process; P:cell cycle; F:molecular_function; P:chromosome organization; P:transposition; F:nuclease activity; P:response to stress; F:DNA binding; C:nucleus	-	no IPS match
84815	histone-lysine n-methyltransferase setmar	165	1.53794e-08	0.6658	3	F:methyltransferase activity; F:transferase activity; P:methylation		no IPS match
84850	histone-lysine n-methyltransferase setmar	365	8.7457e-09	0.6029	2	P:biological_process; F:molecular_function	-	no IPS match
84865	histone-lysine n-methyltransferase setmar	417	1.68087e-08	0.546	3	F:methyltransferase activity; F:transferase activity; P:methylation		SignalP-NN(euk) (SIGNALP)
84945	histone-lysine n-methyltransferase setmar	172	3.41752e-08	0.655	3	F:methyltransferase activity; F:transferase activity; P:methylation		no IPS match
85008	histone-lysine n-methyltransferase setmar	251	7.02567e-10	0.8035	2	F:methyltransferase activity; P:biological_process	-	no IPS match
85036	histone-lysine n-methyltransferase setmar	169	2.40986e-07	0.6	3	F:methyltransferase activity; F:transferase activity; P:methylation		no IPS match
85037	histone-lysine n-methyltransferase setmar	222	1.40383e-07	0.8663	2	F:methyltransferase activity; P:biological_process	-	no IPS match
85108	histone-lysine n-methyltransferase setmar	223	6.66364e-20	0.6645	3	F:methyltransferase activity; F:transferase activity; P:methylation		SignalP-NN(euk) (SIGNALP)
85131	histone-lysine n-methyltransferase setmar	443	2.14505e-08	0.6033	3	F:methyltransferase activity; F:transferase activity; P:methylation		no IPS match
104560	histone-lysine n-methyltransferase setmar	100	3.26391e-09	0.8033	2	F:methyltransferase activity; P:biological_process	-	no IPS match
105414	histone-lysine n-methyltransferase setmar	141	1.52372e-09	0.68	3	F:methyltransferase activity; F:transferase activity; P:methylation		no IPS match
105476	histone-lysine n-methyltransferase setmar	235	2.14345e-08	0.67	3	F:methyltransferase activity; F:transferase activity; P:methylation		no IPS match
105740	histone-lysine n-methyltransferase setmar	101	6.64857e-08	0.809	2	F:methyltransferase activity; P:biological_process	-	no IPS match
106169	histone-lysine n-methyltransferase setmar	101	5.95023e-08	0.75	1	F:molecular_function	-	no IPS match
106226	histone-lysine n-methyltransferase setmar	159	7.06879e-09	0.648	3	F:methyltransferase activity; F:transferase activity; P:methylation		no IPS match
106232	histone-lysine n-methyltransferase setmar	101	8.77482e-08	0.834	2	F:methyltransferase activity; P:biological_process	-	no IPS match
106310	histone-lysine n-methyltransferase setmar	237	4.47902e-09	0.611	3	F:methyltransferase activity; F:transferase activity; P:methylation		no IPS match
106433	histone-lysine n-methyltransferase setmar	165	1.22656e-07	0.6	4	F:methyltransferase activity; F:transferase activity; P:methylation; F:DNA binding		no IPS match
106892	histone-lysine n-methyltransferase setmar	225	2.08132e-07	0.57	3	F:methyltransferase activity; F:transferase activity; P:methylation		SignalP-NN(euk) (SIGNALP)
107142	histone-lysine n-methyltransferase setmar	170	3.40231e-11	0.639	3	F:methyltransferase activity; F:transferase activity; P:methylation		no IPS match
107345	histone-lysine n-methyltransferase setmar	154	5.80246e-08	0.81	2	F:methyltransferase activity; P:biological_process	-	no IPS match
107397	histone-lysine n-methyltransferase setmar	520	1.99145e-08	0.6875	3	F:methyltransferase activity; F:transferase activity; P:methylation		SignalP-NN(euk) (SIGNALP), tmhmm (TMHMM)
107431	histone-lysine n-methyltransferase setmar	101	7.33691e-08	0.81	1	F:molecular_function	-	no IPS match
107448	histone-lysine n-methyltransferase setmar	160	2.75902e-07	0.63	3	F:methyltransferase activity; F:transferase activity; P:methylation		no IPS match
107540	histone-lysine n-methyltransferase setmar	188	1.46935e-09	0.612	3	F:methyltransferase activity; F:transferase activity; P:methylation		no IPS match
107663	histone-lysine n-methyltransferase setmar	305	8.14768e-07	0.7	3	F:methyltransferase activity; F:transferase activity; P:methylation		PTHR23016 (PANTHER), PTHR23016:SF0 (PANTHER)
107763	histone-lysine n-methyltransferase setmar	191	1.24579e-08	0.59	3	F:methyltransferase activity; F:transferase activity; P:methylation		tmhmm (TMHMM)
107902	histone-lysine n-methyltransferase setmar	168	7.98345e-12	0.7605	2	F:methyltransferase activity; P:biological_process	-	PTHR23016 (PANTHER), PTHR23016:SF0 (PANTHER)
107925	histone-lysine n-methyltransferase setmar	113	6.19098e-07	0.79	2	F:methyltransferase activity; P:biological_process	-	no IPS match
108030	histone-lysine n-methyltransferase setmar	101	2.5763e-08	0.8276	2	F:methyltransferase activity; P:biological_process	-	SignalP-NN(euk) (SIGNALP)
108080	histone-lysine n-methyltransferase setmar	165	1.69717e-17	0.7605	2	F:methyltransferase activity; P:biological_process	-	no IPS match
108150	histone-lysine n-methyltransferase setmar	101	1.07407e-11	0.9816	2	F:methyltransferase activity; P:biological_process	-	no IPS match
108161	histone-lysine n-methyltransferase setmar	100	2.08474e-07	0.765	1	F:molecular_function	-	no IPS match
108203	histone-lysine n-methyltransferase setmar	190	1.95275e-07	0.68	3	F:methyltransferase activity; F:transferase activity; P:methylation		no IPS match
108368	histone-lysine n-methyltransferase setmar	247	1.08156e-09	0.62	11	P:nucleobase-containing compound catabolic process; P:DNA metabolic process; P:cell cycle; F:molecular_function; P:chromosome organization; P:transposition; F:nuclease activity; P:response to stress; F:DNA binding; C:nucleus	-	no IPS match
108377	histone-lysine n-methyltransferase setmar	204	1.22958e-07	0.66	2	P:biological_process; F:molecular_function	-	no IPS match
108396	histone-lysine n-methyltransferase setmar	101	6.33534e-07	0.78	1	F:molecular_function	-	no IPS match
Sg_CNS_NA4Plus29330	histone-lysine n-methyltransferase setmar	962	3.36429e-11	0.647	3	F:methyltransferase activity; F:transferase activity; P:methylation		SignalP-NN(euk) (SIGNALP), tmhmm (TMHMM)
Sg_CNS_NA4Plus36519	histone-lysine n-methyltransferase setmar	2731	1.47285e-07	0.5915	3	F:methyltransferase activity; F:transferase activity; P:methylation		no IPS match
1366	histone-lysine n-methyltransferase setmar-like	236	1.22214e-07	0.732	0	-		no IPS match
7357	histone-lysine n-methyltransferase setmar-like	95	8.61541e-07	0.83	0	-		no IPS match
7370	histone-lysine n-methyltransferase setmar-like	682	1.83734e-10	0.5171	3	F:methyltransferase activity; F:transferase activity; P:methylation		SignalP-NN(euk) (SIGNALP), tmhmm (TMHMM)
16274	histone-lysine n-methyltransferase setmar-like	420	6.54044e-10	0.6167	0	-		no IPS match
17878	histone-lysine n-methyltransferase setmar-like	98	5.49878e-07	0.83	0	-		no IPS match
17889	histone-lysine n-methyltransferase setmar-like	99	3.0315e-07	0.84	0	-		no IPS match
20623	histone-lysine n-methyltransferase setmar-like	99	3.07822e-07	0.81	0	-		no IPS match
24674	histone-lysine n-methyltransferase setmar-like	116	1.50455e-07	0.765	0	-		no IPS match
30795	histone-lysine n-methyltransferase setmar-like	189	9.80717e-07	0.69	0	-		no IPS match
30797	histone-lysine n-methyltransferase setmar-like	110	7.92024e-07	0.76	0	-		no IPS match
46526	histone-lysine n-methyltransferase setmar-like	175	5.8111e-08	0.61	0	-		IPR001888 (PFAM)
48829	histone-lysine n-methyltransferase setmar-like	181	1.93771e-07	0.67	0	-		no IPS match
49130	histone-lysine n-methyltransferase setmar-like	110	3.19206e-08	0.778	0	-		SignalP-NN(euk) (SIGNALP)
84826	histone-lysine n-methyltransferase setmar-like	141	1.41574e-07	0.6	0	-		no IPS match
84892	histone-lysine n-methyltransferase setmar-like	201	6.22091e-11	0.64	3	F:methyltransferase activity; F:transferase activity; P:methylation		no IPS match
85093	histone-lysine n-methyltransferase setmar-like	271	4.80479e-11	0.5935	9	P:nucleobase-containing compound catabolic process; P:DNA metabolic process; P:cell cycle; P:chromosome organization; F:nuclease activity; C:organelle; C:intracellular; P:response to stress; F:molecular_function; F:DNA binding	-	no IPS match
85109	histone-lysine n-methyltransferase setmar-like	151	9.83984e-09	0.73	3	F:methyltransferase activity; F:transferase activity; P:methylation		no IPS match
105305	histone-lysine n-methyltransferase setmar-like	244	2.36596e-07	0.62	0	-		no IPS match
106506	histone-lysine n-methyltransferase setmar-like	175	5.18062e-07	0.73	0	-		no IPS match
107194	histone-lysine n-methyltransferase setmar-like	159	4.5408e-08	0.84	0	-		no IPS match
107471	histone-lysine n-methyltransferase setmar-like	159	2.13032e-07	0.76	0	-		no IPS match
107484	histone-lysine n-methyltransferase setmar-like	173	1.01537e-07	0.59	0	-		tmhmm (TMHMM)
107773	histone-lysine n-methyltransferase setmar-like	148	4.09255e-07	0.68	3	F:methyltransferase activity; F:transferase activity; P:methylation		no IPS match
107784	histone-lysine n-methyltransferase setmar-like	195	7.40921e-07	0.6	0	-		no IPS match
107986	histone-lysine n-methyltransferase setmar-like	425	3.69474e-11	0.457	0	-		no IPS match
108038	histone-lysine n-methyltransferase setmar-like	178	7.48917e-09	0.6333	12	F:nuclease activity; F:molecular_function; P:nucleobase-containing compound catabolic process; P:DNA metabolic process; P:chromosome organization; P:cell cycle; P:transposition; P:response to stress; C:nucleus; F:DNA binding	-	PTHR23016 (PANTHER), PTHR23016:SF0 (PANTHER)
108087	histone-lysine n-methyltransferase setmar-like	135	2.18195e-07	0.7	0	-		no IPS match
108245	histone-lysine n-methyltransferase setmar-like	118	3.16313e-12	0.823	2	F:methyltransferase activity; P:biological_process	-	no IPS match
108284	histone-lysine n-methyltransferase setmar-like	100	4.88514e-08	0.8475	0	-		SignalP-NN(euk) (SIGNALP)
108305	histone-lysine n-methyltransferase setmar-like	519	3.86982e-07	0.7	0	-		no IPS match
108375	histone-lysine n-methyltransferase setmar-like	329	5.90707e-09	0.551	7	F:transposase activity; F:methyltransferase activity; F:transferase activity; P:DNA integration; P:transposition, DNA-mediated; P:methylation; F:DNA binding		SignalP-NN(euk) (SIGNALP)
108395	histone-lysine n-methyltransferase setmar-like	174	1.85316e-07	0.59	0	-		no IPS match
Sg_CNS_NA4Plus28729	histone-lysine n-methyltransferase setmar-like	916	7.44461e-07	0.5717	17	F:DNA binding; P:negative regulation of chromosome organization; F:transposase activity; F:structure-specific DNA binding; P:transposition, DNA-mediated; P:positive regulation of double-strand break repair via nonhomologous end joining; C:chromosome; F:protein homodimerization activity; C:nucleus; F:zinc ion binding; F:histone-lysine N-methyltransferase activity; P:DNA integration; P:DNA cataboli…		no IPS match
Sg_CNS_NA4Plus35579	histone-lysine n-methyltransferase setmar-like	2104	1.56095e-07	0.543	0	-		tmhmm (TMHMM)
1407	histone-lysine n-methyltransferase setmar- partial	223	3.4435e-07	0.73	0	-		no IPS match
10136	histone-lysine n-methyltransferase setmar- partial	142	3.49324e-09	0.7591	1	F:molecular_function	-	no IPS match
15985	histone-lysine n-methyltransferase setmar- partial	154	3.70201e-07	0.665	0	-		no IPS match
16020	histone-lysine n-methyltransferase setmar- partial	156	1.7179e-07	0.66	0	-		no IPS match
18266	hypothetical protein	246	4.24504e-08	0.58	0	-		no IPS match
19014	hypothetical protein	156	1.58324e-08	0.75	0	-		no IPS match
43164	hypothetical protein	172	5.46162e-16	0.85	0	-		IPR010562 (PFAM); PTHR11008 (PANTHER), PTHR11008:SF9 (PANTHER)
48692	hypothetical protein	275	1.62101e-10	0.73	0	-		no IPS match
59434	hypothetical protein	966	1.78581e-08	0.51	1	F:molecular_function	-	IPR003961 (PFAM); IPR013783 (G3DSA:2.60.40.GENE3D)
88108	hypothetical protein	103	2.80606e-08	0.87	0	-		no IPS match
88165	hypothetical protein	333	1.14608e-07	0.7	0	-		IPR005055 (G3DSA:1.10.2080.GENE3D)
88170	hypothetical protein	146	1.10597e-14	0.79	0	-		SignalP-NN(euk) (SIGNALP), tmhmm (TMHMM)
93350	hypothetical protein	437	1.13638e-16	0.82	0	-		no IPS match
Sg_CNS_NA4Plus1547	hypothetical protein	1184	9.45333e-14	0.62	0	-		no IPS match
Sg_CNS_NA4Plus15493	hypothetical protein	412	5.23964e-09	0.8267	0	-		tmhmm (TMHMM)
Sg_CNS_NA4Plus27870	hypothetical protein	861	1.20891e-07	0.64	0	-		no IPS match
Sg_CNS_NA4Plus35516	hypothetical protein	2073	1.83623e-20	0.69	0	-		no IPS match
Sg_CNS_NA4Plus5498	hypothetical protein	163	2.76456e-08	0.82	0	-		no IPS match
Sg_CNS_NA4Plus22193	hypothetical protein A306_15251	600	3.86524e-08	0.67	0	-		no IPS match
Sg_CNS_NA4Plus29603	hypothetical protein AaeL_AAEL001298	981	3.25757e-07	0.615	0	-		SignalP-NN(euk) (SIGNALP)
81050	hypothetical protein AaeL_AAEL002820	255	4.25523e-10	0.82	0	-		no IPS match
45624	hypothetical protein AaeL_AAEL004454	416	1.06305e-07	0.67	0	-		SignalP-NN(euk) (SIGNALP)
Sg_CNS_NA4Plus33405	hypothetical protein AaeL_AAEL014757	1422	3.51964e-08	0.61	0	-		no IPS match
82357	hypothetical protein AND_09323	963	4.05169e-07	0.69	0	-		PTHR13068 (PANTHER)
4106	hypothetical protein Bm1_05560	221	8.6168e-12	0.835	0	-		no IPS match
Sg_CNS_NA4Plus6877	hypothetical protein Bm1_11025	175	3.37313e-14	0.8593	0	-		no IPS match
98197	hypothetical protein BRAFLDRAFT_110004	541	6.18303e-08	0.5	0	-		SignalP-NN(euk) (SIGNALP), tmhmm (TMHMM)
80115	hypothetical protein BRAFLDRAFT_220652	163	5.88623e-07	0.73	0	-		no IPS match
89260	hypothetical protein BRAFLDRAFT_222970	504	1.92527e-07	0.53	1	F:molecular_function	-	IPR001304 (PFAM); IPR016186 (G3DSA:3.10.100.GENE3D); IPR016187 (SUPERFAMILY); PTHR22799 (PANTHER), PTHR22799:SF1 (PANTHER)
Sg_CNS_NA4Plus31575	hypothetical protein BRAFLDRAFT_74861	1161	5.415e-27	0.4315	3	F:ATP binding; P:DNA repair; F:DNA binding		G3DSA:3.80.10.10 (GENE3D), PTHR23125 (PANTHER), tmhmm (TMHMM), SSF52047 (SUPERFAMILY)
76616	hypothetical protein BRAFLDRAFT_92265	296	1.22057e-07	0.58	0	-		no IPS match
Sg_CNS_NA4Plus26976	hypothetical protein BRAFLDRAFT_94624	808	1.6681e-07	0.595	0	-		no IPS match
Sg_CNS_NA4Plus13462	hypothetical protein BRAFLDRAFT_97615	341	1.36231e-09	0.54	0	-		no IPS match
97025	hypothetical protein CAEBREN_02039	256	1.57483e-07	0.68	3	F:RNA binding; P:RNA-dependent DNA replication; F:RNA-directed DNA polymerase activity		SignalP-NN(euk) (SIGNALP)
21833	hypothetical protein CAEBREN_08836	159	2.89896e-08	0.71	4	F:transposase activity; P:DNA integration; P:transposition, DNA-mediated; F:DNA binding		no IPS match
2465	hypothetical protein CAEBREN_12621	118	2.29478e-07	0.71	3	F:molecular_function; P:biological_process	-	no IPS match
96545	hypothetical protein CAEBREN_17934	300	2.94306e-07	0.59	3	F:RNA binding; F:nucleotidyltransferase activity; P:biosynthetic process; P:DNA metabolic process	(2.7) Transferring phosphorous-containing groups	IPR000477 (PFAM); PTHR19446 (PANTHER)
26885	hypothetical protein CAEBREN_32294	545	4.10027e-07	0.5	5	F:RNA binding; F:nucleic acid binding; P:DNA integration; P:RNA-dependent DNA replication; F:RNA-directed DNA polymerase activity		no IPS match
11631	hypothetical protein CAEBREN_32852	805	2.66055e-09	0.52	3	F:RNA binding; P:RNA-dependent DNA replication; F:RNA-directed DNA polymerase activity		SignalP-NN(euk) (SIGNALP), tmhmm (TMHMM)
19168	hypothetical protein CAPTEDRAFT_102687	208	2.20477e-09	0.628	3	F:RNA binding; P:RNA-dependent DNA replication; F:RNA-directed DNA polymerase activity		no IPS match
73353	hypothetical protein CAPTEDRAFT_102907, partial	208	2.09153e-07	0.47	0	-		no IPS match
108989	hypothetical protein CAPTEDRAFT_108619, partial	219	3.71338e-07	0.7925	0	-		no IPS match
35183	hypothetical protein CAPTEDRAFT_116911, partial	138	2.58798e-07	0.7	0	-		tmhmm (TMHMM)
10869	hypothetical protein CAPTEDRAFT_118842, partial	155	8.73197e-08	0.635	0	-		PTHR19446 (PANTHER), PTHR19446:SF100 (PANTHER)
60166	hypothetical protein CAPTEDRAFT_129395, partial	120	1.59172e-08	0.76	0	-		no IPS match
60264	hypothetical protein CAPTEDRAFT_139106, partial	342	1.0027e-07	0.57	0	-		PTHR19446 (PANTHER), PTHR19446:SF100 (PANTHER)
2081	hypothetical protein CAPTEDRAFT_142745, partial	167	6.81701e-07	0.7	0	-		SignalP-NN(euk) (SIGNALP)
60371	hypothetical protein CAPTEDRAFT_185658	331	7.25324e-08	0.72	1	F:molecular_function	-	IPR006612 (PFAM)
Sg_CNS_NA4Plus28759	hypothetical protein CAPTEDRAFT_187019	919	1.88329e-49	0.5475	0	-		no IPS match
21291	hypothetical protein CAPTEDRAFT_189484	610	4.54114e-12	0.465	0	-		no IPS match
62002	hypothetical protein CAPTEDRAFT_189741, partial	281	1.26692e-08	0.592	0	-		no IPS match
Sg_CNS_NA4Plus11595	hypothetical protein CAPTEDRAFT_192879	267	7.08465e-07	0.53	0	-		no IPS match
108748	hypothetical protein CAPTEDRAFT_193568	500	9.31749e-08	0.53	0	-		no IPS match
41511	hypothetical protein CAPTEDRAFT_195903	632	1.46367e-12	0.4644	0	-		no IPS match
23636	hypothetical protein CAPTEDRAFT_197462	189	9.38068e-10	0.615	0	-		no IPS match
Sg_CNS_NA4Plus29274	hypothetical protein CAPTEDRAFT_198911	958	2.55984e-13	0.4545	0	-		no IPS match
44983	hypothetical protein CAPTEDRAFT_200312	527	1.81143e-07	0.77	0	-		no IPS match
83115	hypothetical protein CAPTEDRAFT_200496, partial	170	1.7829e-07	0.72	0	-		no IPS match
73825	hypothetical protein CAPTEDRAFT_201116	221	1.77855e-08	0.5625	3	F:molecular_function; F:nuclease activity; P:cellular nitrogen compound metabolic process	(3.1) Acting on ester bonds	IPR002156 (PFAM); IPR012337 (SUPERFAMILY); G3DSA:3.30.420.10 (GENE3D), PTHR10642 (PANTHER)
56959	hypothetical protein CAPTEDRAFT_202466	210	9.44156e-08	0.55	0	-		no IPS match
71942	hypothetical protein CAPTEDRAFT_203816	291	6.2209e-09	0.5	0	-		SignalP-NN(euk) (SIGNALP)
Sg_CNS_NA4Plus26714	hypothetical protein CAPTEDRAFT_205911	794	1.28442e-08	0.614	0	-		no IPS match
95548	hypothetical protein CAPTEDRAFT_206364	257	8.99426e-07	0.64	0	-		SignalP-NN(euk) (SIGNALP), tmhmm (TMHMM)
263	hypothetical protein CAPTEDRAFT_209499, partial	223	2.46188e-07	0.65	0	-		no IPS match
Sg_CNS_NA4Plus23854	hypothetical protein CAPTEDRAFT_211173	662	1.53514e-16	0.6505	1	F:nucleotide binding		no IPS match
Sg_CNS_NA4Plus23707	hypothetical protein CAPTEDRAFT_211327, partial	656	3.74905e-07	0.51	0	-		no IPS match
74293	hypothetical protein CAPTEDRAFT_212104	283	7.25973e-07	0.56	0	-		no IPS match
19433	hypothetical protein CAPTEDRAFT_212442	803	8.42585e-07	0.475	0	-		PTHR19446 (PANTHER), PTHR19446:SF230 (PANTHER)
38622	hypothetical protein CAPTEDRAFT_212468	310	1.59994e-08	0.51	0	-		no IPS match
76864	hypothetical protein CAPTEDRAFT_213462	190	5.28278e-07	0.64	0	-		IPR005135 (G3DSA:3.60.10.GENE3D); PTHR19446 (PANTHER), PTHR19446:SF100 (PANTHER), PF14529 (PFAM)
19069	hypothetical protein CAPTEDRAFT_214386	596	2.06929e-07	0.52	0	-		IPR021608 (PFAM)
19090	hypothetical protein CAPTEDRAFT_214513, partial	380	8.14444e-08	0.555	0	-		no IPS match
38647	hypothetical protein CAPTEDRAFT_214544	255	7.98229e-14	0.5745	3	F:RNA binding; P:RNA-dependent DNA replication; F:RNA-directed DNA polymerase activity		no IPS match
73848	hypothetical protein CAPTEDRAFT_215116	245	6.65943e-09	0.5989	0	-		no IPS match
73586	hypothetical protein CAPTEDRAFT_215442	473	2.43902e-10	0.55	1	F:molecular_function	-	IPR006612 (PFAM)
60576	hypothetical protein CAPTEDRAFT_217788	231	3.35501e-08	0.53	0	-		no IPS match
35006	hypothetical protein CAPTEDRAFT_219461	121	1.21352e-08	0.76	0	-		no IPS match
34429	hypothetical protein CAPTEDRAFT_222606	2227	2.10136e-10	0.46	0	-		SignalP-NN(euk) (SIGNALP)
59619	hypothetical protein CAPTEDRAFT_23017, partial	167	1.35255e-07	0.61	0	-		no IPS match
96581	hypothetical protein CAPTEDRAFT_29964, partial	214	1.42971e-09	0.6129	0	-		IPR027124 (PANTHER); IPR027126 (PTHR23227:PANTHER)
6503	hypothetical protein CAPTEDRAFT_31556, partial	426	5.5942e-09	0.6	0	-		no IPS match
16549	hypothetical protein CAPTEDRAFT_40145, partial	154	6.39528e-08	0.7	0	-		no IPS match
11599	hypothetical protein CAPTEDRAFT_40798, partial	189	9.61788e-07	0.7	0	-		no IPS match
59918	hypothetical protein CAPTEDRAFT_40823, partial	166	6.36836e-07	0.69	0	-		SignalP-NN(euk) (SIGNALP)
6332	hypothetical protein CAPTEDRAFT_50417, partial	167	1.40015e-07	0.655	0	-		PTHR25952 (PANTHER), PTHR25952:SF75 (PANTHER)
22539	hypothetical protein CAPTEDRAFT_67292, partial	170	1.60988e-07	0.64	0	-		SignalP-NN(euk) (SIGNALP)
22548	hypothetical protein CAPTEDRAFT_71093, partial	223	6.72181e-07	0.59	0	-		no IPS match
60053	hypothetical protein CAPTEDRAFT_79103, partial	103	3.61347e-07	0.84	0	-		PTHR19446 (PANTHER)
96745	hypothetical protein CAPTEDRAFT_80785, partial	209	8.48894e-07	0.64	0	-		no IPS match
60164	hypothetical protein CAPTEDRAFT_94776, partial	156	1.88421e-07	0.61	0	-		PTHR25952 (PANTHER)
9550	hypothetical protein CAPTEDRAFT_95717, partial	157	5.10612e-07	0.67	0	-		no IPS match
82079	hypothetical protein CLF_106999	3704	4.58702e-08	0.58	5	F:RNA binding; P:proteolysis; P:RNA-dependent DNA replication; F:aspartic-type endopeptidase activity; F:RNA-directed DNA polymerase activity		tmhmm (TMHMM)
7166	hypothetical protein CLF_112380	169	2.04237e-07	0.69	0	-		no IPS match
13770	hypothetical protein CLF_113348	199	1.11354e-07	0.71	0	-		no IPS match
60246	hypothetical protein CRE_03490	262	3.30941e-07	0.77	3	F:RNA binding; P:RNA-dependent DNA replication; F:RNA-directed DNA polymerase activity		PTHR19446 (PANTHER)
6222	hypothetical protein CRE_09905	171	7.46321e-08	0.686	3	F:RNA binding; P:RNA-dependent DNA replication; F:RNA-directed DNA polymerase activity		no IPS match
44466	hypothetical protein CRE_12406	171	2.74011e-07	0.62	4	F:transposase activity; P:DNA integration; P:transposition, DNA-mediated; F:DNA binding		no IPS match
11379	hypothetical protein CRE_12599	240	6.45138e-08	0.6071	3	F:RNA binding; P:RNA-dependent DNA replication; F:RNA-directed DNA polymerase activity		no IPS match
3577	hypothetical protein CRE_14091	196	5.00748e-07	0.8	3	F:RNA binding; F:nucleotidyltransferase activity; P:biosynthetic process; P:DNA metabolic process	(2.7) Transferring phosphorous-containing groups	no IPS match
82083	hypothetical protein CRE_21310	111	7.01023e-09	0.8775	14	F:kinase activity; F:nucleotidyltransferase activity; P:biosynthetic process; P:DNA metabolic process; F:RNA binding; F:peptidase activity; F:ion binding; P:carbohydrate metabolic process; P:generation of precursor metabolites and energy; P:catabolic process; P:biological_process; P:cellular nitrogen compound metabolic process; P:small molecule metabolic process	(3.4) Acting on peptide bonds (peptide hydrolases); (2.7) Transferring phosphorous-containing groups; (2.7) Transferring phosphorous-containing groups	PTHR10178 (PANTHER), PTHR10178:SF142 (PANTHER)
105689	hypothetical protein CRE_22124	425	3.65616e-08	0.48	1	F:DNA binding		SignalP-NN(euk) (SIGNALP)
39513	hypothetical protein CRE_22892	201	6.5014e-08	0.63	2	P:DNA metabolic process; F:molecular_function	-	IPR001584 (PROFILE); IPR012337 (SUPERFAMILY); G3DSA:3.30.420.10 (GENE3D), PTHR24559 (PANTHER), PTHR24559:SF54 (PANTHER), SignalP-NN(euk) (SIGNALP)
15253	hypothetical protein CRE_27617	201	6.50644e-08	0.75	3	F:RNA binding; P:RNA-dependent DNA replication; F:RNA-directed DNA polymerase activity		no IPS match
81472	hypothetical protein CRE_29108	442	9.59983e-08	0.49	9	F:RNA binding; F:nucleic acid binding; P:proteolysis; P:DNA integration; P:RNA-dependent DNA replication; F:aspartic-type endopeptidase activity; F:zinc ion binding; F:RNA-directed DNA polymerase activity; F:metal ion binding		SignalP-NN(euk) (SIGNALP), tmhmm (TMHMM)
58726	hypothetical protein D623_10033260	4818	7.56777e-09	0.5	0	-		no IPS match
77478	hypothetical protein DAPPUDRAFT_106194	100	4.14985e-09	0.8	0	-		no IPS match
59612	hypothetical protein DAPPUDRAFT_109568	862	2.14654e-11	0.39	0	-		SignalP-NN(euk) (SIGNALP)
109440	hypothetical protein DAPPUDRAFT_19746	1999	1.04694e-10	0.506	0	-		SignalP-NN(euk) (SIGNALP)
38179	hypothetical protein DAPPUDRAFT_253237	509	1.66344e-11	0.516	0	-		no IPS match
12106	hypothetical protein DAPPUDRAFT_262882	165	9.44763e-08	0.71	0	-		no IPS match
1834	hypothetical protein DAPPUDRAFT_268220	165	1.93486e-08	0.6755	0	-		tmhmm (TMHMM)
31525	hypothetical protein DAPPUDRAFT_301871	181	2.19143e-07	0.62	4	F:transmembrane transporter activity; F:oxidoreductase activity; P:cellular nitrogen compound metabolic process; P:generation of precursor metabolites and energy; P:small molecule metabolic process; P:transport; C:protein complex; C:intracellular	(1.9) Acting on a heme group of donors	IPR004204 (PRODOM); SignalP-NN(euk) (SIGNALP), tmhmm (TMHMM)
54477	hypothetical protein DAPPUDRAFT_301975	287	1.57502e-07	0.48	0	-		IPR002018 (PFAM); G3DSA:3.40.50.1820 (GENE3D), PTHR11559 (PANTHER), SSF53474 (SUPERFAMILY)
109462	hypothetical protein DAPPUDRAFT_302156	538	1.63092e-07	0.69	0	-		no IPS match
45521	hypothetical protein DAPPUDRAFT_303780	813	1.10124e-18	0.8	0	-		IPR006600 (PFAM)
36131	hypothetical protein DAPPUDRAFT_308250	359	7.52347e-08	0.72	2	P:protein folding; C:protein complex	-	IPR027235 (PANTHER)
Sg_CNS_NA4Plus29728	hypothetical protein DAPPUDRAFT_309480	991	3.82351e-13	0.57	0	-		no IPS match
89863	hypothetical protein DAPPUDRAFT_312544	1559	1.83767e-07	0.45	0	-		SignalP-NN(euk) (SIGNALP), tmhmm (TMHMM)
Sg_CNS_NA4Plus6253	hypothetical protein DAPPUDRAFT_317650	169	7.93459e-07	0.729	2	F:zinc ion binding; C:intracellular		SignalP-NN(euk) (SIGNALP)
81166	hypothetical protein DAPPUDRAFT_318379	203	4.35301e-10	0.94	0	-		no IPS match
Sg_CNS_NA4Plus21512	hypothetical protein DAPPUDRAFT_327378	577	1.21039e-16	0.56	0	-		SignalP-NN(euk) (SIGNALP), tmhmm (TMHMM)
3365	hypothetical protein EAG_00028	196	5.30588e-07	0.61	0	-		SignalP-NN(euk) (SIGNALP)
72654	hypothetical protein EAG_00131	171	2.57393e-07	0.64	0	-		no IPS match
14641	hypothetical protein EAG_00286	99	8.81672e-07	0.78	0	-		no IPS match
60522	hypothetical protein EAG_00309	339	8.27745e-12	0.75	0	-		no IPS match
13855	hypothetical protein EAG_00414	99	6.77843e-08	0.81	0	-		no IPS match
70667	hypothetical protein EAG_00424	140	2.57626e-07	0.75	0	-		no IPS match
17435	hypothetical protein EAG_00479	153	3.58241e-09	0.6829	0	-		no IPS match
60821	hypothetical protein EAG_00480	442	1.17883e-15	0.6155	0	-		no IPS match
Sg_CNS_NA4Plus10402	hypothetical protein EAG_00507	228	2.89949e-09	0.695	0	-		no IPS match
4494	hypothetical protein EAG_00560	174	4.7707e-10	0.735	0	-		no IPS match
5645	hypothetical protein EAG_01149	234	1.68726e-09	0.55	0	-		no IPS match
Sg_CNS_NA4Plus3807	hypothetical protein EAG_01178	146	1.54411e-10	0.806	0	-		no IPS match
5920	hypothetical protein EAG_01351	98	4.81118e-07	0.8	0	-		no IPS match
61181	hypothetical protein EAG_01905	2560	4.76696e-08	0.82	0	-		no IPS match
2852	hypothetical protein EAG_02026	334	5.8687e-07	0.62	0	-		no IPS match
59697	hypothetical protein EAG_02052	114	1.43057e-07	0.78	0	-		no IPS match
15197	hypothetical protein EAG_02454	200	8.15e-07	0.68	0	-		no IPS match
13672	hypothetical protein EAG_02536	381	7.15201e-08	0.5733	0	-		no IPS match
8958	hypothetical protein EAG_02637	138	5.30578e-07	0.71	0	-		no IPS match
19496	hypothetical protein EAG_03557	270	6.63373e-23	0.7994	0	-		no IPS match
4537	hypothetical protein EAG_03637	108	2.1413e-07	0.77	0	-		no IPS match
17447	hypothetical protein EAG_04001	375	2.25106e-09	0.64	0	-		no IPS match
59683	hypothetical protein EAG_04003	245	2.46269e-07	0.6	0	-		no IPS match
24057	hypothetical protein EAG_04575	198	6.11356e-07	0.75	0	-		SignalP-NN(euk) (SIGNALP)
78057	hypothetical protein EAG_05157	170	6.5104e-08	0.7267	0	-		no IPS match
53700	hypothetical protein EAG_05614	1293	2.20467e-11	0.465	0	-		no IPS match
78021	hypothetical protein EAG_05788	215	4.04853e-09	0.5833	2	F:nucleic acid binding; F:zinc ion binding		SignalP-NN(euk) (SIGNALP), tmhmm (TMHMM)
59580	hypothetical protein EAG_05969	177	5.84571e-07	0.75	0	-		SignalP-NN(euk) (SIGNALP), tmhmm (TMHMM)
23896	hypothetical protein EAG_06558	200	3.97546e-07	0.715	0	-		no IPS match
Sg_CNS_NA4Plus24246	hypothetical protein EAG_06713	678	1.09732e-07	0.5417	1	F:nucleic acid binding		no IPS match
49034	hypothetical protein EAG_07206	101	5.4876e-08	0.78	0	-		no IPS match
14578	hypothetical protein EAG_08086	212	7.94111e-07	0.77	0	-		no IPS match
9749	hypothetical protein EAG_08095	140	4.86744e-07	0.64	4	F:transposase activity; P:DNA integration; P:transposition, DNA-mediated; F:DNA binding		no IPS match
23942	hypothetical protein EAG_08749	207	6.4863e-07	0.68	0	-		no IPS match
16468	hypothetical protein EAG_10067	194	1.63135e-07	0.7133	0	-		SignalP-NN(euk) (SIGNALP)
70447	hypothetical protein EAG_10563	594	2.24968e-08	0.58	1	F:DNA binding		no IPS match
72159	hypothetical protein EAG_11370	102	1.37302e-07	0.78	0	-		no IPS match
8426	hypothetical protein EAG_11804	483	5.95513e-07	0.61	0	-		SignalP-NN(euk) (SIGNALP), tmhmm (TMHMM)
5750	hypothetical protein EAG_12936	158	1.64487e-08	0.76	0	-		no IPS match
22753	hypothetical protein EAG_12981	241	7.79903e-08	0.62	0	-		no IPS match
72541	hypothetical protein EAG_13319	299	5.13186e-07	0.65	0	-		no IPS match
Sg_CNS_NA4Plus8192	hypothetical protein EAG_13579	189	1.64937e-07	0.8025	0	-		no IPS match
Sg_CNS_NA4Plus13671	hypothetical protein EAG_13644	350	7.57434e-07	0.605	4	F:nucleic acid binding; F:zinc ion binding; C:intracellular; F:DNA binding		no IPS match
10838	hypothetical protein EAI_00050	217	1.3783e-09	0.675	4	F:transposase activity; P:DNA integration; P:transposition, DNA-mediated; F:DNA binding		no IPS match
60816	hypothetical protein EAI_00153	201	1.86876e-14	0.6925	0	-		no IPS match
77897	hypothetical protein EAI_00956	168	1.69452e-07	0.61	0	-		no IPS match
Sg_CNS_NA4Plus6004	hypothetical protein EAI_00957	167	2.53196e-09	0.7011	1	F:nucleotide binding		no IPS match
28741	hypothetical protein EAI_01294	174	1.14329e-12	0.67	0	-		IPR013083 (G3DSA:3.30.40.GENE3D)
7968	hypothetical protein EAI_01297	177	4.46371e-08	0.615	4	F:transposase activity; P:DNA integration; P:transposition, DNA-mediated; F:DNA binding		no IPS match
55806	hypothetical protein EAI_01349	160	1.45766e-07	0.68	4	F:transposase activity; P:DNA integration; P:transposition, DNA-mediated; F:DNA binding		no IPS match
Sg_CNS_NA4Plus28905	hypothetical protein EAI_01402	929	9.51395e-17	0.57	1	F:nucleic acid binding		no IPS match
5856	hypothetical protein EAI_02111	169	9.83206e-07	0.81	0	-		no IPS match
9762	hypothetical protein EAI_02703	203	2.81468e-07	0.65	0	-		no IPS match
73282	hypothetical protein EAI_03168	407	2.0163e-08	0.47	0	-		no IPS match
70967	hypothetical protein EAI_03325	191	2.72346e-07	0.6533	0	-		SignalP-NN(euk) (SIGNALP)
Sg_CNS_NA4Plus21738	hypothetical protein EAI_03754	584	8.97411e-13	0.5367	0	-		no IPS match
428	hypothetical protein EAI_03982	99	9.05789e-07	0.78	0	-		no IPS match
55824	hypothetical protein EAI_04021	130	1.15614e-07	0.67	0	-		no IPS match
13944	hypothetical protein EAI_04591	225	9.10262e-08	0.49	0	-		no IPS match
70598	hypothetical protein EAI_05249	166	1.10937e-07	0.64	0	-		tmhmm (TMHMM)
108569	hypothetical protein EAI_05355	1597	1.86446e-08	0.49	0	-		no IPS match
70733	hypothetical protein EAI_05801	135	7.45763e-07	0.78	0	-		no IPS match
77933	hypothetical protein EAI_06335	163	1.30333e-08	0.7	0	-		no IPS match
10012	hypothetical protein EAI_06527	159	5.91142e-08	0.62	0	-		SignalP-NN(euk) (SIGNALP)
59565	hypothetical protein EAI_06698	381	2.87358e-07	0.64	0	-		no IPS match
59699	hypothetical protein EAI_06704	152	6.14775e-09	0.72	0	-		no IPS match
17434	hypothetical protein EAI_06739	314	1.40716e-16	0.6965	0	-		no IPS match
10150	hypothetical protein EAI_06928	229	8.70154e-08	0.63	0	-		no IPS match
58217	hypothetical protein EAI_06934	217	2.6918e-09	0.6356	0	-		no IPS match
10477	hypothetical protein EAI_07695	171	5.8028e-09	0.6	0	-		no IPS match
Sg_CNS_NA4Plus19693	hypothetical protein EAI_08301	524	2.9063e-07	0.735	0	-		SignalP-NN(euk) (SIGNALP), tmhmm (TMHMM)
9783	hypothetical protein EAI_09010	869	8.66715e-07	0.64	0	-		no IPS match
23994	hypothetical protein EAI_09371	217	2.36251e-07	0.75	0	-		no IPS match
14599	hypothetical protein EAI_09677	161	1.41812e-07	0.77	0	-		no IPS match
Sg_CNS_NA4Plus35545	hypothetical protein EAI_10381	2087	2.62893e-07	0.48	2	F:nucleic acid binding; F:zinc ion binding		SignalP-NN(euk) (SIGNALP)
21323	hypothetical protein EAI_10412	166	2.8829e-07	0.67	0	-		no IPS match
77711	hypothetical protein EAI_10467	204	1.81446e-09	0.665	0	-		SignalP-NN(euk) (SIGNALP)
24407	hypothetical protein EAI_10907	318	2.56012e-09	0.91	0	-		IPR027960 (PFAM); SignalP-NN(euk) (SIGNALP), tmhmm (TMHMM)
54236	hypothetical protein EAI_10971	176	3.0149e-10	0.76	0	-		no IPS match
5870	hypothetical protein EAI_11103	180	2.69121e-07	0.7	0	-		no IPS match
73141	hypothetical protein EAI_11621	750	9.7739e-07	0.75	0	-		PTHR23080 (PANTHER)
59278	hypothetical protein EAI_12527	112	5.81819e-08	0.74	0	-		no IPS match
Sg_CNS_NA4Plus22081	hypothetical protein EAI_12586	596	5.15768e-14	0.68	4	F:nucleic acid binding; F:zinc ion binding; C:intracellular; F:DNA binding		no IPS match
Sg_CNS_NA4Plus1933	hypothetical protein EAI_13293	2164	4.20023e-17	0.601	0	-		no IPS match
13128	hypothetical protein EAI_15490	104	2.71385e-07	0.73	0	-		no IPS match
8942	hypothetical protein EAI_15810	213	3.19314e-09	0.738	0	-		no IPS match
10832	hypothetical protein EAI_16637	169	1.04743e-07	0.66	0	-		no IPS match
17444	hypothetical protein EAI_16814	223	1.10205e-08	0.6733	0	-		SignalP-NN(euk) (SIGNALP)
2877	hypothetical protein EAI_17384	213	6.43079e-09	0.5825	4	F:transposase activity; P:DNA integration; P:transposition, DNA-mediated; F:DNA binding		SignalP-NN(euk) (SIGNALP)
5751	hypothetical protein EAI_17618	157	4.21716e-08	0.63	0	-		no IPS match
59333	hypothetical protein G5I_05054	531	6.94597e-09	0.73	0	-		PS51257 (PROFILE), SignalP-NN(euk) (SIGNALP)
57444	hypothetical protein G5I_06441	193	1.08467e-10	0.79	0	-		no IPS match
17102	hypothetical protein G5I_07085	1715	3.79877e-07	0.61	0	-		no IPS match
Sg_CNS_NA4Plus49	hypothetical protein G5I_08736	2076	3.7461e-15	0.6	1	F:DNA binding		no IPS match
1690	hypothetical protein GFP_L7_0730	373	9.0514e-08	0.69	1	F:nucleic acid binding		no IPS match
2155	hypothetical protein GIP_L1_00690	207	5.40341e-07	0.7	1	F:nucleic acid binding		no IPS match
Sg_CNS_NA4Plus24863	hypothetical protein GIP_L7_0050	703	2.9322e-07	0.62	0	-		SignalP-NN(euk) (SIGNALP), tmhmm (TMHMM)
77453	hypothetical protein IscW_ISCW004167	170	2.26389e-09	0.6667	0	-		SignalP-NN(euk) (SIGNALP), tmhmm (TMHMM)
45035	hypothetical protein IscW_ISCW013101	226	2.133e-10	0.58	0	-		no IPS match
17440	hypothetical protein IscW_ISCW021444	194	1.04378e-07	0.5	4	C:integral to membrane; P:transmembrane transport; C:plasma membrane; F:transporter activity		no IPS match
13624	hypothetical protein KGM_00631	97	4.74398e-09	0.85	0	-		PF13843 (PFAM)
Sg_CNS_NA4Plus27784	hypothetical protein KGM_03192	856	9.40037e-09	0.55	0	-		IPR013255 (PFAM)
Sg_CNS_NA4Plus26577	hypothetical protein KGM_05054	787	3.96438e-17	0.514	0	-		no IPS match
9059	hypothetical protein KGM_05619	490	2.74801e-08	0.6	0	-		tmhmm (TMHMM)
10519	hypothetical protein KGM_06543	156	8.34258e-09	0.6267	0	-		SignalP-NN(euk) (SIGNALP)
19339	hypothetical protein KGM_07467	311	3.04562e-07	0.6	2	P:biological_process; P:cellular nitrogen compound metabolic process	-	no IPS match
Sg_CNS_NA4Plus29073	hypothetical protein KGM_08637	942	8.39669e-21	0.48	0	-		no IPS match
51730	hypothetical protein KGM_15810	798	8.75122e-11	0.59	0	-		SignalP-NN(euk) (SIGNALP)
47968	hypothetical protein KGM_17667	499	4.05088e-08	0.635	3	P:transport; F:molecular_function; C:endoplasmic reticulum	-	IPR009703 (PFAM); PTHR16307 (PANTHER), PTHR16307:SF0 (PANTHER), SignalP-NN(euk) (SIGNALP), tmhmm (TMHMM)
73401	hypothetical protein KGM_18750	1894	1.55171e-08	0.465	0	-		no IPS match
13606	hypothetical protein KGM_21351	186	6.68221e-12	0.77	0	-		no IPS match
96723	hypothetical protein M91_10256, partial	101	8.91387e-10	0.798	3	F:RNA binding; F:nucleotidyltransferase activity; P:biosynthetic process; P:DNA metabolic process	(2.7) Transferring phosphorous-containing groups	IPR000477 (PFAM); PTHR25952 (PANTHER), PTHR25952:SF58 (PANTHER)
97770	hypothetical protein M91_11590, partial	332	1.82279e-07	0.58	0	-		tmhmm (TMHMM)
77991	hypothetical protein NEMVEDRAFT_v1g148340	371	7.80516e-08	0.87	0	-		IPR016133 (G3DSA:2.160.20.GENE3D)
88698	hypothetical protein NEMVEDRAFT_v1g155059	233	5.86814e-12	0.74	0	-		tmhmm (TMHMM)
Sg_CNS_NA4Plus33150	hypothetical protein NEMVEDRAFT_v1g222181	1378	2.75325e-08	0.43	0	-		SignalP-NN(euk) (SIGNALP)
100816	hypothetical protein NEMVEDRAFT_v1g47487	207	4.39441e-08	0.73	0	-		SignalP-NN(euk) (SIGNALP)
Sg_CNS_NA4Plus26989	hypothetical protein, partial	809	7.54325e-13	0.67	0	-		no IPS match
29972	hypothetical protein SINV_00815	153	1.9635e-07	0.78	0	-		no IPS match
57607	hypothetical protein SINV_01189	818	3.94191e-09	0.78	1	F:molecular_function	-	no IPS match
106193	hypothetical protein SINV_01633	180	5.43744e-07	0.69	0	-		no IPS match
Sg_CNS_NA4Plus1508	hypothetical protein SINV_01987	1104	1.73448e-07	0.66	1	F:NAD+ ADP-ribosyltransferase activity		SignalP-NN(euk) (SIGNALP), tmhmm (TMHMM)
30200	hypothetical protein SINV_03922	194	1.09425e-07	0.68	2	F:nucleic acid binding; F:protein dimerization activity		no IPS match
21344	hypothetical protein SINV_04640	249	8.91563e-08	0.56	4	F:transposase activity; P:DNA integration; P:transposition, DNA-mediated; F:DNA binding		no IPS match
Sg_CNS_NA4Plus11377	hypothetical protein SINV_06613	258	3.19622e-17	0.5885	1	F:nucleotide binding		no IPS match
73434	hypothetical protein SINV_07938	1173	1.35314e-20	0.67	0	-		no IPS match
Sg_CNS_NA4Plus19525	hypothetical protein SINV_08289	519	1.40668e-14	0.455	4	F:nucleic acid binding; F:zinc ion binding; C:intracellular; F:DNA binding		no IPS match
72602	hypothetical protein SINV_08606	100	8.3664e-07	0.78	0	-		no IPS match
Sg_CNS_NA4Plus13691	hypothetical protein SINV_09295	351	7.52123e-25	0.704	1	F:phospholipid binding		no IPS match
78020	hypothetical protein SINV_09296	317	5.49436e-09	0.565	1	F:molecular_function	-	IPR004875 (PFAM)
53767	hypothetical protein SINV_10214	3153	7.62931e-07	0.39	0	-		SignalP-NN(euk) (SIGNALP), tmhmm (TMHMM)
84883	hypothetical protein SINV_10893	216	4.10397e-10	0.7	0	-		no IPS match
15397	hypothetical protein SINV_11396	404	3.20246e-08	0.78	0	-		no IPS match
78651	hypothetical protein SINV_12507	2606	3.08718e-08	0.45	0	-		no IPS match
83285	hypothetical protein SINV_13284	205	3.49206e-07	0.73	0	-		no IPS match
73185	hypothetical protein SINV_13622	158	3.91717e-07	0.76	0	-		no IPS match
107501	hypothetical protein SINV_15537	154	7.81902e-08	0.68	0	-		no IPS match
4207	hypothetical protein TcasGA2_TC000717	597	7.97923e-07	0.45	4	F:transposase activity; P:DNA integration; P:transposition, DNA-mediated; F:DNA binding		no IPS match
Sg_CNS_NA4Plus37638_2	hypothetical protein TcasGA2_TC002172	2740	4.72593e-09	0.5	0	-		no IPS match
18516	hypothetical protein TcasGA2_TC010304	707	1.51408e-08	0.49	3	F:RNA binding; P:RNA-dependent DNA replication; F:RNA-directed DNA polymerase activity		SignalP-NN(euk) (SIGNALP), tmhmm (TMHMM)
24108	hypothetical protein YQE_00190, partial	254	7.02435e-07	0.55	0	-		no IPS match
109258	hypothetical protein YQE_00362, partial	102	8.07482e-07	0.79	0	-		no IPS match
7180	hypothetical protein YQE_00926, partial	188	9.1636e-07	0.58	0	-		PTHR23022 (PANTHER)
109176	hypothetical protein YQE_01301, partial	167	6.55512e-08	0.68	0	-		no IPS match
83103	hypothetical protein YQE_01432, partial	205	3.31622e-07	0.6	0	-		no IPS match
9005	hypothetical protein YQE_02226, partial	385	2.76179e-09	0.5525	0	-		no IPS match
90129	hypothetical protein YQE_03564, partial	101	2.56246e-07	0.81	0	-		no IPS match
17495	hypothetical protein YQE_04281, partial	172	7.05317e-07	0.64	0	-		PTHR23022 (PANTHER), PTHR23022:SF46 (PANTHER)
67592	hypothetical protein YQE_04688, partial	713	5.22794e-09	0.53	0	-		SignalP-NN(euk) (SIGNALP), tmhmm (TMHMM)
71449	hypothetical protein YQE_05993, partial	100	2.06591e-10	0.96	0	-		no IPS match
16738	hypothetical protein YQE_08960, partial	304	7.05096e-07	0.73	0	-		no IPS match
91138	hypothetical protein YQE_09449, partial	2361	8.99404e-11	0.68	2	P:microtubule anchoring; C:microtubule organizing center		no IPS match
21821	hypothetical protein YQE_09630, partial	125	1.55313e-08	0.77	0	-		no IPS match
85954	hypothetical protein YQE_11767, partial	157	3.20214e-08	0.73	0	-		no IPS match
Sg_CNS_NA4Plus32331	hypothetical protein YQE_12510, partial	1257	1.64432e-08	0.86	0	-		no IPS match
Sg_CNS_NA4Plus15440	hypothetical protein YQE_12639, partial	410	8.89166e-08	0.59	0	-		SignalP-NN(euk) (SIGNALP), tmhmm (TMHMM)
13442	hypothetical protein YQE_12695, partial	1337	3.69257e-07	0.64	0	-		no IPS match
56362	inactive phospholipase c-like protein 2-like	179	9.17769e-12	0.7295	8	P:signal transduction; F:lipid binding; F:ion binding; C:intracellular; F:molecular_function; P:catabolic process; P:lipid metabolic process	(3.1) Acting on ester bonds	IPR001192 (PANTHER); PTHR10336:SF30 (PANTHER), tmhmm (TMHMM)
56798	inositol hexakisphosphate and diphosphoinositol-pentakisphosphate kinase 1-like	410	6.73782e-07	0.67	0	-		no IPS match
78630	integrase	221	3.21814e-09	0.7429	1	F:molecular_function	-	PTHR11439 (PANTHER), PTHR11439:SF127 (PANTHER)
15527	integrase core domain protein	487	1.12291e-09	0.67	1	F:molecular_function	-	no IPS match
15713	integrase core domain protein	218	1.49738e-08	0.6275	1	F:molecular_function	-	SignalP-NN(euk) (SIGNALP)
25227	integrase core domain protein	132	4.02264e-07	0.75	1	F:ion binding	-	no IPS match
39474	integrase core domain protein	151	3.52654e-08	0.6536	2	P:DNA metabolic process; F:molecular_function	-	IPR001584 (PFAM); IPR012337 (SUPERFAMILY); G3DSA:3.30.420.10 (GENE3D), PTHR10178 (PANTHER)
39574	integrase core domain protein	109	1.22578e-08	0.85	4	F:RNA binding; F:nucleotidyltransferase activity; P:DNA metabolic process; P:biosynthetic process	(2.7) Transferring phosphorous-containing groups	no IPS match
102777	integrase core domain protein	167	5.12303e-08	0.74	3	P:DNA metabolic process; F:molecular_function	-	no IPS match
Sg_CNS_NA4Plus21502	interleukin-1 receptor-associated kinase 1-binding protein 1	577	3.03047e-18	0.525	6	F:kinase activity; P:phosphorylation; F:receptor activity; C:cytoplasm; C:nucleus; P:I-kappaB kinase/NF-kappaB cascade		IPR007497 (PFAM); PTHR18842 (PANTHER)
8820	intron-specific reverse	113	5.36241e-07	0.8	3	F:RNA binding; F:nucleotidyltransferase activity; P:biosynthetic process; P:DNA metabolic process	(2.7) Transferring phosphorous-containing groups	PTHR19446 (PANTHER), PTHR19446:SF100 (PANTHER)
9521	intron-specific reverse	160	3.98268e-07	0.74	3	F:RNA binding; F:nucleotidyltransferase activity; P:biosynthetic process; P:DNA metabolic process	(2.7) Transferring phosphorous-containing groups	PTHR19446 (PANTHER), PTHR19446:SF100 (PANTHER)
Sg_CNS_NA4Plus12352	isocitrate dehydrogenase	298	5.50698e-21	0.583	0	-		no IPS match
28252	isoform d	746	1.54265e-11	0.956	1	P:anatomical structure development	-	no IPS match
49525	isoform l	217	1.06066e-08	0.59	26	P:biological_process; P:vesicle-mediated transport; P:aging; P:cell differentiation; P:cell-cell signaling; F:molecular_function; P:cytoskeleton-dependent intracellular transport; F:kinase activity; P:locomotion; F:cytoskeletal protein binding; P:protein complex assembly; C:endosome; C:protein complex; C:plasma membrane; P:transport; F:transmembrane transporter activity; C:cellular_component; P:c…	(2.7) Transferring phosphorous-containing groups	SignalP-NN(euk) (SIGNALP), tmhmm (TMHMM)
28349	jerky-like protein	338	4.57465e-10	0.56	0	-		PTHR19303 (PANTHER), PTHR19303:SF5 (PANTHER)
45471	jerky-like protein	210	4.64468e-10	0.7	2	F:nucleic acid binding; F:DNA binding		no IPS match
830	jerky protein homolog-like	177	2.24668e-08	0.675	1	P:anatomical structure development	-	no IPS match
835	jerky protein homolog-like	258	1.1949e-13	0.5735	1	F:DNA binding	-	IPR009057 (G3DSA:1.10.10.GENE3D); PTHR19303 (PANTHER), PTHR19303:SF13 (PANTHER)
17925	jerky protein homolog-like	183	5.13047e-09	0.666	2	F:nucleic acid binding; F:DNA binding		no IPS match
17936	jerky protein homolog-like	397	2.16128e-07	0.6025	1	F:DNA binding		no IPS match
17942	jerky protein homolog-like	102	5.64163e-07	0.87	0	-		SignalP-NN(euk) (SIGNALP)
28342	jerky protein homolog-like	382	7.44279e-07	0.74	0	-		no IPS match
28863	jerky protein homolog-like	292	2.75162e-11	0.5695	6	F:nucleic acid binding; F:DNA binding; F:molecular_function; P:biological_process; C:nucleus; C:cellular_component		no IPS match
45470	jerky protein homolog-like	217	1.36866e-14	0.625	2	F:nucleic acid binding; F:DNA binding		no IPS match
Sg_CNS_NA4Plus1927	jerky protein homolog-like	3282	5.33469e-08	0.6175	1	F:DNA binding		SignalP-NN(euk) (SIGNALP)
Sg_CNS_NA4Plus220	jerky protein homolog-like	2094	4.25415e-07	0.55	0	-		no IPS match
72973	jerky protein homolog- partial	134	5.41745e-08	0.7386	1	F:nucleic acid binding		no IPS match
28907	juvenile hormone acid methyltransferase	181	2.49784e-07	0.66	3	F:methyltransferase activity; F:transferase activity; P:methylation		no IPS match
87009	juvenile hormone esterase	152	8.10067e-07	0.745	1	F:molecular_function	-	IPR002018 (PFAM); G3DSA:3.40.50.1820 (GENE3D), PTHR11559 (PANTHER)
Sg_CNS_NA4Plus29702	kazal domain-containing peptide	989	8.96428e-13	0.69	0	-		no IPS match
28981	kazal type serine protease inhibitor	362	3.34221e-07	0.57	0	-		G3DSA:3.30.60.30 (GENE3D), SignalP-NN(euk) (SIGNALP)
28985	kda protein in nof-fb transposable element	524	4.8858e-13	0.612	0	-		no IPS match
Sg_CNS_NA4Plus11262	kelch domain-containing protein 1	254	8.07182e-08	0.5265	1	F:molecular_function	-	IPR015915 (G3DSA:2.120.10.GENE3D); PTHR23244 (PANTHER)
15676	kelch domain-containing protein 2	564	4.61393e-25	0.5415	1	C:nucleus		SignalP-NN(euk) (SIGNALP)
Sg_CNS_NA4Plus33193	klraq motif-containing protein 1-like	1385	6.79672e-43	0.588	1	F:phosphatase binding		no IPS match
88778	leucine-rich repeat-containing protein c10orf92-like protein	165	1.00896e-07	0.68	0	-		G3DSA:3.80.10.10 (GENE3D), SSF52047 (SUPERFAMILY)
91994	l-gulonolactone oxidase-like	2357	2.22882e-21	0.412	5	F:oxidoreductase activity; F:ion binding; P:biological_process; C:cellular_component	(1.1) Acting on the CH-OH group of donors	IPR006094 (PFAM); IPR007173 (PFAM); IPR016166 (PROFILE); IPR016167 (G3DSA:3.30.43.GENE3D); IPR016169 (G3DSA:3.30.465.GENE3D); PTHR13878 (PANTHER)
54314	lian-aa1-like retrotransposon protein	161	3.65146e-07	0.67	0	-		no IPS match
55148	lian-aa1 retrotransposon protein	167	2.19864e-07	0.7	3	F:molecular_function; F:nuclease activity; P:cellular nitrogen compound metabolic process	(3.1) Acting on ester bonds	IPR002156 (PROFILE); G3DSA:3.30.420.10 (GENE3D)
Sg_CNS_NA4Plus34735	lipophorin receptor	1763	1.17648e-09	0.94	4	F:molecular_function; C:cellular_component; F:ion binding; P:signal transduction	-	SignalP-NN(euk) (SIGNALP), tmhmm (TMHMM)
53989	lipopolysaccharide-induced tumor necrosis factor-alpha factor homolog	748	1.40987e-08	0.6875	0	-		IPR006629 (PFAM); PTHR23292 (PANTHER), PTHR23292:SF0 (PANTHER), tmhmm (TMHMM)
54956	Lm-diptericin	349	2.13796e-15	0.9	0	-		tmhmm (TMHMM)
Sg_CNS_NA4Plus15553	locu_locmi ame: full=locustin	413	2.9059e-25	1	4	C:extracellular region; P:response to stress; P:immune system process; P:biological_process	-	SignalP-NN(euk) (SIGNALP)
10619	low quality protein: guanine nucleotide-releasing factor 2-like	156	4.08042e-07	0.71	0	-		SignalP-NN(euk) (SIGNALP), tmhmm (TMHMM)
Sg_CNS_NA4Plus20412	low quality protein: helicase ski2w-like	545	3.33001e-11	0.46	2	F:phosphatidylinositol binding; P:cell communication		SignalP-NN(euk) (SIGNALP)
85190	low quality protein: histone-lysine n-methyltransferase setmar-like	346	5.91148e-07	0.5	0	-		no IPS match
12995	low quality protein: peroxidasin-like protein	176	1.4835e-07	0.8667	0	-		SignalP-NN(euk) (SIGNALP)
Sg_CNS_NA4Plus14187	low quality protein: rna exonuclease 1 homolog	369	1.09939e-09	0.5795	2	C:nucleolus; F:nuclease activity	(3.1) Acting on ester bonds	PTHR12801 (PANTHER), PTHR12801:SF42 (PANTHER)
Sg_CNS_NA4Plus35049	low quality protein: selenoprotein n	1879	4.99549e-81	0.5535	2	F:molecular_function; F:ion binding	-	IPR002048 (PROFILE); IPR018247 (PROSITE); SignalP-NN(euk) (SIGNALP), tmhmm (TMHMM)
82722	luciferin-regenerating partial	212	3.10341e-07	0.67	0	-		SignalP-NN(euk) (SIGNALP)
30468	major centromere autoantigen b	1235	3.37091e-08	0.5815	2	F:DNA binding; C:chromosome	-	no IPS match
45245	major centromere autoantigen b	518	1.94793e-10	0.68	5	F:molecular_function; F:DNA binding; C:chromosome	-	SignalP-NN(euk) (SIGNALP)
5675	mariner mos1 transposase	747	1.13632e-08	0.589	3	F:methyltransferase activity; F:transferase activity; P:methylation		no IPS match
5752	mariner mos1 transposase	112	8.48093e-09	0.85	0	-		no IPS match
5799	mariner mos1 transposase	201	2.39528e-08	0.6764	1	F:molecular_function	-	no IPS match
5900	mariner mos1 transposase	187	6.07892e-10	0.7414	1	F:molecular_function	-	no IPS match
16094	mariner mos1 transposase	373	3.31005e-08	0.67	3	F:methyltransferase activity; F:transferase activity; P:methylation		SignalP-NN(euk) (SIGNALP)
16248	mariner mos1 transposase	190	7.07148e-07	0.76	1	F:molecular_function	-	no IPS match
16275	mariner mos1 transposase	104	5.77342e-07	0.78	0	-		no IPS match
17818	mariner mos1 transposase	275	1.91659e-10	0.5585	3	F:methyltransferase activity; F:transferase activity; P:methylation		no IPS match
20814	mariner mos1 transposase	213	3.95083e-10	0.64	3	F:methyltransferase activity; F:transferase activity; P:methylation		no IPS match
20940	mariner mos1 transposase	196	4.66617e-09	0.6	0	-		no IPS match
20948	mariner mos1 transposase	157	1.33981e-08	0.62	3	F:methyltransferase activity; F:transferase activity; P:methylation		no IPS match
24562	mariner mos1 transposase	489	3.17333e-10	0.58	3	F:methyltransferase activity; F:transferase activity; P:methylation		SignalP-NN(euk) (SIGNALP)
29900	mariner mos1 transposase	126	5.9114e-14	0.832	2	F:methyltransferase activity; P:biological_process	-	no IPS match
29914	mariner mos1 transposase	219	2.35838e-20	0.8035	3	F:DNA binding; P:biological_process; F:methyltransferase activity	-	no IPS match
29916	mariner mos1 transposase	109	1.53234e-10	0.831	2	F:methyltransferase activity; P:biological_process	-	no IPS match
29922	mariner mos1 transposase	184	5.26684e-07	0.53	0	-		no IPS match
29926	mariner mos1 transposase	94	9.5096e-10	0.8653	3	F:DNA binding; F:methyltransferase activity; P:biological_process	-	no IPS match
29936	mariner mos1 transposase	159	5.96289e-15	0.8775	3	F:DNA binding; F:methyltransferase activity; P:biological_process	-	no IPS match
29952	mariner mos1 transposase	209	3.17795e-17	0.837	5	F:nucleic acid binding transcription factor activity; F:DNA binding; P:cellular nitrogen compound metabolic process; P:biosynthetic process; C:protein complex; C:intracellular	-	SignalP-NN(euk) (SIGNALP)
29973	mariner mos1 transposase	201	2.22631e-23	0.8325	2	F:methyltransferase activity; P:biological_process	-	SignalP-NN(euk) (SIGNALP)
29988	mariner mos1 transposase	167	1.73357e-13	0.7455	1	F:molecular_function	-	no IPS match
29990	mariner mos1 transposase	140	1.89046e-14	0.7955	2	F:methyltransferase activity; P:biological_process	-	SignalP-NN(euk) (SIGNALP)
29998	mariner mos1 transposase	101	2.66518e-08	0.84	2	F:methyltransferase activity; P:biological_process	-	no IPS match
30006	mariner mos1 transposase	205	1.97421e-25	0.8415	2	F:methyltransferase activity; P:biological_process	-	no IPS match
30682	mariner mos1 transposase	107	3.44742e-07	0.71	0	-		SignalP-NN(euk) (SIGNALP)
30723	mariner mos1 transposase	374	1.67272e-08	0.5623	3	F:methyltransferase activity; F:transferase activity; P:methylation		tmhmm (TMHMM)
30759	mariner mos1 transposase	348	3.46608e-08	0.591	3	F:methyltransferase activity; F:transferase activity; P:methylation		no IPS match
30868	mariner mos1 transposase	156	6.00546e-10	0.6807	3	F:methyltransferase activity; F:transferase activity; P:methylation		no IPS match
30883	mariner mos1 transposase	109	5.4345e-07	0.71	0	-		no IPS match
30925	mariner mos1 transposase	261	9.3029e-24	0.844	0	-		no IPS match
46537	mariner mos1 transposase	151	7.55563e-11	0.7957	1	F:molecular_function	-	no IPS match
84744	mariner mos1 transposase	146	1.80764e-07	0.6456	0	-		PTHR23016 (PANTHER), PTHR23016:SF0 (PANTHER)
84769	mariner mos1 transposase	158	1.49089e-07	0.6563	3	F:methyltransferase activity; F:transferase activity; P:methylation		no IPS match
84862	mariner mos1 transposase	103	6.70653e-10	0.7975	3	F:DNA binding; F:methyltransferase activity; P:biological_process	-	no IPS match
84925	mariner mos1 transposase	168	1.11525e-16	0.7835	2	P:regulation of transcription, DNA-dependent; F:sequence-specific DNA binding transcription factor activity		SignalP-NN(euk) (SIGNALP)
85020	mariner mos1 transposase	145	2.95914e-16	0.844	2	F:methyltransferase activity; P:biological_process	-	no IPS match
85149	mariner mos1 transposase	101	6.54567e-08	0.78	0	-		SignalP-NN(euk) (SIGNALP)
104463	mariner mos1 transposase	150	1.03392e-13	0.6985	1	F:molecular_function	-	no IPS match
104533	mariner mos1 transposase	231	9.03105e-17	0.7645	1	F:molecular_function	-	SignalP-NN(euk) (SIGNALP), tmhmm (TMHMM)
104572	mariner mos1 transposase	204	9.19111e-13	0.7285	1	F:molecular_function	-	SignalP-NN(euk) (SIGNALP)
104591	mariner mos1 transposase	100	2.71858e-09	0.79	0	-		no IPS match
104677	mariner mos1 transposase	119	1.15108e-13	0.8515	2	F:methyltransferase activity; P:biological_process	-	SignalP-NN(euk) (SIGNALP)
104697	mariner mos1 transposase	174	5.8249e-13	0.7955	2	F:methyltransferase activity; P:biological_process	-	no IPS match
104705	mariner mos1 transposase	155	1.98441e-11	0.7435	1	F:molecular_function	-	no IPS match
104715	mariner mos1 transposase	114	3.98651e-08	0.74	1	F:molecular_function	-	no IPS match
104718	mariner mos1 transposase	104	1.09507e-13	0.916	2	F:methyltransferase activity; P:biological_process	-	no IPS match
105762	mariner mos1 transposase	99	4.26328e-08	0.8205	2	F:methyltransferase activity; P:biological_process	-	no IPS match
106787	mariner mos1 transposase	100	8.72417e-09	0.84	2	F:methyltransferase activity; P:biological_process	-	no IPS match
106834	mariner mos1 transposase	173	7.82228e-14	0.7235	1	F:molecular_function	-	no IPS match
107711	mariner mos1 transposase	267	9.68766e-24	0.718	1	F:molecular_function	-	no IPS match
107712	mariner mos1 transposase	860	3.96403e-30	0.597	3	F:methyltransferase activity; F:transferase activity; P:methylation		no IPS match
107753	mariner mos1 transposase	104	2.19215e-10	0.7865	2	F:methyltransferase activity; P:biological_process	-	no IPS match
107756	mariner mos1 transposase	160	2.10864e-15	0.747	1	F:molecular_function	-	no IPS match
107757	mariner mos1 transposase	171	5.97108e-12	0.874	2	F:methyltransferase activity; P:biological_process	-	no IPS match
107765	mariner mos1 transposase	156	1.87542e-18	0.77	2	F:methyltransferase activity; P:biological_process	-	no IPS match
107766	mariner mos1 transposase	113	2.17678e-12	0.844	2	F:methyltransferase activity; P:biological_process	-	no IPS match
107772	mariner mos1 transposase	154	7.95874e-13	0.8215	2	F:methyltransferase activity; P:biological_process	-	no IPS match
107815	mariner mos1 transposase	93	7.70236e-11	0.8826	2	F:methyltransferase activity; P:biological_process	-	no IPS match
107822	mariner mos1 transposase	199	1.46516e-13	0.813	2	F:methyltransferase activity; P:biological_process	-	no IPS match
107897	mariner mos1 transposase	181	2.93323e-09	0.6095	3	F:methyltransferase activity; F:transferase activity; P:methylation		no IPS match
107906	mariner mos1 transposase	207	4.38418e-12	0.61	3	F:methyltransferase activity; F:transferase activity; P:methylation		no IPS match
108011	mariner mos1 transposase	109	4.54404e-14	0.8845	2	F:methyltransferase activity; P:biological_process	-	no IPS match
108063	mariner mos1 transposase	140	3.08639e-14	0.905	2	F:methyltransferase activity; P:biological_process	-	no IPS match
108067	mariner mos1 transposase	161	8.18313e-17	0.773	1	F:molecular_function	-	SignalP-NN(euk) (SIGNALP), tmhmm (TMHMM)
108078	mariner mos1 transposase	98	2.10197e-08	0.8565	9	F:ion binding; F:nuclease activity; P:cellular nitrogen compound metabolic process; F:DNA binding; P:biological_process; C:nucleus; F:methyltransferase activity; P:DNA metabolic process	-	no IPS match
108083	mariner mos1 transposase	98	7.96077e-08	0.7971	1	F:molecular_function	-	no IPS match
108147	mariner mos1 transposase	153	5.12609e-09	0.807	2	F:methyltransferase activity; P:biological_process	-	no IPS match
108148	mariner mos1 transposase	101	2.13057e-09	0.837	2	F:methyltransferase activity; P:biological_process	-	no IPS match
108164	mariner mos1 transposase	122	9.99195e-09	0.712	3	F:methyltransferase activity; F:transferase activity; P:methylation		no IPS match
108188	mariner mos1 transposase	100	1.93822e-11	0.8955	2	F:methyltransferase activity; P:biological_process	-	no IPS match
108209	mariner mos1 transposase	110	2.07284e-07	0.755	0	-		no IPS match
108234	mariner mos1 transposase	121	1.40128e-11	0.812	2	F:methyltransferase activity; P:biological_process	-	SignalP-NN(euk) (SIGNALP)
108294	mariner mos1 transposase	237	1.53307e-26	0.6805	5	P:regulation of transcription, DNA-dependent; F:sequence-specific DNA binding transcription factor activity; F:methyltransferase activity; F:transferase activity; P:methylation		no IPS match
108326	mariner mos1 transposase	95	2.96692e-09	0.7895	2	F:methyltransferase activity; P:biological_process	-	no IPS match
108388	mariner mos1 transposase	154	6.58748e-16	0.7605	1	F:molecular_function	-	no IPS match
108401	mariner mos1 transposase	94	1.68515e-07	0.805	2	F:methyltransferase activity; P:biological_process	-	no IPS match
Sg_CNS_NA4Plus12481	mariner mos1 transposase	304	1.30182e-10	0.6783	3	F:methyltransferase activity; F:transferase activity; P:methylation		no IPS match
Sg_CNS_NA4Plus16593	mariner mos1 transposase	444	1.22367e-23	0.912	0	-		SignalP-NN(euk) (SIGNALP)
Sg_CNS_NA4Plus17905	mariner mos1 transposase	476	1.4609e-08	0.6945	1	F:molecular_function	-	no IPS match
Sg_CNS_NA4Plus4709	mariner mos1 transposase	156	3.02718e-15	0.946	1	F:DNA binding	-	no IPS match
Sg_CNS_NA4Plus5523	mariner mos1 transposase	163	1.41452e-09	0.838	6	F:nucleic acid binding transcription factor activity; P:biological_process; F:methyltransferase activity; P:cellular nitrogen compound metabolic process; P:biosynthetic process; C:protein complex; C:intracellular	-	no IPS match
30657	mariner transposase	151	1.55095e-07	0.62	0	-		no IPS match
30746	mariner transposase	197	2.92686e-10	0.78	0	-		no IPS match
30910	mariner transposase	122	7.58582e-07	0.74	0	-		no IPS match
30914	mariner transposase	173	1.78989e-07	0.68	0	-		SignalP-NN(euk) (SIGNALP)
46493	mariner transposase	154	1.23199e-15	0.792	0	-		SignalP-NN(euk) (SIGNALP), tmhmm (TMHMM)
46601	mariner transposase	121	7.52666e-08	0.74	0	-		no IPS match
104639	mariner transposase	100	6.90738e-08	0.8427	2	F:methyltransferase activity; P:biological_process	-	no IPS match
106028	mariner transposase	151	3.03131e-07	0.72	0	-		no IPS match
56081	maverick atpase	165	1.71644e-08	0.74	0	-		no IPS match
103380	membrane protein	174	2.38723e-10	0.7063	1	F:molecular_function	-	no IPS match
84570	methionine-rich hexamerin-like protein 1	95	2.35322e-07	0.87	0	-		no IPS match
Sg_CNS_NA4Plus23618	microsomal glutathione s-transferase 3	652	9.23573e-41	0.715	2	F:molecular_function; P:biological_process	-	no IPS match
Sg_CNS_NA4Plus16033	microtubule binding protein	428	4.034e-21	0.4621	0	-		no IPS match
32438	nadh dehydrogenase subunit 1	165	1.55532e-12	0.815	7	C:cellular_component; C:mitochondrion; F:oxidoreductase activity; P:cellular nitrogen compound metabolic process; P:generation of precursor metabolites and energy; P:small molecule metabolic process; P:biosynthetic process; P:cofactor metabolic process; P:transport	(1.6) Acting on NADH or NADPH	SignalP-NN(euk) (SIGNALP), tmhmm (TMHMM)
32442	nadh dehydrogenase subunit 1	101	4.47763e-08	0.9	7	C:cellular_component; C:mitochondrion; F:oxidoreductase activity; P:cellular nitrogen compound metabolic process; P:generation of precursor metabolites and energy; P:small molecule metabolic process; P:biosynthetic process; P:cofactor metabolic process; P:transport	(1.6) Acting on NADH or NADPH	IPR001694 (PFAM)
32454	nadh dehydrogenase subunit 1	320	2.99731e-09	0.757	7	C:cellular_component; C:mitochondrion; F:oxidoreductase activity; P:cellular nitrogen compound metabolic process; P:generation of precursor metabolites and energy; P:small molecule metabolic process; P:biosynthetic process; P:cofactor metabolic process; P:transport	(1.6) Acting on NADH or NADPH	IPR001694 (PFAM); SignalP-NN(euk) (SIGNALP), tmhmm (TMHMM)
32968	nadh dehydrogenase subunit 1	143	9.6335e-11	0.829	7	C:cellular_component; C:mitochondrion; F:oxidoreductase activity; P:cellular nitrogen compound metabolic process; P:generation of precursor metabolites and energy; P:small molecule metabolic process; P:biosynthetic process; P:cofactor metabolic process; P:transport	(1.6) Acting on NADH or NADPH	tmhmm (TMHMM)
Sg_CNS_NA4Plus9503	nadh dehydrogenase subunit 1	208	2.36596e-09	0.848	7	C:cellular_component; C:mitochondrion; F:oxidoreductase activity; P:cellular nitrogen compound metabolic process; P:generation of precursor metabolites and energy; P:small molecule metabolic process; P:biosynthetic process; P:cofactor metabolic process; P:transport	(1.6) Acting on NADH or NADPH	SignalP-NN(euk) (SIGNALP), tmhmm (TMHMM)
32472	nadh dehydrogenase subunit 2	1427	4.05712e-23	0.6505	2	C:cellular_component; P:generation of precursor metabolites and energy	-	no IPS match
32474	nadh dehydrogenase subunit 2	166	1.77685e-10	0.8935	8	P:cellular nitrogen compound metabolic process; P:generation of precursor metabolites and energy; P:small molecule metabolic process; C:mitochondrion; C:cellular_component; F:oxidoreductase activity; P:biosynthetic process; P:cofactor metabolic process; P:transport	(1.6) Acting on NADH or NADPH	no IPS match
32974	nadh dehydrogenase subunit 2	543	1.80336e-31	0.8965	8	P:cellular nitrogen compound metabolic process; P:generation of precursor metabolites and energy; P:small molecule metabolic process; C:mitochondrion; C:cellular_component; F:oxidoreductase activity; P:biosynthetic process; P:cofactor metabolic process; P:transport	(1.6) Acting on NADH or NADPH	no IPS match
Sg_CNS_NA4Plus4497	nadh dehydrogenase subunit 2	154	4.0909e-14	0.851	8	P:cellular nitrogen compound metabolic process; P:generation of precursor metabolites and energy; P:small molecule metabolic process; C:mitochondrion; C:cellular_component; F:oxidoreductase activity; P:biosynthetic process; P:cofactor metabolic process; P:transport	(1.6) Acting on NADH or NADPH	no IPS match
32486	nadh dehydrogenase subunit 3	99	1.05383e-08	0.8505	7	C:cellular_component; F:oxidoreductase activity; C:mitochondrion; P:cellular nitrogen compound metabolic process; P:generation of precursor metabolites and energy; P:small molecule metabolic process; P:biosynthetic process; P:cofactor metabolic process; P:transport	(1.6) Acting on NADH or NADPH	no IPS match
32987	nadh dehydrogenase subunit 3	154	1.08311e-07	0.87	7	C:cellular_component; F:oxidoreductase activity; C:mitochondrion; P:cellular nitrogen compound metabolic process; P:generation of precursor metabolites and energy; P:small molecule metabolic process; P:biosynthetic process; P:cofactor metabolic process; P:transport	(1.6) Acting on NADH or NADPH	no IPS match
32990	nadh dehydrogenase subunit 3	93	2.59669e-08	0.854	7	C:cellular_component; F:oxidoreductase activity; C:mitochondrion; P:cellular nitrogen compound metabolic process; P:generation of precursor metabolites and energy; P:small molecule metabolic process; P:biosynthetic process; P:cofactor metabolic process; P:transport	(1.6) Acting on NADH or NADPH	SignalP-NN(euk) (SIGNALP)
32992	nadh dehydrogenase subunit 3	164	2.93721e-07	0.82	7	C:cellular_component; F:oxidoreductase activity; C:mitochondrion; P:cellular nitrogen compound metabolic process; P:generation of precursor metabolites and energy; P:small molecule metabolic process; P:biosynthetic process; P:cofactor metabolic process; P:transport	(1.6) Acting on NADH or NADPH	no IPS match
32496	nadh dehydrogenase subunit 4	160	1.98842e-10	0.748	4	F:oxidoreductase activity; P:cellular nitrogen compound metabolic process; P:generation of precursor metabolites and energy; P:small molecule metabolic process; C:cellular_component; C:mitochondrion	-	no IPS match
32500	nadh dehydrogenase subunit 4	104	1.64492e-09	0.896	8	P:cellular nitrogen compound metabolic process; P:generation of precursor metabolites and energy; P:small molecule metabolic process; C:cellular_component; F:oxidoreductase activity; C:mitochondrion; P:biosynthetic process; P:cofactor metabolic process; P:transport	(1.6) Acting on NADH or NADPH	SignalP-NN(euk) (SIGNALP), tmhmm (TMHMM)
32502	nadh dehydrogenase subunit 4	112	1.16136e-07	0.9206	8	P:cellular nitrogen compound metabolic process; P:generation of precursor metabolites and energy; P:small molecule metabolic process; C:cellular_component; F:oxidoreductase activity; C:mitochondrion; P:biosynthetic process; P:cofactor metabolic process; P:transport	(1.6) Acting on NADH or NADPH	no IPS match
32533	nadh dehydrogenase subunit 4	204	4.53621e-08	0.753	4	F:oxidoreductase activity; P:cellular nitrogen compound metabolic process; P:generation of precursor metabolites and energy; P:small molecule metabolic process; C:cellular_component; C:mitochondrion	-	SignalP-NN(euk) (SIGNALP)
33010	nadh dehydrogenase subunit 4	106	7.87983e-10	0.9085	8	P:cellular nitrogen compound metabolic process; P:generation of precursor metabolites and energy; P:small molecule metabolic process; C:cellular_component; F:oxidoreductase activity; C:mitochondrion; P:biosynthetic process; P:cofactor metabolic process; P:transport	(1.6) Acting on NADH or NADPH	SignalP-NN(euk) (SIGNALP), tmhmm (TMHMM)
84060	nadh dehydrogenase subunit 4	170	8.38159e-10	0.759	4	F:oxidoreductase activity; P:cellular nitrogen compound metabolic process; P:generation of precursor metabolites and energy; P:small molecule metabolic process; C:cellular_component; C:mitochondrion	-	no IPS match
32514	nadh dehydrogenase subunit 5	166	2.62575e-07	0.71	2	C:cellular_component; P:biological_process	-	tmhmm (TMHMM)
32525	nadh dehydrogenase subunit 5	134	9.17773e-08	0.8045	8	C:mitochondrion; C:cellular_component; F:oxidoreductase activity; P:cellular nitrogen compound metabolic process; P:generation of precursor metabolites and energy; P:small molecule metabolic process; P:biosynthetic process; P:cofactor metabolic process; P:transport	(1.6) Acting on NADH or NADPH	SignalP-NN(euk) (SIGNALP)
32557	nadh dehydrogenase subunit 5	99	4.73106e-09	0.8654	8	C:mitochondrion; C:cellular_component; F:oxidoreductase activity; P:cellular nitrogen compound metabolic process; P:generation of precursor metabolites and energy; P:small molecule metabolic process; P:biosynthetic process; P:cofactor metabolic process; P:transport	(1.6) Acting on NADH or NADPH	PTHR22773 (PANTHER), PTHR22773:SF50 (PANTHER), SignalP-NN(euk) (SIGNALP)
32518	nadh dehydrogenase subunit partial	162	2.7058e-09	0.878	8	C:mitochondrion; C:cellular_component; F:oxidoreductase activity; P:cellular nitrogen compound metabolic process; P:generation of precursor metabolites and energy; P:small molecule metabolic process; P:biosynthetic process; P:cofactor metabolic process; P:transport	(1.6) Acting on NADH or NADPH	IPR001750 (PFAM); PTHR22773 (PANTHER), PTHR22773:SF50 (PANTHER), SignalP-NN(euk) (SIGNALP), tmhmm (TMHMM)
88410	neuronal pas domain-containing protein 2-like	3062	1.52584e-07	0.6	0	-		PTHR23042 (PANTHER), PTHR23042:SF1 (PANTHER)
32701	neuropeptide f	1644	4.76654e-29	0.804	2	C:extracellular region; P:signal transduction	-	no IPS match
39796	non-ltr retrotransposon reverse transcriptase	171	7.25966e-07	0.6967	3	F:RNA binding; P:RNA-dependent DNA replication; F:RNA-directed DNA polymerase activity		no IPS match
32866	nonstructural protein 1	1805	2.42249e-10	0.6233	1	P:symbiosis, encompassing mutualism through parasitism	-	no IPS match
35658	nose resistant to fluoxetine protein 6-like	165	9.8097e-10	0.72	0	-		no IPS match
Sg_CNS_NA4Plus11552	novel protein	265	1.49448e-08	0.6335	0	-		PTHR21301 (PANTHER)
13495	nuclease harbi1-like	549	4.01208e-07	0.67	0	-		no IPS match
33308	nuclease harbi1-like	221	1.48243e-11	0.6075	0	-		no IPS match
48010	nuclease harbi1-like	493	6.77267e-09	0.47	0	-		SignalP-NN(euk) (SIGNALP), tmhmm (TMHMM)
60707	nuclease harbi1-like	316	9.01882e-12	0.6875	0	-		no IPS match
60718	nuclease harbi1-like	798	3.03885e-15	0.58	0	-		no IPS match
33438	obp10 protein	654	8.02944e-82	0.58	1	F:molecular_function	-	IPR006170 (PFAM); IPR023316 (G3DSA:1.10.238.GENE3D); PTHR11857 (PANTHER), PTHR11857:SF3 (PANTHER), SignalP-NN(euk) (SIGNALP), tmhmm (TMHMM)
Sg_CNS_NA4Plus26313	obp12 protein	774	1.14663e-15	0.498	1	F:molecular_function	-	IPR006170 (PFAM); IPR023316 (G3DSA:1.10.238.GENE3D); SignalP-NN(euk) (SIGNALP), tmhmm (TMHMM)
Sg_CNS_NA4Plus26012	obp9 protein	758	6.09847e-10	0.89	1	F:molecular_function	-	SignalP-NN(euk) (SIGNALP), tmhmm (TMHMM)
Sg_CNS_NA4Plus12221	odorant-binding protein 5	293	6.6637e-11	0.9	0	-		no IPS match
33439	odorant-binding protein partial	357	1.29208e-37	0.734	1	F:molecular_function	-	IPR006170 (PFAM); IPR023316 (G3DSA:1.10.238.GENE3D); PTHR11857 (PANTHER), SignalP-NN(euk) (SIGNALP), tmhmm (TMHMM)
33804	odorant-binding protein partial	592	3.7491e-56	0.722	1	F:molecular_function	-	IPR006170 (PFAM); IPR023316 (G3DSA:1.10.238.GENE3D); PTHR13051 (PANTHER), SignalP-NN(euk) (SIGNALP), tmhmm (TMHMM)
Sg_CNS_NA4Plus14323	odorant-binding protein partial	374	1.1363e-26	0.89	1	F:molecular_function	-	no IPS match
Sg_CNS_NA4Plus26342	odorant-binding protein partial	775	5.57104e-77	0.672	1	F:molecular_function	-	IPR006170 (PFAM); IPR023316 (G3DSA:1.10.238.GENE3D); SignalP-NN(euk) (SIGNALP)
Sg_CNS_NA4Plus297	odorant-binding protein partial	972	7.14755e-64	0.724	1	F:molecular_function	-	IPR006170 (PFAM); IPR023316 (G3DSA:1.10.238.GENE3D); SignalP-NN(euk) (SIGNALP), tmhmm (TMHMM)
33427	odorant receptor 2	181	4.98439e-15	0.8	0	-		SignalP-NN(euk) (SIGNALP)
45605	odorant receptor 4	171	3.87415e-07	0.78	0	-		no IPS match
38886	olfactory receptor 11a1-like	362	9.09049e-13	0.521	0	-		PTHR21301 (PANTHER)
4733	olfactory receptor family c subfamily 2 member 2	365	8.2824e-09	0.68	0	-		no IPS match
79793	ops2_schgr ame: full=opsin-2	151	2.12854e-10	0.93	7	F:signal transducer activity; P:signal transduction; P:cellular protein modification process; P:neurological system process; C:cellular_component	-	no IPS match
78259	orf2-encoded protein	178	5.99401e-08	0.72	0	-		PTHR19446 (PANTHER), PTHR19446:SF100 (PANTHER)
97873	orf msv061 line reverse caenorhabditis elegans gb:u00063	119	2.22761e-08	0.79	3	F:RNA binding; F:nucleotidyltransferase activity; P:biosynthetic process; P:DNA metabolic process	(2.7) Transferring phosphorous-containing groups	no IPS match
Sg_CNS_NA4Plus37051	orf msv196 ali motif gene family protein	3427	2.21849e-10	0.55	0	-		G3DSA:3.80.10.10 (GENE3D), SSF52047 (SUPERFAMILY)
Sg_CNS_NA4Plus4451	pacifastin-related peptide precursor	154	6.20119e-07	0.6267	4	F:peptidase inhibitor activity; P:negative regulation of peptidase activity; P:proteolysis; F:peptidase activity		no IPS match
55481	pacifastin-related peptide precursor pp-5	137	3.89738e-08	0.655	4	F:peptidase inhibitor activity; P:negative regulation of peptidase activity; F:serine-type endopeptidase inhibitor activity; C:extracellular region		SignalP-NN(euk) (SIGNALP)
42405	pacifastin-related precursor 4a	101	1.34255e-11	0.96	2	P:protein maturation; F:enzyme regulator activity	-	no IPS match
Sg_CNS_NA4Plus3143	pacifastin-related precursor 4t	125	1.0998e-13	0.8217	2	P:protein maturation; F:enzyme regulator activity	-	no IPS match
77531	pacifastin-related serine protease inhibitor precursor	443	7.50614e-07	0.51	1	F:enzyme regulator activity	-	IPR008037 (PFAM); IPR020862 (PROFILE)
17515	pao retrotransposon peptidase superfamily	191	4.24247e-09	0.6467	3	F:molecular_function; P:biological_process	-	no IPS match
46520	partial	160	1.26808e-09	0.674	0	-		no IPS match
104518	partial	138	7.2526e-15	0.7905	0	-		no IPS match
50717	paternally expressed 3	468	2.78494e-08	0.7	0	-		no IPS match
58472	PC1123hypothetical protein - bloodfluke planorb (fragment)	210	1.78923e-07	0.63	0	-		no IPS match
52276	peptidase m20	277	1.76147e-27	0.7445	2	P:biological_process; F:peptidase activity	-	IPR002933 (PFAM); G3DSA:3.40.630.10 (GENE3D), PTHR11014 (PANTHER), PTHR11014:SF9 (PANTHER), SSF53187 (SUPERFAMILY)
34133	phosphatidylinositol glycan anchor biosynthesis	365	6.39619e-08	0.8	2	F:molecular_function; P:biological_process	-	no IPS match
Sg_CNS_NA4Plus31795	phosphoenolpyruvate phosphomutase	1187	5.23064e-160	0.849	3	F:isomerase activity; F:ion binding; P:biosynthetic process	(5.4) Intramolecular transferases (mutases)	IPR012698 (TIGRFAMs); IPR015813 (G3DSA:3.20.20.GENE3D); PTHR21631 (PANTHER), PTHR21631:SF4 (PANTHER), PF13714 (PFAM)
Sg_CNS_NA4Plus29248	phosphonopyruvate decarboxylase	956	1.71762e-11	0.7165	4	F:lyase activity; P:biological_process; F:ion binding	(4.1) Carbon-carbon lyases	PTHR18968 (PANTHER), PTHR18968:SF81 (PANTHER)
Sg_CNS_NA4Plus30132	phosphonopyruvate decarboxylase	1024	4.53477e-68	0.7775	5	F:molecular_function; F:ion binding; P:cellular nitrogen compound metabolic process; F:lyase activity	(4.1) Carbon-carbon lyases	IPR012001 (PFAM); G3DSA:3.40.50.970 (GENE3D), SSF52518 (SUPERFAMILY)
34280	phosphoserine phosphatase	156	5.87159e-10	0.93	0	-		no IPS match
24170	piggybac transposable element-derived protein 1 isoform 1	151	3.08408e-08	0.71	6	F:scavenger receptor activity; P:viral process; C:membrane; C:nucleus; F:sequence-specific DNA binding transcription factor activity; P:regulation of transcription, DNA-dependent		SignalP-NN(euk) (SIGNALP), tmhmm (TMHMM)
9007	piggybac transposable element-derived protein 2-like	170	3.25126e-07	0.6	0	-		tmhmm (TMHMM)
Sg_CNS_NA4Plus36016	piggybac transposable element-derived protein 2-like	2342	3.29294e-13	0.6075	0	-		SignalP-NN(euk) (SIGNALP)
2006	piggybac transposable element-derived protein 3	370	7.549e-10	0.5775	0	-		no IPS match
1850	piggybac transposable element-derived protein 3-like	498	1.97204e-16	0.5342	0	-		PF13843 (PFAM)
8986	piggybac transposable element-derived protein 3-like	163	3.18211e-11	0.7074	0	-		tmhmm (TMHMM)
8997	piggybac transposable element-derived protein 3-like	152	3.82318e-08	0.78	0	-		PF13843 (PFAM)
9001	piggybac transposable element-derived protein 3-like	120	3.00724e-10	0.8133	0	-		no IPS match
13621	piggybac transposable element-derived protein 3-like	624	5.10218e-08	0.5333	0	-		no IPS match
30086	piggybac transposable element-derived protein 3-like	586	8.03068e-17	0.569	7	P:phosphatidylinositol-mediated signaling; F:kinase activity; P:phosphorylation; F:transferase activity; P:phosphatidylinositol phosphorylation; F:phosphotransferase activity, alcohol group as acceptor; F:transferase activity, transferring phosphorus-containing groups		PF13843 (PFAM)
30087	piggybac transposable element-derived protein 3-like	5473	3.83958e-21	0.4675	0	-		PF13843 (PFAM), tmhmm (TMHMM)
58567	piggybac transposable element-derived protein 3-like	879	2.74744e-20	0.5867	0	-		PF13843 (PFAM), tmhmm (TMHMM)
83377	piggybac transposable element-derived protein 3-like	156	1.41793e-20	0.8	0	-		PF13843 (PFAM), tmhmm (TMHMM)
Sg_CNS_NA4Plus20164	piggybac transposable element-derived protein 3-like	538	2.62008e-09	0.4827	0	-		no IPS match
Sg_CNS_NA4Plus30587	piggybac transposable element-derived protein 3-like	1065	4.77072e-21	0.568	0	-		PF13843 (PFAM)
Sg_CNS_NA4Plus31770	piggybac transposable element-derived protein 3-like	1184	2.0122e-07	0.5688	7	P:phosphatidylinositol-mediated signaling; F:kinase activity; P:phosphorylation; F:transferase activity; P:phosphatidylinositol phosphorylation; F:phosphotransferase activity, alcohol group as acceptor; F:transferase activity, transferring phosphorus-containing groups		SignalP-NN(euk) (SIGNALP), tmhmm (TMHMM)
Sg_CNS_NA4Plus33063	piggybac transposable element-derived protein 3-like	1365	3.86074e-07	0.53	0	-		SignalP-NN(euk) (SIGNALP), tmhmm (TMHMM)
Sg_CNS_NA4Plus68	piggybac transposable element-derived protein 3-like	7951	1.41871e-07	0.58	0	-		tmhmm (TMHMM)
76137	piggybac transposable element-derived protein 4	140	2.50552e-08	0.74	3	C:cellular_component; F:signal transducer activity; P:signal transduction	-	no IPS match
83429	piggybac transposable element-derived protein 4	266	5.28921e-08	0.6133	0	-		no IPS match
86657	piggybac transposable element-derived protein 4	158	1.49723e-08	0.64	0	-		no IPS match
Sg_CNS_NA4Plus18099	piggybac transposable element-derived protein 4	482	4.61474e-09	0.562	0	-		SignalP-NN(euk) (SIGNALP)
Sg_CNS_NA4Plus25893	piggybac transposable element-derived protein 4	752	9.93676e-10	0.676	0	-		no IPS match
8987	piggybac transposable element-derived protein 4-like	291	4.79271e-17	0.62	0	-		PF13843 (PFAM)
15389	piggybac transposable element-derived protein 4-like	246	1.04408e-08	0.7275	0	-		no IPS match
15398	piggybac transposable element-derived protein 4-like	99	1.12563e-07	0.84	0	-		PF13843 (PFAM)
46426	piggybac transposable element-derived protein 4-like	207	2.8854e-10	0.7593	3	C:cellular_component; F:signal transducer activity; P:signal transduction	-	no IPS match
51780	piggybac transposable element-derived protein 4-like	345	2.49596e-13	0.64	0	-		SignalP-NN(euk) (SIGNALP)
57408	piggybac transposable element-derived protein 4-like	1745	1.05381e-10	0.6583	0	-		no IPS match
60561	piggybac transposable element-derived protein 4-like	154	5.86006e-10	0.755	0	-		no IPS match
73546	piggybac transposable element-derived protein 4-like	2155	3.0382e-15	0.632	0	-		no IPS match
76132	piggybac transposable element-derived protein 4-like	464	2.44246e-24	0.67	0	-		no IPS match
76297	piggybac transposable element-derived protein 4-like	166	1.48244e-08	0.6663	2	F:molecular_function; P:signal transduction	-	PF13843 (PFAM)
76298	piggybac transposable element-derived protein 4-like	253	1.17581e-11	0.6343	0	-		PF13843 (PFAM)
83412	piggybac transposable element-derived protein 4-like	215	1.33043e-15	0.692	0	-		PF13843 (PFAM)
90596	piggybac transposable element-derived protein 4-like	215	3.57059e-13	0.645	0	-		SignalP-NN(euk) (SIGNALP)
Sg_CNS_NA4Plus11947	piggybac transposable element-derived protein 4-like	282	8.69739e-26	0.6565	0	-		SignalP-NN(euk) (SIGNALP), tmhmm (TMHMM)
Sg_CNS_NA4Plus14257	piggybac transposable element-derived protein 4-like	371	7.90769e-10	0.5186	0	-		PF13843 (PFAM)
Sg_CNS_NA4Plus14871	piggybac transposable element-derived protein 4-like	392	2.09914e-12	0.6238	0	-		SignalP-NN(euk) (SIGNALP)
Sg_CNS_NA4Plus15329	piggybac transposable element-derived protein 4-like	407	1.3874e-09	0.61	0	-		no IPS match
Sg_CNS_NA4Plus28388	piggybac transposable element-derived protein 4-like	893	2.2618e-07	0.4983	0	-		SignalP-NN(euk) (SIGNALP)
Sg_CNS_NA4Plus33760	piggybac transposable element-derived protein 4-like	1495	3.5304e-07	0.44	0	-		PF13843 (PFAM)
Sg_CNS_NA4Plus36477	piggybac transposable element-derived protein 4-like	2695	1.09955e-13	0.5581	0	-		no IPS match
Sg_CNS_NA4Plus37173	piggybac transposable element-derived protein 4-like	3697	2.67342e-30	0.5582	0	-		SignalP-NN(euk) (SIGNALP), tmhmm (TMHMM)
Sg_CNS_NA4Plus9275	piggybac transposable element-derived protein 4-like	204	1.57572e-08	0.6271	0	-		no IPS match
8278	piggybac transposable element-derived protein 4- partial	101	2.22703e-10	0.84	0	-		no IPS match
83459	piggybac transposase uribo1	160	3.25857e-07	0.66	0	-		PF13843 (PFAM)
34303	pigment dispersing factor	519	1.41182e-55	0.7289	4	P:biological_process; C:extracellular region; F:molecular_function; P:signal transduction	-	IPR009396 (PFAM); SignalP-NN(euk) (SIGNALP), tmhmm (TMHMM)
34315	piwi partial	599	2.95862e-11	0.86	0	-		PTHR22892 (PANTHER), PTHR22892:SF12 (PANTHER)
61441	piwi partial	426	5.19125e-08	0.63	0	-		SignalP-NN(euk) (SIGNALP), tmhmm (TMHMM)
15635	platelet glycoprotein v precursor	1336	1.35476e-08	0.494	9	P:cell-matrix adhesion; P:negative regulation of platelet activation; C:integral to membrane; C:cell surface; F:collagen binding; P:blood coagulation; P:lipid metabolic process; F:hydrolase activity; P:metabolic process		IPR000483 (SMART); G3DSA:3.80.10.10 (GENE3D), PTHR24373 (PANTHER), tmhmm (TMHMM), SSF52058 (SUPERFAMILY)
Sg_CNS_NA4Plus18412	platelet (p-selectin) isoform cra_a	490	3.21695e-09	0.5473	7	C:integral to membrane; P:cell adhesion; P:leukocyte adhesive activation; C:membrane; P:leukocyte tethering or rolling; F:protein binding; C:plasma membrane		no IPS match
Sg_CNS_NA4Plus34195	pleckstrin homology domain-containing family d member 1	1610	8.25514e-64	0.6685	2	F:molecular_function; F:lipid binding; F:ion binding	-	IPR001849 (PROFILE); IPR011993 (G3DSA:2.30.29.GENE3D); PTHR14383 (PANTHER), PTHR14383:SF1 (PANTHER), SSF50729 (SUPERFAMILY)
Sg_CNS_NA4Plus5125	pogo family	160	1.42604e-08	0.602	6	F:nucleic acid binding; P:regulation of transcription, DNA-dependent; P:multicellular organismal development; C:nucleus; C:intracellular; F:DNA binding		no IPS match
Sg_CNS_NA4Plus22815	pogo family transposable	622	7.7276e-13	0.47	1	F:nucleic acid binding		SignalP-NN(euk) (SIGNALP), tmhmm (TMHMM)
78017	pogo transposable element with krab domain	576	5.54047e-13	0.633	1	F:molecular_function	-	SignalP-NN(euk) (SIGNALP)
Sg_CNS_NA4Plus19738	pogo transposable element with krab domain	525	2.02273e-08	0.5164	3	F:nucleic acid binding; F:zinc ion binding; F:DNA binding		no IPS match
Sg_CNS_NA4Plus21634	pogo transposable element with krab domain	581	1.44802e-07	0.5333	3	F:nucleic acid binding; F:zinc ion binding; F:DNA binding		no IPS match
Sg_CNS_NA4Plus22527	pogo transposable element with krab domain	611	8.27185e-14	0.5395	3	F:nucleic acid binding; F:zinc ion binding; F:DNA binding		no IPS match
Sg_CNS_NA4Plus37165	pogo transposable element with krab domain	3682	2.68654e-15	0.4905	6	P:regulation of transcription, DNA-dependent; F:nucleic acid binding; C:intracellular; F:DNA binding; P:multicellular organismal development; C:nucleus		SignalP-NN(euk) (SIGNALP), tmhmm (TMHMM)
25870	pogo transposable element with krab domain-like	401	4.66987e-12	0.615	2	C:integral to membrane; F:DNA binding		no IPS match
57340	pogo transposable element with krab domain-like	235	5.44609e-16	0.647	1	F:molecular_function	-	IPR004875 (PFAM); PTHR19303 (PANTHER), PTHR19303:SF21 (PANTHER)
76450	pogo transposable element with krab domain-like	247	1.02036e-19	0.631	1	F:molecular_function	-	IPR004875 (PFAM); PTHR19303 (PANTHER), PTHR19303:SF21 (PANTHER)
Sg_CNS_NA4Plus19690	pogo transposable element with krab domain-like	524	2.47658e-20	0.556	0	-		no IPS match
Sg_CNS_NA4Plus22030	pogo transposable element with krab domain-like	594	5.69924e-22	0.6115	6	F:nucleic acid binding; F:DNA binding; P:regulation of transcription, DNA-dependent; P:multicellular organismal development; C:nucleus; C:intracellular		no IPS match
Sg_CNS_NA4Plus32171	pogo transposable element with krab domain-like	1234	5.66726e-09	0.6247	0	-		no IPS match
Sg_CNS_NA4Plus3586	pogo transposable element with krab domain-like	141	1.47593e-08	0.68	0	-		PTHR19303 (PANTHER), PTHR19303:SF21 (PANTHER)
Sg_CNS_NA4Plus8877	pogo transposable element with krab domain-like	198	1.52237e-16	0.6145	6	P:regulation of transcription, DNA-dependent; F:nucleic acid binding; C:intracellular; F:DNA binding; P:multicellular organismal development; C:nucleus		SignalP-NN(euk) (SIGNALP), tmhmm (TMHMM)
60460	pogo transposable element with znf domain-like	210	4.28989e-09	0.605	0	-		SignalP-NN(euk) (SIGNALP)
3692	pol	214	1.80227e-07	0.62	3	F:RNA binding; P:RNA-dependent DNA replication; F:RNA-directed DNA polymerase activity		no IPS match
38621	pol-like protein	228	6.99332e-09	0.54	2	F:nucleic acid binding; F:ribonuclease H activity		no IPS match
56915	pol-like protein	230	6.65602e-09	0.79	5	F:nuclease activity; F:nucleotidyltransferase activity; P:biosynthetic process; P:DNA metabolic process; F:RNA binding; P:cellular nitrogen compound metabolic process	(3.1) Acting on ester bonds; (2.7) Transferring phosphorous-containing groups	no IPS match
Sg_CNS_NA4Plus22803	pol-like protein	622	1.70569e-10	0.473	3	F:RNA binding; P:RNA-dependent DNA replication; F:RNA-directed DNA polymerase activity		PTHR19446 (PANTHER), PTHR19446:SF202 (PANTHER)
Sg_CNS_NA4Plus26528	pol-like protein	784	1.54992e-20	0.4935	1	F:molecular_function	-	no IPS match
Sg_CNS_NA4Plus27589	pol-like protein	844	4.50083e-12	0.5425	2	F:molecular_function; F:ion binding	-	IPR001878 (PROFILE)
Sg_CNS_NA4Plus37507	polymorphic outer membrane protein	5044	8.55885e-09	0.4929	2	P:peptide cross-linking; C:cytoplasm		no IPS match
38552	polyprotein of viral	165	7.25196e-08	0.61	0	-		SignalP-NN(euk) (SIGNALP), tmhmm (TMHMM)
21570	PREDICTED: hypothetical protein	192	4.75084e-07	0.57	0	-		no IPS match
39222	PREDICTED: hypothetical protein	196	5.82948e-07	0.56	0	-		PTHR19446 (PANTHER)
Sg_CNS_NA4Plus22968	PREDICTED: hypothetical protein	629	9.06747e-16	0.56	0	-		no IPS match
Sg_CNS_NA4Plus3722	PREDICTED: hypothetical protein	144	5.73022e-11	0.864	0	-		no IPS match
2139	PREDICTED: hypothetical protein LOC100069254	276	4.26047e-09	0.55	2	F:nucleic acid binding; F:nucleotide binding		no IPS match
82060	PREDICTED: hypothetical protein LOC100148166	199	5.98778e-07	0.65	0	-		SignalP-NN(euk) (SIGNALP), tmhmm (TMHMM)
19275	PREDICTED: hypothetical protein LOC100151502	386	7.47422e-08	0.59	0	-		no IPS match
Sg_CNS_NA4Plus11008	PREDICTED: hypothetical protein LOC100330744	245	1.97612e-07	0.54	0	-		no IPS match
Sg_CNS_NA4Plus21451	PREDICTED: hypothetical protein LOC100487219	575	9.63846e-07	0.5117	0	-		no IPS match
Sg_CNS_NA4Plus29165	PREDICTED: hypothetical protein LOC100492546	949	5.19168e-08	0.64	0	-		no IPS match
59472	PREDICTED: hypothetical protein LOC100557975	108	8.78089e-07	0.73	0	-		no IPS match
24187	PREDICTED: hypothetical protein LOC100567902	101	3.51053e-09	0.87	0	-		no IPS match
Sg_CNS_NA4Plus5934	PREDICTED: hypothetical protein LOC100567984	166	8.94422e-14	0.89	0	-		no IPS match
61631	PREDICTED: hypothetical protein LOC100571806	2703	3.63338e-07	0.53	0	-		no IPS match
58218	PREDICTED: hypothetical protein LOC100572069	617	3.80399e-08	0.7	0	-		SignalP-NN(euk) (SIGNALP)
54223	PREDICTED: hypothetical protein LOC100632850, partial	584	4.12789e-08	0.56	0	-		PTHR23022 (PANTHER), PTHR23022:SF15 (PANTHER), SignalP-NN(euk) (SIGNALP)
73948	PREDICTED: hypothetical protein LOC100649135	646	9.33752e-08	0.67	0	-		no IPS match
Sg_CNS_NA4Plus30256	PREDICTED: hypothetical protein LOC100650362	1034	3.8407e-12	0.5767	0	-		no IPS match
1911	PREDICTED: hypothetical protein LOC100661020	94	7.22712e-09	0.87	0	-		no IPS match
82063	PREDICTED: hypothetical protein LOC100701410	306	4.25184e-08	0.6383	0	-		no IPS match
73456	PREDICTED: hypothetical protein LOC100706870	3481	8.36598e-08	0.47	1	F:nucleic acid binding		no IPS match
Sg_CNS_NA4Plus24356	PREDICTED: hypothetical protein LOC100710310	682	1.06853e-08	0.59	0	-		no IPS match
109454	PREDICTED: hypothetical protein LOC100740769	1584	6.69498e-09	0.5	0	-		no IPS match
77115	PREDICTED: hypothetical protein LOC100745580	114	6.49797e-08	0.73	0	-		no IPS match
Sg_CNS_NA4Plus29877	PREDICTED: hypothetical protein LOC100745747	1003	4.79958e-12	0.775	0	-		PS51257 (PROFILE), tmhmm (TMHMM)
100479	PREDICTED: matriptase-like	124	4.65167e-09	0.76	0	-		SignalP-NN(euk) (SIGNALP), tmhmm (TMHMM)
81507	PREDICTED: polyprotein-like	331	6.03002e-08	0.49	8	F:RNA binding; F:nucleic acid binding; P:proteolysis; P:DNA integration; P:RNA-dependent DNA replication; F:aspartic-type endopeptidase activity; F:zinc ion binding; F:RNA-directed DNA polymerase activity		no IPS match
81936	PREDICTED: polyprotein-like	214	4.77618e-07	0.75	0	-		SignalP-NN(euk) (SIGNALP)
2112	predicted protein	340	2.90737e-07	0.61	3	F:metal ion binding; F:nucleic acid binding; F:zinc ion binding		no IPS match
11263	predicted protein	164	8.61647e-07	0.71	0	-		no IPS match
23078	predicted protein	460	1.24797e-08	0.584	3	F:RNA binding; P:RNA-dependent DNA replication; F:RNA-directed DNA polymerase activity		SignalP-NN(euk) (SIGNALP), tmhmm (TMHMM)
33484	predicted protein	188	5.41651e-08	0.7	4	F:molecular_function; C:protein complex; C:chromosome; C:nucleus; P:biosynthetic process; P:DNA metabolic process	-	IPR020793 (PTHR10763:PANTHER); PTHR10763 (PANTHER)
43785	predicted protein	249	5.48983e-07	0.46	1	F:transferase activity		tmhmm (TMHMM)
52408	predicted protein	639	6.37667e-10	0.6133	0	-		PTHR11731 (PANTHER), PTHR11731:SF23 (PANTHER)
55417	predicted protein	436	4.36667e-09	0.5586	2	F:nucleic acid binding; P:DNA-dependent transcription, termination		no IPS match
58692	predicted protein	144	1.8832e-10	0.7338	0	-		no IPS match
60046	predicted protein	154	4.47686e-08	0.76	0	-		no IPS match
71246	predicted protein	308	5.55643e-11	0.72	1	F:nucleic acid binding		SignalP-NN(euk) (SIGNALP), tmhmm (TMHMM)
89936	predicted protein	242	1.56297e-07	0.62	0	-		G3DSA:2.150.10.10 (GENE3D)
92492	predicted protein	217	5.68936e-09	0.62	3	F:ion binding; P:response to stress; P:DNA metabolic process; F:DNA binding	-	IPR007696 (PFAM); IPR015536 (PTHR11361:PANTHER); G3DSA:1.10.1420.10 (GENE3D), PTHR11361 (PANTHER)
94486	predicted protein	295	1.11339e-07	0.56	0	-		no IPS match
Sg_CNS_NA4Plus1045	predicted protein	818	9.96204e-08	0.5	0	-		no IPS match
Sg_CNS_NA4Plus10809	predicted protein	238	2.3208e-07	0.51	0	-		no IPS match
Sg_CNS_NA4Plus1442	predicted protein	989	2.04358e-09	0.662	0	-		SignalP-NN(euk) (SIGNALP)
Sg_CNS_NA4Plus1633	predicted protein	1373	6.79627e-07	0.4563	0	-		SignalP-NN(euk) (SIGNALP)
Sg_CNS_NA4Plus22602	predicted protein	614	1.21403e-07	0.4967	0	-		no IPS match
Sg_CNS_NA4Plus27128	predicted protein	817	1.26512e-08	0.475	0	-		SignalP-NN(euk) (SIGNALP), tmhmm (TMHMM)
Sg_CNS_NA4Plus36941	predicted protein	3268	3.24821e-12	0.53	0	-		no IPS match
48652	PREDICTED: putative uncharacterized protein FLJ37770-like	237	5.24026e-07	0.66	0	-		SignalP-NN(euk) (SIGNALP)
107162	PREDICTED: putative uncharacterized protein FLJ37770-like	109	3.52688e-07	0.78	0	-		no IPS match
49223	PREDICTED: putative uncharacterized protein FLJ37770-like isoform 2	162	6.12648e-12	0.707	0	-		no IPS match
47148	PREDICTED: teneurin-3-like	2120	9.50011e-07	0.45	0	-		no IPS match
1668	PREDICTED: uncharacterized protein K02A2.6	223	8.94649e-08	0.66	0	-		PF13650 (PFAM)
2484	PREDICTED: uncharacterized protein K02A2.6-like	151	5.09393e-08	0.705	3	P:DNA metabolic process; F:molecular_function	-	no IPS match
39508	PREDICTED: uncharacterized protein K02A2.6-like	1213	7.75478e-09	0.5017	2	F:nucleic acid binding; P:DNA integration		no IPS match
39530	PREDICTED: uncharacterized protein K02A2.6-like	217	1.28241e-08	0.587	8	F:RNA binding; P:RNA-dependent DNA replication; F:RNA-directed DNA polymerase activity; F:nucleic acid binding; P:DNA integration; F:zinc ion binding; P:proteolysis; F:aspartic-type endopeptidase activity		no IPS match
77617	PREDICTED: uncharacterized protein K02A2.6-like	147	4.0571e-08	0.715	2	P:DNA metabolic process; F:molecular_function	-	no IPS match
77626	PREDICTED: uncharacterized protein K02A2.6-like	455	1.56084e-07	0.56	0	-		PTHR10178 (PANTHER), PTHR10178:SF142 (PANTHER)
81441	PREDICTED: uncharacterized protein K02A2.6-like	205	2.00177e-08	0.6	0	-		no IPS match
81500	PREDICTED: uncharacterized protein K02A2.6-like	255	9.33963e-08	0.62	3	F:molecular_function; P:biological_process	-	no IPS match
81511	PREDICTED: uncharacterized protein K02A2.6-like	206	4.23586e-08	0.62	0	-		SignalP-NN(euk) (SIGNALP)
81958	PREDICTED: uncharacterized protein K02A2.6-like	272	1.75917e-10	0.7075	0	-		SignalP-NN(euk) (SIGNALP)
82091	PREDICTED: uncharacterized protein K02A2.6-like	178	1.84604e-07	0.63	6	F:RNA binding; F:nucleic acid binding; P:DNA integration; P:RNA-dependent DNA replication; F:zinc ion binding; F:RNA-directed DNA polymerase activity		SSF56672 (SUPERFAMILY)
82134	PREDICTED: uncharacterized protein K02A2.6-like	159	1.98481e-07	0.63	0	-		no IPS match
82146	PREDICTED: uncharacterized protein K02A2.6-like	111	1.39855e-08	0.85	5	F:RNA binding; F:nucleotidyltransferase activity; F:ion binding; P:DNA metabolic process; P:biosynthetic process	(2.7) Transferring phosphorous-containing groups	SignalP-NN(euk) (SIGNALP), tmhmm (TMHMM)
82836	PREDICTED: uncharacterized protein K02A2.6-like	315	4.70442e-09	0.675	3	P:DNA metabolic process; F:molecular_function	-	no IPS match
6937	PREDICTED: uncharacterized protein K02A2.6-like, partial	288	1.95943e-08	0.772	3	P:DNA metabolic process; F:molecular_function	-	PTHR10178 (PANTHER), PTHR10178:SF142 (PANTHER), SSF56672 (SUPERFAMILY)
39515	PREDICTED: uncharacterized protein K02A2.6-like, partial	577	1.51336e-13	0.5017	0	-		no IPS match
34615	PREDICTED: uncharacterized protein LOC100182664	750	2.17796e-07	0.6	0	-		no IPS match
Sg_CNS_NA4Plus28345	PREDICTED: uncharacterized protein LOC100183211	891	8.28025e-18	0.5247	0	-		tmhmm (TMHMM)
44373	PREDICTED: uncharacterized protein LOC100197450	289	2.84559e-08	0.575	0	-		no IPS match
44302	PREDICTED: uncharacterized protein LOC100197916	177	4.18869e-07	0.795	0	-		no IPS match
12611	PREDICTED: uncharacterized protein LOC100197951	162	2.47169e-07	0.64	0	-		PTHR19446 (PANTHER), PTHR19446:SF100 (PANTHER), tmhmm (TMHMM)
72392	PREDICTED: uncharacterized protein LOC100200212, partial	720	8.40962e-10	0.615	0	-		no IPS match
83015	PREDICTED: uncharacterized protein LOC100200963	174	6.02995e-08	0.81	0	-		no IPS match
71961	PREDICTED: uncharacterized protein LOC100201359	145	4.98229e-09	0.725	0	-		no IPS match
82469	PREDICTED: uncharacterized protein LOC100202107	161	1.80533e-07	0.69	0	-		no IPS match
Sg_CNS_NA4Plus9180	PREDICTED: uncharacterized protein LOC100206032	203	2.50272e-08	0.635	0	-		no IPS match
61857	PREDICTED: uncharacterized protein LOC100207149	674	5.10995e-15	0.6129	0	-		no IPS match
46235	PREDICTED: uncharacterized protein LOC100207270	155	3.85627e-08	0.68	0	-		no IPS match
4396	PREDICTED: uncharacterized protein LOC100208923	109	8.32735e-08	0.65	0	-		no IPS match
Sg_CNS_NA4Plus29921	PREDICTED: uncharacterized protein LOC100212293	1006	1.02295e-12	0.657	1	F:nucleotide binding		no IPS match
Sg_CNS_NA4Plus22132	PREDICTED: uncharacterized protein LOC100212627	598	2.5603e-07	0.54	0	-		no IPS match
Sg_CNS_NA4Plus22498	PREDICTED: uncharacterized protein LOC100212920	610	9.7723e-16	0.4745	1	F:nucleotide binding		no IPS match
2136	PREDICTED: uncharacterized protein LOC100492546 isoform X2	292	4.6494e-09	0.6	0	-		no IPS match
19582	PREDICTED: uncharacterized protein LOC100865248	99	8.2556e-08	0.9	0	-		no IPS match
Sg_CNS_NA4Plus927	PREDICTED: uncharacterized protein LOC100865969	348	3.73854e-12	0.58	0	-		no IPS match
86076	PREDICTED: uncharacterized protein LOC100869599	180	2.67759e-07	0.64	0	-		no IPS match
85358	PREDICTED: uncharacterized protein LOC100877383	596	1.89743e-08	0.48	0	-		no IPS match
28185	PREDICTED: uncharacterized protein LOC100881048	362	8.48935e-08	0.61	0	-		PTHR18966 (PANTHER), PTHR18966:SF2 (PANTHER), tmhmm (TMHMM)
44721	PREDICTED: uncharacterized protein LOC100881508	100	8.36327e-09	0.78	0	-		no IPS match
Sg_CNS_NA4Plus270	PREDICTED: uncharacterized protein LOC100881882	828	1.70158e-07	0.66	0	-		no IPS match
Sg_CNS_NA4Plus26485	PREDICTED: uncharacterized protein LOC100883122	782	2.21576e-11	0.5375	0	-		SignalP-NN(euk) (SIGNALP)
59247	PREDICTED: uncharacterized protein LOC100883488	346	6.7065e-08	0.73	0	-		no IPS match
16961	PREDICTED: uncharacterized protein LOC100883491	331	1.21226e-14	0.538	1	F:DNA binding	-	IPR009057 (SUPERFAMILY); IPR011991 (G3DSA:1.10.10.GENE3D); PF13384 (PFAM)
61681	PREDICTED: uncharacterized protein LOC100887848, partial	276	5.11548e-07	0.58	0	-		no IPS match
61065	PREDICTED: uncharacterized protein LOC100888155	204	3.43507e-09	0.54	0	-		SignalP-NN(euk) (SIGNALP)
100979	PREDICTED: uncharacterized protein LOC100888219	428	3.17883e-11	0.59	0	-		SignalP-NN(euk) (SIGNALP), tmhmm (TMHMM)
58890	PREDICTED: uncharacterized protein LOC100888373	756	9.77328e-13	0.535	0	-		no IPS match
17910	PREDICTED: uncharacterized protein LOC100888660	232	4.47185e-10	0.6	0	-		no IPS match
11134	PREDICTED: uncharacterized protein LOC100889621	153	2.09943e-08	0.7	0	-		no IPS match
11031	PREDICTED: uncharacterized protein LOC100889694	101	2.49768e-07	0.87	0	-		no IPS match
36501	PREDICTED: uncharacterized protein LOC100889850	160	3.73557e-07	0.73	0	-		SignalP-NN(euk) (SIGNALP)
68418	PREDICTED: uncharacterized protein LOC100889916	234	1.52162e-07	0.66	0	-		PTHR25952 (PANTHER), PTHR25952:SF61 (PANTHER)
Sg_CNS_NA4Plus19883	PREDICTED: uncharacterized protein LOC100889978	530	7.29745e-11	0.626	0	-		no IPS match
82616	PREDICTED: uncharacterized protein LOC100890271	305	1.06464e-08	0.52	0	-		no IPS match
38985	PREDICTED: uncharacterized protein LOC100890583	125	5.30296e-09	0.728	0	-		no IPS match
Sg_CNS_NA4Plus7648	PREDICTED: uncharacterized protein LOC100891120	183	9.2077e-07	0.6	0	-		no IPS match
Sg_CNS_NA4Plus24517	PREDICTED: uncharacterized protein LOC100891343	689	1.0453e-10	0.435	0	-		IPR011677 (PFAM); SignalP-NN(euk) (SIGNALP)
8346	PREDICTED: uncharacterized protein LOC100891345	166	1.9025e-07	0.66	0	-		IPR000305 (PFAM); IPR027299 (G3DSA:3.40.1440.GENE3D)
4012	PREDICTED: uncharacterized protein LOC100892313	246	9.34646e-07	0.55	0	-		no IPS match
98432	PREDICTED: uncharacterized protein LOC100892498	213	3.19867e-07	0.67	0	-		no IPS match
15064	PREDICTED: uncharacterized protein LOC100893123	189	1.58583e-08	0.6867	0	-		no IPS match
20528	PREDICTED: uncharacterized protein LOC100893431	184	1.23103e-10	0.7264	0	-		SignalP-NN(euk) (SIGNALP)
98457	PREDICTED: uncharacterized protein LOC100893891	206	3.1201e-09	0.74	0	-		tmhmm (TMHMM)
20511	PREDICTED: uncharacterized protein LOC100893917	162	1.10998e-07	0.66	0	-		SignalP-NN(euk) (SIGNALP)
Sg_CNS_NA4Plus30268	PREDICTED: uncharacterized protein LOC100893982	1036	9.91643e-07	0.525	0	-		no IPS match
14194	PREDICTED: uncharacterized protein LOC100897326	185	3.79839e-08	0.7975	0	-		SignalP-NN(euk) (SIGNALP)
53385	PREDICTED: uncharacterized protein LOC100899664	967	1.81064e-07	0.54	0	-		no IPS match
6622	PREDICTED: uncharacterized protein LOC100901629	134	6.5189e-08	0.68	0	-		no IPS match
38660	PREDICTED: uncharacterized protein LOC100901668	263	2.69354e-07	0.63	3	F:RNA binding; F:nucleotidyltransferase activity; P:biosynthetic process; P:DNA metabolic process	(2.7) Transferring phosphorous-containing groups	IPR000477 (PFAM); PTHR19446 (PANTHER)
61900	PREDICTED: uncharacterized protein LOC100902024	172	2.35498e-07	0.7	0	-		no IPS match
77893	PREDICTED: uncharacterized protein LOC100904251	128	1.31988e-07	0.7	0	-		no IPS match
13959	PREDICTED: uncharacterized protein LOC100904897	160	3.15466e-08	0.63	0	-		SignalP-NN(euk) (SIGNALP)
101134	PREDICTED: uncharacterized protein LOC100906241	368	7.5738e-08	0.575	0	-		no IPS match
Sg_CNS_NA4Plus28699	PREDICTED: uncharacterized protein LOC100906448	914	2.41055e-16	0.68	0	-		no IPS match
30457	PREDICTED: uncharacterized protein LOC100907425	329	5.89806e-11	0.54	1	F:DNA binding	-	IPR006600 (PFAM); IPR009057 (G3DSA:1.10.10.GENE3D); PTHR19303 (PANTHER)
84288	PREDICTED: uncharacterized protein LOC100907733	1965	2.46614e-08	0.44	3	F:RNA binding; F:nucleotidyltransferase activity; P:biosynthetic process; P:DNA metabolic process	(2.7) Transferring phosphorous-containing groups	IPR000477 (PFAM)
Sg_CNS_NA4Plus34819	PREDICTED: uncharacterized protein LOC101234332	1791	1.15582e-07	0.52	0	-		no IPS match
10496	PREDICTED: uncharacterized protein LOC101234556	182	6.62234e-14	0.705	0	-		no IPS match
9284	PREDICTED: uncharacterized protein LOC101234583	178	1.61331e-08	0.815	0	-		PTHR19446 (PANTHER), PTHR19446:SF100 (PANTHER)
22517	PREDICTED: uncharacterized protein LOC101235362	180	2.39223e-08	0.7	0	-		PTHR19446 (PANTHER), PTHR19446:SF100 (PANTHER)
73557	PREDICTED: uncharacterized protein LOC101235832	1337	4.95032e-15	0.51	0	-		no IPS match
10546	PREDICTED: uncharacterized protein LOC101235972, partial	120	5.47965e-09	0.79	0	-		no IPS match
56914	PREDICTED: uncharacterized protein LOC101236095	215	5.25077e-11	0.73	0	-		tmhmm (TMHMM)
19397	PREDICTED: uncharacterized protein LOC101236374	421	3.44615e-08	0.49	0	-		no IPS match
6098	PREDICTED: uncharacterized protein LOC101237078	100	5.56866e-07	0.84	0	-		PTHR25952 (PANTHER), PTHR25952:SF75 (PANTHER)
72975	PREDICTED: uncharacterized protein LOC101237702	156	2.79939e-07	0.63	0	-		no IPS match
Sg_CNS_NA4Plus623	PREDICTED: uncharacterized protein LOC101237801	2844	9.19969e-09	0.64	0	-		SignalP-NN(euk) (SIGNALP), tmhmm (TMHMM)
21645	PREDICTED: uncharacterized protein LOC101237986	161	1.70961e-07	0.61	0	-		no IPS match
71231	PREDICTED: uncharacterized protein LOC101238521, partial	534	5.67398e-08	0.64	0	-		no IPS match
17597	PREDICTED: uncharacterized protein LOC101238613, partial	166	1.71034e-08	0.71	0	-		no IPS match
Sg_CNS_NA4Plus11056	PREDICTED: uncharacterized protein LOC101238615	247	3.37084e-08	0.5393	0	-		no IPS match
76574	PREDICTED: uncharacterized protein LOC101238858	161	1.27999e-08	0.7375	0	-		no IPS match
9442	PREDICTED: uncharacterized protein LOC101239018	166	3.35511e-07	0.66	0	-		PTHR19446 (PANTHER), PTHR19446:SF100 (PANTHER)
73100	PREDICTED: uncharacterized protein LOC101239150	175	3.0462e-07	0.7	0	-		SignalP-NN(euk) (SIGNALP), tmhmm (TMHMM)
48775	PREDICTED: uncharacterized protein LOC101239283	199	6.51725e-09	0.7633	0	-		no IPS match
27213	PREDICTED: uncharacterized protein LOC101239413	638	9.46644e-08	0.52	0	-		SignalP-NN(euk) (SIGNALP)
2186	PREDICTED: uncharacterized protein LOC101239482, partial	136	1.33141e-09	0.75	0	-		SignalP-NN(euk) (SIGNALP)
20469	PREDICTED: uncharacterized protein LOC101239867	134	1.03459e-07	0.71	0	-		no IPS match
5333	PREDICTED: uncharacterized protein LOC101240098, partial	177	5.28652e-08	0.52	0	-		no IPS match
41959	PREDICTED: uncharacterized protein LOC101240276	163	4.71074e-08	0.66	0	-		PTHR23022 (PANTHER)
11652	PREDICTED: uncharacterized protein LOC101240684	369	4.47007e-07	0.88	0	-		no IPS match
28753	PREDICTED: uncharacterized protein LOC101241379	166	6.65092e-08	0.7533	0	-		no IPS match
13105	PREDICTED: uncharacterized protein LOC101241506	158	3.11279e-07	0.73	0	-		no IPS match
1921	PREDICTED: uncharacterized protein LOC101358792	100	3.9092e-08	0.81	0	-		no IPS match
39986	PREDICTED: uncharacterized protein LOC101452609	156	2.43938e-07	0.71	0	-		no IPS match
41820	PREDICTED: uncharacterized protein LOC101453534, partial	102	4.49507e-08	0.83	0	-		no IPS match
9886	PREDICTED: uncharacterized protein LOC101453664	2370	4.02778e-10	0.405	0	-		tmhmm (TMHMM)
59053	PREDICTED: uncharacterized protein LOC101459168	188	2.05803e-11	0.61	0	-		no IPS match
39633	PREDICTED: uncharacterized protein LOC101478033	185	1.47568e-08	0.66	0	-		SignalP-NN(euk) (SIGNALP)
58100	PREDICTED: uncharacterized protein LOC101479539	489	1.0333e-07	0.5	0	-		SignalP-NN(euk) (SIGNALP)
50250	PREDICTED: uncharacterized protein LOC101721125	167	5.37931e-07	0.72	0	-		no IPS match
16472	PREDICTED: uncharacterized protein LOC101731862, partial	197	6.16055e-07	0.66	0	-		no IPS match
20428	PREDICTED: uncharacterized protein LOC101732449	215	1.37578e-07	0.64	0	-		no IPS match
Sg_CNS_NA4Plus10613	PREDICTED: uncharacterized protein LOC101732458	233	1.18315e-07	0.5725	0	-		no IPS match
Sg_CNS_NA4Plus15069	PREDICTED: uncharacterized protein LOC101733395	399	3.97911e-07	0.5329	0	-		no IPS match
14323	PREDICTED: uncharacterized protein LOC101735702	100	5.16827e-07	0.73	0	-		no IPS match
55287	PREDICTED: uncharacterized protein LOC101735858	235	1.70562e-08	0.57	0	-		no IPS match
27367	PREDICTED: uncharacterized protein LOC101735917	2236	1.35773e-08	0.52	0	-		no IPS match
58855	PREDICTED: uncharacterized protein LOC101740515	250	3.07609e-09	0.58	0	-		no IPS match
2683	PREDICTED: uncharacterized protein LOC101743431	457	3.41266e-07	0.505	0	-		PTHR24559 (PANTHER), PTHR24559:SF5 (PANTHER)
71048	PREDICTED: uncharacterized protein LOC101743435, partial	159	5.1737e-07	0.62	0	-		no IPS match
10180	PREDICTED: uncharacterized protein LOC101743554	270	4.15347e-07	0.57	0	-		IPR005135 (G3DSA:3.60.10.GENE3D)
21476	PREDICTED: uncharacterized protein LOC101743941	160	7.7252e-07	0.68	0	-		no IPS match
72276	PREDICTED: uncharacterized protein LOC101744244	482	4.37865e-09	0.5867	0	-		SignalP-NN(euk) (SIGNALP), tmhmm (TMHMM)
17615	PREDICTED: uncharacterized protein LOC101744245	638	3.48306e-07	0.51	0	-		no IPS match
57182	PREDICTED: uncharacterized protein LOC101744273	306	1.29203e-09	0.5567	0	-		SignalP-NN(euk) (SIGNALP)
17577	PREDICTED: uncharacterized protein LOC101744432	234	9.99704e-10	0.685	5	F:RNA binding; F:nucleic acid binding; P:DNA integration; P:RNA-dependent DNA replication; F:RNA-directed DNA polymerase activity		PTHR24559 (PANTHER), PTHR24559:SF5 (PANTHER)
17606	PREDICTED: uncharacterized protein LOC101744604	192	2.82839e-10	0.7	0	-		no IPS match
15618	PREDICTED: uncharacterized protein LOC101744608	507	2.30518e-09	0.6	7	F:transmembrane transporter activity; F:oxidoreductase activity; C:mitochondrion; F:molecular_function; P:cellular nitrogen compound metabolic process; P:generation of precursor metabolites and energy; P:small molecule metabolic process; P:transport; C:protein complex; C:intracellular	(1.9) Acting on a heme group of donors	IPR003177 (G3DSA:4.10.91.GENE3D)
56260	PREDICTED: uncharacterized protein LOC101744923	572	2.82788e-07	0.62	0	-		no IPS match
108710	PREDICTED: uncharacterized protein LOC101745640, partial	128	6.13244e-07	0.65	0	-		no IPS match
17617	PREDICTED: uncharacterized protein LOC101745645	218	4.20213e-11	0.61	0	-		no IPS match
98566	PREDICTED: uncharacterized protein LOC101746905	227	1.34624e-07	0.7	0	-		no IPS match
107660	PREDICTED: uncharacterized protein LOC101859112	100	4.91409e-07	0.78	0	-		SignalP-NN(euk) (SIGNALP)
81108	PREDICTED: uncharacterized protein LOC101861586	634	1.50485e-07	0.42	0	-		PTHR21505 (PANTHER), PTHR21505:SF0 (PANTHER)
39721	PREDICTED: uncharacterized protein LOC582920	136	2.35076e-07	0.72	3	F:RNA binding; F:nucleotidyltransferase activity; P:biosynthetic process; P:DNA metabolic process	(2.7) Transferring phosphorous-containing groups	IPR000477 (PROFILE); PTHR19446 (PANTHER), PTHR19446:SF100 (PANTHER)
9367	PREDICTED: uncharacterized protein LOC584002	100	9.92398e-08	0.87	0	-		no IPS match
Sg_CNS_NA4Plus25942	PREDICTED: uncharacterized protein LOC587137	755	7.31314e-08	0.49	0	-		SignalP-NN(euk) (SIGNALP), tmhmm (TMHMM)
16441	PREDICTED: uncharacterized protein LOC593093, partial	167	5.62302e-10	0.6492	0	-		no IPS match
57599	PREDICTED: uncharacterized protein LOC764626	310	3.91759e-12	0.6433	0	-		PTHR19303 (PANTHER), PTHR19303:SF28 (PANTHER)
36213	probable 4-hydroxy-2-oxoglutarate mitochondrial-like	446	1.18575e-15	0.6805	2	P:biological_process; F:lyase activity	-	IPR013785 (G3DSA:3.20.20.GENE3D); SSF51569 (SUPERFAMILY)
Sg_CNS_NA4Plus34476	probable atp-dependent rna helicase ddx60	1682	7.38561e-49	0.5	4	P:biological_process; P:response to stress; F:molecular_function; P:immune system process	-	PTHR11752 (PANTHER), PTHR11752:SF30 (PANTHER)
Sg_CNS_NA4Plus34990	probable atp-dependent rna helicase ddx60	1857	1.82219e-59	0.515	3	P:signal transduction; F:RNA binding; P:immune system process; P:response to stress	-	no IPS match
91665	probable cytochrome p450 304a1	225	6.59796e-08	0.562	8	P:oxidation-reduction process; F:oxidoreductase activity, acting on paired donors, with incorporation or reduction of molecular oxygen; F:heme binding; F:electron carrier activity; F:iron ion binding; F:metal ion binding; F:oxidoreductase activity; F:monooxygenase activity		no IPS match
36356	probable e3 ubiquitin-protein ligase herc1	153	8.75377e-11	0.81	4	C:intracellular; P:cellular protein modification process; F:ligase activity; F:ion binding	-	no IPS match
Sg_CNS_NA4Plus22328	probable e3 ubiquitin-protein ligase herc1-like	604	4.44092e-07	0.485	0	-		no IPS match
Sg_CNS_NA4Plus36293	probable imidazolonepropionase	2536	3.29854e-131	0.743	3	F:hydrolase activity, acting on carbon-nitrogen (but not peptide) bonds; C:cytosol; P:cellular nitrogen compound metabolic process; P:cellular amino acid metabolic process; P:catabolic process	-	IPR005920 (PANTHER); IPR011059 (SUPERFAMILY); G3DSA:2.30.40.10 (GENE3D), G3DSA:3.20.20.140 (GENE3D), PF13147 (PFAM), SSF51556 (SUPERFAMILY)
36681	profilin	195	6.96124e-07	0.71	3	C:intracellular; F:cytoskeletal protein binding; P:cytoskeleton organization	-	IPR005455 (PANTHER); G3DSA:3.30.450.30 (GENE3D)
34034	pro-phenoloxidase 2	94	1.06253e-08	0.9	2	P:biological_process; F:oxidoreductase activity	-	IPR005203 (G3DSA:2.60.40.GENE3D)
36748	pro-phenoloxidase 2	94	3.31454e-08	0.87	2	P:biological_process; F:oxidoreductase activity	-	no IPS match
Sg_CNS_NA4Plus34968	prostamide prostaglandin f synthase	1850	2.63244e-44	0.634	2	P:biosynthetic process; P:small molecule metabolic process; P:lipid metabolic process; F:oxidoreductase activity	-	IPR012336 (G3DSA:3.40.30.GENE3D); PF13911 (PFAM)
17466	prostate tumor-overexpressed gene 1 protein	256	1.46204e-07	0.58	0	-		no IPS match
17460	protein	156	7.24073e-09	0.7017	0	-		no IPS match
55281	protein	569	2.90757e-17	0.5793	0	-		PTHR11544 (PANTHER), PTHR11544:SF3 (PANTHER)
60577	protein	248	1.48587e-10	0.5138	0	-		no IPS match
Sg_CNS_NA4Plus1094	protein	505	5.2575e-17	0.4827	0	-		no IPS match
Sg_CNS_NA4Plus11205	protein	252	3.24016e-08	0.588	4	F:RNA binding; P:RNA-dependent DNA replication; F:endonuclease activity; F:RNA-directed DNA polymerase activity		no IPS match
Sg_CNS_NA4Plus11521	protein	264	2.4276e-07	0.5742	0	-		no IPS match
Sg_CNS_NA4Plus11837	protein	277	1.89896e-07	0.5681	0	-		tmhmm (TMHMM)
Sg_CNS_NA4Plus11932	protein	282	7.44909e-09	0.672	0	-		no IPS match
Sg_CNS_NA4Plus11963	protein	283	2.44377e-13	0.5167	1	F:carbon-nitrogen ligase activity, with glutamine as amido-N-donor		no IPS match
Sg_CNS_NA4Plus12154	protein	291	1.78758e-09	0.4782	9	F:transferase activity; P:phosphorylation; F:protein kinase activity; P:protein phosphorylation; F:nucleotide binding; F:ATP binding; F:kinase activity; F:protein tyrosine kinase activity; F:transferase activity, transferring phosphorus-containing groups		no IPS match
Sg_CNS_NA4Plus12252	protein	295	1.20286e-07	0.5815	6	F:RNA binding; P:RNA-dependent DNA replication; F:zinc ion binding; F:endonuclease activity; C:intracellular; F:RNA-directed DNA polymerase activity		IPR005135 (G3DSA:3.60.10.GENE3D); IPR027124 (PANTHER); IPR027126 (PTHR23227:PANTHER)
Sg_CNS_NA4Plus13752	protein	353	7.00935e-15	0.4575	1	F:transferase activity		no IPS match
Sg_CNS_NA4Plus16029	protein	428	1.57645e-20	0.47	0	-		no IPS match
Sg_CNS_NA4Plus20551	protein	549	8.68048e-15	0.623	1	F:nucleotide binding		no IPS match
Sg_CNS_NA4Plus20992	protein	561	3.18668e-13	0.5345	1	F:nucleotide binding		no IPS match
Sg_CNS_NA4Plus35382	protein	2016	6.28431e-12	0.5678	3	F:molecular_function; C:integral to membrane; C:membrane		no IPS match
Sg_CNS_NA4Plus35632	protein	2127	4.16221e-12	0.5025	0	-		no IPS match
Sg_CNS_NA4Plus5636	protein	164	3.40531e-07	0.635	3	F:RNA binding; P:RNA-dependent DNA replication; F:RNA-directed DNA polymerase activity		no IPS match
Sg_CNS_NA4Plus8028	proteinase inhibitor partial	187	2.58344e-07	0.7	1	F:enzyme regulator activity	-	IPR000215 (PANTHER); G3DSA:3.30.497.10 (GENE3D)
Sg_CNS_NA4Plus20439	protein c8orf37 homolog	546	7.51887e-32	0.561	1	C:cytoplasm		no IPS match
Sg_CNS_NA4Plus36646	protein fam105b	2855	1.81666e-61	0.5875	3	F:molecular_function; P:biological_process; C:cellular_component		IPR023235 (PRINTS); IPR023237 (PRINTS); PTHR16443 (PANTHER), PTHR16443:SF2 (PANTHER)
Sg_CNS_NA4Plus36310	protein fam113a-like	2554	4.14644e-70	0.5985	3	F:hydrolase activity; P:metabolic process; C:cellular_component		IPR026057 (PFAM); PTHR14469 (PANTHER), PTHR14469:SF0 (PANTHER), SSF52266 (SUPERFAMILY)
101623	protein fam160b1-like	672	1.13702e-07	0.64	0	-		no IPS match
Sg_CNS_NA4Plus33875	protein fam169b-like	1524	3.3447e-25	0.523	4	F:N-acetyltransferase activity; F:molecular_function; P:biological_process; C:cellular_component		tmhmm (TMHMM)
104157	protein fam228b-like	269	2.84595e-14	0.654	0	-		no IPS match
104159	protein fam228b-like	335	1.57955e-10	0.6175	0	-		no IPS match
Sg_CNS_NA4Plus5548	protein fam228b-like	163	3.37086e-09	0.674	0	-		no IPS match
Sg_CNS_NA4Plus34665	protein gar2-like isoform x1	1736	3.47128e-13	0.5117	3	F:signal transducer activity; C:membrane; P:signal transduction		no IPS match
Sg_CNS_NA4Plus1341	protein gtlf3b-like	937	9.9009e-14	0.6085	1	F:N-acetyltransferase activity		IPR016181 (G3DSA:3.40.630.GENE3D); PTHR31435 (PANTHER), PTHR31435:SF0 (PANTHER)
Sg_CNS_NA4Plus2077	protein kiaa0415-like	2757	1.22973e-31	0.495	3	C:cytoplasm; P:double-strand break repair via homologous recombination; C:nucleolus		no IPS match
Sg_CNS_NA4Plus34644	protein kiaa0415-like	1730	3.28235e-18	0.4305	3	C:cytoplasm; P:double-strand break repair via homologous recombination; C:nucleolus		no IPS match
Sg_CNS_NA4Plus35907	protein kinase domain-containing cytoplasmic	2272	2.9077e-57	0.555	11	P:anatomical structure development; P:biological_process; P:cell differentiation; P:transport; F:ion binding; P:cellular protein modification process; F:kinase activity	(2.7) Transferring phosphorous-containing groups	IPR000719 (PFAM); IPR011009 (SUPERFAMILY); IPR020635 (SMART); G3DSA:3.30.200.20 (GENE3D), PTHR23257 (PANTHER), SignalP-NN(euk) (SIGNALP), tmhmm (TMHMM)
15575	protein king tubby-like	562	1.04894e-08	0.56	0	-		PTHR16517 (PANTHER), PTHR16517:SF10 (PANTHER), tmhmm (TMHMM)
37341	protein oscp1	276	1.53338e-11	0.748	1	C:plasma membrane	-	IPR019332 (PFAM); PTHR21439 (PANTHER)
51335	protein pet100 mitochondrial-like	152	4.79731e-07	0.88	0	-		SignalP-NN(euk) (SIGNALP), tmhmm (TMHMM)
37567	protein szt2-like	336	1.00358e-14	0.5743	0	-		SignalP-NN(euk) (SIGNALP)
101132	protein unc-13 homolog c-like	497	1.22039e-22	0.5735	0	-		IPR004244 (PANTHER); PTHR11505:SF68 (PANTHER), SignalP-NN(euk) (SIGNALP)
Sg_CNS_NA4Plus24332	protein unc-13 homolog c-like	681	1.42671e-08	0.5635	0	-		PTHR24838 (PANTHER), PTHR24838:SF188 (PANTHER)
86131	protein yme1-like protein	629	1.17817e-07	0.5	7	P:proteolysis; F:ATP binding; P:protein catabolic process; F:nucleotide binding; C:membrane; F:nucleoside-triphosphatase activity; F:metalloendopeptidase activity		no IPS match
92919	protocadherin alpha-10- partial	406	7.65086e-09	0.5257	6	F:calcium ion binding; P:homophilic cell adhesion; C:integral to membrane; P:cell adhesion; C:membrane; C:plasma membrane		no IPS match
Sg_CNS_NA4Plus16782	proto-oncogene tyrosine-protein kinase ros	449	1.37268e-10	0.5177	3	P:nucleic acid phosphodiester bond hydrolysis; F:nuclease activity; F:DNA binding		no IPS match
40079	putative polyprotein	166	7.83553e-07	0.71	3	F:RNA binding; P:RNA-dependent DNA replication; F:RNA-directed DNA polymerase activity		no IPS match
1344	Putative uncharacterized protein FLJ37770	146	4.25099e-09	0.72	0	-		no IPS match
1430	Putative uncharacterized protein FLJ37770	103	7.44041e-07	0.87	0	-		no IPS match
1568	Putative uncharacterized protein FLJ37770	331	6.76102e-09	0.6	0	-		no IPS match
10024	Putative uncharacterized protein FLJ37770	786	7.34384e-11	0.64	0	-		no IPS match
10056	Putative uncharacterized protein FLJ37770	107	3.26017e-08	0.74	0	-		no IPS match
48694	Putative uncharacterized protein FLJ37770	595	3.27653e-09	0.58	1	F:DNA binding		SignalP-NN(euk) (SIGNALP)
48908	Putative uncharacterized protein FLJ37770	199	2.07893e-08	0.9	0	-		no IPS match
48919	Putative uncharacterized protein FLJ37770	134	7.76584e-08	0.78	0	-		no IPS match
49088	Putative uncharacterized protein FLJ37770	130	2.44788e-07	0.67	0	-		no IPS match
49185	Putative uncharacterized protein FLJ37770	168	3.80934e-07	0.7867	0	-		no IPS match
105994	Putative uncharacterized protein FLJ37770	112	9.71377e-08	0.93	0	-		no IPS match
38155	queuine trna-ribosyltransferase subunit qtrtd1 isoform x1	154	2.02069e-08	0.788	5	F:ion binding; C:mitochondrion; F:molecular_function; F:transferase activity, transferring glycosyl groups; P:biosynthetic process; P:tRNA metabolic process; P:small molecule metabolic process	(2.4) Glycosyltransferases	IPR002616 (G3DSA:3.20.20.GENE3D); PTHR11962:SF0 (PANTHER)
101884	quinone oxidoreductase	1724	6.81269e-62	0.6215	3	C:cytoplasm; F:molecular_function	-	no IPS match
Sg_CNS_NA4Plus33831	quinone oxidoreductase	1513	1.87525e-07	0.766	1	F:molecular_function	-	no IPS match
Sg_CNS_NA4Plus23174	ras guanyl-releasing protein 3	636	2.14707e-07	0.72	0	-		no IPS match
Sg_CNS_NA4Plus24489	ras guanyl-releasing protein 3	688	3.71202e-30	0.527	6	F:enzyme regulator activity; P:nucleobase-containing compound catabolic process; P:small molecule metabolic process; F:molecular_function; F:enzyme binding; C:cytoplasm; P:signal transduction	-	IPR000651 (PFAM); IPR008937 (PANTHER); IPR023578 (SUPERFAMILY); G3DSA:1.20.870.10 (GENE3D), PTHR23113:SF19 (PANTHER)
Sg_CNS_NA4Plus25622	rcc2 homolog	738	9.43285e-09	0.63	0	-		no IPS match
Sg_CNS_NA4Plus28033	recq-mediated genome instability protein 2-like	871	7.41729e-10	0.469	4	P:DNA replication; C:cytoplasm; C:nucleus; F:DNA binding		no IPS match
86693	Regenectin	509	6.97972e-07	0.69	1	F:molecular_function	-	IPR001304 (PFAM); IPR016186 (G3DSA:3.10.100.GENE3D); IPR016187 (SUPERFAMILY); IPR018378 (PROSITE); PTHR22803 (PANTHER)
Sg_CNS_NA4Plus155	relish	494	7.60017e-14	0.6317	3	P:regulation of transcription, DNA-dependent; C:nucleus; F:sequence-specific DNA binding transcription factor activity		SignalP-NN(euk) (SIGNALP)
Sg_CNS_NA4Plus35053	renalase isoform 1	1881	9.19747e-99	0.624	2	F:oxidoreductase activity; P:biological_process	-	IPR002937 (PFAM); G3DSA:3.50.50.60 (GENE3D), G3DSA:3.90.660.10 (GENE3D), PTHR23357 (PANTHER), PF13450 (PFAM), SignalP-NN(euk) (SIGNALP), SSF51905 (SUPERFAMILY)
51347	retinal-specific atp-binding cassette transporter	881	2.40269e-24	0.6115	10	P:homeostatic process; P:biological_process; P:transport; P:membrane organization; F:ATPase activity; F:transmembrane transporter activity; P:transmembrane transport; P:nucleobase-containing compound catabolic process; P:small molecule metabolic process; C:plasma membrane	(3.6) Acting on acid anhydrides	IPR026082 (PANTHER); SignalP-NN(euk) (SIGNALP), tmhmm (TMHMM)
7252	retrotransposable element tf2 155 kda protein type 1-like	341	6.38193e-07	0.53	0	-		PTHR10178 (PANTHER), PTHR10178:SF14 (PANTHER)
6924	retrovirus-related pol polyprotein from transposon 412	161	1.85577e-08	0.79	4	F:RNA binding; F:nucleotidyltransferase activity; P:DNA metabolic process; P:biosynthetic process	(2.7) Transferring phosphorous-containing groups	no IPS match
15260	retrovirus-related pol polyprotein from transposon 412	383	2.81121e-10	0.64	0	-		SignalP-NN(euk) (SIGNALP)
10333	retrovirus-related pol polyprotein from transposon tnt 1-94	672	6.93298e-10	0.66	2	F:nucleic acid binding; F:zinc ion binding		no IPS match
61046	retrovirus-related pol polyprotein from transposon tnt 1-94	211	9.07121e-11	0.6633	3	F:nucleic acid binding; P:DNA integration; F:zinc ion binding		PTHR24894 (PANTHER), PTHR24894:SF3 (PANTHER)
90484	retrovirus-related pol polyprotein from transposon tnt 1-94	137	1.37906e-07	0.76	1	F:molecular_function	-	PTHR11439 (PANTHER), PTHR11439:SF127 (PANTHER)
11559	retrovirus-related pol polyprotein from type-1 retrotransposable element partial	133	2.04015e-07	0.715	3	F:RNA binding; P:RNA-dependent DNA replication; F:RNA-directed DNA polymerase activity		PTHR25952 (PANTHER), PTHR25952:SF74 (PANTHER)
96248	retrovirus-related pol polyprotein from type-1 retrotransposable element partial	155	2.30074e-08	0.786	0	-		no IPS match
97672	retrovirus-related pol polyprotein from type-2 retrotransposable element partial	192	9.06971e-08	0.615	0	-		PTHR19446 (PANTHER), PTHR19446:SF110 (PANTHER)
100783	retrovirus-related pol polyprotein from type-2 retrotransposable element partial	397	1.90782e-15	0.54	0	-		no IPS match
6013	reverse partial	213	1.01885e-07	0.675	3	F:RNA binding; P:RNA-dependent DNA replication; F:RNA-directed DNA polymerase activity		PTHR25952 (PANTHER), PTHR25952:SF75 (PANTHER)
7647	reverse partial	147	2.99389e-07	0.63	3	F:RNA binding; P:RNA-dependent DNA replication; F:RNA-directed DNA polymerase activity		no IPS match
9314	reverse partial	124	4.88061e-07	0.67	3	F:RNA binding; P:RNA-dependent DNA replication; F:RNA-directed DNA polymerase activity		no IPS match
11493	reverse partial	133	2.22222e-07	0.72	3	F:RNA binding; P:RNA-dependent DNA replication; F:RNA-directed DNA polymerase activity		PTHR25952 (PANTHER), PTHR25952:SF74 (PANTHER)
11648	reverse partial	116	6.94887e-07	0.76	3	F:RNA binding; P:RNA-dependent DNA replication; F:RNA-directed DNA polymerase activity		PTHR25952 (PANTHER), PTHR25952:SF74 (PANTHER)
13534	reverse partial	201	2.95947e-07	0.6467	3	F:RNA binding; P:RNA-dependent DNA replication; F:RNA-directed DNA polymerase activity		PTHR25952 (PANTHER), PTHR25952:SF66 (PANTHER)
15032	reverse partial	251	1.47302e-11	0.6743	0	-		tmhmm (TMHMM)
39163	reverse partial	144	9.86635e-07	0.7	3	F:RNA binding; P:RNA-dependent DNA replication; F:RNA-directed DNA polymerase activity		PTHR25952 (PANTHER), PTHR25952:SF74 (PANTHER)
39716	reverse partial	232	1.14911e-09	0.646	3	F:RNA binding; P:RNA-dependent DNA replication; F:RNA-directed DNA polymerase activity		no IPS match
41185	reverse partial	205	2.21616e-07	0.52	3	F:RNA binding; F:nucleotidyltransferase activity; P:biosynthetic process; P:DNA metabolic process	(2.7) Transferring phosphorous-containing groups	IPR000477 (PFAM); PTHR19446 (PANTHER), PTHR19446:SF100 (PANTHER)
60055	reverse partial	230	1.37076e-07	0.61	3	F:RNA binding; P:RNA-dependent DNA replication; F:RNA-directed DNA polymerase activity		no IPS match
60357	reverse partial	226	1.0473e-07	0.645	3	F:RNA binding; P:RNA-dependent DNA replication; F:RNA-directed DNA polymerase activity		no IPS match
94080	reverse partial	172	1.66118e-07	0.6117	3	F:RNA binding; P:RNA-dependent DNA replication; F:RNA-directed DNA polymerase activity		PTHR19446 (PANTHER), PTHR19446:SF100 (PANTHER)
94112	reverse partial	195	5.05088e-07	0.605	3	F:RNA binding; P:RNA-dependent DNA replication; F:RNA-directed DNA polymerase activity		no IPS match
94141	reverse partial	151	7.45725e-09	0.6664	3	F:RNA binding; P:RNA-dependent DNA replication; F:RNA-directed DNA polymerase activity		tmhmm (TMHMM)
6123	reverse transcriptase	167	7.11421e-07	0.69	3	F:RNA binding; P:RNA-dependent DNA replication; F:RNA-directed DNA polymerase activity		no IPS match
8413	reverse transcriptase	466	7.67985e-09	0.55	3	F:RNA binding; P:RNA-dependent DNA replication; F:RNA-directed DNA polymerase activity		no IPS match
8802	reverse transcriptase	179	2.57708e-07	0.63	3	F:RNA binding; P:RNA-dependent DNA replication; F:RNA-directed DNA polymerase activity		PTHR19446 (PANTHER), PTHR19446:SF100 (PANTHER)
12251	reverse transcriptase	150	3.54948e-08	0.6667	5	F:RNA binding; P:RNA-dependent DNA replication; F:RNA-directed DNA polymerase activity; F:nucleic acid binding; F:ribonuclease H activity		no IPS match
12652	reverse transcriptase	184	3.1594e-07	0.75	3	F:RNA binding; P:RNA-dependent DNA replication; F:RNA-directed DNA polymerase activity		SignalP-NN(euk) (SIGNALP)
21125	reverse transcriptase	117	6.30978e-08	0.69	3	F:RNA binding; P:RNA-dependent DNA replication; F:RNA-directed DNA polymerase activity		PTHR19446 (PANTHER)
26721	reverse transcriptase	145	2.23459e-07	0.66	3	F:RNA binding; P:RNA-dependent DNA replication; F:RNA-directed DNA polymerase activity		PTHR25952 (PANTHER), PTHR25952:SF73 (PANTHER)
35663	reverse transcriptase	172	8.57611e-08	0.73	1	F:RNA-directed DNA polymerase activity		IPR013103 (PFAM); SignalP-NN(euk) (SIGNALP), tmhmm (TMHMM)
35994	reverse transcriptase	550	1.2694e-08	0.5765	12	C:extracellular region; P:innate immune response; P:defense response to bacterium; F:RNA-directed DNA polymerase activity; F:RNA binding; P:proteolysis; F:serine-type endopeptidase activity; P:RNA-dependent DNA replication; F:catalytic activity; F:transmembrane transporter activity; C:integral to membrane; P:transmembrane transport		no IPS match
38615	reverse transcriptase	171	4.24047e-12	0.72	2	F:molecular_function	-	SignalP-NN(euk) (SIGNALP)
39042	reverse transcriptase	376	3.73103e-12	0.6471	1	F:RNA-directed DNA polymerase activity		PTHR21301 (PANTHER)
39326	reverse transcriptase	138	1.26184e-07	0.6857	3	F:RNA binding; P:RNA-dependent DNA replication; F:RNA-directed DNA polymerase activity		no IPS match
41524	reverse transcriptase	188	1.35626e-08	0.655	4	F:RNA binding; P:RNA-dependent DNA replication; F:RNA-directed DNA polymerase activity; F:endonuclease activity		no IPS match
94024	reverse transcriptase	174	6.36989e-07	0.6825	3	F:RNA binding; P:RNA-dependent DNA replication; F:RNA-directed DNA polymerase activity		SignalP-NN(euk) (SIGNALP), tmhmm (TMHMM)
96383	reverse transcriptase	492	2.2638e-09	0.5763	5	F:RNA binding; P:RNA-dependent DNA replication; F:RNA-directed DNA polymerase activity; F:endonuclease activity; F:DNA binding		SignalP-NN(euk) (SIGNALP), tmhmm (TMHMM)
96675	reverse transcriptase	2827	1.46012e-13	0.516	3	F:RNA binding; P:RNA-dependent DNA replication; F:RNA-directed DNA polymerase activity		no IPS match
Sg_CNS_NA4Plus12013	reverse transcriptase	285	5.47888e-09	0.5747	3	F:RNA-directed DNA polymerase activity; F:RNA binding; P:RNA-dependent DNA replication		no IPS match
Sg_CNS_NA4Plus13313	reverse transcriptase	336	6.60321e-07	0.652	11	C:extracellular region; P:innate immune response; P:defense response to bacterium; F:RNA-directed DNA polymerase activity; P:oxidation-reduction process; F:oxidoreductase activity; F:nucleotide binding; P:pentose-phosphate shunt; F:phosphogluconate dehydrogenase (decarboxylating) activity; F:RNA binding; P:RNA-dependent DNA replication		no IPS match
Sg_CNS_NA4Plus13643	reverse transcriptase	349	2.168e-09	0.6105	9	F:RNA binding; P:RNA-dependent DNA replication; F:RNA-directed DNA polymerase activity; F:endonuclease activity; F:zinc ion binding; C:intracellular; P:defense response; F:ADP binding; F:DNA binding		no IPS match
Sg_CNS_NA4Plus15415	reverse transcriptase	409	4.38241e-07	0.6	3	F:RNA binding; P:RNA-dependent DNA replication; F:RNA-directed DNA polymerase activity		no IPS match
Sg_CNS_NA4Plus16375	reverse transcriptase	437	9.57901e-07	0.62	3	F:RNA binding; P:RNA-dependent DNA replication; F:RNA-directed DNA polymerase activity		SignalP-NN(euk) (SIGNALP), tmhmm (TMHMM)
Sg_CNS_NA4Plus17475	reverse transcriptase	466	4.15909e-07	0.54	7	C:integral to membrane; F:G-protein coupled receptor activity; F:signal transducer activity; C:membrane; P:signal transduction; P:G-protein coupled receptor signaling pathway; C:plasma membrane		no IPS match
Sg_CNS_NA4Plus18472	reverse transcriptase	491	3.59971e-08	0.493	5	F:zinc ion binding; C:intracellular; F:RNA-directed DNA polymerase activity; F:RNA binding; P:RNA-dependent DNA replication		no IPS match
Sg_CNS_NA4Plus19764	reverse transcriptase	526	7.85065e-12	0.4338	3	P:nucleic acid phosphodiester bond hydrolysis; F:nuclease activity; F:DNA binding		no IPS match
Sg_CNS_NA4Plus21893	reverse transcriptase	589	6.04447e-07	0.565	4	C:integral to membrane; C:membrane; P:ion transport; F:RNA-directed DNA polymerase activity		SignalP-NN(euk) (SIGNALP)
Sg_CNS_NA4Plus22277	reverse transcriptase	603	6.65694e-15	0.6015	3	F:RNA-directed DNA polymerase activity; F:RNA binding; P:RNA-dependent DNA replication		PTHR21301 (PANTHER)
Sg_CNS_NA4Plus25032	reverse transcriptase	711	4.61595e-08	0.5745	1	F:molecular_function	-	no IPS match
Sg_CNS_NA4Plus26023	reverse transcriptase	759	6.48531e-08	0.53	0	-		no IPS match
Sg_CNS_NA4Plus30028	reverse transcriptase	1015	1.46574e-08	0.5543	3	F:RNA-directed DNA polymerase activity; F:RNA binding; P:RNA-dependent DNA replication		no IPS match
Sg_CNS_NA4Plus377	reverse transcriptase	1780	1.19585e-09	0.4743	1	C:cytoplasm		no IPS match
77601	reverse transcriptase family protein	371	9.58803e-10	0.51	8	F:RNA binding; F:nucleic acid binding; P:RNA-dependent DNA replication; F:RNA-directed DNA polymerase activity; P:DNA integration; F:zinc ion binding; P:proteolysis; F:aspartic-type endopeptidase activity		no IPS match
100720	reverse transcriptase-like	213	6.97335e-11	0.69	0	-		no IPS match
39442	reverse transcriptase-like protein	599	5.4925e-11	0.51	3	F:RNA binding; P:RNA-dependent DNA replication; F:RNA-directed DNA polymerase activity		PTHR19446 (PANTHER), PTHR19446:SF100 (PANTHER), SignalP-NN(euk) (SIGNALP)
56097	reverse transcriptase-like protein	1259	1.04882e-11	0.4564	0	-		no IPS match
98699	reverse transcriptase sr3-left	199	1.32744e-08	0.638	3	F:RNA binding; F:nucleotidyltransferase activity; P:biosynthetic process; P:DNA metabolic process	(2.7) Transferring phosphorous-containing groups	IPR000477 (PFAM); PTHR19446 (PANTHER)
Sg_CNS_NA4Plus2407_2	rhabdoviral-like partial	7070	0	0.442	9	P:biological_process; F:nucleotidyltransferase activity; F:methyltransferase activity; F:ion binding; P:mRNA processing; C:cellular_component; P:cellular nitrogen compound metabolic process; P:small molecule metabolic process; C:protein complex; C:intracellular	(2.7) Transferring phosphorous-containing groups; (2.1) Transferring one-carbon groups	IPR002877 (PFAM); IPR014023 (PFAM); IPR025786 (PROFILE); IPR026890 (PFAM); G3DSA:3.40.50.150 (GENE3D)
7897	rhomboid-related protein 3-like	151	2.80361e-09	0.63	0	-		no IPS match
36494	rhomboid-related protein 3-like	145	6.40899e-08	0.67	3	F:RNA binding; P:RNA-dependent DNA replication; F:RNA-directed DNA polymerase activity		no IPS match
93413	ribosomal protein l36e	129	4.81875e-07	0.85	4	C:ribosome; F:structural constituent of ribosome; P:translation; P:ribosome biogenesis	-	no IPS match
41191	ribosomal rna-processing protein 8-like	1600	1.62576e-07	0.7	2	F:methyltransferase activity; P:methylation		no IPS match
24967	ring finger protein 145	2598	3.04124e-18	0.4695	2	F:molecular_function; F:ion binding	-	IPR001841 (PFAM); IPR013083 (G3DSA:3.30.40.GENE3D); PTHR12477 (PANTHER), PTHR12477:SF1 (PANTHER), SignalP-NN(euk) (SIGNALP), tmhmm (TMHMM), SSF57850 (SUPERFAMILY)
52100	ring finger protein 145-like	1933	5.27542e-41	0.506	1	F:ion binding	-	IPR025754 (PFAM); PTHR12477 (PANTHER), PTHR12477:SF9 (PANTHER), tmhmm (TMHMM)
Sg_CNS_NA4Plus37603	rna-binding protein	6786	1.17151e-12	0.725	1	F:molecular_function	-	no IPS match
Sg_CNS_NA4Plus35640	rna-binding protein 26-like	2130	3.65247e-15	0.6605	1	F:nucleotide binding		no IPS match
9308	rna-dependent dna polymerase	202	1.82353e-10	0.62	3	F:RNA binding; P:RNA-dependent DNA replication; F:RNA-directed DNA polymerase activity		PTHR19446 (PANTHER)
807	rna-directed dna polymerase from mobile element jockey-like	237	7.9396e-18	0.7138	0	-		no IPS match
3056	rna-directed dna polymerase from mobile element jockey-like	441	9.17009e-10	0.58	3	F:RNA binding; F:nucleotidyltransferase activity; P:biosynthetic process; P:DNA metabolic process	(2.7) Transferring phosphorous-containing groups	IPR000477 (PFAM); PTHR19446 (PANTHER), SignalP-NN(euk) (SIGNALP)
3584	rna-directed dna polymerase from mobile element jockey-like	157	2.48877e-08	0.64	0	-		PTHR19446 (PANTHER), PTHR19446:SF100 (PANTHER)
3621	rna-directed dna polymerase from mobile element jockey-like	108	2.31125e-07	0.865	0	-		no IPS match
3647	rna-directed dna polymerase from mobile element jockey-like	319	1.23327e-07	0.6767	3	F:RNA binding; P:RNA-dependent DNA replication; F:RNA-directed DNA polymerase activity		tmhmm (TMHMM)
3759	rna-directed dna polymerase from mobile element jockey-like	173	1.57636e-09	0.749	3	F:RNA binding; P:RNA-dependent DNA replication; F:RNA-directed DNA polymerase activity		no IPS match
5104	rna-directed dna polymerase from mobile element jockey-like	156	1.45679e-07	0.71	3	F:RNA binding; F:nucleotidyltransferase activity; P:biosynthetic process; P:DNA metabolic process	(2.7) Transferring phosphorous-containing groups	IPR000477 (PFAM); PTHR19446 (PANTHER)
5230	rna-directed dna polymerase from mobile element jockey-like	691	1.08179e-07	0.5775	0	-		no IPS match
6079	rna-directed dna polymerase from mobile element jockey-like	130	5.65768e-08	0.72	0	-		no IPS match
6263	rna-directed dna polymerase from mobile element jockey-like	170	3.66626e-08	0.6425	3	F:RNA binding; P:RNA-dependent DNA replication; F:RNA-directed DNA polymerase activity		PTHR25952 (PANTHER), PTHR25952:SF66 (PANTHER)
6581	rna-directed dna polymerase from mobile element jockey-like	254	2.70355e-07	0.71	3	F:RNA binding; F:nucleotidyltransferase activity; P:biosynthetic process; P:DNA metabolic process	(2.7) Transferring phosphorous-containing groups	IPR000477 (PFAM)
6809	rna-directed dna polymerase from mobile element jockey-like	142	2.98462e-08	0.76	3	F:RNA binding; F:nucleotidyltransferase activity; P:biosynthetic process; P:DNA metabolic process	(2.7) Transferring phosphorous-containing groups	IPR000477 (PROFILE); PTHR19446 (PANTHER), PTHR19446:SF100 (PANTHER), SignalP-NN(euk) (SIGNALP)
7648	rna-directed dna polymerase from mobile element jockey-like	200	1.02436e-07	0.6	0	-		no IPS match
8686	rna-directed dna polymerase from mobile element jockey-like	512	1.11162e-09	0.469	4	F:RNA binding; P:RNA-dependent DNA replication; F:endonuclease activity; F:RNA-directed DNA polymerase activity		no IPS match
8796	rna-directed dna polymerase from mobile element jockey-like	583	2.97856e-08	0.675	0	-		SignalP-NN(euk) (SIGNALP), tmhmm (TMHMM)
8848	rna-directed dna polymerase from mobile element jockey-like	201	3.10186e-07	0.68	0	-		no IPS match
9230	rna-directed dna polymerase from mobile element jockey-like	145	4.87101e-08	0.7333	3	F:RNA binding; F:nucleotidyltransferase activity; P:biosynthetic process; P:DNA metabolic process	(2.7) Transferring phosphorous-containing groups	IPR000477 (PFAM); PTHR19446 (PANTHER), PTHR19446:SF100 (PANTHER)
9594	rna-directed dna polymerase from mobile element jockey-like	160	1.23213e-07	0.82	0	-		no IPS match
9874	rna-directed dna polymerase from mobile element jockey-like	103	4.60706e-07	0.85	3	F:RNA binding; F:nucleotidyltransferase activity; P:biosynthetic process; P:DNA metabolic process	(2.7) Transferring phosphorous-containing groups	IPR000477 (PFAM); PTHR19446 (PANTHER), PTHR19446:SF100 (PANTHER)
10598	rna-directed dna polymerase from mobile element jockey-like	231	2.64096e-09	0.67	0	-		PTHR25952 (PANTHER), PTHR25952:SF66 (PANTHER), SignalP-NN(euk) (SIGNALP)
10961	rna-directed dna polymerase from mobile element jockey-like	207	9.78064e-13	0.8173	0	-		SignalP-NN(euk) (SIGNALP)
11018	rna-directed dna polymerase from mobile element jockey-like	127	1.74517e-09	0.89	0	-		no IPS match
11459	rna-directed dna polymerase from mobile element jockey-like	313	3.74158e-11	0.5283	6	P:peptidoglycan catabolic process; F:N-acetylmuramoyl-L-alanine amidase activity; F:RNA binding; P:RNA-dependent DNA replication; F:endonuclease activity; F:RNA-directed DNA polymerase activity		IPR005135 (G3DSA:3.60.10.GENE3D); PTHR19446 (PANTHER), PTHR19446:SF100 (PANTHER), PF14529 (PFAM)
11464	rna-directed dna polymerase from mobile element jockey-like	491	3.1447e-10	0.545	2	P:peptidoglycan catabolic process; F:N-acetylmuramoyl-L-alanine amidase activity		no IPS match
11760	rna-directed dna polymerase from mobile element jockey-like	207	1.11562e-07	0.61	0	-		no IPS match
11923	rna-directed dna polymerase from mobile element jockey-like	217	2.62988e-08	0.5875	3	F:RNA binding; P:RNA-dependent DNA replication; F:RNA-directed DNA polymerase activity		no IPS match
11934	rna-directed dna polymerase from mobile element jockey-like	122	5.36156e-07	0.725	0	-		PTHR25952 (PANTHER), PTHR25952:SF66 (PANTHER)
11954	rna-directed dna polymerase from mobile element jockey-like	802	1.4495e-08	0.545	0	-		SignalP-NN(euk) (SIGNALP), tmhmm (TMHMM)
12018	rna-directed dna polymerase from mobile element jockey-like	155	1.38124e-07	0.77	3	F:RNA binding; F:nucleotidyltransferase activity; P:biosynthetic process; P:DNA metabolic process	(2.7) Transferring phosphorous-containing groups	IPR000477 (PFAM); PTHR19446 (PANTHER), PTHR19446:SF100 (PANTHER)
12031	rna-directed dna polymerase from mobile element jockey-like	152	2.66769e-09	0.6938	4	F:RNA binding; P:RNA-dependent DNA replication; F:RNA-directed DNA polymerase activity; F:endonuclease activity		tmhmm (TMHMM)
12058	rna-directed dna polymerase from mobile element jockey-like	165	2.95004e-07	0.67	3	F:RNA binding; F:nucleotidyltransferase activity; P:biosynthetic process; P:DNA metabolic process	(2.7) Transferring phosphorous-containing groups	IPR000477 (PFAM); PTHR19446 (PANTHER), PTHR19446:SF100 (PANTHER)
12311	rna-directed dna polymerase from mobile element jockey-like	254	5.16826e-10	0.63	0	-		SignalP-NN(euk) (SIGNALP)
12421	rna-directed dna polymerase from mobile element jockey-like	229	5.6345e-09	0.7475	3	F:RNA binding; P:RNA-dependent DNA replication; F:RNA-directed DNA polymerase activity		SignalP-NN(euk) (SIGNALP)
13525	rna-directed dna polymerase from mobile element jockey-like	200	8.9965e-09	0.6126	4	F:RNA binding; P:RNA-dependent DNA replication; F:RNA-directed DNA polymerase activity; F:endonuclease activity		no IPS match
14963	rna-directed dna polymerase from mobile element jockey-like	165	6.01073e-07	0.64	0	-		no IPS match
14975	rna-directed dna polymerase from mobile element jockey-like	197	1.36385e-12	0.64	0	-		IPR005135 (G3DSA:3.60.10.GENE3D)
17076	rna-directed dna polymerase from mobile element jockey-like	511	3.56431e-08	0.5633	4	F:RNA binding; P:RNA-dependent DNA replication; F:RNA-directed DNA polymerase activity; F:endonuclease activity		SignalP-NN(euk) (SIGNALP)
21192	rna-directed dna polymerase from mobile element jockey-like	159	1.31405e-08	0.6567	3	F:RNA binding; P:RNA-dependent DNA replication; F:RNA-directed DNA polymerase activity		no IPS match
22480	rna-directed dna polymerase from mobile element jockey-like	130	6.65472e-07	0.71	0	-		no IPS match
22550	rna-directed dna polymerase from mobile element jockey-like	141	1.03483e-07	0.755	0	-		no IPS match
22836	rna-directed dna polymerase from mobile element jockey-like	282	6.91985e-07	0.6	0	-		SignalP-NN(euk) (SIGNALP)
22865	rna-directed dna polymerase from mobile element jockey-like	307	1.15024e-07	0.56	3	F:RNA binding; P:RNA-dependent DNA replication; F:RNA-directed DNA polymerase activity		no IPS match
23037	rna-directed dna polymerase from mobile element jockey-like	182	1.48142e-07	0.63	0	-		no IPS match
27510	rna-directed dna polymerase from mobile element jockey-like	145	3.00295e-09	0.7567	0	-		no IPS match
39696	rna-directed dna polymerase from mobile element jockey-like	189	1.08204e-07	0.612	3	F:RNA binding; F:nucleotidyltransferase activity; P:biosynthetic process; P:DNA metabolic process	(2.7) Transferring phosphorous-containing groups	IPR000477 (PFAM); PTHR19446 (PANTHER), PTHR19446:SF100 (PANTHER)
39785	rna-directed dna polymerase from mobile element jockey-like	144	8.197e-13	0.76	0	-		no IPS match
39936	rna-directed dna polymerase from mobile element jockey-like	482	4.42208e-11	0.5478	0	-		no IPS match
41486	rna-directed dna polymerase from mobile element jockey-like	330	6.96837e-11	0.5929	3	F:RNA binding; P:RNA-dependent DNA replication; F:RNA-directed DNA polymerase activity		no IPS match
56099	rna-directed dna polymerase from mobile element jockey-like	120	2.79194e-08	0.7767	3	F:RNA binding; P:RNA-dependent DNA replication; F:RNA-directed DNA polymerase activity		PTHR19446 (PANTHER)
60111	rna-directed dna polymerase from mobile element jockey-like	168	8.98518e-07	0.75	0	-		SignalP-NN(euk) (SIGNALP)
60148	rna-directed dna polymerase from mobile element jockey-like	172	1.08482e-08	0.68	0	-		no IPS match
67763	rna-directed dna polymerase from mobile element jockey-like	163	2.28263e-10	0.855	0	-		no IPS match
76726	rna-directed dna polymerase from mobile element jockey-like	241	3.2417e-09	0.5894	3	F:RNA binding; P:RNA-dependent DNA replication; F:RNA-directed DNA polymerase activity		SignalP-NN(euk) (SIGNALP)
76958	rna-directed dna polymerase from mobile element jockey-like	359	3.33861e-07	0.56	0	-		no IPS match
84297	rna-directed dna polymerase from mobile element jockey-like	554	1.57032e-08	0.8183	3	F:RNA binding; F:nucleotidyltransferase activity; P:biosynthetic process; P:DNA metabolic process	(2.7) Transferring phosphorous-containing groups	PTHR19446 (PANTHER), PTHR19446:SF100 (PANTHER)
94059	rna-directed dna polymerase from mobile element jockey-like	292	1.20954e-07	0.6371	3	F:RNA binding; P:RNA-dependent DNA replication; F:RNA-directed DNA polymerase activity		PTHR19446 (PANTHER), PTHR19446:SF100 (PANTHER)
94220	rna-directed dna polymerase from mobile element jockey-like	223	2.1795e-09	0.6191	3	F:RNA binding; P:RNA-dependent DNA replication; F:RNA-directed DNA polymerase activity		PTHR19446 (PANTHER), PTHR19446:SF100 (PANTHER)
94227	rna-directed dna polymerase from mobile element jockey-like	224	4.18581e-08	0.81	0	-		no IPS match
94294	rna-directed dna polymerase from mobile element jockey-like	210	3.32998e-10	0.6929	3	F:RNA binding; P:RNA-dependent DNA replication; F:RNA-directed DNA polymerase activity		no IPS match
97250	rna-directed dna polymerase from mobile element jockey-like	1656	1.84747e-13	0.48	0	-		no IPS match
99461	rna-directed dna polymerase from mobile element jockey-like	160	1.10195e-09	0.698	0	-		SignalP-NN(euk) (SIGNALP)
99479	rna-directed dna polymerase from mobile element jockey-like	491	5.00829e-21	0.5111	0	-		no IPS match
99605	rna-directed dna polymerase from mobile element jockey-like	174	9.25336e-08	0.66	0	-		no IPS match
100477	rna-directed dna polymerase from mobile element jockey-like	2046	2.47869e-16	0.507	4	F:RNA binding; P:RNA-dependent DNA replication; F:RNA-directed DNA polymerase activity; F:endonuclease activity		no IPS match
Sg_CNS_NA4Plus11284	rna-directed dna polymerase from mobile element jockey-like	255	5.18021e-08	0.5183	0	-		no IPS match
Sg_CNS_NA4Plus15621	rna-directed dna polymerase from mobile element jockey-like	415	9.58577e-07	0.62	0	-		no IPS match
Sg_CNS_NA4Plus15778	rna-directed dna polymerase from mobile element jockey-like	420	1.0245e-06	0.5465	4	F:RNA binding; P:RNA-dependent DNA replication; F:RNA-directed DNA polymerase activity; F:endonuclease activity		no IPS match
Sg_CNS_NA4Plus26445	rna-directed dna polymerase from mobile element jockey-like	780	1.54789e-10	0.6933	0	-		no IPS match
Sg_CNS_NA4Plus36573	rna-directed dna polymerase from mobile element jockey-like	2786	7.06871e-08	0.4585	1	C:cytoplasm		no IPS match
Sg_CNS_NA4Plus37136	rna-directed dna polymerase from mobile element jockey-like	3626	3.74848e-07	0.515	3	F:RNA binding; P:RNA-dependent DNA replication; F:RNA-directed DNA polymerase activity		tmhmm (TMHMM)
Sg_CNS_NA4Plus5605	rna-directed dna polymerase from mobile element jockey-like	164	2.34655e-07	0.583	0	-		PTHR19446 (PANTHER), PTHR19446:SF100 (PANTHER)
635	rna-directed dna polymerase from mobile element jockey- partial	115	4.88225e-09	0.78	0	-		SignalP-NN(euk) (SIGNALP)
674	rna-directed dna polymerase from mobile element jockey- partial	196	8.38462e-11	0.8138	0	-		no IPS match
11056	rna-directed dna polymerase from mobile element jockey- partial	202	2.79439e-09	0.798	0	-		no IPS match
11081	rna-directed dna polymerase from mobile element jockey- partial	155	9.49321e-09	0.8286	0	-		no IPS match
11209	rna-directed dna polymerase from mobile element jockey- partial	232	2.14827e-09	0.6	0	-		no IPS match
11795	rna-directed dna polymerase from mobile element jockey- partial	121	1.0442e-07	0.765	0	-		PTHR25952 (PANTHER), PTHR25952:SF75 (PANTHER)
22016	rna-directed dna polymerase from mobile element jockey- partial	168	2.49065e-09	0.69	0	-		no IPS match
25474	rna-directed dna polymerase from mobile element jockey- partial	123	1.78354e-07	0.76	0	-		no IPS match
25796	rna-directed dna polymerase from mobile element jockey- partial	127	7.14639e-08	0.688	0	-		no IPS match
25855	rna-directed dna polymerase from mobile element jockey- partial	340	2.43891e-09	0.7533	0	-		no IPS match
60037	rna-directed dna polymerase from mobile element jockey- partial	102	7.27545e-08	0.805	0	-		PTHR19446 (PANTHER)
60205	rna-directed dna polymerase from mobile element jockey- partial	119	1.00883e-07	0.745	0	-		no IPS match
78312	rna-directed dna polymerase from mobile element jockey- partial	188	1.40292e-07	0.78	0	-		no IPS match
93949	rna-directed dna polymerase from mobile element jockey- partial	3357	1.12689e-07	0.585	3	F:RNA binding; P:RNA-dependent DNA replication; F:RNA-directed DNA polymerase activity		no IPS match
2052	rna-directed dna polymerase from mobile element partial	248	1.93442e-08	0.624	3	F:RNA binding; P:RNA-dependent DNA replication; F:RNA-directed DNA polymerase activity		PTHR25952 (PANTHER), PTHR25952:SF78 (PANTHER)
6067	rna-directed dna polymerase from mobile element partial	146	8.5084e-08	0.681	3	F:RNA binding; P:RNA-dependent DNA replication; F:RNA-directed DNA polymerase activity		SignalP-NN(euk) (SIGNALP), tmhmm (TMHMM)
9481	rna-directed dna polymerase from mobile element partial	165	3.28118e-08	0.6233	0	-		no IPS match
10596	rna-directed dna polymerase from mobile element partial	195	1.12606e-09	0.644	4	F:RNA binding; P:RNA-dependent DNA replication; F:endonuclease activity; F:RNA-directed DNA polymerase activity		PTHR25952 (PANTHER), PTHR25952:SF66 (PANTHER)
11688	rna-directed dna polymerase from mobile element partial	154	1.20526e-08	0.6795	0	-		PTHR25952 (PANTHER), PTHR25952:SF66 (PANTHER)
11842	rna-directed dna polymerase from mobile element partial	98	6.26074e-07	0.807	0	-		PTHR25952 (PANTHER), PTHR25952:SF66 (PANTHER)
14887	rrna promoter binding protein	145	1.67928e-10	0.8205	3	F:molecular_function; F:oxidoreductase activity; P:signal transduction	-	no IPS match
Sg_CNS_NA4Plus2540	rrna promoter binding protein	101	9.87799e-08	0.7782	2	F:receptor activity; F:monooxygenase activity		no IPS match
Sg_CNS_NA4Plus2693	rrna promoter binding protein	105	1.3457e-12	0.8745	3	F:molecular_function; F:oxidoreductase activity; P:signal transduction	-	no IPS match
Sg_CNS_NA4Plus5307	rrna promoter binding protein	161	2.89448e-12	0.8075	3	F:molecular_function; F:oxidoreductase activity; P:signal transduction	-	no IPS match
46533	s37003transposase (clone ) - bean leaf beetle transposon mariner	101	1.79411e-07	0.7875	0	-		no IPS match
46512	s37009transposase (clone ) - almond moth transposon mariner	206	1.20284e-08	0.605	0	-		no IPS match
Sg_CNS_NA4Plus25852	sam-dependent methyltransferase	750	1.26206e-29	0.5185	4	F:methyltransferase activity; P:metabolic process; P:methylation; F:transferase activity		G3DSA:3.40.50.150 (GENE3D), PTHR10108 (PANTHER), PTHR10108:SF26 (PANTHER), SSF53335 (SUPERFAMILY)
42149	scan domain-containing protein 3	181	4.98078e-07	0.87	2	F:molecular_function	-	no IPS match
42106	scan domain-containing protein 3-like	367	1.37639e-08	0.568	1	F:nucleic acid binding		no IPS match
56414	sclerostin domain-containing protein 1-like	3386	5.79461e-09	0.495	1	C:extracellular space	-	IPR008835 (PANTHER); SignalP-NN(euk) (SIGNALP)
Sg_CNS_NA4Plus32816	secreted	1328	9.95585e-62	0.576	7	C:membrane; P:transmembrane transport; P:transport; F:transporter activity; F:transferase activity; F:estrone sulfotransferase activity; F:sulfotransferase activity		IPR007577 (PFAM); PTHR12042 (PANTHER), SignalP-NN(euk) (SIGNALP), tmhmm (TMHMM)
Sg_CNS_NA4Plus29750	selenoprotein n	993	1.12426e-44	0.597	2	P:cell differentiation; P:anatomical structure development; F:ion binding	-	IPR002048 (PROFILE); IPR018247 (PROSITE)
21843	serine dehydratase-like	1482	2.22698e-20	0.676	5	C:mitochondrion; F:catalytic activity; F:pyridoxal phosphate binding; P:cellular amino acid metabolic process; P:metabolic process		IPR001926 (PFAM); G3DSA:3.40.50.1100 (GENE3D), PTHR10314 (PANTHER), PTHR10314:SF10 (PANTHER)
Sg_CNS_NA4Plus1827	serine dehydratase-like	1891	1.16097e-46	0.6825	12	P:cellular amino acid metabolic process; P:catabolic process; P:biosynthetic process; P:small molecule metabolic process; C:mitochondrion; F:lyase activity; P:carbohydrate metabolic process; F:molecular_function; F:ion binding; P:biological_process; P:sulfur compound metabolic process	(4.3) Carbon-nitrogen lyases	IPR001926 (PFAM); G3DSA:3.40.50.1100 (GENE3D), PTHR10314 (PANTHER), PTHR10314:SF10 (PANTHER)
42693	serine-protein kinase atm	840	5.80043e-16	0.493	10	P:biological_process; P:response to stress; P:cell cycle; F:molecular_function; F:kinase activity; P:cellular amino acid metabolic process	(2.7) Transferring phosphorous-containing groups	IPR021668 (PFAM)
42546	serine threonine-protein kinase atr-like	301	1.26619e-11	0.585	1	F:molecular_function	-	PTHR11139 (PANTHER), PTHR11139:SF8 (PANTHER)
1944	serine threonine-protein kinase doa	3150	5.30674e-18	0.4867	1	F:molecular_function	-	no IPS match
108332	SETMAR	188	9.77848e-07	0.7	3	F:methyltransferase activity; F:transferase activity; P:methylation		tmhmm (TMHMM)
42388	sgp1_schgr ame: full=serine protease inhibitor i ii contains: ame: full=protease inhibitor sgpi-1 ame: full=schistocerca gregaria trypsin inhibitor short=sgti contains: ame: full=protease inhibitor sgpi-2 ame: full=schistocerca gregaria chymotrypsin inhibitor short=sgci flags: precursor	131	9.40081e-12	0.87	5	P:protein maturation; C:extracellular region; F:enzyme regulator activity; P:biological_process; F:peptidase activity	-	SignalP-NN(euk) (SIGNALP)
Sg_CNS_NA4Plus13758	sgp3_schgr ame: full=serine protease inhibitor 3 ame: full=protease inhibitor sgpi-3 ame: full=serine protease inhibitor iii flags: precursor	353	6.43427e-09	0.69	4	F:peptidase inhibitor activity; F:serine-type endopeptidase inhibitor activity; C:extracellular region; P:negative regulation of peptidase activity		no IPS match
52667	sh3 and px domains 2a-like	569	9.40514e-08	0.47	2	F:nucleic acid binding; F:protein dimerization activity		SignalP-NN(euk) (SIGNALP)
Sg_CNS_NA4Plus30674	shn zinc finger protein	1073	2.52122e-07	0.7167	1	F:molecular_function	-	no IPS match
52585	short-chain dehydrogenase reductase family 9c member 7	489	4.87842e-12	0.5505	5	C:nucleolus; C:cytoplasm; F:oxidoreductase activity; P:biological_process; P:lipid metabolic process; P:small molecule metabolic process	(1.1) Acting on the CH-OH group of donors	PTHR24316 (PANTHER), PTHR24316:SF39 (PANTHER)
Sg_CNS_NA4Plus32213	sjchgc02289 protein	1240	7.70546e-13	0.4911	0	-		no IPS match
100552	sjchgc02887 protein	233	1.73913e-07	0.67	3	F:RNA binding; P:RNA-dependent DNA replication; F:RNA-directed DNA polymerase activity		SignalP-NN(euk) (SIGNALP), tmhmm (TMHMM)
54243	sjchgc03018 protein	161	2.60236e-12	0.7033	1	P:cellular nitrogen compound metabolic process; P:biosynthetic process	-	no IPS match
44175	sjchgc03036 protein	242	3.20777e-07	0.52	0	-		no IPS match
102629	sjchgc03422 protein	489	1.40818e-07	0.48	0	-		no IPS match
96557	sjchgc07009 protein	229	2.03515e-07	0.72	0	-		tmhmm (TMHMM)
Sg_CNS_NA4Plus36856	smith-magenis syndrome chromosomal region candidate gene 8 protein	3139	1.91665e-19	0.4645	1	C:nucleus		PTHR31334 (PANTHER), PTHR31334:SF0 (PANTHER), SignalP-NN(euk) (SIGNALP)
Sg_CNS_NA4Plus27679	sodium hydrogen exchanger 2-like	849	6.2253e-11	0.4784	0	-		no IPS match
52207	soluble trehalase	147	3.12394e-11	0.85	4	P:carbohydrate metabolic process; F:hydrolase activity, acting on glycosyl bonds	(3.2) Glycosylases	no IPS match
42676	-specific partial	693	4.05457e-08	0.67	1	F:molecular_function	-	IPR002110 (PROFILE); IPR020683 (G3DSA:1.25.40.GENE3D); PTHR24144 (PANTHER), PF13637 (PFAM)
41568	speckle-type poz	251	1.6579e-07	0.655	2	F:enzyme binding; P:mRNA processing	-	IPR000210 (PROFILE); IPR011333 (G3DSA:3.30.710.GENE3D); IPR013069 (PFAM); PTHR24413 (PANTHER)
101698	s-phase kinase-associated protein 2	2102	8.32204e-08	0.42	1	F:molecular_function	-	IPR001810 (PROFILE); IPR006553 (SMART); G3DSA:1.20.1280.50 (GENE3D), G3DSA:3.80.10.10 (GENE3D), PTHR23125 (PANTHER), PF12937 (PFAM), SSF52047 (SUPERFAMILY)
Sg_CNS_NA4Plus36044	sphingomyelin phosphodiesterase 3-like	2358	8.15449e-73	0.4915	2	P:biological_process; C:mitochondrion	-	SignalP-NN(euk) (SIGNALP)
43618	spindle and kinetochore-associated protein 1	679	4.38607e-12	0.5225	5	C:protein complex; C:cytoskeleton; P:biological_process; C:chromosome	-	IPR009829 (PFAM)
101743	spondin-1- partial	1462	3.24782e-09	0.4095	6	P:cell adhesion; C:proteinaceous extracellular matrix; F:molecular_function; C:extracellular space; C:extracellular matrix; F:protein binding		no IPS match
Sg_CNS_NA4Plus25665	streptomycin biosynthesis operon possible regulatory	740	8.92078e-09	0.6467	0	-		tmhmm (TMHMM)
55282	stress protein ddr48-like	385	7.74667e-24	0.506	7	P:peptide cross-linking; C:cytoplasm; P:lipid metabolic process; F:hydrolase activity; F:triglyceride lipase activity; F:zinc ion binding; C:intracellular		no IPS match
7560	Supervillin	734	4.564e-13	0.634	2	F:actin binding; P:cytoskeleton organization		SignalP-NN(euk) (SIGNALP)
77408	supervillin- partial	126	3.92998e-09	0.7217	0	-		no IPS match
77429	supervillin- partial	213	7.40384e-12	0.6929	0	-		tmhmm (TMHMM)
77459	supervillin- partial	166	1.93078e-11	0.6544	0	-		no IPS match
Sg_CNS_NA4Plus31539	supervillin- partial	1157	1.43229e-07	0.5325	0	-		no IPS match
85022	t19600probable transposition protein - caenorhabditis elegans	401	1.52326e-08	0.5905	0	-		no IPS match
21819	tc1-like transporase	335	1.87848e-08	0.6	5	P:regulation of transcription, DNA-dependent; P:transcription, DNA-dependent; P:multicellular organismal development; C:nucleus; F:DNA binding		no IPS match
54264	tc1-like transporase	181	1.35737e-12	0.624	2	P:biological_process; P:cellular nitrogen compound metabolic process	-	no IPS match
16670	tcb2_caebr ame: full=transposable element tcb2 transposase	2099	3.8529e-15	0.6547	3	P:DNA metabolic process; P:transposition; F:molecular_function; C:nucleus	-	PS51257 (PROFILE), SignalP-NN(euk) (SIGNALP), tmhmm (TMHMM)
Sg_CNS_NA4Plus37306	tcb2_caebr ame: full=transposable element tcb2 transposase	4073	3.48625e-12	0.5867	6	F:transposase activity; P:DNA integration; P:transposition, DNA-mediated; P:DNA recombination; C:nucleus; F:DNA binding		no IPS match
84363	t-complex-associated testis expressed 1	189	7.54222e-10	0.63	0	-		PTHR24107 (PANTHER), PTHR24107:SF0 (PANTHER)
Sg_CNS_NA4Plus21837	tenascin xb-like protein	587	5.22884e-09	0.3767	0	-		no IPS match
102866	terminal uridylyltransferase 4	294	1.67118e-17	0.7485	14	P:cellular nitrogen compound metabolic process; P:signal transduction; F:molecular_function; P:nucleobase-containing compound catabolic process; F:nucleotidyltransferase activity; C:cytoplasm; C:nucleolus; P:biosynthetic process; F:ion binding; P:cell differentiation; P:anatomical structure development; P:biological_process	(2.7) Transferring phosphorous-containing groups	G3DSA:3.30.460.10 (GENE3D), PTHR12271 (PANTHER), PTHR12271:SF2 (PANTHER), SignalP-NN(euk) (SIGNALP), SSF81301 (SUPERFAMILY)
Sg_CNS_NA4Plus29715	terminal uridylyltransferase 7	990	2.06589e-32	0.6205	4	F:molecular_function; P:cellular nitrogen compound metabolic process; P:nucleobase-containing compound catabolic process; F:nucleotidyltransferase activity	(2.7) Transferring phosphorous-containing groups	PTHR12271 (PANTHER), PTHR12271:SF15 (PANTHER), SSF81631 (SUPERFAMILY)
Sg_CNS_NA4Plus30741	terminal uridylyltransferase 7	1079	4.62298e-28	0.711	3	F:ion binding; F:molecular_function; F:nucleotidyltransferase activity	-	PTHR12271 (PANTHER), PTHR12271:SF15 (PANTHER), SSF81631 (SUPERFAMILY)
91035	Testis-expressed protein 14	393	4.37952e-07	0.52	3	F:kinase activity; F:ion binding; P:cellular protein modification process	-	IPR000719 (PFAM); IPR011009 (SUPERFAMILY); G3DSA:1.10.510.10 (GENE3D), SignalP-NN(euk) (SIGNALP)
Sg_CNS_NA4Plus11381	testis-specific serine threonine-protein kinase 1-like	258	5.51285e-08	0.52	0	-		no IPS match
31213	tetraspanin, putative	722	4.2144e-08	0.62	1	C:cellular_component	-	IPR008952 (SUPERFAMILY); IPR018499 (PFAM); PTHR19282 (PANTHER), tmhmm (TMHMM)
45030	thap domain-containing protein 1-like	867	9.25748e-08	0.465	0	-		no IPS match
44984	thap domain-containing protein 3-like	192	3.08052e-07	0.58	1	F:nucleic acid binding		no IPS match
45034	thap domain-containing protein 9-like	480	2.67322e-08	0.69	0	-		no IPS match
45075	thap domain-containing protein 9-like	395	2.00746e-08	0.635	0	-		no IPS match
45096	thap domain-containing protein 9-like	683	6.34387e-09	0.5662	0	-		PTHR10725 (PANTHER)
45175	thrombospondin type-1 domain-containing protein 7a-like	256	2.53789e-07	0.57	0	-		IPR000884 (SUPERFAMILY); G3DSA:2.20.100.10 (GENE3D), PTHR11311 (PANTHER), PTHR11311:SF2 (PANTHER)
Sg_CNS_NA4Plus31305	thyroid adenoma-associated protein	1133	8.45551e-07	0.4143	2	C:mitochondrion; F:cytochrome-c oxidase activity		no IPS match
28610	tigger transposable element derived 6-like	283	9.68961e-07	0.66	0	-		SignalP-NN(euk) (SIGNALP)
45219	tigger transposable element derived 6-like	544	7.50557e-10	0.743	1	C:nucleus	-	no IPS match
79030	tigger transposable element-derived protein 1-like	100	2.906e-07	0.81	0	-		no IPS match
79065	tigger transposable element-derived protein 1-like	224	3.12569e-12	0.8067	0	-		no IPS match
79069	tigger transposable element-derived protein 1-like	545	1.66995e-18	0.6285	0	-		no IPS match
Sg_CNS_NA4Plus11019	tigger transposable element-derived protein 1-like	245	2.09492e-12	0.7155	0	-		no IPS match
Sg_CNS_NA4Plus25254	tigger transposable element-derived protein 1-like	721	1.70957e-18	0.482	2	F:nucleic acid binding; F:DNA binding		SignalP-NN(euk) (SIGNALP)
Sg_CNS_NA4Plus37370	tigger transposable element-derived protein 1-like	4287	1.20911e-12	0.616	2	C:nucleus; F:DNA binding		tmhmm (TMHMM)
838	tigger transposable element-derived protein 2	154	3.92679e-08	0.7311	1	F:molecular_function	-	no IPS match
17920	tigger transposable element-derived protein 2	227	1.30392e-08	0.68	1	F:molecular_function	-	IPR004875 (PFAM); PTHR19303 (PANTHER), PTHR19303:SF13 (PANTHER)
73622	tigger transposable element-derived protein 4	942	1.97698e-07	0.625	1	F:DNA binding	-	IPR006600 (PFAM); IPR009057 (G3DSA:1.10.10.GENE3D)
52683	tigger transposable element-derived protein 4-like isoform x3	132	2.02182e-10	0.8	0	-		SignalP-NN(euk) (SIGNALP)
58852	tigger transposable element-derived protein 6-like	211	4.84053e-07	0.76	0	-		SignalP-NN(euk) (SIGNALP)
77701	tigger transposable element-derived protein 6-like	201	8.43215e-10	0.62	1	F:DNA binding	-	IPR006600 (PFAM); IPR009057 (G3DSA:1.10.10.GENE3D)
Sg_CNS_NA4Plus36732	tight junction protein zo-1	2975	3.73064e-08	0.88	0	-		no IPS match
Sg_CNS_NA4Plus17660	timeless protein	471	1.18723e-50	1	0	-		no IPS match
97962	tpa: bucentaur-2	544	1.25102e-07	0.5833	0	-		IPR027124 (PANTHER); IPR027126 (PTHR23227:PANTHER)
5222	tpa: endonuclease-reverse transcriptase	180	3.16075e-07	0.65	3	F:RNA binding; F:nucleotidyltransferase activity; P:biosynthetic process; P:DNA metabolic process	(2.7) Transferring phosphorous-containing groups	IPR000477 (PFAM)
12072	tpa: endonuclease-reverse transcriptase	196	1.68669e-07	0.65	0	-		PTHR19446 (PANTHER)
100499	tpa: endonuclease-reverse transcriptase	247	5.22671e-09	0.6633	4	F:RNA binding; P:RNA-dependent DNA replication; F:endonuclease activity; F:RNA-directed DNA polymerase activity		no IPS match
34827	tpa_exp: pol polyprotein	562	1.33738e-08	0.5236	7	F:RNA binding; F:nucleic acid binding; P:proteolysis; P:DNA integration; P:RNA-dependent DNA replication; F:aspartic-type endopeptidase activity; F:RNA-directed DNA polymerase activity		no IPS match
17371	tpa_exp: transposase	239	3.14226e-07	0.62	1	F:DNA binding	-	IPR009057 (SUPERFAMILY); PF13551 (PFAM)
Sg_CNS_NA4Plus33944	transforming growth factor beta receptor type 3-like	1543	5.2141e-53	0.3925	10	P:signal transduction; P:anatomical structure development; C:cell; P:biological_process; F:molecular_function; P:cell differentiation; C:cellular_component	-	IPR001507 (PFAM); PTHR22962 (PANTHER), tmhmm (TMHMM)
Sg_CNS_NA4Plus24477	translation elongation factor ef-1 alpha tu	687	2.96497e-12	0.5236	1	F:molecular_function	-	no IPS match
Sg_CNS_NA4Plus4456	translocon-associated protein alpha subunit-like partial	154	2.92411e-07	0.7	0	-		no IPS match
Sg_CNS_NA4Plus34918	transmembrane 6 superfamily member 1	1827	2.20813e-36	0.5645	0	-		IPR016964 (PFAM); PTHR14568 (PANTHER), SignalP-NN(euk) (SIGNALP), tmhmm (TMHMM)
Sg_CNS_NA4Plus22933	transmembrane protein 107	627	1.22315e-28	0.6615	4	C:integral to membrane; F:molecular_function; P:biological_process; C:cellular_component		SignalP-NN(euk) (SIGNALP), tmhmm (TMHMM)
Sg_CNS_NA4Plus34724	transmembrane protein 117	1761	9.1369e-129	0.6665	1	C:cellular_component	-	no IPS match
82944	transmembrane protein 135-like	1195	1.33844e-08	0.49	0	-		no IPS match
Sg_CNS_NA4Plus19637	transmembrane protein 215-like	523	1.76622e-07	0.5575	0	-		no IPS match
Sg_CNS_NA4Plus26893	transmembrane protein 215-like	803	7.38476e-07	0.5388	0	-		no IPS match
Sg_CNS_NA4Plus29604	transmembrane protein 215-like	981	2.58544e-07	0.5417	0	-		no IPS match
Sg_CNS_NA4Plus608	transmembrane protein 229b	2404	4.88958e-63	0.6955	1	C:integral to membrane		IPR010540 (PFAM); PTHR31746 (PANTHER), PTHR31746:SF0 (PANTHER), tmhmm (TMHMM)
Sg_CNS_NA4Plus8443	transmembrane protein 248	192	1.59353e-08	0.87	1	C:cellular_component	-	PTHR32290 (PANTHER), PTHR32290:SF0 (PANTHER), SignalP-NN(euk) (SIGNALP), tmhmm (TMHMM)
46189	transmembrane protein 98	194	1.54016e-07	0.62	1	C:endoplasmic reticulum	-	no IPS match
90227	transmembrane protein partial	245	3.79092e-07	0.72	0	-		IPR019184 (PFAM); PTHR31456 (PANTHER), SignalP-NN(euk) (SIGNALP), tmhmm (TMHMM)
21669	transposable element tc1 transposase	151	8.11934e-08	0.64	4	F:transposase activity; P:DNA integration; P:transposition, DNA-mediated; F:DNA binding		no IPS match
31313	transposable element tc1 transposase	201	7.09608e-07	0.6	0	-		SignalP-NN(euk) (SIGNALP)
31422	transposable element tc1 transposase	163	2.46707e-07	0.7425	1	P:DNA metabolic process	-	no IPS match
44574	transposable element tc1 transposase	153	7.2478e-07	0.71	0	-		no IPS match
2239	transposable element tc3 transposase	373	1.82481e-10	0.555	0	-		SignalP-NN(euk) (SIGNALP), tmhmm (TMHMM)
2943	transposable element tc3 transposase	99	1.03141e-08	0.8233	4	P:DNA metabolic process; P:transposition; F:molecular_function; F:DNA binding	-	no IPS match
4882	transposable element tc3 transposase	629	1.93846e-13	0.5675	3	P:biological_process; F:molecular_function	-	no IPS match
4907	transposable element tc3 transposase	618	1.03363e-20	0.5495	4	F:DNA binding; F:transposase activity; P:DNA integration; P:transposition, DNA-mediated		no IPS match
7545	transposable element tc3 transposase	2517	2.3948e-12	0.5331	4	F:transposase activity; P:DNA integration; P:transposition, DNA-mediated; F:DNA binding		no IPS match
8034	transposable element tc3 transposase	193	4.69267e-08	0.6667	4	F:transposase activity; P:DNA integration; P:transposition, DNA-mediated; F:DNA binding		no IPS match
8044	transposable element tc3 transposase	168	7.06725e-08	0.69	0	-		no IPS match
8647	transposable element tc3 transposase	364	9.79888e-08	0.56	0	-		SignalP-NN(euk) (SIGNALP)
10745	transposable element tc3 transposase	98	3.04642e-07	0.83	4	P:DNA metabolic process; P:transposition; F:molecular_function; F:DNA binding	-	no IPS match
12778	transposable element tc3 transposase	95	2.263e-08	0.77	0	-		no IPS match
12909	transposable element tc3 transposase	222	1.06532e-07	0.61	0	-		no IPS match
12940	transposable element tc3 transposase	101	3.8005e-07	0.705	0	-		no IPS match
12944	transposable element tc3 transposase	101	5.49945e-07	0.71	0	-		no IPS match
13123	transposable element tc3 transposase	162	1.69639e-09	0.67	0	-		no IPS match
13674	transposable element tc3 transposase	338	1.44048e-08	0.6	0	-		SignalP-NN(euk) (SIGNALP)
13949	transposable element tc3 transposase	209	1.96419e-10	0.5967	0	-		no IPS match
20251	transposable element tc3 transposase	178	9.56198e-07	0.72	0	-		no IPS match
21348	transposable element tc3 transposase	179	1.40454e-08	0.6788	0	-		no IPS match
44841	transposable element tc3 transposase	178	8.1249e-07	0.61	0	-		no IPS match
50375	transposable element tc3 transposase	172	2.89611e-07	0.585	0	-		no IPS match
59459	transposable element tc3 transposase	186	3.89373e-08	0.59	4	F:transposase activity; P:DNA integration; P:transposition, DNA-mediated; F:DNA binding		no IPS match
59531	transposable element tc3 transposase	297	3.81223e-11	0.527	1	F:DNA binding		no IPS match
59782	transposable element tc3 transposase	167	1.44416e-07	0.65	0	-		SignalP-NN(euk) (SIGNALP)
70466	transposable element tc3 transposase	2028	1.19602e-08	0.4725	0	-		SignalP-NN(euk) (SIGNALP)
70573	transposable element tc3 transposase	111	1.04061e-07	0.74	0	-		no IPS match
70715	transposable element tc3 transposase	100	5.27998e-08	0.77	0	-		no IPS match
Sg_CNS_NA4Plus12939	transposable element tc3 transposase	321	1.39043e-10	0.58	7	P:regulation of transcription, DNA-dependent; F:DNA binding; F:ionotropic glutamate receptor activity; F:extracellular-glutamate-gated ion channel activity; F:receptor activity; C:membrane; P:ionotropic glutamate receptor signaling pathway		no IPS match
Sg_CNS_NA4Plus19941	transposable element tc3 transposase	531	1.46312e-07	0.4813	7	P:regulation of transcription, DNA-dependent; F:DNA binding; F:ionotropic glutamate receptor activity; F:extracellular-glutamate-gated ion channel activity; F:receptor activity; C:membrane; P:ionotropic glutamate receptor signaling pathway		no IPS match
Sg_CNS_NA4Plus23053	transposable element tc3 transposase	631	9.69344e-09	0.532	1	F:DNA binding		no IPS match
Sg_CNS_NA4Plus27178	transposable element tc3 transposase	820	1.4328e-07	0.6208	0	-		no IPS match
Sg_CNS_NA4Plus32607	transposable element tc3 transposase	1298	1.71507e-08	0.517	4	F:DNA binding; F:transposase activity; P:DNA integration; P:transposition, DNA-mediated		tmhmm (TMHMM)
2272	transposable element tcb1 transposase	162	1.33149e-07	0.75	0	-		no IPS match
6962	transposable element tcb1 transposase	182	9.16363e-07	0.69	4	F:transposase activity; P:DNA integration; P:transposition, DNA-mediated; F:DNA binding		no IPS match
7074	transposable element tcb1 transposase	157	2.92317e-09	0.698	4	F:DNA binding; F:molecular_function; P:DNA metabolic process; P:transposition	-	IPR002492 (PFAM)
7786	transposable element tcb1 transposase	315	3.89659e-08	0.5491	6	F:transposase activity; P:DNA integration; P:transposition, DNA-mediated; F:DNA binding; P:DNA recombination; C:nucleus		no IPS match
16960	transposable element tcb1 transposase	105	7.92284e-07	0.8	0	-		no IPS match
19798	transposable element tcb1 transposase	222	3.38544e-07	0.77	1	P:DNA metabolic process	-	SignalP-NN(euk) (SIGNALP)
20156	transposable element tcb1 transposase	139	1.00979e-07	0.76	4	F:transposase activity; P:DNA integration; P:transposition, DNA-mediated; F:DNA binding		no IPS match
21677	transposable element tcb1 transposase	230	6.01507e-17	0.5656	4	F:transposase activity; P:DNA integration; P:transposition, DNA-mediated; F:DNA binding		no IPS match
22646	transposable element tcb1 transposase	159	2.78848e-12	0.73	0	-		no IPS match
22668	transposable element tcb1 transposase	151	2.79398e-09	0.69	0	-		no IPS match
44306	transposable element tcb1 transposase	196	1.07761e-07	0.67	0	-		SignalP-NN(euk) (SIGNALP)
44350	transposable element tcb1 transposase	171	5.5602e-07	0.63	0	-		no IPS match
14078	transposable element tcb2 transposase	172	3.07058e-09	0.6638	3	F:molecular_function; P:cellular nitrogen compound metabolic process	(3.6) Acting on acid anhydrides	PTHR23022 (PANTHER)
15734	transposable element tcb2 transposase	101	1.0891e-07	0.81	0	-		SignalP-NN(euk) (SIGNALP)
16688	transposable element tcb2 transposase	184	5.17491e-08	0.6625	0	-		SignalP-NN(euk) (SIGNALP)
16992	transposable element tcb2 transposase	129	1.68376e-07	0.77	0	-		no IPS match
21796	transposable element tcb2 transposase	140	9.00788e-09	0.826	0	-		no IPS match
21813	transposable element tcb2 transposase	912	3.85747e-07	0.635	0	-		SignalP-NN(euk) (SIGNALP), tmhmm (TMHMM)
21980	transposable element tcb2 transposase	365	3.24644e-15	0.72	0	-		no IPS match
31368	transposable element tcb2 transposase	152	2.32779e-09	0.73	1	P:DNA metabolic process	-	no IPS match
41952	transposable element tcb2 transposase	125	8.03514e-11	0.785	0	-		no IPS match
44145	transposable element tcb2 transposase	231	1.42854e-08	0.67	0	-		no IPS match
5842	transposase	226	7.57766e-09	0.8118	2	F:methyltransferase activity; P:biological_process	-	no IPS match
16330	transposase	219	1.27975e-07	0.65	0	-		no IPS match
20588	transposase	211	3.17806e-08	0.6075	0	-		no IPS match
20990	transposase	177	4.3796e-07	0.63	0	-		no IPS match
24710	transposase	197	2.12428e-07	0.66	0	-		no IPS match
30806	transposase	155	6.17561e-12	0.68	0	-		no IPS match
31364	transposase	183	2.1405e-07	0.58	0	-		SignalP-NN(euk) (SIGNALP)
42195	transposase	438	2.60039e-08	0.71	1	F:molecular_function	-	PTHR11697 (PANTHER), PTHR11697:SF48 (PANTHER)
46319	transposase	443	4.88617e-08	0.56	2	F:nucleic acid binding; F:protein dimerization activity		no IPS match
46483	transposase	168	5.41823e-09	0.7265	3	P:DNA metabolic process; F:molecular_function; F:nuclease activity	(3.1) Acting on ester bonds	no IPS match
46508	transposase	216	5.35192e-07	0.55	0	-		SignalP-NN(euk) (SIGNALP)
46534	transposase	98	6.39069e-07	0.795	0	-		IPR001888 (PFAM)
57421	transposase	324	6.01083e-11	0.57	0	-		no IPS match
71479	transposase	749	7.40222e-07	0.44	0	-		no IPS match
72943	transposase	161	2.29713e-07	0.6475	0	-		PF13843 (PFAM)
76301	transposase	478	3.3807e-08	0.645	0	-		no IPS match
84919	transposase	199	8.5183e-15	0.7925	8	F:ion binding; F:nuclease activity; P:cellular nitrogen compound metabolic process; F:DNA binding; F:molecular_function; C:nucleus; P:DNA metabolic process	-	no IPS match
85059	transposase	142	6.59711e-14	0.7635	5	P:DNA metabolic process; F:molecular_function; F:nuclease activity; P:biological_process; F:methyltransferase activity	(3.1) Acting on ester bonds	SignalP-NN(euk) (SIGNALP)
85122	transposase	385	1.85028e-08	0.5109	4	F:transposase activity; P:DNA integration; P:transposition, DNA-mediated; F:DNA binding		no IPS match
104563	transposase	101	1.62186e-10	0.8775	7	F:ion binding; F:nuclease activity; P:cellular nitrogen compound metabolic process; F:DNA binding; C:nucleus; P:DNA metabolic process	-	no IPS match
104606	transposase	99	7.15331e-12	0.9285	2	F:methyltransferase activity; P:biological_process	-	no IPS match
104619	transposase	107	5.57819e-13	0.907	0	-		IPR001888 (PFAM)
104650	transposase	198	2.98999e-15	0.9285	7	F:ion binding; F:nuclease activity; P:cellular nitrogen compound metabolic process; F:DNA binding; C:nucleus; P:DNA metabolic process	-	no IPS match
104653	transposase	145	5.61314e-13	0.8225	7	F:ion binding; F:nuclease activity; P:cellular nitrogen compound metabolic process; F:DNA binding; C:nucleus; P:DNA metabolic process	-	SignalP-NN(euk) (SIGNALP)
104685	transposase	98	2.84168e-10	0.87	9	F:ion binding; F:nuclease activity; P:cellular nitrogen compound metabolic process; F:DNA binding; P:biological_process; C:nucleus; F:methyltransferase activity; P:DNA metabolic process	-	SignalP-NN(euk) (SIGNALP)
105416	transposase	98	1.71979e-07	0.81	0	-		IPR001888 (PFAM)
106466	transposase	164	1.3783e-07	0.66	0	-		no IPS match
106560	transposase	265	1.32712e-16	0.7815	5	P:DNA metabolic process; F:molecular_function; F:nuclease activity; P:biological_process; F:methyltransferase activity	(3.1) Acting on ester bonds	no IPS match
107898	transposase	207	4.76277e-09	0.5771	0	-		no IPS match
108350	transposase	155	9.59636e-18	0.847	8	F:ion binding; F:nuclease activity; P:cellular nitrogen compound metabolic process; F:DNA binding; F:molecular_function; C:nucleus; P:DNA metabolic process	-	no IPS match
Sg_CNS_NA4Plus1849	transposase	1879	1.23042e-07	0.53	0	-		no IPS match
Sg_CNS_NA4Plus23421	transposase	645	9.94257e-15	0.5071	4	F:methyltransferase activity; F:transferase activity; P:methylation; F:DNA binding		no IPS match
7748	transposase-like	139	1.833e-07	0.65	4	F:transposase activity; P:DNA integration; P:transposition, DNA-mediated; F:DNA binding		no IPS match
46551	transposase, partial	101	1.27141e-07	0.78	0	-		no IPS match
48685	transposase, partial	190	1.37857e-07	0.73	0	-		IPR001888 (PFAM)
46448	transposase yabusame-1	230	1.6387e-07	0.55	0	-		PF13842 (PFAM)
35374	transposon tx1 uncharacterized 149 kda	266	1.11078e-08	0.54	0	-		IPR005135 (G3DSA:3.60.10.GENE3D); PTHR19446 (PANTHER)
35424	transposon tx1 uncharacterized 149 kda	355	5.12884e-09	0.61	3	F:RNA binding; F:nucleotidyltransferase activity; P:biosynthetic process; P:DNA metabolic process	(2.7) Transferring phosphorous-containing groups	IPR000477 (PFAM); PTHR19446 (PANTHER), PTHR19446:SF202 (PANTHER)
71683	transposon tx1 uncharacterized 149 kda	249	1.04741e-10	0.5707	3	F:RNA binding; F:nucleotidyltransferase activity; P:biosynthetic process; P:DNA metabolic process	(2.7) Transferring phosphorous-containing groups	IPR000477 (PFAM); PTHR19446 (PANTHER)
101081	transposon tx1 uncharacterized 149 kda	249	1.03021e-10	0.5671	3	F:RNA binding; P:RNA-dependent DNA replication; F:RNA-directed DNA polymerase activity		no IPS match
Sg_CNS_NA4Plus20141	transposon tx1 uncharacterized 149 kda	537	7.89819e-07	0.5	0	-		no IPS match
Sg_CNS_NA4Plus32340	trimethyllysine dioxygenase	1258	2.61215e-14	0.6205	2	F:oxidoreductase activity; P:biological_process	-	SignalP-NN(euk) (SIGNALP)
Sg_CNS_NA4Plus32130	triple r motif-containing protein	1227	1.60382e-09	0.6471	4	C:endoplasmic reticulum membrane; C:integral to membrane; C:membrane; C:endoplasmic reticulum		SignalP-NN(euk) (SIGNALP), tmhmm (TMHMM)
Sg_CNS_NA4Plus33722	trophinin isoform 1	1485	1.58187e-16	0.4818	8	F:signal transducer activity; C:membrane; P:signal transduction; P:negative regulation of cell growth; C:cytoplasm; P:cell adhesion; C:plasma membrane; C:nucleus		no IPS match
86869	trpl channel protein	98	7.54251e-10	0.9	0	-		no IPS match
42470	trypsin-like serine protease	174	7.78391e-07	0.63	0	-		no IPS match
Sg_CNS_NA4Plus4721	tumor differentially expressed protein	156	9.35584e-11	0.8713	0	-		no IPS match
14755	Uhu	115	3.54244e-07	0.8	4	P:DNA metabolic process; P:transposition; F:molecular_function; F:DNA binding	-	no IPS match
44708	Uhu	153	3.86147e-09	0.698	4	F:transposase activity; P:DNA integration; P:transposition, DNA-mediated; F:DNA binding		SignalP-NN(euk) (SIGNALP)
59376	uncharacterized atp-dependent helicase yhr031c	172	8.36557e-08	0.675	1	F:helicase activity		no IPS match
3438	Uncharacterized protein F44E2.2	245	1.52134e-07	0.68	0	-		no IPS match
6491	uncharacterized transposase-like protein	465	1.8692e-08	0.6767	0	-		no IPS match
58173	uncharacterized transposon-derived protein	100	3.71493e-08	0.87	0	-		SignalP-NN(euk) (SIGNALP)
79702	uncharacterized transposon-derived protein	147	1.25927e-08	0.74	0	-		no IPS match
79719	uncharacterized transposon-derived protein	116	3.40339e-07	0.75	0	-		no IPS match
1931	unknown	153	2.64557e-07	0.68	3	F:RNA binding; P:RNA-dependent DNA replication; F:RNA-directed DNA polymerase activity		no IPS match
38645	unknown	117	1.86544e-07	0.69	3	F:RNA binding; P:RNA-dependent DNA replication; F:RNA-directed DNA polymerase activity		no IPS match
85974	unknown	159	3.03609e-09	0.78	0	-		no IPS match
Sg_CNS_NA4Plus9696	unknown protein, partial	212	2.23175e-08	0.748	0	-		no IPS match
36744	unnamed protein product	833	1.58916e-08	0.85	0	-		no IPS match
99449	unnamed protein product	450	2.2154e-08	0.61	0	-		no IPS match
108298	unnamed protein product	158	2.40391e-07	0.64	0	-		no IPS match
Sg_CNS_NA4Plus2169	upf0061 protein azo1574-like	2901	0	0.666	0	-		IPR003846 (PFAM); PTHR12153 (PANTHER), PTHR12153:SF14 (PANTHER), SignalP-NN(euk) (SIGNALP)
Sg_CNS_NA4Plus31654	upf0061 protein fjoh_2793	1170	3.75699e-104	0.713	0	-		IPR003846 (PFAM); PTHR12153 (PANTHER), PTHR12153:SF14 (PANTHER)
Sg_CNS_NA4Plus37170	upf0577 protein kiaa1324-like homolog	3690	0	0.5565	5	F:molecular_function; C:integral to membrane; C:membrane; P:biological_process; C:cellular_component		no IPS match
Sg_CNS_NA4Plus36923	upf0694 transmembrane protein c14orf109 homolog	3222	3.22451e-12	0.5495	5	C:integral to membrane; F:molecular_function; C:membrane; P:biological_process; C:cellular_component		PD641273 (PRODOM), PTHR31925 (PANTHER), PTHR31925:SF0 (PANTHER), SignalP-NN(euk) (SIGNALP), tmhmm (TMHMM)
36945	upf0739 protein c1orf74 homolog	2798	8.36849e-16	0.458	3	F:molecular_function; P:biological_process; C:cellular_component		IPR027850 (PFAM); PTHR31366 (PANTHER)
Sg_CNS_NA4Plus27855	urocanate hydratase	860	4.6908e-121	0.782	3	P:cellular nitrogen compound metabolic process; P:cellular amino acid metabolic process; P:catabolic process; C:cytosol; F:lyase activity	(4.2) Carbon-oxygen lyases	IPR023636 (PROSITE); IPR023637 (PFAM); G3DSA:3.40.1770.10 (GENE3D), PTHR12216 (PANTHER), PTHR12216:SF0 (PANTHER)
20020	vacuolar protein sorting 52	222	8.31441e-11	0.62	3	F:molecular_function; P:cellular nitrogen compound metabolic process	(3.6) Acting on acid anhydrides	no IPS match
21566	vacuolar protein sorting 52	285	9.01536e-09	0.66	0	-		SignalP-NN(euk) (SIGNALP)
Sg_CNS_NA4Plus23450	vesicle-associated membrane protein 7b-like	646	1.0392e-12	0.4719	1	P:transport	-	IPR010908 (G3DSA:3.30.450.GENE3D); IPR011012 (SUPERFAMILY); PTHR21136 (PANTHER), PTHR21136:SF8 (PANTHER), tmhmm (TMHMM)
49445	vitellogenin	592	2.12774e-17	0.5755	4	P:lipid transport; F:lipid transporter activity; F:nutrient reservoir activity; C:extracellular region		IPR001846 (PFAM)
Sg_CNS_NA4Plus20024	vitellogenin	534	1.02757e-08	0.5467	2	P:lipid transport; F:lipid transporter activity		no IPS match
Sg_CNS_NA4Plus867	vitellogenin	289	3.70459e-07	0.558	2	P:lipid transport; F:lipid transporter activity		no IPS match
80328	vitellogenin receptor	188	1.15696e-09	0.705	1	C:cellular_component	-	SignalP-NN(euk) (SIGNALP), tmhmm (TMHMM)
80329	vitellogenin receptor	312	3.48372e-07	0.64	1	F:molecular_function	-	IPR002172 (G3DSA:4.10.400.GENE3D); PTHR10529 (PANTHER), PTHR10529:SF113 (PANTHER)
Sg_CNS_NA4Plus31751	voltage-dependent calcium channel subunit alpha-2 delta-1-like	1182	7.39461e-08	0.67	0	-		no IPS match
20422	vomeronasal type-2 receptor 26-like	191	2.13721e-09	0.6291	3	F:RNA binding; F:nucleotidyltransferase activity; P:biosynthetic process; P:DNA metabolic process	(2.7) Transferring phosphorous-containing groups	IPR000477 (PROFILE)
20516	vomeronasal type-2 receptor 26-like	324	3.23826e-09	0.6833	1	C:cellular_component	-	no IPS match
Sg_CNS_NA4Plus12014	vomeronasal type-2 receptor 26-like	285	9.20564e-14	0.6065	8	C:integral to membrane; F:G-protein coupled receptor activity; F:signal transducer activity; C:membrane; P:signal transduction; P:G-protein coupled receptor signaling pathway; C:plasma membrane; F:phosphoric ester hydrolase activity		no IPS match
Sg_CNS_NA4Plus19154	vomeronasal type-2 receptor 26-like	510	7.10881e-07	0.616	0	-		no IPS match
46640	von willebrand factor type egf and pentraxin domain-containing protein 1-like	203	6.1389e-09	0.6	0	-		SignalP-NN(euk) (SIGNALP)
Sg_CNS_NA4Plus18333	wd40-like domain-containing protein	488	3.89789e-09	0.4867	0	-		no IPS match
88959	xpo6 partial	593	3.94246e-09	0.889	6	C:cytoplasm; C:nucleolus; C:plasma membrane; F:molecular_function; F:protein transporter activity; P:nucleocytoplasmic transport	-	no IPS match
Sg_CNS_NA4Plus36867	xylose isomerase	3149	1.43561e-116	0.599	5	C:organelle; C:intracellular; C:cytoplasm; F:isomerase activity; P:carbohydrate metabolic process	(5.3) Intramolecular oxidoreductases	IPR001998 (PRINTS); IPR013022 (G3DSA:3.20.20.GENE3D); PTHR32176 (PANTHER), PTHR32176:SF0 (PANTHER)
Sg_CNS_NA4Plus1389	zgc:174162 protein	1460	6.48887e-07	0.46	1	F:molecular_function	-	IPR013831 (G3DSA:3.40.50.GENE3D); SSF52266 (SUPERFAMILY)
32586	zinc finger	1707	1.55122e-11	0.43	2	F:ion binding; F:molecular_function	-	IPR007087 (PFAM); IPR013087 (G3DSA:3.30.160.GENE3D); IPR015880 (SMART); PTHR11389 (PANTHER), PF13894 (PFAM), SSF57667 (SUPERFAMILY)
50161	zinc finger bed domain-containing protein 4-like	233	1.14098e-11	0.6667	0	-		no IPS match
50189	zinc finger bed domain-containing protein 4-like	1343	3.9611e-07	0.52	0	-		SignalP-NN(euk) (SIGNALP)
73328	zinc finger bed domain-containing protein 4-like	170	3.06794e-10	0.7485	1	P:DNA metabolic process	-	no IPS match
Sg_CNS_NA4Plus12494	zinc finger bed domain-containing protein 5 isoform 1	304	7.83726e-07	0.7165	3	F:metal ion binding; F:DNA binding; F:nucleic acid binding		no IPS match
103083	zinc finger bed domain-containing protein 5- partial	144	2.10194e-07	0.73	1	F:molecular_function	-	PTHR11697 (PANTHER), PTHR11697:SF6 (PANTHER)
19651	zinc finger mym-type protein 1-like	341	5.9164e-07	0.54	0	-		no IPS match
25880	zinc finger mym-type protein 1-like	209	3.12592e-07	0.93	0	-		PTHR11697 (PANTHER), PTHR11697:SF8 (PANTHER)
29765	zinc finger mym-type protein 1-like	170	3.80179e-10	0.6728	2	F:nucleic acid binding; F:protein dimerization activity		no IPS match
50610	zinc finger mym-type protein 1-like	490	9.14672e-10	0.5717	2	F:nucleic acid binding; F:protein dimerization activity		no IPS match
50628	zinc finger mym-type protein 1-like	311	1.1948e-09	0.6167	0	-		no IPS match
50650	zinc finger mym-type protein 1-like	1998	1.08956e-20	0.47	0	-		PTHR11697 (PANTHER), PTHR11697:SF8 (PANTHER), SignalP-NN(euk) (SIGNALP)
50651	zinc finger mym-type protein 1-like	1629	4.83097e-16	0.4485	0	-		no IPS match
62031	zinc finger mym-type protein 1-like	1265	4.75504e-09	0.5325	0	-		no IPS match
72868	zinc finger mym-type protein 1-like	312	2.21163e-10	0.568	2	F:nucleic acid binding; F:protein dimerization activity		no IPS match
72869	zinc finger mym-type protein 1-like	360	1.42003e-15	0.569	2	F:nucleic acid binding; F:protein dimerization activity		no IPS match
Sg_CNS_NA4Plus26634	zinc finger mym-type protein 1-like	790	5.92744e-15	0.5255	0	-		SignalP-NN(euk) (SIGNALP)
Sg_CNS_NA4Plus32425	zinc finger mym-type protein 1-like	1272	7.92226e-12	0.5294	1	F:protein dimerization activity		SignalP-NN(euk) (SIGNALP), tmhmm (TMHMM)
Sg_CNS_NA4Plus10886	zinc finger mym-type protein 1-like protein	241	1.51535e-09	0.63	0	-		no IPS match
46335	zinc finger protein	176	1.05493e-07	0.695	0	-		no IPS match
51062	zinc finger protein 107	2516	3.66217e-09	0.42	1	F:ion binding	-	IPR007087 (PROSITE); IPR015880 (SMART); PTHR11389 (PANTHER), PTHR11389:SF381 (PANTHER), SSF57667 (SUPERFAMILY)
97865	zinc finger protein 33b	131	5.61597e-09	0.77	3	F:molecular_function; P:biosynthetic process; P:cellular nitrogen compound metabolic process	-	SignalP-NN(euk) (SIGNALP), tmhmm (TMHMM)
25250	zinc finger protein 507	748	2.22734e-09	0.88	2	F:ion binding; C:intracellular	-	no IPS match
50891	zinc finger protein 64 isoforms 1 and 2	705	1.064e-07	0.44	2	F:ion binding; F:molecular_function	-	IPR007087 (PROSITE); IPR013087 (G3DSA:3.30.160.GENE3D); IPR015880 (SMART); PTHR24403 (PANTHER), PTHR24403:SF2 (PANTHER)
51178	zinc finger protein 726- partial	146	2.96909e-08	0.715	2	F:ion binding; F:molecular_function	-	IPR007087 (PROSITE); IPR013087 (G3DSA:3.30.160.GENE3D); PTHR11389 (PANTHER), SSF57667 (SUPERFAMILY)
24221	zinc finger protein dzip1l	504	4.33295e-09	0.6233	2	F:zinc ion binding; C:intracellular		no IPS match
Sg_CNS_NA4Plus13065	zinc transporter 6	325	1.38067e-20	0.7225	6	C:Golgi apparatus; P:transmembrane transport; P:vesicle-mediated transport; C:cellular_component; C:mitochondrion; F:transmembrane transporter activity	-	IPR002524 (PFAM); SignalP-NN(euk) (SIGNALP), tmhmm (TMHMM)
