# Supplementary material for: RNA-Seq reveals large quantitative differences between the transcriptomes of outbreak and non-outbreak locusts
Source: Sci Rep. 2018 Jun 15;8:9207. doi: 10.1038/s41598-018-27565-0 (PMC6003920; doi:10.1038/s41598-018-27565-0)
Supplement: Supplementary file 9 — Table S5a [file 41598_2018_27565_MOESM9_ESM.xls]

## Sheet: CNS_Table_S3.txt
Sequence name	Blast description	Sequence length	Hit description	Hit accession number	Blast E-Value	% Similarity	Bit-Score	Alignment length	Positives
Sg_CNS_NA4Plus10392	1chain 60s ribosomal subunit in complex with initiation factor this file contains 26s rrna and proteins of molecule	228	gi|256368121|gb|FJ609741.1|Locusta migratoria hexamerin-like protein 4 mRNA, complete cds	FJ609741	8.9564e-22	77	113.095	135	105
30693	abax parallelepipedus microsatellite clone apa14224	790	gi|23558711|emb|AJ510195.1|Abax parallelepipedus microsatellite DNA, clone Apa14224	AJ510195	8.26347e-10	80	75.2244	86	69
32362	acheta domesticus voucher histone deacetylase partial cds	77	gi|262301824|gb|GQ885932.1|Acheta domesticus voucher AdoNEOPT histone deacetylase mRNA, partial cds	GQ885932	2.01539e-09	88	69.8143	53	47
Sg_CNS_NA4Plus2597	acrida cinerea clone j_033 18s ribosomal rna partial sequence	101	gi|472403057|gb|KC413737.1|Acrida cinerea clone J_033 18S ribosomal RNA gene, partial sequence	KC413737	2.95617e-35	94	156.376	101	95
32507	acrida willemsei complete genome	221	gi|195957058|gb|EU938372.1|Acrida willemsei mitochondrion, complete genome	EU938372	8.11424e-22	83	113.095	105	88
51379	aedes aegypti 40s ribosomal protein s20 partial mrna	78	gi|157123486|ref|XM_001660118.1|Aedes aegypti 40S ribosomal protein S20 partial mRNA	XM_001660118	2.06119e-09	79	69.8143	78	62
51387	aedes aegypti 40s ribosomal protein s20 partial mrna	101	gi|157123486|ref|XM_001660118.1|Aedes aegypti 40S ribosomal protein S20 partial mRNA	XM_001660118	5.14905e-13	78	82.4379	100	78
Sg_CNS_NA4Plus8471	aedes aegypti annexin partial mrna	193	gi|157129013|ref|XM_001655196.1|Aedes aegypti annexin partial mRNA	XM_001655196	2.26037e-09	80	71.6177	77	62
Sg_CNS_NA4Plus33089	aedes aegypti elongase partial mrna	1370	gi|157115493|ref|XM_001658182.1|Aedes aegypti elongase partial mRNA	XM_001658182	5.42032e-09	92	73.4211	50	46
Sg_CNS_NA4Plus5268	aedes aegypti myosin heavy nonmuscle or smooth muscle partial mrna	161	gi|153905358|dbj|AK281249.1|Gryllus bimaculatus mRNA, GBcontig28110	AK281249	7.70669e-08	85	66.2076	60	51
Sg_CNS_NA4Plus9631	aedes aegypti myosin heavy nonmuscle or smooth muscle partial mrna	210	gi|512902557|ref|XM_004925348.1|PREDICTED: Bombyx mori myosin heavy chain (Mhc), mRNA	XM_004925348	8.12109e-22	85	113.095	97	83
83158	aedes aegypti myosin light chain kinase partial mrna	163	gi|157109547|ref|XM_001650669.1|Aedes aegypti myosin light chain kinase partial mRNA	XM_001650669	7.37492e-08	77	66.2076	84	65
33478	aedes aegypti rhodopsin partial mrna	76	gi|1431579|emb|X80071.1|S.gregaria Lo1 mRNA	X80071	2.73535e-20	90	105.882	76	69
88425	aedes aegypti rhodopsin partial mrna	156	gi|1431579|emb|X80071.1|S.gregaria Lo1 mRNA	X80071	2.27804e-20	93	107.685	72	67
45692	aedes aegypti tropomyosin invertebrate partial mrna	99	gi|90820025|gb|DQ445532.1|Graphocephala atropunctata isolate WHGA0900 putative tropomyosin 1 mRNA, complete cds	DQ445532	1.85738e-18	83	100.472	93	78
14145	aedes aegypti troponin c partial mrna	108	gi|75708012|gb|DQ177456.1|Schistocerca gregaria clone DL18 microsatellite sequence	DQ177456	1.99846e-12	91	80.6345	58	53
45814	aedes aegypti troponin c partial mrna	251	gi|49532923|dbj|AB180453.1|Plutella xylostella mRNA for troponin C type IIIa-like protein, complete cds	AB180453	1.30982e-13	94	86.0446	55	52
46919	aedes aegypti troponin c partial mrna	164	gi|170065558|ref|XM_001867954.1|Culex quinquefasciatus troponin C, mRNA	XM_001867954	4.11057e-11	87	77.0278	62	54
46934	aedes aegypti troponin c partial mrna	127	gi|49532923|dbj|AB180453.1|Plutella xylostella mRNA for troponin C type IIIa-like protein, complete cds	AB180453	1.64787e-14	84	87.848	78	66
45658	aedes aegypti troponin i partial mrna	78	gi|237761921|emb|FM253357.1|Blattella germanica partial mRNA for troponin I (wupA gene), clone BG30026	FM253357	1.69193e-10	80	73.4211	78	63
101629	af003604schistocerca americana transcriptional repressor extra sex combs complete cds	129	gi|2352417|gb|AF003604.1|AF003604Schistocerca americana transcriptional repressor protein, extra sex combs (esc) mRNA, complete cds	AF003604	2.16105e-19	98	104.078	60	59
42087	af025848procambarus clarkii sarco endoplasmic reticulum ca2+-atpase complete cds	203	gi|2570842|gb|AF025848.1|AF025848Procambarus clarkii sarco/endoplasmic reticulum Ca2+-ATPase (SERCA) mRNA, complete cds	AF025848	7.88188e-09	85	69.8143	61	52
Sg_CNS_NA4Plus7702	af030340periplaneta americana p10 complete cds	183	gi|77415617|emb|AJ973431.1|Locusta migratoria partial mRNA for hypothetical protein (ORF17), clone lmigEST17	AJ973431	2.42409e-21	83	111.292	105	88
Sg_CNS_NA4Plus14982	af049136locusta migratoria ecdysone receptor complete cds	396	gi|4405798|gb|AF049136.1|AF049136Locusta migratoria ecdysone receptor mRNA, complete cds	AF049136	1.37803e-60	78	242.938	295	233
47467	af070962schistocerca gregaria chemosensory protein csp-sg2 (schi-4) partial cds	130	gi|3283933|gb|AF070962.1|AF070962Schistocerca gregaria chemosensory protein CSP-sg2 (schi-4) mRNA, partial cds	AF070962	3.94839e-16	95	93.2581	61	58
88102	af070962schistocerca gregaria chemosensory protein csp-sg2 (schi-4) partial cds	120	gi|3283933|gb|AF070962.1|AF070962Schistocerca gregaria chemosensory protein CSP-sg2 (schi-4) mRNA, partial cds	AF070962	2.76543e-30	97	140.146	82	80
88107	af070962schistocerca gregaria chemosensory protein csp-sg2 (schi-4) partial cds	87	gi|3283933|gb|AF070962.1|AF070962Schistocerca gregaria chemosensory protein CSP-sg2 (schi-4) mRNA, partial cds	AF070962	7.08024e-29	94	134.736	87	82
88144	af070962schistocerca gregaria chemosensory protein csp-sg2 (schi-4) partial cds	140	gi|3283933|gb|AF070962.1|AF070962Schistocerca gregaria chemosensory protein CSP-sg2 (schi-4) mRNA, partial cds	AF070962	1.97929e-20	98	107.685	62	61
88161	af070962schistocerca gregaria chemosensory protein csp-sg2 (schi-4) partial cds	94	gi|3283933|gb|AF070962.1|AF070962Schistocerca gregaria chemosensory protein CSP-sg2 (schi-4) mRNA, partial cds	AF070962	1.26738e-32	94	147.359	94	89
88164	af070962schistocerca gregaria chemosensory protein csp-sg2 (schi-4) partial cds	83	gi|3283933|gb|AF070962.1|AF070962Schistocerca gregaria chemosensory protein CSP-sg2 (schi-4) mRNA, partial cds	AF070962	2.78759e-27	95	129.325	81	77
88166	af070962schistocerca gregaria chemosensory protein csp-sg2 (schi-4) partial cds	153	gi|3283933|gb|AF070962.1|AF070962Schistocerca gregaria chemosensory protein CSP-sg2 (schi-4) mRNA, partial cds	AF070962	2.0793e-33	98	150.966	86	85
88194	af070962schistocerca gregaria chemosensory protein csp-sg2 (schi-4) partial cds	102	gi|3283933|gb|AF070962.1|AF070962Schistocerca gregaria chemosensory protein CSP-sg2 (schi-4) mRNA, partial cds	AF070962	1.41218e-26	98	127.522	73	72
Sg_CNS_NA4Plus11936	af070962schistocerca gregaria chemosensory protein csp-sg2 (schi-4) partial cds	282	gi|3283933|gb|AF070962.1|AF070962Schistocerca gregaria chemosensory protein CSP-sg2 (schi-4) mRNA, partial cds	AF070962	8.28539e-11	94	77.0278	52	49
Sg_CNS_NA4Plus34420	af070962schistocerca gregaria chemosensory protein csp-sg2 (schi-4) partial cds	1666	gi|3283933|gb|AF070962.1|AF070962Schistocerca gregaria chemosensory protein CSP-sg2 (schi-4) mRNA, partial cds	AF070962	3.00726e-13	100	87.848	48	48
Sg_CNS_NA4Plus5694	af070962schistocerca gregaria chemosensory protein csp-sg2 (schi-4) partial cds	164	gi|3283933|gb|AF070962.1|AF070962Schistocerca gregaria chemosensory protein CSP-sg2 (schi-4) mRNA, partial cds	AF070962	4.56795e-42	99	179.82	102	101
Sg_CNS_NA4Plus6183	af070962schistocerca gregaria chemosensory protein csp-sg2 (schi-4) partial cds	169	gi|311063282|gb|GU722576.1|Locusta migratoria clone LmigCSP1 hypothetical protein mRNA, complete cds	GU722576	7.66591e-21	89	109.488	83	74
Sg_CNS_NA4Plus7797	af070962schistocerca gregaria chemosensory protein csp-sg2 (schi-4) partial cds	185	gi|3283933|gb|AF070962.1|AF070962Schistocerca gregaria chemosensory protein CSP-sg2 (schi-4) mRNA, partial cds	AF070962	7.02592e-60	99	239.331	134	133
88091	af070963schistocerca gregaria chemosensory protein csp-sg3 (schi-5) partial cds	120	gi|3283935|gb|AF070963.1|AF070963Schistocerca gregaria chemosensory protein CSP-sg3 (schi-5) mRNA, partial cds	AF070963	7.92309e-31	98	141.949	81	80
88094	af070963schistocerca gregaria chemosensory protein csp-sg3 (schi-5) partial cds	135	gi|3283935|gb|AF070963.1|AF070963Schistocerca gregaria chemosensory protein CSP-sg3 (schi-5) mRNA, partial cds	AF070963	2.61917e-31	97	143.752	84	82
88101	af070963schistocerca gregaria chemosensory protein csp-sg3 (schi-5) partial cds	107	gi|3283935|gb|AF070963.1|AF070963Schistocerca gregaria chemosensory protein CSP-sg3 (schi-5) mRNA, partial cds	AF070963	2.24773e-24	94	120.309	76	72
88110	af070963schistocerca gregaria chemosensory protein csp-sg3 (schi-5) partial cds	78	gi|3283935|gb|AF070963.1|AF070963Schistocerca gregaria chemosensory protein CSP-sg3 (schi-5) mRNA, partial cds	AF070963	1.06678e-25	94	123.915	78	74
88111	af070963schistocerca gregaria chemosensory protein csp-sg3 (schi-5) partial cds	87	gi|3283935|gb|AF070963.1|AF070963Schistocerca gregaria chemosensory protein CSP-sg3 (schi-5) mRNA, partial cds	AF070963	7.08024e-29	94	134.736	87	82
88121	af070963schistocerca gregaria chemosensory protein csp-sg3 (schi-5) partial cds	99	gi|3283935|gb|AF070963.1|AF070963Schistocerca gregaria chemosensory protein CSP-sg3 (schi-5) mRNA, partial cds	AF070963	2.41595e-23	85	116.702	99	85
88122	af070963schistocerca gregaria chemosensory protein csp-sg3 (schi-5) partial cds	116	gi|3283935|gb|AF070963.1|AF070963Schistocerca gregaria chemosensory protein CSP-sg3 (schi-5) mRNA, partial cds	AF070963	1.66401e-26	96	127.522	78	75
88189	af070963schistocerca gregaria chemosensory protein csp-sg3 (schi-5) partial cds	94	gi|3283935|gb|AF070963.1|AF070963Schistocerca gregaria chemosensory protein CSP-sg3 (schi-5) mRNA, partial cds	AF070963	6.14889e-24	92	118.505	80	74
93339	af070963schistocerca gregaria chemosensory protein csp-sg3 (schi-5) partial cds	90	gi|3283935|gb|AF070963.1|AF070963Schistocerca gregaria chemosensory protein CSP-sg3 (schi-5) mRNA, partial cds	AF070963	2.44313e-22	87	113.095	90	79
Sg_CNS_NA4Plus13031	af070963schistocerca gregaria chemosensory protein csp-sg3 (schi-5) partial cds	324	gi|3283935|gb|AF070963.1|AF070963Schistocerca gregaria chemosensory protein CSP-sg3 (schi-5) mRNA, partial cds	AF070963	2.95406e-17	96	98.6682	59	57
Sg_CNS_NA4Plus35065	af070963schistocerca gregaria chemosensory protein csp-sg3 (schi-5) partial cds	1886	gi|3283935|gb|AF070963.1|AF070963Schistocerca gregaria chemosensory protein CSP-sg3 (schi-5) mRNA, partial cds	AF070963	2.13819e-09	95	75.2244	46	44
Sg_CNS_NA4Plus7182	af070963schistocerca gregaria chemosensory protein csp-sg3 (schi-5) partial cds	178	gi|3283935|gb|AF070963.1|AF070963Schistocerca gregaria chemosensory protein CSP-sg3 (schi-5) mRNA, partial cds	AF070963	7.13887e-28	98	132.932	76	75
Sg_CNS_NA4Plus7444	af070963schistocerca gregaria chemosensory protein csp-sg3 (schi-5) partial cds	181	gi|3283935|gb|AF070963.1|AF070963Schistocerca gregaria chemosensory protein CSP-sg3 (schi-5) mRNA, partial cds	AF070963	7.28759e-28	98	132.932	76	75
88103	af070964schistocerca gregaria chemosensory protein csp-sg4 (schi-10) partial cds	134	gi|3283937|gb|AF070964.1|AF070964Schistocerca gregaria chemosensory protein CSP-sg4 (schi-10) mRNA, partial cds	AF070964	3.60465e-23	100	116.702	64	64
88139	af070964schistocerca gregaria chemosensory protein csp-sg4 (schi-10) partial cds	90	gi|3283937|gb|AF070964.1|AF070964Schistocerca gregaria chemosensory protein CSP-sg4 (schi-10) mRNA, partial cds	AF070964	1.64617e-24	92	120.309	81	75
88180	af070964schistocerca gregaria chemosensory protein csp-sg4 (schi-10) partial cds	87	gi|3283937|gb|AF070964.1|AF070964Schistocerca gregaria chemosensory protein CSP-sg4 (schi-10) mRNA, partial cds	AF070964	7.08024e-29	94	134.736	87	82
108614	af070964schistocerca gregaria chemosensory protein csp-sg4 (schi-10) partial cds	128	gi|3283937|gb|AF070964.1|AF070964Schistocerca gregaria chemosensory protein CSP-sg4 (schi-10) mRNA, partial cds	AF070964	2.01744e-32	96	147.359	89	86
Sg_CNS_NA4Plus17018	af070964schistocerca gregaria chemosensory protein csp-sg4 (schi-10) partial cds	455	gi|3283937|gb|AF070964.1|AF070964Schistocerca gregaria chemosensory protein CSP-sg4 (schi-10) mRNA, partial cds	AF070964	1.14659e-49	90	206.87	155	140
Sg_CNS_NA4Plus7493	af070964schistocerca gregaria chemosensory protein csp-sg4 (schi-10) partial cds	181	gi|3283937|gb|AF070964.1|AF070964Schistocerca gregaria chemosensory protein CSP-sg4 (schi-10) mRNA, partial cds	AF070964	2.38022e-40	94	174.41	111	105
Sg_CNS_NA4Plus922	af070964schistocerca gregaria chemosensory protein csp-sg4 (schi-10) partial cds	343	gi|3283937|gb|AF070964.1|AF070964Schistocerca gregaria chemosensory protein CSP-sg4 (schi-10) mRNA, partial cds	AF070964	4.6642e-53	94	217.691	142	134
40517	af070965schistocerca gregaria chemosensory protein csp-sg5 (schi-13) partial cds	89	gi|311063286|gb|GU722578.1|Locusta migratoria clone LmigCSP3 hypothetical protein mRNA, complete cds	GU722578	1.24337e-19	86	104.078	87	75
88115	af070965schistocerca gregaria chemosensory protein csp-sg5 (schi-13) partial cds	178	gi|3283939|gb|AF070965.1|AF070965Schistocerca gregaria chemosensory protein CSP-sg5 (schi-13) mRNA, partial cds	AF070965	7.6561e-21	100	109.488	60	60
88123	af070965schistocerca gregaria chemosensory protein csp-sg5 (schi-13) partial cds	79	gi|3283939|gb|AF070965.1|AF070965Schistocerca gregaria chemosensory protein CSP-sg5 (schi-13) mRNA, partial cds	AF070965	1.61843e-23	92	116.702	79	73
88126	af070965schistocerca gregaria chemosensory protein csp-sg5 (schi-13) partial cds	94	gi|3283939|gb|AF070965.1|AF070965Schistocerca gregaria chemosensory protein CSP-sg5 (schi-13) mRNA, partial cds	AF070965	1.76169e-24	88	120.309	94	83
88132	af070965schistocerca gregaria chemosensory protein csp-sg5 (schi-13) partial cds	114	gi|3283939|gb|AF070965.1|AF070965Schistocerca gregaria chemosensory protein CSP-sg5 (schi-13) mRNA, partial cds	AF070965	5.73943e-26	98	125.719	72	71
88134	af070965schistocerca gregaria chemosensory protein csp-sg5 (schi-13) partial cds	101	gi|3283939|gb|AF070965.1|AF070965Schistocerca gregaria chemosensory protein CSP-sg5 (schi-13) mRNA, partial cds	AF070965	1.68511e-25	87	123.915	101	88
88162	af070965schistocerca gregaria chemosensory protein csp-sg5 (schi-13) partial cds	77	gi|3283939|gb|AF070965.1|AF070965Schistocerca gregaria chemosensory protein CSP-sg5 (schi-13) mRNA, partial cds	AF070965	2.98846e-26	96	125.719	77	74
93342	af070965schistocerca gregaria chemosensory protein csp-sg5 (schi-13) partial cds	174	gi|77415607|emb|AJ973426.1|Locusta migratoria mRNA for hypothetical protein (ORF12), clone lmigEST12	AJ973426	5.01534e-23	94	116.702	74	70
93345	af070965schistocerca gregaria chemosensory protein csp-sg5 (schi-13) partial cds	93	gi|3283939|gb|AF070965.1|AF070965Schistocerca gregaria chemosensory protein CSP-sg5 (schi-13) mRNA, partial cds	AF070965	1.85013e-30	94	140.146	90	85
93359	af070965schistocerca gregaria chemosensory protein csp-sg5 (schi-13) partial cds	94	gi|311063286|gb|GU722578.1|Locusta migratoria clone LmigCSP3 hypothetical protein mRNA, complete cds	GU722578	9.74362e-28	91	131.129	92	84
108634	af070965schistocerca gregaria chemosensory protein csp-sg5 (schi-13) partial cds	90	gi|77415607|emb|AJ973426.1|Locusta migratoria mRNA for hypothetical protein (ORF12), clone lmigEST12	AJ973426	4.41728e-19	86	102.275	84	73
108642	af070965schistocerca gregaria chemosensory protein csp-sg5 (schi-13) partial cds	136	gi|311063286|gb|GU722578.1|Locusta migratoria clone LmigCSP3 hypothetical protein mRNA, complete cds	GU722578	1.12473e-29	85	138.342	119	102
Sg_CNS_NA4Plus22645	af070965schistocerca gregaria chemosensory protein csp-sg5 (schi-13) partial cds	616	gi|3283939|gb|AF070965.1|AF070965Schistocerca gregaria chemosensory protein CSP-sg5 (schi-13) mRNA, partial cds	AF070965	5.92005e-36	100	161.786	89	89
Sg_CNS_NA4Plus30726	af070965schistocerca gregaria chemosensory protein csp-sg5 (schi-13) partial cds	1078	gi|3283939|gb|AF070965.1|AF070965Schistocerca gregaria chemosensory protein CSP-sg5 (schi-13) mRNA, partial cds	AF070965	3.71111e-92	99	349.336	196	195
Sg_CNS_NA4Plus36577	af070965schistocerca gregaria chemosensory protein csp-sg5 (schi-13) partial cds	2791	gi|3283939|gb|AF070965.1|AF070965Schistocerca gregaria chemosensory protein CSP-sg5 (schi-13) mRNA, partial cds	AF070965	1.52704e-19	100	109.488	60	60
Sg_CNS_NA4Plus9481	af070965schistocerca gregaria chemosensory protein csp-sg5 (schi-13) partial cds	207	gi|3283939|gb|AF070965.1|AF070965Schistocerca gregaria chemosensory protein CSP-sg5 (schi-13) mRNA, partial cds	AF070965	1.03731e-45	99	192.443	109	108
Sg_CNS_NA4Plus31663	af083951locusta migratoria sn-glycerol-3-phosphate dehydrogenase isoform 4 complete cds	1172	gi|4163990|gb|AF083951.1|AF083951Locusta migratoria sn-glycerol-3-phosphate dehydrogenase isoform 4 (Gpdh) mRNA, complete cds	AF083951	8.92814e-50	69	208.674	558	389
Sg_CNS_NA4Plus11636	af083952locusta migratoria sn-glycerol-3-phosphate dehydrogenase isoform 3a complete cds	268	gi|4163992|gb|AF083952.1|AF083952Locusta migratoria sn-glycerol-3-phosphate dehydrogenase isoform 3a (Gpdh) mRNA, complete cds	AF083952	9.48485e-10	76	73.4211	105	80
103627	af083953locusta migratoria sn-glycerol-3-phosphate dehydrogenase isoform 3b complete cds	1566	gi|4163994|gb|AF083953.1|AF083953Locusta migratoria sn-glycerol-3-phosphate dehydrogenase isoform 3b (Gpdh) mRNA, complete cds	AF083953	9.89161e-19	85	105.882	91	78
83035	af115315locusta migratoria vitellogenin a partial sequence	958	gi|5410341|gb|AF115315.1|AF115315Locusta migratoria vitellogenin A gene, partial sequence	AF115315	1.59882e-13	84	87.848	78	66
Sg_CNS_NA4Plus12901	af115315locusta migratoria vitellogenin a partial sequence	320	gi|5410341|gb|AF115315.1|AF115315Locusta migratoria vitellogenin A gene, partial sequence	AF115315	7.81712e-12	82	80.6345	84	69
Sg_CNS_NA4Plus19121	af115315locusta migratoria vitellogenin a partial sequence	509	gi|5410341|gb|AF115315.1|AF115315Locusta migratoria vitellogenin A gene, partial sequence	AF115315	1.9244e-09	78	73.4211	90	71
Sg_CNS_NA4Plus22962	af115315locusta migratoria vitellogenin a partial sequence	628	gi|5410341|gb|AF115315.1|AF115315Locusta migratoria vitellogenin A gene, partial sequence	AF115315	1.02811e-07	79	68.0109	84	67
Sg_CNS_NA4Plus33881	af115315locusta migratoria vitellogenin a partial sequence	1526	gi|5410341|gb|AF115315.1|AF115315Locusta migratoria vitellogenin A gene, partial sequence	AF115315	8.9859e-07	78	66.2076	76	60
Sg_CNS_NA4Plus34050	af115315locusta migratoria vitellogenin a partial sequence	1575	gi|5410341|gb|AF115315.1|AF115315Locusta migratoria vitellogenin A gene, partial sequence	AF115315	2.83926e-13	82	87.848	88	73
Sg_CNS_NA4Plus489	af115315locusta migratoria vitellogenin a partial sequence	1645	gi|5410341|gb|AF115315.1|AF115315Locusta migratoria vitellogenin A gene, partial sequence	AF115315	1.87332e-09	80	75.2244	83	67
Sg_CNS_NA4Plus8240	af115315locusta migratoria vitellogenin a partial sequence	190	gi|5410341|gb|AF115315.1|AF115315Locusta migratoria vitellogenin A gene, partial sequence	AF115315	2.22631e-09	79	71.6177	84	67
53827	af133520periplaneta americana troponin t complete cds	86	gi|4928473|gb|AF133520.1|AF133520Periplaneta americana troponin T (TnT) mRNA, complete cds	AF133520	3.84685e-13	81	82.4379	83	68
Sg_CNS_NA4Plus11425	af133520periplaneta americana troponin t complete cds	260	gi|4928473|gb|AF133520.1|AF133520Periplaneta americana troponin T (TnT) mRNA, complete cds	AF133520	6.61475e-18	91	100.472	70	64
1452	af133521libellula pulchella troponin t complete cds	159	gi|4928475|gb|AF133521.1|AF133521Libellula pulchella troponin T (TnT) mRNA, complete cds	AF133521	1.37955e-10	88	75.2244	59	52
28309	af133521libellula pulchella troponin t complete cds	91	gi|4928475|gb|AF133521.1|AF133521Libellula pulchella troponin T (TnT) mRNA, complete cds	AF133521	5.12854e-12	79	78.8312	91	72
48450	af133521libellula pulchella troponin t complete cds	164	gi|4928475|gb|AF133521.1|AF133521Libellula pulchella troponin T (TnT) mRNA, complete cds	AF133521	7.93527e-14	85	86.0446	77	66
53982	af133521libellula pulchella troponin t complete cds	97	gi|4928475|gb|AF133521.1|AF133521Libellula pulchella troponin T (TnT) mRNA, complete cds	AF133521	2.4063e-10	89	73.4211	55	49
Sg_CNS_NA4Plus259	af134904schistocerca gregaria semaphorin 2a complete cds	741	gi|4809150|gb|AF134904.1|AF134904Schistocerca gregaria semaphorin 2a mRNA, complete cds	AF134904	9.35995e-41	98	178.016	103	101
Sg_CNS_NA4Plus8289	af136372locusta migratoria rxr complete cds	190	gi|6007620|gb|AF136372.1|AF136372Locusta migratoria RXR (RXR) mRNA, complete cds	AF136372	1.8172e-48	85	201.46	171	147
Sg_CNS_NA4Plus33421	af201829schistocerca gregaria fringe partial cds	1425	gi|6573137|gb|AF201829.1|AF201829Schistocerca gregaria Fringe mRNA, partial cds	AF201829	1.51315e-22	88	118.505	90	80
Sg_CNS_NA4Plus17405	af227084chorthippus jucundus vitellin a partial sequence	464	gi|9965126|gb|AF227084.1|AF227084Chorthippus jucundus vitellin A gene, partial sequence	AF227084	2.41833e-20	73	109.488	180	132
Sg_CNS_NA4Plus22720	af227084chorthippus jucundus vitellin a partial sequence	619	gi|9965126|gb|AF227084.1|AF227084Chorthippus jucundus vitellin A gene, partial sequence	AF227084	7.74705e-22	76	114.899	156	119
Sg_CNS_NA4Plus27786	af227084chorthippus jucundus vitellin a partial sequence	857	gi|9965126|gb|AF227084.1|AF227084Chorthippus jucundus vitellin A gene, partial sequence	AF227084	1.85131e-12	77	84.2413	104	81
Sg_CNS_NA4Plus31192	af227084chorthippus jucundus vitellin a partial sequence	1121	gi|9965126|gb|AF227084.1|AF227084Chorthippus jucundus vitellin A gene, partial sequence	AF227084	3.63217e-10	81	77.0278	80	65
Sg_CNS_NA4Plus35312	af227084chorthippus jucundus vitellin a partial sequence	1983	gi|9965126|gb|AF227084.1|AF227084Chorthippus jucundus vitellin A gene, partial sequence	AF227084	3.14282e-20	75	111.292	163	123
Sg_CNS_NA4Plus14341	af227093eyprepocnemis plorans vitellin a partial sequence	374	gi|9965135|gb|AF227093.1|AF227093Eyprepocnemis plorans vitellin A gene, partial sequence	AF227093	3.46514e-17	81	98.6682	99	81
Sg_CNS_NA4Plus28830	af227093eyprepocnemis plorans vitellin a partial sequence	925	gi|9965135|gb|AF227093.1|AF227093Eyprepocnemis plorans vitellin A gene, partial sequence	AF227093	2.78429e-23	72	120.309	210	153
4783	af227108chorthippus parallelus 2 vitellin b partial sequence	144	gi|9965150|gb|AF227108.1|AF227108Chorthippus parallelus 2 vitellin B gene, partial sequence	AF227108	8.17994e-13	74	82.4379	132	98
16563	af227108chorthippus parallelus 2 vitellin b partial sequence	93	gi|9965150|gb|AF227108.1|AF227108Chorthippus parallelus 2 vitellin B gene, partial sequence	AF227108	8.40698e-16	82	91.4547	88	73
Sg_CNS_NA4Plus25571	af227109chorthippus binotatus 1 vitellin b partial sequence	736	gi|9965151|gb|AF227109.1|AF227109Chorthippus binotatus 1 vitellin B gene, partial sequence	AF227109	3.70441e-14	78	89.6514	104	82
Sg_CNS_NA4Plus34943	af227109chorthippus binotatus 1 vitellin b partial sequence	1838	gi|9965151|gb|AF227109.1|AF227109Chorthippus binotatus 1 vitellin B gene, partial sequence	AF227109	3.31524e-51	77	214.084	277	215
3061	af227110chorthippus binotatus 2 vitellin b partial sequence	117	gi|9965152|gb|AF227110.1|AF227110Chorthippus binotatus 2 vitellin B gene, partial sequence	AF227110	3.04528e-23	86	116.702	97	84
Sg_CNS_NA4Plus16078	af227114eyprepocnemis plorans vitellin b partial sequence	429	gi|9965156|gb|AF227114.1|AF227114Eyprepocnemis plorans vitellin B gene, partial sequence	AF227114	8.87762e-13	71	84.2413	176	125
Sg_CNS_NA4Plus21361	af227115locusta migratoria vitellin b partial sequence	573	gi|9965157|gb|AF227115.1|AF227115Locusta migratoria vitellin B gene, partial sequence	AF227115	5.48115e-36	82	161.786	167	137
Sg_CNS_NA4Plus2275	af227115locusta migratoria vitellin b partial sequence	3856	gi|9965157|gb|AF227115.1|AF227115Locusta migratoria vitellin B gene, partial sequence	AF227115	7.38523e-38	81	170.803	177	145
Sg_CNS_NA4Plus26089	af227115locusta migratoria vitellin b partial sequence	762	gi|9965157|gb|AF227115.1|AF227115Locusta migratoria vitellin B gene, partial sequence	AF227115	1.17879e-39	82	174.41	174	144
Sg_CNS_NA4Plus35202	af227115locusta migratoria vitellin b partial sequence	1941	gi|9965157|gb|AF227115.1|AF227115Locusta migratoria vitellin B gene, partial sequence	AF227115	7.22521e-41	83	179.82	177	147
Sg_CNS_NA4Plus36102	af227115locusta migratoria vitellin b partial sequence	2393	gi|9965157|gb|AF227115.1|AF227115Locusta migratoria vitellin B gene, partial sequence	AF227115	3.78013e-39	82	174.41	174	144
Sg_CNS_NA4Plus37228	af227115locusta migratoria vitellin b partial sequence	3829	gi|9965157|gb|AF227115.1|AF227115Locusta migratoria vitellin B gene, partial sequence	AF227115	4.33419e-28	81	138.342	149	121
Sg_CNS_NA4Plus7997	af227115locusta migratoria vitellin b partial sequence	187	gi|9965157|gb|AF227115.1|AF227115Locusta migratoria vitellin B gene, partial sequence	AF227115	1.79074e-29	88	138.342	108	96
Sg_CNS_NA4Plus20645	af227116chorthippus jucundus vitellin b partial sequence	551	gi|9965158|gb|AF227116.1|AF227116Chorthippus jucundus vitellin B gene, partial sequence	AF227116	1.96068e-22	75	116.702	176	133
Sg_CNS_NA4Plus29187	af227116chorthippus jucundus vitellin b partial sequence	951	gi|9965158|gb|AF227116.1|AF227116Chorthippus jucundus vitellin B gene, partial sequence	AF227116	9.3684e-17	81	98.6682	99	81
Sg_CNS_NA4Plus31619	af227116chorthippus jucundus vitellin b partial sequence	1166	gi|9965158|gb|AF227116.1|AF227116Chorthippus jucundus vitellin B gene, partial sequence	AF227116	1.83373e-20	73	111.292	169	124
Sg_CNS_NA4Plus33540	af227116chorthippus jucundus vitellin b partial sequence	1449	gi|9965158|gb|AF227116.1|AF227116Chorthippus jucundus vitellin B gene, partial sequence	AF227116	1.75635e-15	81	95.0615	97	79
Sg_CNS_NA4Plus37072	af227116chorthippus jucundus vitellin b partial sequence	3475	gi|9965158|gb|AF227116.1|AF227116Chorthippus jucundus vitellin B gene, partial sequence	AF227116	2.64999e-11	78	82.4379	104	82
Sg_CNS_NA4Plus6654	af227116chorthippus jucundus vitellin b partial sequence	172	gi|9965158|gb|AF227116.1|AF227116Chorthippus jucundus vitellin B gene, partial sequence	AF227116	1.50692e-23	78	118.505	143	112
29814	af227119chorthippus binotatus vitellin b partial sequence	160	gi|9965161|gb|AF227119.1|AF227119Chorthippus binotatus vitellin B gene, partial sequence	AF227119	3.98329e-11	78	77.0278	92	72
41040	af227119chorthippus binotatus vitellin b partial sequence	232	gi|9965161|gb|AF227119.1|AF227119Chorthippus binotatus vitellin B gene, partial sequence	AF227119	8.04205e-35	77	156.376	191	148
68577	af227119chorthippus binotatus vitellin b partial sequence	489	gi|9965161|gb|AF227119.1|AF227119Chorthippus binotatus vitellin B gene, partial sequence	AF227119	4.06805e-49	77	205.067	262	202
72349	af227119chorthippus binotatus vitellin b partial sequence	143	gi|9965161|gb|AF227119.1|AF227119Chorthippus binotatus vitellin B gene, partial sequence	AF227119	3.44658e-11	79	77.0278	87	69
90690	af227119chorthippus binotatus vitellin b partial sequence	314	gi|9965161|gb|AF227119.1|AF227119Chorthippus binotatus vitellin B gene, partial sequence	AF227119	7.19391e-12	75	80.6345	112	85
90695	af227119chorthippus binotatus vitellin b partial sequence	180	gi|9965161|gb|AF227119.1|AF227119Chorthippus binotatus vitellin B gene, partial sequence	AF227119	8.85693e-14	82	86.0446	82	68
90696	af227119chorthippus binotatus vitellin b partial sequence	243	gi|9965161|gb|AF227119.1|AF227119Chorthippus binotatus vitellin B gene, partial sequence	AF227119	6.53372e-11	81	77.0278	77	63
90790	af227119chorthippus binotatus vitellin b partial sequence	257	gi|9965161|gb|AF227119.1|AF227119Chorthippus binotatus vitellin B gene, partial sequence	AF227119	1.7495e-37	79	165.393	193	153
90794	af227119chorthippus binotatus vitellin b partial sequence	195	gi|9965161|gb|AF227119.1|AF227119Chorthippus binotatus vitellin B gene, partial sequence	AF227119	6.15813e-29	77	136.539	173	134
90796	af227119chorthippus binotatus vitellin b partial sequence	101	gi|9965161|gb|AF227119.1|AF227119Chorthippus binotatus vitellin B gene, partial sequence	AF227119	1.29293e-20	83	107.685	99	83
90797	af227119chorthippus binotatus vitellin b partial sequence	180	gi|9965161|gb|AF227119.1|AF227119Chorthippus binotatus vitellin B gene, partial sequence	AF227119	8.28798e-27	79	129.325	144	115
90798	af227119chorthippus binotatus vitellin b partial sequence	132	gi|9965161|gb|AF227119.1|AF227119Chorthippus binotatus vitellin B gene, partial sequence	AF227119	1.50208e-21	81	111.292	116	94
90799	af227119chorthippus binotatus vitellin b partial sequence	232	gi|9965161|gb|AF227119.1|AF227119Chorthippus binotatus vitellin B gene, partial sequence	AF227119	1.11786e-26	77	129.325	161	125
90801	af227119chorthippus binotatus vitellin b partial sequence	166	gi|9965161|gb|AF227119.1|AF227119Chorthippus binotatus vitellin B gene, partial sequence	AF227119	1.55512e-16	78	95.0615	115	90
90803	af227119chorthippus binotatus vitellin b partial sequence	172	gi|9965161|gb|AF227119.1|AF227119Chorthippus binotatus vitellin B gene, partial sequence	AF227119	8.93841e-20	76	105.882	141	108
90805	af227119chorthippus binotatus vitellin b partial sequence	154	gi|9965161|gb|AF227119.1|AF227119Chorthippus binotatus vitellin B gene, partial sequence	AF227119	4.62253e-10	80	73.4211	78	63
90806	af227119chorthippus binotatus vitellin b partial sequence	152	gi|9965161|gb|AF227119.1|AF227119Chorthippus binotatus vitellin B gene, partial sequence	AF227119	3.06272e-12	79	80.6345	92	73
90808	af227119chorthippus binotatus vitellin b partial sequence	243	gi|9965161|gb|AF227119.1|AF227119Chorthippus binotatus vitellin B gene, partial sequence	AF227119	3.61051e-33	80	150.966	169	136
90809	af227119chorthippus binotatus vitellin b partial sequence	268	gi|9965161|gb|AF227119.1|AF227119Chorthippus binotatus vitellin B gene, partial sequence	AF227119	1.72127e-12	83	82.4379	78	65
90811	af227119chorthippus binotatus vitellin b partial sequence	163	gi|9965161|gb|AF227119.1|AF227119Chorthippus binotatus vitellin B gene, partial sequence	AF227119	1.87626e-15	74	91.4547	140	104
90812	af227119chorthippus binotatus vitellin b partial sequence	149	gi|9965161|gb|AF227119.1|AF227119Chorthippus binotatus vitellin B gene, partial sequence	AF227119	4.42992e-10	76	73.4211	98	75
90813	af227119chorthippus binotatus vitellin b partial sequence	169	gi|9965161|gb|AF227119.1|AF227119Chorthippus binotatus vitellin B gene, partial sequence	AF227119	5.92335e-22	81	113.095	117	95
90814	af227119chorthippus binotatus vitellin b partial sequence	139	gi|9965161|gb|AF227119.1|AF227119Chorthippus binotatus vitellin B gene, partial sequence	AF227119	2.23707e-13	81	84.2413	86	70
90815	af227119chorthippus binotatus vitellin b partial sequence	104	gi|9965161|gb|AF227119.1|AF227119Chorthippus binotatus vitellin B gene, partial sequence	AF227119	8.53626e-17	83	95.0615	87	73
90816	af227119chorthippus binotatus vitellin b partial sequence	168	gi|9965161|gb|AF227119.1|AF227119Chorthippus binotatus vitellin B gene, partial sequence	AF227119	8.72591e-20	82	105.882	103	85
90817	af227119chorthippus binotatus vitellin b partial sequence	101	gi|9965161|gb|AF227119.1|AF227119Chorthippus binotatus vitellin B gene, partial sequence	AF227119	2.84786e-16	83	93.2581	89	74
90818	af227119chorthippus binotatus vitellin b partial sequence	185	gi|9965161|gb|AF227119.1|AF227119Chorthippus binotatus vitellin B gene, partial sequence	AF227119	7.51255e-34	79	152.769	177	141
90819	af227119chorthippus binotatus vitellin b partial sequence	169	gi|9965161|gb|AF227119.1|AF227119Chorthippus binotatus vitellin B gene, partial sequence	AF227119	1.07165e-18	79	102.275	116	92
90820	af227119chorthippus binotatus vitellin b partial sequence	182	gi|9965161|gb|AF227119.1|AF227119Chorthippus binotatus vitellin B gene, partial sequence	AF227119	4.96573e-17	82	96.8649	96	79
90821	af227119chorthippus binotatus vitellin b partial sequence	182	gi|9965161|gb|AF227119.1|AF227119Chorthippus binotatus vitellin B gene, partial sequence	AF227119	4.96573e-17	80	96.8649	103	83
90824	af227119chorthippus binotatus vitellin b partial sequence	169	gi|9965161|gb|AF227119.1|AF227119Chorthippus binotatus vitellin B gene, partial sequence	AF227119	3.73804e-18	82	100.472	98	81
90825	af227119chorthippus binotatus vitellin b partial sequence	210	gi|9965161|gb|AF227119.1|AF227119Chorthippus binotatus vitellin B gene, partial sequence	AF227119	9.99099e-27	81	129.325	138	112
90826	af227119chorthippus binotatus vitellin b partial sequence	172	gi|9965161|gb|AF227119.1|AF227119Chorthippus binotatus vitellin B gene, partial sequence	AF227119	6.02265e-22	78	113.095	132	104
90828	af227119chorthippus binotatus vitellin b partial sequence	147	gi|9965161|gb|AF227119.1|AF227119Chorthippus binotatus vitellin B gene, partial sequence	AF227119	2.11e-20	82	107.685	104	86
90829	af227119chorthippus binotatus vitellin b partial sequence	162	gi|9965161|gb|AF227119.1|AF227119Chorthippus binotatus vitellin B gene, partial sequence	AF227119	3.54718e-18	81	100.472	103	84
90830	af227119chorthippus binotatus vitellin b partial sequence	183	gi|9965161|gb|AF227119.1|AF227119Chorthippus binotatus vitellin B gene, partial sequence	AF227119	6.50272e-22	81	113.095	115	94
90835	af227119chorthippus binotatus vitellin b partial sequence	261	gi|9965161|gb|AF227119.1|AF227119Chorthippus binotatus vitellin B gene, partial sequence	AF227119	7.09287e-30	78	140.146	174	137
90839	af227119chorthippus binotatus vitellin b partial sequence	137	gi|9965161|gb|AF227119.1|AF227119Chorthippus binotatus vitellin B gene, partial sequence	AF227119	1.29589e-22	81	114.899	116	95
90841	af227119chorthippus binotatus vitellin b partial sequence	162	gi|9965161|gb|AF227119.1|AF227119Chorthippus binotatus vitellin B gene, partial sequence	AF227119	1.5083e-16	87	95.0615	77	67
90843	af227119chorthippus binotatus vitellin b partial sequence	102	gi|9965161|gb|AF227119.1|AF227119Chorthippus binotatus vitellin B gene, partial sequence	AF227119	5.58967e-19	84	102.275	94	79
90861	af227119chorthippus binotatus vitellin b partial sequence	157	gi|9965161|gb|AF227119.1|AF227119Chorthippus binotatus vitellin B gene, partial sequence	AF227119	6.1617e-15	84	89.6514	79	67
90863	af227119chorthippus binotatus vitellin b partial sequence	100	gi|9965161|gb|AF227119.1|AF227119Chorthippus binotatus vitellin B gene, partial sequence	AF227119	5.07399e-13	78	82.4379	95	75
90869	af227119chorthippus binotatus vitellin b partial sequence	246	gi|9965161|gb|AF227119.1|AF227119Chorthippus binotatus vitellin B gene, partial sequence	AF227119	3.00643e-34	79	154.573	175	139
90871	af227119chorthippus binotatus vitellin b partial sequence	232	gi|9965161|gb|AF227119.1|AF227119Chorthippus binotatus vitellin B gene, partial sequence	AF227119	1.65759e-43	80	185.23	205	164
90873	af227119chorthippus binotatus vitellin b partial sequence	142	gi|9965161|gb|AF227119.1|AF227119Chorthippus binotatus vitellin B gene, partial sequence	AF227119	1.88876e-14	79	87.848	101	80
90879	af227119chorthippus binotatus vitellin b partial sequence	164	gi|9965161|gb|AF227119.1|AF227119Chorthippus binotatus vitellin B gene, partial sequence	AF227119	7.93368e-14	84	86.0446	77	65
90880	af227119chorthippus binotatus vitellin b partial sequence	135	gi|9965161|gb|AF227119.1|AF227119Chorthippus binotatus vitellin B gene, partial sequence	AF227119	5.7742e-08	75	66.2076	91	69
94596	af227119chorthippus binotatus vitellin b partial sequence	388	gi|9965161|gb|AF227119.1|AF227119Chorthippus binotatus vitellin B gene, partial sequence	AF227119	3.39199e-17	81	98.6682	102	83
94610	af227119chorthippus binotatus vitellin b partial sequence	206	gi|9965161|gb|AF227119.1|AF227119Chorthippus binotatus vitellin B gene, partial sequence	AF227119	7.0305e-16	77	93.2581	116	90
94627	af227119chorthippus binotatus vitellin b partial sequence	361	gi|9965161|gb|AF227119.1|AF227119Chorthippus binotatus vitellin B gene, partial sequence	AF227119	4.07459e-22	81	114.899	116	95
94678	af227119chorthippus binotatus vitellin b partial sequence	188	gi|9965161|gb|AF227119.1|AF227119Chorthippus binotatus vitellin B gene, partial sequence	AF227119	3.71724e-25	79	123.915	143	113
94679	af227119chorthippus binotatus vitellin b partial sequence	226	gi|9965161|gb|AF227119.1|AF227119Chorthippus binotatus vitellin B gene, partial sequence	AF227119	1.15719e-32	79	149.163	167	133
94680	af227119chorthippus binotatus vitellin b partial sequence	209	gi|9965161|gb|AF227119.1|AF227119Chorthippus binotatus vitellin B gene, partial sequence	AF227119	3.95628e-19	79	104.078	119	95
94681	af227119chorthippus binotatus vitellin b partial sequence	231	gi|9965161|gb|AF227119.1|AF227119Chorthippus binotatus vitellin B gene, partial sequence	AF227119	3.63576e-20	83	107.685	102	85
94742	af227119chorthippus binotatus vitellin b partial sequence	171	gi|9965161|gb|AF227119.1|AF227119Chorthippus binotatus vitellin B gene, partial sequence	AF227119	6.8644e-15	81	89.6514	92	75
94743	af227119chorthippus binotatus vitellin b partial sequence	138	gi|9965161|gb|AF227119.1|AF227119Chorthippus binotatus vitellin B gene, partial sequence	AF227119	1.81881e-14	79	87.848	98	78
94751	af227119chorthippus binotatus vitellin b partial sequence	162	gi|9965161|gb|AF227119.1|AF227119Chorthippus binotatus vitellin B gene, partial sequence	AF227119	8.34216e-20	77	105.882	136	105
94767	af227119chorthippus binotatus vitellin b partial sequence	172	gi|9965161|gb|AF227119.1|AF227119Chorthippus binotatus vitellin B gene, partial sequence	AF227119	4.63021e-17	79	96.8649	111	88
94819	af227119chorthippus binotatus vitellin b partial sequence	160	gi|9965161|gb|AF227119.1|AF227119Chorthippus binotatus vitellin B gene, partial sequence	AF227119	5.18223e-16	77	93.2581	116	90
94820	af227119chorthippus binotatus vitellin b partial sequence	198	gi|9965161|gb|AF227119.1|AF227119Chorthippus binotatus vitellin B gene, partial sequence	AF227119	3.95862e-25	79	123.915	143	113
94823	af227119chorthippus binotatus vitellin b partial sequence	372	gi|9965161|gb|AF227119.1|AF227119Chorthippus binotatus vitellin B gene, partial sequence	AF227119	1.67745e-14	80	89.6514	94	76
94853	af227119chorthippus binotatus vitellin b partial sequence	158	gi|9965161|gb|AF227119.1|AF227119Chorthippus binotatus vitellin B gene, partial sequence	AF227119	6.63368e-21	79	109.488	124	99
94866	af227119chorthippus binotatus vitellin b partial sequence	265	gi|9965161|gb|AF227119.1|AF227119Chorthippus binotatus vitellin B gene, partial sequence	AF227119	1.14456e-14	82	89.6514	89	73
94867	af227119chorthippus binotatus vitellin b partial sequence	197	gi|9965161|gb|AF227119.1|AF227119Chorthippus binotatus vitellin B gene, partial sequence	AF227119	1.05577e-19	83	105.882	98	82
94871	af227119chorthippus binotatus vitellin b partial sequence	227	gi|9965161|gb|AF227119.1|AF227119Chorthippus binotatus vitellin B gene, partial sequence	AF227119	2.24759e-16	77	95.0615	117	91
94875	af227119chorthippus binotatus vitellin b partial sequence	221	gi|9965161|gb|AF227119.1|AF227119Chorthippus binotatus vitellin B gene, partial sequence	AF227119	9.87644e-40	82	172.606	173	142
94881	af227119chorthippus binotatus vitellin b partial sequence	321	gi|9965161|gb|AF227119.1|AF227119Chorthippus binotatus vitellin B gene, partial sequence	AF227119	4.96445e-33	80	150.966	169	136
95065	af227119chorthippus binotatus vitellin b partial sequence	201	gi|9965161|gb|AF227119.1|AF227119Chorthippus binotatus vitellin B gene, partial sequence	AF227119	1.31775e-18	79	102.275	116	92
95066	af227119chorthippus binotatus vitellin b partial sequence	136	gi|9965161|gb|AF227119.1|AF227119Chorthippus binotatus vitellin B gene, partial sequence	AF227119	2.82668e-18	82	100.472	98	81
95067	af227119chorthippus binotatus vitellin b partial sequence	184	gi|9965161|gb|AF227119.1|AF227119Chorthippus binotatus vitellin B gene, partial sequence	AF227119	9.09958e-14	71	86.0446	162	116
95068	af227119chorthippus binotatus vitellin b partial sequence	135	gi|9965161|gb|AF227119.1|AF227119Chorthippus binotatus vitellin B gene, partial sequence	AF227119	9.14987e-12	82	78.8312	76	63
95069	af227119chorthippus binotatus vitellin b partial sequence	168	gi|9965161|gb|AF227119.1|AF227119Chorthippus binotatus vitellin B gene, partial sequence	AF227119	4.82924e-23	84	116.702	107	90
95071	af227119chorthippus binotatus vitellin b partial sequence	175	gi|9965161|gb|AF227119.1|AF227119Chorthippus binotatus vitellin B gene, partial sequence	AF227119	9.13272e-20	82	105.882	103	85
95072	af227119chorthippus binotatus vitellin b partial sequence	195	gi|9965161|gb|AF227119.1|AF227119Chorthippus binotatus vitellin B gene, partial sequence	AF227119	2.0131e-22	82	114.899	113	93
95075	af227119chorthippus binotatus vitellin b partial sequence	162	gi|9965161|gb|AF227119.1|AF227119Chorthippus binotatus vitellin B gene, partial sequence	AF227119	3.78734e-24	83	120.309	111	93
95076	af227119chorthippus binotatus vitellin b partial sequence	176	gi|9965161|gb|AF227119.1|AF227119Chorthippus binotatus vitellin B gene, partial sequence	AF227119	1.45745e-23	85	118.505	103	88
95077	af227119chorthippus binotatus vitellin b partial sequence	172	gi|9965161|gb|AF227119.1|AF227119Chorthippus binotatus vitellin B gene, partial sequence	AF227119	3.80071e-18	83	100.472	93	78
95079	af227119chorthippus binotatus vitellin b partial sequence	101	gi|9965161|gb|AF227119.1|AF227119Chorthippus binotatus vitellin B gene, partial sequence	AF227119	7.64186e-11	79	75.2244	86	68
95080	af227119chorthippus binotatus vitellin b partial sequence	155	gi|9965161|gb|AF227119.1|AF227119Chorthippus binotatus vitellin B gene, partial sequence	AF227119	3.58025e-24	84	120.309	106	90
95082	af227119chorthippus binotatus vitellin b partial sequence	191	gi|9965161|gb|AF227119.1|AF227119Chorthippus binotatus vitellin B gene, partial sequence	AF227119	3.11074e-26	77	127.522	158	123
95083	af227119chorthippus binotatus vitellin b partial sequence	183	gi|9965161|gb|AF227119.1|AF227119Chorthippus binotatus vitellin B gene, partial sequence	AF227119	2.12575e-15	81	91.4547	93	76
95084	af227119chorthippus binotatus vitellin b partial sequence	228	gi|9965161|gb|AF227119.1|AF227119Chorthippus binotatus vitellin B gene, partial sequence	AF227119	2.41226e-22	84	114.899	103	87
95087	af227119chorthippus binotatus vitellin b partial sequence	103	gi|9965161|gb|AF227119.1|AF227119Chorthippus binotatus vitellin B gene, partial sequence	AF227119	2.95472e-16	82	93.2581	91	75
95303	af227119chorthippus binotatus vitellin b partial sequence	144	gi|9965161|gb|AF227119.1|AF227119Chorthippus binotatus vitellin B gene, partial sequence	AF227119	1.5791e-15	81	91.4547	95	77
95336	af227119chorthippus binotatus vitellin b partial sequence	144	gi|9965161|gb|AF227119.1|AF227119Chorthippus binotatus vitellin B gene, partial sequence	AF227119	1.2962e-16	78	95.0615	112	88
95349	af227119chorthippus binotatus vitellin b partial sequence	202	gi|9965161|gb|AF227119.1|AF227119Chorthippus binotatus vitellin B gene, partial sequence	AF227119	1.61496e-17	78	98.6682	117	92
95410	af227119chorthippus binotatus vitellin b partial sequence	263	gi|9965161|gb|AF227119.1|AF227119Chorthippus binotatus vitellin B gene, partial sequence	AF227119	5.15241e-19	76	104.078	140	107
95429	af227119chorthippus binotatus vitellin b partial sequence	122	gi|9965161|gb|AF227119.1|AF227119Chorthippus binotatus vitellin B gene, partial sequence	AF227119	1.56647e-14	80	87.848	96	77
95447	af227119chorthippus binotatus vitellin b partial sequence	219	gi|9965161|gb|AF227119.1|AF227119Chorthippus binotatus vitellin B gene, partial sequence	AF227119	3.89098e-32	78	147.359	179	140
95510	af227119chorthippus binotatus vitellin b partial sequence	161	gi|9965161|gb|AF227119.1|AF227119Chorthippus binotatus vitellin B gene, partial sequence	AF227119	1.82313e-15	80	91.4547	98	79
95566	af227119chorthippus binotatus vitellin b partial sequence	166	gi|9965161|gb|AF227119.1|AF227119Chorthippus binotatus vitellin B gene, partial sequence	AF227119	8.59568e-20	80	105.882	116	93
95595	af227119chorthippus binotatus vitellin b partial sequence	141	gi|9965161|gb|AF227119.1|AF227119Chorthippus binotatus vitellin B gene, partial sequence	AF227119	1.1809e-10	81	75.2244	76	62
95609	af227119chorthippus binotatus vitellin b partial sequence	151	gi|9965161|gb|AF227119.1|AF227119Chorthippus binotatus vitellin B gene, partial sequence	AF227119	1.91641e-08	75	68.0109	95	72
95808	af227119chorthippus binotatus vitellin b partial sequence	291	gi|9965161|gb|AF227119.1|AF227119Chorthippus binotatus vitellin B gene, partial sequence	AF227119	4.1656e-08	75	68.0109	95	72
95847	af227119chorthippus binotatus vitellin b partial sequence	164	gi|9965161|gb|AF227119.1|AF227119Chorthippus binotatus vitellin B gene, partial sequence	AF227119	5.70874e-22	78	113.095	135	106
96134	af227119chorthippus binotatus vitellin b partial sequence	567	gi|9965161|gb|AF227119.1|AF227119Chorthippus binotatus vitellin B gene, partial sequence	AF227119	2.16818e-15	74	93.2581	145	108
97905	af227119chorthippus binotatus vitellin b partial sequence	854	gi|9965161|gb|AF227119.1|AF227119Chorthippus binotatus vitellin B gene, partial sequence	AF227119	1.84617e-37	76	167.196	231	176
98328	af227119chorthippus binotatus vitellin b partial sequence	271	gi|9965161|gb|AF227119.1|AF227119Chorthippus binotatus vitellin B gene, partial sequence	AF227119	3.84016e-08	71	68.0109	107	76
100369	af227119chorthippus binotatus vitellin b partial sequence	455	gi|9965161|gb|AF227119.1|AF227119Chorthippus binotatus vitellin B gene, partial sequence	AF227119	2.53754e-32	75	149.163	220	165
Sg_CNS_NA4Plus1019	af227119chorthippus binotatus vitellin b partial sequence	1253	gi|9965161|gb|AF227119.1|AF227119Chorthippus binotatus vitellin B gene, partial sequence	AF227119	4.07446e-10	79	77.0278	92	73
Sg_CNS_NA4Plus10367	af227119chorthippus binotatus vitellin b partial sequence	227	gi|9965161|gb|AF227119.1|AF227119Chorthippus binotatus vitellin B gene, partial sequence	AF227119	1.21931e-38	79	169	193	154
Sg_CNS_NA4Plus10403	af227119chorthippus binotatus vitellin b partial sequence	228	gi|9965161|gb|AF227119.1|AF227119Chorthippus binotatus vitellin B gene, partial sequence	AF227119	7.88e-29	95	136.539	87	83
Sg_CNS_NA4Plus10951	af227119chorthippus binotatus vitellin b partial sequence	243	gi|9965161|gb|AF227119.1|AF227119Chorthippus binotatus vitellin B gene, partial sequence	AF227119	7.9469e-42	80	179.82	192	155
Sg_CNS_NA4Plus11071	af227119chorthippus binotatus vitellin b partial sequence	247	gi|9965161|gb|AF227119.1|AF227119Chorthippus binotatus vitellin B gene, partial sequence	AF227119	1.19641e-58	81	235.724	230	187
Sg_CNS_NA4Plus11429	af227119chorthippus binotatus vitellin b partial sequence	260	gi|9965161|gb|AF227119.1|AF227119Chorthippus binotatus vitellin B gene, partial sequence	AF227119	6.48137e-62	81	246.544	255	209
Sg_CNS_NA4Plus11603	af227119chorthippus binotatus vitellin b partial sequence	267	gi|9965161|gb|AF227119.1|AF227119Chorthippus binotatus vitellin B gene, partial sequence	AF227119	5.23437e-51	77	210.477	253	195
Sg_CNS_NA4Plus11684	af227119chorthippus binotatus vitellin b partial sequence	270	gi|9965161|gb|AF227119.1|AF227119Chorthippus binotatus vitellin B gene, partial sequence	AF227119	4.06409e-27	81	131.129	137	112
Sg_CNS_NA4Plus12237	af227119chorthippus binotatus vitellin b partial sequence	294	gi|9965161|gb|AF227119.1|AF227119Chorthippus binotatus vitellin B gene, partial sequence	AF227119	3.62291e-34	81	154.573	155	127
Sg_CNS_NA4Plus12335	af227119chorthippus binotatus vitellin b partial sequence	298	gi|9965161|gb|AF227119.1|AF227119Chorthippus binotatus vitellin B gene, partial sequence	AF227119	4.78098e-58	81	233.921	237	194
Sg_CNS_NA4Plus12466	af227119chorthippus binotatus vitellin b partial sequence	303	gi|9965161|gb|AF227119.1|AF227119Chorthippus binotatus vitellin B gene, partial sequence	AF227119	7.33138e-69	82	269.988	256	210
Sg_CNS_NA4Plus12934	af227119chorthippus binotatus vitellin b partial sequence	321	gi|9965161|gb|AF227119.1|AF227119Chorthippus binotatus vitellin B gene, partial sequence	AF227119	8.40808e-18	76	100.472	142	108
Sg_CNS_NA4Plus12949	af227119chorthippus binotatus vitellin b partial sequence	321	gi|9965161|gb|AF227119.1|AF227119Chorthippus binotatus vitellin B gene, partial sequence	AF227119	2.74862e-11	97	78.8312	46	45
Sg_CNS_NA4Plus13049	af227119chorthippus binotatus vitellin b partial sequence	325	gi|9965161|gb|AF227119.1|AF227119Chorthippus binotatus vitellin B gene, partial sequence	AF227119	1.03463e-16	72	96.8649	173	126
Sg_CNS_NA4Plus13859	af227119chorthippus binotatus vitellin b partial sequence	357	gi|9965161|gb|AF227119.1|AF227119Chorthippus binotatus vitellin B gene, partial sequence	AF227119	8.12933e-69	81	269.988	282	229
Sg_CNS_NA4Plus14242	af227119chorthippus binotatus vitellin b partial sequence	371	gi|9965161|gb|AF227119.1|AF227119Chorthippus binotatus vitellin B gene, partial sequence	AF227119	2.32309e-19	71	105.882	221	159
Sg_CNS_NA4Plus14769	af227119chorthippus binotatus vitellin b partial sequence	389	gi|9965161|gb|AF227119.1|AF227119Chorthippus binotatus vitellin B gene, partial sequence	AF227119	8.00105e-13	89	84.2413	66	59
Sg_CNS_NA4Plus14892	af227119chorthippus binotatus vitellin b partial sequence	393	gi|9965161|gb|AF227119.1|AF227119Chorthippus binotatus vitellin B gene, partial sequence	AF227119	7.57168e-26	70	127.522	272	192
Sg_CNS_NA4Plus1567	af227119chorthippus binotatus vitellin b partial sequence	1323	gi|9965161|gb|AF227119.1|AF227119Chorthippus binotatus vitellin B gene, partial sequence	AF227119	2.37196e-32	68	150.966	402	277
Sg_CNS_NA4Plus15723	af227119chorthippus binotatus vitellin b partial sequence	419	gi|9965161|gb|AF227119.1|AF227119Chorthippus binotatus vitellin B gene, partial sequence	AF227119	1.90063e-65	81	259.168	255	208
Sg_CNS_NA4Plus16614	af227119chorthippus binotatus vitellin b partial sequence	444	gi|9965161|gb|AF227119.1|AF227119Chorthippus binotatus vitellin B gene, partial sequence	AF227119	1.55195e-41	76	179.82	237	182
Sg_CNS_NA4Plus16783	af227119chorthippus binotatus vitellin b partial sequence	449	gi|9965161|gb|AF227119.1|AF227119Chorthippus binotatus vitellin B gene, partial sequence	AF227119	2.49377e-07	77	66.2076	81	63
Sg_CNS_NA4Plus17033	af227119chorthippus binotatus vitellin b partial sequence	455	gi|9965161|gb|AF227119.1|AF227119Chorthippus binotatus vitellin B gene, partial sequence	AF227119	3.99494e-87	79	331.303	349	279
Sg_CNS_NA4Plus17842	af227119chorthippus binotatus vitellin b partial sequence	474	gi|9965161|gb|AF227119.1|AF227119Chorthippus binotatus vitellin B gene, partial sequence	AF227119	1.56369e-73	75	286.219	383	290
Sg_CNS_NA4Plus19053	af227119chorthippus binotatus vitellin b partial sequence	507	gi|9965161|gb|AF227119.1|AF227119Chorthippus binotatus vitellin B gene, partial sequence	AF227119	1.57297e-10	87	77.0278	62	54
Sg_CNS_NA4Plus20345	af227119chorthippus binotatus vitellin b partial sequence	543	gi|9965161|gb|AF227119.1|AF227119Chorthippus binotatus vitellin B gene, partial sequence	AF227119	1.80783e-16	75	96.8649	133	101
Sg_CNS_NA4Plus2055	af227119chorthippus binotatus vitellin b partial sequence	2553	gi|9965161|gb|AF227119.1|AF227119Chorthippus binotatus vitellin B gene, partial sequence	AF227119	1.72776e-37	75	169	242	182
Sg_CNS_NA4Plus21169	af227119chorthippus binotatus vitellin b partial sequence	567	gi|9965161|gb|AF227119.1|AF227119Chorthippus binotatus vitellin B gene, partial sequence	AF227119	1.77178e-29	78	140.146	173	135
Sg_CNS_NA4Plus21796	af227119chorthippus binotatus vitellin b partial sequence	585	gi|9965161|gb|AF227119.1|AF227119Chorthippus binotatus vitellin B gene, partial sequence	AF227119	6.8206e-54	81	221.297	219	178
Sg_CNS_NA4Plus22773	af227119chorthippus binotatus vitellin b partial sequence	621	gi|9965161|gb|AF227119.1|AF227119Chorthippus binotatus vitellin B gene, partial sequence	AF227119	1.31522e-31	67	147.359	373	251
Sg_CNS_NA4Plus23659	af227119chorthippus binotatus vitellin b partial sequence	654	gi|9965161|gb|AF227119.1|AF227119Chorthippus binotatus vitellin B gene, partial sequence	AF227119	3.49189e-20	75	109.488	149	112
Sg_CNS_NA4Plus24590	af227119chorthippus binotatus vitellin b partial sequence	692	gi|9965161|gb|AF227119.1|AF227119Chorthippus binotatus vitellin B gene, partial sequence	AF227119	5.50109e-18	69	102.275	277	193
Sg_CNS_NA4Plus25040	af227119chorthippus binotatus vitellin b partial sequence	712	gi|9965161|gb|AF227119.1|AF227119Chorthippus binotatus vitellin B gene, partial sequence	AF227119	6.48741e-30	95	141.949	88	84
Sg_CNS_NA4Plus25566	af227119chorthippus binotatus vitellin b partial sequence	736	gi|9965161|gb|AF227119.1|AF227119Chorthippus binotatus vitellin B gene, partial sequence	AF227119	2.05679e-17	72	100.472	216	156
Sg_CNS_NA4Plus25774	af227119chorthippus binotatus vitellin b partial sequence	746	gi|9965161|gb|AF227119.1|AF227119Chorthippus binotatus vitellin B gene, partial sequence	AF227119	3.08421e-15	67	93.2581	279	189
Sg_CNS_NA4Plus25941	af227119chorthippus binotatus vitellin b partial sequence	754	gi|9965161|gb|AF227119.1|AF227119Chorthippus binotatus vitellin B gene, partial sequence	AF227119	2.9186e-28	67	136.539	386	262
Sg_CNS_NA4Plus26743	af227119chorthippus binotatus vitellin b partial sequence	795	gi|9965161|gb|AF227119.1|AF227119Chorthippus binotatus vitellin B gene, partial sequence	AF227119	7.27751e-49	81	205.067	206	167
Sg_CNS_NA4Plus26770	af227119chorthippus binotatus vitellin b partial sequence	796	gi|9965161|gb|AF227119.1|AF227119Chorthippus binotatus vitellin B gene, partial sequence	AF227119	9.48692e-35	76	158.179	240	184
Sg_CNS_NA4Plus29733	af227119chorthippus binotatus vitellin b partial sequence	992	gi|9965161|gb|AF227119.1|AF227119Chorthippus binotatus vitellin B gene, partial sequence	AF227119	9.13258e-11	71	78.8312	157	112
Sg_CNS_NA4Plus30126	af227119chorthippus binotatus vitellin b partial sequence	1024	gi|9965161|gb|AF227119.1|AF227119Chorthippus binotatus vitellin B gene, partial sequence	AF227119	6.35967e-13	73	86.0446	152	111
Sg_CNS_NA4Plus30174	af227119chorthippus binotatus vitellin b partial sequence	1027	gi|9965161|gb|AF227119.1|AF227119Chorthippus binotatus vitellin B gene, partial sequence	AF227119	1.15335e-09	82	75.2244	80	66
Sg_CNS_NA4Plus30537	af227119chorthippus binotatus vitellin b partial sequence	1061	gi|9965161|gb|AF227119.1|AF227119Chorthippus binotatus vitellin B gene, partial sequence	AF227119	2.4684e-18	95	104.078	67	64
Sg_CNS_NA4Plus32602	af227119chorthippus binotatus vitellin b partial sequence	1298	gi|9965161|gb|AF227119.1|AF227119Chorthippus binotatus vitellin B gene, partial sequence	AF227119	2.33692e-13	85	87.848	80	68
Sg_CNS_NA4Plus32695	af227119chorthippus binotatus vitellin b partial sequence	1311	gi|9965161|gb|AF227119.1|AF227119Chorthippus binotatus vitellin B gene, partial sequence	AF227119	2.06126e-20	63	111.292	395	251
Sg_CNS_NA4Plus33489	af227119chorthippus binotatus vitellin b partial sequence	1439	gi|9965161|gb|AF227119.1|AF227119Chorthippus binotatus vitellin B gene, partial sequence	AF227119	1.74084e-53	81	221.297	221	180
Sg_CNS_NA4Plus33984	af227119chorthippus binotatus vitellin b partial sequence	1554	gi|9965161|gb|AF227119.1|AF227119Chorthippus binotatus vitellin B gene, partial sequence	AF227119	1.04273e-37	69	169	391	272
Sg_CNS_NA4Plus34081	af227119chorthippus binotatus vitellin b partial sequence	1582	gi|9965161|gb|AF227119.1|AF227119Chorthippus binotatus vitellin B gene, partial sequence	AF227119	5.50602e-16	72	96.8649	191	138
Sg_CNS_NA4Plus3415	af227119chorthippus binotatus vitellin b partial sequence	136	gi|9965161|gb|AF227119.1|AF227119Chorthippus binotatus vitellin B gene, partial sequence	AF227119	1.3569e-22	82	114.899	113	93
Sg_CNS_NA4Plus35106	af227119chorthippus binotatus vitellin b partial sequence	1899	gi|9965161|gb|AF227119.1|AF227119Chorthippus binotatus vitellin B gene, partial sequence	AF227119	1.12482e-44	70	192.443	369	261
Sg_CNS_NA4Plus35363	af227119chorthippus binotatus vitellin b partial sequence	2007	gi|9965161|gb|AF227119.1|AF227119Chorthippus binotatus vitellin B gene, partial sequence	AF227119	1.5436e-11	66	82.4379	368	244
Sg_CNS_NA4Plus35486	af227119chorthippus binotatus vitellin b partial sequence	2063	gi|9965161|gb|AF227119.1|AF227119Chorthippus binotatus vitellin B gene, partial sequence	AF227119	9.96262e-08	68	69.8143	172	118
Sg_CNS_NA4Plus35694	af227119chorthippus binotatus vitellin b partial sequence	2155	gi|9965161|gb|AF227119.1|AF227119Chorthippus binotatus vitellin B gene, partial sequence	AF227119	2.98402e-08	68	71.6177	239	163
Sg_CNS_NA4Plus3714	af227119chorthippus binotatus vitellin b partial sequence	144	gi|9965161|gb|AF227119.1|AF227119Chorthippus binotatus vitellin B gene, partial sequence	AF227119	8.10057e-07	84	62.6008	57	48
Sg_CNS_NA4Plus4384	af227119chorthippus binotatus vitellin b partial sequence	153	gi|9965161|gb|AF227119.1|AF227119Chorthippus binotatus vitellin B gene, partial sequence	AF227119	2.86222e-19	80	104.078	110	89
Sg_CNS_NA4Plus5310	af227119chorthippus binotatus vitellin b partial sequence	161	gi|9965161|gb|AF227119.1|AF227119Chorthippus binotatus vitellin B gene, partial sequence	AF227119	3.27119e-44	87	187.033	151	132
Sg_CNS_NA4Plus5645	af227119chorthippus binotatus vitellin b partial sequence	164	gi|9965161|gb|AF227119.1|AF227119Chorthippus binotatus vitellin B gene, partial sequence	AF227119	1.61972e-16	76	95.0615	147	112
Sg_CNS_NA4Plus5646	af227119chorthippus binotatus vitellin b partial sequence	164	gi|9965161|gb|AF227119.1|AF227119Chorthippus binotatus vitellin B gene, partial sequence	AF227119	2.25145e-08	79	68.0109	79	63
Sg_CNS_NA4Plus5754	af227119chorthippus binotatus vitellin b partial sequence	165	gi|9965161|gb|AF227119.1|AF227119Chorthippus binotatus vitellin B gene, partial sequence	AF227119	9.01937e-39	84	169	151	128
Sg_CNS_NA4Plus6229	af227119chorthippus binotatus vitellin b partial sequence	169	gi|9965161|gb|AF227119.1|AF227119Chorthippus binotatus vitellin B gene, partial sequence	AF227119	1.21475e-24	85	122.112	105	90
Sg_CNS_NA4Plus6922	af227119chorthippus binotatus vitellin b partial sequence	175	gi|9965161|gb|AF227119.1|AF227119Chorthippus binotatus vitellin B gene, partial sequence	AF227119	8.52326e-08	88	66.2076	51	45
Sg_CNS_NA4Plus7484	af227119chorthippus binotatus vitellin b partial sequence	181	gi|9965161|gb|AF227119.1|AF227119Chorthippus binotatus vitellin B gene, partial sequence	AF227119	2.08793e-28	87	134.736	109	95
Sg_CNS_NA4Plus8071	af227119chorthippus binotatus vitellin b partial sequence	188	gi|9965161|gb|AF227119.1|AF227119Chorthippus binotatus vitellin B gene, partial sequence	AF227119	5.13963e-49	88	203.264	157	139
Sg_CNS_NA4Plus8500	af227119chorthippus binotatus vitellin b partial sequence	193	gi|9965161|gb|AF227119.1|AF227119Chorthippus binotatus vitellin B gene, partial sequence	AF227119	2.9489e-33	79	150.966	157	125
Sg_CNS_NA4Plus8528	af227119chorthippus binotatus vitellin b partial sequence	193	gi|9965161|gb|AF227119.1|AF227119Chorthippus binotatus vitellin B gene, partial sequence	AF227119	2.93753e-33	79	150.966	158	125
Sg_CNS_NA4Plus8869	af227119chorthippus binotatus vitellin b partial sequence	198	gi|9965161|gb|AF227119.1|AF227119Chorthippus binotatus vitellin B gene, partial sequence	AF227119	5.1263e-43	79	183.427	207	164
1994	af227122euchorthippus declivus vitellin b partial sequence	166	gi|9965164|gb|AF227122.1|AF227122Euchorthippus declivus vitellin B gene, partial sequence	AF227122	3.42607e-12	89	80.6345	59	53
12887	af227122euchorthippus declivus vitellin b partial sequence	1055	gi|9965164|gb|AF227122.1|AF227122Euchorthippus declivus vitellin B gene, partial sequence	AF227122	6.58578e-19	75	105.882	153	116
18026	af227122euchorthippus declivus vitellin b partial sequence	405	gi|9965164|gb|AF227122.1|AF227122Euchorthippus declivus vitellin B gene, partial sequence	AF227122	3.3299e-11	88	78.8312	61	54
39552	af227122euchorthippus declivus vitellin b partial sequence	957	gi|9965164|gb|AF227122.1|AF227122Euchorthippus declivus vitellin B gene, partial sequence	AF227122	1.70522e-19	76	107.685	142	109
48078	af227122euchorthippus declivus vitellin b partial sequence	1127	gi|9965164|gb|AF227122.1|AF227122Euchorthippus declivus vitellin B gene, partial sequence	AF227122	7.52899e-25	86	125.719	104	90
67580	af227122euchorthippus declivus vitellin b partial sequence	565	gi|9965164|gb|AF227122.1|AF227122Euchorthippus declivus vitellin B gene, partial sequence	AF227122	1.77349e-16	84	96.8649	86	73
68130	af227122euchorthippus declivus vitellin b partial sequence	1587	gi|9965164|gb|AF227122.1|AF227122Euchorthippus declivus vitellin B gene, partial sequence	AF227122	5.19436e-16	85	96.8649	83	71
77801	af227122euchorthippus declivus vitellin b partial sequence	283	gi|9965164|gb|AF227122.1|AF227122Euchorthippus declivus vitellin B gene, partial sequence	AF227122	2.54438e-23	90	118.505	85	77
109073	af227122euchorthippus declivus vitellin b partial sequence	376	gi|9965164|gb|AF227122.1|AF227122Euchorthippus declivus vitellin B gene, partial sequence	AF227122	6.75971e-07	69	64.4042	151	105
Sg_CNS_NA4Plus10106	af227122euchorthippus declivus vitellin b partial sequence	221	gi|9965164|gb|AF227122.1|AF227122Euchorthippus declivus vitellin B gene, partial sequence	AF227122	5.44711e-18	74	100.472	168	125
Sg_CNS_NA4Plus1013	af227122euchorthippus declivus vitellin b partial sequence	1529	gi|9965164|gb|AF227122.1|AF227122Euchorthippus declivus vitellin B gene, partial sequence	AF227122	9.03089e-26	75	129.325	174	132
Sg_CNS_NA4Plus10416	af227122euchorthippus declivus vitellin b partial sequence	228	gi|9965164|gb|AF227122.1|AF227122Euchorthippus declivus vitellin B gene, partial sequence	AF227122	1.72899e-24	78	122.112	150	118
Sg_CNS_NA4Plus10716	af227122euchorthippus declivus vitellin b partial sequence	236	gi|9965164|gb|AF227122.1|AF227122Euchorthippus declivus vitellin B gene, partial sequence	AF227122	4.53896e-32	79	147.359	174	138
Sg_CNS_NA4Plus10766	af227122euchorthippus declivus vitellin b partial sequence	237	gi|9965164|gb|AF227122.1|AF227122Euchorthippus declivus vitellin B gene, partial sequence	AF227122	7.72448e-23	84	116.702	104	88
Sg_CNS_NA4Plus1085	af227122euchorthippus declivus vitellin b partial sequence	974	gi|9965164|gb|AF227122.1|AF227122Euchorthippus declivus vitellin B gene, partial sequence	AF227122	9.56711e-17	80	98.6682	104	84
Sg_CNS_NA4Plus11338	af227122euchorthippus declivus vitellin b partial sequence	257	gi|9965164|gb|AF227122.1|AF227122Euchorthippus declivus vitellin B gene, partial sequence	AF227122	1.86824e-37	81	165.393	174	142
Sg_CNS_NA4Plus11368	af227122euchorthippus declivus vitellin b partial sequence	258	gi|9965164|gb|AF227122.1|AF227122Euchorthippus declivus vitellin B gene, partial sequence	AF227122	4.7024e-07	74	64.4042	102	76
Sg_CNS_NA4Plus12080	af227122euchorthippus declivus vitellin b partial sequence	288	gi|9965164|gb|AF227122.1|AF227122Euchorthippus declivus vitellin B gene, partial sequence	AF227122	5.01163e-20	85	107.685	94	80
Sg_CNS_NA4Plus12327	af227122euchorthippus declivus vitellin b partial sequence	298	gi|9965164|gb|AF227122.1|AF227122Euchorthippus declivus vitellin B gene, partial sequence	AF227122	1.49261e-20	83	109.488	104	87
Sg_CNS_NA4Plus1309	af227122euchorthippus declivus vitellin b partial sequence	1003	gi|9965164|gb|AF227122.1|AF227122Euchorthippus declivus vitellin B gene, partial sequence	AF227122	1.46254e-33	80	154.573	173	139
Sg_CNS_NA4Plus13405	af227122euchorthippus declivus vitellin b partial sequence	339	gi|9965164|gb|AF227122.1|AF227122Euchorthippus declivus vitellin B gene, partial sequence	AF227122	2.09999e-38	82	169	171	141
Sg_CNS_NA4Plus13923	af227122euchorthippus declivus vitellin b partial sequence	359	gi|9965164|gb|AF227122.1|AF227122Euchorthippus declivus vitellin B gene, partial sequence	AF227122	5.62494e-27	79	131.129	153	121
Sg_CNS_NA4Plus14478	af227122euchorthippus declivus vitellin b partial sequence	379	gi|9965164|gb|AF227122.1|AF227122Euchorthippus declivus vitellin B gene, partial sequence	AF227122	1.14947e-10	91	77.0278	57	52
Sg_CNS_NA4Plus14999	af227122euchorthippus declivus vitellin b partial sequence	396	gi|9965164|gb|AF227122.1|AF227122Euchorthippus declivus vitellin B gene, partial sequence	AF227122	3.46941e-11	81	78.8312	81	66
Sg_CNS_NA4Plus15605	af227122euchorthippus declivus vitellin b partial sequence	415	gi|9965164|gb|AF227122.1|AF227122Euchorthippus declivus vitellin B gene, partial sequence	AF227122	1.04207e-30	79	143.752	172	136
Sg_CNS_NA4Plus15642	af227122euchorthippus declivus vitellin b partial sequence	416	gi|9965164|gb|AF227122.1|AF227122Euchorthippus declivus vitellin B gene, partial sequence	AF227122	9.12978e-19	89	104.078	77	69
Sg_CNS_NA4Plus1565	af227122euchorthippus declivus vitellin b partial sequence	2791	gi|9965164|gb|AF227122.1|AF227122Euchorthippus declivus vitellin B gene, partial sequence	AF227122	1.44014e-13	76	89.6514	125	95
Sg_CNS_NA4Plus15901	af227122euchorthippus declivus vitellin b partial sequence	423	gi|9965164|gb|AF227122.1|AF227122Euchorthippus declivus vitellin B gene, partial sequence	AF227122	3.24244e-37	82	165.393	169	139
Sg_CNS_NA4Plus16107	af227122euchorthippus declivus vitellin b partial sequence	430	gi|9965164|gb|AF227122.1|AF227122Euchorthippus declivus vitellin B gene, partial sequence	AF227122	4.90358e-16	84	95.0615	85	72
Sg_CNS_NA4Plus16245	af227122euchorthippus declivus vitellin b partial sequence	434	gi|9965164|gb|AF227122.1|AF227122Euchorthippus declivus vitellin B gene, partial sequence	AF227122	2.11251e-33	92	152.769	104	96
Sg_CNS_NA4Plus1680	af227122euchorthippus declivus vitellin b partial sequence	3252	gi|9965164|gb|AF227122.1|AF227122Euchorthippus declivus vitellin B gene, partial sequence	AF227122	1.37483e-20	84	113.095	107	90
Sg_CNS_NA4Plus1705	af227122euchorthippus declivus vitellin b partial sequence	1929	gi|9965164|gb|AF227122.1|AF227122Euchorthippus declivus vitellin B gene, partial sequence	AF227122	2.03303e-28	89	138.342	104	93
Sg_CNS_NA4Plus18102	af227122euchorthippus declivus vitellin b partial sequence	482	gi|9965164|gb|AF227122.1|AF227122Euchorthippus declivus vitellin B gene, partial sequence	AF227122	3.29058e-25	77	125.719	162	125
Sg_CNS_NA4Plus1826	af227122euchorthippus declivus vitellin b partial sequence	4245	gi|9965164|gb|AF227122.1|AF227122Euchorthippus declivus vitellin B gene, partial sequence	AF227122	1.57109e-21	85	116.702	102	87
Sg_CNS_NA4Plus19224	af227122euchorthippus declivus vitellin b partial sequence	512	gi|9965164|gb|AF227122.1|AF227122Euchorthippus declivus vitellin B gene, partial sequence	AF227122	1.30993e-11	84	80.6345	72	61
Sg_CNS_NA4Plus19579	af227122euchorthippus declivus vitellin b partial sequence	521	gi|9965164|gb|AF227122.1|AF227122Euchorthippus declivus vitellin B gene, partial sequence	AF227122	2.57657e-14	85	89.6514	77	66
Sg_CNS_NA4Plus20012	af227122euchorthippus declivus vitellin b partial sequence	533	gi|9965164|gb|AF227122.1|AF227122Euchorthippus declivus vitellin B gene, partial sequence	AF227122	2.02205e-09	92	73.4211	50	46
Sg_CNS_NA4Plus20541	af227122euchorthippus declivus vitellin b partial sequence	549	gi|9965164|gb|AF227122.1|AF227122Euchorthippus declivus vitellin B gene, partial sequence	AF227122	1.01563e-19	82	107.685	104	86
Sg_CNS_NA4Plus20566	af227122euchorthippus declivus vitellin b partial sequence	549	gi|9965164|gb|AF227122.1|AF227122Euchorthippus declivus vitellin B gene, partial sequence	AF227122	1.71323e-10	72	77.0278	165	119
Sg_CNS_NA4Plus21185	af227122euchorthippus declivus vitellin b partial sequence	567	gi|9965164|gb|AF227122.1|AF227122Euchorthippus declivus vitellin B gene, partial sequence	AF227122	1.19487e-12	72	84.2413	159	115
Sg_CNS_NA4Plus2166	af227122euchorthippus declivus vitellin b partial sequence	4711	gi|9965164|gb|AF227122.1|AF227122Euchorthippus declivus vitellin B gene, partial sequence	AF227122	1.63305e-34	81	159.983	171	139
Sg_CNS_NA4Plus21723	af227122euchorthippus declivus vitellin b partial sequence	583	gi|9965164|gb|AF227122.1|AF227122Euchorthippus declivus vitellin B gene, partial sequence	AF227122	2.53702e-21	77	113.095	145	112
Sg_CNS_NA4Plus21847	af227122euchorthippus declivus vitellin b partial sequence	587	gi|9965164|gb|AF227122.1|AF227122Euchorthippus declivus vitellin B gene, partial sequence	AF227122	1.50914e-30	90	143.752	104	94
Sg_CNS_NA4Plus22041	af227122euchorthippus declivus vitellin b partial sequence	594	gi|9965164|gb|AF227122.1|AF227122Euchorthippus declivus vitellin B gene, partial sequence	AF227122	2.95295e-14	79	89.6514	99	79
Sg_CNS_NA4Plus22661	af227122euchorthippus declivus vitellin b partial sequence	616	gi|9965164|gb|AF227122.1|AF227122Euchorthippus declivus vitellin B gene, partial sequence	AF227122	2.51949e-15	72	93.2581	188	137
Sg_CNS_NA4Plus23309	af227122euchorthippus declivus vitellin b partial sequence	641	gi|9965164|gb|AF227122.1|AF227122Euchorthippus declivus vitellin B gene, partial sequence	AF227122	3.66725e-07	84	66.2076	59	50
Sg_CNS_NA4Plus23661	af227122euchorthippus declivus vitellin b partial sequence	654	gi|9965164|gb|AF227122.1|AF227122Euchorthippus declivus vitellin B gene, partial sequence	AF227122	5.90793e-30	78	141.949	178	140
Sg_CNS_NA4Plus23818	af227122euchorthippus declivus vitellin b partial sequence	660	gi|9965164|gb|AF227122.1|AF227122Euchorthippus declivus vitellin B gene, partial sequence	AF227122	2.08209e-29	78	140.146	172	135
Sg_CNS_NA4Plus25003	af227122euchorthippus declivus vitellin b partial sequence	710	gi|9965164|gb|AF227122.1|AF227122Euchorthippus declivus vitellin B gene, partial sequence	AF227122	2.56602e-22	84	116.702	104	88
Sg_CNS_NA4Plus25644	af227122euchorthippus declivus vitellin b partial sequence	739	gi|9965164|gb|AF227122.1|AF227122Euchorthippus declivus vitellin B gene, partial sequence	AF227122	3.0538e-15	84	93.2581	84	71
Sg_CNS_NA4Plus25928	af227122euchorthippus declivus vitellin b partial sequence	754	gi|9965164|gb|AF227122.1|AF227122Euchorthippus declivus vitellin B gene, partial sequence	AF227122	8.93597e-16	82	95.0615	96	79
Sg_CNS_NA4Plus27462	af227122euchorthippus declivus vitellin b partial sequence	837	gi|9965164|gb|AF227122.1|AF227122Euchorthippus declivus vitellin B gene, partial sequence	AF227122	4.85532e-07	75	66.2076	96	72
Sg_CNS_NA4Plus27603	af227122euchorthippus declivus vitellin b partial sequence	845	gi|9965164|gb|AF227122.1|AF227122Euchorthippus declivus vitellin B gene, partial sequence	AF227122	6.35393e-12	92	82.4379	55	51
Sg_CNS_NA4Plus27937	af227122euchorthippus declivus vitellin b partial sequence	866	gi|9965164|gb|AF227122.1|AF227122Euchorthippus declivus vitellin B gene, partial sequence	AF227122	2.76458e-29	78	140.146	172	135
Sg_CNS_NA4Plus28136	af227122euchorthippus declivus vitellin b partial sequence	877	gi|9965164|gb|AF227122.1|AF227122Euchorthippus declivus vitellin B gene, partial sequence	AF227122	4.15744e-27	91	132.932	93	85
Sg_CNS_NA4Plus28408	af227122euchorthippus declivus vitellin b partial sequence	895	gi|9965164|gb|AF227122.1|AF227122Euchorthippus declivus vitellin B gene, partial sequence	AF227122	3.72177e-34	93	156.376	104	97
Sg_CNS_NA4Plus28511	af227122euchorthippus declivus vitellin b partial sequence	901	gi|9965164|gb|AF227122.1|AF227122Euchorthippus declivus vitellin B gene, partial sequence	AF227122	1.8183e-25	80	127.522	141	114
Sg_CNS_NA4Plus28945	af227122euchorthippus declivus vitellin b partial sequence	932	gi|9965164|gb|AF227122.1|AF227122Euchorthippus declivus vitellin B gene, partial sequence	AF227122	2.6283e-17	80	100.472	105	85
Sg_CNS_NA4Plus29250	af227122euchorthippus declivus vitellin b partial sequence	957	gi|9965164|gb|AF227122.1|AF227122Euchorthippus declivus vitellin B gene, partial sequence	AF227122	2.2072e-37	82	167.196	173	143
Sg_CNS_NA4Plus29372	af227122euchorthippus declivus vitellin b partial sequence	966	gi|9965164|gb|AF227122.1|AF227122Euchorthippus declivus vitellin B gene, partial sequence	AF227122	4.32305e-21	86	113.095	92	80
Sg_CNS_NA4Plus29458	af227122euchorthippus declivus vitellin b partial sequence	972	gi|9965164|gb|AF227122.1|AF227122Euchorthippus declivus vitellin B gene, partial sequence	AF227122	2.11094e-12	74	84.2413	144	107
Sg_CNS_NA4Plus29817	af227122euchorthippus declivus vitellin b partial sequence	998	gi|9965164|gb|AF227122.1|AF227122Euchorthippus declivus vitellin B gene, partial sequence	AF227122	2.16964e-12	70	84.2413	177	125
Sg_CNS_NA4Plus29844	af227122euchorthippus declivus vitellin b partial sequence	1001	gi|9965164|gb|AF227122.1|AF227122Euchorthippus declivus vitellin B gene, partial sequence	AF227122	1.6653e-26	89	131.129	97	87
Sg_CNS_NA4Plus29848	af227122euchorthippus declivus vitellin b partial sequence	1001	gi|9965164|gb|AF227122.1|AF227122Euchorthippus declivus vitellin B gene, partial sequence	AF227122	2.64907e-30	90	143.752	104	94
Sg_CNS_NA4Plus30490	af227122euchorthippus declivus vitellin b partial sequence	1057	gi|9965164|gb|AF227122.1|AF227122Euchorthippus declivus vitellin B gene, partial sequence	AF227122	3.64589e-35	81	159.983	166	135
Sg_CNS_NA4Plus30846	af227122euchorthippus declivus vitellin b partial sequence	1088	gi|9965164|gb|AF227122.1|AF227122Euchorthippus declivus vitellin B gene, partial sequence	AF227122	7.72009e-25	86	125.719	104	90
Sg_CNS_NA4Plus31085	af227122euchorthippus declivus vitellin b partial sequence	1112	gi|9965164|gb|AF227122.1|AF227122Euchorthippus declivus vitellin B gene, partial sequence	AF227122	6.07073e-20	82	109.488	105	87
Sg_CNS_NA4Plus31185	af227122euchorthippus declivus vitellin b partial sequence	1120	gi|9965164|gb|AF227122.1|AF227122Euchorthippus declivus vitellin B gene, partial sequence	AF227122	4.12086e-22	84	116.702	104	88
Sg_CNS_NA4Plus31369	af227122euchorthippus declivus vitellin b partial sequence	1141	gi|9965164|gb|AF227122.1|AF227122Euchorthippus declivus vitellin B gene, partial sequence	AF227122	1.28616e-09	92	75.2244	51	47
Sg_CNS_NA4Plus31407	af227122euchorthippus declivus vitellin b partial sequence	1145	gi|9965164|gb|AF227122.1|AF227122Euchorthippus declivus vitellin B gene, partial sequence	AF227122	3.04478e-30	90	143.752	104	94
Sg_CNS_NA4Plus31445	af227122euchorthippus declivus vitellin b partial sequence	1149	gi|9965164|gb|AF227122.1|AF227122Euchorthippus declivus vitellin B gene, partial sequence	AF227122	2.05284e-13	79	87.848	99	79
Sg_CNS_NA4Plus32025	af227122euchorthippus declivus vitellin b partial sequence	1214	gi|9965164|gb|AF227122.1|AF227122Euchorthippus declivus vitellin B gene, partial sequence	AF227122	6.24385e-33	92	152.769	104	96
Sg_CNS_NA4Plus32760	af227122euchorthippus declivus vitellin b partial sequence	1318	gi|9965164|gb|AF227122.1|AF227122Euchorthippus declivus vitellin B gene, partial sequence	AF227122	5.22904e-09	78	73.4211	92	72
Sg_CNS_NA4Plus32912	af227122euchorthippus declivus vitellin b partial sequence	1345	gi|9965164|gb|AF227122.1|AF227122Euchorthippus declivus vitellin B gene, partial sequence	AF227122	1.85639e-08	79	71.6177	88	70
Sg_CNS_NA4Plus33066	af227122euchorthippus declivus vitellin b partial sequence	1366	gi|9965164|gb|AF227122.1|AF227122Euchorthippus declivus vitellin B gene, partial sequence	AF227122	1.27583e-10	77	78.8312	98	76
Sg_CNS_NA4Plus33147	af227122euchorthippus declivus vitellin b partial sequence	1378	gi|9965164|gb|AF227122.1|AF227122Euchorthippus declivus vitellin B gene, partial sequence	AF227122	5.46913e-28	87	136.539	108	95
Sg_CNS_NA4Plus33345	af227122euchorthippus declivus vitellin b partial sequence	1411	gi|9965164|gb|AF227122.1|AF227122Euchorthippus declivus vitellin B gene, partial sequence	AF227122	1.7157e-15	82	95.0615	97	80
Sg_CNS_NA4Plus33451	af227122euchorthippus declivus vitellin b partial sequence	1432	gi|9965164|gb|AF227122.1|AF227122Euchorthippus declivus vitellin B gene, partial sequence	AF227122	4.37398e-23	85	120.309	104	89
Sg_CNS_NA4Plus33815	af227122euchorthippus declivus vitellin b partial sequence	1509	gi|9965164|gb|AF227122.1|AF227122Euchorthippus declivus vitellin B gene, partial sequence	AF227122	6.82345e-21	85	113.095	100	85
Sg_CNS_NA4Plus34097	af227122euchorthippus declivus vitellin b partial sequence	1585	gi|9965164|gb|AF227122.1|AF227122Euchorthippus declivus vitellin B gene, partial sequence	AF227122	9.97444e-13	71	86.0446	173	124
Sg_CNS_NA4Plus34202	af227122euchorthippus declivus vitellin b partial sequence	1613	gi|9965164|gb|AF227122.1|AF227122Euchorthippus declivus vitellin B gene, partial sequence	AF227122	3.54439e-12	73	84.2413	140	103
Sg_CNS_NA4Plus35103	af227122euchorthippus declivus vitellin b partial sequence	1898	gi|9965164|gb|AF227122.1|AF227122Euchorthippus declivus vitellin B gene, partial sequence	AF227122	9.1938e-27	88	132.932	103	91
Sg_CNS_NA4Plus35144	af227122euchorthippus declivus vitellin b partial sequence	1918	gi|9965164|gb|AF227122.1|AF227122Euchorthippus declivus vitellin B gene, partial sequence	AF227122	1.20308e-12	70	86.0446	172	122
Sg_CNS_NA4Plus35390	af227122euchorthippus declivus vitellin b partial sequence	2020	gi|9965164|gb|AF227122.1|AF227122Euchorthippus declivus vitellin B gene, partial sequence	AF227122	3.43627e-32	80	150.966	171	137
Sg_CNS_NA4Plus35578	af227122euchorthippus declivus vitellin b partial sequence	2104	gi|9965164|gb|AF227122.1|AF227122Euchorthippus declivus vitellin B gene, partial sequence	AF227122	2.39042e-09	92	75.2244	51	47
Sg_CNS_NA4Plus35841	af227122euchorthippus declivus vitellin b partial sequence	2232	gi|9965164|gb|AF227122.1|AF227122Euchorthippus declivus vitellin B gene, partial sequence	AF227122	1.02683e-26	76	132.932	174	133
Sg_CNS_NA4Plus35855	af227122euchorthippus declivus vitellin b partial sequence	2237	gi|9965164|gb|AF227122.1|AF227122Euchorthippus declivus vitellin B gene, partial sequence	AF227122	3.77537e-07	74	68.0109	102	76
Sg_CNS_NA4Plus35862	af227122euchorthippus declivus vitellin b partial sequence	2243	gi|9965164|gb|AF227122.1|AF227122Euchorthippus declivus vitellin B gene, partial sequence	AF227122	7.30806e-10	77	77.0278	100	77
Sg_CNS_NA4Plus36130	af227122euchorthippus declivus vitellin b partial sequence	2408	gi|9965164|gb|AF227122.1|AF227122Euchorthippus declivus vitellin B gene, partial sequence	AF227122	6.48978e-11	79	80.6345	89	71
Sg_CNS_NA4Plus36376	af227122euchorthippus declivus vitellin b partial sequence	2616	gi|9965164|gb|AF227122.1|AF227122Euchorthippus declivus vitellin B gene, partial sequence	AF227122	1.17847e-07	76	69.8143	100	76
Sg_CNS_NA4Plus36493	af227122euchorthippus declivus vitellin b partial sequence	2706	gi|9965164|gb|AF227122.1|AF227122Euchorthippus declivus vitellin B gene, partial sequence	AF227122	1.93831e-24	86	125.719	104	90
Sg_CNS_NA4Plus36575	af227122euchorthippus declivus vitellin b partial sequence	2787	gi|9965164|gb|AF227122.1|AF227122Euchorthippus declivus vitellin B gene, partial sequence	AF227122	6.59738e-18	82	104.078	102	84
Sg_CNS_NA4Plus36670	af227122euchorthippus declivus vitellin b partial sequence	2881	gi|9965164|gb|AF227122.1|AF227122Euchorthippus declivus vitellin B gene, partial sequence	AF227122	2.05487e-11	77	82.4379	103	80
Sg_CNS_NA4Plus36919	af227122euchorthippus declivus vitellin b partial sequence	3216	gi|9965164|gb|AF227122.1|AF227122Euchorthippus declivus vitellin B gene, partial sequence	AF227122	5.39238e-26	76	131.129	171	130
Sg_CNS_NA4Plus3692	af227122euchorthippus declivus vitellin b partial sequence	143	gi|9965164|gb|AF227122.1|AF227122Euchorthippus declivus vitellin B gene, partial sequence	AF227122	8.57038e-13	77	82.4379	111	86
Sg_CNS_NA4Plus37044	af227122euchorthippus declivus vitellin b partial sequence	3411	gi|9965164|gb|AF227122.1|AF227122Euchorthippus declivus vitellin B gene, partial sequence	AF227122	2.00558e-12	78	86.0446	99	78
Sg_CNS_NA4Plus37083	af227122euchorthippus declivus vitellin b partial sequence	3494	gi|9965164|gb|AF227122.1|AF227122Euchorthippus declivus vitellin B gene, partial sequence	AF227122	5.86408e-26	76	131.129	171	130
Sg_CNS_NA4Plus37137	af227122euchorthippus declivus vitellin b partial sequence	3629	gi|9965164|gb|AF227122.1|AF227122Euchorthippus declivus vitellin B gene, partial sequence	AF227122	3.38008e-10	84	78.8312	75	63
Sg_CNS_NA4Plus37201	af227122euchorthippus declivus vitellin b partial sequence	3760	gi|9965164|gb|AF227122.1|AF227122Euchorthippus declivus vitellin B gene, partial sequence	AF227122	6.31543e-26	90	131.129	95	86
Sg_CNS_NA4Plus37266	af227122euchorthippus declivus vitellin b partial sequence	3944	gi|9965164|gb|AF227122.1|AF227122Euchorthippus declivus vitellin B gene, partial sequence	AF227122	3.2194e-36	81	165.393	174	141
Sg_CNS_NA4Plus37498	af227122euchorthippus declivus vitellin b partial sequence	4981	gi|9965164|gb|AF227122.1|AF227122Euchorthippus declivus vitellin B gene, partial sequence	AF227122	4.06611e-17	81	102.275	104	85
Sg_CNS_NA4Plus37532	af227122euchorthippus declivus vitellin b partial sequence	5297	gi|9965164|gb|AF227122.1|AF227122Euchorthippus declivus vitellin B gene, partial sequence	AF227122	1.83951e-15	87	96.8649	78	68
Sg_CNS_NA4Plus37612	af227122euchorthippus declivus vitellin b partial sequence	7051	gi|9965164|gb|AF227122.1|AF227122Euchorthippus declivus vitellin B gene, partial sequence	AF227122	2.29556e-28	81	140.146	156	127
Sg_CNS_NA4Plus6010	af227122euchorthippus declivus vitellin b partial sequence	167	gi|9965164|gb|AF227122.1|AF227122Euchorthippus declivus vitellin B gene, partial sequence	AF227122	2.99611e-13	91	84.2413	59	54
Sg_CNS_NA4Plus6053	af227122euchorthippus declivus vitellin b partial sequence	167	gi|9965164|gb|AF227122.1|AF227122Euchorthippus declivus vitellin B gene, partial sequence	AF227122	8.58399e-14	88	86.0446	69	61
Sg_CNS_NA4Plus6605	af227122euchorthippus declivus vitellin b partial sequence	172	gi|9965164|gb|AF227122.1|AF227122Euchorthippus declivus vitellin B gene, partial sequence	AF227122	2.10276e-15	79	91.4547	103	82
Sg_CNS_NA4Plus7524	af227122euchorthippus declivus vitellin b partial sequence	181	gi|9965164|gb|AF227122.1|AF227122Euchorthippus declivus vitellin B gene, partial sequence	AF227122	2.9135e-20	80	107.685	120	97
Sg_CNS_NA4Plus8286	af227122euchorthippus declivus vitellin b partial sequence	190	gi|9965164|gb|AF227122.1|AF227122Euchorthippus declivus vitellin B gene, partial sequence	AF227122	1.71007e-23	79	118.505	138	110
Sg_CNS_NA4Plus8571	af227122euchorthippus declivus vitellin b partial sequence	194	gi|9965164|gb|AF227122.1|AF227122Euchorthippus declivus vitellin B gene, partial sequence	AF227122	4.40409e-31	91	143.752	99	91
Sg_CNS_NA4Plus9025	af227122euchorthippus declivus vitellin b partial sequence	200	gi|9965164|gb|AF227122.1|AF227122Euchorthippus declivus vitellin B gene, partial sequence	AF227122	1.59008e-11	76	78.8312	104	80
Sg_CNS_NA4Plus9766	af227122euchorthippus declivus vitellin b partial sequence	213	gi|9965164|gb|AF227122.1|AF227122Euchorthippus declivus vitellin B gene, partial sequence	AF227122	7.24593e-10	92	73.4211	50	46
17327	af244980s1schistocerca gregaria muscle fatty acid binding protein exon 1	311	gi|13374273|gb|AF244980.1|AF244980S1Schistocerca gregaria muscle fatty acid binding protein (FABP) gene, exon 1	AF244980	4.49104e-08	97	68.0109	40	39
68332	af244980s1schistocerca gregaria muscle fatty acid binding protein exon 1	386	gi|13374273|gb|AF244980.1|AF244980S1Schistocerca gregaria muscle fatty acid binding protein (FABP) gene, exon 1	AF244980	6.09811e-14	71	87.848	198	141
68524	af244980s1schistocerca gregaria muscle fatty acid binding protein exon 1	173	gi|13374273|gb|AF244980.1|AF244980S1Schistocerca gregaria muscle fatty acid binding protein (FABP) gene, exon 1	AF244980	3.5855e-12	74	80.6345	119	89
68684	af244980s1schistocerca gregaria muscle fatty acid binding protein exon 1	166	gi|13374273|gb|AF244980.1|AF244980S1Schistocerca gregaria muscle fatty acid binding protein (FABP) gene, exon 1	AF244980	7.54492e-08	70	66.2076	139	98
Sg_CNS_NA4Plus10687	af244980s1schistocerca gregaria muscle fatty acid binding protein exon 1	235	gi|13374273|gb|AF244980.1|AF244980S1Schistocerca gregaria muscle fatty acid binding protein (FABP) gene, exon 1	AF244980	3.03506e-91	92	343.926	240	221
Sg_CNS_NA4Plus12057	af244980s1schistocerca gregaria muscle fatty acid binding protein exon 1	287	gi|13374273|gb|AF244980.1|AF244980S1Schistocerca gregaria muscle fatty acid binding protein (FABP) gene, exon 1	AF244980	1.41964e-96	89	361.96	275	247
Sg_CNS_NA4Plus128	af244980s1schistocerca gregaria muscle fatty acid binding protein exon 1	769	gi|13374273|gb|AF244980.1|AF244980S1Schistocerca gregaria muscle fatty acid binding protein (FABP) gene, exon 1	AF244980	0	93	827.229	553	517
Sg_CNS_NA4Plus13235	af244980s1schistocerca gregaria muscle fatty acid binding protein exon 1	332	gi|13374273|gb|AF244980.1|AF244980S1Schistocerca gregaria muscle fatty acid binding protein (FABP) gene, exon 1	AF244980	9.27335e-138	93	499.016	333	311
Sg_CNS_NA4Plus13736	af244980s1schistocerca gregaria muscle fatty acid binding protein exon 1	352	gi|13374273|gb|AF244980.1|AF244980S1Schistocerca gregaria muscle fatty acid binding protein (FABP) gene, exon 1	AF244980	3.45468e-137	91	497.213	355	325
Sg_CNS_NA4Plus14298	af244980s1schistocerca gregaria muscle fatty acid binding protein exon 1	373	gi|13374273|gb|AF244980.1|AF244980S1Schistocerca gregaria muscle fatty acid binding protein (FABP) gene, exon 1	AF244980	7.63942e-13	73	84.2413	147	108
Sg_CNS_NA4Plus14560	af244980s1schistocerca gregaria muscle fatty acid binding protein exon 1	382	gi|13374273|gb|AF244980.1|AF244980S1Schistocerca gregaria muscle fatty acid binding protein (FABP) gene, exon 1	AF244980	7.81259e-13	73	84.2413	151	111
Sg_CNS_NA4Plus16548	af244980s1schistocerca gregaria muscle fatty acid binding protein exon 1	442	gi|13374273|gb|AF244980.1|AF244980S1Schistocerca gregaria muscle fatty acid binding protein (FABP) gene, exon 1	AF244980	2.01232e-08	69	69.8143	188	131
Sg_CNS_NA4Plus16649	af244980s1schistocerca gregaria muscle fatty acid binding protein exon 1	445	gi|13374273|gb|AF244980.1|AF244980S1Schistocerca gregaria muscle fatty acid binding protein (FABP) gene, exon 1	AF244980	2.99271e-120	84	441.308	405	343
Sg_CNS_NA4Plus17080	af244980s1schistocerca gregaria muscle fatty acid binding protein exon 1	456	gi|13374273|gb|AF244980.1|AF244980S1Schistocerca gregaria muscle fatty acid binding protein (FABP) gene, exon 1	AF244980	8.80487e-121	95	443.112	282	268
Sg_CNS_NA4Plus20122	af244980s1schistocerca gregaria muscle fatty acid binding protein exon 1	537	gi|13374273|gb|AF244980.1|AF244980S1Schistocerca gregaria muscle fatty acid binding protein (FABP) gene, exon 1	AF244980	8.66715e-08	95	68.0109	42	40
Sg_CNS_NA4Plus21776	af244980s1schistocerca gregaria muscle fatty acid binding protein exon 1	585	gi|13374273|gb|AF244980.1|AF244980S1Schistocerca gregaria muscle fatty acid binding protein (FABP) gene, exon 1	AF244980	6.39939e-10	68	75.2244	221	151
Sg_CNS_NA4Plus25823	af244980s1schistocerca gregaria muscle fatty acid binding protein exon 1	749	gi|13374273|gb|AF244980.1|AF244980S1Schistocerca gregaria muscle fatty acid binding protein (FABP) gene, exon 1	AF244980	1.23824e-07	85	68.0109	57	49
Sg_CNS_NA4Plus26412	af244980s1schistocerca gregaria muscle fatty acid binding protein exon 1	779	gi|13374273|gb|AF244980.1|AF244980S1Schistocerca gregaria muscle fatty acid binding protein (FABP) gene, exon 1	AF244980	4.79012e-13	76	86.0446	122	93
Sg_CNS_NA4Plus26832	af244980s1schistocerca gregaria muscle fatty acid binding protein exon 1	800	gi|13374273|gb|AF244980.1|AF244980S1Schistocerca gregaria muscle fatty acid binding protein (FABP) gene, exon 1	AF244980	0	92	1086.91	746	691
Sg_CNS_NA4Plus29327	af244980s1schistocerca gregaria muscle fatty acid binding protein exon 1	962	gi|13374273|gb|AF244980.1|AF244980S1Schistocerca gregaria muscle fatty acid binding protein (FABP) gene, exon 1	AF244980	1.71423e-13	70	87.848	185	131
Sg_CNS_NA4Plus31896	af244980s1schistocerca gregaria muscle fatty acid binding protein exon 1	1199	gi|13374273|gb|AF244980.1|AF244980S1Schistocerca gregaria muscle fatty acid binding protein (FABP) gene, exon 1	AF244980	1.64773e-27	84	134.736	122	103
Sg_CNS_NA4Plus3450	af244980s1schistocerca gregaria muscle fatty acid binding protein exon 1	137	gi|13374273|gb|AF244980.1|AF244980S1Schistocerca gregaria muscle fatty acid binding protein (FABP) gene, exon 1	AF244980	7.58508e-07	81	62.6008	64	52
Sg_CNS_NA4Plus36076	af244980s1schistocerca gregaria muscle fatty acid binding protein exon 1	2380	gi|13374273|gb|AF244980.1|AF244980S1Schistocerca gregaria muscle fatty acid binding protein (FABP) gene, exon 1	AF244980	1.16401e-07	89	69.8143	55	49
Sg_CNS_NA4Plus6919	af244980s1schistocerca gregaria muscle fatty acid binding protein exon 1	175	gi|13374273|gb|AF244980.1|AF244980S1Schistocerca gregaria muscle fatty acid binding protein (FABP) gene, exon 1	AF244980	8.52326e-08	79	66.2076	74	59
2350	af244980s2schistocerca gregaria muscle fatty acid binding protein exons 2 and and complete cds	1958	gi|13374274|gb|AF244981.1|AF244980S2Schistocerca gregaria muscle fatty acid binding protein (FABP) gene, exons 2 and 3, and complete cds	AF244981	3.11769e-26	95	131.129	82	78
4154	af244980s2schistocerca gregaria muscle fatty acid binding protein exons 2 and and complete cds	415	gi|13374274|gb|AF244981.1|AF244980S2Schistocerca gregaria muscle fatty acid binding protein (FABP) gene, exons 2 and 3, and complete cds	AF244981	8.04282e-13	98	84.2413	51	50
5044	af244980s2schistocerca gregaria muscle fatty acid binding protein exons 2 and and complete cds	173	gi|13374274|gb|AF244981.1|AF244980S2Schistocerca gregaria muscle fatty acid binding protein (FABP) gene, exons 2 and 3, and complete cds	AF244981	7.9497e-08	97	66.2076	39	38
6020	af244980s2schistocerca gregaria muscle fatty acid binding protein exons 2 and and complete cds	172	gi|13374274|gb|AF244981.1|AF244980S2Schistocerca gregaria muscle fatty acid binding protein (FABP) gene, exons 2 and 3, and complete cds	AF244981	2.25991e-08	90	68.0109	50	45
12397	af244980s2schistocerca gregaria muscle fatty acid binding protein exons 2 and and complete cds	187	gi|13374274|gb|AF244981.1|AF244980S2Schistocerca gregaria muscle fatty acid binding protein (FABP) gene, exons 2 and 3, and complete cds	AF244981	3.03416e-07	95	64.4042	40	38
12795	af244980s2schistocerca gregaria muscle fatty acid binding protein exons 2 and and complete cds	165	gi|13374274|gb|AF244981.1|AF244980S2Schistocerca gregaria muscle fatty acid binding protein (FABP) gene, exons 2 and 3, and complete cds	AF244981	1.88018e-15	93	91.4547	60	56
18291	af244980s2schistocerca gregaria muscle fatty acid binding protein exons 2 and and complete cds	219	gi|13374274|gb|AF244981.1|AF244980S2Schistocerca gregaria muscle fatty acid binding protein (FABP) gene, exons 2 and 3, and complete cds	AF244981	2.99402e-08	95	68.0109	42	40
20599	af244980s2schistocerca gregaria muscle fatty acid binding protein exons 2 and and complete cds	241	gi|13374274|gb|AF244981.1|AF244980S2Schistocerca gregaria muscle fatty acid binding protein (FABP) gene, exons 2 and 3, and complete cds	AF244981	4.36005e-13	72	84.2413	175	126
21092	af244980s2schistocerca gregaria muscle fatty acid binding protein exons 2 and and complete cds	136	gi|13374274|gb|AF244981.1|AF244980S2Schistocerca gregaria muscle fatty acid binding protein (FABP) gene, exons 2 and 3, and complete cds	AF244981	7.10406e-07	100	62.6008	34	34
26337	af244980s2schistocerca gregaria muscle fatty acid binding protein exons 2 and and complete cds	256	gi|13374274|gb|AF244981.1|AF244980S2Schistocerca gregaria muscle fatty acid binding protein (FABP) gene, exons 2 and 3, and complete cds	AF244981	1.0303e-08	80	69.8143	76	61
46336	af244980s2schistocerca gregaria muscle fatty acid binding protein exons 2 and and complete cds	1950	gi|13374274|gb|AF244981.1|AF244980S2Schistocerca gregaria muscle fatty acid binding protein (FABP) gene, exons 2 and 3, and complete cds	AF244981	1.50629e-17	90	102.275	74	67
75464	af244980s2schistocerca gregaria muscle fatty acid binding protein exons 2 and and complete cds	295	gi|13374274|gb|AF244981.1|AF244980S2Schistocerca gregaria muscle fatty acid binding protein (FABP) gene, exons 2 and 3, and complete cds	AF244981	5.87555e-19	88	104.078	84	74
75989	af244980s2schistocerca gregaria muscle fatty acid binding protein exons 2 and and complete cds	202	gi|13374274|gb|AF244981.1|AF244980S2Schistocerca gregaria muscle fatty acid binding protein (FABP) gene, exons 2 and 3, and complete cds	AF244981	3.33163e-07	95	64.4042	40	38
98679	af244980s2schistocerca gregaria muscle fatty acid binding protein exons 2 and and complete cds	1204	gi|13374274|gb|AF244981.1|AF244980S2Schistocerca gregaria muscle fatty acid binding protein (FABP) gene, exons 2 and 3, and complete cds	AF244981	1.89741e-07	100	68.0109	37	37
105334	af244980s2schistocerca gregaria muscle fatty acid binding protein exons 2 and and complete cds	461	gi|13374274|gb|AF244981.1|AF244980S2Schistocerca gregaria muscle fatty acid binding protein (FABP) gene, exons 2 and 3, and complete cds	AF244981	2.4128e-07	97	66.2076	39	38
109257	af244980s2schistocerca gregaria muscle fatty acid binding protein exons 2 and and complete cds	169	gi|13374274|gb|AF244981.1|AF244980S2Schistocerca gregaria muscle fatty acid binding protein (FABP) gene, exons 2 and 3, and complete cds	AF244981	7.71639e-08	95	66.2076	41	39
Sg_CNS_NA4Plus10904	af244980s2schistocerca gregaria muscle fatty acid binding protein exons 2 and and complete cds	241	gi|13374274|gb|AF244981.1|AF244980S2Schistocerca gregaria muscle fatty acid binding protein (FABP) gene, exons 2 and 3, and complete cds	AF244981	3.57951e-08	97	68.0109	40	39
Sg_CNS_NA4Plus11343	af244980s2schistocerca gregaria muscle fatty acid binding protein exons 2 and and complete cds	257	gi|13374274|gb|AF244981.1|AF244980S2Schistocerca gregaria muscle fatty acid binding protein (FABP) gene, exons 2 and 3, and complete cds	AF244981	1.02931e-40	98	176.213	102	100
Sg_CNS_NA4Plus1192	af244980s2schistocerca gregaria muscle fatty acid binding protein exons 2 and and complete cds	4168	gi|13374274|gb|AF244981.1|AF244980S2Schistocerca gregaria muscle fatty acid binding protein (FABP) gene, exons 2 and 3, and complete cds	AF244981	5.38027e-78	93	304.252	198	186
Sg_CNS_NA4Plus1208	af244980s2schistocerca gregaria muscle fatty acid binding protein exons 2 and and complete cds	781	gi|13374274|gb|AF244981.1|AF244980S2Schistocerca gregaria muscle fatty acid binding protein (FABP) gene, exons 2 and 3, and complete cds	AF244981	5.14805e-19	91	105.882	73	67
Sg_CNS_NA4Plus12142	af244980s2schistocerca gregaria muscle fatty acid binding protein exons 2 and and complete cds	290	gi|13374274|gb|AF244981.1|AF244980S2Schistocerca gregaria muscle fatty acid binding protein (FABP) gene, exons 2 and 3, and complete cds	AF244981	8.52076e-11	92	77.0278	52	48
Sg_CNS_NA4Plus12795	af244980s2schistocerca gregaria muscle fatty acid binding protein exons 2 and and complete cds	315	gi|13374274|gb|AF244981.1|AF244980S2Schistocerca gregaria muscle fatty acid binding protein (FABP) gene, exons 2 and 3, and complete cds	AF244981	1.80456e-32	93	149.163	100	93
Sg_CNS_NA4Plus13088	af244980s2schistocerca gregaria muscle fatty acid binding protein exons 2 and and complete cds	326	gi|13374274|gb|AF244981.1|AF244980S2Schistocerca gregaria muscle fatty acid binding protein (FABP) gene, exons 2 and 3, and complete cds	AF244981	1.04222e-16	92	96.8649	66	61
Sg_CNS_NA4Plus14001	af244980s2schistocerca gregaria muscle fatty acid binding protein exons 2 and and complete cds	362	gi|13374274|gb|AF244981.1|AF244980S2Schistocerca gregaria muscle fatty acid binding protein (FABP) gene, exons 2 and 3, and complete cds	AF244981	1.62165e-08	97	69.8143	41	40
Sg_CNS_NA4Plus14220	af244980s2schistocerca gregaria muscle fatty acid binding protein exons 2 and and complete cds	370	gi|13374274|gb|AF244981.1|AF244980S2Schistocerca gregaria muscle fatty acid binding protein (FABP) gene, exons 2 and 3, and complete cds	AF244981	1.45218e-72	90	282.612	207	187
Sg_CNS_NA4Plus14705	af244980s2schistocerca gregaria muscle fatty acid binding protein exons 2 and and complete cds	387	gi|13374274|gb|AF244981.1|AF244980S2Schistocerca gregaria muscle fatty acid binding protein (FABP) gene, exons 2 and 3, and complete cds	AF244981	4.68574e-79	93	304.252	198	186
Sg_CNS_NA4Plus15840	af244980s2schistocerca gregaria muscle fatty acid binding protein exons 2 and and complete cds	422	gi|13374274|gb|AF244981.1|AF244980S2Schistocerca gregaria muscle fatty acid binding protein (FABP) gene, exons 2 and 3, and complete cds	AF244981	8.13509e-07	93	64.4042	43	40
Sg_CNS_NA4Plus17631	af244980s2schistocerca gregaria muscle fatty acid binding protein exons 2 and and complete cds	470	gi|13374274|gb|AF244981.1|AF244980S2Schistocerca gregaria muscle fatty acid binding protein (FABP) gene, exons 2 and 3, and complete cds	AF244981	8.59228e-20	84	107.685	98	83
Sg_CNS_NA4Plus1799	af244980s2schistocerca gregaria muscle fatty acid binding protein exons 2 and and complete cds	2429	gi|13374274|gb|AF244981.1|AF244980S2Schistocerca gregaria muscle fatty acid binding protein (FABP) gene, exons 2 and 3, and complete cds	AF244981	3.7964e-39	79	174.41	188	150
Sg_CNS_NA4Plus18616	af244980s2schistocerca gregaria muscle fatty acid binding protein exons 2 and and complete cds	495	gi|13374274|gb|AF244981.1|AF244980S2Schistocerca gregaria muscle fatty acid binding protein (FABP) gene, exons 2 and 3, and complete cds	AF244981	1.53882e-10	94	77.0278	50	47
Sg_CNS_NA4Plus19613	af244980s2schistocerca gregaria muscle fatty acid binding protein exons 2 and and complete cds	522	gi|13374274|gb|AF244981.1|AF244980S2Schistocerca gregaria muscle fatty acid binding protein (FABP) gene, exons 2 and 3, and complete cds	AF244981	6.90143e-09	92	71.6177	51	47
Sg_CNS_NA4Plus19769	af244980s2schistocerca gregaria muscle fatty acid binding protein exons 2 and and complete cds	526	gi|13374274|gb|AF244981.1|AF244980S2Schistocerca gregaria muscle fatty acid binding protein (FABP) gene, exons 2 and 3, and complete cds	AF244981	3.86339e-12	94	82.4379	53	50
Sg_CNS_NA4Plus20073	af244980s2schistocerca gregaria muscle fatty acid binding protein exons 2 and and complete cds	535	gi|13374274|gb|AF244981.1|AF244980S2Schistocerca gregaria muscle fatty acid binding protein (FABP) gene, exons 2 and 3, and complete cds	AF244981	2.63373e-71	92	279.005	189	175
Sg_CNS_NA4Plus20167	af244980s2schistocerca gregaria muscle fatty acid binding protein exons 2 and and complete cds	538	gi|13374274|gb|AF244981.1|AF244980S2Schistocerca gregaria muscle fatty acid binding protein (FABP) gene, exons 2 and 3, and complete cds	AF244981	3.03117e-07	97	66.2076	39	38
Sg_CNS_NA4Plus20309	af244980s2schistocerca gregaria muscle fatty acid binding protein exons 2 and and complete cds	542	gi|13374274|gb|AF244981.1|AF244980S2Schistocerca gregaria muscle fatty acid binding protein (FABP) gene, exons 2 and 3, and complete cds	AF244981	2.50796e-08	95	69.8143	43	41
Sg_CNS_NA4Plus20501	af244980s2schistocerca gregaria muscle fatty acid binding protein exons 2 and and complete cds	547	gi|13374274|gb|AF244981.1|AF244980S2Schistocerca gregaria muscle fatty acid binding protein (FABP) gene, exons 2 and 3, and complete cds	AF244981	2.88731e-20	91	109.488	78	71
Sg_CNS_NA4Plus21434	af244980s2schistocerca gregaria muscle fatty acid binding protein exons 2 and and complete cds	575	gi|13374274|gb|AF244981.1|AF244980S2Schistocerca gregaria muscle fatty acid binding protein (FABP) gene, exons 2 and 3, and complete cds	AF244981	1.21287e-12	90	84.2413	61	55
Sg_CNS_NA4Plus21446	af244980s2schistocerca gregaria muscle fatty acid binding protein exons 2 and and complete cds	575	gi|13374274|gb|AF244981.1|AF244980S2Schistocerca gregaria muscle fatty acid binding protein (FABP) gene, exons 2 and 3, and complete cds	AF244981	9.35238e-27	84	131.129	117	99
Sg_CNS_NA4Plus21653	af244980s2schistocerca gregaria muscle fatty acid binding protein exons 2 and and complete cds	581	gi|13374274|gb|AF244981.1|AF244980S2Schistocerca gregaria muscle fatty acid binding protein (FABP) gene, exons 2 and 3, and complete cds	AF244981	2.22592e-09	97	73.4211	43	42
Sg_CNS_NA4Plus22000	af244980s2schistocerca gregaria muscle fatty acid binding protein exons 2 and and complete cds	593	gi|13374274|gb|AF244981.1|AF244980S2Schistocerca gregaria muscle fatty acid binding protein (FABP) gene, exons 2 and 3, and complete cds	AF244981	3.60488e-13	87	86.0446	72	63
Sg_CNS_NA4Plus2234	af244980s2schistocerca gregaria muscle fatty acid binding protein exons 2 and and complete cds	4264	gi|13374274|gb|AF244981.1|AF244980S2Schistocerca gregaria muscle fatty acid binding protein (FABP) gene, exons 2 and 3, and complete cds	AF244981	1.47729e-72	92	286.219	193	179
Sg_CNS_NA4Plus22365	af244980s2schistocerca gregaria muscle fatty acid binding protein exons 2 and and complete cds	606	gi|13374274|gb|AF244981.1|AF244980S2Schistocerca gregaria muscle fatty acid binding protein (FABP) gene, exons 2 and 3, and complete cds	AF244981	2.31905e-09	92	73.4211	50	46
Sg_CNS_NA4Plus2264	af244980s2schistocerca gregaria muscle fatty acid binding protein exons 2 and and complete cds	4176	gi|13374274|gb|AF244981.1|AF244980S2Schistocerca gregaria muscle fatty acid binding protein (FABP) gene, exons 2 and 3, and complete cds	AF244981	1.88653e-20	69	113.095	244	170
Sg_CNS_NA4Plus23119	af244980s2schistocerca gregaria muscle fatty acid binding protein exons 2 and and complete cds	634	gi|13374274|gb|AF244981.1|AF244980S2Schistocerca gregaria muscle fatty acid binding protein (FABP) gene, exons 2 and 3, and complete cds	AF244981	3.39197e-20	92	109.488	75	69
Sg_CNS_NA4Plus23297	af244980s2schistocerca gregaria muscle fatty acid binding protein exons 2 and and complete cds	641	gi|13374274|gb|AF244981.1|AF244980S2Schistocerca gregaria muscle fatty acid binding protein (FABP) gene, exons 2 and 3, and complete cds	AF244981	4.15349e-76	93	295.235	196	183
Sg_CNS_NA4Plus23941	af244980s2schistocerca gregaria muscle fatty acid binding protein exons 2 and and complete cds	665	gi|13374274|gb|AF244981.1|AF244980S2Schistocerca gregaria muscle fatty acid binding protein (FABP) gene, exons 2 and 3, and complete cds	AF244981	1.7243e-11	95	80.6345	49	47
Sg_CNS_NA4Plus24384	af244980s2schistocerca gregaria muscle fatty acid binding protein exons 2 and and complete cds	683	gi|13374274|gb|AF244981.1|AF244980S2Schistocerca gregaria muscle fatty acid binding protein (FABP) gene, exons 2 and 3, and complete cds	AF244981	8.05233e-16	90	95.0615	70	63
Sg_CNS_NA4Plus24903	af244980s2schistocerca gregaria muscle fatty acid binding protein exons 2 and and complete cds	705	gi|13374274|gb|AF244981.1|AF244980S2Schistocerca gregaria muscle fatty acid binding protein (FABP) gene, exons 2 and 3, and complete cds	AF244981	1.71311e-62	88	250.151	196	173
Sg_CNS_NA4Plus24934	af244980s2schistocerca gregaria muscle fatty acid binding protein exons 2 and and complete cds	706	gi|13374274|gb|AF244981.1|AF244980S2Schistocerca gregaria muscle fatty acid binding protein (FABP) gene, exons 2 and 3, and complete cds	AF244981	4.04559e-07	95	66.2076	43	41
Sg_CNS_NA4Plus24978	af244980s2schistocerca gregaria muscle fatty acid binding protein exons 2 and and complete cds	708	gi|13374274|gb|AF244981.1|AF244980S2Schistocerca gregaria muscle fatty acid binding protein (FABP) gene, exons 2 and 3, and complete cds	AF244981	9.57966e-09	86	71.6177	61	53
Sg_CNS_NA4Plus26970	af244980s2schistocerca gregaria muscle fatty acid binding protein exons 2 and and complete cds	808	gi|13374274|gb|AF244981.1|AF244980S2Schistocerca gregaria muscle fatty acid binding protein (FABP) gene, exons 2 and 3, and complete cds	AF244981	1.10052e-08	95	71.6177	44	42
Sg_CNS_NA4Plus27106	af244980s2schistocerca gregaria muscle fatty acid binding protein exons 2 and and complete cds	816	gi|13374274|gb|AF244981.1|AF244980S2Schistocerca gregaria muscle fatty acid binding protein (FABP) gene, exons 2 and 3, and complete cds	AF244981	6.12075e-31	89	145.556	108	97
Sg_CNS_NA4Plus27338	af244980s2schistocerca gregaria muscle fatty acid binding protein exons 2 and and complete cds	829	gi|13374274|gb|AF244981.1|AF244980S2Schistocerca gregaria muscle fatty acid binding protein (FABP) gene, exons 2 and 3, and complete cds	AF244981	1.67479e-44	91	190.64	133	122
Sg_CNS_NA4Plus28226	af244980s2schistocerca gregaria muscle fatty acid binding protein exons 2 and and complete cds	884	gi|13374274|gb|AF244981.1|AF244980S2Schistocerca gregaria muscle fatty acid binding protein (FABP) gene, exons 2 and 3, and complete cds	AF244981	1.46448e-07	71	68.0109	141	101
Sg_CNS_NA4Plus29593	af244980s2schistocerca gregaria muscle fatty acid binding protein exons 2 and and complete cds	981	gi|13374274|gb|AF244981.1|AF244980S2Schistocerca gregaria muscle fatty acid binding protein (FABP) gene, exons 2 and 3, and complete cds	AF244981	1.3386e-27	90	134.736	101	91
Sg_CNS_NA4Plus29605	af244980s2schistocerca gregaria muscle fatty acid binding protein exons 2 and and complete cds	982	gi|13374274|gb|AF244981.1|AF244980S2Schistocerca gregaria muscle fatty acid binding protein (FABP) gene, exons 2 and 3, and complete cds	AF244981	1.17689e-72	88	284.415	227	200
Sg_CNS_NA4Plus30095	af244980s2schistocerca gregaria muscle fatty acid binding protein exons 2 and and complete cds	1022	gi|13374274|gb|AF244981.1|AF244980S2Schistocerca gregaria muscle fatty acid binding protein (FABP) gene, exons 2 and 3, and complete cds	AF244981	2.06929e-63	86	253.758	210	181
Sg_CNS_NA4Plus30159	af244980s2schistocerca gregaria muscle fatty acid binding protein exons 2 and and complete cds	1026	gi|13374274|gb|AF244981.1|AF244980S2Schistocerca gregaria muscle fatty acid binding protein (FABP) gene, exons 2 and 3, and complete cds	AF244981	4.91819e-08	95	69.8143	43	41
Sg_CNS_NA4Plus32041	af244980s2schistocerca gregaria muscle fatty acid binding protein exons 2 and and complete cds	1216	gi|13374274|gb|AF244981.1|AF244980S2Schistocerca gregaria muscle fatty acid binding protein (FABP) gene, exons 2 and 3, and complete cds	AF244981	3.22455e-49	92	206.87	142	131
Sg_CNS_NA4Plus32071	af244980s2schistocerca gregaria muscle fatty acid binding protein exons 2 and and complete cds	1219	gi|13374274|gb|AF244981.1|AF244980S2Schistocerca gregaria muscle fatty acid binding protein (FABP) gene, exons 2 and 3, and complete cds	AF244981	1.5698e-21	87	114.899	93	81
Sg_CNS_NA4Plus32698	af244980s2schistocerca gregaria muscle fatty acid binding protein exons 2 and and complete cds	1311	gi|13374274|gb|AF244981.1|AF244980S2Schistocerca gregaria muscle fatty acid binding protein (FABP) gene, exons 2 and 3, and complete cds	AF244981	7.18817e-39	86	172.606	146	126
Sg_CNS_NA4Plus32835	af244980s2schistocerca gregaria muscle fatty acid binding protein exons 2 and and complete cds	1331	gi|13374274|gb|AF244981.1|AF244980S2Schistocerca gregaria muscle fatty acid binding protein (FABP) gene, exons 2 and 3, and complete cds	AF244981	5.26173e-09	95	73.4211	45	43
Sg_CNS_NA4Plus33359	af244980s2schistocerca gregaria muscle fatty acid binding protein exons 2 and and complete cds	1413	gi|13374274|gb|AF244981.1|AF244980S2Schistocerca gregaria muscle fatty acid binding protein (FABP) gene, exons 2 and 3, and complete cds	AF244981	3.10658e-12	100	84.2413	46	46
Sg_CNS_NA4Plus33412	af244980s2schistocerca gregaria muscle fatty acid binding protein exons 2 and and complete cds	1424	gi|13374274|gb|AF244981.1|AF244980S2Schistocerca gregaria muscle fatty acid binding protein (FABP) gene, exons 2 and 3, and complete cds	AF244981	2.56051e-13	76	87.848	121	93
Sg_CNS_NA4Plus33514	af244980s2schistocerca gregaria muscle fatty acid binding protein exons 2 and and complete cds	1444	gi|13374274|gb|AF244981.1|AF244980S2Schistocerca gregaria muscle fatty acid binding protein (FABP) gene, exons 2 and 3, and complete cds	AF244981	2.1321e-14	81	91.4547	100	81
Sg_CNS_NA4Plus34226	af244980s2schistocerca gregaria muscle fatty acid binding protein exons 2 and and complete cds	1616	gi|13374274|gb|AF244981.1|AF244980S2Schistocerca gregaria muscle fatty acid binding protein (FABP) gene, exons 2 and 3, and complete cds	AF244981	7.31945e-21	92	113.095	79	73
Sg_CNS_NA4Plus34652	af244980s2schistocerca gregaria muscle fatty acid binding protein exons 2 and and complete cds	1733	gi|13374274|gb|AF244981.1|AF244980S2Schistocerca gregaria muscle fatty acid binding protein (FABP) gene, exons 2 and 3, and complete cds	AF244981	6.06755e-16	100	96.8649	53	53
Sg_CNS_NA4Plus34874	af244980s2schistocerca gregaria muscle fatty acid binding protein exons 2 and and complete cds	1812	gi|13374274|gb|AF244981.1|AF244980S2Schistocerca gregaria muscle fatty acid binding protein (FABP) gene, exons 2 and 3, and complete cds	AF244981	7.67729e-72	91	282.612	199	182
Sg_CNS_NA4Plus35011	af244980s2schistocerca gregaria muscle fatty acid binding protein exons 2 and and complete cds	1867	gi|13374274|gb|AF244981.1|AF244980S2Schistocerca gregaria muscle fatty acid binding protein (FABP) gene, exons 2 and 3, and complete cds	AF244981	2.43069e-78	95	304.252	193	184
Sg_CNS_NA4Plus35097	af244980s2schistocerca gregaria muscle fatty acid binding protein exons 2 and and complete cds	1894	gi|13374274|gb|AF244981.1|AF244980S2Schistocerca gregaria muscle fatty acid binding protein (FABP) gene, exons 2 and 3, and complete cds	AF244981	6.21219e-54	77	223.101	257	199
Sg_CNS_NA4Plus35680	af244980s2schistocerca gregaria muscle fatty acid binding protein exons 2 and and complete cds	2146	gi|13374274|gb|AF244981.1|AF244980S2Schistocerca gregaria muscle fatty acid binding protein (FABP) gene, exons 2 and 3, and complete cds	AF244981	1.74968e-74	92	291.629	196	182
Sg_CNS_NA4Plus35716	af244980s2schistocerca gregaria muscle fatty acid binding protein exons 2 and and complete cds	2168	gi|13374274|gb|AF244981.1|AF244980S2Schistocerca gregaria muscle fatty acid binding protein (FABP) gene, exons 2 and 3, and complete cds	AF244981	8.04775e-22	87	116.702	94	82
Sg_CNS_NA4Plus35848	af244980s2schistocerca gregaria muscle fatty acid binding protein exons 2 and and complete cds	2234	gi|13374274|gb|AF244981.1|AF244980S2Schistocerca gregaria muscle fatty acid binding protein (FABP) gene, exons 2 and 3, and complete cds	AF244981	9.50357e-72	91	282.612	199	182
Sg_CNS_NA4Plus3639	af244980s2schistocerca gregaria muscle fatty acid binding protein exons 2 and and complete cds	142	gi|13374274|gb|AF244981.1|AF244980S2Schistocerca gregaria muscle fatty acid binding protein (FABP) gene, exons 2 and 3, and complete cds	AF244981	7.94626e-26	90	125.719	92	83
Sg_CNS_NA4Plus36720	af244980s2schistocerca gregaria muscle fatty acid binding protein exons 2 and and complete cds	2955	gi|13374274|gb|AF244981.1|AF244980S2Schistocerca gregaria muscle fatty acid binding protein (FABP) gene, exons 2 and 3, and complete cds	AF244981	6.45719e-12	87	84.2413	66	58
Sg_CNS_NA4Plus37041	af244980s2schistocerca gregaria muscle fatty acid binding protein exons 2 and and complete cds	3400	gi|13374274|gb|AF244981.1|AF244980S2Schistocerca gregaria muscle fatty acid binding protein (FABP) gene, exons 2 and 3, and complete cds	AF244981	2.76613e-74	93	291.629	194	181
Sg_CNS_NA4Plus37052	af244980s2schistocerca gregaria muscle fatty acid binding protein exons 2 and and complete cds	3431	gi|13374274|gb|AF244981.1|AF244980S2Schistocerca gregaria muscle fatty acid binding protein (FABP) gene, exons 2 and 3, and complete cds	AF244981	4.42612e-21	92	114.899	80	74
Sg_CNS_NA4Plus37217	af244980s2schistocerca gregaria muscle fatty acid binding protein exons 2 and and complete cds	3796	gi|13374274|gb|AF244981.1|AF244980S2Schistocerca gregaria muscle fatty acid binding protein (FABP) gene, exons 2 and 3, and complete cds	AF244981	5.69846e-71	91	280.808	200	182
Sg_CNS_NA4Plus5317	af244980s2schistocerca gregaria muscle fatty acid binding protein exons 2 and and complete cds	161	gi|13374274|gb|AF244981.1|AF244980S2Schistocerca gregaria muscle fatty acid binding protein (FABP) gene, exons 2 and 3, and complete cds	AF244981	2.19949e-08	79	68.0109	77	61
Sg_CNS_NA4Plus6827	af244980s2schistocerca gregaria muscle fatty acid binding protein exons 2 and and complete cds	174	gi|13374274|gb|AF244981.1|AF244980S2Schistocerca gregaria muscle fatty acid binding protein (FABP) gene, exons 2 and 3, and complete cds	AF244981	1.43056e-36	93	161.786	107	100
Sg_CNS_NA4Plus7297	af244980s2schistocerca gregaria muscle fatty acid binding protein exons 2 and and complete cds	179	gi|13374274|gb|AF244981.1|AF244980S2Schistocerca gregaria muscle fatty acid binding protein (FABP) gene, exons 2 and 3, and complete cds	AF244981	2.51123e-08	95	68.0109	42	40
Sg_CNS_NA4Plus8357	af244980s2schistocerca gregaria muscle fatty acid binding protein exons 2 and and complete cds	191	gi|13374274|gb|AF244981.1|AF244980S2Schistocerca gregaria muscle fatty acid binding protein (FABP) gene, exons 2 and 3, and complete cds	AF244981	6.85397e-16	88	93.2581	72	64
Sg_CNS_NA4Plus9327	af244980s2schistocerca gregaria muscle fatty acid binding protein exons 2 and and complete cds	205	gi|13374274|gb|AF244981.1|AF244980S2Schistocerca gregaria muscle fatty acid binding protein (FABP) gene, exons 2 and 3, and complete cds	AF244981	2.25626e-60	88	241.134	187	166
Sg_CNS_NA4Plus9672	af244980s2schistocerca gregaria muscle fatty acid binding protein exons 2 and and complete cds	211	gi|13374274|gb|AF244981.1|AF244980S2Schistocerca gregaria muscle fatty acid binding protein (FABP) gene, exons 2 and 3, and complete cds	AF244981	1.79742e-36	94	161.786	104	98
91325	af260532schistocerca gregaria cytochrome oxidase subunit i partial cds mitochondrial gene for mitochondrial product	79	gi|15010861|gb|AF260532.1|AF260532Schistocerca gregaria cytochrome oxidase subunit I (COI) gene, partial cds; mitochondrial gene for mitochondrial product	AF260532	1.61843e-23	94	116.702	74	70
Sg_CNS_NA4Plus675	af289191carcinus maenas hyperglycemic hormone 1 partial alternatively spliced	3069	gi|15080765|gb|AF289191.2|AF289191Carcinus maenas hyperglycemic hormone 1 gene, partial cds, alternatively spliced	AF289191	2.34082e-17	90	102.275	80	72
Sg_CNS_NA4Plus37241	agrilus planipennis clone a11 microsatellite sequence	3850	gi|347451428|gb|JN604385.1|Agrilus planipennis clone A11 microsatellite sequence	JN604385	6.92357e-19	95	107.685	69	66
40611	agriotes lineatus mrna for ribosomal protein l36e (rpl36e gene)	78	gi|70909872|emb|AM049123.1|Agriotes lineatus mRNA for ribosomal protein L36e (rpL36e gene)	AM049123	3.05908e-07	79	62.6008	72	57
55302	agriotes lineatus mrna for ribosomal protein l7e (rpl7e gene)	159	gi|70909624|emb|AM048999.1|Agriotes lineatus mRNA for ribosomal protein L7e (rpL7e gene)	AM048999	9.29532e-13	94	82.4379	53	50
Sg_CNS_NA4Plus36324	amitermes meridionalis microsatellite locus ag1- allele ag1-a2- 40	2571	gi|160758530|emb|AM420328.1|Amitermes meridionalis microsatellite DNA, locus AG1-A2, allele AG1-A2-(ag)40	AM420328	2.37923e-10	97	78.8312	46	45
Sg_CNS_NA4Plus5770	amsacta albistriga isolate 2 18s ribosomal rna partial sequence internal transcribed spacer ribosomal rna and internal transcribed spacer complete sequence and 28s ribosomal rna partial sequence mitochondrial	165	gi|407188109|gb|JX519413.1|Amsacta albistriga isolate 2 18S ribosomal RNA gene, partial sequence; internal transcribed spacer 1, 5.8S ribosomal RNA gene, and internal transcribed spacer 2, complete sequence; and 28S ribosomal RNA gene, partial sequence; mitochondrial	JX519413	1.10304e-37	82	165.393	165	136
9128	anacridium aegyptium 28s ribosomal rna partial sequence	94	gi|182240560|gb|EU414723.1|Anacridium aegyptium 28S ribosomal RNA gene, partial sequence	EU414723	6.14889e-24	95	118.505	73	70
14858	anacridium aegyptium 28s ribosomal rna partial sequence	89	gi|182240560|gb|EU414723.1|Anacridium aegyptium 28S ribosomal RNA gene, partial sequence	EU414723	3.80349e-26	91	125.719	89	81
14863	anacridium aegyptium 28s ribosomal rna partial sequence	85	gi|182240560|gb|EU414723.1|Anacridium aegyptium 28S ribosomal RNA gene, partial sequence	EU414723	8.30603e-28	94	131.129	85	80
14873	anacridium aegyptium 28s ribosomal rna partial sequence	129	gi|182240560|gb|EU414723.1|Anacridium aegyptium 28S ribosomal RNA gene, partial sequence	EU414723	2.16105e-19	95	104.078	65	62
14891	anacridium aegyptium 28s ribosomal rna partial sequence	93	gi|182240560|gb|EU414723.1|Anacridium aegyptium 28S ribosomal RNA gene, partial sequence	EU414723	1.02328e-33	95	150.966	93	89
19502	anacridium aegyptium 28s ribosomal rna partial sequence	149	gi|182240560|gb|EU414723.1|Anacridium aegyptium 28S ribosomal RNA gene, partial sequence	EU414723	5.75704e-34	93	152.769	99	93
19550	anacridium aegyptium 28s ribosomal rna partial sequence	93	gi|182240560|gb|EU414723.1|Anacridium aegyptium 28S ribosomal RNA gene, partial sequence	EU414723	5.3007e-31	93	141.949	93	87
19558	anacridium aegyptium 28s ribosomal rna partial sequence	79	gi|182240560|gb|EU414723.1|Anacridium aegyptium 28S ribosomal RNA gene, partial sequence	EU414723	1.61843e-23	92	116.702	79	73
19576	anacridium aegyptium 28s ribosomal rna partial sequence	147	gi|182240560|gb|EU414723.1|Anacridium aegyptium 28S ribosomal RNA gene, partial sequence	EU414723	3.56991e-30	97	140.146	82	80
19591	anacridium aegyptium 28s ribosomal rna partial sequence	78	gi|182240560|gb|EU414723.1|Anacridium aegyptium 28S ribosomal RNA gene, partial sequence	EU414723	4.53607e-24	93	118.505	78	73
19605	anacridium aegyptium 28s ribosomal rna partial sequence	80	gi|182240560|gb|EU414723.1|Anacridium aegyptium 28S ribosomal RNA gene, partial sequence	EU414723	4.73767e-24	92	118.505	80	74
19622	anacridium aegyptium 28s ribosomal rna partial sequence	86	gi|182240560|gb|EU414723.1|Anacridium aegyptium 28S ribosomal RNA gene, partial sequence	EU414723	2.42548e-28	94	132.932	86	81
40376	anacridium aegyptium 28s ribosomal rna partial sequence	113	gi|182240560|gb|EU414723.1|Anacridium aegyptium 28S ribosomal RNA gene, partial sequence	EU414723	3.35042e-16	100	93.2581	51	51
60614	anacridium aegyptium 28s ribosomal rna partial sequence	301	gi|182240560|gb|EU414723.1|Anacridium aegyptium 28S ribosomal RNA gene, partial sequence	EU414723	2.72905e-23	96	118.505	75	72
60615	anacridium aegyptium 28s ribosomal rna partial sequence	99	gi|182240560|gb|EU414723.1|Anacridium aegyptium 28S ribosomal RNA gene, partial sequence	EU414723	2.75417e-35	94	156.376	99	94
60618	anacridium aegyptium 28s ribosomal rna partial sequence	78	gi|182240560|gb|EU414723.1|Anacridium aegyptium 28S ribosomal RNA gene, partial sequence	EU414723	1.06678e-25	94	123.915	78	74
63309	anacridium aegyptium 28s ribosomal rna partial sequence	202	gi|182240560|gb|EU414723.1|Anacridium aegyptium 28S ribosomal RNA gene, partial sequence	EU414723	4.32972e-31	97	143.752	84	82
79892	anacridium aegyptium 28s ribosomal rna partial sequence	105	gi|182240560|gb|EU414723.1|Anacridium aegyptium 28S ribosomal RNA gene, partial sequence	EU414723	1.28474e-14	90	87.848	63	57
89319	anacridium aegyptium 28s ribosomal rna partial sequence	245	gi|182240560|gb|EU414723.1|Anacridium aegyptium 28S ribosomal RNA gene, partial sequence	EU414723	6.1619e-62	96	246.544	151	146
89320	anacridium aegyptium 28s ribosomal rna partial sequence	138	gi|182240560|gb|EU414723.1|Anacridium aegyptium 28S ribosomal RNA gene, partial sequence	EU414723	3.50493e-55	95	223.101	138	132
89321	anacridium aegyptium 28s ribosomal rna partial sequence	83	gi|182240560|gb|EU414723.1|Anacridium aegyptium 28S ribosomal RNA gene, partial sequence	EU414723	9.72964e-27	93	127.522	83	78
89323	anacridium aegyptium 28s ribosomal rna partial sequence	85	gi|182240560|gb|EU414723.1|Anacridium aegyptium 28S ribosomal RNA gene, partial sequence	EU414723	8.30603e-28	94	131.129	85	80
89325	anacridium aegyptium 28s ribosomal rna partial sequence	145	gi|182240560|gb|EU414723.1|Anacridium aegyptium 28S ribosomal RNA gene, partial sequence	EU414723	2.55378e-57	95	230.314	145	138
89330	anacridium aegyptium 28s ribosomal rna partial sequence	163	gi|182240560|gb|EU414723.1|Anacridium aegyptium 28S ribosomal RNA gene, partial sequence	EU414723	7.3619e-46	98	192.443	111	109
89331	anacridium aegyptium 28s ribosomal rna partial sequence	125	gi|182240560|gb|EU414723.1|Anacridium aegyptium 28S ribosomal RNA gene, partial sequence	EU414723	3.52808e-48	95	199.657	125	119
89332	anacridium aegyptium 28s ribosomal rna partial sequence	110	gi|182240560|gb|EU414723.1|Anacridium aegyptium 28S ribosomal RNA gene, partial sequence	EU414723	1.12457e-34	90	154.573	110	100
89335	anacridium aegyptium 28s ribosomal rna partial sequence	89	gi|182240560|gb|EU414723.1|Anacridium aegyptium 28S ribosomal RNA gene, partial sequence	EU414723	3.1221e-27	92	129.325	89	82
89337	anacridium aegyptium 28s ribosomal rna partial sequence	82	gi|182240560|gb|EU414723.1|Anacridium aegyptium 28S ribosomal RNA gene, partial sequence	EU414723	7.82684e-28	95	131.129	82	78
89338	anacridium aegyptium 28s ribosomal rna partial sequence	76	gi|182240560|gb|EU414723.1|Anacridium aegyptium 28S ribosomal RNA gene, partial sequence	EU414723	1.24185e-24	94	120.309	76	72
89339	anacridium aegyptium 28s ribosomal rna partial sequence	101	gi|182240560|gb|EU414723.1|Anacridium aegyptium 28S ribosomal RNA gene, partial sequence	EU414723	1.47392e-32	92	147.359	101	93
89342	anacridium aegyptium 28s ribosomal rna partial sequence	88	gi|182240560|gb|EU414723.1|Anacridium aegyptium 28S ribosomal RNA gene, partial sequence	EU414723	2.51701e-28	93	132.932	88	82
89343	anacridium aegyptium 28s ribosomal rna partial sequence	79	gi|182240560|gb|EU414723.1|Anacridium aegyptium 28S ribosomal RNA gene, partial sequence	EU414723	1.61843e-23	92	116.702	79	73
89345	anacridium aegyptium 28s ribosomal rna partial sequence	91	gi|182240560|gb|EU414723.1|Anacridium aegyptium 28S ribosomal RNA gene, partial sequence	EU414723	6.24232e-30	93	138.342	91	85
89346	anacridium aegyptium 28s ribosomal rna partial sequence	85	gi|182240560|gb|EU414723.1|Anacridium aegyptium 28S ribosomal RNA gene, partial sequence	EU414723	8.30603e-28	94	131.129	85	80
89347	anacridium aegyptium 28s ribosomal rna partial sequence	75	gi|182240560|gb|EU414723.1|Anacridium aegyptium 28S ribosomal RNA gene, partial sequence	EU414723	2.19309e-21	92	109.488	75	69
104176	anacridium aegyptium 28s ribosomal rna partial sequence	155	gi|182240560|gb|EU414723.1|Anacridium aegyptium 28S ribosomal RNA gene, partial sequence	EU414723	4.66105e-10	100	73.4211	40	40
Sg_CNS_NA4Plus11561	anacridium aegyptium 28s ribosomal rna partial sequence	265	gi|182240560|gb|EU414723.1|Anacridium aegyptium 28S ribosomal RNA gene, partial sequence	EU414723	1.48363e-13	98	86.0446	50	49
Sg_CNS_NA4Plus12037	anacridium aegyptium 28s ribosomal rna partial sequence	286	gi|182240560|gb|EU414723.1|Anacridium aegyptium 28S ribosomal RNA gene, partial sequence	EU414723	1.41901e-20	98	109.488	63	62
Sg_CNS_NA4Plus12514	anacridium aegyptium 28s ribosomal rna partial sequence	305	gi|182240560|gb|EU414723.1|Anacridium aegyptium 28S ribosomal RNA gene, partial sequence	EU414723	1.62833e-45	98	192.443	111	109
Sg_CNS_NA4Plus14363	anacridium aegyptium 28s ribosomal rna partial sequence	375	gi|182240560|gb|EU414723.1|Anacridium aegyptium 28S ribosomal RNA gene, partial sequence	EU414723	1.80725e-14	96	89.6514	54	52
Sg_CNS_NA4Plus14881	anacridium aegyptium 28s ribosomal rna partial sequence	393	gi|182240560|gb|EU414723.1|Anacridium aegyptium 28S ribosomal RNA gene, partial sequence	EU414723	1.34376e-28	97	136.539	80	78
Sg_CNS_NA4Plus17634	anacridium aegyptium 28s ribosomal rna partial sequence	470	gi|182240560|gb|EU414723.1|Anacridium aegyptium 28S ribosomal RNA gene, partial sequence	EU414723	5.7671e-22	100	114.899	63	63
Sg_CNS_NA4Plus2464	anacridium aegyptium 28s ribosomal rna partial sequence	100	gi|182240560|gb|EU414723.1|Anacridium aegyptium 28S ribosomal RNA gene, partial sequence	EU414723	4.05229e-08	97	66.2076	39	38
Sg_CNS_NA4Plus2468	anacridium aegyptium 28s ribosomal rna partial sequence	100	gi|182240560|gb|EU414723.1|Anacridium aegyptium 28S ribosomal RNA gene, partial sequence	EU414723	1.01663e-34	94	154.573	100	94
Sg_CNS_NA4Plus2627	anacridium aegyptium 28s ribosomal rna partial sequence	102	gi|182240560|gb|EU414723.1|Anacridium aegyptium 28S ribosomal RNA gene, partial sequence	EU414723	7.05449e-37	95	161.786	102	97
Sg_CNS_NA4Plus2694	anacridium aegyptium 28s ribosomal rna partial sequence	105	gi|182240560|gb|EU414723.1|Anacridium aegyptium 28S ribosomal RNA gene, partial sequence	EU414723	1.73119e-38	95	167.196	105	100
Sg_CNS_NA4Plus2934	anacridium aegyptium 28s ribosomal rna partial sequence	117	gi|182240560|gb|EU414723.1|Anacridium aegyptium 28S ribosomal RNA gene, partial sequence	EU414723	6.12508e-45	95	188.837	117	112
Sg_CNS_NA4Plus3210	anacridium aegyptium 28s ribosomal rna partial sequence	129	gi|182240560|gb|EU414723.1|Anacridium aegyptium 28S ribosomal RNA gene, partial sequence	EU414723	1.10663e-48	94	201.46	129	122
Sg_CNS_NA4Plus3456	anacridium aegyptium 28s ribosomal rna partial sequence	137	gi|182240560|gb|EU414723.1|Anacridium aegyptium 28S ribosomal RNA gene, partial sequence	EU414723	1.28105e-54	95	221.297	137	131
Sg_CNS_NA4Plus3752	anacridium aegyptium 28s ribosomal rna partial sequence	145	gi|182240560|gb|EU414723.1|Anacridium aegyptium 28S ribosomal RNA gene, partial sequence	EU414723	5.9034e-15	100	89.6514	49	49
Sg_CNS_NA4Plus4051	anacridium aegyptium 28s ribosomal rna partial sequence	150	gi|182240560|gb|EU414723.1|Anacridium aegyptium 28S ribosomal RNA gene, partial sequence	EU414723	3.41215e-18	100	100.472	55	55
Sg_CNS_NA4Plus5181	anacridium aegyptium 28s ribosomal rna partial sequence	160	gi|182240560|gb|EU414723.1|Anacridium aegyptium 28S ribosomal RNA gene, partial sequence	EU414723	1.37999e-42	96	181.623	110	106
Sg_CNS_NA4Plus5218	anacridium aegyptium 28s ribosomal rna partial sequence	160	gi|182240560|gb|EU414723.1|Anacridium aegyptium 28S ribosomal RNA gene, partial sequence	EU414723	3.04232e-19	100	104.078	57	57
Sg_CNS_NA4Plus7935	anacridium aegyptium 28s ribosomal rna partial sequence	186	gi|182240560|gb|EU414723.1|Anacridium aegyptium 28S ribosomal RNA gene, partial sequence	EU414723	5.10152e-11	100	77.0278	42	42
Sg_CNS_NA4Plus840	anacridium aegyptium 28s ribosomal rna partial sequence	263	gi|182240560|gb|EU414723.1|Anacridium aegyptium 28S ribosomal RNA gene, partial sequence	EU414723	1.1287e-46	98	196.05	115	113
Sg_CNS_NA4Plus8411	anacridium aegyptium 28s ribosomal rna partial sequence	192	gi|182240560|gb|EU414723.1|Anacridium aegyptium 28S ribosomal RNA gene, partial sequence	EU414723	1.24012e-50	95	208.674	130	124
91120	anopheles funestus isolate rp2 sg7- and cyp6z1 complete cds	2152	gi|390532682|gb|JQ711183.1|Anopheles funestus isolate rp2 CYP6S2, CYP6S1, CYP6R1, CYP6N2, CYP6Y2, CYP6Y1, CYP6M1a, CYP6M1b, CYP6M1c, CYP6N1, CYP6M8, CYP6M7, CYP6M4, SG7-2, CYP6Z3, and CYP6Z1 genes, complete cds	JQ711183	1.28038e-12	80	86.0446	94	76
Sg_CNS_NA4Plus35303	anopheles funestus isolate rp2 sg7- and cyp6z1 complete cds	1981	gi|390532682|gb|JQ711183.1|Anopheles funestus isolate rp2 CYP6S2, CYP6S1, CYP6R1, CYP6N2, CYP6Y2, CYP6Y1, CYP6M1a, CYP6M1b, CYP6M1c, CYP6N1, CYP6M8, CYP6M7, CYP6M4, SG7-2, CYP6Z3, and CYP6Z1 genes, complete cds	JQ711183	1.15363e-12	80	86.0446	94	76
Sg_CNS_NA4Plus31404	anopheles gambiae pest agap001499-pb partial cds	1145	gi|347966037|ref|XM_003435806.1|Anopheles gambiae str. PEST AGAP001499-PB (GPRMTN) mRNA, partial cds	XM_003435806	3.94865e-16	75	96.8649	140	106
Sg_CNS_NA4Plus30985	anopheles gambiae pest agap002093-pa complete cds	1101	gi|347967169|ref|XM_320946.5|Anopheles gambiae str. PEST AGAP002093-PA (AgaP_AGAP002093) mRNA, complete cds	XM_320946	1.51594e-08	85	71.6177	62	53
27835	anopheles gambiae pest agap002194-pa complete cds	872	gi|347967362|ref|XM_565625.4|Anopheles gambiae str. PEST AGAP002194-PA (AgaP_AGAP002194) mRNA, complete cds	XM_565625	2.15473e-11	88	80.6345	62	55
Sg_CNS_NA4Plus20951	anopheles gambiae pest agap003229-pa complete cds	560	gi|242001793|ref|XM_002435495.1|Ixodes scapularis conserved hypothetical protein, mRNA	XM_002435495	7.44104e-09	79	71.6177	84	67
Sg_CNS_NA4Plus21821	anopheles gambiae pest agap006149-pa complete cds	586	gi|158295440|ref|XM_316209.4|Anopheles gambiae str. PEST AGAP006149-PA (CPLCX3) mRNA, complete cds	XM_316209	4.04224e-25	73	125.719	224	164
83193	anopheles gambiae pest agap006179-pa complete cds	137	gi|158295502|ref|XM_001688762.1|Anopheles gambiae str. PEST AGAP006179-PA (AgaP_AGAP006179) mRNA, complete cds	XM_001688762	5.16086e-15	82	89.6514	87	72
32947	anopheles gambiae pest agap007996-pa partial cds	115	gi|347972850|ref|XM_317472.5|Anopheles gambiae str. PEST AGAP007996-PA (AgaP_AGAP007996) mRNA, partial cds	XM_317472	1.64517e-07	88	64.4042	50	44
40216	anopheles gambiae pest agap007996-pa partial cds	134	gi|347972850|ref|XM_317472.5|Anopheles gambiae str. PEST AGAP007996-PA (AgaP_AGAP007996) mRNA, partial cds	XM_317472	6.96477e-07	89	62.6008	47	42
45871	anopheles gambiae pest agap009385-pa complete cds	235	gi|501290843|dbj|AK417043.1|Riptortus pedestris mRNA for conserved hypothetical protein, complete cds, sequence id: Rped-0201	AK417043	2.67135e-09	85	71.6177	62	53
Sg_CNS_NA4Plus28925	anopheles gambiae pest agap009385-pa complete cds	931	gi|501290843|dbj|AK417043.1|Riptortus pedestris mRNA for conserved hypothetical protein, complete cds, sequence id: Rped-0201	AK417043	5.41605e-07	84	66.2076	59	50
32166	anopheles gambiae pest agap010147-pa complete cds	128	gi|158299189|ref|XM_319309.4|Anopheles gambiae str. PEST AGAP010147-PA (AgaP_AGAP010147) mRNA, complete cds	XM_319309	2.60597e-18	85	100.472	88	75
Sg_CNS_NA4Plus26018	anopheles melas clone l1a microsatellite sequence	759	gi|33439373|gb|AY333204.1|Anopheles melas clone l1a microsatellite sequence	AY333204	8.42761e-10	74	75.2244	121	90
83938	apis cerana cerana adenine nucleotide translocase complete cds	175	gi|75708012|gb|DQ177456.1|Schistocerca gregaria clone DL18 microsatellite sequence	DQ177456	3.90744e-18	77	100.472	118	92
40814	apis florea 40s ribosomal protein s11-like mrna	143	gi|380025059|ref|XM_003696251.1|PREDICTED: Apis florea 40S ribosomal protein S11-like (LOC100865475), mRNA	XM_003696251	2.17503e-07	81	64.4042	70	57
41622	apis florea 40s ribosomal protein s15aa- transcript variant 2 mrna	125	gi|380014029|ref|XM_003690999.1|PREDICTED: Apis florea 40S ribosomal protein S15Aa-like, transcript variant 2 (LOC100871054), mRNA	XM_003690999	1.96736e-13	92	84.2413	56	52
48455	apis florea 40s ribosomal protein s15aa- transcript variant 2 mrna	87	gi|380014029|ref|XM_003690999.1|PREDICTED: Apis florea 40S ribosomal protein S15Aa-like, transcript variant 2 (LOC100871054), mRNA	XM_003690999	3.6709e-07	76	62.6008	84	64
Sg_CNS_NA4Plus1426	apis florea 60s ribosomal protein l24-like mrna	1136	gi|380029408|ref|XM_003698318.1|PREDICTED: Apis florea 60S ribosomal protein L24-like (LOC100871081), mRNA	XM_003698318	1.90754e-07	72	68.0109	136	98
83720	apis florea acyl- -binding domain-containing protein 5-like mrna	748	gi|380021195|ref|XM_003694409.1|PREDICTED: Apis florea acyl-CoA-binding domain-containing protein 5-like (LOC100870702), mRNA	XM_003694409	1.15809e-07	83	68.0109	62	52
Sg_CNS_NA4Plus11287	apis florea cas1 domain-containing protein 1-like mrna	255	gi|380019344|ref|XM_003693522.1|PREDICTED: Apis florea CAS1 domain-containing protein 1-like (LOC100872412), mRNA	XM_003693522	1.32914e-07	86	66.2076	58	50
92380	apis florea discoidin domain-containing receptor 2-like miscrna	98	gi|380018095|ref|XR_142811.1|PREDICTED: Apis florea discoidin domain-containing receptor 2-like (LOC100872005), miscRNA	XR_142811	1.30826e-07	80	64.4042	68	55
93812	apis florea elongation of very long chain fatty acids protein aael008004-like mrna	191	gi|380014489|ref|XM_003691216.1|PREDICTED: Apis florea elongation of very long chain fatty acids protein AAEL008004-like (LOC100870375), mRNA	XM_003691216	3.11349e-07	91	64.4042	45	41
Sg_CNS_NA4Plus3478	apis florea eukaryotic translation initiation factor 2 subunit 2- transcript variant 2 mrna	137	gi|380029421|ref|XM_003698324.1|PREDICTED: Apis florea eukaryotic translation initiation factor 2 subunit 2-like, transcript variant 2 (LOC100871793), mRNA	XM_003698324	8.09862e-13	78	82.4379	102	80
101560	apis florea eukaryotic translation initiation factor 5a-like mrna	305	gi|380011501|ref|XM_003689793.1|PREDICTED: Apis florea eukaryotic translation initiation factor 5A-like (LOC100871048), mRNA	XM_003689793	2.42992e-11	87	78.8312	63	55
Sg_CNS_NA4Plus26328	apis florea general transcription factor iih subunit 4-like mrna	774	gi|380014186|ref|XM_003691073.1|PREDICTED: Apis florea general transcription factor IIH subunit 4-like (LOC100871254), mRNA	XM_003691073	3.65786e-08	82	69.8143	68	56
33904	apis florea peptidyl-prolyl cis-trans isomerase nima-interacting 4-like mrna	407	gi|380026773|ref|XM_003697070.1|PREDICTED: Apis florea peptidyl-prolyl cis-trans isomerase NIMA-interacting 4-like (LOC100864802), mRNA	XM_003697070	9.59188e-12	83	80.6345	77	64
Sg_CNS_NA4Plus26877	apis florea phosphatidylinositol-4-phosphate 3-kinase c2 domain-containing subunit beta-like mrna	802	gi|380012920|ref|XM_003690473.1|PREDICTED: Apis florea phosphatidylinositol-4-phosphate 3-kinase C2 domain-containing subunit beta-like (LOC100871174), mRNA	XM_003690473	1.08776e-08	79	71.6177	79	63
Sg_CNS_NA4Plus28933	apis florea phosphatidylinositol-4-phosphate 3-kinase c2 domain-containing subunit beta-like mrna	931	gi|380012920|ref|XM_003690473.1|PREDICTED: Apis florea phosphatidylinositol-4-phosphate 3-kinase C2 domain-containing subunit beta-like (LOC100871174), mRNA	XM_003690473	1.26882e-08	79	71.6177	79	63
35499	apis florea poly rna polymerase gld-2 homolog a-like mrna	102	gi|380015768|ref|XM_003691820.1|PREDICTED: Apis florea poly(A) RNA polymerase gld-2 homolog A-like (LOC100864072), mRNA	XM_003691820	3.32406e-09	93	69.8143	46	43
33715	apis florea serine threonine-protein kinase mark2-like mrna	200	gi|380028691|ref|XM_003697977.1|PREDICTED: Apis florea serine/threonine-protein kinase MARK2-like (LOC100866240), mRNA	XM_003697977	6.35499e-10	82	73.4211	70	58
Sg_CNS_NA4Plus906	apis florea titin-like mrna	327	gi|380018368|ref|XM_003693054.1|PREDICTED: Apis florea titin-like (LOC100869706), mRNA	XM_003693054	9.75711e-11	70	77.0278	221	155
Sg_CNS_NA4Plus15819	apis florea uncharacterized loc100863829 miscrna	421	gi|345496792|ref|XM_003427768.1|PREDICTED: Nasonia vitripennis hypothetical protein LOC100678054 (LOC100678054), mRNA	XM_003427768	3.24104e-18	85	102.275	89	76
Sg_CNS_NA4Plus23358	apis florea uncharacterized loc100863829 miscrna	643	gi|380028806|ref|XR_143310.1|PREDICTED: Apis florea uncharacterized LOC100863829 (LOC100863829), miscRNA	XR_143310	1.77665e-17	84	100.472	90	76
81172	apis florea uncharacterized loc100864102 miscrna	474	gi|380011554|ref|XR_142480.1|PREDICTED: Apis florea uncharacterized LOC100864102 (LOC100864102), miscRNA	XR_142480	8.67692e-07	86	64.4042	53	46
Sg_CNS_NA4Plus17364	apis florea uncharacterized loc100864704 mrna	463	gi|380015620|ref|XM_003691750.1|PREDICTED: Apis florea uncharacterized LOC100864704 (LOC100864704), mRNA	XM_003691750	7.8871e-14	82	87.848	95	78
Sg_CNS_NA4Plus13067	apis florea uncharacterized loc100865574 mrna	325	gi|380012049|ref|XM_003690055.1|PREDICTED: Apis florea uncharacterized LOC100865574 (LOC100865574), mRNA	XM_003690055	7.95426e-12	92	80.6345	54	50
Sg_CNS_NA4Plus619	apis florea uncharacterized loc100865874 mrna	3027	gi|380027594|ref|XM_003697459.1|PREDICTED: Apis florea uncharacterized LOC100865874 (LOC100865874), mRNA	XM_003697459	1.04847e-15	80	96.8649	111	89
56337	apis florea uncharacterized loc100866658 miscrna	423	gi|242021739|ref|XM_002431256.1|Pediculus humanus corporis hypothetical protein, mRNA	XM_002431256	4.25399e-10	86	75.2244	65	56
79295	apis florea uncharacterized loc100872339 mrna	777	gi|328786072|ref|XM_003250656.1|PREDICTED: Apis mellifera hypothetical protein LOC724159 (LOC724159), mRNA	XM_003250656	3.45314e-08	77	69.8143	92	71
Sg_CNS_NA4Plus1428	apis florea upf0430 protein cg31712-like mrna	1798	gi|512918735|ref|XM_004929147.1|PREDICTED: Bombyx mori UPF0430 protein CG31712-like (LOC101741727), mRNA	XM_004929147	6.72069e-41	76	179.82	246	189
50574	apis florea zinc finger fyve domain-containing protein 9-like mrna	382	gi|380016037|ref|XM_003691952.1|PREDICTED: Apis florea zinc finger FYVE domain-containing protein 9-like (LOC100870776), mRNA	XM_003691952	3.1229e-11	84	78.8312	71	60
41687	apis mellifera 40s ribosomal protein s28-like mrna	103	gi|264667434|gb|GU120453.1|Chrysomela tremulae ribosomal protein S28 (RpS28) mRNA, complete cds	GU120453	2.41123e-17	81	96.8649	101	82
Sg_CNS_NA4Plus862	apis mellifera actin related protein 1 transcript variant mrna	170	gi|359843281|gb|HQ851398.1|Schistocerca gregaria actin mRNA, complete cds	HQ851398	2.51483e-14	100	87.848	48	48
80715	apis mellifera atp h+ mitochondrial fo subunit c2 (subunit 9) transcript variant mrna	163	gi|506965571|gb|KC632324.1|Coptotermes formosanus clone CFSNI261 ATP synthase lipid-binding protein mRNA, complete cds	KC632324	8.40734e-20	82	105.882	106	87
Sg_CNS_NA4Plus7988	apis mellifera calmodulin-binding transcription activator mrna	187	gi|328779241|ref|XM_001120489.2|PREDICTED: Apis mellifera calmodulin-binding transcription activator (Camta), mRNA	XM_001120489	4.19517e-31	92	143.752	99	92
56022	apis mellifera cyclin transcript variant 1 mrna	166	gi|345479860|ref|XM_001603470.2|PREDICTED: Nasonia vitripennis hypothetical protein LOC100119802 (LOC100119802), mRNA	XM_001603470	8.05735e-14	87	86.0446	70	61
103597	apis mellifera glycerol kinase mrna	143	gi|328776235|ref|XM_392723.4|PREDICTED: Apis mellifera glycerol kinase (LOC409199), mRNA	XM_392723	2.17503e-07	85	64.4042	55	47
103886	apis mellifera guanine nucleotide-binding protein g subunit alpha-like mrna	160	gi|388462224|gb|JQ922538.1|Bemisia tabaci guanine nucleotide-binding protein Gq alpha subunit mRNA, complete cds	JQ922538	1.21874e-17	84	98.6682	89	75
Sg_CNS_NA4Plus16186	apis mellifera hypothetical loc100577759 miscrna	432	gi|328784582|ref|XR_120185.1|PREDICTED: Apis mellifera hypothetical LOC100577759 (LOC100577759), miscRNA	XR_120185	3.12225e-12	87	82.4379	71	62
Sg_CNS_NA4Plus28005	apis mellifera isolate am5 cirl complete cds	870	gi|343466333|gb|HQ188204.1|Apis mellifera isolate Am5 CIRL gene, complete cds	HQ188204	6.53881e-12	84	82.4379	75	63
89805	apis mellifera knirps-like mrna	135	gi|328778053|ref|XM_395932.3|PREDICTED: Apis mellifera knirps-like (Knrl), mRNA	XM_395932	9.14987e-12	88	78.8312	61	54
51243	apis mellifera ribosomal protein s18 mrna	120	gi|328776263|ref|XM_625101.3|PREDICTED: Apis mellifera ribosomal protein S18 (RpS18), mRNA	XM_625101	5.38707e-14	92	86.0446	57	53
51249	apis mellifera ribosomal protein s18 mrna	194	gi|328776263|ref|XM_625101.3|PREDICTED: Apis mellifera ribosomal protein S18 (RpS18), mRNA	XM_625101	7.96735e-15	84	89.6514	83	70
Sg_CNS_NA4Plus2147	apis mellifera serum response factor homolog mrna	2934	gi|328784470|ref|XM_001120126.2|PREDICTED: Apis mellifera serum response factor homolog (bs), mRNA	XM_001120126	1.15908e-08	71	73.4211	132	95
47008	apis mellifera tubulin alpha-2 chain-like mrna	119	gi|328778268|ref|XM_001120096.2|PREDICTED: Apis mellifera tubulin alpha-2 chain-like (LOC724291), mRNA	XM_001120096	7.83788e-12	89	78.8312	58	52
Sg_CNS_NA4Plus26766	apis mellifera voltage-dependent t-type calcium channel subunit alpha-1h-like miscrna	796	gi|328781615|ref|XR_120042.1|PREDICTED: Apis mellifera voltage-dependent T-type calcium channel subunit alpha-1H-like (LOC551883), miscRNA	XR_120042	1.71679e-12	79	84.2413	106	84
89690	apis mellifera zinc finger protein 235-like mrna	184	gi|328789078|ref|XM_624960.3|PREDICTED: Apis mellifera zinc finger protein 235-like (LOC552585), mRNA	XM_624960	6.54636e-22	82	113.095	110	91
Sg_CNS_NA4Plus6257	apteronemobius asahinai microsatellite: c4	169	gi|383210184|dbj|AB621733.1|Apteronemobius asahinai DNA, microsatellite: C4	AB621733	1.57536e-10	81	75.2244	76	62
Sg_CNS_NA4Plus25419	araneus ventricosus clone f29-0811 minor ampullate spidroin complete cds	729	gi|409194648|gb|JX513956.1|Araneus ventricosus clone F29-0811 minor ampullate spidroin gene, complete cds	JX513956	5.80623e-37	73	165.393	283	207
Sg_CNS_NA4Plus25712	araneus ventricosus clone f29-0811 minor ampullate spidroin complete cds	744	gi|409194648|gb|JX513956.1|Araneus ventricosus clone F29-0811 minor ampullate spidroin gene, complete cds	JX513956	4.27126e-26	73	129.325	215	158
87691	archaeoteleia mellea 28s ribosomal rna partial sequence	85	gi|300391027|gb|GQ374746.1|Archaeoteleia mellea 28S ribosomal RNA gene, partial sequence	GQ374746	1.01188e-26	92	127.522	85	79
88890	archaeoteleia mellea 28s ribosomal rna partial sequence	163	gi|300391027|gb|GQ374746.1|Archaeoteleia mellea 28S ribosomal RNA gene, partial sequence	GQ374746	6.0537e-09	97	69.8143	41	40
101661	arcyptera coreana complete genome	2671	gi|284429057|gb|GU324311.1|Arcyptera coreana mitochondrion, complete genome	GU324311	8.82017e-16	82	96.8649	100	82
Sg_CNS_NA4Plus11713	arcyptera meridionalis cytochrome oxidase subunit ii complete cds mitochondrial	271	gi|257122855|gb|GQ491031.1|Schistocerca gregaria gregaria mitochondrion, complete genome	GQ491031	4.36156e-14	100	87.848	48	48
Sg_CNS_NA4Plus13728	arhopala epimuta clone aep031 microsatellite sequence	352	gi|87133349|gb|DQ380822.1|Arhopala epimuta clone AEP031 microsatellite sequence	DQ380822	6.68458e-07	75	64.4042	94	71
42571	armigeres subalbatus asap id: 41485 long chain fatty acid ligase mrna sequence	152	gi|42765636|gb|AY440607.1|Armigeres subalbatus ASAP ID: 41485 long chain fatty acid CoA ligase mRNA sequence	AY440607	6.7461e-08	82	66.2076	68	56
42576	armigeres subalbatus asap id: 41485 long chain fatty acid ligase mrna sequence	168	gi|42765636|gb|AY440607.1|Armigeres subalbatus ASAP ID: 41485 long chain fatty acid CoA ligase mRNA sequence	AY440607	6.28708e-09	84	69.8143	65	55
879	armigeres subalbatus asap id: 44011 pre-mrna splicing mrna sequence	176	gi|42765018|gb|AY439989.1|Armigeres subalbatus ASAP ID: 44011 pre-mRNA splicing mRNA sequence	AY439989	2.31153e-08	88	68.0109	52	46
Sg_CNS_NA4Plus11853	arminda fuerteventurae voucher k197 28s ribosomal rna partial sequence	278	gi|133855776|gb|EF134499.1|Arminda fuerteventurae voucher K197 28S ribosomal RNA gene, partial sequence	EF134499	1.36773e-115	95	425.078	267	255
Sg_CNS_NA4Plus11313	arrestin homolog	256	gi|298755|gb|S57174.1|arrestin homolog [Locusta migratoria, antennae, mRNA, 3002 nt]	S57174	2.75201e-16	78	95.0615	119	93
Sg_CNS_NA4Plus12731	arrestin homolog	313	gi|298755|gb|S57174.1|arrestin homolog [Locusta migratoria, antennae, mRNA, 3002 nt]	S57174	1.79326e-13	77	86.0446	118	92
Sg_CNS_NA4Plus2663	arrestin homolog	104	gi|298755|gb|S57174.1|arrestin homolog [Locusta migratoria, antennae, mRNA, 3002 nt]	S57174	1.94957e-12	77	80.6345	109	85
Sg_CNS_NA4Plus2752	arrestin homolog	108	gi|298755|gb|S57174.1|arrestin homolog [Locusta migratoria, antennae, mRNA, 3002 nt]	S57174	4.53215e-27	86	129.325	112	97
Sg_CNS_NA4Plus2984	arrestin homolog	119	gi|298755|gb|S57174.1|arrestin homolog [Locusta migratoria, antennae, mRNA, 3002 nt]	S57174	5.50238e-33	87	149.163	124	109
Sg_CNS_NA4Plus3750	arrestin homolog	145	gi|298755|gb|S57174.1|arrestin homolog [Locusta migratoria, antennae, mRNA, 3002 nt]	S57174	2.85056e-25	88	123.915	101	89
Sg_CNS_NA4Plus4441	arrestin homolog	154	gi|298755|gb|S57174.1|arrestin homolog [Locusta migratoria, antennae, mRNA, 3002 nt]	S57174	4.02751e-11	70	77.0278	169	119
Sg_CNS_NA4Plus4775	arrestin homolog	157	gi|298755|gb|S57174.1|arrestin homolog [Locusta migratoria, antennae, mRNA, 3002 nt]	S57174	4.11228e-11	78	77.0278	97	76
Sg_CNS_NA4Plus6015	arrestin homolog	167	gi|298755|gb|S57174.1|arrestin homolog [Locusta migratoria, antennae, mRNA, 3002 nt]	S57174	1.12087e-18	81	102.275	118	96
Sg_CNS_NA4Plus7523	arrestin homolog	181	gi|298755|gb|S57174.1|arrestin homolog [Locusta migratoria, antennae, mRNA, 3002 nt]	S57174	7.81801e-15	77	89.6514	132	102
Sg_CNS_NA4Plus7616	arrestin homolog	182	gi|298755|gb|S57174.1|arrestin homolog [Locusta migratoria, antennae, mRNA, 3002 nt]	S57174	7.84085e-15	92	89.6514	64	59
Sg_CNS_NA4Plus8121	arrestin homolog	189	gi|298755|gb|S57174.1|arrestin homolog [Locusta migratoria, antennae, mRNA, 3002 nt]	S57174	9.353e-46	91	192.443	147	134
Sg_CNS_NA4Plus859	arrestin homolog	169	gi|298755|gb|S57174.1|arrestin homolog [Locusta migratoria, antennae, mRNA, 3002 nt]	S57174	7.14581e-34	92	152.769	113	104
Sg_CNS_NA4Plus96	arrestin homolog	168	gi|298755|gb|S57174.1|arrestin homolog [Locusta migratoria, antennae, mRNA, 3002 nt]	S57174	5.84989e-16	83	93.2581	97	81
104633	atta sexdens rubropilosa transposon mariner-like element complete sequence	86	gi|379771776|gb|JF717775.1|Atta sexdens rubropilosa transposon mariner-like element ASmar1, complete sequence	JF717775	6.09577e-17	84	95.0615	85	72
105781	atta sexdens rubropilosa transposon mariner-like element complete sequence	86	gi|379771776|gb|JF717775.1|Atta sexdens rubropilosa transposon mariner-like element ASmar1, complete sequence	JF717775	2.42763e-09	77	69.8143	86	67
107769	atta sexdens rubropilosa transposon mariner-like element complete sequence	78	gi|379771776|gb|JF717775.1|Atta sexdens rubropilosa transposon mariner-like element ASmar1, complete sequence	JF717775	2.68105e-14	84	86.0446	77	65
107771	atta sexdens rubropilosa transposon mariner-like element complete sequence	91	gi|379771776|gb|JF717775.1|Atta sexdens rubropilosa transposon mariner-like element ASmar1, complete sequence	JF717775	5.47576e-18	85	98.6682	87	74
107828	atta sexdens rubropilosa transposon mariner-like element complete sequence	172	gi|379771776|gb|JF717775.1|Atta sexdens rubropilosa transposon mariner-like element ASmar1, complete sequence	JF717775	2.74896e-26	78	127.522	155	122
107850	atta sexdens rubropilosa transposon mariner-like element complete sequence	95	gi|379771776|gb|JF717775.1|Atta sexdens rubropilosa transposon mariner-like element ASmar1, complete sequence	JF717775	3.03213e-15	81	89.6514	92	75
108025	atta sexdens rubropilosa transposon mariner-like element complete sequence	100	gi|379771776|gb|JF717775.1|Atta sexdens rubropilosa transposon mariner-like element ASmar1, complete sequence	JF717775	1.65702e-25	86	123.915	104	90
Sg_CNS_NA4Plus23293	atta sexdens rubropilosa transposon mariner-like element complete sequence	640	gi|379771776|gb|JF717775.1|Atta sexdens rubropilosa transposon mariner-like element ASmar1, complete sequence	JF717775	2.45737e-09	73	73.4211	128	94
Sg_CNS_NA4Plus10291	aulacus impolitus 28s ribosomal rna partial sequence	225	gi|300391026|gb|GQ374745.1|Aulacus impolitus 28S ribosomal RNA gene, partial sequence	GQ374745	5.55933e-37	92	163.589	112	104
12825	ay040607s1schistocerca americana transcription factor hunchback partial cds	189	gi|15212251|gb|AY040607.1|AY040607S1Schistocerca americana transcription factor hunchback (hunchback) gene, partial cds	AY040607	3.28193e-13	94	84.2413	54	51
20140	ay040607s1schistocerca americana transcription factor hunchback partial cds	1265	gi|15212251|gb|AY040607.1|AY040607S1Schistocerca americana transcription factor hunchback (hunchback) gene, partial cds	AY040607	2.59702e-12	96	84.2413	51	49
27887	ay040607s1schistocerca americana transcription factor hunchback partial cds	149	gi|15212251|gb|AY040607.1|AY040607S1Schistocerca americana transcription factor hunchback (hunchback) gene, partial cds	AY040607	1.26919e-10	95	75.2244	46	44
50370	ay040607s1schistocerca americana transcription factor hunchback partial cds	198	gi|15212251|gb|AY040607.1|AY040607S1Schistocerca americana transcription factor hunchback (hunchback) gene, partial cds	AY040607	5.15365e-11	94	77.0278	50	47
63312	ay040607s1schistocerca americana transcription factor hunchback partial cds	811	gi|15212251|gb|AY040607.1|AY040607S1Schistocerca americana transcription factor hunchback (hunchback) gene, partial cds	AY040607	7.93398e-61	89	244.741	183	164
72773	ay040607s1schistocerca americana transcription factor hunchback partial cds	187	gi|15212251|gb|AY040607.1|AY040607S1Schistocerca americana transcription factor hunchback (hunchback) gene, partial cds	AY040607	4.80797e-11	94	77.0278	50	47
99446	ay040607s1schistocerca americana transcription factor hunchback partial cds	1704	gi|15212251|gb|AY040607.1|AY040607S1Schistocerca americana transcription factor hunchback (hunchback) gene, partial cds	AY040607	2.36913e-71	94	280.808	178	169
105156	ay040607s1schistocerca americana transcription factor hunchback partial cds	278	gi|15212251|gb|AY040607.1|AY040607S1Schistocerca americana transcription factor hunchback (hunchback) gene, partial cds	AY040607	2.49088e-42	92	181.623	127	117
108194	ay040607s1schistocerca americana transcription factor hunchback partial cds	132	gi|15212251|gb|AY040607.1|AY040607S1Schistocerca americana transcription factor hunchback (hunchback) gene, partial cds	AY040607	1.08157e-10	90	75.2244	54	49
Sg_CNS_NA4Plus11022	ay040607s1schistocerca americana transcription factor hunchback partial cds	245	gi|15212251|gb|AY040607.1|AY040607S1Schistocerca americana transcription factor hunchback (hunchback) gene, partial cds	AY040607	1.18617e-39	94	172.606	110	104
Sg_CNS_NA4Plus1196	ay040607s1schistocerca americana transcription factor hunchback partial cds	1713	gi|15212251|gb|AY040607.1|AY040607S1Schistocerca americana transcription factor hunchback (hunchback) gene, partial cds	AY040607	4.60632e-36	92	163.589	110	102
Sg_CNS_NA4Plus12015	ay040607s1schistocerca americana transcription factor hunchback partial cds	285	gi|15212251|gb|AY040607.1|AY040607S1Schistocerca americana transcription factor hunchback (hunchback) gene, partial cds	AY040607	5.99385e-76	93	293.432	192	180
Sg_CNS_NA4Plus12523	ay040607s1schistocerca americana transcription factor hunchback partial cds	305	gi|15212251|gb|AY040607.1|AY040607S1Schistocerca americana transcription factor hunchback (hunchback) gene, partial cds	AY040607	1.42585e-71	92	279.005	194	179
Sg_CNS_NA4Plus13194	ay040607s1schistocerca americana transcription factor hunchback partial cds	330	gi|15212251|gb|AY040607.1|AY040607S1Schistocerca americana transcription factor hunchback (hunchback) gene, partial cds	AY040607	8.08426e-31	90	143.752	104	94
Sg_CNS_NA4Plus13743	ay040607s1schistocerca americana transcription factor hunchback partial cds	352	gi|15212251|gb|AY040607.1|AY040607S1Schistocerca americana transcription factor hunchback (hunchback) gene, partial cds	AY040607	5.85853e-14	91	87.848	61	56
Sg_CNS_NA4Plus14023	ay040607s1schistocerca americana transcription factor hunchback partial cds	363	gi|15212251|gb|AY040607.1|AY040607S1Schistocerca americana transcription factor hunchback (hunchback) gene, partial cds	AY040607	6.92494e-64	89	253.758	190	170
Sg_CNS_NA4Plus14113	ay040607s1schistocerca americana transcription factor hunchback partial cds	366	gi|15212251|gb|AY040607.1|AY040607S1Schistocerca americana transcription factor hunchback (hunchback) gene, partial cds	AY040607	3.8502e-67	91	264.578	189	172
Sg_CNS_NA4Plus14727	ay040607s1schistocerca americana transcription factor hunchback partial cds	387	gi|15212251|gb|AY040607.1|AY040607S1Schistocerca americana transcription factor hunchback (hunchback) gene, partial cds	AY040607	4.40025e-16	92	95.0615	65	60
Sg_CNS_NA4Plus15005	ay040607s1schistocerca americana transcription factor hunchback partial cds	397	gi|15212251|gb|AY040607.1|AY040607S1Schistocerca americana transcription factor hunchback (hunchback) gene, partial cds	AY040607	6.28466e-27	91	131.129	94	86
Sg_CNS_NA4Plus15047	ay040607s1schistocerca americana transcription factor hunchback partial cds	398	gi|15212251|gb|AY040607.1|AY040607S1Schistocerca americana transcription factor hunchback (hunchback) gene, partial cds	AY040607	3.47517e-11	95	78.8312	48	46
Sg_CNS_NA4Plus1505	ay040607s1schistocerca americana transcription factor hunchback partial cds	1257	gi|15212251|gb|AY040607.1|AY040607S1Schistocerca americana transcription factor hunchback (hunchback) gene, partial cds	AY040607	2.56297e-63	92	253.758	179	165
Sg_CNS_NA4Plus15115	ay040607s1schistocerca americana transcription factor hunchback partial cds	400	gi|15212251|gb|AY040607.1|AY040607S1Schistocerca americana transcription factor hunchback (hunchback) gene, partial cds	AY040607	1.00502e-11	97	80.6345	47	46
Sg_CNS_NA4Plus15151	ay040607s1schistocerca americana transcription factor hunchback partial cds	401	gi|15212251|gb|AY040607.1|AY040607S1Schistocerca americana transcription factor hunchback (hunchback) gene, partial cds	AY040607	8.80897e-76	95	293.432	185	176
Sg_CNS_NA4Plus15292	ay040607s1schistocerca americana transcription factor hunchback partial cds	406	gi|15212251|gb|AY040607.1|AY040607S1Schistocerca americana transcription factor hunchback (hunchback) gene, partial cds	AY040607	4.32693e-10	95	75.2244	46	44
Sg_CNS_NA4Plus15390	ay040607s1schistocerca americana transcription factor hunchback partial cds	408	gi|15212251|gb|AY040607.1|AY040607S1Schistocerca americana transcription factor hunchback (hunchback) gene, partial cds	AY040607	3.81507e-17	93	98.6682	64	60
Sg_CNS_NA4Plus15569	ay040607s1schistocerca americana transcription factor hunchback partial cds	414	gi|15212251|gb|AY040607.1|AY040607S1Schistocerca americana transcription factor hunchback (hunchback) gene, partial cds	AY040607	1.03622e-11	91	80.6345	59	54
Sg_CNS_NA4Plus15853	ay040607s1schistocerca americana transcription factor hunchback partial cds	422	gi|15212251|gb|AY040607.1|AY040607S1Schistocerca americana transcription factor hunchback (hunchback) gene, partial cds	AY040607	9.27393e-19	85	104.078	94	80
Sg_CNS_NA4Plus16340	ay040607s1schistocerca americana transcription factor hunchback partial cds	436	gi|15212251|gb|AY040607.1|AY040607S1Schistocerca americana transcription factor hunchback (hunchback) gene, partial cds	AY040607	2.11494e-33	76	152.769	180	138
Sg_CNS_NA4Plus1690	ay040607s1schistocerca americana transcription factor hunchback partial cds	1815	gi|15212251|gb|AY040607.1|AY040607S1Schistocerca americana transcription factor hunchback (hunchback) gene, partial cds	AY040607	2.2072e-34	90	158.179	115	104
Sg_CNS_NA4Plus17529	ay040607s1schistocerca americana transcription factor hunchback partial cds	467	gi|15212251|gb|AY040607.1|AY040607S1Schistocerca americana transcription factor hunchback (hunchback) gene, partial cds	AY040607	6.03176e-15	96	91.4547	55	53
Sg_CNS_NA4Plus1782	ay040607s1schistocerca americana transcription factor hunchback partial cds	1761	gi|15212251|gb|AY040607.1|AY040607S1Schistocerca americana transcription factor hunchback (hunchback) gene, partial cds	AY040607	2.44033e-65	93	260.971	174	162
Sg_CNS_NA4Plus19440	ay040607s1schistocerca americana transcription factor hunchback partial cds	517	gi|15212251|gb|AY040607.1|AY040607S1Schistocerca americana transcription factor hunchback (hunchback) gene, partial cds	AY040607	2.7259e-45	90	192.443	139	126
Sg_CNS_NA4Plus19447	ay040607s1schistocerca americana transcription factor hunchback partial cds	517	gi|15212251|gb|AY040607.1|AY040607S1Schistocerca americana transcription factor hunchback (hunchback) gene, partial cds	AY040607	1.72176e-16	96	96.8649	58	56
Sg_CNS_NA4Plus19562	ay040607s1schistocerca americana transcription factor hunchback partial cds	520	gi|15212251|gb|AY040607.1|AY040607S1Schistocerca americana transcription factor hunchback (hunchback) gene, partial cds	AY040607	2.40821e-08	79	69.8143	78	62
Sg_CNS_NA4Plus19928	ay040607s1schistocerca americana transcription factor hunchback partial cds	531	gi|15212251|gb|AY040607.1|AY040607S1Schistocerca americana transcription factor hunchback (hunchback) gene, partial cds	AY040607	5.048e-55	93	224.904	149	139
Sg_CNS_NA4Plus20062	ay040607s1schistocerca americana transcription factor hunchback partial cds	535	gi|15212251|gb|AY040607.1|AY040607S1Schistocerca americana transcription factor hunchback (hunchback) gene, partial cds	AY040607	2.17603e-15	95	93.2581	61	58
Sg_CNS_NA4Plus21276	ay040607s1schistocerca americana transcription factor hunchback partial cds	570	gi|15212251|gb|AY040607.1|AY040607S1Schistocerca americana transcription factor hunchback (hunchback) gene, partial cds	AY040607	2.65465e-27	93	132.932	88	82
Sg_CNS_NA4Plus22330	ay040607s1schistocerca americana transcription factor hunchback partial cds	604	gi|15212251|gb|AY040607.1|AY040607S1Schistocerca americana transcription factor hunchback (hunchback) gene, partial cds	AY040607	1.90425e-10	95	77.0278	47	45
Sg_CNS_NA4Plus22947	ay040607s1schistocerca americana transcription factor hunchback partial cds	628	gi|15212251|gb|AY040607.1|AY040607S1Schistocerca americana transcription factor hunchback (hunchback) gene, partial cds	AY040607	7.36131e-35	84	158.179	145	122
Sg_CNS_NA4Plus24787	ay040607s1schistocerca americana transcription factor hunchback partial cds	700	gi|15212251|gb|AY040607.1|AY040607S1Schistocerca americana transcription factor hunchback (hunchback) gene, partial cds	AY040607	4.00228e-45	85	192.443	163	140
Sg_CNS_NA4Plus25468	ay040607s1schistocerca americana transcription factor hunchback partial cds	731	gi|15212251|gb|AY040607.1|AY040607S1Schistocerca americana transcription factor hunchback (hunchback) gene, partial cds	AY040607	6.21723e-43	87	185.23	147	129
Sg_CNS_NA4Plus25854	ay040607s1schistocerca americana transcription factor hunchback partial cds	750	gi|15212251|gb|AY040607.1|AY040607S1Schistocerca americana transcription factor hunchback (hunchback) gene, partial cds	AY040607	3.55261e-08	76	69.8143	93	71
Sg_CNS_NA4Plus26791	ay040607s1schistocerca americana transcription factor hunchback partial cds	798	gi|15212251|gb|AY040607.1|AY040607S1Schistocerca americana transcription factor hunchback (hunchback) gene, partial cds	AY040607	7.28453e-30	91	141.949	98	90
Sg_CNS_NA4Plus27893	ay040607s1schistocerca americana transcription factor hunchback partial cds	863	gi|15212251|gb|AY040607.1|AY040607S1Schistocerca americana transcription factor hunchback (hunchback) gene, partial cds	AY040607	5.32228e-13	96	86.0446	52	50
Sg_CNS_NA4Plus29440	ay040607s1schistocerca americana transcription factor hunchback partial cds	971	gi|15212251|gb|AY040607.1|AY040607S1Schistocerca americana transcription factor hunchback (hunchback) gene, partial cds	AY040607	5.65838e-07	93	66.2076	44	41
Sg_CNS_NA4Plus29548	ay040607s1schistocerca americana transcription factor hunchback partial cds	978	gi|15212251|gb|AY040607.1|AY040607S1Schistocerca americana transcription factor hunchback (hunchback) gene, partial cds	AY040607	3.82634e-09	100	73.4211	40	40
Sg_CNS_NA4Plus29976	ay040607s1schistocerca americana transcription factor hunchback partial cds	1011	gi|15212251|gb|AY040607.1|AY040607S1Schistocerca americana transcription factor hunchback (hunchback) gene, partial cds	AY040607	3.00121e-10	95	77.0278	47	45
Sg_CNS_NA4Plus30020	ay040607s1schistocerca americana transcription factor hunchback partial cds	1015	gi|15212251|gb|AY040607.1|AY040607S1Schistocerca americana transcription factor hunchback (hunchback) gene, partial cds	AY040607	3.25859e-48	93	203.264	135	126
Sg_CNS_NA4Plus30078	ay040607s1schistocerca americana transcription factor hunchback partial cds	1020	gi|15212251|gb|AY040607.1|AY040607S1Schistocerca americana transcription factor hunchback (hunchback) gene, partial cds	AY040607	2.51579e-62	91	250.151	178	162
Sg_CNS_NA4Plus30564	ay040607s1schistocerca americana transcription factor hunchback partial cds	1063	gi|15212251|gb|AY040607.1|AY040607S1Schistocerca americana transcription factor hunchback (hunchback) gene, partial cds	AY040607	2.59507e-11	89	80.6345	59	53
Sg_CNS_NA4Plus315	ay040607s1schistocerca americana transcription factor hunchback partial cds	1365	gi|15212251|gb|AY040607.1|AY040607S1Schistocerca americana transcription factor hunchback (hunchback) gene, partial cds	AY040607	5.0531e-22	94	116.702	74	70
Sg_CNS_NA4Plus318	ay040607s1schistocerca americana transcription factor hunchback partial cds	2273	gi|15212251|gb|AY040607.1|AY040607S1Schistocerca americana transcription factor hunchback (hunchback) gene, partial cds	AY040607	6.48065e-55	86	226.707	189	163
Sg_CNS_NA4Plus31989	ay040607s1schistocerca americana transcription factor hunchback partial cds	1210	gi|15212251|gb|AY040607.1|AY040607S1Schistocerca americana transcription factor hunchback (hunchback) gene, partial cds	AY040607	1.77751e-14	93	91.4547	62	58
Sg_CNS_NA4Plus32114	ay040607s1schistocerca americana transcription factor hunchback partial cds	1225	gi|15212251|gb|AY040607.1|AY040607S1Schistocerca americana transcription factor hunchback (hunchback) gene, partial cds	AY040607	3.71836e-61	90	246.544	179	162
Sg_CNS_NA4Plus32261	ay040607s1schistocerca americana transcription factor hunchback partial cds	1249	gi|15212251|gb|AY040607.1|AY040607S1Schistocerca americana transcription factor hunchback (hunchback) gene, partial cds	AY040607	2.72095e-50	84	210.477	189	160
Sg_CNS_NA4Plus323	ay040607s1schistocerca americana transcription factor hunchback partial cds	3806	gi|15212251|gb|AY040607.1|AY040607S1Schistocerca americana transcription factor hunchback (hunchback) gene, partial cds	AY040607	1.50493e-08	93	73.4211	48	45
Sg_CNS_NA4Plus33248	ay040607s1schistocerca americana transcription factor hunchback partial cds	1396	gi|15212251|gb|AY040607.1|AY040607S1Schistocerca americana transcription factor hunchback (hunchback) gene, partial cds	AY040607	1.30463e-10	97	78.8312	46	45
Sg_CNS_NA4Plus34107	ay040607s1schistocerca americana transcription factor hunchback partial cds	1587	gi|15212251|gb|AY040607.1|AY040607S1Schistocerca americana transcription factor hunchback (hunchback) gene, partial cds	AY040607	2.86142e-13	98	87.848	51	50
Sg_CNS_NA4Plus34634	ay040607s1schistocerca americana transcription factor hunchback partial cds	1723	gi|15212251|gb|AY040607.1|AY040607S1Schistocerca americana transcription factor hunchback (hunchback) gene, partial cds	AY040607	2.55263e-33	88	154.573	122	108
Sg_CNS_NA4Plus34677	ay040607s1schistocerca americana transcription factor hunchback partial cds	1743	gi|15212251|gb|AY040607.1|AY040607S1Schistocerca americana transcription factor hunchback (hunchback) gene, partial cds	AY040607	4.98618e-36	90	163.589	120	108
Sg_CNS_NA4Plus35021	ay040607s1schistocerca americana transcription factor hunchback partial cds	1870	gi|15212251|gb|AY040607.1|AY040607S1Schistocerca americana transcription factor hunchback (hunchback) gene, partial cds	AY040607	3.60899e-19	81	107.685	107	87
Sg_CNS_NA4Plus35105	ay040607s1schistocerca americana transcription factor hunchback partial cds	1899	gi|15212251|gb|AY040607.1|AY040607S1Schistocerca americana transcription factor hunchback (hunchback) gene, partial cds	AY040607	2.81392e-33	93	154.573	103	96
Sg_CNS_NA4Plus35236	ay040607s1schistocerca americana transcription factor hunchback partial cds	1951	gi|15212251|gb|AY040607.1|AY040607S1Schistocerca americana transcription factor hunchback (hunchback) gene, partial cds	AY040607	2.22575e-09	97	75.2244	44	43
Sg_CNS_NA4Plus35406	ay040607s1schistocerca americana transcription factor hunchback partial cds	2024	gi|15212251|gb|AY040607.1|AY040607S1Schistocerca americana transcription factor hunchback (hunchback) gene, partial cds	AY040607	5.0569e-24	86	123.915	103	89
Sg_CNS_NA4Plus35715	ay040607s1schistocerca americana transcription factor hunchback partial cds	2167	gi|15212251|gb|AY040607.1|AY040607S1Schistocerca americana transcription factor hunchback (hunchback) gene, partial cds	AY040607	8.02978e-60	88	242.938	189	168
Sg_CNS_NA4Plus35898	ay040607s1schistocerca americana transcription factor hunchback partial cds	2265	gi|15212251|gb|AY040607.1|AY040607S1Schistocerca americana transcription factor hunchback (hunchback) gene, partial cds	AY040607	4.60354e-50	85	210.477	189	161
Sg_CNS_NA4Plus36362	ay040607s1schistocerca americana transcription factor hunchback partial cds	2604	gi|15212251|gb|AY040607.1|AY040607S1Schistocerca americana transcription factor hunchback (hunchback) gene, partial cds	AY040607	3.3414e-59	87	241.134	192	168
Sg_CNS_NA4Plus36365	ay040607s1schistocerca americana transcription factor hunchback partial cds	2606	gi|15212251|gb|AY040607.1|AY040607S1Schistocerca americana transcription factor hunchback (hunchback) gene, partial cds	AY040607	4.43766e-07	91	68.0109	47	43
Sg_CNS_NA4Plus36662	ay040607s1schistocerca americana transcription factor hunchback partial cds	2874	gi|15212251|gb|AY040607.1|AY040607S1Schistocerca americana transcription factor hunchback (hunchback) gene, partial cds	AY040607	1.50364e-32	84	152.769	137	116
Sg_CNS_NA4Plus37415	ay040607s1schistocerca americana transcription factor hunchback partial cds	4454	gi|15212251|gb|AY040607.1|AY040607S1Schistocerca americana transcription factor hunchback (hunchback) gene, partial cds	AY040607	1.0389e-55	87	230.314	189	165
Sg_CNS_NA4Plus37445	ay040607s1schistocerca americana transcription factor hunchback partial cds	4644	gi|15212251|gb|AY040607.1|AY040607S1Schistocerca americana transcription factor hunchback (hunchback) gene, partial cds	AY040607	1.71861e-40	86	179.82	153	133
Sg_CNS_NA4Plus5540	ay040607s1schistocerca americana transcription factor hunchback partial cds	163	gi|15212251|gb|AY040607.1|AY040607S1Schistocerca americana transcription factor hunchback (hunchback) gene, partial cds	AY040607	2.23882e-46	93	194.247	127	119
Sg_CNS_NA4Plus7397	ay040607s1schistocerca americana transcription factor hunchback partial cds	180	gi|15212251|gb|AY040607.1|AY040607S1Schistocerca americana transcription factor hunchback (hunchback) gene, partial cds	AY040607	2.21413e-34	80	154.573	161	130
Sg_CNS_NA4Plus7492	ay040607s1schistocerca americana transcription factor hunchback partial cds	181	gi|15212251|gb|AY040607.1|AY040607S1Schistocerca americana transcription factor hunchback (hunchback) gene, partial cds	AY040607	5.23816e-55	92	223.101	153	141
Sg_CNS_NA4Plus8319	ay040607s1schistocerca americana transcription factor hunchback partial cds	191	gi|15212251|gb|AY040607.1|AY040607S1Schistocerca americana transcription factor hunchback (hunchback) gene, partial cds	AY040607	6.00699e-23	85	116.702	101	86
Sg_CNS_NA4Plus940	ay040607s1schistocerca americana transcription factor hunchback partial cds	271	gi|15212251|gb|AY040607.1|AY040607S1Schistocerca americana transcription factor hunchback (hunchback) gene, partial cds	AY040607	2.75244e-10	87	75.2244	63	55
4120	ay040607s2schistocerca americana transcription factor hunchback partial cds	439	gi|15212252|gb|AY040605.1|AY040607S2Schistocerca americana transcription factor hunchback (hunchback) gene, partial cds	AY040605	6.99873e-14	94	87.848	56	53
5684	ay040607s2schistocerca americana transcription factor hunchback partial cds	510	gi|15212252|gb|AY040605.1|AY040607S2Schistocerca americana transcription factor hunchback (hunchback) gene, partial cds	AY040605	5.19481e-10	88	75.2244	59	52
5880	ay040607s2schistocerca americana transcription factor hunchback partial cds	505	gi|15212252|gb|AY040605.1|AY040607S2Schistocerca americana transcription factor hunchback (hunchback) gene, partial cds	AY040605	5.85957e-22	88	114.899	88	78
7541	ay040607s2schistocerca americana transcription factor hunchback partial cds	219	gi|15212252|gb|AY040605.1|AY040607S2Schistocerca americana transcription factor hunchback (hunchback) gene, partial cds	AY040605	1.27197e-25	89	125.719	94	84
9267	ay040607s2schistocerca americana transcription factor hunchback partial cds	176	gi|15212252|gb|AY040605.1|AY040607S2Schistocerca americana transcription factor hunchback (hunchback) gene, partial cds	AY040605	5.4362e-10	95	73.4211	45	43
9433	ay040607s2schistocerca americana transcription factor hunchback partial cds	417	gi|15212252|gb|AY040605.1|AY040607S2Schistocerca americana transcription factor hunchback (hunchback) gene, partial cds	AY040605	3.67065e-17	93	98.6682	64	60
16409	ay040607s2schistocerca americana transcription factor hunchback partial cds	573	gi|15212252|gb|AY040605.1|AY040607S2Schistocerca americana transcription factor hunchback (hunchback) gene, partial cds	AY040605	9.32586e-14	92	87.848	63	58
16672	ay040607s2schistocerca americana transcription factor hunchback partial cds	182	gi|15212252|gb|AY040605.1|AY040607S2Schistocerca americana transcription factor hunchback (hunchback) gene, partial cds	AY040605	6.45908e-22	93	113.095	75	70
20155	ay040607s2schistocerca americana transcription factor hunchback partial cds	207	gi|15212252|gb|AY040605.1|AY040607S2Schistocerca americana transcription factor hunchback (hunchback) gene, partial cds	AY040605	9.89039e-08	91	66.2076	46	42
20436	ay040607s2schistocerca americana transcription factor hunchback partial cds	1068	gi|15212252|gb|AY040605.1|AY040607S2Schistocerca americana transcription factor hunchback (hunchback) gene, partial cds	AY040605	5.47497e-20	87	109.488	89	78
24085	ay040607s2schistocerca americana transcription factor hunchback partial cds	297	gi|15212252|gb|AY040605.1|AY040607S2Schistocerca americana transcription factor hunchback (hunchback) gene, partial cds	AY040605	9.44033e-23	92	116.702	79	73
26806	ay040607s2schistocerca americana transcription factor hunchback partial cds	323	gi|15212252|gb|AY040605.1|AY040607S2Schistocerca americana transcription factor hunchback (hunchback) gene, partial cds	AY040605	1.10211e-09	92	73.4211	50	46
33917	ay040607s2schistocerca americana transcription factor hunchback partial cds	442	gi|15212252|gb|AY040605.1|AY040607S2Schistocerca americana transcription factor hunchback (hunchback) gene, partial cds	AY040605	5.42068e-09	88	71.6177	54	48
38765	ay040607s2schistocerca americana transcription factor hunchback partial cds	176	gi|15212252|gb|AY040605.1|AY040607S2Schistocerca americana transcription factor hunchback (hunchback) gene, partial cds	AY040605	3.66288e-12	86	80.6345	67	58
45002	ay040607s2schistocerca americana transcription factor hunchback partial cds	191	gi|15212252|gb|AY040605.1|AY040607S2Schistocerca americana transcription factor hunchback (hunchback) gene, partial cds	AY040605	2.39153e-21	93	111.292	76	71
53771	ay040607s2schistocerca americana transcription factor hunchback partial cds	1442	gi|15212252|gb|AY040605.1|AY040607S2Schistocerca americana transcription factor hunchback (hunchback) gene, partial cds	AY040605	4.40987e-10	66	77.0278	306	205
61182	ay040607s2schistocerca americana transcription factor hunchback partial cds	593	gi|15212252|gb|AY040605.1|AY040607S2Schistocerca americana transcription factor hunchback (hunchback) gene, partial cds	AY040605	2.77142e-14	90	89.6514	64	58
63099	ay040607s2schistocerca americana transcription factor hunchback partial cds	231	gi|15212252|gb|AY040605.1|AY040607S2Schistocerca americana transcription factor hunchback (hunchback) gene, partial cds	AY040605	2.98441e-21	86	111.292	94	81
70490	ay040607s2schistocerca americana transcription factor hunchback partial cds	468	gi|15212252|gb|AY040605.1|AY040607S2Schistocerca americana transcription factor hunchback (hunchback) gene, partial cds	AY040605	5.76781e-09	95	71.6177	44	42
75185	ay040607s2schistocerca americana transcription factor hunchback partial cds	682	gi|15212252|gb|AY040605.1|AY040607S2Schistocerca americana transcription factor hunchback (hunchback) gene, partial cds	AY040605	1.55806e-24	91	123.915	86	79
78874	ay040607s2schistocerca americana transcription factor hunchback partial cds	123	gi|15212252|gb|AY040605.1|AY040607S2Schistocerca americana transcription factor hunchback (hunchback) gene, partial cds	AY040605	1.21799e-09	83	71.6177	67	56
84763	ay040607s2schistocerca americana transcription factor hunchback partial cds	584	gi|15212252|gb|AY040605.1|AY040607S2Schistocerca americana transcription factor hunchback (hunchback) gene, partial cds	AY040605	7.31012e-28	91	134.736	94	86
88190	ay040607s2schistocerca americana transcription factor hunchback partial cds	189	gi|15212252|gb|AY040605.1|AY040607S2Schistocerca americana transcription factor hunchback (hunchback) gene, partial cds	AY040605	2.0693e-28	91	134.736	94	86
96959	ay040607s2schistocerca americana transcription factor hunchback partial cds	896	gi|15212252|gb|AY040605.1|AY040607S2Schistocerca americana transcription factor hunchback (hunchback) gene, partial cds	AY040605	2.88318e-16	84	96.8649	89	75
98495	ay040607s2schistocerca americana transcription factor hunchback partial cds	520	gi|15212252|gb|AY040605.1|AY040607S2Schistocerca americana transcription factor hunchback (hunchback) gene, partial cds	AY040605	1.97677e-15	86	93.2581	79	68
105154	ay040607s2schistocerca americana transcription factor hunchback partial cds	323	gi|15212252|gb|AY040605.1|AY040607S2Schistocerca americana transcription factor hunchback (hunchback) gene, partial cds	AY040605	4.6863e-08	95	68.0109	42	40
105337	ay040607s2schistocerca americana transcription factor hunchback partial cds	795	gi|15212252|gb|AY040605.1|AY040607S2Schistocerca americana transcription factor hunchback (hunchback) gene, partial cds	AY040605	2.9008e-28	95	136.539	85	81
107775	ay040607s2schistocerca americana transcription factor hunchback partial cds	195	gi|15212252|gb|AY040605.1|AY040607S2Schistocerca americana transcription factor hunchback (hunchback) gene, partial cds	AY040605	1.65246e-23	90	118.505	87	79
Sg_CNS_NA4Plus10756	ay040607s2schistocerca americana transcription factor hunchback partial cds	237	gi|15212252|gb|AY040605.1|AY040607S2Schistocerca americana transcription factor hunchback (hunchback) gene, partial cds	AY040605	2.87865e-28	92	134.736	94	87
Sg_CNS_NA4Plus11582	ay040607s2schistocerca americana transcription factor hunchback partial cds	266	gi|15212252|gb|AY040605.1|AY040607S2Schistocerca americana transcription factor hunchback (hunchback) gene, partial cds	AY040605	6.33039e-31	92	143.752	99	92
Sg_CNS_NA4Plus11605	ay040607s2schistocerca americana transcription factor hunchback partial cds	267	gi|15212252|gb|AY040605.1|AY040607S2Schistocerca americana transcription factor hunchback (hunchback) gene, partial cds	AY040605	1.70603e-25	94	125.719	79	75
Sg_CNS_NA4Plus11658	ay040607s2schistocerca americana transcription factor hunchback partial cds	269	gi|15212252|gb|AY040605.1|AY040607S2Schistocerca americana transcription factor hunchback (hunchback) gene, partial cds	AY040605	9.55399e-29	95	136.539	85	81
Sg_CNS_NA4Plus12062	ay040607s2schistocerca americana transcription factor hunchback partial cds	287	gi|15212252|gb|AY040605.1|AY040607S2Schistocerca americana transcription factor hunchback (hunchback) gene, partial cds	AY040605	2.93905e-10	92	75.2244	51	47
Sg_CNS_NA4Plus12296	ay040607s2schistocerca americana transcription factor hunchback partial cds	296	gi|15212252|gb|AY040605.1|AY040607S2Schistocerca americana transcription factor hunchback (hunchback) gene, partial cds	AY040605	8.71355e-30	92	140.146	95	88
Sg_CNS_NA4Plus12486	ay040607s2schistocerca americana transcription factor hunchback partial cds	304	gi|15212252|gb|AY040605.1|AY040607S2Schistocerca americana transcription factor hunchback (hunchback) gene, partial cds	AY040605	2.11391e-12	85	82.4379	75	64
Sg_CNS_NA4Plus12679	ay040607s2schistocerca americana transcription factor hunchback partial cds	311	gi|15212252|gb|AY040605.1|AY040607S2Schistocerca americana transcription factor hunchback (hunchback) gene, partial cds	AY040605	8.63004e-24	88	120.309	94	83
Sg_CNS_NA4Plus13256	ay040607s2schistocerca americana transcription factor hunchback partial cds	333	gi|15212252|gb|AY040605.1|AY040607S2Schistocerca americana transcription factor hunchback (hunchback) gene, partial cds	AY040605	3.25228e-23	93	118.505	78	73
Sg_CNS_NA4Plus1337	ay040607s2schistocerca americana transcription factor hunchback partial cds	879	gi|15212252|gb|AY040605.1|AY040607S2Schistocerca americana transcription factor hunchback (hunchback) gene, partial cds	AY040605	3.65559e-15	92	93.2581	64	59
Sg_CNS_NA4Plus13656	ay040607s2schistocerca americana transcription factor hunchback partial cds	349	gi|15212252|gb|AY040605.1|AY040607S2Schistocerca americana transcription factor hunchback (hunchback) gene, partial cds	AY040605	2.02369e-32	90	149.163	109	99
Sg_CNS_NA4Plus13815	ay040607s2schistocerca americana transcription factor hunchback partial cds	355	gi|15212252|gb|AY040605.1|AY040607S2Schistocerca americana transcription factor hunchback (hunchback) gene, partial cds	AY040605	6.74188e-26	87	127.522	105	92
Sg_CNS_NA4Plus14121	ay040607s2schistocerca americana transcription factor hunchback partial cds	366	gi|15212252|gb|AY040605.1|AY040607S2Schistocerca americana transcription factor hunchback (hunchback) gene, partial cds	AY040605	1.32653e-34	96	156.376	94	91
Sg_CNS_NA4Plus14256	ay040607s2schistocerca americana transcription factor hunchback partial cds	371	gi|15212252|gb|AY040605.1|AY040607S2Schistocerca americana transcription factor hunchback (hunchback) gene, partial cds	AY040605	3.91873e-10	83	75.2244	71	59
Sg_CNS_NA4Plus1461	ay040607s2schistocerca americana transcription factor hunchback partial cds	1418	gi|15212252|gb|AY040605.1|AY040607S2Schistocerca americana transcription factor hunchback (hunchback) gene, partial cds	AY040605	8.20743e-32	94	149.163	95	90
Sg_CNS_NA4Plus14717	ay040607s2schistocerca americana transcription factor hunchback partial cds	387	gi|15212252|gb|AY040605.1|AY040607S2Schistocerca americana transcription factor hunchback (hunchback) gene, partial cds	AY040605	7.42262e-07	72	64.4042	125	90
Sg_CNS_NA4Plus14825	ay040607s2schistocerca americana transcription factor hunchback partial cds	391	gi|15212252|gb|AY040605.1|AY040607S2Schistocerca americana transcription factor hunchback (hunchback) gene, partial cds	AY040605	3.90032e-23	90	118.505	85	77
Sg_CNS_NA4Plus14832	ay040607s2schistocerca americana transcription factor hunchback partial cds	391	gi|15212252|gb|AY040605.1|AY040607S2Schistocerca americana transcription factor hunchback (hunchback) gene, partial cds	AY040605	9.76454e-12	92	80.6345	54	50
Sg_CNS_NA4Plus14918	ay040607s2schistocerca americana transcription factor hunchback partial cds	394	gi|15212252|gb|AY040605.1|AY040607S2Schistocerca americana transcription factor hunchback (hunchback) gene, partial cds	AY040605	9.88495e-12	88	80.6345	62	55
Sg_CNS_NA4Plus15020	ay040607s2schistocerca americana transcription factor hunchback partial cds	397	gi|15212252|gb|AY040605.1|AY040607S2Schistocerca americana transcription factor hunchback (hunchback) gene, partial cds	AY040605	9.32726e-25	91	123.915	86	79
Sg_CNS_NA4Plus15044	ay040607s2schistocerca americana transcription factor hunchback partial cds	398	gi|15212252|gb|AY040605.1|AY040607S2Schistocerca americana transcription factor hunchback (hunchback) gene, partial cds	AY040605	2.19307e-07	88	66.2076	51	45
Sg_CNS_NA4Plus15244	ay040607s2schistocerca americana transcription factor hunchback partial cds	404	gi|15212252|gb|AY040605.1|AY040607S2Schistocerca americana transcription factor hunchback (hunchback) gene, partial cds	AY040605	1.01211e-11	83	80.6345	74	62
Sg_CNS_NA4Plus15275	ay040607s2schistocerca americana transcription factor hunchback partial cds	405	gi|15212252|gb|AY040605.1|AY040607S2Schistocerca americana transcription factor hunchback (hunchback) gene, partial cds	AY040605	1.83328e-27	93	132.932	90	84
Sg_CNS_NA4Plus15776	ay040607s2schistocerca americana transcription factor hunchback partial cds	420	gi|15212252|gb|AY040605.1|AY040607S2Schistocerca americana transcription factor hunchback (hunchback) gene, partial cds	AY040605	1.28242e-10	81	77.0278	77	63
Sg_CNS_NA4Plus16291	ay040607s2schistocerca americana transcription factor hunchback partial cds	435	gi|15212252|gb|AY040605.1|AY040607S2Schistocerca americana transcription factor hunchback (hunchback) gene, partial cds	AY040605	5.32251e-28	91	134.736	94	86
Sg_CNS_NA4Plus17502	ay040607s2schistocerca americana transcription factor hunchback partial cds	466	gi|15212252|gb|AY040605.1|AY040607S2Schistocerca americana transcription factor hunchback (hunchback) gene, partial cds	AY040605	9.0624e-07	84	64.4042	58	49
Sg_CNS_NA4Plus17594	ay040607s2schistocerca americana transcription factor hunchback partial cds	469	gi|15212252|gb|AY040605.1|AY040607S2Schistocerca americana transcription factor hunchback (hunchback) gene, partial cds	AY040605	1.19159e-11	91	80.6345	57	52
Sg_CNS_NA4Plus17973	ay040607s2schistocerca americana transcription factor hunchback partial cds	478	gi|15212252|gb|AY040605.1|AY040607S2Schistocerca americana transcription factor hunchback (hunchback) gene, partial cds	AY040605	2.05796e-21	86	113.095	91	79
Sg_CNS_NA4Plus18150	ay040607s2schistocerca americana transcription factor hunchback partial cds	483	gi|15212252|gb|AY040605.1|AY040607S2Schistocerca americana transcription factor hunchback (hunchback) gene, partial cds	AY040605	1.22538e-11	92	80.6345	54	50
Sg_CNS_NA4Plus18417	ay040607s2schistocerca americana transcription factor hunchback partial cds	490	gi|15212252|gb|AY040605.1|AY040607S2Schistocerca americana transcription factor hunchback (hunchback) gene, partial cds	AY040605	2.56524e-20	93	109.488	73	68
Sg_CNS_NA4Plus18816	ay040607s2schistocerca americana transcription factor hunchback partial cds	501	gi|15212252|gb|AY040605.1|AY040607S2Schistocerca americana transcription factor hunchback (hunchback) gene, partial cds	AY040605	1.27472e-11	79	80.6345	88	70
Sg_CNS_NA4Plus19124	ay040607s2schistocerca americana transcription factor hunchback partial cds	509	gi|15212252|gb|AY040605.1|AY040607S2Schistocerca americana transcription factor hunchback (hunchback) gene, partial cds	AY040605	5.52996e-29	90	138.342	101	91
Sg_CNS_NA4Plus19197	ay040607s2schistocerca americana transcription factor hunchback partial cds	511	gi|15212252|gb|AY040605.1|AY040607S2Schistocerca americana transcription factor hunchback (hunchback) gene, partial cds	AY040605	2.36134e-27	92	132.932	91	84
Sg_CNS_NA4Plus19587	ay040607s2schistocerca americana transcription factor hunchback partial cds	521	gi|15212252|gb|AY040605.1|AY040607S2Schistocerca americana transcription factor hunchback (hunchback) gene, partial cds	AY040605	7.85138e-21	92	111.292	76	70
Sg_CNS_NA4Plus19611	ay040607s2schistocerca americana transcription factor hunchback partial cds	522	gi|15212252|gb|AY040605.1|AY040607S2Schistocerca americana transcription factor hunchback (hunchback) gene, partial cds	AY040605	5.68697e-10	93	75.2244	49	46
Sg_CNS_NA4Plus1976	ay040607s2schistocerca americana transcription factor hunchback partial cds	2227	gi|15212252|gb|AY040605.1|AY040607S2Schistocerca americana transcription factor hunchback (hunchback) gene, partial cds	AY040605	2.53002e-28	92	138.342	94	87
Sg_CNS_NA4Plus2010	ay040607s2schistocerca americana transcription factor hunchback partial cds	2234	gi|15212252|gb|AY040605.1|AY040607S2Schistocerca americana transcription factor hunchback (hunchback) gene, partial cds	AY040605	5.97433e-11	70	80.6345	165	117
Sg_CNS_NA4Plus2060	ay040607s2schistocerca americana transcription factor hunchback partial cds	2510	gi|15212252|gb|AY040605.1|AY040607S2Schistocerca americana transcription factor hunchback (hunchback) gene, partial cds	AY040605	1.9192e-11	72	82.4379	160	116
Sg_CNS_NA4Plus21131	ay040607s2schistocerca americana transcription factor hunchback partial cds	566	gi|15212252|gb|AY040605.1|AY040607S2Schistocerca americana transcription factor hunchback (hunchback) gene, partial cds	AY040605	5.07114e-11	79	78.8312	91	72
Sg_CNS_NA4Plus21399	ay040607s2schistocerca americana transcription factor hunchback partial cds	574	gi|15212252|gb|AY040605.1|AY040607S2Schistocerca americana transcription factor hunchback (hunchback) gene, partial cds	AY040605	1.13285e-25	92	127.522	85	79
Sg_CNS_NA4Plus21400	ay040607s2schistocerca americana transcription factor hunchback partial cds	574	gi|15212252|gb|AY040605.1|AY040607S2Schistocerca americana transcription factor hunchback (hunchback) gene, partial cds	AY040605	2.18692e-28	90	136.539	98	89
Sg_CNS_NA4Plus21685	ay040607s2schistocerca americana transcription factor hunchback partial cds	582	gi|15212252|gb|AY040605.1|AY040607S2Schistocerca americana transcription factor hunchback (hunchback) gene, partial cds	AY040605	3.08507e-20	86	109.488	93	80
Sg_CNS_NA4Plus21686	ay040607s2schistocerca americana transcription factor hunchback partial cds	582	gi|15212252|gb|AY040605.1|AY040607S2Schistocerca americana transcription factor hunchback (hunchback) gene, partial cds	AY040605	1.15415e-25	93	127.522	83	78
Sg_CNS_NA4Plus21962	ay040607s2schistocerca americana transcription factor hunchback partial cds	591	gi|15212252|gb|AY040605.1|AY040607S2Schistocerca americana transcription factor hunchback (hunchback) gene, partial cds	AY040605	1.52144e-11	84	80.6345	72	61
Sg_CNS_NA4Plus2231	ay040607s2schistocerca americana transcription factor hunchback partial cds	4924	gi|15212252|gb|AY040605.1|AY040607S2Schistocerca americana transcription factor hunchback (hunchback) gene, partial cds	AY040605	2.90345e-12	94	86.0446	55	52
Sg_CNS_NA4Plus22341	ay040607s2schistocerca americana transcription factor hunchback partial cds	605	gi|15212252|gb|AY040605.1|AY040607S2Schistocerca americana transcription factor hunchback (hunchback) gene, partial cds	AY040605	5.4395e-30	92	141.949	100	92
Sg_CNS_NA4Plus23044	ay040607s2schistocerca americana transcription factor hunchback partial cds	631	gi|15212252|gb|AY040605.1|AY040607S2Schistocerca americana transcription factor hunchback (hunchback) gene, partial cds	AY040605	1.33888e-12	88	84.2413	68	60
Sg_CNS_NA4Plus23282	ay040607s2schistocerca americana transcription factor hunchback partial cds	640	gi|15212252|gb|AY040605.1|AY040607S2Schistocerca americana transcription factor hunchback (hunchback) gene, partial cds	AY040605	1.04895e-07	87	68.0109	55	48
Sg_CNS_NA4Plus23285	ay040607s2schistocerca americana transcription factor hunchback partial cds	640	gi|15212252|gb|AY040605.1|AY040607S2Schistocerca americana transcription factor hunchback (hunchback) gene, partial cds	AY040605	9.15778e-15	85	91.4547	80	68
Sg_CNS_NA4Plus23373	ay040607s2schistocerca americana transcription factor hunchback partial cds	643	gi|15212252|gb|AY040605.1|AY040607S2Schistocerca americana transcription factor hunchback (hunchback) gene, partial cds	AY040605	3.42974e-20	93	109.488	73	68
Sg_CNS_NA4Plus23563	ay040607s2schistocerca americana transcription factor hunchback partial cds	650	gi|15212252|gb|AY040605.1|AY040607S2Schistocerca americana transcription factor hunchback (hunchback) gene, partial cds	AY040605	5.49748e-24	87	122.112	100	87
Sg_CNS_NA4Plus23598	ay040607s2schistocerca americana transcription factor hunchback partial cds	651	gi|15212252|gb|AY040605.1|AY040607S2Schistocerca americana transcription factor hunchback (hunchback) gene, partial cds	AY040605	2.3414e-22	86	116.702	99	86
Sg_CNS_NA4Plus23985	ay040607s2schistocerca americana transcription factor hunchback partial cds	666	gi|15212252|gb|AY040605.1|AY040607S2Schistocerca americana transcription factor hunchback (hunchback) gene, partial cds	AY040605	2.11211e-10	92	77.0278	52	48
Sg_CNS_NA4Plus24212	ay040607s2schistocerca americana transcription factor hunchback partial cds	676	gi|15212252|gb|AY040605.1|AY040607S2Schistocerca americana transcription factor hunchback (hunchback) gene, partial cds	AY040605	1.5436e-18	92	104.078	70	65
Sg_CNS_NA4Plus24493	ay040607s2schistocerca americana transcription factor hunchback partial cds	688	gi|15212252|gb|AY040605.1|AY040607S2Schistocerca americana transcription factor hunchback (hunchback) gene, partial cds	AY040605	1.78735e-11	80	80.6345	88	71
Sg_CNS_NA4Plus24622	ay040607s2schistocerca americana transcription factor hunchback partial cds	693	gi|15212252|gb|AY040605.1|AY040607S2Schistocerca americana transcription factor hunchback (hunchback) gene, partial cds	AY040605	2.19414e-10	94	77.0278	50	47
Sg_CNS_NA4Plus24773	ay040607s2schistocerca americana transcription factor hunchback partial cds	699	gi|15212252|gb|AY040605.1|AY040607S2Schistocerca americana transcription factor hunchback (hunchback) gene, partial cds	AY040605	1.00523e-14	74	91.4547	163	122
Sg_CNS_NA4Plus24866	ay040607s2schistocerca americana transcription factor hunchback partial cds	703	gi|15212252|gb|AY040605.1|AY040607S2Schistocerca americana transcription factor hunchback (hunchback) gene, partial cds	AY040605	2.89742e-15	86	93.2581	79	68
Sg_CNS_NA4Plus25031	ay040607s2schistocerca americana transcription factor hunchback partial cds	711	gi|15212252|gb|AY040605.1|AY040607S2Schistocerca americana transcription factor hunchback (hunchback) gene, partial cds	AY040605	9.62242e-09	86	71.6177	59	51
Sg_CNS_NA4Plus25377	ay040607s2schistocerca americana transcription factor hunchback partial cds	727	gi|15212252|gb|AY040605.1|AY040607S2Schistocerca americana transcription factor hunchback (hunchback) gene, partial cds	AY040605	1.89259e-30	88	143.752	109	97
Sg_CNS_NA4Plus25444	ay040607s2schistocerca americana transcription factor hunchback partial cds	730	gi|15212252|gb|AY040605.1|AY040607S2Schistocerca americana transcription factor hunchback (hunchback) gene, partial cds	AY040605	1.28189e-13	84	87.848	83	70
Sg_CNS_NA4Plus25689	ay040607s2schistocerca americana transcription factor hunchback partial cds	742	gi|15212252|gb|AY040605.1|AY040607S2Schistocerca americana transcription factor hunchback (hunchback) gene, partial cds	AY040605	8.25402e-29	92	138.342	94	87
Sg_CNS_NA4Plus25832	ay040607s2schistocerca americana transcription factor hunchback partial cds	749	gi|15212252|gb|AY040605.1|AY040607S2Schistocerca americana transcription factor hunchback (hunchback) gene, partial cds	AY040605	1.01249e-08	87	71.6177	57	50
Sg_CNS_NA4Plus25990	ay040607s2schistocerca americana transcription factor hunchback partial cds	757	gi|15212252|gb|AY040605.1|AY040607S2Schistocerca americana transcription factor hunchback (hunchback) gene, partial cds	AY040605	7.75053e-29	90	138.342	99	90
Sg_CNS_NA4Plus26225	ay040607s2schistocerca americana transcription factor hunchback partial cds	769	gi|15212252|gb|AY040605.1|AY040607S2Schistocerca americana transcription factor hunchback (hunchback) gene, partial cds	AY040605	1.11137e-14	89	91.4547	68	61
Sg_CNS_NA4Plus26244	ay040607s2schistocerca americana transcription factor hunchback partial cds	770	gi|15212252|gb|AY040605.1|AY040607S2Schistocerca americana transcription factor hunchback (hunchback) gene, partial cds	AY040605	2.46078e-10	75	77.0278	94	71
Sg_CNS_NA4Plus26392	ay040607s2schistocerca americana transcription factor hunchback partial cds	778	gi|15212252|gb|AY040605.1|AY040607S2Schistocerca americana transcription factor hunchback (hunchback) gene, partial cds	AY040605	4.49768e-07	88	66.2076	51	45
Sg_CNS_NA4Plus27611	ay040607s2schistocerca americana transcription factor hunchback partial cds	846	gi|15212252|gb|AY040605.1|AY040607S2Schistocerca americana transcription factor hunchback (hunchback) gene, partial cds	AY040605	1.70914e-25	90	127.522	95	86
Sg_CNS_NA4Plus27630	ay040607s2schistocerca americana transcription factor hunchback partial cds	847	gi|15212252|gb|AY040605.1|AY040607S2Schistocerca americana transcription factor hunchback (hunchback) gene, partial cds	AY040605	9.47305e-10	90	75.2244	54	49
Sg_CNS_NA4Plus27989	ay040607s2schistocerca americana transcription factor hunchback partial cds	869	gi|15212252|gb|AY040605.1|AY040607S2Schistocerca americana transcription factor hunchback (hunchback) gene, partial cds	AY040605	4.69846e-20	93	109.488	73	68
Sg_CNS_NA4Plus28220	ay040607s2schistocerca americana transcription factor hunchback partial cds	883	gi|15212252|gb|AY040605.1|AY040607S2Schistocerca americana transcription factor hunchback (hunchback) gene, partial cds	AY040605	1.46146e-26	94	131.129	85	80
Sg_CNS_NA4Plus28370	ay040607s2schistocerca americana transcription factor hunchback partial cds	893	gi|15212252|gb|AY040605.1|AY040607S2Schistocerca americana transcription factor hunchback (hunchback) gene, partial cds	AY040605	1.38496e-20	86	111.292	94	81
Sg_CNS_NA4Plus28502	ay040607s2schistocerca americana transcription factor hunchback partial cds	901	gi|15212252|gb|AY040605.1|AY040607S2Schistocerca americana transcription factor hunchback (hunchback) gene, partial cds	AY040605	1.49255e-26	91	131.129	92	84
Sg_CNS_NA4Plus28565	ay040607s2schistocerca americana transcription factor hunchback partial cds	904	gi|15212252|gb|AY040605.1|AY040607S2Schistocerca americana transcription factor hunchback (hunchback) gene, partial cds	AY040605	4.58565e-14	85	89.6514	77	66
Sg_CNS_NA4Plus29112	ay040607s2schistocerca americana transcription factor hunchback partial cds	946	gi|15212252|gb|AY040605.1|AY040607S2Schistocerca americana transcription factor hunchback (hunchback) gene, partial cds	AY040605	1.57029e-26	91	131.129	94	86
Sg_CNS_NA4Plus29782	ay040607s2schistocerca americana transcription factor hunchback partial cds	996	gi|15212252|gb|AY040605.1|AY040607S2Schistocerca americana transcription factor hunchback (hunchback) gene, partial cds	AY040605	3.66317e-22	88	116.702	92	81
Sg_CNS_NA4Plus30312	ay040607s2schistocerca americana transcription factor hunchback partial cds	1041	gi|15212252|gb|AY040605.1|AY040607S2Schistocerca americana transcription factor hunchback (hunchback) gene, partial cds	AY040605	9.59269e-30	92	141.949	100	92
Sg_CNS_NA4Plus3033	ay040607s2schistocerca americana transcription factor hunchback partial cds	121	gi|15212252|gb|AY040605.1|AY040607S2Schistocerca americana transcription factor hunchback (hunchback) gene, partial cds	AY040605	6.86706e-13	87	82.4379	65	57
Sg_CNS_NA4Plus30346	ay040607s2schistocerca americana transcription factor hunchback partial cds	1044	gi|15212252|gb|AY040605.1|AY040607S2Schistocerca americana transcription factor hunchback (hunchback) gene, partial cds	AY040605	4.37195e-15	86	93.2581	76	66
Sg_CNS_NA4Plus30723	ay040607s2schistocerca americana transcription factor hunchback partial cds	1078	gi|15212252|gb|AY040605.1|AY040607S2Schistocerca americana transcription factor hunchback (hunchback) gene, partial cds	AY040605	3.97639e-22	88	116.702	92	81
Sg_CNS_NA4Plus30724	ay040607s2schistocerca americana transcription factor hunchback partial cds	1078	gi|15212252|gb|AY040605.1|AY040607S2Schistocerca americana transcription factor hunchback (hunchback) gene, partial cds	AY040605	1.13926e-22	92	118.505	80	74
Sg_CNS_NA4Plus30837	ay040607s2schistocerca americana transcription factor hunchback partial cds	1088	gi|15212252|gb|AY040605.1|AY040607S2Schistocerca americana transcription factor hunchback (hunchback) gene, partial cds	AY040605	5.9352e-20	88	109.488	85	75
Sg_CNS_NA4Plus31014	ay040607s2schistocerca americana transcription factor hunchback partial cds	1103	gi|15212252|gb|AY040605.1|AY040607S2Schistocerca americana transcription factor hunchback (hunchback) gene, partial cds	AY040605	4.07189e-22	92	116.702	79	73
Sg_CNS_NA4Plus31347	ay040607s2schistocerca americana transcription factor hunchback partial cds	1138	gi|15212252|gb|AY040605.1|AY040607S2Schistocerca americana transcription factor hunchback (hunchback) gene, partial cds	AY040605	2.17854e-19	94	107.685	69	65
Sg_CNS_NA4Plus31656	ay040607s2schistocerca americana transcription factor hunchback partial cds	1171	gi|15212252|gb|AY040605.1|AY040607S2Schistocerca americana transcription factor hunchback (hunchback) gene, partial cds	AY040605	1.32111e-09	84	75.2244	69	58
Sg_CNS_NA4Plus31735	ay040607s2schistocerca americana transcription factor hunchback partial cds	1180	gi|15212252|gb|AY040605.1|AY040607S2Schistocerca americana transcription factor hunchback (hunchback) gene, partial cds	AY040605	3.35658e-17	85	100.472	88	75
Sg_CNS_NA4Plus31748	ay040607s2schistocerca americana transcription factor hunchback partial cds	1182	gi|15212252|gb|AY040605.1|AY040607S2Schistocerca americana transcription factor hunchback (hunchback) gene, partial cds	AY040605	5.30764e-21	84	113.095	102	86
Sg_CNS_NA4Plus31982	ay040607s2schistocerca americana transcription factor hunchback partial cds	1209	gi|15212252|gb|AY040605.1|AY040607S2Schistocerca americana transcription factor hunchback (hunchback) gene, partial cds	AY040605	1.66337e-08	88	71.6177	59	52
Sg_CNS_NA4Plus33027	ay040607s2schistocerca americana transcription factor hunchback partial cds	1361	gi|15212252|gb|AY040605.1|AY040607S2Schistocerca americana transcription factor hunchback (hunchback) gene, partial cds	AY040605	1.8791e-08	93	71.6177	47	44
Sg_CNS_NA4Plus33091	ay040607s2schistocerca americana transcription factor hunchback partial cds	1370	gi|15212252|gb|AY040605.1|AY040607S2Schistocerca americana transcription factor hunchback (hunchback) gene, partial cds	AY040605	1.36631e-16	92	98.6682	67	62
Sg_CNS_NA4Plus33390	ay040607s2schistocerca americana transcription factor hunchback partial cds	1420	gi|15212252|gb|AY040605.1|AY040607S2Schistocerca americana transcription factor hunchback (hunchback) gene, partial cds	AY040605	1.32767e-10	86	78.8312	66	57
Sg_CNS_NA4Plus33827	ay040607s2schistocerca americana transcription factor hunchback partial cds	1512	gi|15212252|gb|AY040605.1|AY040607S2Schistocerca americana transcription factor hunchback (hunchback) gene, partial cds	AY040605	2.38647e-20	86	111.292	94	81
Sg_CNS_NA4Plus34055	ay040607s2schistocerca americana transcription factor hunchback partial cds	1576	gi|15212252|gb|AY040605.1|AY040607S2Schistocerca americana transcription factor hunchback (hunchback) gene, partial cds	AY040605	1.57137e-16	88	98.6682	81	72
Sg_CNS_NA4Plus34416	ay040607s2schistocerca americana transcription factor hunchback partial cds	1665	gi|15212252|gb|AY040605.1|AY040607S2Schistocerca americana transcription factor hunchback (hunchback) gene, partial cds	AY040605	4.46043e-11	79	80.6345	89	71
Sg_CNS_NA4Plus34548	ay040607s2schistocerca americana transcription factor hunchback partial cds	1701	gi|15212252|gb|AY040605.1|AY040607S2Schistocerca americana transcription factor hunchback (hunchback) gene, partial cds	AY040605	3.7423e-12	90	84.2413	61	55
Sg_CNS_NA4Plus34939	ay040607s2schistocerca americana transcription factor hunchback partial cds	1836	gi|15212252|gb|AY040605.1|AY040607S2Schistocerca americana transcription factor hunchback (hunchback) gene, partial cds	AY040605	8.93632e-08	91	69.8143	48	44
Sg_CNS_NA4Plus34958	ay040607s2schistocerca americana transcription factor hunchback partial cds	1847	gi|15212252|gb|AY040605.1|AY040607S2Schistocerca americana transcription factor hunchback (hunchback) gene, partial cds	AY040605	4.63539e-24	89	123.915	93	83
Sg_CNS_NA4Plus35465	ay040607s2schistocerca americana transcription factor hunchback partial cds	2051	gi|15212252|gb|AY040605.1|AY040607S2Schistocerca americana transcription factor hunchback (hunchback) gene, partial cds	AY040605	1.91148e-10	91	78.8312	56	51
Sg_CNS_NA4Plus35856	ay040607s2schistocerca americana transcription factor hunchback partial cds	2239	gi|15212252|gb|AY040605.1|AY040607S2Schistocerca americana transcription factor hunchback (hunchback) gene, partial cds	AY040605	4.03541e-13	93	87.848	58	54
Sg_CNS_NA4Plus36712	ay040607s2schistocerca americana transcription factor hunchback partial cds	2949	gi|15212252|gb|AY040605.1|AY040607S2Schistocerca americana transcription factor hunchback (hunchback) gene, partial cds	AY040605	4.63584e-20	86	111.292	94	81
Sg_CNS_NA4Plus36789	ay040607s2schistocerca americana transcription factor hunchback partial cds	3045	gi|15212252|gb|AY040605.1|AY040607S2Schistocerca americana transcription factor hunchback (hunchback) gene, partial cds	AY040605	9.22504e-23	90	120.309	86	78
Sg_CNS_NA4Plus36976	ay040607s2schistocerca americana transcription factor hunchback partial cds	3305	gi|15212252|gb|AY040605.1|AY040607S2Schistocerca americana transcription factor hunchback (hunchback) gene, partial cds	AY040605	3.2866e-22	89	118.505	92	82
Sg_CNS_NA4Plus37316	ay040607s2schistocerca americana transcription factor hunchback partial cds	4092	gi|15212252|gb|AY040605.1|AY040607S2Schistocerca americana transcription factor hunchback (hunchback) gene, partial cds	AY040605	1.09011e-10	74	80.6345	139	104
Sg_CNS_NA4Plus4422	ay040607s2schistocerca americana transcription factor hunchback partial cds	153	gi|15212252|gb|AY040605.1|AY040607S2Schistocerca americana transcription factor hunchback (hunchback) gene, partial cds	AY040605	5.17502e-16	92	93.2581	64	59
Sg_CNS_NA4Plus4432	ay040607s2schistocerca americana transcription factor hunchback partial cds	153	gi|15212252|gb|AY040605.1|AY040607S2Schistocerca americana transcription factor hunchback (hunchback) gene, partial cds	AY040605	3.4869e-18	92	100.472	68	63
Sg_CNS_NA4Plus47	ay040607s2schistocerca americana transcription factor hunchback partial cds	4648	gi|15212252|gb|AY040605.1|AY040607S2Schistocerca americana transcription factor hunchback (hunchback) gene, partial cds	AY040605	9.68897e-25	92	127.522	85	79
Sg_CNS_NA4Plus5067	ay040607s2schistocerca americana transcription factor hunchback partial cds	159	gi|15212252|gb|AY040605.1|AY040607S2Schistocerca americana transcription factor hunchback (hunchback) gene, partial cds	AY040605	1.19629e-30	96	141.949	86	83
Sg_CNS_NA4Plus507	ay040607s2schistocerca americana transcription factor hunchback partial cds	1707	gi|15212252|gb|AY040605.1|AY040607S2Schistocerca americana transcription factor hunchback (hunchback) gene, partial cds	AY040605	2.88745e-07	81	68.0109	70	57
Sg_CNS_NA4Plus5080	ay040607s2schistocerca americana transcription factor hunchback partial cds	159	gi|15212252|gb|AY040605.1|AY040607S2Schistocerca americana transcription factor hunchback (hunchback) gene, partial cds	AY040605	2.16485e-08	88	68.0109	52	46
Sg_CNS_NA4Plus5742	ay040607s2schistocerca americana transcription factor hunchback partial cds	165	gi|15212252|gb|AY040605.1|AY040607S2Schistocerca americana transcription factor hunchback (hunchback) gene, partial cds	AY040605	8.4549e-14	91	86.0446	60	55
Sg_CNS_NA4Plus6294	ay040607s2schistocerca americana transcription factor hunchback partial cds	170	gi|15212252|gb|AY040605.1|AY040607S2Schistocerca americana transcription factor hunchback (hunchback) gene, partial cds	AY040605	1.9334e-09	87	71.6177	57	50
Sg_CNS_NA4Plus7304	ay040607s2schistocerca americana transcription factor hunchback partial cds	179	gi|15212252|gb|AY040605.1|AY040607S2Schistocerca americana transcription factor hunchback (hunchback) gene, partial cds	AY040605	2.51872e-27	91	131.129	92	84
Sg_CNS_NA4Plus758	ay040607s2schistocerca americana transcription factor hunchback partial cds	7763	gi|15212252|gb|AY040605.1|AY040607S2Schistocerca americana transcription factor hunchback (hunchback) gene, partial cds	AY040605	4.5719e-25	93	129.325	86	80
Sg_CNS_NA4Plus7735	ay040607s2schistocerca americana transcription factor hunchback partial cds	184	gi|15212252|gb|AY040605.1|AY040607S2Schistocerca americana transcription factor hunchback (hunchback) gene, partial cds	AY040605	7.93979e-34	95	152.769	94	90
Sg_CNS_NA4Plus8	ay040607s2schistocerca americana transcription factor hunchback partial cds	4069	gi|15212252|gb|AY040605.1|AY040607S2Schistocerca americana transcription factor hunchback (hunchback) gene, partial cds	AY040605	2.38539e-25	90	129.325	94	85
Sg_CNS_NA4Plus8280	ay040607s2schistocerca americana transcription factor hunchback partial cds	190	gi|15212252|gb|AY040605.1|AY040607S2Schistocerca americana transcription factor hunchback (hunchback) gene, partial cds	AY040605	1.49429e-11	89	78.8312	58	52
Sg_CNS_NA4Plus875	ay040607s2schistocerca americana transcription factor hunchback partial cds	514	gi|15212252|gb|AY040605.1|AY040607S2Schistocerca americana transcription factor hunchback (hunchback) gene, partial cds	AY040605	3.52668e-25	89	125.719	94	84
Sg_CNS_NA4Plus9056	ay040607s2schistocerca americana transcription factor hunchback partial cds	201	gi|15212252|gb|AY040605.1|AY040607S2Schistocerca americana transcription factor hunchback (hunchback) gene, partial cds	AY040605	1.94878e-10	93	75.2244	49	46
Sg_CNS_NA4Plus9401	ay040607s2schistocerca americana transcription factor hunchback partial cds	206	gi|15212252|gb|AY040605.1|AY040607S2Schistocerca americana transcription factor hunchback (hunchback) gene, partial cds	AY040605	3.85001e-13	85	84.2413	74	63
Sg_CNS_NA4Plus9517	ay040607s2schistocerca americana transcription factor hunchback partial cds	208	gi|15212252|gb|AY040605.1|AY040607S2Schistocerca americana transcription factor hunchback (hunchback) gene, partial cds	AY040605	8.02827e-22	86	113.095	92	80
Sg_CNS_NA4Plus9518	ay040607s2schistocerca americana transcription factor hunchback partial cds	208	gi|15212252|gb|AY040605.1|AY040607S2Schistocerca americana transcription factor hunchback (hunchback) gene, partial cds	AY040605	1.0483e-26	91	129.325	91	83
Sg_CNS_NA4Plus9894	ay040607s2schistocerca americana transcription factor hunchback partial cds	216	gi|15212252|gb|AY040605.1|AY040607S2Schistocerca americana transcription factor hunchback (hunchback) gene, partial cds	AY040605	1.02327e-20	93	109.488	73	68
Sg_CNS_NA4Plus9910	ay040607s2schistocerca americana transcription factor hunchback partial cds	216	gi|15212252|gb|AY040605.1|AY040607S2Schistocerca americana transcription factor hunchback (hunchback) gene, partial cds	AY040605	2.56943e-28	91	134.736	94	86
Sg_CNS_NA4Plus36048	ay055848s2tribolium castaneum cephalothorax cx-61 exons 2 and 3 and cephalothroax cx-61 complete cds	2360	gi|16555318|gb|AY055845.1|AY055848S2Tribolium castaneum cephalothorax (Cx) gene, Cx-61 allele, exons 2 and 3; and cephalothroax (Cx) gene, Cx-61 allele, complete cds	AY055845	6.31155e-30	85	143.752	128	109
59089	ay197702s1schistocerca americana lazarillo exon 2	625	gi|29469148|gb|AY197702.1|AY197702S1Schistocerca americana Lazarillo gene, exon 2	AY197702	5.29871e-11	70	78.8312	158	112
Sg_CNS_NA4Plus13664	ay197702s1schistocerca americana lazarillo exon 2	350	gi|29469148|gb|AY197702.1|AY197702S1Schistocerca americana Lazarillo gene, exon 2	AY197702	6.64241e-07	73	64.4042	121	89
Sg_CNS_NA4Plus21504	ay197702s1schistocerca americana lazarillo exon 2	577	gi|29469148|gb|AY197702.1|AY197702S1Schistocerca americana Lazarillo gene, exon 2	AY197702	1.58347e-17	71	100.472	186	133
Sg_CNS_NA4Plus24305	ay197702s1schistocerca americana lazarillo exon 2	680	gi|29469148|gb|AY197702.1|AY197702S1Schistocerca americana Lazarillo gene, exon 2	AY197702	6.18578e-11	70	78.8312	158	112
Sg_CNS_NA4Plus29105	ay197702s1schistocerca americana lazarillo exon 2	945	gi|29469148|gb|AY197702.1|AY197702S1Schistocerca americana Lazarillo gene, exon 2	AY197702	2.04207e-12	69	84.2413	186	130
Sg_CNS_NA4Plus32080	ay197702s1schistocerca americana lazarillo exon 2	1220	gi|29469148|gb|AY197702.1|AY197702S1Schistocerca americana Lazarillo gene, exon 2	AY197702	2.04542e-07	71	68.0109	124	89
Sg_CNS_NA4Plus32826	ay197702s1schistocerca americana lazarillo exon 2	1330	gi|29469148|gb|AY197702.1|AY197702S1Schistocerca americana Lazarillo gene, exon 2	AY197702	8.33137e-13	71	86.0446	183	130
Sg_CNS_NA4Plus34300	ay197702s1schistocerca americana lazarillo exon 2	1634	gi|29469148|gb|AY197702.1|AY197702S1Schistocerca americana Lazarillo gene, exon 2	AY197702	6.51895e-09	73	73.4211	129	95
Sg_CNS_NA4Plus35767	ay197702s1schistocerca americana lazarillo exon 2	2192	gi|29469148|gb|AY197702.1|AY197702S1Schistocerca americana Lazarillo gene, exon 2	AY197702	4.81115e-12	70	84.2413	186	132
Sg_CNS_NA4Plus36409	ay197702s1schistocerca americana lazarillo exon 2	2643	gi|29469148|gb|AY197702.1|AY197702S1Schistocerca americana Lazarillo gene, exon 2	AY197702	1.04043e-08	73	73.4211	129	95
5693	azteca instabilis carbomoylphosphate synthase partial cds	75	gi|289600675|gb|FJ939902.1|Azteca instabilis carbomoylphosphate synthase (CAD) gene, partial cds	FJ939902	7.16926e-15	86	87.848	73	63
Sg_CNS_NA4Plus12832	azteca instabilis carbomoylphosphate synthase partial cds	316	gi|289600675|gb|FJ939902.1|Azteca instabilis carbomoylphosphate synthase (CAD) gene, partial cds	FJ939902	7.6938e-50	78	206.87	265	207
Sg_CNS_NA4Plus13282	azteca instabilis carbomoylphosphate synthase partial cds	334	gi|289600675|gb|FJ939902.1|Azteca instabilis carbomoylphosphate synthase (CAD) gene, partial cds	FJ939902	1.69038e-20	70	109.488	245	173
Sg_CNS_NA4Plus17398	azteca instabilis carbomoylphosphate synthase partial cds	464	gi|289600675|gb|FJ939902.1|Azteca instabilis carbomoylphosphate synthase (CAD) gene, partial cds	FJ939902	5.70936e-28	69	134.736	384	265
Sg_CNS_NA4Plus17726	azteca instabilis carbomoylphosphate synthase partial cds	472	gi|289600675|gb|FJ939902.1|Azteca instabilis carbomoylphosphate synthase (CAD) gene, partial cds	FJ939902	4.77416e-23	72	118.505	210	153
Sg_CNS_NA4Plus18289	azteca instabilis carbomoylphosphate synthase partial cds	486	gi|289600675|gb|FJ939902.1|Azteca instabilis carbomoylphosphate synthase (CAD) gene, partial cds	FJ939902	5.16944e-16	76	95.0615	134	102
Sg_CNS_NA4Plus20314	azteca instabilis carbomoylphosphate synthase partial cds	542	gi|289600675|gb|FJ939902.1|Azteca instabilis carbomoylphosphate synthase (CAD) gene, partial cds	FJ939902	1.92642e-22	72	116.702	214	155
Sg_CNS_NA4Plus28432	azteca instabilis carbomoylphosphate synthase partial cds	897	gi|289600675|gb|FJ939902.1|Azteca instabilis carbomoylphosphate synthase (CAD) gene, partial cds	FJ939902	1.59237e-32	69	150.966	361	251
Sg_CNS_NA4Plus28700	azteca instabilis carbomoylphosphate synthase partial cds	914	gi|289600675|gb|FJ939902.1|Azteca instabilis carbomoylphosphate synthase (CAD) gene, partial cds	FJ939902	2.21966e-30	72	143.752	259	188
Sg_CNS_NA4Plus31193	azteca instabilis carbomoylphosphate synthase partial cds	1121	gi|289600675|gb|FJ939902.1|Azteca instabilis carbomoylphosphate synthase (CAD) gene, partial cds	FJ939902	2.13663e-19	71	107.685	255	183
Sg_CNS_NA4Plus32242	azteca instabilis carbomoylphosphate synthase partial cds	1245	gi|289600675|gb|FJ939902.1|Azteca instabilis carbomoylphosphate synthase (CAD) gene, partial cds	FJ939902	1.01245e-17	66	102.275	418	277
Sg_CNS_NA4Plus32946	azteca instabilis carbomoylphosphate synthase partial cds	1350	gi|289600675|gb|FJ939902.1|Azteca instabilis carbomoylphosphate synthase (CAD) gene, partial cds	FJ939902	1.34581e-16	74	98.6682	155	115
Sg_CNS_NA4Plus36250	azteca instabilis carbomoylphosphate synthase partial cds	2498	gi|289600675|gb|FJ939902.1|Azteca instabilis carbomoylphosphate synthase (CAD) gene, partial cds	FJ939902	2.35611e-48	80	205.067	223	180
91573	baeacris pseudopunctulatus cytochrome oxidase subunit i partial cds mitochondrial	82	gi|71648355|gb|DQ083452.1|Baeacris pseudopunctulatus cytochrome oxidase subunit I (COI) gene, partial cds; mitochondrial	DQ083452	2.10023e-22	95	113.095	70	67
60899	basic 19kd hemolymph protein complete cds	1666	gi|159433|gb|M36206.1|LMIB19KPL.migratoria basic 19kD hemolymph protein mRNA, complete cds	M36206	6.22883e-09	78	73.4211	91	71
92230	basic 19kd hemolymph protein complete cds	258	gi|159433|gb|M36206.1|LMIB19KPL.migratoria basic 19kD hemolymph protein mRNA, complete cds	M36206	1.26652e-07	76	66.2076	89	68
Sg_CNS_NA4Plus21425	basic 19kd hemolymph protein complete cds	575	gi|159433|gb|M36206.1|LMIB19KPL.migratoria basic 19kD hemolymph protein mRNA, complete cds	M36206	1.6615e-10	76	77.0278	111	85
Sg_CNS_NA4Plus2883	basic 19kd hemolymph protein complete cds	114	gi|159433|gb|M36206.1|LMIB19KPL.migratoria basic 19kD hemolymph protein mRNA, complete cds	M36206	8.72542e-11	76	75.2244	110	84
Sg_CNS_NA4Plus346	basic 19kd hemolymph protein complete cds	2330	gi|159433|gb|M36206.1|LMIB19KPL.migratoria basic 19kD hemolymph protein mRNA, complete cds	M36206	1.12741e-07	76	69.8143	107	82
Sg_CNS_NA4Plus5375	basic 19kd hemolymph protein complete cds	162	gi|159433|gb|M36206.1|LMIB19KPL.migratoria basic 19kD hemolymph protein mRNA, complete cds	M36206	5.26448e-16	82	93.2581	100	82
Sg_CNS_NA4Plus5810	basic 19kd hemolymph protein complete cds	165	gi|159433|gb|M36206.1|LMIB19KPL.migratoria basic 19kD hemolymph protein mRNA, complete cds	M36206	6.40404e-15	81	89.6514	100	81
Sg_CNS_NA4Plus7650	basic 19kd hemolymph protein complete cds	183	gi|159433|gb|M36206.1|LMIB19KPL.migratoria basic 19kD hemolymph protein mRNA, complete cds	M36206	2.5805e-08	81	68.0109	74	60
Sg_CNS_NA4Plus6215	bellesia espanyoli voucher bmnh:681111 18s ribosomal rna partial sequence	169	gi|375005346|gb|JN619168.1|Bellesia espanyoli voucher BMNH:681111 18S ribosomal RNA gene, partial sequence	JN619168	1.68202e-16	100	95.0615	52	52
71323	belyta jmh-2010 28s ribosomal rna partial sequence	82	gi|300391051|gb|GQ374770.1|Belyta sp. JMH-2010 28S ribosomal RNA gene, partial sequence	GQ374770	3.32806e-26	93	125.719	82	77
34197	bembidion inaequale phosphoenolphyruvate carboxykinase partial cds	124	gi|194245603|gb|EU677614.1|Bembidion inaequale phosphoenolphyruvate carboxykinase gene, partial cds	EU677614	2.92037e-11	85	77.0278	67	57
Sg_CNS_NA4Plus6288	bicolorana roeselii clone metroe24 microsatellite sequence	170	gi|292495597|gb|GQ472975.1|Bicolorana roeselii clone Metroe24 microsatellite sequence	GQ472975	9.37189e-20	76	105.882	143	109
22792	bicyclus anynana clone complete sequence	175	gi|269847892|gb|AC239114.1|Bicyclus anynana clone BA_Ba18H03, complete sequence	AC239114	8.01122e-08	83	66.2076	65	54
56106	bicyclus anynana clone complete sequence	152	gi|269847892|gb|AC239114.1|Bicyclus anynana clone BA_Ba18H03, complete sequence	AC239114	2.35462e-07	89	64.4042	48	43
98388	bicyclus anynana clone complete sequence	102	gi|224923106|gb|AC235342.1|Glycine max strain Williams 82 clone GM_WBb0088H14, complete sequence	AC235342	2.71191e-10	80	73.4211	87	70
Sg_CNS_NA4Plus22258	bicyclus anynana clone complete sequence	602	gi|269847893|gb|AC239115.1|Bicyclus anynana clone BA_Ba19O01, complete sequence	AC239115	1.5516e-11	74	80.6345	171	127
Sg_CNS_NA4Plus26818	bicyclus anynana clone complete sequence	799	gi|269847901|gb|AC239123.1|Bicyclus anynana clone BA_Ba84B11, complete sequence	AC239123	1.31997e-07	82	68.0109	67	55
31714	blattella germanica allergen bla g 8 (bla g 8) complete cds	83	gi|359551149|gb|JN982315.1|Blattella germanica allergen bla g 8 (Bla g 8) mRNA, complete cds	JN982315	9.73823e-08	77	64.4042	80	62
91904	blattella germanica cytochrome p450 monooxygenase cyp4g19 complete cds	81	gi|27763612|gb|AY176056.1|Blattella germanica cytochrome P450 monooxygenase CYP4G19 (cyp4g15) mRNA, complete cds	AY176056	2.67845e-08	81	66.2076	69	56
21378	blattella germanica isolate gri-d22-2a small subunit ribosomal rna partial sequence	646	gi|357966808|gb|JF499929.1|Blattella germanica isolate GRI-D22-2a small subunit ribosomal RNA gene, partial sequence	JF499929	6.6794e-29	92	138.342	100	92
Sg_CNS_NA4Plus20377	blattella germanica mrna for nuclear receptor (ftz-f1 gene)	544	gi|194326122|emb|FM163377.1|Blattella germanica mRNA for nuclear receptor (ftz-F1 gene)	FM163377	1.22307e-56	77	230.314	310	240
Sg_CNS_NA4Plus21992	blattella germanica mrna for nuclear receptor (ftz-f1 gene)	593	gi|194326122|emb|FM163377.1|Blattella germanica mRNA for nuclear receptor (ftz-F1 gene)	FM163377	3.82734e-57	77	232.118	309	240
54007	blattella germanica partial mrna for ribosomal protein l24e ( 24e gene) clone bg30006	77	gi|237761917|emb|FM253355.1|Blattella germanica partial mRNA for ribosomal protein L24e (RpL24e gene), clone BG30006	FM253355	2.45524e-08	80	66.2076	76	61
13315	bmodongbombyx mori reverse transcriptase complete cds	156	gi|155990|gb|L08889.1|BMODONGBombyx mori reverse transcriptase gene, complete cds	L08889	1.34617e-10	73	75.2244	123	91
13329	bmodongbombyx mori reverse transcriptase complete cds	121	gi|155990|gb|L08889.1|BMODONGBombyx mori reverse transcriptase gene, complete cds	L08889	5.07275e-08	79	66.2076	78	62
38729	bmodongbombyx mori reverse transcriptase complete cds	168	gi|155990|gb|L08889.1|BMODONGBombyx mori reverse transcriptase gene, complete cds	L08889	7.65437e-08	78	66.2076	83	65
38746	bmodongbombyx mori reverse transcriptase complete cds	170	gi|155990|gb|L08889.1|BMODONGBombyx mori reverse transcriptase gene, complete cds	L08889	9.47012e-07	77	62.6008	83	64
Sg_CNS_NA4Plus6337	bmodongbombyx mori reverse transcriptase complete cds	170	gi|155990|gb|L08889.1|BMODONGBombyx mori reverse transcriptase gene, complete cds	L08889	2.88052e-07	74	64.4042	101	75
83477	bombus impatiens acetyl- mitochondrial-like mrna	746	gi|350419059|ref|XM_003492009.1|PREDICTED: Bombus impatiens acetyl-CoA acetyltransferase, mitochondrial-like (LOC100741150), mRNA	XM_003492009	4.03079e-07	84	66.2076	59	50
Sg_CNS_NA4Plus1571	bombus impatiens atpase asna1 homolog mrna	1206	gi|350407245|ref|XM_003487984.1|PREDICTED: Bombus impatiens ATPase ASNA1 homolog (LOC100745938), mRNA	XM_003487984	2.63924e-12	91	84.2413	59	54
88570	bombus impatiens coiled-coil domain-containing protein agap005037-like mrna	111	gi|350403410|ref|XM_003486747.1|PREDICTED: Bombus impatiens coiled-coil domain-containing protein AGAP005037-like (LOC100748158), mRNA	XM_003486747	2.21911e-18	81	100.472	103	84
54386	bombus impatiens hypothetical loc100743641 miscrna	87	gi|350422393|ref|XR_135741.1|PREDICTED: Bombus impatiens hypothetical LOC100743641 (LOC100743641), miscRNA	XR_135741	3.6709e-07	81	62.6008	64	52
Sg_CNS_NA4Plus1138	bombus impatiens hypothetical loc100743641 miscrna	553	gi|350422393|ref|XR_135741.1|PREDICTED: Bombus impatiens hypothetical LOC100743641 (LOC100743641), miscRNA	XR_135741	1.72659e-10	64	77.0278	514	331
Sg_CNS_NA4Plus27151	bombus impatiens hypothetical loc100743641 miscrna	819	gi|350422393|ref|XR_135741.1|PREDICTED: Bombus impatiens hypothetical LOC100743641 (LOC100743641), miscRNA	XR_135741	9.74494e-16	68	95.0615	288	196
30522	bombus impatiens male-specific lethal 3 homolog mrna	408	gi|350409716|ref|XM_003488776.1|PREDICTED: Bombus impatiens male-specific lethal 3 homolog (LOC100749290), mRNA	XM_003488776	4.08953e-10	83	75.2244	71	59
33702	bombus impatiens pantothenate kinase mitochondrial-like mrna	254	gi|350415319|ref|XM_003490553.1|PREDICTED: Bombus impatiens pantothenate kinase 2, mitochondrial-like (LOC100745218), mRNA	XM_003490553	8.38064e-10	92	73.4211	50	46
33928	bombus impatiens peptidylprolyl isomerase domain and wd repeat-containing protein 1-like mrna	138	gi|350408128|ref|XM_003488265.1|PREDICTED: Bombus impatiens peptidylprolyl isomerase domain and WD repeat-containing protein 1-like (LOC100748692), mRNA	XM_003488265	2.07526e-07	80	64.4042	68	55
Sg_CNS_NA4Plus11524	bombus impatiens probable atp-dependent rna helicase ddx46-like mrna	264	gi|350408905|ref|XM_003488504.1|PREDICTED: Bombus impatiens probable ATP-dependent RNA helicase DDX46-like (LOC100746451), mRNA	XM_003488504	6.70638e-18	79	100.472	113	90
32746	bombus impatiens probable cysteine mitochondrial-like mrna	742	gi|350427733|ref|XM_003494811.1|PREDICTED: Bombus impatiens probable cysteine desulfurase, mitochondrial-like (LOC100741604), mRNA	XM_003494811	5.21343e-12	91	82.4379	58	53
36344	bombus impatiens probable cytosolic fe-s cluster assembly factor agap009023-like mrna	200	gi|350409303|ref|XM_003488639.1|PREDICTED: Bombus impatiens probable cytosolic Fe-S cluster assembly factor AGAP009023-like (LOC100743016), mRNA	XM_003488639	3.29197e-07	80	64.4042	75	60
36345	bombus impatiens probable cytosolic fe-s cluster assembly factor agap009023-like mrna	210	gi|350409303|ref|XM_003488639.1|PREDICTED: Bombus impatiens probable cytosolic Fe-S cluster assembly factor AGAP009023-like (LOC100743016), mRNA	XM_003488639	3.49028e-07	80	64.4042	75	60
37695	bombus impatiens protein unc-119 homolog b- transcript variant 2 mrna	159	gi|350409677|ref|XM_003488765.1|PREDICTED: Bombus impatiens protein unc-119 homolog B-like, transcript variant 2 (LOC100747805), mRNA	XM_003488765	8.70927e-07	90	62.6008	44	40
38254	bombus impatiens ran-specific gtpase-activating mrna	150	gi|350415734|ref|XM_003490686.1|PREDICTED: Bombus impatiens ran-specific GTPase-activating protein-like (LOC100741192), mRNA	XM_003490686	6.63175e-08	88	66.2076	51	45
43636	bombus impatiens splicing factor 1-like mrna	1718	gi|350424539|ref|XM_003493781.1|PREDICTED: Bombus impatiens splicing factor 1-like (LOC100746431), mRNA	XM_003493781	1.01854e-12	82	86.0446	85	70
51790	bombus terrestris 40s ribosomal protein s29-like mrna	191	gi|383859420|ref|XM_003705145.1|PREDICTED: Megachile rotundata 40S ribosomal protein S29-like (LOC100882046), mRNA	XM_003705145	1.72202e-10	83	75.2244	72	60
51795	bombus terrestris 40s ribosomal protein s29-like mrna	99	gi|242010260|ref|XM_002425842.1|Pediculus humanus corporis 40S ribosomal protein S29, putative, mRNA	XM_002425842	6.07181e-12	95	78.8312	48	46
51796	bombus terrestris 40s ribosomal protein s29-like mrna	158	gi|383859420|ref|XM_003705145.1|PREDICTED: Megachile rotundata 40S ribosomal protein S29-like (LOC100882046), mRNA	XM_003705145	5.8179e-09	84	69.8143	66	56
51797	bombus terrestris 40s ribosomal protein s29-like mrna	141	gi|242010260|ref|XM_002425842.1|Pediculus humanus corporis 40S ribosomal protein S29, putative, mRNA	XM_002425842	9.69343e-12	91	78.8312	56	51
51798	bombus terrestris 40s ribosomal protein s29-like mrna	126	gi|340714470|ref|XM_003395704.1|PREDICTED: Bombus terrestris 40S ribosomal protein S29-like (LOC100643570), mRNA	XM_003395704	3.57316e-10	90	73.4211	53	48
Sg_CNS_NA4Plus22665	bombus terrestris 40s ribosomal protein s6-like mrna	617	gi|340721352|ref|XM_003399038.1|PREDICTED: Bombus terrestris 40S ribosomal protein S6-like (LOC100646070), mRNA	XM_003399038	2.06986e-35	74	159.983	252	188
86821	bombus terrestris calcium-binding mitochondrial carrier protein aralar1-like mrna	164	gi|340727091|ref|XM_003401837.1|PREDICTED: Bombus terrestris calcium-binding mitochondrial carrier protein Aralar1-like (LOC100643914), mRNA	XM_003401837	2.59353e-07	85	64.4042	55	47
93417	bombus terrestris elongation factor 1-beta-like mrna	200	gi|340711058|ref|XM_003394051.1|PREDICTED: Bombus terrestris elongation factor 1-beta-like (LOC100649164), mRNA	XM_003394051	4.8814e-24	80	120.309	126	102
Sg_CNS_NA4Plus10703	bombus terrestris hypothetical loc100647768 miscrna	236	gi|340712850|ref|XR_131911.1|PREDICTED: Bombus terrestris hypothetical LOC100647768 (LOC100647768), miscRNA	XR_131911	1.19658e-13	81	86.0446	90	73
13403	bombus terrestris mushroom body large-type kenyon cell-specific protein 1-like mrna	173	gi|340725633|ref|XM_003401124.1|PREDICTED: Bombus terrestris mushroom body large-type Kenyon cell-specific protein 1-like (LOC100645656), mRNA	XM_003401124	3.5855e-12	87	80.6345	64	56
22095	bombus terrestris mushroom body large-type kenyon cell-specific protein 1-like mrna	1063	gi|340725633|ref|XM_003401124.1|PREDICTED: Bombus terrestris mushroom body large-type Kenyon cell-specific protein 1-like (LOC100645656), mRNA	XM_003401124	7.57342e-12	88	82.4379	63	56
41239	bombus terrestris ring finger protein 207-like mrna	165	gi|340724516|ref|XM_003400580.1|PREDICTED: Bombus terrestris RING finger protein 207-like (LOC100648298), mRNA	XM_003400580	2.14571e-08	78	68.0109	80	63
Sg_CNS_NA4Plus8994	bombus terrestris vacuolar protein sorting-associated protein 35-like partial mrna	200	gi|340713391|ref|XM_003395179.1|PREDICTED: Bombus terrestris vacuolar protein sorting-associated protein 35-like (LOC100650114), partial mRNA	XM_003395179	1.00345e-07	81	66.2076	66	54
6521	bombyx mandarina strain suzhou paramyosin complete cds	83	gi|193795847|gb|EU812511.1|Bombyx mandarina strain suzhou paramyosin mRNA, complete cds	EU812511	6.56157e-10	80	71.6177	77	62
83959	bombyx mori carrier transcript variant mrna	75	gi|308390606|gb|HQ228154.1|Artemia franciscana adenine nucleotide translocator mRNA, complete cds	HQ228154	1.06401e-12	83	80.6345	74	62
83964	bombyx mori carrier transcript variant mrna	166	gi|308390606|gb|HQ228154.1|Artemia franciscana adenine nucleotide translocator mRNA, complete cds	HQ228154	8.05735e-14	88	86.0446	67	59
2746	bombyx mori clone: bmov01h13	240	gi|350408468|ref|XM_003488364.1|PREDICTED: Bombus impatiens hypothetical protein LOC100740015 (LOC100740015), mRNA	XM_003488364	7.84489e-10	76	73.4211	98	75
50340	bombyx mori clone: bmov01h13	174	gi|350408468|ref|XM_003488364.1|PREDICTED: Bombus impatiens hypothetical protein LOC100740015 (LOC100740015), mRNA	XM_003488364	6.52937e-09	82	69.8143	75	62
89126	bombyx mori clone: bmov30i22	160	gi|346709906|dbj|AK387537.1|Bombyx mori mRNA, clone: bmov30I22	AK387537	1.0002e-18	96	102.275	61	59
Sg_CNS_NA4Plus5845	bombyx mori clone: bmte06h10	166	gi|346710236|dbj|AK387661.1|Bombyx mori mRNA, clone: bmte06H10	AK387661	2.28608e-08	80	68.0109	80	64
9621	bombyx mori clone: bmte14e02	99	gi|346710372|dbj|AK387797.1|Bombyx mori mRNA, clone: bmte14E02	AK387797	1.33741e-07	84	64.4042	64	54
78224	bombyx mori clone: bmte14e02	176	gi|346710372|dbj|AK387797.1|Bombyx mori mRNA, clone: bmte14E02	AK387797	9.82888e-07	84	62.6008	57	48
16102	bombyx mori clone: bmte24f19	86	gi|346712069|dbj|AK387928.1|Bombyx mori mRNA, clone: bmte24F19	AK387928	1.03225e-07	76	64.4042	85	65
16249	bombyx mori clone: bmte24f19	197	gi|346712069|dbj|AK387928.1|Bombyx mori mRNA, clone: bmte24F19	AK387928	7.60205e-09	71	69.8143	143	102
17126	bombyx mori clone: bmte24f19	170	gi|346712069|dbj|AK387928.1|Bombyx mori mRNA, clone: bmte24F19	AK387928	2.22716e-08	75	68.0109	103	78
46665	bombyx mori clone: bmte24f19	75	gi|346712069|dbj|AK387928.1|Bombyx mori mRNA, clone: bmte24F19	AK387928	2.85514e-07	79	62.6008	72	57
Sg_CNS_NA4Plus139	bombyx mori clone: e10008c16	2290	gi|346706977|dbj|AK385305.1|Bombyx mori mRNA, clone: e10008C16	AK385305	2.17432e-16	92	98.6682	67	62
29647	bombyx mori clone: faml07d15	99	gi|383275964|dbj|AK406264.1|Bombyx mori mRNA, clone: famL07D15	AK406264	3.83173e-08	77	66.2076	81	63
31289	bombyx mori clone: faml07d15	169	gi|383275964|dbj|AK406264.1|Bombyx mori mRNA, clone: famL07D15	AK406264	7.71639e-08	82	66.2076	64	53
46947	bombyx mori clone: fcal29a10	97	gi|4928475|gb|AF133521.1|AF133521Libellula pulchella troponin T (TnT) mRNA, complete cds	AF133521	1.09246e-14	88	87.848	68	60
46948	bombyx mori clone: fcal29a10	106	gi|153944460|dbj|AK284972.1|Gryllus bimaculatus mRNA, GBcontig31833	AK284972	4.57435e-14	86	86.0446	72	62
51712	bombyx mori clone: fcal45k01	251	gi|346715577|dbj|AK384956.1|Bombyx mori mRNA, clone: fcaL45K01	AK384956	3.51162e-27	93	131.129	87	81
33460	bombyx mori clone: fdpe27g13	151	gi|346712656|dbj|AK382777.1|Bombyx mori mRNA, clone: fdpe27G13	AK382777	1.91641e-08	83	68.0109	65	54
Sg_CNS_NA4Plus21135	bombyx mori clone: fdpe27o24	566	gi|346712677|dbj|AK382798.1|Bombyx mori mRNA, clone: fdpe27O24	AK382798	1.33913e-11	79	80.6345	89	71
101077	bombyx mori clone: fepm12c03	1307	gi|346713802|dbj|AK382925.1|Bombyx mori mRNA, clone: fepM12C03	AK382925	7.20712e-07	78	66.2076	80	63
Sg_CNS_NA4Plus16241	bombyx mori clone: fmxg08g09	434	gi|346715005|dbj|AK383180.1|Bombyx mori mRNA, clone: fmxg08G09	AK383180	9.56224e-19	96	104.078	62	60
Sg_CNS_NA4Plus5216	bombyx mori clone: fphe15c18	160	gi|346710908|dbj|AK385961.1|Bombyx mori mRNA, clone: fphe15C18	AK385961	9.27883e-07	87	62.6008	49	43
Sg_CNS_NA4Plus4238	bombyx mori clone: fphe21i13	152	gi|346713025|dbj|AK386116.1|Bombyx mori mRNA, clone: fphe21I13	AK386116	2.70638e-19	90	104.078	75	68
37790	bombyx mori clone: fprw02l08	995	gi|346713234|dbj|AK386320.1|Bombyx mori mRNA, clone: fprW02L08	AK386320	8.61483e-11	73	78.8312	130	96
23142	bombyx mori clone: fprw07i10	172	gi|383275845|dbj|AK406145.1|Bombyx mori mRNA, clone: fprW07I10	AK406145	2.75139e-07	80	64.4042	68	55
72535	bombyx mori clone: ftes18o16	366	gi|346711710|dbj|AK379458.1|Bombyx mori mRNA, clone: ftes18O16	AK379458	2.97891e-11	94	78.8312	51	48
Sg_CNS_NA4Plus811	bombyx mori clone: fufe30c12	486	gi|346711395|dbj|AK381093.1|Bombyx mori mRNA, clone: fufe30C12	AK381093	5.26568e-16	95	95.0615	60	57
Sg_CNS_NA4Plus17522	bombyx mori clone: fufe34n06	467	gi|346711483|dbj|AK381181.1|Bombyx mori mRNA, clone: fufe34N06	AK381181	5.36407e-16	90	95.0615	70	63
Sg_CNS_NA4Plus7920	bombyx mori clone: fufe40h20	186	gi|346712408|dbj|AK381316.1|Bombyx mori mRNA, clone: fufe40H20	AK381316	9.64409e-20	88	105.882	81	72
Sg_CNS_NA4Plus2312	bombyx mori clone: mfb-15i07	4738	gi|346705066|dbj|AK383643.1|Bombyx mori mRNA, clone: MFB-15I07	AK383643	6.54696e-08	86	71.6177	59	51
Sg_CNS_NA4Plus11496	bombyx mori collagen mrna	263	gi|284413717|ref|NM_001171643.1|Bombyx mori collagen (CPR146), mRNA >gi|223671393|tpd|BR000647.1| TPA_inf: Bombyx mori BmorCPR146 mRNA for putative cuticle protein, complete cds	NM_001171643	1.79865e-12	79	82.4379	93	74
Sg_CNS_NA4Plus993	bombyx mori collagen mrna	698	gi|284413717|ref|NM_001171643.1|Bombyx mori collagen (CPR146), mRNA >gi|223671393|tpd|BR000647.1| TPA_inf: Bombyx mori BmorCPR146 mRNA for putative cuticle protein, complete cds	NM_001171643	2.699e-47	67	199.657	747	505
41359	bombyx mori dna-directed rna polymerases and iii subunit rpabc5-like transcript variant mrna	191	gi|512909226|ref|XM_004926813.1|PREDICTED: Bombyx mori DNA-directed RNA polymerases I, II, and III subunit RPABC5-like (LOC101739452), transcript variant X2, mRNA	XM_004926813	4.93367e-11	87	77.0278	62	54
Sg_CNS_NA4Plus6998	bombyx mori f-box only protein 11-like transcript variant mrna	176	gi|511154110|gb|GAJS01026245.1|TSA: Chilo suppressalis Unigene26256_All transcribed RNA sequence	GAJS01026245	7.04594e-09	86	69.8143	58	50
15784	bombyx mori genomic chromosome bac clone: complete sequence	89	gi|185050352|dbj|AP009008.1|Bombyx mori genomic DNA, chromosome 4, BAC clone:023I19, complete sequence	AP009008	1.09068e-07	82	64.4042	63	52
16696	bombyx mori genomic chromosome bac clone: complete sequence	99	gi|185050352|dbj|AP009008.1|Bombyx mori genomic DNA, chromosome 4, BAC clone:023I19, complete sequence	AP009008	1.33741e-07	82	64.4042	63	52
19897	bombyx mori genomic chromosome bac clone: complete sequence	91	gi|185050352|dbj|AP009008.1|Bombyx mori genomic DNA, chromosome 4, BAC clone:023I19, complete sequence	AP009008	3.94281e-07	82	62.6008	62	51
20147	bombyx mori genomic chromosome bac clone: complete sequence	140	gi|185050352|dbj|AP009008.1|Bombyx mori genomic DNA, chromosome 4, BAC clone:023I19, complete sequence	AP009008	2.11517e-07	82	64.4042	63	52
21827	bombyx mori genomic chromosome bac clone: complete sequence	164	gi|185050352|dbj|AP009008.1|Bombyx mori genomic DNA, chromosome 4, BAC clone:023I19, complete sequence	AP009008	7.43209e-08	83	66.2076	61	51
22938	bombyx mori genomic chromosome bac clone: complete sequence	90	gi|346715854|dbj|AK386997.1|Bombyx mori mRNA, clone: bmmt05N10	AK386997	3.87483e-07	89	62.6008	47	42
23155	bombyx mori genomic chromosome bac clone: complete sequence	104	gi|383275845|dbj|AK406145.1|Bombyx mori mRNA, clone: fprW07I10	AK406145	1.18656e-08	80	68.0109	81	65
70361	bombyx mori genomic chromosome bac clone: complete sequence	108	gi|185050673|dbj|AP009041.1|Bombyx mori genomic DNA, chromosome 18, BAC clone:556I11, complete sequence	AP009041	1.99846e-12	82	80.6345	81	67
77251	bombyx mori genomic chromosome bac clone: complete sequence	149	gi|185050673|dbj|AP009041.1|Bombyx mori genomic DNA, chromosome 18, BAC clone:556I11, complete sequence	AP009041	1.26919e-10	77	75.2244	114	88
Sg_CNS_NA4Plus28456	bombyx mori genomic chromosome bac clone: complete sequence	898	gi|185050022|dbj|AP009001.1|Bombyx mori genomic DNA, chromosome 20, BAC clone:014E18, complete sequence	AP009001	4.56751e-33	86	152.769	129	112
Sg_CNS_NA4Plus2949	bombyx mori genomic chromosome bac clone: complete sequence	117	gi|185050352|dbj|AP009008.1|Bombyx mori genomic DNA, chromosome 4, BAC clone:023I19, complete sequence	AP009008	6.11225e-07	83	62.6008	68	57
Sg_CNS_NA4Plus31610	bombyx mori genomic chromosome bac clone: complete sequence	1165	gi|332294853|gb|JF427910.1|Chorthippus pullus microsatellite CP37.4 sequence	JF427910	3.10248e-11	95	80.6345	49	47
Sg_CNS_NA4Plus32893	bombyx mori genomic chromosome bac clone: complete sequence	1341	gi|185050604|dbj|AP009033.1|Bombyx mori genomic DNA, chromosome 15, BAC clone:532O09, complete sequence	AP009033	5.30239e-09	84	73.4211	65	55
Sg_CNS_NA4Plus9376	bombyx mori genomic chromosome bac clone: complete sequence	206	gi|160831|gb|L08775.1|SCAAHII03Schistocerca nitens adipokinetic hormone II gene, exon 3 and complete cds	L08775	5.34215e-43	98	183.427	106	104
81628	bombyx mori histone deacetylase complex subunit sap30 homolog mrna	241	gi|512912946|ref|XM_004927722.1|PREDICTED: Bombyx mori histone deacetylase complex subunit SAP30 homolog (LOC101741109), mRNA	XM_004927722	1.16996e-07	81	66.2076	69	56
Sg_CNS_NA4Plus27257	bombyx mori inositol-trisphosphate 3-kinase b-like mrna	824	gi|512914669|ref|XM_004928143.1|PREDICTED: Bombyx mori inositol-trisphosphate 3-kinase B-like (LOC101739314), mRNA	XM_004928143	4.75809e-07	87	66.2076	54	47
31708	bombyx mori muscle lim protein transcript variant mrna	75	gi|346714791|dbj|AK383362.1|Bombyx mori mRNA, clone: MFB-03G10	AK383362	8.18012e-08	78	64.4042	75	59
31944	bombyx mori muscle lim protein transcript variant mrna	77	gi|153925147|dbj|AK283551.1|Gryllus bimaculatus mRNA, GBcontig30412	AK283551	2.15184e-15	85	89.6514	77	66
Sg_CNS_NA4Plus11176	bombyx mori muscle lim protein transcript variant mrna	251	gi|153925147|dbj|AK283551.1|Gryllus bimaculatus mRNA, GBcontig30412	AK283551	7.21758e-11	87	77.0278	62	54
31969	bombyx mori myosin heavy chain mrna	99	gi|512902557|ref|XM_004925348.1|PREDICTED: Bombyx mori myosin heavy chain (Mhc), mRNA	XM_004925348	1.42795e-13	79	84.2413	96	76
Sg_CNS_NA4Plus8023	bombyx mori myosin heavy chain mrna	187	gi|512902557|ref|XM_004925348.1|PREDICTED: Bombyx mori myosin heavy chain (Mhc), mRNA	XM_004925348	7.59175e-09	86	69.8143	58	50
Sg_CNS_NA4Plus13245	bombyx mori myosin light chain 2 complete cds	333	gi|389610538|dbj|AK402259.1|Papilio polytes mRNA for myosin light chain 2, complete cds, sequence id: Pp-0012	AK402259	8.17369e-12	85	80.6345	69	59
82431	bombyx mori nicotinic acetylcholine receptor subunit alpha 6 transcript variant mrna	151	gi|327241167|gb|JF731242.1|Periplaneta americana nicotinic acetylcholine receptor Paa7 subunit (nAChRa7) mRNA, complete cds	JF731242	3.03677e-12	92	80.6345	54	50
34335	bombyx mori plasma membrane calcium-transporting atpase 3-like transcript variant mrna	3556	gi|462373275|gb|APGK01024803.1|Dendroctonus ponderosae Seq01024813, whole genome shotgun sequence	APGK01024803	7.43045e-31	86	147.359	136	117
34346	bombyx mori pleckstrin homology domain-containing family f member 2-like mrna	159	gi|512889864|ref|XM_004922335.1|PREDICTED: Bombyx mori pleckstrin homology domain-containing family F member 2-like (LOC101746459), mRNA	XM_004922335	3.95168e-11	85	77.0278	67	57
92534	bombyx mori probable phospholipid-transporting atpase id-like mrna	158	gi|512920645|ref|XM_004929627.1|PREDICTED: Bombyx mori probable phospholipid-transporting ATPase ID-like (LOC101741077), mRNA	XM_004929627	2.16856e-14	88	87.848	70	62
37524	bombyx mori probable rna polymerase ii nuclear localization protein slc7a6os-like mrna	975	gi|512918585|ref|XM_004929113.1|PREDICTED: Bombyx mori probable RNA polymerase II nuclear localization protein SLC7A6OS-like (LOC101736813), mRNA	XM_004929113	3.58664e-09	71	73.4211	141	101
Sg_CNS_NA4Plus19483	bombyx mori rna-binding protein 39-like transcript variant mrna	518	gi|512919026|ref|XM_004929218.1|PREDICTED: Bombyx mori RNA-binding protein 39-like (LOC101739548), transcript variant X2, mRNA	XM_004929218	1.96861e-09	89	73.4211	55	49
Sg_CNS_NA4Plus22864	bombyx mori rna-binding protein 39-like transcript variant mrna	624	gi|512919026|ref|XM_004929218.1|PREDICTED: Bombyx mori RNA-binding protein 39-like (LOC101739548), transcript variant X2, mRNA	XM_004929218	2.40154e-09	89	73.4211	55	49
Sg_CNS_NA4Plus33182	bombyx mori rna-binding protein 39-like transcript variant mrna	1384	gi|512919026|ref|XM_004929218.1|PREDICTED: Bombyx mori RNA-binding protein 39-like (LOC101739548), transcript variant X2, mRNA	XM_004929218	5.47724e-09	89	73.4211	55	49
Sg_CNS_NA4Plus35153	bombyx mori rna-binding protein 39-like transcript variant mrna	1922	gi|512919026|ref|XM_004929218.1|PREDICTED: Bombyx mori RNA-binding protein 39-like (LOC101739548), transcript variant X2, mRNA	XM_004929218	7.65086e-09	89	73.4211	55	49
41374	bombyx mori thioredoxin-like protein 4a-like transcript variant mrna	111	gi|242385581|emb|FP098584.1|Phyllostachys edulis cDNA clone: bphyst011f01, full insert sequence	FP098584	2.51141e-11	89	77.0278	57	51
45752	bombyx mori transcription elongation factor spt4-like transcript variant mrna	248	gi|350402495|ref|XM_003486459.1|PREDICTED: Bombus impatiens transcription elongation factor SPT4-like (LOC100743368), mRNA	XM_003486459	8.15103e-10	89	73.4211	55	49
78478	bombyx mori transcription factor kayak-like mrna	99	gi|345494689|ref|XM_001604098.2|PREDICTED: Nasonia vitripennis hypothetical protein LOC100120512 (LOC100120512), mRNA	XM_001604098	3.14528e-09	76	69.8143	93	71
93303	bombyx mori translation elongation factor 2 transcript variant mrna	611	gi|359843235|gb|HQ851375.1|Schistocerca gregaria elongation factor 2 mRNA, complete cds	HQ851375	1.13837e-25	100	127.522	70	70
93728	bombyx mori translation elongation factor 2 transcript variant mrna	77	gi|359843235|gb|HQ851375.1|Schistocerca gregaria elongation factor 2 mRNA, complete cds	HQ851375	2.98846e-26	96	125.719	77	74
93732	bombyx mori translation elongation factor 2 transcript variant mrna	77	gi|359843235|gb|HQ851375.1|Schistocerca gregaria elongation factor 2 mRNA, complete cds	HQ851375	6.58252e-22	92	111.292	76	70
Sg_CNS_NA4Plus4221	bombyx mori troponin c complete cds	152	gi|345480544|ref|XM_003424121.1|PREDICTED: Nasonia vitripennis troponin C (TpnC), mRNA	XM_003424121	4.80614e-10	95	73.4211	45	43
Sg_CNS_NA4Plus8923	bombyx mori u1 small nuclear ribonucleoprotein c-like mrna	199	gi|512903626|ref|XM_004925609.1|PREDICTED: Bombyx mori U1 small nuclear ribonucleoprotein C-like (LOC101736758), mRNA	XM_004925609	2.50448e-15	79	91.4547	108	86
47568	bombyx mori ubiquitin-conjugating enzyme e2-17 kda-like transcript variant mrna	118	gi|512927344|ref|XM_004931254.1|PREDICTED: Bombyx mori ubiquitin-conjugating enzyme E2-17 kDa-like (LOC101741122), transcript variant X3, mRNA	XM_004931254	4.01236e-09	87	69.8143	56	49
80235	bombyx mori ubiquitin-conjugating enzyme e2 w-like transcript variant mrna	161	gi|512897451|ref|XM_004924099.1|PREDICTED: Bombyx mori ubiquitin-conjugating enzyme E2 W-like (LOC101742775), transcript variant X2, mRNA	XM_004924099	1.40134e-10	88	75.2244	59	52
4498	bombyx mori uncharacterized loc101735702 mrna	75	gi|512920835|ref|XM_004929675.1|PREDICTED: Bombyx mori uncharacterized LOC101735702 (LOC101735702), mRNA	XM_004929675	9.96542e-07	83	60.7975	56	47
82421	bombyx mori uncharacterized loc101737074 mrna	183	gi|512922074|ref|XM_004929973.1|PREDICTED: Bombyx mori uncharacterized LOC101737074 (LOC101737074), mRNA	XM_004929973	1.99095e-09	87	71.6177	57	50
47870	bombyx mori uncharacterized loc101738181 mrna	91	gi|512924605|ref|XM_004930578.1|PREDICTED: Bombyx mori uncharacterized LOC101738181 (LOC101738181), mRNA	XM_004930578	8.67696e-22	86	111.292	91	79
76262	bombyx mori uncharacterized loc101738181 mrna	91	gi|512924605|ref|XM_004930578.1|PREDICTED: Bombyx mori uncharacterized LOC101738181 (LOC101738181), mRNA	XM_004930578	3.2336e-27	91	129.325	91	83
85978	bombyx mori uncharacterized loc101738181 mrna	78	gi|512924605|ref|XM_004930578.1|PREDICTED: Bombyx mori uncharacterized LOC101738181 (LOC101738181), mRNA	XM_004930578	8.2014e-21	92	107.685	76	70
33176	bombyx mori uncharacterized loc101739912 mrna	147	gi|512900235|ref|XM_004924785.1|PREDICTED: Bombyx mori uncharacterized LOC101739912 (LOC101739912), mRNA	XM_004924785	4.64759e-16	78	93.2581	109	86
58956	bombyx mori uncharacterized loc101744255 mrna	77	gi|512895017|ref|XM_004923514.1|PREDICTED: Bombyx mori uncharacterized LOC101744255 (LOC101744255), mRNA	XM_004923514	9.76933e-20	91	104.078	72	66
Sg_CNS_NA4Plus24408	bombyx mori utp--glucose-1-phosphate uridylyltransferase-like transcript variant mrna	684	gi|510191016|gb|GAKD01009393.1|TSA: Melita plumulosa mira_rep_c9691 transcribed RNA sequence	GAKD01009393	2.17246e-10	94	77.0278	50	47
Sg_CNS_NA4Plus1143	byturus tomentosus partial rrna gene and internal transcribed spacer 2 strain isolate 1	782	gi|511189950|gb|GAKJ01013900.1|TSA: Sitodiplosis mosellana Unigene25599_S_mosellanaA transcribed RNA sequence	GAKJ01013900	4.21513e-20	100	109.488	60	60
Sg_CNS_NA4Plus4768	byturus tomentosus partial rrna gene and internal transcribed spacer 2 strain isolate 1	157	gi|56968000|gb|AY859546.1|Gomphocerinae sp. JM-2004 internal transcribed spacer 1, partial sequence; 5.8S ribosomal RNA gene and internal transcribed spacer 2, complete sequence; and 28S ribosomal RNA gene, partial sequence	AY859546	5.70607e-41	98	176.213	102	100
Sg_CNS_NA4Plus8883	byturus tomentosus partial rrna gene and internal transcribed spacer 2 strain isolate 1	198	gi|56968000|gb|AY859546.1|Gomphocerinae sp. JM-2004 internal transcribed spacer 1, partial sequence; 5.8S ribosomal RNA gene and internal transcribed spacer 2, complete sequence; and 28S ribosomal RNA gene, partial sequence	AY859546	3.02723e-52	99	214.084	121	120
98535	cacopsylla melanoneura clone 556 microsatellite sequence	305	gi|89474338|gb|DQ414792.1|Cacopsylla melanoneura clone 556 microsatellite sequence	DQ414792	3.60633e-09	71	71.6177	156	112
Sg_CNS_NA4Plus24016	calliptamus barbarus clone t10 16s ribosomal rna partial sequence mitochondrial	668	gi|239946405|gb|FJ555221.1|Calliptamus barbarus clone T10 16S ribosomal RNA gene, partial sequence; mitochondrial	FJ555221	1.73252e-11	86	80.6345	67	58
91541	calliptamus barbarus from france cytochrome c oxidase subunit i partial cds mitochondrial	77	gi|257122855|gb|GQ491031.1|Schistocerca gregaria gregaria mitochondrion, complete genome	GQ491031	2.98846e-26	96	125.719	77	74
91561	calliptamus barbarus from france cytochrome c oxidase subunit i partial cds mitochondrial	83	gi|257122855|gb|GQ491031.1|Schistocerca gregaria gregaria mitochondrion, complete genome	GQ491031	9.72964e-27	93	127.522	83	78
18495	calliptamus barbarus microsatellite cb_14 sequence	2669	gi|223585558|gb|FJ042882.1|Calliptamus barbarus microsatellite CB_14 sequence	FJ042882	3.50995e-08	71	71.6177	138	99
Sg_CNS_NA4Plus13262	calliptamus barbarus microsatellite cb_14 sequence	333	gi|223585558|gb|FJ042882.1|Calliptamus barbarus microsatellite CB_14 sequence	FJ042882	1.47784e-08	73	69.8143	111	82
Sg_CNS_NA4Plus17275	calliptamus barbarus microsatellite cb_14 sequence	461	gi|223585558|gb|FJ042882.1|Calliptamus barbarus microsatellite CB_14 sequence	FJ042882	4.97317e-10	72	75.2244	152	110
Sg_CNS_NA4Plus22578	calliptamus barbarus microsatellite cb_14 sequence	613	gi|223585558|gb|FJ042882.1|Calliptamus barbarus microsatellite CB_14 sequence	FJ042882	4.53179e-12	78	82.4379	95	75
Sg_CNS_NA4Plus27026	calliptamus barbarus microsatellite cb_14 sequence	812	gi|223585558|gb|FJ042882.1|Calliptamus barbarus microsatellite CB_14 sequence	FJ042882	4.68564e-07	76	66.2076	86	66
Sg_CNS_NA4Plus27922	calliptamus barbarus microsatellite cb_14 sequence	865	gi|223585558|gb|FJ042882.1|Calliptamus barbarus microsatellite CB_14 sequence	FJ042882	2.77439e-10	71	77.0278	160	114
Sg_CNS_NA4Plus559	calliptamus barbarus microsatellite cb_14 sequence	2609	gi|223585558|gb|FJ042882.1|Calliptamus barbarus microsatellite CB_14 sequence	FJ042882	3.6469e-08	71	71.6177	138	99
Sg_CNS_NA4Plus9175	calliptamus barbarus microsatellite cb_14 sequence	203	gi|223585558|gb|FJ042882.1|Calliptamus barbarus microsatellite CB_14 sequence	FJ042882	5.65021e-11	75	77.0278	112	85
Sg_CNS_NA4Plus20720	calliptamus barbarus microsatellite cb_2 sequence	553	gi|223585555|gb|FJ042878.1|Calliptamus barbarus microsatellite CB_2 sequence	FJ042878	2.56248e-08	85	69.8143	61	52
86157	calliptamus italicus complete genome	92	gi|195957072|gb|EU938373.1|Calliptamus italicus mitochondrion, complete genome	EU938373	3.29226e-08	75	66.2076	91	69
Sg_CNS_NA4Plus12529	calliptamus italicus complete genome	305	gi|195957072|gb|EU938373.1|Calliptamus italicus mitochondrion, complete genome	EU938373	1.3378e-27	71	132.932	259	185
Sg_CNS_NA4Plus27867	calliptamus italicus complete genome	861	gi|195957072|gb|EU938373.1|Calliptamus italicus mitochondrion, complete genome	EU938373	1.85316e-12	78	84.2413	104	82
Sg_CNS_NA4Plus32128	calliptamus italicus complete genome	1227	gi|195957072|gb|EU938373.1|Calliptamus italicus mitochondrion, complete genome	EU938373	2.68665e-12	78	84.2413	104	82
Sg_CNS_NA4Plus34610	calliptamus italicus microsatellite ci_2 sequence	1717	gi|223585562|gb|FJ042885.1|Calliptamus italicus microsatellite CI_2 sequence	FJ042885	1.01778e-06	87	66.2076	54	47
Sg_CNS_NA4Plus4149	campsosternus fruhstorferi voucher szpt:ent:elateridae0017 28s ribosomal rna partial sequence	151	gi|332693049|gb|JF713738.1|Campsosternus fruhstorferi voucher SZPT:ENT:ELateridae0017 28S ribosomal RNA gene, partial sequence	JF713738	2.16349e-14	96	87.848	53	51
Sg_CNS_NA4Plus4794	campsosternus fruhstorferi voucher szpt:ent:elateridae0017 28s ribosomal rna partial sequence	157	gi|332693049|gb|JF713738.1|Campsosternus fruhstorferi voucher SZPT:ENT:ELateridae0017 28S ribosomal RNA gene, partial sequence	JF713738	2.96988e-19	98	104.078	60	59
Sg_CNS_NA4Plus37242	cavia porcellus high mobility group protein b1-like mrna	3857	gi|514444702|ref|XM_003461624.2|PREDICTED: Cavia porcellus high mobility group protein B1-like (LOC100718808), mRNA	XM_003461624	1.74577e-07	80	69.8143	77	62
Sg_CNS_NA4Plus21834	cavia porcellus hypothetical loc100735008 miscrna	587	gi|348573015|ref|XR_135018.1|PREDICTED: Cavia porcellus hypothetical LOC100735008 (LOC100735008), miscRNA	XR_135018	4.93341e-24	87	122.112	100	87
Sg_CNS_NA4Plus1817	cavia porcellus ice-structuring glyco mrna	1848	gi|514470213|ref|XM_005005797.1|PREDICTED: Cavia porcellus ice-structuring glycoprotein-like (LOC101787386), mRNA	XM_005005797	3.1399e-07	76	68.0109	92	70
Sg_CNS_NA4Plus18603	cavia porcellus lysine -specific methyltransferase 2d transcript variant mrna	495	gi|357017440|gb|JN987526.1|Eimeria tenella clone Etm122A01 hypothetical protein mRNA, complete cds	JN987526	1.26314e-11	84	80.6345	72	61
Sg_CNS_NA4Plus1216	cavia porcellus nucleolin transcript variant mrna	1486	gi|513933423|gb|GAKM01108423.1|TSA: Triticum turgidum UCW_Tt-k35_contig_10582 transcribed RNA sequence	GAKM01108423	2.51504e-07	75	68.0109	99	75
Sg_CNS_NA4Plus12273	cavia porcellus zinc finger protein 746 transcript variant mrna	295	gi|224120909|ref|XM_002330820.1|Populus trichocarpa predicted protein, mRNA	XM_002330820	1.57688e-07	88	66.2076	51	45
Sg_CNS_NA4Plus3865	celithemis elisa 28s ribosomal rna partial sequence	147	gi|295646192|gb|GU196359.1|Sympetrum fonscolombei 28S ribosomal RNA gene, partial sequence	GU196359	4.90542e-54	93	219.494	148	138
Sg_CNS_NA4Plus33291	ceracris nigricornis nigricornis nadh dehydrogenase subunit 2 partial cds mitochondrial	1402	gi|383215346|gb|JQ283269.1|Ceracris nigricornis nigricornis NADH dehydrogenase subunit 2 gene, partial cds; mitochondrial	JQ283269	4.55607e-10	88	77.0278	60	53
Sg_CNS_NA4Plus645	ceratitis capitata basic-leucine zipper transcription factor a-like transcript variant mrna	5066	gi|31193854|gb|AC132058.5|Rattus norvegicus 18 BAC CH230-229M9 (Children's Hospital Oakland Research Institute) complete sequence	AC132058	5.74919e-09	76	75.2244	99	76
46870	ceratitis capitata calponin homology domain-containing protein ddb_g0272472-like transcript variant mrna	80	gi|153943243|dbj|AK284720.1|Gryllus bimaculatus mRNA, GBcontig31581	AK284720	3.41136e-13	83	82.4379	78	65
93624	ceratitis capitata elongation factor 2-like transcript variant mrna	163	gi|359843235|gb|HQ851375.1|Schistocerca gregaria elongation factor 2 mRNA, complete cds	HQ851375	1.16761e-30	94	141.949	92	87
93739	ceratitis capitata elongation factor 2-like transcript variant mrna	155	gi|359843235|gb|HQ851375.1|Schistocerca gregaria elongation factor 2 mRNA, complete cds	HQ851375	1.85298e-40	99	174.41	101	100
Sg_CNS_NA4Plus30802	ceratitis capitata homeobox protein 5-like transcript variant mrna	1085	gi|480394172|gb|GAGH01049705.1|TSA: Osmia cornuta osmia_antenne_contig_5192_5 transcribed RNA sequence	GAGH01049705	1.22565e-09	85	75.2244	70	60
6392	ceratitis capitata lysyl oxidase homolog 2b-like mrna	130	gi|498936216|ref|XM_004520286.1|PREDICTED: Ceratitis capitata lysyl oxidase homolog 2B-like (LOC101454316), mRNA	XM_004520286	5.48835e-08	91	66.2076	46	42
Sg_CNS_NA4Plus18363	ceratitis capitata maternal protein pumilio-like transcript variant mrna	489	gi|59939332|gb|AY900631.1|Drosophila buzzatii clone BAC 5H14, complete sequence	AY900631	2.7353e-07	91	66.2076	46	42
Sg_CNS_NA4Plus25069	ceratitis capitata mediator of rna polymerase ii transcription subunit 15-like transcript variant mrna	713	gi|374428416|emb|FQ310508.3|Dicentrarchus labrax chromosome sequence corresponding to linkage group 18, complete sequence	FQ310508	2.58969e-09	79	73.4211	94	75
37227	ceratitis capitata mucin-2-like mrna	211	gi|499001361|ref|XM_004534516.1|PREDICTED: Ceratitis capitata mucin-2-like (LOC101452798), mRNA	XM_004534516	8.25499e-09	95	69.8143	43	41
47689	ceratitis capitata polypeptide n-acetylgalactosaminyltransferase 9-like transcript variant mrna	140	gi|242008518|ref|XM_002425006.1|Pediculus humanus corporis UDP-GalNAc:polypeptide N-acetylgalactosaminyltransferase, putative, mRNA	XM_002425006	4.97439e-09	83	69.8143	66	55
35723	ceratitis capitata polyubiquitin-c-like transcript variant mrna	156	gi|356548683|ref|XM_003542682.1|PREDICTED: Glycine max polyubiquitin 10-like (LOC100815431), mRNA	XM_003542682	9.07042e-13	94	82.4379	53	50
Sg_CNS_NA4Plus1639	ceratitis capitata protein furry-like transcript variant mrna	1684	gi|195448129|ref|XM_002071487.1|Drosophila willistoni GK25092 (Dwil\GK25092), mRNA	XM_002071487	6.72305e-09	84	73.4211	65	55
Sg_CNS_NA4Plus12923	ceratitis capitata ryanodine receptor 44f-like transcript variant mrna	320	gi|328789626|ref|XM_392217.4|PREDICTED: Apis mellifera ryanodine receptor (RyR), mRNA	XM_392217	1.50906e-14	77	89.6514	112	87
33858	ceratitis capitata src substrate cortactin-like mrna	481	gi|499012552|ref|XM_004537264.1|PREDICTED: Ceratitis capitata src substrate cortactin-like (LOC101450099), mRNA	XM_004537264	8.81779e-07	82	64.4042	63	52
Sg_CNS_NA4Plus12001	ceratitis capitata troponin i-like transcript variant mrna	285	gi|512414048|gb|GAJV01002272.1|TSA: Anoplocnemis curvipes Anop_trimmed_contig_2302 transcribed RNA sequence	GAJV01002272	1.01679e-28	87	136.539	110	96
91807	ceratitis capitata troponin skeletal muscle-like transcript variant mrna	211	gi|153944460|dbj|AK284972.1|Gryllus bimaculatus mRNA, GBcontig31833	AK284972	5.56217e-11	89	77.0278	57	51
Sg_CNS_NA4Plus32518	ceratitis capitata uncharacterized loc101448318 transcript variant mrna	1286	gi|123675199|emb|AM487645.1|Vitis vinifera, whole genome shotgun sequence, contig VV78X099890.13, clone ENTAV 115	AM487645	2.15954e-07	75	68.0109	107	81
Sg_CNS_NA4Plus37638	ceratitis capitata uncharacterized loc101460998 transcript variant mrna	10739	gi|153912984|dbj|AK263726.1|Gryllus bimaculatus mRNA, GBcontig10587	AK263726	1.57234e-13	87	91.4547	73	64
89324	ceroplastes ceriferus 18s ribosomal rna partial sequence internal transcribed spacer ribosomal rna and internal transcribed spacer complete sequence and 28s ribosomal rna partial sequence	83	gi|334086768|gb|JF719820.1|Ceroplastes ceriferus 18S ribosomal RNA gene, partial sequence; internal transcribed spacer 1, 5.8S ribosomal RNA gene, and internal transcribed spacer 2, complete sequence; and 28S ribosomal RNA gene, partial sequence	JF719820	2.28819e-28	95	132.932	83	79
89326	ceroplastes ceriferus 18s ribosomal rna partial sequence internal transcribed spacer ribosomal rna and internal transcribed spacer complete sequence and 28s ribosomal rna partial sequence	90	gi|334086768|gb|JF719820.1|Ceroplastes ceriferus 18S ribosomal RNA gene, partial sequence; internal transcribed spacer 1, 5.8S ribosomal RNA gene, and internal transcribed spacer 2, complete sequence; and 28S ribosomal RNA gene, partial sequence	JF719820	4.13352e-32	95	145.556	90	86
Sg_CNS_NA4Plus1734	charybdis japonica clone pot70 microsatellite sequence	1522	gi|325961100|gb|HQ847696.1|Charybdis japonica clone Pot70 microsatellite sequence	HQ847696	3.75058e-11	92	80.6345	54	50
Sg_CNS_NA4Plus164	chondracris rosea 18s ribosomal rna partial sequence internal transcribed spacer ribosomal rna gene and internal transcribed spacer complete sequence and 28s ribosomal rna partial sequence	764	gi|21310339|gb|AF385197.1|Chondracris rosea 18S ribosomal RNA gene, partial sequence; internal transcribed spacer 1, 5.8S ribosomal RNA gene and internal transcribed spacer 2, complete sequence; and 28S ribosomal RNA gene, partial sequence	AF385197	0	87	820.016	669	583
32445	chondracris rosea complete genome	84	gi|281371842|gb|GU249619.1|Chondracris rosea mitochondrion, complete genome	GU249619	8.70553e-15	83	87.848	83	69
90558	chondracris rosea complete genome	85	gi|281371842|gb|GU249619.1|Chondracris rosea mitochondrion, complete genome	GU249619	8.30603e-28	94	131.129	85	80
7334	choristoneura biennis entomopoxvirus l complete genome	78	gi|502523787|emb|HF679132.1|Choristoneura biennis entomopoxvirus 'L', complete genome	HF679132	4.24843e-18	88	98.6682	77	68
Sg_CNS_NA4Plus3846	choristoneura occidentalis complete genome	147	gi|84683224|gb|DQ333351.1|Choristoneura occidentalis granulovirus, complete genome	DQ333351	5.98659e-15	100	89.6514	49	49
Sg_CNS_NA4Plus36318	chorthippus biguttulus aflp fragment	2561	gi|100801740|emb|AM261031.1|Chorthippus biguttulus AFLP fragment Cb50.007.00KK	AM261031	2.93767e-09	69	75.2244	228	159
32447	chorthippus chinensis complete genome	1273	gi|158120699|gb|EU029161.1|Chorthippus chinensis mitochondrion, complete genome	EU029161	5.37688e-59	72	239.331	458	330
32503	chorthippus chinensis complete genome	120	gi|158120699|gb|EU029161.1|Chorthippus chinensis mitochondrion, complete genome	EU029161	2.59007e-24	83	120.309	115	96
90568	chorthippus chinensis complete genome	193	gi|158120699|gb|EU029161.1|Chorthippus chinensis mitochondrion, complete genome	EU029161	1.25352e-37	82	165.393	175	144
Sg_CNS_NA4Plus23231	chorthippus jacobsi voucher zmuc:jd-726 28s ribosomal rna partial sequence	638	gi|373877582|gb|JN615319.1|Chorthippus jacobsi voucher ZMUC:JD-726 28S ribosomal RNA gene, partial sequence	JN615319	5.76005e-11	100	78.8312	43	43
Sg_CNS_NA4Plus6535	chorthippus jacobsi voucher zmuc:jd-726 28s ribosomal rna partial sequence	171	gi|373877582|gb|JN615319.1|Chorthippus jacobsi voucher ZMUC:JD-726 28S ribosomal RNA gene, partial sequence	JN615319	1.01101e-44	99	188.837	107	106
Sg_CNS_NA4Plus7745	chorthippus jacobsi voucher zmuc:jd-726 28s ribosomal rna partial sequence	184	gi|373877582|gb|JN615319.1|Chorthippus jacobsi voucher ZMUC:JD-726 28S ribosomal RNA gene, partial sequence	JN615319	9.09436e-27	98	129.325	74	73
Sg_CNS_NA4Plus9812	chorthippus jacobsi voucher zmuc:jd-726 28s ribosomal rna partial sequence	214	gi|373877582|gb|JN615319.1|Chorthippus jacobsi voucher ZMUC:JD-726 28S ribosomal RNA gene, partial sequence	JN615319	4.90537e-31	100	143.752	79	79
1198	chorthippus parallelus clone iib-d2 microsatellite sequence	239	gi|238056905|gb|FJ938204.1|Chorthippus parallelus clone IIB-D2 microsatellite sequence	FJ938204	3.31946e-08	72	68.0109	121	88
4206	chorthippus parallelus clone iib-d2 microsatellite sequence	408	gi|238056905|gb|FJ938204.1|Chorthippus parallelus clone IIB-D2 microsatellite sequence	FJ938204	3.35689e-11	73	78.8312	139	102
10210	chorthippus parallelus clone iib-d2 microsatellite sequence	170	gi|238056905|gb|FJ938204.1|Chorthippus parallelus clone IIB-D2 microsatellite sequence	FJ938204	8.29458e-14	74	86.0446	141	105
26453	chorthippus parallelus clone iib-d2 microsatellite sequence	100	gi|238056905|gb|FJ938204.1|Chorthippus parallelus clone IIB-D2 microsatellite sequence	FJ938204	2.62092e-10	80	73.4211	80	64
26503	chorthippus parallelus clone iib-d2 microsatellite sequence	224	gi|238056905|gb|FJ938204.1|Chorthippus parallelus clone IIB-D2 microsatellite sequence	FJ938204	1.39622e-12	77	82.4379	102	79
Sg_CNS_NA4Plus31655	chorthippus parallelus clone iib-d2 microsatellite sequence	1171	gi|238056905|gb|FJ938204.1|Chorthippus parallelus clone IIB-D2 microsatellite sequence	FJ938204	4.94239e-15	72	93.2581	177	129
Sg_CNS_NA4Plus32730	chorthippus parallelus erythropus isolate gr23 locus 2 d12 genomic sequence	1314	gi|385682711|gb|JQ432773.1|Chorthippus parallelus erythropus isolate GR23 locus 2(E)D12 genomic sequence	JQ432773	3.07826e-18	67	104.078	319	216
1480	chorthippus parallelus erythropus isolate gr23 locus 7c genomic sequence	3727	gi|385682770|gb|JQ432832.1|Chorthippus parallelus erythropus isolate GR23 locus 7C genomic sequence	JQ432832	1.82595e-108	82	405.241	386	320
Sg_CNS_NA4Plus11920	chorthippus parallelus erythropus isolate gr23 locus 7c genomic sequence	281	gi|385682770|gb|JQ432832.1|Chorthippus parallelus erythropus isolate GR23 locus 7C genomic sequence	JQ432832	3.28048e-41	77	178.016	215	167
Sg_CNS_NA4Plus33794	chorthippus parallelus erythropus isolate gr23 locus 7c genomic sequence	1504	gi|385682770|gb|JQ432832.1|Chorthippus parallelus erythropus isolate GR23 locus 7C genomic sequence	JQ432832	6.70281e-27	82	132.932	128	106
Sg_CNS_NA4Plus9876	chorthippus parallelus erythropus isolate gr23 locus 7c genomic sequence	215	gi|385682770|gb|JQ432832.1|Chorthippus parallelus erythropus isolate GR23 locus 7C genomic sequence	JQ432832	2.09932e-10	75	75.2244	104	79
Sg_CNS_NA4Plus11501	chorthippus parallelus erythropus isolate gr23 locus 8i genomic sequence	263	gi|385682779|gb|JQ432841.1|Chorthippus parallelus erythropus isolate GR23 locus 8I genomic sequence	JQ432841	5.85197e-25	76	123.915	163	125
Sg_CNS_NA4Plus12557	chorthippus parallelus erythropus isolate gr23 locus 8i genomic sequence	306	gi|385682779|gb|JQ432841.1|Chorthippus parallelus erythropus isolate GR23 locus 8I genomic sequence	JQ432841	3.85045e-09	75	71.6177	102	77
Sg_CNS_NA4Plus15118	chorthippus parallelus erythropus isolate gr23 locus 8i genomic sequence	400	gi|385682779|gb|JQ432841.1|Chorthippus parallelus erythropus isolate GR23 locus 8I genomic sequence	JQ432841	7.72655e-07	85	64.4042	55	47
Sg_CNS_NA4Plus15529	chorthippus parallelus erythropus isolate gr23 locus 8i genomic sequence	413	gi|385682779|gb|JQ432841.1|Chorthippus parallelus erythropus isolate GR23 locus 8I genomic sequence	JQ432841	4.06861e-10	69	75.2244	189	132
Sg_CNS_NA4Plus16533	chorthippus parallelus erythropus isolate gr23 locus 8i genomic sequence	442	gi|385682779|gb|JQ432841.1|Chorthippus parallelus erythropus isolate GR23 locus 8I genomic sequence	JQ432841	4.36823e-10	71	75.2244	156	112
Sg_CNS_NA4Plus17740	chorthippus parallelus erythropus isolate gr23 locus 8i genomic sequence	472	gi|385682779|gb|JQ432841.1|Chorthippus parallelus erythropus isolate GR23 locus 8I genomic sequence	JQ432841	1.19417e-30	72	143.752	255	184
Sg_CNS_NA4Plus19235	chorthippus parallelus erythropus isolate gr23 locus 8i genomic sequence	512	gi|385682779|gb|JQ432841.1|Chorthippus parallelus erythropus isolate GR23 locus 8I genomic sequence	JQ432841	2.68955e-20	68	109.488	300	206
Sg_CNS_NA4Plus20559	chorthippus parallelus erythropus isolate gr23 locus 8i genomic sequence	549	gi|385682779|gb|JQ432841.1|Chorthippus parallelus erythropus isolate GR23 locus 8I genomic sequence	JQ432841	3.97078e-18	75	102.275	148	112
Sg_CNS_NA4Plus21060	chorthippus parallelus erythropus isolate gr23 locus 8i genomic sequence	563	gi|385682779|gb|JQ432841.1|Chorthippus parallelus erythropus isolate GR23 locus 8I genomic sequence	JQ432841	6.90759e-09	76	71.6177	107	82
Sg_CNS_NA4Plus22314	chorthippus parallelus erythropus isolate gr23 locus 8i genomic sequence	604	gi|385682779|gb|JQ432841.1|Chorthippus parallelus erythropus isolate GR23 locus 8I genomic sequence	JQ432841	4.17453e-25	73	125.719	209	154
Sg_CNS_NA4Plus22930	chorthippus parallelus erythropus isolate gr23 locus 8i genomic sequence	627	gi|385682779|gb|JQ432841.1|Chorthippus parallelus erythropus isolate GR23 locus 8I genomic sequence	JQ432841	6.88896e-10	71	75.2244	156	112
Sg_CNS_NA4Plus22986	chorthippus parallelus erythropus isolate gr23 locus 8i genomic sequence	629	gi|385682779|gb|JQ432841.1|Chorthippus parallelus erythropus isolate GR23 locus 8I genomic sequence	JQ432841	5.68586e-49	75	205.067	310	233
Sg_CNS_NA4Plus24218	chorthippus parallelus erythropus isolate gr23 locus 8i genomic sequence	676	gi|385682779|gb|JQ432841.1|Chorthippus parallelus erythropus isolate GR23 locus 8I genomic sequence	JQ432841	7.84986e-22	72	114.899	205	149
Sg_CNS_NA4Plus27403	chorthippus parallelus erythropus isolate gr23 locus 8i genomic sequence	834	gi|385682779|gb|JQ432841.1|Chorthippus parallelus erythropus isolate GR23 locus 8I genomic sequence	JQ432841	5.14016e-32	75	149.163	215	162
Sg_CNS_NA4Plus27952	chorthippus parallelus erythropus isolate gr23 locus 8i genomic sequence	867	gi|385682779|gb|JQ432841.1|Chorthippus parallelus erythropus isolate GR23 locus 8I genomic sequence	JQ432841	1.25774e-14	78	91.4547	117	92
Sg_CNS_NA4Plus28523	chorthippus parallelus erythropus isolate gr23 locus 8i genomic sequence	902	gi|385682779|gb|JQ432841.1|Chorthippus parallelus erythropus isolate GR23 locus 8I genomic sequence	JQ432841	2.36994e-11	81	80.6345	82	67
Sg_CNS_NA4Plus29525	chorthippus parallelus erythropus isolate gr23 locus 8i genomic sequence	977	gi|385682779|gb|JQ432841.1|Chorthippus parallelus erythropus isolate GR23 locus 8I genomic sequence	JQ432841	8.9812e-30	72	141.949	268	194
Sg_CNS_NA4Plus32807	chorthippus parallelus erythropus isolate gr23 locus 8i genomic sequence	1327	gi|385682779|gb|JQ432841.1|Chorthippus parallelus erythropus isolate GR23 locus 8I genomic sequence	JQ432841	7.80821e-26	71	129.325	265	189
Sg_CNS_NA4Plus34409	chorthippus parallelus erythropus isolate gr23 locus 8i genomic sequence	1663	gi|385682779|gb|JQ432841.1|Chorthippus parallelus erythropus isolate GR23 locus 8I genomic sequence	JQ432841	7.53732e-21	73	113.095	184	135
Sg_CNS_NA4Plus34790	chorthippus parallelus erythropus isolate gr23 locus 8i genomic sequence	1782	gi|385682779|gb|JQ432841.1|Chorthippus parallelus erythropus isolate GR23 locus 8I genomic sequence	JQ432841	6.21328e-35	75	159.983	231	174
Sg_CNS_NA4Plus34806	chorthippus parallelus erythropus isolate gr23 locus 8i genomic sequence	1786	gi|385682779|gb|JQ432841.1|Chorthippus parallelus erythropus isolate GR23 locus 8I genomic sequence	JQ432841	1.26631e-30	71	145.556	276	197
Sg_CNS_NA4Plus36253	chorthippus parallelus erythropus isolate gr23 locus 8i genomic sequence	2503	gi|385682779|gb|JQ432841.1|Chorthippus parallelus erythropus isolate GR23 locus 8I genomic sequence	JQ432841	3.44391e-33	71	154.573	311	223
Sg_CNS_NA4Plus4181	chorthippus parallelus erythropus isolate gr23 locus 8i genomic sequence	151	gi|385682779|gb|JQ432841.1|Chorthippus parallelus erythropus isolate GR23 locus 8I genomic sequence	JQ432841	6.19851e-15	84	89.6514	79	67
32137	chorthippus parallelus erythropus isolate gr26 anonymous locus con7 genomic sequence	96	gi|451777766|gb|KC197741.1|Chorthippus parallelus erythropus isolate GR26 anonymous locus Con7 genomic sequence	KC197741	8.82733e-16	92	91.4547	63	58
Sg_CNS_NA4Plus11254	chorthippus parallelus erythropus isolate gr26 locus 2 a12 genomic sequence	253	gi|385682672|gb|JQ432734.1|Chorthippus parallelus erythropus isolate GR26 locus 2(1)A12 genomic sequence	JQ432734	5.61201e-44	79	187.033	205	162
Sg_CNS_NA4Plus18246	chorthippus parallelus erythropus isolate gr26 locus 2 a12 genomic sequence	485	gi|385682672|gb|JQ432734.1|Chorthippus parallelus erythropus isolate GR26 locus 2(1)A12 genomic sequence	JQ432734	1.07876e-18	67	104.078	272	183
Sg_CNS_NA4Plus2177	chorthippus parallelus erythropus isolate gr26 locus 2 a12 genomic sequence	2962	gi|385682672|gb|JQ432734.1|Chorthippus parallelus erythropus isolate GR26 locus 2(1)A12 genomic sequence	JQ432734	2.11407e-24	71	125.719	214	153
Sg_CNS_NA4Plus29166	chorthippus parallelus erythropus isolate gr26 locus 2 a12 genomic sequence	949	gi|385682672|gb|JQ432734.1|Chorthippus parallelus erythropus isolate GR26 locus 2(1)A12 genomic sequence	JQ432734	5.07194e-45	74	192.443	283	211
Sg_CNS_NA4Plus35307	chorthippus parallelus erythropus isolate gr26 locus 2 a12 genomic sequence	1981	gi|385682672|gb|JQ432734.1|Chorthippus parallelus erythropus isolate GR26 locus 2(1)A12 genomic sequence	JQ432734	1.60306e-42	73	185.23	287	212
Sg_CNS_NA4Plus9562	chorthippus parallelus erythropus isolate gr26 locus 2 a12 genomic sequence	209	gi|385682672|gb|JQ432734.1|Chorthippus parallelus erythropus isolate GR26 locus 2(1)A12 genomic sequence	JQ432734	1.777e-36	80	161.786	167	134
Sg_CNS_NA4Plus22701	chorthippus parallelus erythropus isolate gr26 locus 2 h8 genomic sequence	618	gi|385682722|gb|JQ432784.1|Chorthippus parallelus erythropus isolate GR26 locus 2(F)H8 genomic sequence	JQ432784	2.88465e-08	73	69.8143	123	91
36094	chorthippus parallelus erythropus isolate gr26 vitellin b partial sequence	213	gi|385682797|gb|JQ580897.1|Chorthippus parallelus erythropus isolate GR26 vitellin B gene, partial sequence	JQ580897	2.3876e-47	81	197.854	208	169
83612	chorthippus parallelus erythropus isolate gr29 anonymous locus con4 genomic sequence	162	gi|451777759|gb|KC197734.1|Chorthippus parallelus erythropus isolate GR29 anonymous locus Con4 genomic sequence	KC197734	1.41266e-10	93	75.2244	49	46
Sg_CNS_NA4Plus24129	chorthippus parallelus erythropus isolate gr29 locus 2 a12 genomic sequence	672	gi|385682673|gb|JQ432735.1|Chorthippus parallelus erythropus isolate GR29 locus 2(1)A12 genomic sequence	JQ432735	7.4135e-10	69	75.2244	160	111
31346	chorthippus parallelus erythropus isolate gr29 locus 8i genomic sequence	168	gi|385682781|gb|JQ432843.1|Chorthippus parallelus erythropus isolate GR29 locus 8I genomic sequence	JQ432843	1.80013e-09	84	71.6177	64	54
31354	chorthippus parallelus erythropus isolate gr29 locus 8i genomic sequence	237	gi|385682781|gb|JQ432843.1|Chorthippus parallelus erythropus isolate GR29 locus 8I genomic sequence	JQ432843	1.94102e-17	91	98.6682	69	63
70392	chorthippus parallelus erythropus isolate gr29 locus 8i genomic sequence	212	gi|385682781|gb|JQ432843.1|Chorthippus parallelus erythropus isolate GR29 locus 8I genomic sequence	JQ432843	2.37846e-09	83	71.6177	67	56
70606	chorthippus parallelus erythropus isolate gr29 locus 8i genomic sequence	539	gi|385682781|gb|JQ432843.1|Chorthippus parallelus erythropus isolate GR29 locus 8I genomic sequence	JQ432843	5.51263e-10	85	75.2244	64	55
77086	chorthippus parallelus erythropus isolate gr29 locus 8i genomic sequence	506	gi|385682781|gb|JQ432843.1|Chorthippus parallelus erythropus isolate GR29 locus 8I genomic sequence	JQ432843	9.94371e-13	89	84.2413	64	57
96915	chorthippus parallelus erythropus isolate gr29 locus 8i genomic sequence	174	gi|385682781|gb|JQ432843.1|Chorthippus parallelus erythropus isolate GR29 locus 8I genomic sequence	JQ432843	2.59801e-20	90	107.685	77	70
98904	chorthippus parallelus erythropus isolate gr29 locus 8i genomic sequence	101	gi|385682781|gb|JQ432843.1|Chorthippus parallelus erythropus isolate GR29 locus 8I genomic sequence	JQ432843	1.38168e-07	95	64.4042	40	38
99125	chorthippus parallelus erythropus isolate gr29 locus 8i genomic sequence	166	gi|385682781|gb|JQ432843.1|Chorthippus parallelus erythropus isolate GR29 locus 8I genomic sequence	JQ432843	1.04717e-18	87	102.275	83	73
99459	chorthippus parallelus erythropus isolate gr29 locus 8i genomic sequence	119	gi|385682781|gb|JQ432843.1|Chorthippus parallelus erythropus isolate GR29 locus 8I genomic sequence	JQ432843	8.93512e-24	92	118.505	80	74
99462	chorthippus parallelus erythropus isolate gr29 locus 8i genomic sequence	90	gi|385682781|gb|JQ432843.1|Chorthippus parallelus erythropus isolate GR29 locus 8I genomic sequence	JQ432843	1.54178e-18	91	100.472	70	64
99501	chorthippus parallelus erythropus isolate gr29 locus 8i genomic sequence	169	gi|385682781|gb|JQ432843.1|Chorthippus parallelus erythropus isolate GR29 locus 8I genomic sequence	JQ432843	4.54985e-36	91	159.983	111	102
99511	chorthippus parallelus erythropus isolate gr29 locus 8i genomic sequence	111	gi|385682781|gb|JQ432843.1|Chorthippus parallelus erythropus isolate GR29 locus 8I genomic sequence	JQ432843	3.05682e-29	90	136.539	100	90
99532	chorthippus parallelus erythropus isolate gr29 locus 8i genomic sequence	101	gi|385682781|gb|JQ432843.1|Chorthippus parallelus erythropus isolate GR29 locus 8I genomic sequence	JQ432843	2.84786e-16	92	93.2581	64	59
99558	chorthippus parallelus erythropus isolate gr29 locus 8i genomic sequence	100	gi|385682781|gb|JQ432843.1|Chorthippus parallelus erythropus isolate GR29 locus 8I genomic sequence	JQ432843	6.58113e-18	90	98.6682	72	65
99561	chorthippus parallelus erythropus isolate gr29 locus 8i genomic sequence	100	gi|385682781|gb|JQ432843.1|Chorthippus parallelus erythropus isolate GR29 locus 8I genomic sequence	JQ432843	8.01745e-17	85	95.0615	84	72
99571	chorthippus parallelus erythropus isolate gr29 locus 8i genomic sequence	77	gi|385682781|gb|JQ432843.1|Chorthippus parallelus erythropus isolate GR29 locus 8I genomic sequence	JQ432843	5.40326e-23	94	114.899	73	69
99584	chorthippus parallelus erythropus isolate gr29 locus 8i genomic sequence	96	gi|385682781|gb|JQ432843.1|Chorthippus parallelus erythropus isolate GR29 locus 8I genomic sequence	JQ432843	2.88312e-28	90	132.932	96	87
99600	chorthippus parallelus erythropus isolate gr29 locus 8i genomic sequence	103	gi|385682781|gb|JQ432843.1|Chorthippus parallelus erythropus isolate GR29 locus 8I genomic sequence	JQ432843	6.95069e-18	93	98.6682	64	60
99603	chorthippus parallelus erythropus isolate gr29 locus 8i genomic sequence	101	gi|385682781|gb|JQ432843.1|Chorthippus parallelus erythropus isolate GR29 locus 8I genomic sequence	JQ432843	3.7117e-21	90	109.488	80	72
99608	chorthippus parallelus erythropus isolate gr29 locus 8i genomic sequence	107	gi|385682781|gb|JQ432843.1|Chorthippus parallelus erythropus isolate GR29 locus 8I genomic sequence	JQ432843	1.41855e-20	89	107.685	79	71
99615	chorthippus parallelus erythropus isolate gr29 locus 8i genomic sequence	123	gi|385682781|gb|JQ432843.1|Chorthippus parallelus erythropus isolate GR29 locus 8I genomic sequence	JQ432843	6.30932e-07	92	62.6008	42	39
99619	chorthippus parallelus erythropus isolate gr29 locus 8i genomic sequence	99	gi|385682781|gb|JQ432843.1|Chorthippus parallelus erythropus isolate GR29 locus 8I genomic sequence	JQ432843	7.39045e-30	90	138.342	99	90
99624	chorthippus parallelus erythropus isolate gr29 locus 8i genomic sequence	156	gi|385682781|gb|JQ432843.1|Chorthippus parallelus erythropus isolate GR29 locus 8I genomic sequence	JQ432843	1.75135e-15	94	91.4547	58	55
99629	chorthippus parallelus erythropus isolate gr29 locus 8i genomic sequence	109	gi|385682781|gb|JQ432843.1|Chorthippus parallelus erythropus isolate GR29 locus 8I genomic sequence	JQ432843	5.04367e-20	92	105.882	71	66
100953	chorthippus parallelus erythropus isolate gr29 locus 8i genomic sequence	92	gi|385682781|gb|JQ432843.1|Chorthippus parallelus erythropus isolate GR29 locus 8I genomic sequence	JQ432843	1.0753e-20	94	107.685	69	65
100958	chorthippus parallelus erythropus isolate gr29 locus 8i genomic sequence	100	gi|385682781|gb|JQ432843.1|Chorthippus parallelus erythropus isolate GR29 locus 8I genomic sequence	JQ432843	5.41681e-19	90	102.275	74	67
Sg_CNS_NA4Plus10963	chorthippus parallelus erythropus isolate gr29 locus 8i genomic sequence	243	gi|385682781|gb|JQ432843.1|Chorthippus parallelus erythropus isolate GR29 locus 8I genomic sequence	JQ432843	1.99128e-11	87	78.8312	63	55
Sg_CNS_NA4Plus32429	chorthippus parallelus erythropus isolate gr29 locus 8i genomic sequence	1273	gi|385682781|gb|JQ432843.1|Chorthippus parallelus erythropus isolate GR29 locus 8I genomic sequence	JQ432843	3.38642e-11	68	80.6345	258	178
Sg_CNS_NA4Plus6542	chorthippus parallelus erythropus isolate gr29 locus 8i genomic sequence	171	gi|385682781|gb|JQ432843.1|Chorthippus parallelus erythropus isolate GR29 locus 8I genomic sequence	JQ432843	2.89914e-26	88	127.522	102	90
Sg_CNS_NA4Plus8810	chorthippus parallelus erythropus isolate gr29 locus 8i genomic sequence	197	gi|385682781|gb|JQ432843.1|Chorthippus parallelus erythropus isolate GR29 locus 8I genomic sequence	JQ432843	1.28163e-12	84	82.4379	73	62
Sg_CNS_NA4Plus9486	chorthippus parallelus erythropus isolate gr29 locus 8i genomic sequence	207	gi|385682781|gb|JQ432843.1|Chorthippus parallelus erythropus isolate GR29 locus 8I genomic sequence	JQ432843	1.43088e-24	90	122.112	90	81
Sg_CNS_NA4Plus9667	chorthippus parallelus erythropus isolate gr29 locus 8i genomic sequence	211	gi|385682781|gb|JQ432843.1|Chorthippus parallelus erythropus isolate GR29 locus 8I genomic sequence	JQ432843	8.72817e-09	91	69.8143	48	44
2854	chorthippus parallelus erythropus isolate gr33 locus 2 c9 genomic sequence	176	gi|385682688|gb|JQ432750.1|Chorthippus parallelus erythropus isolate GR33 locus 2(1)C9 genomic sequence	JQ432750	2.46803e-14	72	87.848	147	107
Sg_CNS_NA4Plus11296	chorthippus parallelus erythropus isolate gr33 locus 6e genomic sequence	255	gi|385682758|gb|JQ432820.1|Chorthippus parallelus erythropus isolate GR33 locus 6E genomic sequence	JQ432820	1.9785e-24	91	122.112	85	78
Sg_CNS_NA4Plus18372	chorthippus parallelus mrna for caax prenyl protease (cg9000 gene)	489	gi|283483329|emb|FM986355.1|Chorthippus parallelus mRNA for putative CAAX prenyl protease (cg9000 gene)	FM986355	3.49819e-37	77	165.393	232	180
Sg_CNS_NA4Plus35649	chorthippus parallelus parallelus isolate au36 locus 2 a12 genomic sequence	2134	gi|385682669|gb|JQ432731.1|Chorthippus parallelus parallelus isolate AU36 locus 2(1)A12 genomic sequence	JQ432731	4.0705e-25	71	127.522	256	182
772	chorthippus parallelus parallelus isolate au36 locus 7d genomic sequence	207	gi|385682771|gb|JQ432833.1|Chorthippus parallelus parallelus isolate AU36 locus 7D genomic sequence >gi|385682772|gb|JQ432834.1| Chorthippus parallelus erythropus isolate GR23 locus 7D genomic sequence	JQ432833	3.43078e-07	86	64.4042	53	46
814	chorthippus parallelus parallelus isolate au36 locus 7d genomic sequence	225	gi|385682771|gb|JQ432833.1|Chorthippus parallelus parallelus isolate AU36 locus 7D genomic sequence >gi|385682772|gb|JQ432834.1| Chorthippus parallelus erythropus isolate GR23 locus 7D genomic sequence	JQ432833	7.74944e-54	80	219.494	222	178
Sg_CNS_NA4Plus10401	chorthippus parallelus parallelus isolate au36 locus 8i genomic sequence	228	gi|385682775|gb|JQ432837.1|Chorthippus parallelus parallelus isolate AU36 locus 8I genomic sequence	JQ432837	2.74796e-47	80	197.854	212	171
Sg_CNS_NA4Plus12888	chorthippus parallelus parallelus isolate au36 locus 8i genomic sequence	319	gi|385682775|gb|JQ432837.1|Chorthippus parallelus parallelus isolate AU36 locus 8I genomic sequence	JQ432837	2.53973e-62	79	248.348	286	228
Sg_CNS_NA4Plus19983	chorthippus parallelus parallelus isolate au36 locus 8i genomic sequence	532	gi|385682775|gb|JQ432837.1|Chorthippus parallelus parallelus isolate AU36 locus 8I genomic sequence	JQ432837	3.64537e-25	74	125.719	214	160
Sg_CNS_NA4Plus22117	chorthippus parallelus parallelus isolate au36 locus 8i genomic sequence	597	gi|385682775|gb|JQ432837.1|Chorthippus parallelus parallelus isolate AU36 locus 8I genomic sequence	JQ432837	3.61038e-51	75	212.28	320	240
Sg_CNS_NA4Plus24807	chorthippus parallelus parallelus isolate au36 locus 8i genomic sequence	700	gi|385682775|gb|JQ432837.1|Chorthippus parallelus parallelus isolate AU36 locus 8I genomic sequence	JQ432837	1.3957e-63	78	253.758	319	249
Sg_CNS_NA4Plus26350	chorthippus parallelus parallelus isolate au36 locus 8i genomic sequence	776	gi|385682775|gb|JQ432837.1|Chorthippus parallelus parallelus isolate AU36 locus 8I genomic sequence	JQ432837	7.58911e-17	68	98.6682	294	201
Sg_CNS_NA4Plus35334	chorthippus parallelus parallelus isolate au36 locus 8i genomic sequence	1996	gi|385682775|gb|JQ432837.1|Chorthippus parallelus parallelus isolate AU36 locus 8I genomic sequence	JQ432837	9.01419e-21	71	113.095	212	152
Sg_CNS_NA4Plus35201	chorthippus parallelus parallelus isolate au38 locus 2 a10 genomic sequence	1941	gi|385682664|gb|JQ432726.1|Chorthippus parallelus parallelus isolate AU38 locus 2(1)A10 genomic sequence	JQ432726	1.49054e-30	75	145.556	236	177
Sg_CNS_NA4Plus14271	chorthippus parallelus parallelus isolate au38 locus 2f genomic sequence	372	gi|385682732|gb|JQ432794.1|Chorthippus parallelus parallelus isolate AU38 locus 2F genomic sequence >gi|385682735|gb|JQ432797.1| Chorthippus parallelus erythropus isolate GR23 locus 2F genomic sequence	JQ432794	5.11407e-91	92	343.926	235	217
Sg_CNS_NA4Plus18850	chorthippus parallelus parallelus isolate au38 locus 8i genomic sequence	501	gi|385682776|gb|JQ432838.1|Chorthippus parallelus parallelus isolate AU38 locus 8I genomic sequence	JQ432838	2.45862e-33	75	152.769	230	174
Sg_CNS_NA4Plus36972	chorthippus parallelus parallelus isolate au38 locus 8i genomic sequence	3301	gi|385682776|gb|JQ432838.1|Chorthippus parallelus parallelus isolate AU38 locus 8I genomic sequence	JQ432838	1.58959e-26	71	132.932	253	181
Sg_CNS_NA4Plus19806	chorthippus parallelus parallelus isolate au38 vitellin b partial sequence	527	gi|385682794|gb|JQ580894.1|Chorthippus parallelus parallelus isolate AU38 vitellin B gene, partial sequence	JQ580894	1.346e-11	80	80.6345	87	70
78011	chorthippus parallelus parallelus isolate au41 locus 2 a12 genomic sequence	1220	gi|385682670|gb|JQ432732.1|Chorthippus parallelus parallelus isolate AU41 locus 2(1)A12 genomic sequence	JQ432732	1.57745e-27	71	134.736	256	184
Sg_CNS_NA4Plus24172	chorthippus parallelus parallelus isolate au41 locus 2 a12 genomic sequence	674	gi|385682670|gb|JQ432732.1|Chorthippus parallelus parallelus isolate AU41 locus 2(1)A12 genomic sequence	JQ432732	6.98603e-23	69	118.505	306	213
Sg_CNS_NA4Plus35696	chorthippus parallelus parallelus isolate au41 locus 2 a12 genomic sequence	2155	gi|385682670|gb|JQ432732.1|Chorthippus parallelus parallelus isolate AU41 locus 2(1)A12 genomic sequence	JQ432732	2.98081e-27	71	134.736	256	184
Sg_CNS_NA4Plus5130	chorthippus parallelus parallelus isolate au41 locus 2 a12 genomic sequence	160	gi|385682670|gb|JQ432732.1|Chorthippus parallelus parallelus isolate AU41 locus 2(1)A12 genomic sequence	JQ432732	2.49729e-20	75	107.685	153	116
60466	chorthippus parallelus parallelus isolate au41 locus 8i genomic sequence	618	gi|385682777|gb|JQ432839.1|Chorthippus parallelus parallelus isolate AU41 locus 8I genomic sequence	JQ432839	4.29396e-31	73	145.556	247	181
Sg_CNS_NA4Plus10156	chorthippus parallelus parallelus isolate au41 locus 8i genomic sequence	222	gi|385682777|gb|JQ432839.1|Chorthippus parallelus parallelus isolate AU41 locus 8I genomic sequence	JQ432839	1.56901e-18	75	102.275	147	111
Sg_CNS_NA4Plus15156	chorthippus parallelus parallelus isolate au41 locus 8i genomic sequence	401	gi|385682777|gb|JQ432839.1|Chorthippus parallelus parallelus isolate AU41 locus 8I genomic sequence	JQ432839	1.00777e-11	74	80.6345	139	104
Sg_CNS_NA4Plus1562	chorthippus parallelus parallelus isolate au41 locus 8i genomic sequence	1363	gi|385682777|gb|JQ432839.1|Chorthippus parallelus parallelus isolate AU41 locus 8I genomic sequence	JQ432839	7.87361e-51	75	212.28	318	240
Sg_CNS_NA4Plus15741	chorthippus parallelus parallelus isolate au41 locus 8i genomic sequence	419	gi|385682777|gb|JQ432839.1|Chorthippus parallelus parallelus isolate AU41 locus 8I genomic sequence	JQ432839	1.55686e-28	82	136.539	139	115
Sg_CNS_NA4Plus16727	chorthippus parallelus parallelus isolate au41 locus 8i genomic sequence	447	gi|385682777|gb|JQ432839.1|Chorthippus parallelus parallelus isolate AU41 locus 8I genomic sequence	JQ432839	6.25014e-34	73	154.573	256	188
Sg_CNS_NA4Plus16764	chorthippus parallelus parallelus isolate au41 locus 8i genomic sequence	448	gi|385682777|gb|JQ432839.1|Chorthippus parallelus parallelus isolate AU41 locus 8I genomic sequence	JQ432839	2.33694e-20	74	109.488	175	130
Sg_CNS_NA4Plus16873	chorthippus parallelus parallelus isolate au41 locus 8i genomic sequence	451	gi|385682777|gb|JQ432839.1|Chorthippus parallelus parallelus isolate AU41 locus 8I genomic sequence	JQ432839	3.25943e-12	77	82.4379	110	85
Sg_CNS_NA4Plus18388	chorthippus parallelus parallelus isolate au41 locus 8i genomic sequence	489	gi|385682777|gb|JQ432839.1|Chorthippus parallelus parallelus isolate AU41 locus 8I genomic sequence	JQ432839	2.92049e-13	70	86.0446	215	152
Sg_CNS_NA4Plus20392	chorthippus parallelus parallelus isolate au41 locus 8i genomic sequence	544	gi|385682777|gb|JQ432839.1|Chorthippus parallelus parallelus isolate AU41 locus 8I genomic sequence	JQ432839	3.27508e-13	76	86.0446	117	89
Sg_CNS_NA4Plus21499	chorthippus parallelus parallelus isolate au41 locus 8i genomic sequence	577	gi|385682777|gb|JQ432839.1|Chorthippus parallelus parallelus isolate AU41 locus 8I genomic sequence	JQ432839	1.46158e-17	72	100.472	184	133
Sg_CNS_NA4Plus23067	chorthippus parallelus parallelus isolate au41 locus 8i genomic sequence	632	gi|385682777|gb|JQ432839.1|Chorthippus parallelus parallelus isolate AU41 locus 8I genomic sequence	JQ432839	6.08874e-17	71	98.6682	196	140
Sg_CNS_NA4Plus23942	chorthippus parallelus parallelus isolate au41 locus 8i genomic sequence	665	gi|385682777|gb|JQ432839.1|Chorthippus parallelus parallelus isolate AU41 locus 8I genomic sequence	JQ432839	8.93209e-09	70	71.6177	149	105
Sg_CNS_NA4Plus25753	chorthippus parallelus parallelus isolate au41 locus 8i genomic sequence	745	gi|385682777|gb|JQ432839.1|Chorthippus parallelus parallelus isolate AU41 locus 8I genomic sequence	JQ432839	4.28108e-07	70	66.2076	144	102
Sg_CNS_NA4Plus26597	chorthippus parallelus parallelus isolate au41 locus 8i genomic sequence	788	gi|385682777|gb|JQ432839.1|Chorthippus parallelus parallelus isolate AU41 locus 8I genomic sequence	JQ432839	1.3689e-19	68	107.685	244	168
Sg_CNS_NA4Plus27104	chorthippus parallelus parallelus isolate au41 locus 8i genomic sequence	816	gi|385682777|gb|JQ432839.1|Chorthippus parallelus parallelus isolate AU41 locus 8I genomic sequence	JQ432839	1.1655e-20	69	111.292	256	178
Sg_CNS_NA4Plus27916	chorthippus parallelus parallelus isolate au41 locus 8i genomic sequence	864	gi|385682777|gb|JQ432839.1|Chorthippus parallelus parallelus isolate AU41 locus 8I genomic sequence	JQ432839	8.33635e-23	69	118.505	298	207
Sg_CNS_NA4Plus28019	chorthippus parallelus parallelus isolate au41 locus 8i genomic sequence	871	gi|385682777|gb|JQ432839.1|Chorthippus parallelus parallelus isolate AU41 locus 8I genomic sequence	JQ432839	1.53963e-13	75	87.848	122	92
Sg_CNS_NA4Plus34076	chorthippus parallelus parallelus isolate au41 locus 8i genomic sequence	1581	gi|385682777|gb|JQ432839.1|Chorthippus parallelus parallelus isolate AU41 locus 8I genomic sequence	JQ432839	4.51669e-17	69	100.472	255	176
Sg_CNS_NA4Plus34167	chorthippus parallelus parallelus isolate au41 locus 8i genomic sequence	1601	gi|385682777|gb|JQ432839.1|Chorthippus parallelus parallelus isolate AU41 locus 8I genomic sequence	JQ432839	8.26484e-33	71	152.769	309	221
Sg_CNS_NA4Plus34431	chorthippus parallelus parallelus isolate au41 locus 8i genomic sequence	1669	gi|385682777|gb|JQ432839.1|Chorthippus parallelus parallelus isolate AU41 locus 8I genomic sequence	JQ432839	1.8996e-28	71	138.342	268	191
Sg_CNS_NA4Plus34456	chorthippus parallelus parallelus isolate au41 locus 8i genomic sequence	1676	gi|385682777|gb|JQ432839.1|Chorthippus parallelus parallelus isolate AU41 locus 8I genomic sequence	JQ432839	1.18667e-30	70	145.556	318	224
Sg_CNS_NA4Plus5634	chorthippus parallelus parallelus isolate au41 locus 8i genomic sequence	164	gi|385682777|gb|JQ432839.1|Chorthippus parallelus parallelus isolate AU41 locus 8I genomic sequence	JQ432839	6.4505e-09	87	69.8143	55	48
Sg_CNS_NA4Plus8050	chorthippus parallelus parallelus isolate au41 locus 8i genomic sequence	188	gi|385682777|gb|JQ432839.1|Chorthippus parallelus parallelus isolate AU41 locus 8I genomic sequence	JQ432839	1.79549e-29	83	138.342	138	115
Sg_CNS_NA4Plus8668	chorthippus parallelus parallelus isolate au41 locus 8i genomic sequence	195	gi|385682777|gb|JQ432839.1|Chorthippus parallelus parallelus isolate AU41 locus 8I genomic sequence	JQ432839	2.00419e-35	83	158.179	157	131
Sg_CNS_NA4Plus9630	chorthippus parallelus parallelus isolate au41 locus 8i genomic sequence	210	gi|385682777|gb|JQ432839.1|Chorthippus parallelus parallelus isolate AU41 locus 8I genomic sequence	JQ432839	5.46711e-43	80	183.427	196	158
Sg_CNS_NA4Plus9692	chorthippus parallelus parallelus isolate au41 locus 8i genomic sequence	212	gi|385682777|gb|JQ432839.1|Chorthippus parallelus parallelus isolate AU41 locus 8I genomic sequence	JQ432839	1.58566e-24	80	122.112	139	112
Sg_CNS_NA4Plus4473	chorthippus parallelus parallelus isolate au49 locus 2 a12 genomic sequence	154	gi|385682671|gb|JQ432733.1|Chorthippus parallelus parallelus isolate AU49 locus 2(1)A12 genomic sequence	JQ432733	6.81414e-21	76	109.488	140	107
Sg_CNS_NA4Plus32192	chorthippus parallelus parallelus isolate au49 locus 2 a5r genomic sequence	1237	gi|385682703|gb|JQ432765.1|Chorthippus parallelus parallelus isolate AU49 locus 2(A)A5R genomic sequence	JQ432765	4.8795e-09	67	73.4211	262	177
Sg_CNS_NA4Plus35369	chorthippus parallelus parallelus isolate au49 locus 2 a9 genomic sequence	2011	gi|385682659|gb|JQ432721.1|Chorthippus parallelus parallelus isolate AU49 locus 2(1)A9 genomic sequence	JQ432721	2.26474e-180	94	643.286	409	388
Sg_CNS_NA4Plus27190	chorthippus parallelus parallelus isolate au49 locus 2 c9 genomic sequence	820	gi|385682691|gb|JQ432753.1|Chorthippus parallelus parallelus isolate AU49 locus 2(2)C9 genomic sequence	JQ432753	3.88586e-08	75	69.8143	101	76
Sg_CNS_NA4Plus12297	chorthippus parallelus parallelus isolate au49 locus 8i genomic sequence	296	gi|385682778|gb|JQ432840.1|Chorthippus parallelus parallelus isolate AU49 locus 8I genomic sequence	JQ432840	2.66785e-17	78	98.6682	121	95
Sg_CNS_NA4Plus13751	chorthippus parallelus parallelus isolate au49 locus 8i genomic sequence	352	gi|385682778|gb|JQ432840.1|Chorthippus parallelus parallelus isolate AU49 locus 8I genomic sequence	JQ432840	6.68458e-07	76	64.4042	88	67
Sg_CNS_NA4Plus17963	chorthippus parallelus parallelus isolate au49 locus 8i genomic sequence	478	gi|385682778|gb|JQ432840.1|Chorthippus parallelus parallelus isolate AU49 locus 8I genomic sequence	JQ432840	1.19412e-17	80	100.472	110	88
Sg_CNS_NA4Plus18577	chorthippus parallelus parallelus isolate au49 locus 8i genomic sequence	494	gi|385682778|gb|JQ432840.1|Chorthippus parallelus parallelus isolate AU49 locus 8I genomic sequence	JQ432840	7.80163e-33	72	150.966	280	202
Sg_CNS_NA4Plus25555	chorthippus parallelus parallelus isolate au49 locus 8i genomic sequence	735	gi|385682778|gb|JQ432840.1|Chorthippus parallelus parallelus isolate AU49 locus 8I genomic sequence	JQ432840	3.8855e-64	77	255.561	317	247
Sg_CNS_NA4Plus28060	chorthippus parallelus parallelus isolate au49 locus 8i genomic sequence	873	gi|385682778|gb|JQ432840.1|Chorthippus parallelus parallelus isolate AU49 locus 8I genomic sequence	JQ432840	8.02555e-11	68	78.8312	177	121
Sg_CNS_NA4Plus28654	chorthippus parallelus parallelus isolate au49 locus 8i genomic sequence	911	gi|385682778|gb|JQ432840.1|Chorthippus parallelus parallelus isolate AU49 locus 8I genomic sequence	JQ432840	4.32954e-08	71	69.8143	131	94
Sg_CNS_NA4Plus28655	chorthippus parallelus parallelus isolate au49 locus 8i genomic sequence	911	gi|385682778|gb|JQ432840.1|Chorthippus parallelus parallelus isolate AU49 locus 8I genomic sequence	JQ432840	1.08715e-15	80	95.0615	105	84
Sg_CNS_NA4Plus31993	chorthippus parallelus parallelus isolate au49 locus 8i genomic sequence	1210	gi|385682778|gb|JQ432840.1|Chorthippus parallelus parallelus isolate AU49 locus 8I genomic sequence	JQ432840	5.8332e-08	75	69.8143	112	84
Sg_CNS_NA4Plus33548	chorthippus parallelus parallelus isolate au49 locus 8i genomic sequence	1451	gi|385682778|gb|JQ432840.1|Chorthippus parallelus parallelus isolate AU49 locus 8I genomic sequence	JQ432840	1.64731e-09	75	75.2244	104	79
Sg_CNS_NA4Plus622	chorthippus parallelus parallelus isolate au49 locus 8i genomic sequence	2573	gi|385682778|gb|JQ432840.1|Chorthippus parallelus parallelus isolate AU49 locus 8I genomic sequence	JQ432840	1.40844e-25	71	129.325	265	189
Sg_CNS_NA4Plus9797	chorthippus parallelus parallelus isolate au49 locus 8i genomic sequence	214	gi|385682778|gb|JQ432840.1|Chorthippus parallelus parallelus isolate AU49 locus 8I genomic sequence	JQ432840	3.5321e-20	78	107.685	127	100
Sg_CNS_NA4Plus15167	chorthippus pullus haplotype m anonymous marker cpunl-1 genomic sequence	402	gi|310974461|gb|HM565253.1|Chorthippus pullus haplotype M anonymous marker Cpunl-1 genomic sequence	HM565253	3.07929e-18	70	102.275	221	156
4759	chorthippus pullus microsatellite sequence	480	gi|332294853|gb|JF427910.1|Chorthippus pullus microsatellite CP37.4 sequence	JF427910	1.69798e-09	93	73.4211	48	45
61156	chorthippus pullus microsatellite sequence	380	gi|160825|gb|L08771.1|SCAAHI02Schistocerca nitens adipokinetic hormone I gene, exon 2 including mature peptide	L08771	4.58778e-104	85	387.207	331	284
99081	chorthippus pullus microsatellite sequence	201	gi|332294856|gb|JF427913.1|Chorthippus pullus microsatellite CP60.6b sequence	JF427913	2.23147e-09	75	71.6177	109	82
99342	chorthippus pullus microsatellite sequence	168	gi|332294856|gb|JF427913.1|Chorthippus pullus microsatellite CP60.6b sequence	JF427913	2.67097e-26	84	127.522	115	97
Sg_CNS_NA4Plus10893	chorthippus pullus microsatellite sequence	241	gi|332294858|gb|JF427915.1|Chorthippus pullus microsatellite CP81.4 sequence	JF427915	3.57951e-08	77	68.0109	89	69
Sg_CNS_NA4Plus11412	chorthippus pullus microsatellite sequence	259	gi|332294858|gb|JF427915.1|Chorthippus pullus microsatellite CP81.4 sequence	JF427915	4.72349e-07	76	64.4042	90	69
Sg_CNS_NA4Plus12880	chorthippus pullus microsatellite sequence	319	gi|332294858|gb|JF427915.1|Chorthippus pullus microsatellite CP81.4 sequence	JF427915	5.98871e-07	76	64.4042	90	69
Sg_CNS_NA4Plus13399	chorthippus pullus microsatellite sequence	339	gi|332294853|gb|JF427910.1|Chorthippus pullus microsatellite CP37.4 sequence	JF427910	4.31933e-09	77	71.6177	89	69
Sg_CNS_NA4Plus1399	chorthippus pullus microsatellite sequence	1131	gi|332294855|gb|JF427912.1|Chorthippus pullus microsatellite CP52.6a sequence	JF427912	5.78627e-14	91	89.6514	70	64
Sg_CNS_NA4Plus15073	chorthippus pullus microsatellite sequence	399	gi|332294855|gb|JF427912.1|Chorthippus pullus microsatellite CP52.6a sequence	JF427912	5.19185e-09	95	71.6177	46	44
Sg_CNS_NA4Plus16396	chorthippus pullus microsatellite sequence	438	gi|332294860|gb|JF427917.1|Chorthippus pullus microsatellite CP92.2 sequence	JF427917	2.00021e-08	80	69.8143	77	62
Sg_CNS_NA4Plus16508	chorthippus pullus microsatellite sequence	441	gi|332294860|gb|JF427917.1|Chorthippus pullus microsatellite CP92.2 sequence	JF427917	1.35255e-10	83	77.0278	77	64
Sg_CNS_NA4Plus19104	chorthippus pullus microsatellite sequence	509	gi|332294858|gb|JF427915.1|Chorthippus pullus microsatellite CP81.4 sequence	JF427915	8.73677e-14	81	87.848	91	74
Sg_CNS_NA4Plus19756	chorthippus pullus microsatellite sequence	526	gi|332294853|gb|JF427910.1|Chorthippus pullus microsatellite CP37.4 sequence	JF427910	1.43975e-17	86	100.472	83	72
Sg_CNS_NA4Plus21649	chorthippus pullus microsatellite sequence	581	gi|332294858|gb|JF427915.1|Chorthippus pullus microsatellite CP81.4 sequence	JF427915	5.21467e-11	79	78.8312	91	72
Sg_CNS_NA4Plus2214	chorthippus pullus microsatellite sequence	3645	gi|332294855|gb|JF427912.1|Chorthippus pullus microsatellite CP52.6a sequence	JF427912	5.02828e-08	90	71.6177	60	54
Sg_CNS_NA4Plus27292	chorthippus pullus microsatellite sequence	827	gi|332294858|gb|JF427915.1|Chorthippus pullus microsatellite CP81.4 sequence	JF427915	1.77993e-12	80	84.2413	91	73
Sg_CNS_NA4Plus29804	chorthippus pullus microsatellite sequence	998	gi|392507259|gb|JN604091.1|Eyprepocnemis plorans clone EploRTE5 non-LTR retrotransposon RTE, partial sequence	JN604091	9.85015e-17	65	98.6682	288	190
Sg_CNS_NA4Plus31138	chorthippus pullus microsatellite sequence	1116	gi|332294860|gb|JF427917.1|Chorthippus pullus microsatellite CP92.2 sequence	JF427917	1.34734e-15	85	95.0615	84	72
Sg_CNS_NA4Plus31479	chorthippus pullus microsatellite sequence	1152	gi|332294853|gb|JF427910.1|Chorthippus pullus microsatellite CP37.4 sequence	JF427910	1.06626e-10	91	78.8312	56	51
Sg_CNS_NA4Plus33410	chorthippus pullus microsatellite sequence	1424	gi|332294858|gb|JF427915.1|Chorthippus pullus microsatellite CP81.4 sequence	JF427915	6.02174e-15	82	93.2581	91	75
Sg_CNS_NA4Plus34501	chorthippus pullus microsatellite sequence	1691	gi|332294858|gb|JF427915.1|Chorthippus pullus microsatellite CP81.4 sequence	JF427915	4.85792e-23	81	120.309	124	101
Sg_CNS_NA4Plus35193	chorthippus pullus microsatellite sequence	1937	gi|332294857|gb|JF427914.1|Chorthippus pullus microsatellite CP80.3 sequence	JF427914	1.94596e-22	98	118.505	68	67
Sg_CNS_NA4Plus35771	chorthippus pullus microsatellite sequence	2195	gi|332294858|gb|JF427915.1|Chorthippus pullus microsatellite CP81.4 sequence	JF427915	4.81694e-12	80	84.2413	91	73
Sg_CNS_NA4Plus37107	chorthippus pullus microsatellite sequence	3549	gi|332294855|gb|JF427912.1|Chorthippus pullus microsatellite CP52.6a sequence	JF427912	4.98027e-08	90	71.6177	60	54
Sg_CNS_NA4Plus37142	chorthippus pullus microsatellite sequence	3638	gi|332294858|gb|JF427915.1|Chorthippus pullus microsatellite CP81.4 sequence	JF427915	6.52775e-13	81	87.848	91	74
Sg_CNS_NA4Plus18754	chortoicetes terminifera clone ct128 microsatellite sequence	499	gi|183238681|gb|EU436739.1|Chortoicetes terminifera clone Ct128 microsatellite sequence	EU436739	2.98496e-13	70	86.0446	192	136
Sg_CNS_NA4Plus31786	chortoicetes terminifera clone ct128 microsatellite sequence	1186	gi|183238681|gb|EU436739.1|Chortoicetes terminifera clone Ct128 microsatellite sequence	EU436739	7.43218e-13	71	86.0446	196	140
46738	chortoicetes terminifera clone ct318 microsatellite sequence	217	gi|183238682|gb|EU436740.1|Chortoicetes terminifera clone Ct318 microsatellite sequence	EU436740	1.03275e-26	74	129.325	198	148
106763	chortoicetes terminifera clone ct318 microsatellite sequence	1869	gi|183238682|gb|EU436740.1|Chortoicetes terminifera clone Ct318 microsatellite sequence	EU436740	4.13669e-18	70	104.078	251	177
107014	chortoicetes terminifera clone ct318 microsatellite sequence	327	gi|183238682|gb|EU436740.1|Chortoicetes terminifera clone Ct318 microsatellite sequence	EU436740	3.64964e-22	74	114.899	189	141
Sg_CNS_NA4Plus10220	chortoicetes terminifera clone ct318 microsatellite sequence	223	gi|183238682|gb|EU436740.1|Chortoicetes terminifera clone Ct318 microsatellite sequence	EU436740	1.79982e-11	69	78.8312	189	132
93443	chortoicetes terminifera elongation factor-1 alpha partial cds	83	gi|319414072|gb|HQ388819.1|Chortoicetes terminifera elongation factor-1 alpha (EF1a) mRNA, partial cds	HQ388819	3.87481e-19	86	102.275	83	72
93481	chortoicetes terminifera elongation factor-1 alpha partial cds	95	gi|319414072|gb|HQ388819.1|Chortoicetes terminifera elongation factor-1 alpha (EF1a) mRNA, partial cds	HQ388819	3.6939e-14	94	86.0446	55	52
40308	chrysomela tremulae ribosomal protein l13a complete cds	127	gi|264667420|gb|GU120446.1|Chrysomela tremulae ribosomal protein L13A (RpL13A) mRNA, complete cds	GU120446	2.97942e-11	74	77.0278	126	94
33829	chrysomela tremulae ribosomal protein l19 complete cds	160	gi|264667418|gb|GU120445.1|Chrysomela tremulae ribosomal protein L19 (RpL19) mRNA, complete cds	GU120445	1.69408e-09	90	71.6177	52	47
40574	chrysomela tremulae ribosomal protein l34 complete cds	165	gi|264667404|gb|GU120438.1|Chrysomela tremulae ribosomal protein L34 (RpL34) mRNA, complete cds	GU120438	1.7613e-09	93	71.6177	47	44
40575	chrysomela tremulae ribosomal protein l34 complete cds	77	gi|264667404|gb|GU120438.1|Chrysomela tremulae ribosomal protein L34 (RpL34) mRNA, complete cds	GU120438	7.03439e-09	83	68.0109	65	54
40577	chrysomela tremulae ribosomal protein l34 complete cds	101	gi|264667404|gb|GU120438.1|Chrysomela tremulae ribosomal protein L34 (RpL34) mRNA, complete cds	GU120438	4.82254e-07	90	62.6008	44	40
14160	chrysomela tremulae ribosomal protein l37a complete cds	160	gi|264667450|gb|GU120461.1|Chrysomela tremulae ribosomal protein L37A (RpL37A) mRNA, complete cds	GU120461	1.39059e-10	95	75.2244	46	44
41609	chrysomela tremulae ribosomal protein s14 complete cds	172	gi|264667380|gb|GU120426.1|Chrysomela tremulae ribosomal protein S14 (RpS14) mRNA, complete cds	GU120426	2.75139e-07	89	64.4042	48	43
41684	chrysomela tremulae ribosomal protein s28 complete cds	143	gi|264667434|gb|GU120453.1|Chrysomela tremulae ribosomal protein S28 (RpS28) mRNA, complete cds	GU120453	6.23156e-08	84	66.2076	63	53
Sg_CNS_NA4Plus34810	cimex lectularius microsatellite dna locus clone 44_a07	1788	gi|498915517|emb|HF969893.1|Cimex lectularius microsatellite DNA locus Cle030, clone 44_A07	HF969893	9.29843e-20	95	109.488	68	65
Sg_CNS_NA4Plus22763	cimex lectularius microsatellite dna locus clone 44_e08	620	gi|498915514|emb|HF969890.1|Cimex lectularius microsatellite DNA locus Cle027, clone 44_A06	HF969890	5.98392e-42	90	181.623	135	122
Sg_CNS_NA4Plus28569	cimex lectularius microsatellite dna locus clone 44_e08	905	gi|78486699|gb|AC170188.2|Mus musculus BAC clone RP24-195M20 from chromosome 13, complete sequence	AC170188	3.31313e-47	98	199.657	117	115
Sg_CNS_NA4Plus37568	cimex lectularius microsatellite dna locus clone 44_e08	5823	gi|18390191|gb|AC106786.2|Homo sapiens chromosome 5 clone RP11-359P5, complete sequence	AC106786	1.12021e-43	93	190.64	126	118
Sg_CNS_NA4Plus800	cimex lectularius microsatellite dna locus clone 44_e08	2583	gi|498915553|emb|HF969929.1|Cimex lectularius microsatellite DNA locus Cle066, clone 44_E08	HF969929	3.32246e-46	95	197.854	122	117
Sg_CNS_NA4Plus541	cimex lectularius microsatellite dna locus clone 45_a12	1952	gi|225685648|emb|CU896654.5|Zebrafish DNA sequence from clone CH211-107J19 in linkage group 25, complete sequence	CU896654	1.71593e-67	98	268.185	153	151
48195	cloning vector pfosill- complete sequence	145	gi|153920794|dbj|AK271758.1|Gryllus bimaculatus mRNA, GBcontig18619	AK271758	4.27584e-10	90	73.4211	53	48
Sg_CNS_NA4Plus31430	cloning vector pfosill- complete sequence	1148	gi|160831|gb|L08775.1|SCAAHII03Schistocerca nitens adipokinetic hormone II gene, exon 3 and complete cds	L08775	3.05573e-11	95	80.6345	49	47
Sg_CNS_NA4Plus5882	cloning vector pfosill- complete sequence	166	gi|60256953|gb|AY923851.1|Romalea microptera methionine-rich hexamerin-like protein 1 mRNA, complete cds	AY923851	1.54035e-10	76	75.2244	94	72
91566	conophyma kuznetzovi cytochrome c oxidase subunit i partial cds mitochondrial	77	gi|460417781|gb|KC261363.1|Conophyma kuznetzovi cytochrome c oxidase subunit I (COI) gene, partial cds; mitochondrial	KC261363	9.76933e-20	89	104.078	77	69
93375	conopomorpha cramerella isolate elongation factor-1 alpha (ef-1 alpha) partial cds	197	gi|305377015|dbj|AB583233.1|Locusta migratoria EF1alpha mRNA for elongation factor 1 alpha, complete cds	AB583233	8.11674e-15	91	89.6514	62	57
8950	copepoda environmental sample clone hyb0023 18s ribosomal rna partial sequence	78	gi|481247101|gb|KC631687.1|Copepoda environmental sample clone HYB0023 18S ribosomal RNA gene, partial sequence	KC631687	5.52606e-23	92	114.899	78	72
8952	copepoda environmental sample clone hyb0023 18s ribosomal rna partial sequence	79	gi|481247101|gb|KC631687.1|Copepoda environmental sample clone HYB0023 18S ribosomal RNA gene, partial sequence	KC631687	3.1243e-26	94	125.719	79	75
8960	copepoda environmental sample clone hyb0023 18s ribosomal rna partial sequence	85	gi|481247101|gb|KC631687.1|Copepoda environmental sample clone HYB0023 18S ribosomal RNA gene, partial sequence	KC631687	1.95339e-29	95	136.539	85	81
Sg_CNS_NA4Plus13349	copera marginipes 28s ribosomal rna partial sequence	337	gi|201066851|gb|FJ009930.1|Copera marginipes 28S ribosomal RNA gene, partial sequence	FJ009930	4.29091e-09	89	71.6177	58	52
29339	coptotermes formosanus clone cfsni1346 leptin receptor overlapping transcript-like protein complete cds	152	gi|506968938|gb|KC740989.1|Coptotermes formosanus clone CFSNI1346 leptin receptor overlapping transcript-like protein mRNA, complete cds	KC740989	1.3023e-10	92	75.2244	51	47
40837	coptotermes formosanus clone cfsni1399 40s ribosomal protein s13 complete cds	83	gi|506968154|gb|KC571922.1|Coptotermes formosanus clone CFSNI1399 40S ribosomal protein S13 mRNA, complete cds	KC571922	5.38606e-11	80	75.2244	81	65
45662	coptotermes formosanus clone cfsni1402 troponin i complete cds	158	gi|506968052|gb|KC571871.1|Coptotermes formosanus clone CFSNI1402 troponin I mRNA, complete cds	KC571871	8.07986e-20	79	105.882	125	99
Sg_CNS_NA4Plus3316	coptotermes formosanus clone cfsni1451 ribosomal protein l19e complete cds	133	gi|506968058|gb|KC571874.1|Coptotermes formosanus clone CFSNI1451 ribosomal protein L19e mRNA, complete cds	KC571874	5.59999e-21	81	109.488	113	92
47495	coptotermes formosanus clone cfsni1788 ubiquitin-40s ribosomal protein complete cds	131	gi|506968088|gb|KC571889.1|Coptotermes formosanus clone CFSNI1788 ubiquitin-40S ribosomal protein mRNA, complete cds	KC571889	4.55204e-09	85	69.8143	61	52
41401	coptotermes formosanus clone cfsni2180 rna-binding protein 8a-like protein complete cds	122	gi|506968916|gb|KC740978.1|Coptotermes formosanus clone CFSNI2180 RNA-binding protein 8A-like protein mRNA, complete cds	KC740978	1.46316e-08	85	68.0109	57	49
41403	coptotermes formosanus clone cfsni2180 rna-binding protein 8a-like protein complete cds	237	gi|506968916|gb|KC740978.1|Coptotermes formosanus clone CFSNI2180 RNA-binding protein 8A-like protein mRNA, complete cds	KC740978	9.41718e-09	81	69.8143	71	58
Sg_CNS_NA4Plus11040	coptotermes formosanus clone cfsni2519 heavy subunit complete cds	246	gi|506968122|gb|KC571906.1|Coptotermes formosanus clone CFSNI2519 ferritin, heavy subunit mRNA, complete cds	KC571906	3.89953e-14	83	87.848	87	73
Sg_CNS_NA4Plus11208	coptotermes formosanus clone cfsni2519 heavy subunit complete cds	252	gi|506968122|gb|KC571906.1|Coptotermes formosanus clone CFSNI2519 ferritin, heavy subunit mRNA, complete cds	KC571906	4.9046e-13	82	84.2413	87	72
Sg_CNS_NA4Plus11503	coptotermes formosanus clone cfsni2519 heavy subunit complete cds	263	gi|506968122|gb|KC571906.1|Coptotermes formosanus clone CFSNI2519 ferritin, heavy subunit mRNA, complete cds	KC571906	5.15322e-13	82	84.2413	87	72
Sg_CNS_NA4Plus16466	coptotermes formosanus clone cfsni2519 heavy subunit complete cds	440	gi|506968122|gb|KC571906.1|Coptotermes formosanus clone CFSNI2519 ferritin, heavy subunit mRNA, complete cds	KC571906	6.98908e-08	90	68.0109	51	46
Sg_CNS_NA4Plus23559	coptotermes formosanus clone cfsni2519 heavy subunit complete cds	650	gi|506968122|gb|KC571906.1|Coptotermes formosanus clone CFSNI2519 ferritin, heavy subunit mRNA, complete cds	KC571906	1.13851e-13	83	87.848	87	73
Sg_CNS_NA4Plus4478	coptotermes formosanus clone cfsni2519 heavy subunit complete cds	154	gi|506968122|gb|KC571906.1|Coptotermes formosanus clone CFSNI2519 ferritin, heavy subunit mRNA, complete cds	KC571906	2.54164e-07	83	64.4042	62	52
Sg_CNS_NA4Plus6908	coptotermes formosanus clone cfsni2519 heavy subunit complete cds	175	gi|506968122|gb|KC571906.1|Coptotermes formosanus clone CFSNI2519 ferritin, heavy subunit mRNA, complete cds	KC571906	2.60728e-14	91	87.848	62	57
Sg_CNS_NA4Plus7010	coptotermes formosanus clone cfsni2519 heavy subunit complete cds	176	gi|506968122|gb|KC571906.1|Coptotermes formosanus clone CFSNI2519 ferritin, heavy subunit mRNA, complete cds	KC571906	1.36019e-11	88	78.8312	62	55
Sg_CNS_NA4Plus7572	coptotermes formosanus clone cfsni2519 heavy subunit complete cds	182	gi|506968122|gb|KC571906.1|Coptotermes formosanus clone CFSNI2519 ferritin, heavy subunit mRNA, complete cds	KC571906	1.16819e-12	91	82.4379	59	54
Sg_CNS_NA4Plus9704	coptotermes formosanus clone cfsni2519 heavy subunit complete cds	212	gi|506968122|gb|KC571906.1|Coptotermes formosanus clone CFSNI2519 ferritin, heavy subunit mRNA, complete cds	KC571906	3.7324e-07	77	64.4042	85	66
46894	coptotermes formosanus clone cfsni2559 troponin c complete cds	145	gi|506968124|gb|KC571907.1|Coptotermes formosanus clone CFSNI2559 troponin C mRNA, complete cds	KC571907	7.73089e-07	87	62.6008	49	43
46897	coptotermes formosanus clone cfsni2559 troponin c complete cds	203	gi|506968124|gb|KC571907.1|Coptotermes formosanus clone CFSNI2559 troponin C mRNA, complete cds	KC571907	9.60209e-08	81	66.2076	66	54
80635	coptotermes formosanus clone cfsni261 atp synthase lipid-binding protein complete cds	169	gi|506965571|gb|KC632324.1|Coptotermes formosanus clone CFSNI261 ATP synthase lipid-binding protein mRNA, complete cds	KC632324	5.19596e-10	80	73.4211	78	63
80639	coptotermes formosanus clone cfsni261 atp synthase lipid-binding protein complete cds	79	gi|506965571|gb|KC632324.1|Coptotermes formosanus clone CFSNI261 ATP synthase lipid-binding protein mRNA, complete cds	KC632324	3.12706e-07	77	62.6008	77	60
Sg_CNS_NA4Plus11337	coptotermes formosanus clone cfsni261 atp synthase lipid-binding protein complete cds	257	gi|506965571|gb|KC632324.1|Coptotermes formosanus clone CFSNI261 ATP synthase lipid-binding protein mRNA, complete cds	KC632324	9.02908e-29	83	136.539	130	108
Sg_CNS_NA4Plus3315	coptotermes formosanus clone cfsni319 eukaryotic translation initiation factor 3 subunit j complete cds	133	gi|506965629|gb|KC632353.1|Coptotermes formosanus clone CFSNI319 eukaryotic translation initiation factor 3 subunit J mRNA, complete cds	KC632353	1.15974e-10	79	75.2244	105	83
Sg_CNS_NA4Plus3342	coptotermes formosanus clone cfsni319 eukaryotic translation initiation factor 3 subunit j complete cds	133	gi|506965629|gb|KC632353.1|Coptotermes formosanus clone CFSNI319 eukaryotic translation initiation factor 3 subunit J mRNA, complete cds	KC632353	1.7212e-08	76	68.0109	114	87
Sg_CNS_NA4Plus3473	coptotermes formosanus clone cfsni319 eukaryotic translation initiation factor 3 subunit j complete cds	137	gi|506965629|gb|KC632353.1|Coptotermes formosanus clone CFSNI319 eukaryotic translation initiation factor 3 subunit J mRNA, complete cds	KC632353	1.78384e-08	76	68.0109	111	85
Sg_CNS_NA4Plus4743	coptotermes formosanus clone cfsni319 eukaryotic translation initiation factor 3 subunit j complete cds	156	gi|506965629|gb|KC632353.1|Coptotermes formosanus clone CFSNI319 eukaryotic translation initiation factor 3 subunit J mRNA, complete cds	KC632353	1.74108e-09	75	71.6177	123	93
33358	coptotermes formosanus clone cfsni427 nucleoside diphosphate kinase complete cds	83	gi|506968570|gb|KC740805.1|Coptotermes formosanus clone CFSNI427 putative nucleoside diphosphate kinase mRNA, complete cds	KC740805	2.29021e-09	78	69.8143	83	65
53144	coptotermes formosanus clone cfsni676 60s acidic ribosomal protein p2 complete cds	422	gi|506965747|gb|KC632412.1|Coptotermes formosanus clone CFSNI676 60S acidic ribosomal protein P2 mRNA, complete cds	KC632412	1.48096e-09	79	73.4211	83	66
Sg_CNS_NA4Plus12859	coptotermes formosanus clone cfsni676 60s acidic ribosomal protein p2 complete cds	318	gi|506965747|gb|KC632412.1|Coptotermes formosanus clone CFSNI676 60S acidic ribosomal protein P2 mRNA, complete cds	KC632412	4.58385e-21	76	111.292	146	112
Sg_CNS_NA4Plus8310	coptotermes formosanus clone cfsni676 60s acidic ribosomal protein p2 complete cds	191	gi|506965747|gb|KC632412.1|Coptotermes formosanus clone CFSNI676 60S acidic ribosomal protein P2 mRNA, complete cds	KC632412	2.38305e-15	85	91.4547	78	67
49522	coptotermes formosanus clone cfsni695 restnal dehydrogenase complete cds	351	gi|506969298|gb|KC741169.1|Coptotermes formosanus clone CFSNI695 putative restnal dehydrogenase mRNA, complete cds	KC741169	6.26413e-07	86	64.4042	53	46
60390	coptotermes formosanus clone cfsni788 troponin t complete cds	136	gi|506965394|gb|KC632274.1|Coptotermes formosanus clone CFSNI788 troponin T mRNA, complete cds	KC632274	8.09857e-19	86	102.275	86	74
83206	coptotermes formosanus clone cfsni788 troponin t complete cds	146	gi|506965394|gb|KC632274.1|Coptotermes formosanus clone CFSNI788 troponin T mRNA, complete cds	KC632274	8.32867e-13	92	82.4379	55	51
83212	coptotermes formosanus clone cfsni788 troponin t complete cds	125	gi|506965394|gb|KC632274.1|Coptotermes formosanus clone CFSNI788 troponin T mRNA, complete cds	KC632274	2.54264e-18	85	100.472	85	73
83214	coptotermes formosanus clone cfsni788 troponin t complete cds	179	gi|506965394|gb|KC632274.1|Coptotermes formosanus clone CFSNI788 troponin T mRNA, complete cds	KC632274	2.52017e-14	91	87.848	61	56
Sg_CNS_NA4Plus10689	coptotermes formosanus clone cfsni788 troponin t complete cds	235	gi|506965394|gb|KC632274.1|Coptotermes formosanus clone CFSNI788 troponin T mRNA, complete cds	KC632274	2.33258e-10	77	75.2244	97	75
Sg_CNS_NA4Plus11659	coptotermes formosanus clone cfsni788 troponin t complete cds	269	gi|506965394|gb|KC632274.1|Coptotermes formosanus clone CFSNI788 troponin T mRNA, complete cds	KC632274	4.61331e-39	83	170.803	162	135
Sg_CNS_NA4Plus14583	coptotermes formosanus clone cfsni788 troponin t complete cds	383	gi|506965394|gb|KC632274.1|Coptotermes formosanus clone CFSNI788 troponin T mRNA, complete cds	KC632274	9.55671e-69	83	269.988	252	211
Sg_CNS_NA4Plus8343	coptotermes formosanus clone cfsni788 troponin t complete cds	191	gi|506965394|gb|KC632274.1|Coptotermes formosanus clone CFSNI788 troponin T mRNA, complete cds	KC632274	1.50254e-30	85	141.949	123	105
Sg_CNS_NA4Plus10425	cornops aquaticum clone ca11b1 microsatellite sequence	228	gi|62871306|gb|AY940446.1|Cornops aquaticum clone Ca11b1 microsatellite sequence	AY940446	1.84768e-11	77	78.8312	98	76
Sg_CNS_NA4Plus20765	cornops aquaticum clone ca11b1 microsatellite sequence	555	gi|62871306|gb|AY940446.1|Cornops aquaticum clone Ca11b1 microsatellite sequence	AY940446	8.97855e-08	75	68.0109	97	73
Sg_CNS_NA4Plus27293	cornops aquaticum clone ca11b1 microsatellite sequence	827	gi|62871306|gb|AY940446.1|Cornops aquaticum clone Ca11b1 microsatellite sequence	AY940446	2.1684e-11	79	80.6345	99	79
Sg_CNS_NA4Plus28998	cornops aquaticum clone ca11b1 microsatellite sequence	937	gi|62871306|gb|AY940446.1|Cornops aquaticum clone Ca11b1 microsatellite sequence	AY940446	1.0485e-09	76	75.2244	99	76
Sg_CNS_NA4Plus30944	cornops aquaticum clone ca11b1 microsatellite sequence	1097	gi|62871306|gb|AY940446.1|Cornops aquaticum clone Ca11b1 microsatellite sequence	AY940446	5.27126e-08	76	69.8143	102	78
Sg_CNS_NA4Plus5712	cornops aquaticum clone ca11b1 microsatellite sequence	165	gi|62871306|gb|AY940446.1|Cornops aquaticum clone Ca11b1 microsatellite sequence	AY940446	9.64704e-07	74	62.6008	97	72
Sg_CNS_NA4Plus19272	cornops aquaticum clone ca14a5 microsatellite sequence	513	gi|62871299|gb|AY940443.1|Cornops aquaticum clone Ca14a5 microsatellite sequence	AY940443	2.88022e-07	80	66.2076	76	61
Sg_CNS_NA4Plus199	cornops aquaticum clone ca23c1 microsatellite sequence	632	gi|62871307|gb|AY940447.1|Cornops aquaticum clone Ca23c1 microsatellite sequence	AY940447	1.83721e-10	75	77.0278	105	79
Sg_CNS_NA4Plus20335	cornops aquaticum clone ca23c1 microsatellite sequence	543	gi|62871307|gb|AY940447.1|Cornops aquaticum clone Ca23c1 microsatellite sequence	AY940447	8.80491e-08	74	68.0109	105	78
Sg_CNS_NA4Plus30388	cornops aquaticum clone ca23c1 microsatellite sequence	1048	gi|62871307|gb|AY940447.1|Cornops aquaticum clone Ca23c1 microsatellite sequence	AY940447	5.0082e-08	89	69.8143	55	49
59054	cotesia vestalis bracovirus segment complete sequence	100	gi|332139322|gb|HQ009558.1|Cotesia vestalis bracovirus segment c35, complete sequence	HQ009558	5.78431e-25	87	122.112	100	87
6421	ctenocephalides felis 28s ribosomal rna partial sequence	77	gi|56968000|gb|AY859546.1|Gomphocerinae sp. JM-2004 internal transcribed spacer 1, partial sequence; 5.8S ribosomal RNA gene and internal transcribed spacer 2, complete sequence; and 28S ribosomal RNA gene, partial sequence	AY859546	1.88592e-22	93	113.095	75	70
6428	ctenocephalides felis 28s ribosomal rna partial sequence	77	gi|182240560|gb|EU414723.1|Anacridium aegyptium 28S ribosomal RNA gene, partial sequence	EU414723	1.54806e-23	93	116.702	77	72
54395	culex quinquefasciatus mrna	647	gi|170042389|ref|XM_001848859.1|Culex quinquefasciatus titin, mRNA	XM_001848859	6.69626e-10	89	75.2244	56	50
13449	culex quinquefasciatus myosin heavy mrna	91	gi|158299189|ref|XM_319309.4|Anopheles gambiae str. PEST AGAP010147-PA (AgaP_AGAP010147) mRNA, complete cds	XM_319309	1.91123e-17	83	96.8649	91	76
31973	culex quinquefasciatus myosin heavy mrna	92	gi|153903121|dbj|AK281192.1|Gryllus bimaculatus mRNA, GBcontig28053	AK281192	6.78585e-17	83	95.0615	87	73
32165	culex quinquefasciatus myosin heavy mrna	144	gi|158299189|ref|XM_319309.4|Anopheles gambiae str. PEST AGAP010147-PA (AgaP_AGAP010147) mRNA, complete cds	XM_319309	1.68601e-21	84	111.292	103	87
31186	culex quinquefasciatus slit mrna	197	gi|170053786|ref|XM_001862800.1|Culex quinquefasciatus slit protein, mRNA	XM_001862800	1.78783e-10	90	75.2244	54	49
45643	culex quinquefasciatus troponin mrna	141	gi|170065558|ref|XM_001867954.1|Culex quinquefasciatus troponin C, mRNA	XM_001867954	3.38334e-11	94	77.0278	50	47
76452	cydia pomonella pheromone binding protein 2 promoter region and complete cds	1001	gi|390432202|gb|JQ776635.1|Cydia pomonella pheromone binding protein 2 (PBP2) gene, promoter region and complete cds	JQ776635	3.23055e-16	73	96.8649	158	116
85068	cydia pomonella pheromone binding protein 2 promoter region and complete cds	1476	gi|390432202|gb|JQ776635.1|Cydia pomonella pheromone binding protein 2 (PBP2) gene, promoter region and complete cds	JQ776635	3.04325e-12	66	84.2413	329	218
104638	cydia pomonella pheromone binding protein 2 promoter region and complete cds	1716	gi|390432202|gb|JQ776635.1|Cydia pomonella pheromone binding protein 2 (PBP2) gene, promoter region and complete cds	JQ776635	9.52815e-07	66	66.2076	251	168
Sg_CNS_NA4Plus21589	cydia pomonella pheromone binding protein 2 promoter region and complete cds	579	gi|390432202|gb|JQ776635.1|Cydia pomonella pheromone binding protein 2 (PBP2) gene, promoter region and complete cds	JQ776635	3.29143e-07	68	66.2076	201	137
Sg_CNS_NA4Plus23089	cydia pomonella pheromone binding protein 2 promoter region and complete cds	633	gi|390432202|gb|JQ776635.1|Cydia pomonella pheromone binding protein 2 (PBP2) gene, promoter region and complete cds	JQ776635	9.05165e-15	67	91.4547	347	235
Sg_CNS_NA4Plus28786	cydia pomonella pheromone binding protein 2 promoter region and complete cds	921	gi|390432202|gb|JQ776635.1|Cydia pomonella pheromone binding protein 2 (PBP2) gene, promoter region and complete cds	JQ776635	2.90831e-16	71	96.8649	181	130
Sg_CNS_NA4Plus36408	danaus plexippus plexippus clone mo16 microsatellite sequence	2642	gi|224995715|gb|FJ649214.1|Danaus plexippus plexippus clone Mo16 microsatellite sequence	FJ649214	1.04175e-14	90	93.2581	66	60
14861	deielia phaon 28s ribosomal rna partial sequence	77	gi|295646176|gb|GU196343.1|Deielia phaon 28S ribosomal RNA gene, partial sequence	GU196343	5.40326e-23	94	114.899	73	69
14879	deielia phaon 28s ribosomal rna partial sequence	111	gi|295646176|gb|GU196343.1|Deielia phaon 28S ribosomal RNA gene, partial sequence	GU196343	1.92906e-25	97	123.915	73	71
14890	deielia phaon 28s ribosomal rna partial sequence	78	gi|295646176|gb|GU196343.1|Deielia phaon 28S ribosomal RNA gene, partial sequence	GU196343	5.52606e-23	92	114.899	78	72
14926	deielia phaon 28s ribosomal rna partial sequence	81	gi|295646176|gb|GU196343.1|Deielia phaon 28S ribosomal RNA gene, partial sequence	GU196343	1.38625e-24	92	120.309	81	75
14931	deielia phaon 28s ribosomal rna partial sequence	79	gi|295646176|gb|GU196343.1|Deielia phaon 28S ribosomal RNA gene, partial sequence	GU196343	1.61843e-23	92	116.702	79	73
14932	deielia phaon 28s ribosomal rna partial sequence	75	gi|295646176|gb|GU196343.1|Deielia phaon 28S ribosomal RNA gene, partial sequence	GU196343	1.8002e-22	93	113.095	75	70
83730	Dendroctonus ponderosae clone DPO054_A17 unknown mRNA	272	gi|332374535|gb|BT127447.1|Dendroctonus ponderosae clone DPO054_A17 unknown mRNA	BT127447	7.44467e-11	83	77.0278	72	60
582	dendroctonus ponderosae whole genome shotgun sequence	136	gi|462323546|gb|APGK01042443.1|Dendroctonus ponderosae Seq01042453, whole genome shotgun sequence	APGK01042443	5.83137e-08	72	66.2076	119	86
634	dendroctonus ponderosae whole genome shotgun sequence	99	gi|462341747|gb|APGK01035948.1|Dendroctonus ponderosae Seq01035958, whole genome shotgun sequence	APGK01035948	4.66801e-07	74	62.6008	94	70
654	dendroctonus ponderosae whole genome shotgun sequence	588	gi|462341747|gb|APGK01035948.1|Dendroctonus ponderosae Seq01035958, whole genome shotgun sequence	APGK01035948	6.45924e-16	70	95.0615	214	150
697	dendroctonus ponderosae whole genome shotgun sequence	101	gi|462331668|gb|APGK01039618.1|Dendroctonus ponderosae Seq01039628, whole genome shotgun sequence	APGK01039618	1.91887e-18	82	100.472	100	82
700	dendroctonus ponderosae whole genome shotgun sequence	164	gi|462338857|gb|APGK01037014.1|Dendroctonus ponderosae Seq01037024, whole genome shotgun sequence	APGK01037014	2.76913e-13	71	84.2413	156	112
713	dendroctonus ponderosae whole genome shotgun sequence	170	gi|462362201|gb|APGK01028811.1|Dendroctonus ponderosae Seq01028821, whole genome shotgun sequence	APGK01028811	6.37686e-09	72	69.8143	123	89
1348	dendroctonus ponderosae whole genome shotgun sequence	167	gi|462388020|gb|APGK01019728.1|Dendroctonus ponderosae Seq01019738, whole genome shotgun sequence	APGK01019728	9.26122e-07	74	62.6008	101	75
1389	dendroctonus ponderosae whole genome shotgun sequence	107	gi|462311581|gb|APGK01046899.1|Dendroctonus ponderosae Seq01046909, whole genome shotgun sequence	APGK01046899	1.61705e-32	92	147.359	101	93
1394	dendroctonus ponderosae whole genome shotgun sequence	96	gi|462311581|gb|APGK01046899.1|Dendroctonus ponderosae Seq01046909, whole genome shotgun sequence	APGK01046899	5.2128e-25	88	122.112	95	84
1404	dendroctonus ponderosae whole genome shotgun sequence	101	gi|462311581|gb|APGK01046899.1|Dendroctonus ponderosae Seq01046909, whole genome shotgun sequence	APGK01046899	4.22286e-33	93	149.163	100	93
1429	dendroctonus ponderosae whole genome shotgun sequence	98	gi|462311581|gb|APGK01046899.1|Dendroctonus ponderosae Seq01046909, whole genome shotgun sequence	APGK01046899	1.3071e-26	88	127.522	98	87
1565	dendroctonus ponderosae whole genome shotgun sequence	90	gi|462464990|gb|APGK01004744.1|Dendroctonus ponderosae Seq01004746, whole genome shotgun sequence	APGK01004744	1.44402e-12	80	80.6345	90	72
1569	dendroctonus ponderosae whole genome shotgun sequence	84	gi|462464990|gb|APGK01004744.1|Dendroctonus ponderosae Seq01004746, whole genome shotgun sequence	APGK01004744	1.37949e-18	86	100.472	83	72
1578	dendroctonus ponderosae whole genome shotgun sequence	76	gi|462464990|gb|APGK01004744.1|Dendroctonus ponderosae Seq01004746, whole genome shotgun sequence	APGK01004744	8.94189e-14	84	84.2413	76	64
1579	dendroctonus ponderosae whole genome shotgun sequence	94	gi|462464990|gb|APGK01004744.1|Dendroctonus ponderosae Seq01004746, whole genome shotgun sequence	APGK01004744	5.75899e-18	82	98.6682	94	78
1595	dendroctonus ponderosae whole genome shotgun sequence	176	gi|462303549|gb|APGK01049807.1|Dendroctonus ponderosae Seq01049817, whole genome shotgun sequence	APGK01049807	7.06478e-34	79	152.769	178	142
1601	dendroctonus ponderosae whole genome shotgun sequence	98	gi|462303549|gb|APGK01049807.1|Dendroctonus ponderosae Seq01049817, whole genome shotgun sequence	APGK01049807	1.23253e-20	84	107.685	97	82
1608	dendroctonus ponderosae whole genome shotgun sequence	89	gi|462464990|gb|APGK01004744.1|Dendroctonus ponderosae Seq01004746, whole genome shotgun sequence	APGK01004744	4.33978e-19	86	102.275	86	74
1609	dendroctonus ponderosae whole genome shotgun sequence	89	gi|462303549|gb|APGK01049807.1|Dendroctonus ponderosae Seq01049817, whole genome shotgun sequence	APGK01049807	9.55901e-15	85	87.848	82	70
1612	dendroctonus ponderosae whole genome shotgun sequence	92	gi|462348258|gb|APGK01033666.1|Dendroctonus ponderosae Seq01033676, whole genome shotgun sequence	APGK01033666	1.0753e-20	85	107.685	92	79
3302	dendroctonus ponderosae whole genome shotgun sequence	95	gi|462348258|gb|APGK01033666.1|Dendroctonus ponderosae Seq01033676, whole genome shotgun sequence	APGK01033666	9.90335e-28	89	131.129	98	88
3307	dendroctonus ponderosae whole genome shotgun sequence	133	gi|462388020|gb|APGK01019728.1|Dendroctonus ponderosae Seq01019738, whole genome shotgun sequence	APGK01019728	1.97549e-07	74	64.4042	98	73
3309	dendroctonus ponderosae whole genome shotgun sequence	117	gi|462303549|gb|APGK01049807.1|Dendroctonus ponderosae Seq01049817, whole genome shotgun sequence	APGK01049807	9.95509e-17	77	95.0615	117	91
3316	dendroctonus ponderosae whole genome shotgun sequence	107	gi|462348258|gb|APGK01033666.1|Dendroctonus ponderosae Seq01033676, whole genome shotgun sequence	APGK01033666	1.09052e-15	79	91.4547	105	83
3325	dendroctonus ponderosae whole genome shotgun sequence	94	gi|462303549|gb|APGK01049807.1|Dendroctonus ponderosae Seq01049817, whole genome shotgun sequence	APGK01049807	1.04125e-14	86	87.848	73	63
3327	dendroctonus ponderosae whole genome shotgun sequence	89	gi|462303549|gb|APGK01049807.1|Dendroctonus ponderosae Seq01049817, whole genome shotgun sequence	APGK01049807	1.16453e-13	80	84.2413	89	72
3329	dendroctonus ponderosae whole genome shotgun sequence	83	gi|462303549|gb|APGK01049807.1|Dendroctonus ponderosae Seq01049817, whole genome shotgun sequence	APGK01049807	4.42115e-12	82	78.8312	76	63
3336	dendroctonus ponderosae whole genome shotgun sequence	107	gi|462306061|gb|APGK01048940.1|Dendroctonus ponderosae Seq01048950, whole genome shotgun sequence	APGK01048940	4.63701e-14	78	86.0446	104	82
3374	dendroctonus ponderosae whole genome shotgun sequence	97	gi|462348258|gb|APGK01033666.1|Dendroctonus ponderosae Seq01033676, whole genome shotgun sequence	APGK01033666	2.25172e-23	87	116.702	94	82
3393	dendroctonus ponderosae whole genome shotgun sequence	91	gi|462303549|gb|APGK01049807.1|Dendroctonus ponderosae Seq01049817, whole genome shotgun sequence	APGK01049807	9.9004e-15	82	87.848	86	71
6877	dendroctonus ponderosae whole genome shotgun sequence	163	gi|462331668|gb|APGK01039618.1|Dendroctonus ponderosae Seq01039628, whole genome shotgun sequence	APGK01039618	3.57418e-18	75	100.472	149	112
6878	dendroctonus ponderosae whole genome shotgun sequence	182	gi|462331668|gb|APGK01039618.1|Dendroctonus ponderosae Seq01039628, whole genome shotgun sequence	APGK01039618	3.13372e-13	73	84.2413	134	99
7358	dendroctonus ponderosae whole genome shotgun sequence	112	gi|462303549|gb|APGK01049807.1|Dendroctonus ponderosae Seq01049817, whole genome shotgun sequence	APGK01049807	3.53254e-22	83	113.095	112	93
7362	dendroctonus ponderosae whole genome shotgun sequence	157	gi|462303549|gb|APGK01049807.1|Dendroctonus ponderosae Seq01049817, whole genome shotgun sequence	APGK01049807	2.61823e-32	81	147.359	158	128
7393	dendroctonus ponderosae whole genome shotgun sequence	83	gi|462464990|gb|APGK01004744.1|Dendroctonus ponderosae Seq01004746, whole genome shotgun sequence	APGK01004744	2.44527e-15	84	89.6514	82	69
7398	dendroctonus ponderosae whole genome shotgun sequence	190	gi|462303549|gb|APGK01049807.1|Dendroctonus ponderosae Seq01049817, whole genome shotgun sequence	APGK01049807	1.41379e-11	78	78.8312	93	73
7406	dendroctonus ponderosae whole genome shotgun sequence	101	gi|462464990|gb|APGK01004744.1|Dendroctonus ponderosae Seq01004746, whole genome shotgun sequence	APGK01004744	2.18943e-11	88	77.0278	60	53
7410	dendroctonus ponderosae whole genome shotgun sequence	167	gi|462303549|gb|APGK01049807.1|Dendroctonus ponderosae Seq01049817, whole genome shotgun sequence	APGK01049807	6.23069e-28	77	132.932	168	131
7416	dendroctonus ponderosae whole genome shotgun sequence	86	gi|462464990|gb|APGK01004744.1|Dendroctonus ponderosae Seq01004746, whole genome shotgun sequence	APGK01004744	2.12763e-16	83	93.2581	86	72
7585	dendroctonus ponderosae whole genome shotgun sequence	102	gi|462303549|gb|APGK01049807.1|Dendroctonus ponderosae Seq01049817, whole genome shotgun sequence	APGK01049807	5.2306e-32	92	145.556	100	92
8016	dendroctonus ponderosae whole genome shotgun sequence	101	gi|462336025|gb|APGK01038035.1|Dendroctonus ponderosae Seq01038045, whole genome shotgun sequence	APGK01038035	1.38168e-07	82	64.4042	63	52
8861	dendroctonus ponderosae whole genome shotgun sequence	128	gi|462348258|gb|APGK01033666.1|Dendroctonus ponderosae Seq01033676, whole genome shotgun sequence	APGK01033666	1.53832e-27	86	131.129	112	97
8865	dendroctonus ponderosae whole genome shotgun sequence	105	gi|462348258|gb|APGK01033666.1|Dendroctonus ponderosae Seq01033676, whole genome shotgun sequence	APGK01033666	1.37977e-20	88	107.685	84	74
8868	dendroctonus ponderosae whole genome shotgun sequence	83	gi|462348258|gb|APGK01033666.1|Dendroctonus ponderosae Seq01033676, whole genome shotgun sequence	APGK01033666	1.18531e-25	94	123.915	78	74
8869	dendroctonus ponderosae whole genome shotgun sequence	78	gi|462348258|gb|APGK01033666.1|Dendroctonus ponderosae Seq01033676, whole genome shotgun sequence	APGK01033666	2.86257e-20	89	105.882	78	70
8872	dendroctonus ponderosae whole genome shotgun sequence	103	gi|462348258|gb|APGK01033666.1|Dendroctonus ponderosae Seq01033676, whole genome shotgun sequence	APGK01033666	6.09209e-25	87	122.112	97	85
8875	dendroctonus ponderosae whole genome shotgun sequence	100	gi|462348258|gb|APGK01033666.1|Dendroctonus ponderosae Seq01033676, whole genome shotgun sequence	APGK01033666	1.65252e-25	92	123.915	88	81
8876	dendroctonus ponderosae whole genome shotgun sequence	81	gi|462348258|gb|APGK01033666.1|Dendroctonus ponderosae Seq01033676, whole genome shotgun sequence	APGK01033666	2.50639e-21	90	109.488	80	72
8879	dendroctonus ponderosae whole genome shotgun sequence	80	gi|462348258|gb|APGK01033666.1|Dendroctonus ponderosae Seq01033676, whole genome shotgun sequence	APGK01033666	9.7737e-14	83	84.2413	79	66
8880	dendroctonus ponderosae whole genome shotgun sequence	81	gi|462464990|gb|APGK01004744.1|Dendroctonus ponderosae Seq01004746, whole genome shotgun sequence	APGK01004744	8.19344e-15	83	87.848	81	68
8883	dendroctonus ponderosae whole genome shotgun sequence	80	gi|462464990|gb|APGK01004744.1|Dendroctonus ponderosae Seq01004746, whole genome shotgun sequence	APGK01004744	1.88677e-16	86	93.2581	76	66
8884	dendroctonus ponderosae whole genome shotgun sequence	78	gi|462348258|gb|APGK01033666.1|Dendroctonus ponderosae Seq01033676, whole genome shotgun sequence	APGK01033666	1.2172e-18	90	100.472	73	66
8891	dendroctonus ponderosae whole genome shotgun sequence	75	gi|462348258|gb|APGK01033666.1|Dendroctonus ponderosae Seq01033676, whole genome shotgun sequence	APGK01033666	2.19309e-21	92	109.488	75	69
8892	dendroctonus ponderosae whole genome shotgun sequence	160	gi|462348258|gb|APGK01033666.1|Dendroctonus ponderosae Seq01033676, whole genome shotgun sequence	APGK01033666	5.17765e-35	82	156.376	158	130
8896	dendroctonus ponderosae whole genome shotgun sequence	95	gi|462348258|gb|APGK01033666.1|Dendroctonus ponderosae Seq01033676, whole genome shotgun sequence	APGK01033666	2.48893e-16	82	93.2581	88	73
8897	dendroctonus ponderosae whole genome shotgun sequence	92	gi|462348258|gb|APGK01033666.1|Dendroctonus ponderosae Seq01033676, whole genome shotgun sequence	APGK01033666	1.59588e-18	84	100.472	90	76
8899	dendroctonus ponderosae whole genome shotgun sequence	88	gi|462348258|gb|APGK01033666.1|Dendroctonus ponderosae Seq01033676, whole genome shotgun sequence	APGK01033666	6.75408e-23	93	114.899	78	73
8900	dendroctonus ponderosae whole genome shotgun sequence	100	gi|462348258|gb|APGK01033666.1|Dendroctonus ponderosae Seq01033676, whole genome shotgun sequence	APGK01033666	5.78431e-25	87	122.112	100	87
9963	dendroctonus ponderosae whole genome shotgun sequence	95	gi|462348258|gb|APGK01033666.1|Dendroctonus ponderosae Seq01033676, whole genome shotgun sequence	APGK01033666	8.68721e-16	82	91.4547	90	74
9970	dendroctonus ponderosae whole genome shotgun sequence	101	gi|462311581|gb|APGK01046899.1|Dendroctonus ponderosae Seq01046909, whole genome shotgun sequence	APGK01046899	2.1875e-30	91	140.146	100	91
10029	dendroctonus ponderosae whole genome shotgun sequence	190	gi|462348258|gb|APGK01033666.1|Dendroctonus ponderosae Seq01033676, whole genome shotgun sequence	APGK01033666	1.31313e-43	82	185.23	182	150
10050	dendroctonus ponderosae whole genome shotgun sequence	94	gi|462348258|gb|APGK01033666.1|Dendroctonus ponderosae Seq01033676, whole genome shotgun sequence	APGK01033666	1.2685e-13	87	84.2413	66	58
10052	dendroctonus ponderosae whole genome shotgun sequence	235	gi|462348258|gb|APGK01033666.1|Dendroctonus ponderosae Seq01033676, whole genome shotgun sequence	APGK01033666	3.46858e-52	80	214.084	237	191
10094	dendroctonus ponderosae whole genome shotgun sequence	101	gi|462388020|gb|APGK01019728.1|Dendroctonus ponderosae Seq01019738, whole genome shotgun sequence	APGK01019728	1.38445e-07	78	64.4042	78	61
10128	dendroctonus ponderosae whole genome shotgun sequence	240	gi|462348258|gb|APGK01033666.1|Dendroctonus ponderosae Seq01033676, whole genome shotgun sequence	APGK01033666	1.96638e-55	81	224.904	236	192
10145	dendroctonus ponderosae whole genome shotgun sequence	128	gi|462311581|gb|APGK01046899.1|Dendroctonus ponderosae Seq01046909, whole genome shotgun sequence	APGK01046899	5.83591e-33	90	149.163	110	99
11107	dendroctonus ponderosae whole genome shotgun sequence	96	gi|462331668|gb|APGK01039618.1|Dendroctonus ponderosae Seq01039628, whole genome shotgun sequence	APGK01039618	4.28271e-07	86	62.6008	52	45
13781	dendroctonus ponderosae whole genome shotgun sequence	128	gi|462299667|gb|APGK01051240.1|Dendroctonus ponderosae Seq01051250, whole genome shotgun sequence	APGK01051240	1.90044e-07	74	64.4042	102	76
14958	dendroctonus ponderosae whole genome shotgun sequence	946	gi|462338857|gb|APGK01037014.1|Dendroctonus ponderosae Seq01037024, whole genome shotgun sequence	APGK01037014	7.15774e-37	73	165.393	287	211
15980	dendroctonus ponderosae whole genome shotgun sequence	86	gi|462464990|gb|APGK01004744.1|Dendroctonus ponderosae Seq01004746, whole genome shotgun sequence	APGK01004744	3.15769e-14	83	86.0446	80	67
16053	dendroctonus ponderosae whole genome shotgun sequence	89	gi|462303549|gb|APGK01049807.1|Dendroctonus ponderosae Seq01049817, whole genome shotgun sequence	APGK01049807	2.10551e-10	78	73.4211	88	69
16109	dendroctonus ponderosae whole genome shotgun sequence	125	gi|462464990|gb|APGK01004744.1|Dendroctonus ponderosae Seq01004746, whole genome shotgun sequence	APGK01004744	1.71321e-20	79	107.685	122	97
16120	dendroctonus ponderosae whole genome shotgun sequence	287	gi|462306061|gb|APGK01048940.1|Dendroctonus ponderosae Seq01048950, whole genome shotgun sequence	APGK01048940	2.41934e-36	77	161.786	195	151
16160	dendroctonus ponderosae whole genome shotgun sequence	101	gi|462303549|gb|APGK01049807.1|Dendroctonus ponderosae Seq01049817, whole genome shotgun sequence	APGK01049807	2.18943e-11	84	77.0278	70	59
16181	dendroctonus ponderosae whole genome shotgun sequence	100	gi|462384000|gb|APGK01021068.1|Dendroctonus ponderosae Seq01021078, whole genome shotgun sequence	APGK01021068	8.01745e-17	82	95.0615	95	78
16184	dendroctonus ponderosae whole genome shotgun sequence	101	gi|462464990|gb|APGK01004744.1|Dendroctonus ponderosae Seq01004746, whole genome shotgun sequence	APGK01004744	5.15935e-13	78	82.4379	100	78
16191	dendroctonus ponderosae whole genome shotgun sequence	100	gi|462303549|gb|APGK01049807.1|Dendroctonus ponderosae Seq01049817, whole genome shotgun sequence	APGK01049807	3.63992e-21	84	109.488	100	84
16198	dendroctonus ponderosae whole genome shotgun sequence	101	gi|462303549|gb|APGK01049807.1|Dendroctonus ponderosae Seq01049817, whole genome shotgun sequence	APGK01049807	1.91887e-18	83	100.472	99	83
16221	dendroctonus ponderosae whole genome shotgun sequence	201	gi|462384000|gb|APGK01021068.1|Dendroctonus ponderosae Seq01021078, whole genome shotgun sequence	APGK01021068	1.83009e-29	80	138.342	155	125
16253	dendroctonus ponderosae whole genome shotgun sequence	101	gi|462303549|gb|APGK01049807.1|Dendroctonus ponderosae Seq01049817, whole genome shotgun sequence	APGK01049807	3.47634e-15	79	89.6514	99	79
16278	dendroctonus ponderosae whole genome shotgun sequence	84	gi|462303549|gb|APGK01049807.1|Dendroctonus ponderosae Seq01049817, whole genome shotgun sequence	APGK01049807	4.81489e-18	85	98.6682	84	72
16291	dendroctonus ponderosae whole genome shotgun sequence	88	gi|462303549|gb|APGK01049807.1|Dendroctonus ponderosae Seq01049817, whole genome shotgun sequence	APGK01049807	2.6898e-15	83	89.6514	84	70
16302	dendroctonus ponderosae whole genome shotgun sequence	161	gi|462311581|gb|APGK01046899.1|Dendroctonus ponderosae Seq01046909, whole genome shotgun sequence	APGK01046899	1.49622e-16	71	95.0615	177	127
16332	dendroctonus ponderosae whole genome shotgun sequence	101	gi|462303549|gb|APGK01049807.1|Dendroctonus ponderosae Seq01049817, whole genome shotgun sequence	APGK01049807	8.17557e-17	79	95.0615	107	85
16352	dendroctonus ponderosae whole genome shotgun sequence	106	gi|462303549|gb|APGK01049807.1|Dendroctonus ponderosae Seq01049817, whole genome shotgun sequence	APGK01049807	4.88405e-20	84	105.882	102	86
16358	dendroctonus ponderosae whole genome shotgun sequence	77	gi|462303549|gb|APGK01049807.1|Dendroctonus ponderosae Seq01049817, whole genome shotgun sequence	APGK01049807	9.14984e-14	85	84.2413	74	63
16906	dendroctonus ponderosae whole genome shotgun sequence	1417	gi|462452362|gb|APGK01007333.1|Dendroctonus ponderosae Seq01007341, whole genome shotgun sequence	APGK01007333	1.24097e-10	80	78.8312	86	69
17162	dendroctonus ponderosae whole genome shotgun sequence	252	gi|462333290|gb|APGK01039023.1|Dendroctonus ponderosae Seq01039033, whole genome shotgun sequence	APGK01039023	3.531e-08	70	68.0109	149	105
17164	dendroctonus ponderosae whole genome shotgun sequence	172	gi|462333290|gb|APGK01039023.1|Dendroctonus ponderosae Seq01039033, whole genome shotgun sequence	APGK01039023	2.25848e-08	70	68.0109	153	108
17168	dendroctonus ponderosae whole genome shotgun sequence	171	gi|462333290|gb|APGK01039023.1|Dendroctonus ponderosae Seq01039033, whole genome shotgun sequence	APGK01039023	9.53976e-07	69	62.6008	148	103
17176	dendroctonus ponderosae whole genome shotgun sequence	177	gi|462348258|gb|APGK01033666.1|Dendroctonus ponderosae Seq01033676, whole genome shotgun sequence	APGK01033666	7.59622e-40	80	172.606	185	148
17183	dendroctonus ponderosae whole genome shotgun sequence	97	gi|462464990|gb|APGK01004744.1|Dendroctonus ponderosae Seq01004746, whole genome shotgun sequence	APGK01004744	8.39881e-10	81	71.6177	72	59
17601	dendroctonus ponderosae whole genome shotgun sequence	88	gi|462335312|gb|APGK01038273.1|Dendroctonus ponderosae Seq01038283, whole genome shotgun sequence	APGK01038273	1.58841e-24	90	120.309	88	80
17687	dendroctonus ponderosae whole genome shotgun sequence	142	gi|462348258|gb|APGK01033666.1|Dendroctonus ponderosae Seq01033676, whole genome shotgun sequence	APGK01033666	5.06825e-09	79	69.8143	81	64
17701	dendroctonus ponderosae whole genome shotgun sequence	156	gi|462348258|gb|APGK01033666.1|Dendroctonus ponderosae Seq01033676, whole genome shotgun sequence	APGK01033666	3.85684e-11	83	77.0278	72	60
17702	dendroctonus ponderosae whole genome shotgun sequence	438	gi|462348258|gb|APGK01033666.1|Dendroctonus ponderosae Seq01033676, whole genome shotgun sequence	APGK01033666	7.96574e-07	80	64.4042	70	56
17704	dendroctonus ponderosae whole genome shotgun sequence	110	gi|462348258|gb|APGK01033666.1|Dendroctonus ponderosae Seq01033676, whole genome shotgun sequence	APGK01033666	6.64677e-25	84	122.112	110	93
17710	dendroctonus ponderosae whole genome shotgun sequence	101	gi|462464990|gb|APGK01004744.1|Dendroctonus ponderosae Seq01004746, whole genome shotgun sequence	APGK01004744	3.04067e-22	88	113.095	87	77
17718	dendroctonus ponderosae whole genome shotgun sequence	218	gi|462464990|gb|APGK01004744.1|Dendroctonus ponderosae Seq01004746, whole genome shotgun sequence	APGK01004744	1.18379e-38	85	169	148	127
17721	dendroctonus ponderosae whole genome shotgun sequence	158	gi|462425131|gb|APGK01016869.1|Dendroctonus ponderosae Seq01016879, whole genome shotgun sequence	APGK01016869	2.47433e-07	79	64.4042	79	63
17723	dendroctonus ponderosae whole genome shotgun sequence	101	gi|462303549|gb|APGK01049807.1|Dendroctonus ponderosae Seq01049817, whole genome shotgun sequence	APGK01049807	7.16527e-24	86	118.505	98	85
17727	dendroctonus ponderosae whole genome shotgun sequence	96	gi|462464990|gb|APGK01004744.1|Dendroctonus ponderosae Seq01004746, whole genome shotgun sequence	APGK01004744	9.42497e-22	85	111.292	96	82
17732	dendroctonus ponderosae whole genome shotgun sequence	97	gi|462384000|gb|APGK01021068.1|Dendroctonus ponderosae Seq01021078, whole genome shotgun sequence	APGK01021068	2.04119e-11	78	77.0278	97	76
17737	dendroctonus ponderosae whole genome shotgun sequence	130	gi|462348258|gb|APGK01033666.1|Dendroctonus ponderosae Seq01033676, whole genome shotgun sequence	APGK01033666	1.91393e-26	81	127.522	130	106
17744	dendroctonus ponderosae whole genome shotgun sequence	165	gi|462280216|gb|APGK01058057.1|Dendroctonus ponderosae Seq01058067, whole genome shotgun sequence	APGK01058057	5.04177e-29	80	136.539	160	128
17757	dendroctonus ponderosae whole genome shotgun sequence	78	gi|462348258|gb|APGK01033666.1|Dendroctonus ponderosae Seq01033676, whole genome shotgun sequence	APGK01033666	4.84746e-11	84	75.2244	69	58
17759	dendroctonus ponderosae whole genome shotgun sequence	155	gi|462280216|gb|APGK01058057.1|Dendroctonus ponderosae Seq01058067, whole genome shotgun sequence	APGK01058057	1.52236e-22	80	114.899	128	103
17774	dendroctonus ponderosae whole genome shotgun sequence	370	gi|462348258|gb|APGK01033666.1|Dendroctonus ponderosae Seq01033676, whole genome shotgun sequence	APGK01033666	6.64077e-07	80	64.4042	70	56
17778	dendroctonus ponderosae whole genome shotgun sequence	101	gi|462464990|gb|APGK01004744.1|Dendroctonus ponderosae Seq01004746, whole genome shotgun sequence	APGK01004744	1.29293e-20	83	107.685	99	83
17806	dendroctonus ponderosae whole genome shotgun sequence	115	gi|462348258|gb|APGK01033666.1|Dendroctonus ponderosae Seq01033676, whole genome shotgun sequence	APGK01033666	3.86906e-09	75	69.8143	112	84
17827	dendroctonus ponderosae whole genome shotgun sequence	108	gi|462464990|gb|APGK01004744.1|Dendroctonus ponderosae Seq01004746, whole genome shotgun sequence	APGK01004744	8.49721e-11	76	75.2244	101	77
17834	dendroctonus ponderosae whole genome shotgun sequence	170	gi|462451875|gb|APGK01007514.1|Dendroctonus ponderosae Seq01007522, whole genome shotgun sequence	APGK01007514	7.76175e-27	89	129.325	96	86
17841	dendroctonus ponderosae whole genome shotgun sequence	104	gi|462348258|gb|APGK01033666.1|Dendroctonus ponderosae Seq01033676, whole genome shotgun sequence	APGK01033666	2.79052e-10	81	73.4211	75	61
17842	dendroctonus ponderosae whole genome shotgun sequence	78	gi|462341958|gb|APGK01035876.1|Dendroctonus ponderosae Seq01035886, whole genome shotgun sequence	APGK01035876	7.68135e-15	84	87.848	78	66
17864	dendroctonus ponderosae whole genome shotgun sequence	109	gi|462348258|gb|APGK01033666.1|Dendroctonus ponderosae Seq01033676, whole genome shotgun sequence	APGK01033666	2.97844e-29	87	136.539	108	95
17870	dendroctonus ponderosae whole genome shotgun sequence	113	gi|462451875|gb|APGK01007514.1|Dendroctonus ponderosae Seq01007522, whole genome shotgun sequence	APGK01007514	3.82283e-09	80	69.8143	73	59
17879	dendroctonus ponderosae whole genome shotgun sequence	101	gi|462348258|gb|APGK01033666.1|Dendroctonus ponderosae Seq01033676, whole genome shotgun sequence	APGK01033666	2.18943e-11	82	77.0278	75	62
17880	dendroctonus ponderosae whole genome shotgun sequence	345	gi|462348258|gb|APGK01033666.1|Dendroctonus ponderosae Seq01033676, whole genome shotgun sequence	APGK01033666	6.13977e-26	88	127.522	98	87
17882	dendroctonus ponderosae whole genome shotgun sequence	131	gi|462280216|gb|APGK01058057.1|Dendroctonus ponderosae Seq01058067, whole genome shotgun sequence	APGK01058057	1.00177e-23	81	118.505	122	100
17888	dendroctonus ponderosae whole genome shotgun sequence	101	gi|462384000|gb|APGK01021068.1|Dendroctonus ponderosae Seq01021078, whole genome shotgun sequence	APGK01021068	4.2266e-14	80	86.0446	95	76
17899	dendroctonus ponderosae whole genome shotgun sequence	192	gi|462348258|gb|APGK01033666.1|Dendroctonus ponderosae Seq01033676, whole genome shotgun sequence	APGK01033666	3.13332e-07	78	64.4042	75	59
17902	dendroctonus ponderosae whole genome shotgun sequence	128	gi|462303549|gb|APGK01049807.1|Dendroctonus ponderosae Seq01049817, whole genome shotgun sequence	APGK01049807	3.66546e-29	84	136.539	127	107
17903	dendroctonus ponderosae whole genome shotgun sequence	93	gi|462348258|gb|APGK01033666.1|Dendroctonus ponderosae Seq01033676, whole genome shotgun sequence	APGK01033666	2.74826e-09	80	69.8143	80	64
20536	dendroctonus ponderosae whole genome shotgun sequence	101	gi|462464990|gb|APGK01004744.1|Dendroctonus ponderosae Seq01004746, whole genome shotgun sequence	APGK01004744	1.21094e-14	82	87.848	95	78
20601	dendroctonus ponderosae whole genome shotgun sequence	88	gi|462311581|gb|APGK01046899.1|Dendroctonus ponderosae Seq01046909, whole genome shotgun sequence	APGK01046899	5.19253e-18	86	98.6682	82	71
20615	dendroctonus ponderosae whole genome shotgun sequence	96	gi|462280216|gb|APGK01058057.1|Dendroctonus ponderosae Seq01058067, whole genome shotgun sequence	APGK01058057	2.07599e-17	82	96.8649	93	77
20644	dendroctonus ponderosae whole genome shotgun sequence	172	gi|462388020|gb|APGK01019728.1|Dendroctonus ponderosae Seq01019738, whole genome shotgun sequence	APGK01019728	6.47064e-09	91	69.8143	48	44
20731	dendroctonus ponderosae whole genome shotgun sequence	98	gi|462280216|gb|APGK01058057.1|Dendroctonus ponderosae Seq01058067, whole genome shotgun sequence	APGK01058057	3.09762e-09	80	69.8143	73	59
20736	dendroctonus ponderosae whole genome shotgun sequence	87	gi|462464990|gb|APGK01004744.1|Dendroctonus ponderosae Seq01004746, whole genome shotgun sequence	APGK01004744	5.09812e-18	87	98.6682	86	75
20772	dendroctonus ponderosae whole genome shotgun sequence	97	gi|462280216|gb|APGK01058057.1|Dendroctonus ponderosae Seq01058067, whole genome shotgun sequence	APGK01058057	1.42099e-19	84	104.078	97	82
20821	dendroctonus ponderosae whole genome shotgun sequence	76	gi|462280216|gb|APGK01058057.1|Dendroctonus ponderosae Seq01058067, whole genome shotgun sequence	APGK01058057	1.08935e-12	84	80.6345	76	64
20841	dendroctonus ponderosae whole genome shotgun sequence	84	gi|462311581|gb|APGK01046899.1|Dendroctonus ponderosae Seq01046909, whole genome shotgun sequence	APGK01046899	3.03853e-14	88	86.0446	67	59
20848	dendroctonus ponderosae whole genome shotgun sequence	92	gi|462303549|gb|APGK01049807.1|Dendroctonus ponderosae Seq01049817, whole genome shotgun sequence	APGK01049807	1.94418e-17	84	96.8649	92	78
20881	dendroctonus ponderosae whole genome shotgun sequence	92	gi|462385588|gb|APGK01020528.1|Dendroctonus ponderosae Seq01020538, whole genome shotgun sequence	APGK01020528	3.51516e-14	80	86.0446	92	74
20883	dendroctonus ponderosae whole genome shotgun sequence	119	gi|462280216|gb|APGK01058057.1|Dendroctonus ponderosae Seq01058067, whole genome shotgun sequence	APGK01058057	1.0195e-16	78	95.0615	117	92
20901	dendroctonus ponderosae whole genome shotgun sequence	89	gi|462348258|gb|APGK01033666.1|Dendroctonus ponderosae Seq01033676, whole genome shotgun sequence	APGK01033666	2.24806e-16	83	93.2581	89	74
20911	dendroctonus ponderosae whole genome shotgun sequence	98	gi|462280216|gb|APGK01058057.1|Dendroctonus ponderosae Seq01058067, whole genome shotgun sequence	APGK01058057	1.23253e-20	84	107.685	99	84
20933	dendroctonus ponderosae whole genome shotgun sequence	80	gi|462280216|gb|APGK01058057.1|Dendroctonus ponderosae Seq01058067, whole genome shotgun sequence	APGK01058057	1.54875e-17	87	96.8649	80	70
20957	dendroctonus ponderosae whole genome shotgun sequence	78	gi|462341958|gb|APGK01035876.1|Dendroctonus ponderosae Seq01035886, whole genome shotgun sequence	APGK01035876	2.68105e-14	84	86.0446	77	65
21003	dendroctonus ponderosae whole genome shotgun sequence	91	gi|462341958|gb|APGK01035876.1|Dendroctonus ponderosae Seq01035886, whole genome shotgun sequence	APGK01035876	5.47576e-18	85	98.6682	87	74
21028	dendroctonus ponderosae whole genome shotgun sequence	161	gi|462280216|gb|APGK01058057.1|Dendroctonus ponderosae Seq01058067, whole genome shotgun sequence	APGK01058057	3.51876e-18	75	100.472	132	99
23927	dendroctonus ponderosae whole genome shotgun sequence	126	gi|462339359|gb|APGK01036840.1|Dendroctonus ponderosae Seq01036850, whole genome shotgun sequence	APGK01036840	6.46042e-07	81	62.6008	64	52
24497	dendroctonus ponderosae whole genome shotgun sequence	98	gi|462280216|gb|APGK01058057.1|Dendroctonus ponderosae Seq01058067, whole genome shotgun sequence	APGK01058057	4.87542e-13	83	82.4379	78	65
24500	dendroctonus ponderosae whole genome shotgun sequence	97	gi|462348258|gb|APGK01033666.1|Dendroctonus ponderosae Seq01033676, whole genome shotgun sequence	APGK01033666	4.35069e-07	77	62.6008	77	60
24504	dendroctonus ponderosae whole genome shotgun sequence	100	gi|462384000|gb|APGK01021068.1|Dendroctonus ponderosae Seq01021078, whole genome shotgun sequence	APGK01021068	6.58113e-18	81	98.6682	99	81
24530	dendroctonus ponderosae whole genome shotgun sequence	79	gi|462311581|gb|APGK01046899.1|Dendroctonus ponderosae Seq01046909, whole genome shotgun sequence	APGK01046899	1.5158e-17	88	96.8649	78	69
24537	dendroctonus ponderosae whole genome shotgun sequence	167	gi|462306061|gb|APGK01048940.1|Dendroctonus ponderosae Seq01048950, whole genome shotgun sequence	APGK01048940	3.932e-24	78	120.309	146	115
24542	dendroctonus ponderosae whole genome shotgun sequence	158	gi|462384000|gb|APGK01021068.1|Dendroctonus ponderosae Seq01021078, whole genome shotgun sequence	APGK01021068	1.19834e-36	82	161.786	157	130
24544	dendroctonus ponderosae whole genome shotgun sequence	196	gi|462464990|gb|APGK01004744.1|Dendroctonus ponderosae Seq01004746, whole genome shotgun sequence	APGK01004744	1.04836e-38	80	169	181	146
24548	dendroctonus ponderosae whole genome shotgun sequence	90	gi|462311581|gb|APGK01046899.1|Dendroctonus ponderosae Seq01046909, whole genome shotgun sequence	APGK01046899	2.28821e-16	83	93.2581	89	74
24558	dendroctonus ponderosae whole genome shotgun sequence	100	gi|462311581|gb|APGK01046899.1|Dendroctonus ponderosae Seq01046909, whole genome shotgun sequence	APGK01046899	8.03926e-17	81	95.0615	100	81
24579	dendroctonus ponderosae whole genome shotgun sequence	75	gi|462311581|gb|APGK01046899.1|Dendroctonus ponderosae Seq01046909, whole genome shotgun sequence	APGK01046899	3.04845e-13	84	82.4379	75	63
24594	dendroctonus ponderosae whole genome shotgun sequence	89	gi|462311581|gb|APGK01046899.1|Dendroctonus ponderosae Seq01046909, whole genome shotgun sequence	APGK01046899	1.41868e-12	81	80.6345	88	72
24599	dendroctonus ponderosae whole genome shotgun sequence	100	gi|462311581|gb|APGK01046899.1|Dendroctonus ponderosae Seq01046909, whole genome shotgun sequence	APGK01046899	1.88552e-18	82	100.472	100	82
24603	dendroctonus ponderosae whole genome shotgun sequence	101	gi|462384000|gb|APGK01021068.1|Dendroctonus ponderosae Seq01021078, whole genome shotgun sequence	APGK01021068	6.69752e-18	84	98.6682	89	75
24625	dendroctonus ponderosae whole genome shotgun sequence	75	gi|462348258|gb|APGK01033666.1|Dendroctonus ponderosae Seq01033676, whole genome shotgun sequence	APGK01033666	5.88488e-16	86	91.4547	75	65
24645	dendroctonus ponderosae whole genome shotgun sequence	169	gi|462348258|gb|APGK01033666.1|Dendroctonus ponderosae Seq01033676, whole genome shotgun sequence	APGK01033666	9.39452e-07	72	62.6008	109	79
24647	dendroctonus ponderosae whole genome shotgun sequence	172	gi|462348258|gb|APGK01033666.1|Dendroctonus ponderosae Seq01033676, whole genome shotgun sequence	APGK01033666	1.16963e-24	87	122.112	102	89
24695	dendroctonus ponderosae whole genome shotgun sequence	81	gi|462311581|gb|APGK01046899.1|Dendroctonus ponderosae Seq01046909, whole genome shotgun sequence	APGK01046899	1.48141e-11	83	77.0278	72	60
24717	dendroctonus ponderosae whole genome shotgun sequence	94	gi|462311581|gb|APGK01046899.1|Dendroctonus ponderosae Seq01046909, whole genome shotgun sequence	APGK01046899	2.98323e-15	80	89.6514	94	76
24729	dendroctonus ponderosae whole genome shotgun sequence	92	gi|462280216|gb|APGK01058057.1|Dendroctonus ponderosae Seq01058067, whole genome shotgun sequence	APGK01058057	6.78585e-17	82	95.0615	92	76
24731	dendroctonus ponderosae whole genome shotgun sequence	105	gi|462451875|gb|APGK01007514.1|Dendroctonus ponderosae Seq01007522, whole genome shotgun sequence	APGK01007514	4.81715e-20	82	105.882	103	85
24763	dendroctonus ponderosae whole genome shotgun sequence	179	gi|462341958|gb|APGK01035876.1|Dendroctonus ponderosae Seq01035886, whole genome shotgun sequence	APGK01035876	2.3562e-46	85	194.247	176	150
24772	dendroctonus ponderosae whole genome shotgun sequence	138	gi|462348258|gb|APGK01033666.1|Dendroctonus ponderosae Seq01033676, whole genome shotgun sequence	APGK01033666	4.00265e-29	85	136.539	120	103
24787	dendroctonus ponderosae whole genome shotgun sequence	87	gi|462306061|gb|APGK01048940.1|Dendroctonus ponderosae Seq01048950, whole genome shotgun sequence	APGK01048940	9.21762e-15	83	87.848	83	69
24814	dendroctonus ponderosae whole genome shotgun sequence	80	gi|462311581|gb|APGK01046899.1|Dendroctonus ponderosae Seq01046909, whole genome shotgun sequence	APGK01046899	3.41136e-13	84	82.4379	75	63
24824	dendroctonus ponderosae whole genome shotgun sequence	77	gi|462303549|gb|APGK01049807.1|Dendroctonus ponderosae Seq01049817, whole genome shotgun sequence	APGK01049807	2.15184e-15	86	89.6514	74	64
24825	dendroctonus ponderosae whole genome shotgun sequence	155	gi|462464990|gb|APGK01004744.1|Dendroctonus ponderosae Seq01004746, whole genome shotgun sequence	APGK01004744	6.46752e-40	85	172.606	152	130
24828	dendroctonus ponderosae whole genome shotgun sequence	103	gi|462311581|gb|APGK01046899.1|Dendroctonus ponderosae Seq01046909, whole genome shotgun sequence	APGK01046899	6.95069e-18	82	98.6682	101	83
24841	dendroctonus ponderosae whole genome shotgun sequence	100	gi|462384000|gb|APGK01021068.1|Dendroctonus ponderosae Seq01021078, whole genome shotgun sequence	APGK01021068	1.77431e-12	77	80.6345	99	77
24851	dendroctonus ponderosae whole genome shotgun sequence	101	gi|462464990|gb|APGK01004744.1|Dendroctonus ponderosae Seq01004746, whole genome shotgun sequence	APGK01004744	2.33766e-17	81	96.8649	101	82
24865	dendroctonus ponderosae whole genome shotgun sequence	94	gi|462341958|gb|APGK01035876.1|Dendroctonus ponderosae Seq01035886, whole genome shotgun sequence	APGK01035876	1.88262e-11	83	77.0278	72	60
24886	dendroctonus ponderosae whole genome shotgun sequence	101	gi|462306061|gb|APGK01048940.1|Dendroctonus ponderosae Seq01048950, whole genome shotgun sequence	APGK01048940	6.69752e-18	82	98.6682	94	78
24894	dendroctonus ponderosae whole genome shotgun sequence	100	gi|462285308|gb|APGK01056278.1|Dendroctonus ponderosae Seq01056288, whole genome shotgun sequence	APGK01056278	5.41681e-19	82	102.275	99	82
24897	dendroctonus ponderosae whole genome shotgun sequence	79	gi|462303549|gb|APGK01049807.1|Dendroctonus ponderosae Seq01049817, whole genome shotgun sequence	APGK01049807	3.33877e-13	86	82.4379	68	59
24906	dendroctonus ponderosae whole genome shotgun sequence	100	gi|462384000|gb|APGK01021068.1|Dendroctonus ponderosae Seq01021078, whole genome shotgun sequence	APGK01021068	1.89065e-18	82	100.472	100	82
24923	dendroctonus ponderosae whole genome shotgun sequence	87	gi|462311581|gb|APGK01046899.1|Dendroctonus ponderosae Seq01046909, whole genome shotgun sequence	APGK01046899	2.64089e-15	84	89.6514	79	67
24928	dendroctonus ponderosae whole genome shotgun sequence	114	gi|462384000|gb|APGK01021068.1|Dendroctonus ponderosae Seq01021078, whole genome shotgun sequence	APGK01021068	6.54868e-19	79	102.275	114	91
24932	dendroctonus ponderosae whole genome shotgun sequence	115	gi|462306061|gb|APGK01048940.1|Dendroctonus ponderosae Seq01048950, whole genome shotgun sequence	APGK01048940	1.64371e-26	84	127.522	113	96
24959	dendroctonus ponderosae whole genome shotgun sequence	172	gi|462348258|gb|APGK01033666.1|Dendroctonus ponderosae Seq01033676, whole genome shotgun sequence	APGK01033666	1.0945e-37	81	165.393	171	140
25119	dendroctonus ponderosae whole genome shotgun sequence	101	gi|462311581|gb|APGK01046899.1|Dendroctonus ponderosae Seq01046909, whole genome shotgun sequence	APGK01046899	1.20987e-33	93	150.966	101	94
25132	dendroctonus ponderosae whole genome shotgun sequence	78	gi|462348258|gb|APGK01033666.1|Dendroctonus ponderosae Seq01033676, whole genome shotgun sequence	APGK01033666	1.14001e-12	83	80.6345	74	62
25973	dendroctonus ponderosae whole genome shotgun sequence	101	gi|462335312|gb|APGK01038273.1|Dendroctonus ponderosae Seq01038283, whole genome shotgun sequence	APGK01038273	2.35684e-17	87	96.8649	78	68
29320	dendroctonus ponderosae whole genome shotgun sequence	143	gi|462373300|gb|APGK01024795.1|Dendroctonus ponderosae Seq01024805, whole genome shotgun sequence	APGK01024795	1.46552e-09	91	71.6177	49	45
29322	dendroctonus ponderosae whole genome shotgun sequence	278	gi|462373300|gb|APGK01024795.1|Dendroctonus ponderosae Seq01024805, whole genome shotgun sequence	APGK01024795	7.63314e-11	87	77.0278	62	54
30575	dendroctonus ponderosae whole genome shotgun sequence	245	gi|498963043|ref|XM_004525067.1|PREDICTED: Ceratitis capitata MAP kinase-activating death domain protein-like (LOC101461261), mRNA	XM_004525067	6.17279e-24	76	120.309	174	133
33151	dendroctonus ponderosae whole genome shotgun sequence	153	gi|462350849|gb|APGK01032800.1|Dendroctonus ponderosae Seq01032810, whole genome shotgun sequence	APGK01032800	5.58446e-09	70	69.8143	147	104
34332	dendroctonus ponderosae whole genome shotgun sequence	2913	gi|462373275|gb|APGK01024803.1|Dendroctonus ponderosae Seq01024813, whole genome shotgun sequence	APGK01024803	6.07235e-31	86	147.359	136	117
34336	dendroctonus ponderosae whole genome shotgun sequence	3597	gi|462373275|gb|APGK01024803.1|Dendroctonus ponderosae Seq01024813, whole genome shotgun sequence	APGK01024803	7.51705e-31	86	147.359	136	117
36937	dendroctonus ponderosae whole genome shotgun sequence	472	gi|462283408|gb|APGK01056946.1|Dendroctonus ponderosae Seq01056956, whole genome shotgun sequence	APGK01056946	2.47525e-07	80	66.2076	71	57
45671	dendroctonus ponderosae whole genome shotgun sequence	166	gi|462355328|gb|APGK01031199.1|Dendroctonus ponderosae Seq01031209, whole genome shotgun sequence	APGK01031199	2.16209e-08	83	68.0109	65	54
45710	dendroctonus ponderosae whole genome shotgun sequence	142	gi|462277740|gb|APGK01058894.1|Dendroctonus ponderosae Seq01058904, whole genome shotgun sequence	APGK01058894	2.80317e-12	91	80.6345	57	52
46608	dendroctonus ponderosae whole genome shotgun sequence	102	gi|462303549|gb|APGK01049807.1|Dendroctonus ponderosae Seq01049817, whole genome shotgun sequence	APGK01049807	1.82727e-12	77	80.6345	99	77
46625	dendroctonus ponderosae whole genome shotgun sequence	100	gi|462303549|gb|APGK01049807.1|Dendroctonus ponderosae Seq01049817, whole genome shotgun sequence	APGK01049807	1.55194e-19	83	104.078	97	81
46633	dendroctonus ponderosae whole genome shotgun sequence	101	gi|462306061|gb|APGK01048940.1|Dendroctonus ponderosae Seq01048950, whole genome shotgun sequence	APGK01048940	1.58803e-19	84	104.078	92	78
46661	dendroctonus ponderosae whole genome shotgun sequence	95	gi|462303549|gb|APGK01049807.1|Dendroctonus ponderosae Seq01049817, whole genome shotgun sequence	APGK01049807	2.3311e-10	76	73.4211	95	73
46695	dendroctonus ponderosae whole genome shotgun sequence	161	gi|462341958|gb|APGK01035876.1|Dendroctonus ponderosae Seq01035886, whole genome shotgun sequence	APGK01035876	2.07794e-27	78	131.129	161	127
47246	dendroctonus ponderosae whole genome shotgun sequence	101	gi|462337295|gb|APGK01037606.1|Dendroctonus ponderosae Seq01037616, whole genome shotgun sequence	APGK01037606	1.14346e-08	91	68.0109	47	43
47881	dendroctonus ponderosae whole genome shotgun sequence	180	gi|462288050|gb|APGK01055334.1|Dendroctonus ponderosae Seq01055344, whole genome shotgun sequence	APGK01055334	4.02104e-18	72	100.472	180	131
50222	dendroctonus ponderosae whole genome shotgun sequence	532	gi|462330865|gb|APGK01039879.1|Dendroctonus ponderosae Seq01039889, whole genome shotgun sequence	APGK01039879	9.82837e-07	80	64.4042	68	55
50486	dendroctonus ponderosae whole genome shotgun sequence	95	gi|462298011|gb|APGK01051822.1|Dendroctonus ponderosae Seq01051832, whole genome shotgun sequence	APGK01051822	9.9121e-09	78	68.0109	80	63
50495	dendroctonus ponderosae whole genome shotgun sequence	89	gi|462298011|gb|APGK01051822.1|Dendroctonus ponderosae Seq01051832, whole genome shotgun sequence	APGK01051822	6.03239e-11	78	75.2244	89	70
54583	dendroctonus ponderosae whole genome shotgun sequence	101	gi|462373275|gb|APGK01024803.1|Dendroctonus ponderosae Seq01024813, whole genome shotgun sequence	APGK01024803	3.95858e-08	84	66.2076	59	50
72011	dendroctonus ponderosae whole genome shotgun sequence	165	gi|462331668|gb|APGK01039618.1|Dendroctonus ponderosae Seq01039628, whole genome shotgun sequence	APGK01039618	3.40012e-12	81	80.6345	82	67
72072	dendroctonus ponderosae whole genome shotgun sequence	199	gi|462331668|gb|APGK01039618.1|Dendroctonus ponderosae Seq01039628, whole genome shotgun sequence	APGK01039618	3.06194e-20	73	107.685	190	140
72589	dendroctonus ponderosae whole genome shotgun sequence	316	gi|462301773|gb|APGK01050473.1|Dendroctonus ponderosae Seq01050483, whole genome shotgun sequence	APGK01050473	5.57032e-07	78	64.4042	78	61
72663	dendroctonus ponderosae whole genome shotgun sequence	100	gi|462330865|gb|APGK01039879.1|Dendroctonus ponderosae Seq01039889, whole genome shotgun sequence	APGK01039879	3.20204e-09	90	69.8143	51	46
72746	dendroctonus ponderosae whole genome shotgun sequence	202	gi|462330865|gb|APGK01039879.1|Dendroctonus ponderosae Seq01039889, whole genome shotgun sequence	APGK01039879	3.33163e-07	85	64.4042	55	47
73063	dendroctonus ponderosae whole genome shotgun sequence	100	gi|462339359|gb|APGK01036840.1|Dendroctonus ponderosae Seq01036850, whole genome shotgun sequence	APGK01036840	4.75224e-07	76	62.6008	84	64
77231	dendroctonus ponderosae whole genome shotgun sequence	1883	gi|345494846|ref|XM_003427337.1|PREDICTED: Nasonia vitripennis hypothetical protein LOC100678787 (LOC100678787), partial mRNA	XM_003427337	3.90399e-12	94	84.2413	54	51
80242	dendroctonus ponderosae whole genome shotgun sequence	220	gi|462322038|gb|APGK01042996.1|Dendroctonus ponderosae Seq01043006, whole genome shotgun sequence	APGK01042996	3.66729e-07	74	64.4042	100	74
84779	dendroctonus ponderosae whole genome shotgun sequence	94	gi|462280216|gb|APGK01058057.1|Dendroctonus ponderosae Seq01058067, whole genome shotgun sequence	APGK01058057	2.14617e-23	87	116.702	94	82
84829	dendroctonus ponderosae whole genome shotgun sequence	78	gi|462306061|gb|APGK01048940.1|Dendroctonus ponderosae Seq01048950, whole genome shotgun sequence	APGK01048940	1.38882e-11	82	77.0278	79	65
84873	dendroctonus ponderosae whole genome shotgun sequence	148	gi|462280216|gb|APGK01058057.1|Dendroctonus ponderosae Seq01058067, whole genome shotgun sequence	APGK01058057	6.51166e-27	80	129.325	142	114
84907	dendroctonus ponderosae whole genome shotgun sequence	144	gi|462306061|gb|APGK01048940.1|Dendroctonus ponderosae Seq01048950, whole genome shotgun sequence	APGK01048940	6.70858e-33	83	149.163	142	119
84928	dendroctonus ponderosae whole genome shotgun sequence	91	gi|462280216|gb|APGK01058057.1|Dendroctonus ponderosae Seq01058067, whole genome shotgun sequence	APGK01058057	2.83651e-15	82	89.6514	89	73
84957	dendroctonus ponderosae whole genome shotgun sequence	86	gi|462280216|gb|APGK01058057.1|Dendroctonus ponderosae Seq01058067, whole genome shotgun sequence	APGK01058057	6.50847e-23	89	114.899	86	77
85060	dendroctonus ponderosae whole genome shotgun sequence	102	gi|462280216|gb|APGK01058057.1|Dendroctonus ponderosae Seq01058067, whole genome shotgun sequence	APGK01058057	1.07906e-21	84	111.292	101	85
97332	dendroctonus ponderosae whole genome shotgun sequence	732	gi|462452917|gb|APGK01007145.1|Dendroctonus ponderosae Seq01007153, whole genome shotgun sequence	APGK01007145	3.46303e-14	71	89.6514	181	129
104485	dendroctonus ponderosae whole genome shotgun sequence	90	gi|379771776|gb|JF717775.1|Atta sexdens rubropilosa transposon mariner-like element ASmar1, complete sequence	JF717775	5.38135e-18	87	98.6682	79	69
105151	dendroctonus ponderosae whole genome shotgun sequence	1000	gi|462385588|gb|APGK01020528.1|Dendroctonus ponderosae Seq01020538, whole genome shotgun sequence	APGK01020528	1.05498e-09	69	75.2244	166	116
105165	dendroctonus ponderosae whole genome shotgun sequence	155	gi|462385588|gb|APGK01020528.1|Dendroctonus ponderosae Seq01020538, whole genome shotgun sequence	APGK01020528	1.62687e-09	85	71.6177	70	60
105432	dendroctonus ponderosae whole genome shotgun sequence	218	gi|462385588|gb|APGK01020528.1|Dendroctonus ponderosae Seq01020538, whole genome shotgun sequence	APGK01020528	5.74841e-11	68	77.0278	217	149
105800	dendroctonus ponderosae whole genome shotgun sequence	977	gi|462353002|gb|APGK01032016.1|Dendroctonus ponderosae Seq01032026, whole genome shotgun sequence	APGK01032016	1.98795e-12	74	84.2413	142	106
105822	dendroctonus ponderosae whole genome shotgun sequence	78	gi|379771776|gb|JF717775.1|Atta sexdens rubropilosa transposon mariner-like element ASmar1, complete sequence	JF717775	2.34974e-21	92	109.488	75	69
106888	dendroctonus ponderosae whole genome shotgun sequence	292	gi|462385588|gb|APGK01020528.1|Dendroctonus ponderosae Seq01020538, whole genome shotgun sequence	APGK01020528	7.0753e-18	68	100.472	276	189
107187	dendroctonus ponderosae whole genome shotgun sequence	255	gi|462385588|gb|APGK01020528.1|Dendroctonus ponderosae Seq01020538, whole genome shotgun sequence	APGK01020528	1.73527e-18	73	102.275	191	141
107909	dendroctonus ponderosae whole genome shotgun sequence	82	gi|379771776|gb|JF717775.1|Atta sexdens rubropilosa transposon mariner-like element ASmar1, complete sequence	JF717775	1.61466e-17	86	96.8649	81	70
108208	dendroctonus ponderosae whole genome shotgun sequence	96	gi|379771776|gb|JF717775.1|Atta sexdens rubropilosa transposon mariner-like element ASmar1, complete sequence	JF717775	3.08104e-15	90	89.6514	64	58
Sg_CNS_NA4Plus10048	dendroctonus ponderosae whole genome shotgun sequence	219	gi|462335640|gb|APGK01038164.1|Dendroctonus ponderosae Seq01038174, whole genome shotgun sequence	APGK01038164	9.78041e-15	78	89.6514	109	86
Sg_CNS_NA4Plus10871	dendroctonus ponderosae whole genome shotgun sequence	240	gi|462452917|gb|APGK01007145.1|Dendroctonus ponderosae Seq01007153, whole genome shotgun sequence	APGK01007145	3.49648e-14	72	87.848	163	118
Sg_CNS_NA4Plus11892	dendroctonus ponderosae whole genome shotgun sequence	280	gi|498969993|ref|XM_004526643.1|PREDICTED: Ceratitis capitata zinc finger protein 98-like (LOC101463416), mRNA	XM_004526643	2.3455e-11	75	78.8312	108	82
Sg_CNS_NA4Plus12938	dendroctonus ponderosae whole genome shotgun sequence	321	gi|462464990|gb|APGK01004744.1|Dendroctonus ponderosae Seq01004746, whole genome shotgun sequence	APGK01004744	2.74862e-11	78	78.8312	96	75
Sg_CNS_NA4Plus13014	dendroctonus ponderosae whole genome shotgun sequence	324	gi|462335640|gb|APGK01038164.1|Dendroctonus ponderosae Seq01038174, whole genome shotgun sequence	APGK01038164	4.38421e-15	79	91.4547	107	85
Sg_CNS_NA4Plus13913	dendroctonus ponderosae whole genome shotgun sequence	358	gi|462385588|gb|APGK01020528.1|Dendroctonus ponderosae Seq01020538, whole genome shotgun sequence	APGK01020528	3.76711e-10	88	75.2244	59	52
Sg_CNS_NA4Plus14537	dendroctonus ponderosae whole genome shotgun sequence	381	gi|462381899|gb|APGK01021861.1|Dendroctonus ponderosae Seq01021871, whole genome shotgun sequence	APGK01021861	9.527e-12	76	80.6345	111	85
Sg_CNS_NA4Plus15364	dendroctonus ponderosae whole genome shotgun sequence	408	gi|462282367|gb|APGK01057332.1|Dendroctonus ponderosae Seq01057342, whole genome shotgun sequence	APGK01057332	3.55937e-11	74	78.8312	130	97
Sg_CNS_NA4Plus15365	dendroctonus ponderosae whole genome shotgun sequence	408	gi|462311581|gb|APGK01046899.1|Dendroctonus ponderosae Seq01046909, whole genome shotgun sequence	APGK01046899	3.55937e-11	79	78.8312	88	70
Sg_CNS_NA4Plus18573	dendroctonus ponderosae whole genome shotgun sequence	494	gi|462298011|gb|APGK01051822.1|Dendroctonus ponderosae Seq01051832, whole genome shotgun sequence	APGK01051822	2.26805e-27	77	132.932	173	134
Sg_CNS_NA4Plus19969	dendroctonus ponderosae whole genome shotgun sequence	532	gi|462354601|gb|APGK01031443.1|Dendroctonus ponderosae Seq01031453, whole genome shotgun sequence	APGK01031443	2.45623e-27	84	132.932	125	105
Sg_CNS_NA4Plus20539	dendroctonus ponderosae whole genome shotgun sequence	549	gi|462348258|gb|APGK01033666.1|Dendroctonus ponderosae Seq01033676, whole genome shotgun sequence	APGK01033666	8.87475e-08	82	68.0109	76	63
Sg_CNS_NA4Plus20594	dendroctonus ponderosae whole genome shotgun sequence	550	gi|462306058|gb|APGK01048941.1|Dendroctonus ponderosae Seq01048951, whole genome shotgun sequence	APGK01048941	2.73063e-14	73	89.6514	149	109
Sg_CNS_NA4Plus20595	dendroctonus ponderosae whole genome shotgun sequence	550	gi|462348258|gb|APGK01033666.1|Dendroctonus ponderosae Seq01033676, whole genome shotgun sequence	APGK01033666	6.01461e-10	82	75.2244	74	61
Sg_CNS_NA4Plus2135	dendroctonus ponderosae whole genome shotgun sequence	2744	gi|13374274|gb|AF244981.1|AF244980S2Schistocerca gregaria muscle fatty acid binding protein (FABP) gene, exons 2 and 3, and complete cds	AF244981	3.32026e-72	92	284.415	192	178
Sg_CNS_NA4Plus21423	dendroctonus ponderosae whole genome shotgun sequence	575	gi|462309627|gb|APGK01047624.1|Dendroctonus ponderosae Seq01047634, whole genome shotgun sequence	APGK01047624	3.26719e-07	80	66.2076	71	57
Sg_CNS_NA4Plus21638	dendroctonus ponderosae whole genome shotgun sequence	581	gi|462303549|gb|APGK01049807.1|Dendroctonus ponderosae Seq01049817, whole genome shotgun sequence	APGK01049807	9.45649e-27	82	131.129	134	110
Sg_CNS_NA4Plus2224	dendroctonus ponderosae whole genome shotgun sequence	4081	gi|462348228|gb|APGK01033675.1|Dendroctonus ponderosae Seq01033685, whole genome shotgun sequence	APGK01033675	5.29507e-08	73	71.6177	114	84
Sg_CNS_NA4Plus22471	dendroctonus ponderosae whole genome shotgun sequence	609	gi|462335487|gb|APGK01038218.1|Dendroctonus ponderosae Seq01038228, whole genome shotgun sequence	APGK01038218	2.85104e-08	79	69.8143	89	71
Sg_CNS_NA4Plus22981	dendroctonus ponderosae whole genome shotgun sequence	629	gi|462332992|gb|APGK01039128.1|Dendroctonus ponderosae Seq01039138, whole genome shotgun sequence	APGK01039128	5.67394e-11	87	78.8312	63	55
Sg_CNS_NA4Plus23462	dendroctonus ponderosae whole genome shotgun sequence	646	gi|462464990|gb|APGK01004744.1|Dendroctonus ponderosae Seq01004746, whole genome shotgun sequence	APGK01004744	1.0575e-45	85	194.247	171	147
Sg_CNS_NA4Plus23745	dendroctonus ponderosae whole genome shotgun sequence	658	gi|336285497|ref|NR_038621.1|Tribolium castaneum microRNA mir-2765 (Mir2765), microRNA	NR_038621	8.86689e-09	79	71.6177	81	64
Sg_CNS_NA4Plus24137	dendroctonus ponderosae whole genome shotgun sequence	673	gi|462303549|gb|APGK01049807.1|Dendroctonus ponderosae Seq01049817, whole genome shotgun sequence	APGK01049807	1.1766e-13	80	87.848	100	80
Sg_CNS_NA4Plus26144	dendroctonus ponderosae whole genome shotgun sequence	765	gi|462378772|gb|APGK01022872.1|Dendroctonus ponderosae Seq01022882, whole genome shotgun sequence	APGK01022872	1.26603e-07	78	68.0109	82	64
Sg_CNS_NA4Plus26407	dendroctonus ponderosae whole genome shotgun sequence	779	gi|462335640|gb|APGK01038164.1|Dendroctonus ponderosae Seq01038174, whole genome shotgun sequence	APGK01038164	2.49095e-10	76	77.0278	109	83
Sg_CNS_NA4Plus271	dendroctonus ponderosae whole genome shotgun sequence	897	gi|462348258|gb|APGK01033666.1|Dendroctonus ponderosae Seq01033676, whole genome shotgun sequence	APGK01033666	1.00013e-47	80	201.46	225	181
Sg_CNS_NA4Plus30770	dendroctonus ponderosae whole genome shotgun sequence	1082	gi|462461640|gb|APGK01005899.1|Dendroctonus ponderosae Seq01005901, whole genome shotgun sequence	APGK01005899	1.58354e-14	100	91.4547	50	50
Sg_CNS_NA4Plus34730	dendroctonus ponderosae whole genome shotgun sequence	1763	gi|462393122|gb|APGK01017849.1|Dendroctonus ponderosae Seq01017859, whole genome shotgun sequence	APGK01017849	1.76913e-16	90	98.6682	72	65
Sg_CNS_NA4Plus35092	dendroctonus ponderosae whole genome shotgun sequence	1892	gi|326787477|gb|HQ316183.1|Kosciuscola tristis microsatellite Ktr29 sequence	HQ316183	2.00733e-22	74	118.505	224	166
Sg_CNS_NA4Plus3539	dendroctonus ponderosae whole genome shotgun sequence	139	gi|462289654|gb|APGK01054737.1|Dendroctonus ponderosae Seq01054747, whole genome shotgun sequence	APGK01054737	6.37168e-08	90	66.2076	51	46
Sg_CNS_NA4Plus35479	dendroctonus ponderosae whole genome shotgun sequence	2059	gi|379771776|gb|JF717775.1|Atta sexdens rubropilosa transposon mariner-like element ASmar1, complete sequence	JF717775	2.049e-16	78	98.6682	133	105
Sg_CNS_NA4Plus35524	dendroctonus ponderosae whole genome shotgun sequence	2078	gi|462348258|gb|APGK01033666.1|Dendroctonus ponderosae Seq01033676, whole genome shotgun sequence	APGK01033666	3.08961e-14	80	91.4547	102	82
Sg_CNS_NA4Plus36345	dendroctonus ponderosae whole genome shotgun sequence	2592	gi|462346522|gb|APGK01034262.1|Dendroctonus ponderosae Seq01034272, whole genome shotgun sequence	APGK01034262	3.56037e-08	88	71.6177	63	56
Sg_CNS_NA4Plus37020	dendroctonus ponderosae whole genome shotgun sequence	3370	gi|298362228|gb|GU122664.1|Schistocerca americana isolate ScO34_01_S18_I30_D24_P190 cytochrome oxidase subunit I (COI) pseudogene, partial sequence; nuclear copy of mitochondrial gene	GU122664	3.13629e-10	76	78.8312	103	79
Sg_CNS_NA4Plus5637	dendroctonus ponderosae whole genome shotgun sequence	164	gi|462303549|gb|APGK01049807.1|Dendroctonus ponderosae Seq01049817, whole genome shotgun sequence	APGK01049807	4.07926e-43	84	183.427	164	139
Sg_CNS_NA4Plus6782	dendroctonus ponderosae whole genome shotgun sequence	174	gi|462336025|gb|APGK01038035.1|Dendroctonus ponderosae Seq01038045, whole genome shotgun sequence	APGK01038035	5.7022e-10	80	73.4211	84	68
Sg_CNS_NA4Plus8335	dendroctonus ponderosae whole genome shotgun sequence	191	gi|379771776|gb|JF717775.1|Atta sexdens rubropilosa transposon mariner-like element ASmar1, complete sequence	JF717775	4.30485e-31	82	143.752	151	124
Sg_CNS_NA4Plus8827	dendroctonus ponderosae whole genome shotgun sequence	197	gi|462344460|gb|APGK01035026.1|Dendroctonus ponderosae Seq01035036, whole genome shotgun sequence	APGK01035026	6.63899e-10	79	73.4211	83	66
Sg_CNS_NA4Plus965	dendroctonus ponderosae whole genome shotgun sequence	526	gi|462289654|gb|APGK01054737.1|Dendroctonus ponderosae Seq01054747, whole genome shotgun sequence	APGK01054737	1.34325e-11	76	80.6345	109	83
Sg_CNS_NA4Plus97	dendroctonus ponderosae whole genome shotgun sequence	481	gi|462465708|gb|APGK01004474.1|Dendroctonus ponderosae Seq01004476, whole genome shotgun sequence	APGK01004474	3.07501e-19	71	105.882	243	174
105773	dermacentor variabilis transposon mariner transposase partial cds	96	gi|207287872|gb|FJ187823.1|Dermacentor variabilis transposon mariner putative transposase mRNA, partial cds	FJ187823	3.00231e-09	81	69.8143	71	58
27705	diabolocatantops pinguis beta-actin complete cds	80	gi|256862183|gb|GQ389791.1|Diabolocatantops pinguis beta-actin mRNA, complete cds	GQ389791	2.45417e-21	90	109.488	80	72
88506	diabolocatantops pinguis beta-actin complete cds	91	gi|256862183|gb|GQ389791.1|Diabolocatantops pinguis beta-actin mRNA, complete cds	GQ389791	3.68954e-20	85	105.882	91	78
Sg_CNS_NA4Plus10798	diabolocatantops pinguis beta-actin complete cds	238	gi|256862183|gb|GQ389791.1|Diabolocatantops pinguis beta-actin mRNA, complete cds	GQ389791	2.37254e-48	85	201.46	174	149
Sg_CNS_NA4Plus4261	diabolocatantops pinguis beta-actin complete cds	152	gi|256862183|gb|GQ389791.1|Diabolocatantops pinguis beta-actin mRNA, complete cds	GQ389791	8.68203e-26	88	125.719	97	86
Sg_CNS_NA4Plus8329	diabolocatantops pinguis beta-actin complete cds	191	gi|256862183|gb|GQ389791.1|Diabolocatantops pinguis beta-actin mRNA, complete cds	GQ389791	4.91183e-24	94	120.309	76	72
36720	diabolocatantops pinguis pro-phenoloxidase 1 complete cds	90	gi|414079972|gb|JQ845951.1|Diabolocatantops pinguis pro-phenoloxidase 1 mRNA, complete cds	JQ845951	1.75917e-11	78	77.0278	90	71
37825	diabolocatantops pinguis pro-phenoloxidase 1 complete cds	189	gi|414079972|gb|JQ845951.1|Diabolocatantops pinguis pro-phenoloxidase 1 mRNA, complete cds	JQ845951	2.07113e-09	85	71.6177	62	53
36007	diabolocatantops pinguis pro-phenoloxidase 2 complete cds	1531	gi|222083618|gb|FJ598047.1|Diabolocatantops pinguis pro-phenoloxidase 2 mRNA, complete cds	FJ598047	6.95941e-08	93	69.8143	46	43
Sg_CNS_NA4Plus10922	diabolocatantops pinguis pro-phenoloxidase 2 complete cds	242	gi|222083618|gb|FJ598047.1|Diabolocatantops pinguis pro-phenoloxidase 2 mRNA, complete cds	FJ598047	1.73529e-37	92	165.393	115	106
Sg_CNS_NA4Plus26623	diabolocatantops pinguis pro-phenoloxidase 2 complete cds	789	gi|222083618|gb|FJ598047.1|Diabolocatantops pinguis pro-phenoloxidase 2 mRNA, complete cds	FJ598047	5.18327e-19	95	105.882	66	63
Sg_CNS_NA4Plus5150	diabolocatantops pinguis pro-phenoloxidase 2 complete cds	160	gi|222083618|gb|FJ598047.1|Diabolocatantops pinguis pro-phenoloxidase 2 mRNA, complete cds	FJ598047	1.28864e-17	81	98.6682	102	83
Sg_CNS_NA4Plus5195	diabolocatantops pinguis pro-phenoloxidase 2 complete cds	160	gi|222083618|gb|FJ598047.1|Diabolocatantops pinguis pro-phenoloxidase 2 mRNA, complete cds	FJ598047	4.21258e-11	74	77.0278	116	86
47923	diabolocatantops pinguis trehalose 6-phosphate synthase complete cds	79	gi|256862181|gb|GQ389790.1|Diabolocatantops pinguis trehalose 6-phosphate synthase (TPS) mRNA, complete cds	GQ389790	4.34284e-18	87	98.6682	79	69
47927	diabolocatantops pinguis trehalose 6-phosphate synthase complete cds	100	gi|256862181|gb|GQ389790.1|Diabolocatantops pinguis trehalose 6-phosphate synthase (TPS) mRNA, complete cds	GQ389790	4.43433e-20	90	105.882	76	69
Sg_CNS_NA4Plus1675	diabolocatantops pinguis trehalose 6-phosphate synthase complete cds	1385	gi|256862181|gb|GQ389790.1|Diabolocatantops pinguis trehalose 6-phosphate synthase (TPS) mRNA, complete cds	GQ389790	1.67675e-15	92	95.0615	65	60
11079	diabrotica virgifera virgifera cadherin-like partial sequence	192	gi|156123604|gb|EF541349.1|Diabrotica virgifera virgifera cadherin-like gene, partial sequence	EF541349	1.73299e-10	72	75.2244	147	107
67055	diabrotica virgifera virgifera cadherin-like partial sequence	180	gi|156123604|gb|EF541349.1|Diabrotica virgifera virgifera cadherin-like gene, partial sequence	EF541349	2.89534e-07	82	64.4042	64	53
98431	diabrotica virgifera virgifera cadherin-like partial sequence	100	gi|156123604|gb|EF541349.1|Diabrotica virgifera virgifera cadherin-like gene, partial sequence	EF541349	3.20204e-09	79	69.8143	78	62
47486	diaphorina citri ubiquitin ribosomal fusion protein complete cds	157	gi|110671469|gb|DQ673413.1|Diaphorina citri putative ubiquitin/ribosomal fusion protein mRNA, complete cds	DQ673413	7.50798e-14	90	86.0446	62	56
38519	diploptera punctata retinoid x receptor isoform a long complete cds	578	gi|374711678|gb|JQ229676.1|Diploptera punctata retinoid X receptor isoform A long mRNA, complete cds	JQ229676	3.07702e-07	81	66.2076	69	56
46507	dna sequence from clone aehm- complete sequence	151	gi|222350604|emb|FP102341.4|H.melpomene DNA sequence from clone AEHM-31J7, complete sequence	FP102341	3.69954e-11	78	77.0278	92	72
Sg_CNS_NA4Plus14249	dna sequence from clone aehm- complete sequence	371	gi|229487393|emb|CU672275.5|H.melpomene DNA sequence from clone AEHM-28F19, complete sequence	CU672275	7.11266e-07	74	64.4042	103	77
Sg_CNS_NA4Plus18447	dna sequence from clone aehm- complete sequence	491	gi|333891033|gb|HM752764.1|Spodoptera frugiperda microsatellite Stv_Spf1860 sequence	HM752764	9.58929e-07	78	64.4042	78	61
Sg_CNS_NA4Plus23252	dna sequence from clone aehm- complete sequence	639	gi|188528482|emb|CU856076.2|H.melpomene DNA sequence from clone AEHM-7E22, complete sequence	CU856076	1.25133e-31	72	147.359	266	193
Sg_CNS_NA4Plus24375	dna sequence from clone aehm- complete sequence	683	gi|511123720|gb|GAJS01056635.1|TSA: Chilo suppressalis Unigene58622_All transcribed RNA sequence	GAJS01056635	3.42394e-14	71	89.6514	188	135
Sg_CNS_NA4Plus24698	dna sequence from clone aehm- complete sequence	696	gi|480392551|gb|GAGH01051326.1|TSA: Osmia cornuta osmia_antenne_contig_5354_1 transcribed RNA sequence	GAGH01051326	1.4909e-12	72	84.2413	164	119
Sg_CNS_NA4Plus26333	dna sequence from clone aehm- complete sequence	775	gi|160831|gb|L08775.1|SCAAHII03Schistocerca nitens adipokinetic hormone II gene, exon 3 and complete cds	L08775	5.0869e-19	96	105.882	63	61
Sg_CNS_NA4Plus29912	dna sequence from clone aehm- complete sequence	1006	gi|389612355|dbj|AK403280.1|Papilio xuthus mRNA, putative 3'UTR of hypothetical protein, sequence id: Px-1399, expressed in epidermis	AK403280	1.78885e-13	75	87.848	133	101
Sg_CNS_NA4Plus30307	dna sequence from clone aehm- complete sequence	1041	gi|459401877|gb|GAGF01040395.1|TSA: Chrysopa pallens Unigene71357_dacaoling transcribed RNA sequence	GAGF01040395	7.88111e-12	76	82.4379	116	89
Sg_CNS_NA4Plus3433	dna sequence from clone aehm- complete sequence	137	gi|188528482|emb|CU856076.2|H.melpomene DNA sequence from clone AEHM-7E22, complete sequence	CU856076	3.45695e-11	77	77.0278	101	78
Sg_CNS_NA4Plus5949	dna sequence from clone aehm- complete sequence	166	gi|188528482|emb|CU856076.2|H.melpomene DNA sequence from clone AEHM-7E22, complete sequence	CU856076	2.29493e-08	75	68.0109	102	77
Sg_CNS_NA4Plus6950	dna sequence from clone aehm- complete sequence	175	gi|291201263|emb|FP340438.1|43E14_HaBAC_fin, Helicoverpa armigera BAC, pupae DNA	FP340438	1.35061e-11	82	78.8312	80	66
22827	dna sequence from clone aehn- complete sequence	102	gi|168479004|emb|CU633161.3|H.numata DNA sequence from clone AEHN-43D2, complete sequence	CU633161	1.4135e-07	78	64.4042	75	59
Sg_CNS_NA4Plus12500	dna sequence from clone aehn- complete sequence	304	gi|291201263|emb|FP340438.1|43E14_HaBAC_fin, Helicoverpa armigera BAC, pupae DNA	FP340438	6.49153e-19	73	104.078	175	129
Sg_CNS_NA4Plus15584	dna sequence from clone aehn- complete sequence	414	gi|511119830|gb|GAJS01060525.1|TSA: Chilo suppressalis Unigene65765_All transcribed RNA sequence	GAJS01060525	3.63078e-11	83	78.8312	73	61
Sg_CNS_NA4Plus15630	dna sequence from clone aehn- complete sequence	416	gi|157954402|emb|CU467807.6|H.melpomene DNA sequence from clone AEHM-27I5, complete sequence	CU467807	7.00658e-52	78	214.084	263	206
Sg_CNS_NA4Plus27037	dna sequence from clone aehn- complete sequence	813	gi|291201263|emb|FP340438.1|43E14_HaBAC_fin, Helicoverpa armigera BAC, pupae DNA	FP340438	3.85116e-08	82	69.8143	70	58
Sg_CNS_NA4Plus27573	dna sequence from clone aehn- complete sequence	844	gi|511168695|gb|GAJS01011660.1|TSA: Chilo suppressalis Unigene11665_All transcribed RNA sequence	GAJS01011660	2.36496e-17	73	100.472	189	138
Sg_CNS_NA4Plus27895	dna sequence from clone aehn- complete sequence	863	gi|511168695|gb|GAJS01011660.1|TSA: Chilo suppressalis Unigene11665_All transcribed RNA sequence	GAJS01011660	1.85766e-12	76	84.2413	114	87
Sg_CNS_NA4Plus31095	dna sequence from clone aehn- complete sequence	1113	gi|511168695|gb|GAJS01011660.1|TSA: Chilo suppressalis Unigene11665_All transcribed RNA sequence	GAJS01011660	3.36075e-23	75	120.309	184	139
91196	dociostaurus jagoi cytochrome b partial cds mitochondrial	173	gi|448259590|gb|JX033931.1|Schistocerca gregaria cytochrome b (cytb) gene, partial cds; mitochondrial	JX033931	1.09584e-37	100	165.393	91	91
89334	dolichopeza americana 28s ribosomal rna partial sequence	86	gi|182240560|gb|EU414723.1|Anacridium aegyptium 28S ribosomal RNA gene, partial sequence	EU414723	1.53065e-24	91	120.309	84	77
Sg_CNS_NA4Plus36122	dq059136s1argiope trifasciata major ampullate spidroin 2 partial cds	2403	gi|70913271|gb|DQ059136.1|DQ059136S1Argiope trifasciata major ampullate spidroin 2 gene, partial cds	DQ059136	1.16331e-07	85	69.8143	61	52
Sg_CNS_NA4Plus33227	drosophila ananassae gf15211 (dana\gf15211) mrna	1392	gi|194759351|ref|XM_001961877.1|Drosophila ananassae GF15211 (Dana\GF15211), mRNA	XM_001961877	3.72683e-11	80	80.6345	93	75
53645	drosophila ananassae gf16948 (dana\gf16948) mrna	100	gi|194743067|ref|XM_001953986.1|Drosophila ananassae GF16948 (Dana\GF16948), mRNA	XM_001953986	3.90088e-08	82	66.2076	64	53
Sg_CNS_NA4Plus36778	drosophila ananassae snrna:u4:1 (dana\snrna:u4:1) ncrna	3024	gi|194760446|ref|XR_046209.1|Drosophila ananassae snRNA:U4:1 (Dana\snRNA:U4:1), ncRNA	XR_046209	1.0443e-34	88	159.983	128	113
Sg_CNS_NA4Plus3039	drosophila erecta gg18108 (dere\gg18108) mrna	121	gi|194892551|ref|XM_001977648.1|Drosophila erecta GG18108 (Dere\GG18108), mRNA	XM_001977648	1.83558e-07	77	64.4042	80	62
Sg_CNS_NA4Plus1382	drosophila erecta gg19477 (dere\gg19477) mrna	928	gi|194895254|ref|XM_001978179.1|Drosophila erecta GG19477 (Dere\GG19477), mRNA	XM_001978179	5.37706e-07	81	66.2076	86	70
Sg_CNS_NA4Plus35745	drosophila erecta gg25118 (dere\gg25118) mrna	2181	gi|194857077|ref|XM_001968855.1|Drosophila erecta GG25118 (Dere\GG25118), mRNA	XM_001968855	1.05411e-07	88	69.8143	53	47
Sg_CNS_NA4Plus8937	drosophila grimshawi gh11800 (dgri\gh11800) mrna	199	gi|195045016|ref|XM_001991885.1|Drosophila grimshawi GH11800 (Dgri\GH11800), mRNA	XM_001991885	3.73136e-13	71	84.2413	177	126
Sg_CNS_NA4Plus37045	drosophila grimshawi gh12005 (dgri\gh12005) mrna	3414	gi|195043097|ref|XM_001991516.1|Drosophila grimshawi GH12005 (Dgri\GH12005), mRNA	XM_001991516	3.86951e-15	82	95.0615	101	83
15642	drosophila grimshawi gh14825 (dgri\gh14825) mrna	411	gi|195018586|ref|XM_001984775.1|Drosophila grimshawi GH14825 (Dgri\GH14825), mRNA	XM_001984775	7.45352e-07	86	64.4042	53	46
Sg_CNS_NA4Plus18200	drosophila grimshawi gh14825 (dgri\gh14825) mrna	484	gi|195018586|ref|XM_001984775.1|Drosophila grimshawi GH14825 (Dgri\GH14825), mRNA	XM_001984775	8.71498e-07	86	64.4042	53	46
83630	drosophila melanogaster actin 87e transcript variant mrna	102	gi|451777759|gb|KC197734.1|Chorthippus parallelus erythropus isolate GR29 anonymous locus Con4 genomic sequence	KC197734	8.3467e-17	86	95.0615	83	72
80022	drosophila melanogaster activating transcription factor 3 transcript variant mrna	1443	gi|345494689|ref|XM_001604098.2|PREDICTED: Nasonia vitripennis hypothetical protein LOC100120512 (LOC100120512), mRNA	XM_001604098	1.26435e-10	72	78.8312	161	117
Sg_CNS_NA4Plus33545	drosophila melanogaster at17751 full insert cdna	1451	gi|49660150|gb|AY600567.1|Arabidopsis thaliana hypothetical protein (At3g13229) mRNA, complete cds	AY600567	2.00684e-08	93	71.6177	47	44
Sg_CNS_NA4Plus21439	drosophila melanogaster at20189 full insert cdna	575	gi|19528002|gb|AY089378.1|Drosophila melanogaster AT20189 full insert cDNA	AY089378	9.95585e-14	85	87.848	80	68
89897	drosophila melanogaster cap-n-collar transcript variant mrna	193	gi|345496059|ref|XM_001603933.2|PREDICTED: Nasonia vitripennis segmentation protein cap'n'collar-like (LOC100120332), mRNA	XM_001603933	1.43026e-30	83	141.949	143	119
52834	drosophila melanogaster cg10732 transcript variant mrna	1520	gi|195590087|ref|XM_002084743.1|Drosophila simulans GD14451 (Dsim\GD14451), mRNA	XM_002084743	1.33359e-10	88	78.8312	61	54
Sg_CNS_NA4Plus5212	drosophila melanogaster cg1746 transcript variant mrna	160	gi|153916782|dbj|AK282211.1|Gryllus bimaculatus mRNA, GBcontig29072	AK282211	1.91251e-15	85	91.4547	78	67
103617	drosophila melanogaster cg3209 transcript variant mrna	1434	gi|383866297|ref|XM_003708559.1|PREDICTED: Megachile rotundata glycerol-3-phosphate acyltransferase 4-like (LOC100880737), mRNA	XM_003708559	3.59923e-11	80	80.6345	87	70
Sg_CNS_NA4Plus19731	drosophila melanogaster cg32137 transcript variant mrna	525	gi|195494202|ref|XM_002094701.1|Drosophila yakuba GE21987 (Dyak\GE21987), mRNA	XM_002094701	7.44287e-15	73	91.4547	156	115
33576	drosophila melanogaster cg34461 transcript variant mrna	162	gi|153943271|dbj|AK284748.1|Gryllus bimaculatus mRNA, GBcontig31609	AK284748	2.23807e-14	81	87.848	91	74
43204	drosophila melanogaster cg42322 transcript variant mrna	446	gi|512895080|ref|XM_004923530.1|PREDICTED: Bombyx mori solute carrier family 35 member F3-like (LOC101746697), mRNA	XM_004923530	6.6688e-08	79	68.0109	77	61
43206	drosophila melanogaster cg42322 transcript variant mrna	536	gi|512895080|ref|XM_004923530.1|PREDICTED: Bombyx mori solute carrier family 35 member F3-like (LOC101746697), mRNA	XM_004923530	8.13268e-08	79	68.0109	77	61
Sg_CNS_NA4Plus876	drosophila melanogaster cg42322 transcript variant mrna	227	gi|460129518|gb|GAFU01001734.1|TSA: Spodoptera exigua comp9_c0_seq1 transcribed RNA sequence	GAFU01001734	5.26627e-12	85	80.6345	71	61
Sg_CNS_NA4Plus16481	drosophila melanogaster cg43349 transcript variant mrna	440	gi|510276591|gb|GAKB01007541.1|TSA: Bactrocera oleae contig07545 transcribed RNA sequence	GAKB01007541	1.64858e-28	84	136.539	123	104
Sg_CNS_NA4Plus37329	drosophila melanogaster cg43689 transcript variant mrna	4157	gi|442615126|ref|NM_001272301.1|Drosophila melanogaster CG43689 (CG43689), transcript variant E, mRNA	NM_001272301	1.10992e-10	100	80.6345	44	44
27782	drosophila melanogaster cg6910 transcript variant mrna	1083	gi|160831|gb|L08775.1|SCAAHII03Schistocerca nitens adipokinetic hormone II gene, exon 3 and complete cds	L08775	6.74902e-76	93	295.235	200	186
17418	drosophila melanogaster chromosome complete sequence	4349	gi|284434271|gb|GU247438.1|Bombyx mori Bm_190 snRNA, complete sequence	GU247438	2.44176e-25	92	129.325	92	85
28148	drosophila melanogaster chromosome complete sequence	121	gi|113193577|gb|AE014298.4|Drosophila melanogaster chromosome X, complete sequence	AE014298	1.45047e-08	88	68.0109	52	46
60528	drosophila melanogaster chromosome complete sequence	199	gi|55380579|gb|AE014297.2|Drosophila melanogaster chromosome 3R, complete sequence	AE014297	9.37483e-08	100	66.2076	36	36
91132	drosophila melanogaster chromosome complete sequence	146	gi|55380579|gb|AE014297.2|Drosophila melanogaster chromosome 3R, complete sequence	AE014297	1.01464e-11	86	78.8312	66	57
Sg_CNS_NA4Plus13072	drosophila melanogaster chromosome complete sequence	325	gi|512626342|gb|GAKF01060898.1|TSA: Amoebidium parasiticum JAP-7-2 G13375_060898 transcribed RNA sequence	GAKF01060898	1.75204e-07	80	66.2076	75	60
Sg_CNS_NA4Plus22086	drosophila melanogaster chromosome complete sequence	596	gi|359321434|ref|XM_539928.4|PREDICTED: Canis lupus familiaris PAX interacting (with transcription-activation domain) protein 1 (PAXIP1), mRNA	XM_539928	1.87743e-10	88	77.0278	60	53
Sg_CNS_NA4Plus33784	drosophila melanogaster chromosome complete sequence	1502	gi|148786409|dbj|AB318613.1|Drosophila melanogaster DNA, chromosome 2L, 34A10, GS vector insertion site flanking region, clone: 15263-3p-6.seq	AB318613	2.53833e-45	85	194.247	188	161
Sg_CNS_NA4Plus35358	drosophila melanogaster chromosome complete sequence	2003	gi|113194865|gb|AE014296.4|Drosophila melanogaster chromosome 3L, complete sequence	AE014296	6.55022e-10	79	77.0278	100	79
Sg_CNS_NA4Plus801	drosophila melanogaster chromosome complete sequence	2641	gi|284434271|gb|GU247438.1|Bombyx mori Bm_190 snRNA, complete sequence	GU247438	1.5523e-25	92	129.325	92	85
15882	drosophila melanogaster clone complete sequence	79	gi|28971544|emb|AL928975.10|Zebrafish DNA sequence from clone CH211-133N4 in linkage group 19, complete sequence	AL928975	4.95518e-11	90	75.2244	54	49
83195	drosophila melanogaster clone complete sequence	180	gi|153928141|dbj|AK283862.1|Gryllus bimaculatus mRNA, GBcontig30723	AK283862	2.53755e-14	88	87.848	68	60
Sg_CNS_NA4Plus11824	drosophila melanogaster clone complete sequence	276	gi|346706192|dbj|AK387124.1|Bombyx mori mRNA, clone: bmmt21G03	AK387124	1.8622e-18	90	102.275	74	67
Sg_CNS_NA4Plus1225	drosophila melanogaster clone complete sequence	749	gi|66816672|ref|XM_637254.1|Dictyostelium discoideum AX4 hypothetical protein (DDB_G0278407) mRNA, complete cds	XM_637254	3.2572e-08	85	69.8143	61	52
Sg_CNS_NA4Plus31170	drosophila melanogaster clone complete sequence	1119	gi|66805272|ref|XM_631277.1|Dictyostelium discoideum AX4 hypothetical protein (DDB_G0289123) mRNA, complete cds	XM_631277	1.87665e-32	80	150.966	186	150
54037	drosophila melanogaster dunce transcript variant mrna	159	gi|113193577|gb|AE014298.4|Drosophila melanogaster chromosome X, complete sequence	AE014298	9.92267e-19	89	102.275	76	68
Sg_CNS_NA4Plus33814	drosophila melanogaster ecdysone-induced protein 75b transcript variant mrna	1509	gi|198466314|ref|XM_002135120.1|Drosophila pseudoobscura pseudoobscura GA23402 (Dpse\GA23402), mRNA	XM_002135120	6.41551e-15	85	93.2581	82	70
93289	drosophila melanogaster elongation factor 1alpha48d transcript variant mrna	118	gi|305377015|dbj|AB583233.1|Locusta migratoria EF1alpha mRNA for elongation factor 1 alpha, complete cds	AB583233	2.88654e-17	91	96.8649	68	62
93440	drosophila melanogaster elongation factor 1alpha48d transcript variant mrna	106	gi|305377015|dbj|AB583233.1|Locusta migratoria EF1alpha mRNA for elongation factor 1 alpha, complete cds	AB583233	2.07675e-18	93	100.472	65	61
93694	drosophila melanogaster elongation factor 2b transcript variant mrna	77	gi|359843235|gb|HQ851375.1|Schistocerca gregaria elongation factor 2 mRNA, complete cds	HQ851375	1.54806e-23	93	116.702	77	72
Sg_CNS_NA4Plus15282	drosophila melanogaster fi08063 full insert cdna	405	gi|201066086|gb|BT044388.1|Drosophila melanogaster FI08063 full insert cDNA	BT044388	1.38803e-09	100	73.4211	40	40
Sg_CNS_NA4Plus4137	drosophila melanogaster gilgamesh transcript variant mrna	151	gi|75708012|gb|DQ177456.1|Schistocerca gregaria clone DL18 microsatellite sequence	DQ177456	2.82501e-19	90	104.078	75	68
Sg_CNS_NA4Plus32484	drosophila melanogaster heat shock protein 60 transcript variant mrna	1282	gi|195566148|ref|XM_002106617.1|Drosophila simulans GD17003 (Dsim\GD17003), mRNA	XM_002106617	1.35725e-22	79	118.505	135	107
104047	drosophila melanogaster heat shock protein cognate 4 (hsc70-4) transcript variant mrna	75	gi|27802642|gb|AY178988.1|Locusta migratoria hsp70 family member gene, partial cds	AY178988	6.71465e-09	80	68.0109	75	60
104083	drosophila melanogaster held out wings transcript variant mrna	776	gi|194743073|ref|XM_001953989.1|Drosophila ananassae GF18066 (Dana\GF18066), mRNA	XM_001953989	1.9073e-11	84	80.6345	72	61
53614	drosophila melanogaster james bond transcript variant mrna	234	gi|195331060|ref|XM_002032185.1|Drosophila sechellia GM26443 (Dsec\GM26443), mRNA	XM_002032185	7.61529e-10	79	73.4211	83	66
Sg_CNS_NA4Plus2245	drosophila melanogaster like-ap180 transcript variant mrna	5235	gi|380011886|ref|XM_003689977.1|PREDICTED: Apis florea 1-phosphatidylinositol-4,5-bisphosphate phosphodiesterase classes I and II-like (LOC100865219), mRNA	XM_003689977	1.70255e-09	94	77.0278	52	49
Sg_CNS_NA4Plus16081	drosophila melanogaster male-specific rna 84dd mrna	429	gi|442617867|ref|NM_079529.3|Drosophila melanogaster Male-specific RNA 84Dd (Mst84Dd), mRNA	NM_079529	4.58099e-10	75	75.2244	107	81
32021	drosophila melanogaster muscle-specific protein 300 (msp-300) transcript variant mrna	143	gi|195472758|ref|XM_002088630.1|Drosophila yakuba GE11346 (Dyak\GE11346), mRNA	XM_002088630	8.10558e-13	77	82.4379	105	81
13451	drosophila melanogaster myosin heavy chain transcript variant mrna	75	gi|170029189|ref|XM_001842424.1|Culex quinquefasciatus myosin heavy chain, mRNA	XM_001842424	5.88488e-16	86	91.4547	75	65
13452	drosophila melanogaster myosin heavy chain transcript variant mrna	102	gi|170029181|ref|XM_001842420.1|Culex quinquefasciatus myosin heavy chain, mRNA	XM_001842420	6.41522e-12	77	78.8312	100	77
31972	drosophila melanogaster myosin heavy chain transcript variant mrna	115	gi|153903121|dbj|AK281192.1|Gryllus bimaculatus mRNA, GBcontig28053	AK281192	3.19914e-29	86	136.539	115	99
31975	drosophila melanogaster myosin heavy chain transcript variant mrna	145	gi|345480175|ref|XM_003424050.1|PREDICTED: Nasonia vitripennis myosin heavy chain 1, transcript variant 3 (Mhc1), mRNA	XM_003424050	2.52501e-19	96	104.078	62	60
32125	drosophila melanogaster myosin heavy chain transcript variant mrna	167	gi|442628107|ref|NM_001259121.2|Drosophila melanogaster myosin heavy chain (Mhc), transcript variant T, mRNA	NM_001259121	5.11772e-29	89	136.539	103	92
32132	drosophila melanogaster myosin heavy chain transcript variant mrna	85	gi|153902980|dbj|AK281051.1|Gryllus bimaculatus mRNA, GBcontig27912	AK281051	2.54308e-15	91	89.6514	62	57
32140	drosophila melanogaster myosin heavy chain transcript variant mrna	79	gi|170029189|ref|XM_001842424.1|Culex quinquefasciatus myosin heavy chain, mRNA	XM_001842424	1.84662e-16	86	93.2581	79	68
32147	drosophila melanogaster myosin heavy chain transcript variant mrna	108	gi|442628107|ref|NM_001259121.2|Drosophila melanogaster myosin heavy chain (Mhc), transcript variant T, mRNA	NM_001259121	3.60992e-28	87	132.932	108	94
32155	drosophila melanogaster myosin heavy chain transcript variant mrna	101	gi|158299189|ref|XM_319309.4|Anopheles gambiae str. PEST AGAP010147-PA (AgaP_AGAP010147) mRNA, complete cds	XM_319309	9.94e-16	89	91.4547	68	61
32190	drosophila melanogaster myosin heavy chain transcript variant mrna	83	gi|442628107|ref|NM_001259121.2|Drosophila melanogaster myosin heavy chain (Mhc), transcript variant T, mRNA	NM_001259121	3.18063e-20	87	105.882	83	73
32192	drosophila melanogaster myosin heavy chain transcript variant mrna	140	gi|345480175|ref|XM_003424050.1|PREDICTED: Nasonia vitripennis myosin heavy chain 1, transcript variant 3 (Mhc1), mRNA	XM_003424050	1.52168e-15	88	91.4547	70	62
32198	drosophila melanogaster myosin heavy chain transcript variant mrna	107	gi|153903121|dbj|AK281192.1|Gryllus bimaculatus mRNA, GBcontig28053	AK281192	5.64904e-13	84	82.4379	75	63
32249	drosophila melanogaster myosin heavy chain transcript variant mrna	80	gi|345480175|ref|XM_003424050.1|PREDICTED: Nasonia vitripennis myosin heavy chain 1, transcript variant 3 (Mhc1), mRNA	XM_003424050	1.19068e-12	92	80.6345	54	50
32251	drosophila melanogaster myosin heavy chain transcript variant mrna	81	gi|170029181|ref|XM_001842420.1|Culex quinquefasciatus myosin heavy chain, mRNA	XM_001842420	2.34746e-15	88	89.6514	69	61
43547	drosophila melanogaster myosin heavy chain transcript variant mrna	145	gi|350426121|ref|XM_003494292.1|PREDICTED: Bombus impatiens 40S ribosomal protein S23-like (LOC100748592), mRNA	XM_003494292	1.49241e-09	86	71.6177	59	51
51192	drosophila melanogaster myosin heavy chain transcript variant mrna	176	gi|170029189|ref|XM_001842424.1|Culex quinquefasciatus myosin heavy chain, mRNA	XM_001842424	1.36382e-36	88	161.786	127	112
84030	drosophila melanogaster myosin heavy chain transcript variant mrna	102	gi|442628107|ref|NM_001259121.2|Drosophila melanogaster myosin heavy chain (Mhc), transcript variant T, mRNA	NM_001259121	2.71191e-10	83	73.4211	68	57
Sg_CNS_NA4Plus10628	drosophila melanogaster myosin heavy chain transcript variant mrna	233	gi|158299189|ref|XM_319309.4|Anopheles gambiae str. PEST AGAP010147-PA (AgaP_AGAP010147) mRNA, complete cds	XM_319309	1.45601e-25	83	125.719	120	100
Sg_CNS_NA4Plus11230	drosophila melanogaster myosin heavy chain transcript variant mrna	253	gi|170029189|ref|XM_001842424.1|Culex quinquefasciatus myosin heavy chain, mRNA	XM_001842424	7.80081e-36	85	159.983	141	120
Sg_CNS_NA4Plus14630	drosophila melanogaster myosin heavy chain transcript variant mrna	384	gi|153902299|dbj|AK253157.1|Gryllus bimaculatus mRNA, GBcontig00018	AK253157	1.16617e-10	95	77.0278	47	45
Sg_CNS_NA4Plus3814	drosophila melanogaster myosin heavy chain transcript variant mrna	146	gi|460124025|gb|GAFU01006041.1|TSA: Spodoptera exigua comp171_c0_seq2 transcribed RNA sequence	GAFU01006041	6.33534e-21	85	109.488	95	81
Sg_CNS_NA4Plus5144	drosophila melanogaster myosin heavy chain transcript variant mrna	160	gi|153902980|dbj|AK281051.1|Gryllus bimaculatus mRNA, GBcontig27912	AK281051	3.69201e-18	80	100.472	117	94
29667	drosophila melanogaster paramyosin transcript variant mrna	173	gi|345497240|ref|XM_001599218.2|PREDICTED: Nasonia vitripennis paramyosin, long form-like (LOC100114679), mRNA	XM_001599218	1.09681e-18	95	102.275	64	61
[truncated: 8,534 more rows]
