# Supplementary material for: RNA-Seq reveals large quantitative differences between the transcriptomes of outbreak and non-outbreak locusts
Source: Sci Rep. 2018 Jun 15;8:9207. doi: 10.1038/s41598-018-27565-0 (PMC6003920; doi:10.1038/s41598-018-27565-0)
Supplement: Supplementary file 10 — Table S5b [file 41598_2018_27565_MOESM10_ESM.xls]

## Sheet: Blazquez_and_Bakkali_locust_CNS
Representative sequence	Blast description	Total lenght of the contigs with significant blast hits to the same sequence	Blast E-value	Blast Similarity	Number of Gos	GOs	Enzyme Codes	InterProScan
Sg_CNS_NA4Plus10392	1chain 60s ribosomal subunit in complex with initiation factor this file contains 26s rrna and proteins of molecule	228	8.9564e-22	0.976	0	-		no IPS match
30693	abax parallelepipedus microsatellite clone apa14224	790	8.26347e-10	0.8	0	-		no IPS match
32362	acheta domesticus voucher histone deacetylase partial cds	77	2.01539e-09	0.88	0	-		no IPS match
32507	acrida willemsei complete genome	221	8.11424e-22	0.8075	0	-		no IPS match
51387	aedes aegypti 40s ribosomal protein s20 partial mrna	101	5.14905e-13	0.771	0	-		TMhelix (TMHMM)
Sg_CNS_NA4Plus8471	aedes aegypti annexin partial mrna	193	2.26037e-09	0.7847	2	F:calcium ion binding; F:calcium-dependent phospholipid binding		IPR018502 (PFAM); IPR018502 (G3DSA:1.10.220.GENE3D); SSF47874 (SUPERFAMILY)
Sg_CNS_NA4Plus33089	aedes aegypti elongase partial mrna	1370	5.42032e-09	0.8515	0	-		no IPS match
Sg_CNS_NA4Plus5268	aedes aegypti myosin heavy nonmuscle or smooth muscle partial mrna	161	7.70669e-08	0.8246	0	-		no IPS match
Sg_CNS_NA4Plus9631	aedes aegypti myosin heavy nonmuscle or smooth muscle partial mrna	210	8.12109e-22	0.8215	0	-		Coil (COILS); G3DSA:1.20.5.340 (GENE3D)
83158	aedes aegypti myosin light chain kinase partial mrna	163	7.37492e-08	0.77	0	-		CYTOPLASMIC_DOMAIN (PHOBIUS); NON_CYTOPLASMIC_DOMAIN (PHOBIUS); TRANSMEMBRANE (PHOBIUS); TMhelix (TMHMM)
46919	aedes aegypti troponin c partial mrna	164	4.11057e-11	0.849	0	-		SignalP-TM (SIGNALP_GRAM_POSITIVE)
46934	aedes aegypti troponin c partial mrna	127	1.64787e-14	0.764	0	-		no IPS match
101629	af003604schistocerca americana transcriptional repressor extra sex combs complete cds	129	2.16105e-19	0.905	0	-		no IPS match
42087	af025848procambarus clarkii sarco endoplasmic reticulum ca2+atpase complete cds	203	7.88188e-09	0.84	0	-		no IPS match
Sg_CNS_NA4Plus7702	af030340periplaneta americana p10 complete cds	183	2.42409e-21	0.854	0	-		no IPS match
Sg_CNS_NA4Plus14982	af049136locusta migratoria ecdysone receptor complete cds	396	1.37803e-60	0.78	0	-		no IPS match
Sg_CNS_NA4Plus6183	af070962schistocerca gregaria chemosensory protein csp-sg2 (schi-4) partial cds	169	7.66591e-21	0.8675	0	-		no IPS match
Sg_CNS_NA4Plus7797	af070962schistocerca gregaria chemosensory protein csp-sg2 (schi-4) partial cds	185	7.02592e-60	0.8868	0	-		no IPS match
88121	af070963schistocerca gregaria chemosensory protein csp-sg3 (schi-5) partial cds	99	2.41595e-23	0.8136	0	-		no IPS match
Sg_CNS_NA4Plus17018	af070964schistocerca gregaria chemosensory protein csp-sg4 (schi-10) partial cds	455	1.14659e-49	0.8995	0	-		CYTOPLASMIC_DOMAIN (PHOBIUS); TRANSMEMBRANE (PHOBIUS); NON_CYTOPLASMIC_DOMAIN (PHOBIUS); TMhelix (TMHMM)
Sg_CNS_NA4Plus30726	af070965schistocerca gregaria chemosensory protein csp-sg5 (schi-13) partial cds	1078	3.71111e-92	0.932	0	-		TRANSMEMBRANE (PHOBIUS); NON_CYTOPLASMIC_DOMAIN (PHOBIUS); CYTOPLASMIC_DOMAIN (PHOBIUS); TMhelix (TMHMM)
Sg_CNS_NA4Plus31663	af083951locusta migratoria sn-glycerol-3-phosphate dehydrogenase isoform 4 complete cds	1172	8.92814e-50	0.69	0	-		no IPS match
Sg_CNS_NA4Plus11636	af083952locusta migratoria sn-glycerol-3-phosphate dehydrogenase isoform 3a complete cds	268	9.48485e-10	0.745	0	-		no IPS match
103627	af083953locusta migratoria sn-glycerol-3-phosphate dehydrogenase isoform 3b complete cds	1566	9.89161e-19	0.85	0	-		no IPS match
Sg_CNS_NA4Plus34050	af115315locusta migratoria vitellogenin a partial sequence	1575	2.83926e-13	0.7122	0	-		no IPS match
53827	af133520periplaneta americana troponin t complete cds	86	3.84685e-13	0.82	0	-		no IPS match
Sg_CNS_NA4Plus259	af134904schistocerca gregaria semaphorin 2a complete cds	741	9.35995e-41	0.98	0	-		IPR019446 (PFAM); TRANSMEMBRANE (PHOBIUS); CYTOPLASMIC_DOMAIN (PHOBIUS); NON_CYTOPLASMIC_DOMAIN (PHOBIUS); TMhelix (TMHMM)
Sg_CNS_NA4Plus8289	af136372locusta migratoria rxr complete cds	190	1.8172e-48	0.85	0	-		no IPS match
Sg_CNS_NA4Plus33421	af201829schistocerca gregaria fringe partial cds	1425	1.51315e-22	0.88	0	-		no IPS match
Sg_CNS_NA4Plus17405	af227084chorthippus jucundus vitellin a partial sequence	464	2.41833e-20	0.7627	0	-		no IPS match
Sg_CNS_NA4Plus28830	af227093eyprepocnemis plorans vitellin a partial sequence	925	2.78429e-23	0.72	0	-		CYTOPLASMIC_DOMAIN (PHOBIUS); NON_CYTOPLASMIC_DOMAIN (PHOBIUS); TRANSMEMBRANE (PHOBIUS)
Sg_CNS_NA4Plus34943	af227109chorthippus binotatus 1 vitellin b partial sequence	1838	3.31524e-51	0.775	0	-		no IPS match
3061	af227110chorthippus binotatus 2 vitellin b partial sequence	117	3.04528e-23	0.86	0	-		no IPS match
Sg_CNS_NA4Plus16078	af227114eyprepocnemis plorans vitellin b partial sequence	429	8.87762e-13	0.71	0	-		no IPS match
Sg_CNS_NA4Plus35202	af227115locusta migratoria vitellin b partial sequence	1941	7.22521e-41	0.795	0	-		no IPS match
Sg_CNS_NA4Plus20645	af227116chorthippus jucundus vitellin b partial sequence	551	1.96068e-22	0.7638	0	-		no IPS match
Sg_CNS_NA4Plus17842	af227119chorthippus binotatus vitellin b partial sequence	474	1.56369e-73	0.76	0	-		no IPS match
Sg_CNS_NA4Plus29250	af227122euchorthippus declivus vitellin b partial sequence	957	2.2072e-37	0.805	0	-		IPR000477 (PFAM)
Sg_CNS_NA4Plus26832	af244980s1schistocerca gregaria muscle fatty acid binding protein exon 1	800	0	0.92	0	-		TRANSMEMBRANE (PHOBIUS); NON_CYTOPLASMIC_DOMAIN (PHOBIUS); CYTOPLASMIC_DOMAIN (PHOBIUS); TMhelix (TMHMM)
Sg_CNS_NA4Plus29605	af244980s2schistocerca gregaria muscle fatty acid binding protein exons 2 and and complete cds	982	1.17689e-72	0.805	0	-		NON_CYTOPLASMIC_DOMAIN (PHOBIUS); SIGNAL_PEPTIDE_N_REGION (PHOBIUS); SIGNAL_PEPTIDE_C_REGION (PHOBIUS); SIGNAL_PEPTIDE (PHOBIUS); SIGNAL_PEPTIDE_H_REGION (PHOBIUS); SignalP-TM (SIGNALP_GRAM_POSITIVE); SignalP-noTM (SIGNALP_EUK); SignalP-noTM (SIGNALP_GRAM_NEGATIVE); TMhelix (TMHMM)
Sg_CNS_NA4Plus675	af289191carcinus maenas hyperglycemic hormone 1 partial alternatively spliced	3069	2.34082e-17	0.908	0	-		TRANSMEMBRANE (PHOBIUS); NON_CYTOPLASMIC_DOMAIN (PHOBIUS); CYTOPLASMIC_DOMAIN (PHOBIUS); TMhelix (TMHMM)
Sg_CNS_NA4Plus37241	agrilus planipennis clone a11 microsatellite sequence	3850	6.92357e-19	0.958	0	-		SIGNAL_PEPTIDE (PHOBIUS); SIGNAL_PEPTIDE_H_REGION (PHOBIUS); SIGNAL_PEPTIDE_N_REGION (PHOBIUS); NON_CYTOPLASMIC_DOMAIN (PHOBIUS); SIGNAL_PEPTIDE_C_REGION (PHOBIUS); TMhelix (TMHMM)
55302	agriotes lineatus mrna for ribosomal protein l7e (rpl7e gene)	159	9.29532e-13	0.8853	0	-		no IPS match
Sg_CNS_NA4Plus36324	amitermes meridionalis microsatellite locus ag1- allele ag1-a2- 40	2571	2.37923e-10	0.945	0	-		no IPS match
Sg_CNS_NA4Plus5770	amsacta albistriga isolate 2 18s ribosomal rna partial sequence internal transcribed spacer ribosomal rna and internal transcribed spacer complete sequence and 28s ribosomal rna partial sequence mitochondrial	165	1.10304e-37	0.9205	0	-		no IPS match
89319	anacridium aegyptium 28s ribosomal rna partial sequence	245	6.1619e-62	0.9245	0	-		no IPS match
91120	anopheles funestus isolate rp2 sg7- and cyp6z1 complete cds	2152	1.28038e-12	0.851	0	-		CYTOPLASMIC_DOMAIN (PHOBIUS); TRANSMEMBRANE (PHOBIUS); NON_CYTOPLASMIC_DOMAIN (PHOBIUS); TMhelix (TMHMM)
Sg_CNS_NA4Plus31404	anopheles gambiae pest agap001499-pb partial cds	1145	3.94865e-16	0.726	0	-		G3DSA:1.20.1070.10 (GENE3D); PTHR24242 (PANTHER); PTHR24242:SF160 (PANTHER); TRANSMEMBRANE (PHOBIUS); NON_CYTOPLASMIC_DOMAIN (PHOBIUS); CYTOPLASMIC_DOMAIN (PHOBIUS); SSF81321 (SUPERFAMILY); TMhelix (TMHMM)
Sg_CNS_NA4Plus30985	anopheles gambiae pest agap002093-pa complete cds	1101	1.51594e-08	0.9421	0	-		no IPS match
27835	anopheles gambiae pest agap002194-pa complete cds	872	2.15473e-11	0.8509	0	-		no IPS match
Sg_CNS_NA4Plus20951	anopheles gambiae pest agap003229-pa complete cds	560	7.44104e-09	0.7733	0	-		IPR003034 (SMART); IPR003034 (G3DSA:1.10.720.GENE3D); IPR003034 (PFAM); PTHR21594 (PANTHER); IPR003034 (PROSITE_PROFILES); SSF68906 (SUPERFAMILY)
Sg_CNS_NA4Plus21821	anopheles gambiae pest agap006149-pa complete cds	586	4.04224e-25	0.741	0	-		SIGNAL_PEPTIDE (PHOBIUS); SIGNAL_PEPTIDE_H_REGION (PHOBIUS); NON_CYTOPLASMIC_DOMAIN (PHOBIUS); SIGNAL_PEPTIDE_N_REGION (PHOBIUS); SIGNAL_PEPTIDE_C_REGION (PHOBIUS); SignalP-TM (SIGNALP_EUK); SignalP-TM (SIGNALP_GRAM_NEGATIVE); TMhelix (TMHMM); TMhelix (TMHMM)
83193	anopheles gambiae pest agap006179-pa complete cds	137	5.16086e-15	0.82	0	-		no IPS match
32947	anopheles gambiae pest agap007996-pa partial cds	115	1.64517e-07	0.88	0	-		no IPS match
45871	anopheles gambiae pest agap009385-pa complete cds	235	2.67135e-09	0.845	0	-		no IPS match
Sg_CNS_NA4Plus26018	anopheles melas clone l1a microsatellite sequence	759	8.42761e-10	0.7335	0	-		SIGNAL_PEPTIDE_H_REGION (PHOBIUS); SIGNAL_PEPTIDE_N_REGION (PHOBIUS); NON_CYTOPLASMIC_DOMAIN (PHOBIUS); SIGNAL_PEPTIDE_C_REGION (PHOBIUS); SIGNAL_PEPTIDE (PHOBIUS); TMhelix (TMHMM)
40814	apis florea 40s ribosomal protein s11-like mrna	143	2.17503e-07	0.8167	0	-		no IPS match
48455	apis florea 40s ribosomal protein s15aa- transcript variant 2 mrna	87	3.6709e-07	0.76	0	-		G3DSA:3.30.1490.10 (GENE3D)
Sg_CNS_NA4Plus1426	apis florea 60s ribosomal protein l24-like mrna	1136	1.90754e-07	0.7067	0	-		no IPS match
83720	apis florea acyl- -binding domain-containing protein 5-like mrna	748	1.15809e-07	0.83	0	-		no IPS match
Sg_CNS_NA4Plus11287	apis florea cas1 domain-containing protein 1-like mrna	255	1.32914e-07	0.8575	0	-		SIGNAL_PEPTIDE_C_REGION (PHOBIUS); SIGNAL_PEPTIDE (PHOBIUS); NON_CYTOPLASMIC_DOMAIN (PHOBIUS); SIGNAL_PEPTIDE_N_REGION (PHOBIUS); SIGNAL_PEPTIDE_H_REGION (PHOBIUS); TMhelix (TMHMM)
92380	apis florea discoidin domain-containing receptor 2-like miscrna	98	1.30826e-07	0.8	0	-		no IPS match
93812	apis florea elongation of very long chain fatty acids protein aael008004-like mrna	191	3.11349e-07	0.91	0	-		no IPS match
Sg_CNS_NA4Plus3478	apis florea eukaryotic translation initiation factor 2 subunit 2- transcript variant 2 mrna	137	8.09862e-13	0.7647	0	-		no IPS match
101560	apis florea eukaryotic translation initiation factor 5a-like mrna	305	2.42992e-11	0.84	0	-		no IPS match
Sg_CNS_NA4Plus26328	apis florea general transcription factor iih subunit 4-like mrna	774	3.65786e-08	0.818	0	-		no IPS match
33904	apis florea peptidyl-prolyl cis-trans isomerase nima-interacting 4-like mrna	407	9.59188e-12	0.8225	0	-		no IPS match
Sg_CNS_NA4Plus28933	apis florea phosphatidylinositol-4-phosphate 3-kinase c2 domain-containing subunit beta-like mrna	931	1.26882e-08	0.76	0	-		Coil (COILS)
35499	apis florea poly rna polymerase gld-2 homolog a-like mrna	102	3.32406e-09	0.91	0	-		TRANSMEMBRANE (PHOBIUS); CYTOPLASMIC_DOMAIN (PHOBIUS); NON_CYTOPLASMIC_DOMAIN (PHOBIUS); TMhelix (TMHMM)
33715	apis florea serine threonine-protein kinase mark2-like mrna	200	6.35499e-10	0.8283	0	-		no IPS match
Sg_CNS_NA4Plus906	apis florea titin-like mrna	327	9.75711e-11	0.715	0	-		SIGNAL_PEPTIDE_C_REGION (PHOBIUS); CYTOPLASMIC_DOMAIN (PHOBIUS); TRANSMEMBRANE (PHOBIUS); SIGNAL_PEPTIDE_N_REGION (PHOBIUS); SIGNAL_PEPTIDE (PHOBIUS); NON_CYTOPLASMIC_DOMAIN (PHOBIUS); SIGNAL_PEPTIDE_H_REGION (PHOBIUS); TMhelix (TMHMM)
Sg_CNS_NA4Plus15819	apis florea uncharacterized loc100863829 miscrna	421	3.24104e-18	0.846	0	-		no IPS match
Sg_CNS_NA4Plus23358	apis florea uncharacterized loc100863829 miscrna	643	1.77665e-17	0.8447	0	-		no IPS match
81172	apis florea uncharacterized loc100864102 miscrna	474	8.67692e-07	0.86	0	-		no IPS match
Sg_CNS_NA4Plus17364	apis florea uncharacterized loc100864704 mrna	463	7.8871e-14	0.9075	0	-		no IPS match
Sg_CNS_NA4Plus13067	apis florea uncharacterized loc100865574 mrna	325	7.95426e-12	0.888	0	-		no IPS match
Sg_CNS_NA4Plus619	apis florea uncharacterized loc100865874 mrna	3027	1.04847e-15	0.892	0	-		no IPS match
56337	apis florea uncharacterized loc100866658 miscrna	423	4.25399e-10	0.804	0	-		TRANSMEMBRANE (PHOBIUS); NON_CYTOPLASMIC_DOMAIN (PHOBIUS); CYTOPLASMIC_DOMAIN (PHOBIUS)
79295	apis florea uncharacterized loc100872339 mrna	777	3.45314e-08	0.765	0	-		Coil (COILS)
Sg_CNS_NA4Plus1428	apis florea upf0430 protein cg31712-like mrna	1798	6.72069e-41	0.73	0	-		Coil (COILS); PF15346 (PFAM); PTHR31711 (PANTHER); SignalP-TM (SIGNALP_GRAM_POSITIVE)
50574	apis florea zinc finger fyve domain-containing protein 9-like mrna	382	3.1229e-11	0.828	0	-		no IPS match
41687	apis mellifera 40s ribosomal protein s28-like mrna	103	2.41123e-17	0.7725	0	-		no IPS match
Sg_CNS_NA4Plus7988	apis mellifera calmodulin-binding transcription activator mrna	187	4.19517e-31	0.8815	0	-		Coil (COILS)
56022	apis mellifera cyclin transcript variant 1 mrna	166	8.05735e-14	0.826	0	-		no IPS match
103597	apis mellifera glycerol kinase mrna	143	2.17503e-07	0.85	0	-		G3DSA:3.30.420.40 (GENE3D)
103886	apis mellifera guanine nucleotide-binding protein g subunit alpha-like mrna	160	1.21874e-17	0.819	0	-		CYTOPLASMIC_DOMAIN (PHOBIUS); TRANSMEMBRANE (PHOBIUS); NON_CYTOPLASMIC_DOMAIN (PHOBIUS)
Sg_CNS_NA4Plus16186	apis mellifera hypothetical loc100577759 miscrna	432	3.12225e-12	0.848	0	-		NON_CYTOPLASMIC_DOMAIN (PHOBIUS); CYTOPLASMIC_DOMAIN (PHOBIUS); TRANSMEMBRANE (PHOBIUS); TMhelix (TMHMM)
Sg_CNS_NA4Plus28005	apis mellifera isolate am5 cirl complete cds	870	6.53881e-12	0.795	0	-		no IPS match
89805	apis mellifera knirps-like mrna	135	9.14987e-12	0.853	2	F:transferase activity, transferring acyl groups; P:biosynthetic process	(2.3) Acyltransferases	no IPS match
51249	apis mellifera ribosomal protein s18 mrna	194	7.96735e-15	0.83	0	-		no IPS match
Sg_CNS_NA4Plus2147	apis mellifera serum response factor homolog mrna	2934	1.15908e-08	0.7	0	-		no IPS match
47008	apis mellifera tubulin alpha-2 chain-like mrna	119	7.83788e-12	0.871	0	-		no IPS match
Sg_CNS_NA4Plus26766	apis mellifera voltage-dependent t-type calcium channel subunit alpha-1h-like miscrna	796	1.71679e-12	0.762	0	-		no IPS match
89690	apis mellifera zinc finger protein 235-like mrna	184	6.54636e-22	0.802	0	-		no IPS match
Sg_CNS_NA4Plus6257	apteronemobius asahinai microsatellite: c4	169	1.57536e-10	0.81	0	-		CYTOPLASMIC_DOMAIN (PHOBIUS); NON_CYTOPLASMIC_DOMAIN (PHOBIUS); TRANSMEMBRANE (PHOBIUS); TMhelix (TMHMM)
Sg_CNS_NA4Plus25419	araneus ventricosus clone f29-0811 minor ampullate spidroin complete cds	729	5.80623e-37	0.9205	0	-		no IPS match
87691	archaeoteleia mellea 28s ribosomal rna partial sequence	85	1.01188e-26	0.9105	0	-		no IPS match
101661	arcyptera coreana complete genome	2671	8.82017e-16	0.841	1	F:protein binding		IPR001810 (SMART); IPR001810 (PFAM); G3DSA:3.80.10.10 (GENE3D); PTHR23125 (PANTHER); IPR001810 (PROSITE_PROFILES); SSF52047 (SUPERFAMILY); IPR001810 (SUPERFAMILY)
Sg_CNS_NA4Plus13728	arhopala epimuta clone aep031 microsatellite sequence	352	6.68458e-07	0.7667	0	-		no IPS match
42571	armigeres subalbatus asap id: 41485 long chain fatty acid ligase mrna sequence	152	6.7461e-08	0.82	0	-		NON_CYTOPLASMIC_DOMAIN (PHOBIUS); CYTOPLASMIC_DOMAIN (PHOBIUS); CYTOPLASMIC_DOMAIN (PHOBIUS); TRANSMEMBRANE (PHOBIUS); TRANSMEMBRANE (PHOBIUS); TMhelix (TMHMM); TMhelix (TMHMM)
879	armigeres subalbatus asap id: 44011 pre-mrna splicing mrna sequence	176	2.31153e-08	0.885	0	-		no IPS match
Sg_CNS_NA4Plus11853	arminda fuerteventurae voucher k197 28s ribosomal rna partial sequence	278	1.3677e-115	0.937	0	-		no IPS match
Sg_CNS_NA4Plus8121	arrestin homolog	189	9.353e-46	0.9305	0	-		NON_CYTOPLASMIC_DOMAIN (PHOBIUS); CYTOPLASMIC_DOMAIN (PHOBIUS); TRANSMEMBRANE (PHOBIUS); TMhelix (TMHMM)
Sg_CNS_NA4Plus10291	aulacus impolitus 28s ribosomal rna partial sequence	225	5.55933e-37	0.9485	0	-		no IPS match
Sg_CNS_NA4Plus12015	ay040607s1schistocerca americana transcription factor hunchback partial cds	285	5.99385e-76	0.796	0	-		no IPS match
53771	ay040607s2schistocerca americana transcription factor hunchback partial cds	1442	4.40987e-10	0.66	0	-		NON_CYTOPLASMIC_DOMAIN (PHOBIUS); SIGNAL_PEPTIDE_H_REGION (PHOBIUS); SIGNAL_PEPTIDE_C_REGION (PHOBIUS); SIGNAL_PEPTIDE (PHOBIUS); SIGNAL_PEPTIDE_N_REGION (PHOBIUS)
Sg_CNS_NA4Plus36048	ay055848s2tribolium castaneum cephalothorax cx-61 exons 2 and 3 and cephalothroax cx-61 complete cds	2360	6.31155e-30	0.8464	0	-		TRANSMEMBRANE (PHOBIUS); CYTOPLASMIC_DOMAIN (PHOBIUS); NON_CYTOPLASMIC_DOMAIN (PHOBIUS)
Sg_CNS_NA4Plus21504	ay197702s1schistocerca americana lazarillo exon 2	577	1.58347e-17	0.8744	0	-		no IPS match
Sg_CNS_NA4Plus32242	azteca instabilis carbomoylphosphate synthase partial cds	1245	1.01245e-17	0.66	0	-		no IPS match
91573	baeacris pseudopunctulatus cytochrome oxidase subunit i partial cds mitochondrial	82	2.10023e-22	0.9025	0	-		no IPS match
Sg_CNS_NA4Plus21425	basic 19kd hemolymph protein complete cds	575	1.6615e-10	0.76	0	-		no IPS match
Sg_CNS_NA4Plus6215	bellesia espanyoli voucher bmnh:681111 18s ribosomal rna partial sequence	169	1.68202e-16	1	0	-		CYTOPLASMIC_DOMAIN (PHOBIUS); TRANSMEMBRANE (PHOBIUS); NON_CYTOPLASMIC_DOMAIN (PHOBIUS); TMhelix (TMHMM)
71323	belyta jmh-2010 28s ribosomal rna partial sequence	82	3.32806e-26	0.93	0	-		no IPS match
34197	bembidion inaequale phosphoenolphyruvate carboxykinase partial cds	124	2.92037e-11	0.86	3	F:GTP binding; P:gluconeogenesis; F:phosphoenolpyruvate carboxykinase activity		G3DSA:2.170.8.10 (GENE3D); IPR008209 (PFAM); SSF53795 (SUPERFAMILY)
Sg_CNS_NA4Plus6288	bicolorana roeselii clone metroe24 microsatellite sequence	170	9.37189e-20	0.785	0	-		no IPS match
22792	bicyclus anynana clone complete sequence	175	8.01122e-08	0.83	0	-		IPR000477 (PFAM)
98388	bicyclus anynana clone complete sequence	102	2.71191e-10	0.8067	0	-		NON_CYTOPLASMIC_DOMAIN (PHOBIUS); TRANSMEMBRANE (PHOBIUS); CYTOPLASMIC_DOMAIN (PHOBIUS); TMhelix (TMHMM)
Sg_CNS_NA4Plus22258	bicyclus anynana clone complete sequence	602	1.5516e-11	0.76	0	-		CYTOPLASMIC_DOMAIN (PHOBIUS); TRANSMEMBRANE (PHOBIUS); NON_CYTOPLASMIC_DOMAIN (PHOBIUS); TMhelix (TMHMM)
Sg_CNS_NA4Plus26818	bicyclus anynana clone complete sequence	799	1.31997e-07	0.8214	0	-		no IPS match
21378	blattella germanica isolate gri-d22-2a small subunit ribosomal rna partial sequence	646	6.6794e-29	0.901	0	-		no IPS match
Sg_CNS_NA4Plus21992	blattella germanica mrna for nuclear receptor (ftz-f1 gene)	593	3.82734e-57	0.895	0	-		no IPS match
54007	blattella germanica partial mrna for ribosomal protein l24e ( 24e gene) clone bg30006	77	2.45524e-08	0.805	0	-		IPR023441 (G3DSA:2.30.170.GENE3D)
13315	bmodongbombyx mori reverse transcriptase complete cds	156	1.34617e-10	0.73	0	-		no IPS match
83477	bombus impatiens acetyl- mitochondrial-like mrna	746	4.03079e-07	0.84	0	-		no IPS match
Sg_CNS_NA4Plus1571	bombus impatiens atpase asna1 homolog mrna	1206	2.63924e-12	0.861	0	-		no IPS match
88570	bombus impatiens coiled-coil domain-containing protein agap005037-like mrna	111	2.21911e-18	0.7786	0	-		no IPS match
Sg_CNS_NA4Plus1138	bombus impatiens hypothetical loc100743641 miscrna	553	1.72659e-10	0.7038	0	-		NON_CYTOPLASMIC_DOMAIN (PHOBIUS); NON_CYTOPLASMIC_DOMAIN (PHOBIUS); TRANSMEMBRANE (PHOBIUS); CYTOPLASMIC_DOMAIN (PHOBIUS); CYTOPLASMIC_DOMAIN (PHOBIUS); TRANSMEMBRANE (PHOBIUS); TRANSMEMBRANE (PHOBIUS); CYTOPLASMIC_DOMAIN (PHOBIUS); TRANSMEMBRANE (PHOBIUS); NON_CYTOPLASMIC_DOMAIN (PHOBIUS); TRANSMEMBRANE (PHOBIUS); TMhelix (TMHMM); TMhelix (TMHMM); TMhelix (TMHMM); TMhelix (TMHMM); TMhelix (TMHMM)
30522	bombus impatiens male-specific lethal 3 homolog mrna	408	4.08953e-10	0.808	0	-		no IPS match
33702	bombus impatiens pantothenate kinase mitochondrial-like mrna	254	8.38064e-10	0.9	0	-		no IPS match
33928	bombus impatiens peptidylprolyl isomerase domain and wd repeat-containing protein 1-like mrna	138	2.07526e-07	0.8	0	-		no IPS match
Sg_CNS_NA4Plus11524	bombus impatiens probable atp-dependent rna helicase ddx46-like mrna	264	6.70638e-18	0.7525	0	-		Coil (COILS)
32746	bombus impatiens probable cysteine mitochondrial-like mrna	742	5.21343e-12	0.885	0	-		CYTOPLASMIC_DOMAIN (PHOBIUS); NON_CYTOPLASMIC_DOMAIN (PHOBIUS); CYTOPLASMIC_DOMAIN (PHOBIUS); TRANSMEMBRANE (PHOBIUS); TRANSMEMBRANE (PHOBIUS); TMhelix (TMHMM)
36345	bombus impatiens probable cytosolic fe-s cluster assembly factor agap009023-like mrna	210	3.49028e-07	0.8	0	-		no IPS match
37695	bombus impatiens protein unc-119 homolog b- transcript variant 2 mrna	159	8.70927e-07	0.9	0	-		no IPS match
38254	bombus impatiens ran-specific gtpase-activating mrna	150	6.63175e-08	0.88	0	-		no IPS match
43636	bombus impatiens splicing factor 1-like mrna	1718	1.01854e-12	0.812	0	-		no IPS match
51790	bombus terrestris 40s ribosomal protein s29-like mrna	191	1.72202e-10	0.84	0	-		no IPS match
51797	bombus terrestris 40s ribosomal protein s29-like mrna	141	9.69343e-12	0.865	0	-		no IPS match
51798	bombus terrestris 40s ribosomal protein s29-like mrna	126	3.57316e-10	0.87	0	-		SIGNAL_PEPTIDE (PHOBIUS); NON_CYTOPLASMIC_DOMAIN (PHOBIUS); SIGNAL_PEPTIDE_N_REGION (PHOBIUS); SIGNAL_PEPTIDE_C_REGION (PHOBIUS); SIGNAL_PEPTIDE_H_REGION (PHOBIUS); SignalP-noTM (SIGNALP_EUK)
Sg_CNS_NA4Plus22665	bombus terrestris 40s ribosomal protein s6-like mrna	617	2.06986e-35	0.774	0	-		NON_CYTOPLASMIC_DOMAIN (PHOBIUS); CYTOPLASMIC_DOMAIN (PHOBIUS); TRANSMEMBRANE (PHOBIUS); TMhelix (TMHMM)
86821	bombus terrestris calcium-binding mitochondrial carrier protein aralar1-like mrna	164	2.59353e-07	0.85	0	-		NON_CYTOPLASMIC_DOMAIN (PHOBIUS); CYTOPLASMIC_DOMAIN (PHOBIUS); TRANSMEMBRANE (PHOBIUS); TMhelix (TMHMM)
93417	bombus terrestris elongation factor 1-beta-like mrna	200	4.8814e-24	0.784	0	-		NON_CYTOPLASMIC_DOMAIN (PHOBIUS); TRANSMEMBRANE (PHOBIUS); CYTOPLASMIC_DOMAIN (PHOBIUS); TMhelix (TMHMM)
Sg_CNS_NA4Plus10703	bombus terrestris hypothetical loc100647768 miscrna	236	1.19658e-13	0.7855	3	F:structural constituent of ribosome; P:translation; C:ribosome		IPR000289 (PFAM); IPR012340 (G3DSA:2.40.50.GENE3D); IPR000289 (PANTHER); IPR028626 (PROSITE_PATTERNS); IPR012340 (SUPERFAMILY)
22095	bombus terrestris mushroom body large-type kenyon cell-specific protein 1-like mrna	1063	7.57342e-12	0.8643	0	-		CYTOPLASMIC_DOMAIN (PHOBIUS); TRANSMEMBRANE (PHOBIUS); NON_CYTOPLASMIC_DOMAIN (PHOBIUS)
41239	bombus terrestris ring finger protein 207-like mrna	165	2.14571e-08	0.78	0	-		no IPS match
Sg_CNS_NA4Plus8994	bombus terrestris vacuolar protein sorting-associated protein 35-like partial mrna	200	1.00345e-07	0.795	0	-		IPR018613 (PFAM)
83959	bombyx mori carrier transcript variant mrna	75	1.06401e-12	0.8106	0	-		no IPS match
Sg_CNS_NA4Plus5845	bombyx mori clone: bmte06h10	166	2.28608e-08	0.8115	0	-		SIGNAL_PEPTIDE_H_REGION (PHOBIUS); SIGNAL_PEPTIDE_N_REGION (PHOBIUS); NON_CYTOPLASMIC_DOMAIN (PHOBIUS); SIGNAL_PEPTIDE (PHOBIUS); SIGNAL_PEPTIDE_C_REGION (PHOBIUS); TMhelix (TMHMM)
9621	bombyx mori clone: bmte14e02	99	1.33741e-07	0.84	0	-		NON_CYTOPLASMIC_DOMAIN (PHOBIUS); TRANSMEMBRANE (PHOBIUS); CYTOPLASMIC_DOMAIN (PHOBIUS); TMhelix (TMHMM)
16249	bombyx mori clone: bmte24f19	197	7.60205e-09	0.71	0	-		SignalP-noTM (SIGNALP_EUK)
Sg_CNS_NA4Plus139	bombyx mori clone: e10008c16	2290	2.17432e-16	0.918	0	-		no IPS match
29647	bombyx mori clone: faml07d15	99	3.83173e-08	0.7657	0	-		no IPS match
51712	bombyx mori clone: fcal45k01	251	3.51162e-27	0.9155	0	-		CYTOPLASMIC_DOMAIN (PHOBIUS); NON_CYTOPLASMIC_DOMAIN (PHOBIUS); TRANSMEMBRANE (PHOBIUS); TRANSMEMBRANE (PHOBIUS); CYTOPLASMIC_DOMAIN (PHOBIUS); TMhelix (TMHMM); TMhelix (TMHMM)
33460	bombyx mori clone: fdpe27g13	151	1.91641e-08	0.82	0	-		CYTOPLASMIC_DOMAIN (PHOBIUS); TRANSMEMBRANE (PHOBIUS); NON_CYTOPLASMIC_DOMAIN (PHOBIUS); TMhelix (TMHMM)
Sg_CNS_NA4Plus21135	bombyx mori clone: fdpe27o24	566	1.33913e-11	0.7922	0	-		no IPS match
101077	bombyx mori clone: fepm12c03	1307	7.20712e-07	0.79	0	-		no IPS match
Sg_CNS_NA4Plus16241	bombyx mori clone: fmxg08g09	434	9.56224e-19	0.9155	0	-		no IPS match
Sg_CNS_NA4Plus5216	bombyx mori clone: fphe15c18	160	9.27883e-07	0.8945	0	-		no IPS match
Sg_CNS_NA4Plus4238	bombyx mori clone: fphe21i13	152	2.70638e-19	0.8905	0	-		NON_CYTOPLASMIC_DOMAIN (PHOBIUS); CYTOPLASMIC_DOMAIN (PHOBIUS); TRANSMEMBRANE (PHOBIUS); TMhelix (TMHMM)
37790	bombyx mori clone: fprw02l08	995	8.61483e-11	0.73	0	-		CYTOPLASMIC_DOMAIN (PHOBIUS); NON_CYTOPLASMIC_DOMAIN (PHOBIUS); TRANSMEMBRANE (PHOBIUS); TMhelix (TMHMM)
72535	bombyx mori clone: ftes18o16	366	2.97891e-11	0.9625	0	-		no IPS match
Sg_CNS_NA4Plus811	bombyx mori clone: fufe30c12	486	5.26568e-16	0.925	0	-		no IPS match
Sg_CNS_NA4Plus17522	bombyx mori clone: fufe34n06	467	5.36407e-16	0.855	0	-		no IPS match
Sg_CNS_NA4Plus7920	bombyx mori clone: fufe40h20	186	9.64409e-20	0.932	0	-		SIGNAL_PEPTIDE_N_REGION (PHOBIUS); SIGNAL_PEPTIDE_C_REGION (PHOBIUS); NON_CYTOPLASMIC_DOMAIN (PHOBIUS); SIGNAL_PEPTIDE (PHOBIUS); SIGNAL_PEPTIDE_H_REGION (PHOBIUS); TMhelix (TMHMM)
Sg_CNS_NA4Plus2312	bombyx mori clone: mfb-15i07	4738	6.54696e-08	0.84	0	-		CYTOPLASMIC_DOMAIN (PHOBIUS); NON_CYTOPLASMIC_DOMAIN (PHOBIUS); TRANSMEMBRANE (PHOBIUS); TMhelix (TMHMM)
Sg_CNS_NA4Plus993	bombyx mori collagen mrna	698	2.699e-47	0.6665	0	-		no IPS match
41359	bombyx mori dna-directed rna polymerases and iii subunit rpabc5-like transcript variant mrna	191	4.93367e-11	0.8571	4	F:DNA binding; P:transcription, DNA-dependent; F:DNA-directed RNA polymerase activity; F:zinc ion binding		IPR009057 (G3DSA:1.10.10.GENE3D); IPR000268 (PFAM); IPR020789 (PROSITE_PATTERNS); IPR023580 (SUPERFAMILY)
Sg_CNS_NA4Plus6998	bombyx mori f-box only protein 11-like transcript variant mrna	176	7.04594e-09	0.8267	0	-		no IPS match
23155	bombyx mori genomic chromosome bac clone: complete sequence	104	1.18656e-08	0.791	0	-		no IPS match
77251	bombyx mori genomic chromosome bac clone: complete sequence	149	1.26919e-10	0.77	0	-		no IPS match
Sg_CNS_NA4Plus28456	bombyx mori genomic chromosome bac clone: complete sequence	898	4.56751e-33	0.828	0	-		no IPS match
Sg_CNS_NA4Plus2949	bombyx mori genomic chromosome bac clone: complete sequence	117	6.11225e-07	0.8125	0	-		TRANSMEMBRANE (PHOBIUS); CYTOPLASMIC_DOMAIN (PHOBIUS); NON_CYTOPLASMIC_DOMAIN (PHOBIUS); TMhelix (TMHMM)
Sg_CNS_NA4Plus32893	bombyx mori genomic chromosome bac clone: complete sequence	1341	5.30239e-09	0.84	0	-		no IPS match
81628	bombyx mori histone deacetylase complex subunit sap30 homolog mrna	241	1.16996e-07	0.81	0	-		TMhelix (TMHMM)
Sg_CNS_NA4Plus27257	bombyx mori inositol-trisphosphate 3-kinase b-like mrna	824	4.75809e-07	0.8358	0	-		no IPS match
31944	bombyx mori muscle lim protein transcript variant mrna	77	2.15184e-15	0.8075	0	-		no IPS match
Sg_CNS_NA4Plus13245	bombyx mori myosin light chain 2 complete cds	333	8.17369e-12	0.8225	0	-		no IPS match
82431	bombyx mori nicotinic acetylcholine receptor subunit alpha 6 transcript variant mrna	151	3.03677e-12	0.8893	0	-		no IPS match
34346	bombyx mori pleckstrin homology domain-containing family f member 2-like mrna	159	3.95168e-11	0.8367	0	-		no IPS match
92534	bombyx mori probable phospholipid-transporting atpase id-like mrna	158	2.16856e-14	0.855	0	-		no IPS match
37524	bombyx mori probable rna polymerase ii nuclear localization protein slc7a6os-like mrna	975	3.58664e-09	0.71	0	-		no IPS match
Sg_CNS_NA4Plus35153	bombyx mori rna-binding protein 39-like transcript variant mrna	1922	7.65086e-09	0.851	0	-		no IPS match
41374	bombyx mori thioredoxin-like protein 4a-like transcript variant mrna	111	2.51141e-11	0.8845	0	-		no IPS match
45752	bombyx mori transcription elongation factor spt4-like transcript variant mrna	248	8.15103e-10	0.86	0	-		no IPS match
Sg_CNS_NA4Plus8923	bombyx mori u1 small nuclear ribonucleoprotein c-like mrna	199	2.50448e-15	0.785	0	-		no IPS match
47568	bombyx mori ubiquitin-conjugating enzyme e2-17 kda-like transcript variant mrna	118	4.01236e-09	0.865	0	-		TRANSMEMBRANE (PHOBIUS); NON_CYTOPLASMIC_DOMAIN (PHOBIUS); CYTOPLASMIC_DOMAIN (PHOBIUS); TMhelix (TMHMM)
80235	bombyx mori ubiquitin-conjugating enzyme e2 w-like transcript variant mrna	161	1.40134e-10	0.88	0	-		no IPS match
82421	bombyx mori uncharacterized loc101737074 mrna	183	1.99095e-09	0.8633	0	-		no IPS match
76262	bombyx mori uncharacterized loc101738181 mrna	91	3.2336e-27	0.905	0	-		no IPS match
33176	bombyx mori uncharacterized loc101739912 mrna	147	4.64759e-16	0.7967	0	-		no IPS match
Sg_CNS_NA4Plus24408	bombyx mori utp--glucose-1-phosphate uridylyltransferase-like transcript variant mrna	684	2.17246e-10	0.885	0	-		NON_CYTOPLASMIC_DOMAIN (PHOBIUS); CYTOPLASMIC_DOMAIN (PHOBIUS); TRANSMEMBRANE (PHOBIUS)
Sg_CNS_NA4Plus1143	byturus tomentosus partial rrna gene and internal transcribed spacer 2 strain isolate 1	782	4.21513e-20	0.982	0	-		SIGNAL_PEPTIDE (PHOBIUS); SIGNAL_PEPTIDE_N_REGION (PHOBIUS); NON_CYTOPLASMIC_DOMAIN (PHOBIUS); SIGNAL_PEPTIDE_C_REGION (PHOBIUS); SIGNAL_PEPTIDE_H_REGION (PHOBIUS); SignalP-noTM (SIGNALP_EUK); SignalP-TM (SIGNALP_GRAM_POSITIVE); SignalP-noTM (SIGNALP_GRAM_NEGATIVE)
98535	cacopsylla melanoneura clone 556 microsatellite sequence	305	3.60633e-09	0.71	0	-		SIGNAL_PEPTIDE_C_REGION (PHOBIUS); SIGNAL_PEPTIDE_N_REGION (PHOBIUS); NON_CYTOPLASMIC_DOMAIN (PHOBIUS); SIGNAL_PEPTIDE_H_REGION (PHOBIUS); SIGNAL_PEPTIDE (PHOBIUS)
Sg_CNS_NA4Plus24016	calliptamus barbarus clone t10 16s ribosomal rna partial sequence mitochondrial	668	1.73252e-11	0.8515	0	-		CYTOPLASMIC_DOMAIN (PHOBIUS); TRANSMEMBRANE (PHOBIUS); NON_CYTOPLASMIC_DOMAIN (PHOBIUS); TMhelix (TMHMM)
Sg_CNS_NA4Plus27922	calliptamus barbarus microsatellite cb_14 sequence	865	2.77439e-10	0.71	0	-		SIGNAL_PEPTIDE_N_REGION (PHOBIUS); SIGNAL_PEPTIDE_C_REGION (PHOBIUS); SIGNAL_PEPTIDE (PHOBIUS); NON_CYTOPLASMIC_DOMAIN (PHOBIUS); SIGNAL_PEPTIDE_H_REGION (PHOBIUS)
Sg_CNS_NA4Plus20720	calliptamus barbarus microsatellite cb_2 sequence	553	2.56248e-08	0.85	0	-		no IPS match
Sg_CNS_NA4Plus12529	calliptamus italicus complete genome	305	1.3378e-27	0.711	0	-		no IPS match
Sg_CNS_NA4Plus34610	calliptamus italicus microsatellite ci_2 sequence	1717	1.01778e-06	0.85	0	-		no IPS match
Sg_CNS_NA4Plus4794	campsosternus fruhstorferi voucher szpt:ent:elateridae0017 28s ribosomal rna partial sequence	157	2.96988e-19	0.964	0	-		SIGNAL_PEPTIDE (PHOBIUS); SIGNAL_PEPTIDE_C_REGION (PHOBIUS); SIGNAL_PEPTIDE_N_REGION (PHOBIUS); SIGNAL_PEPTIDE_H_REGION (PHOBIUS); NON_CYTOPLASMIC_DOMAIN (PHOBIUS); TMhelix (TMHMM)
Sg_CNS_NA4Plus37242	cavia porcellus high mobility group protein b1-like mrna	3857	1.74577e-07	0.794	4	C:nucleus; F:DNA binding; C:chromatin; P:regulation of transcription, DNA-dependent		IPR000116 (PRINTS); IPR020478 (PRINTS)
Sg_CNS_NA4Plus21834	cavia porcellus hypothetical loc100735008 miscrna	587	4.93341e-24	0.847	0	-		no IPS match
Sg_CNS_NA4Plus1817	cavia porcellus ice-structuring glyco mrna	1848	3.1399e-07	0.7345	0	-		SIGNAL_PEPTIDE_C_REGION (PHOBIUS); NON_CYTOPLASMIC_DOMAIN (PHOBIUS); SIGNAL_PEPTIDE_H_REGION (PHOBIUS); SIGNAL_PEPTIDE (PHOBIUS); SIGNAL_PEPTIDE_N_REGION (PHOBIUS); TMhelix (TMHMM)
Sg_CNS_NA4Plus18603	cavia porcellus lysine -specific methyltransferase 2d transcript variant mrna	495	1.26314e-11	0.824	0	-		no IPS match
Sg_CNS_NA4Plus1216	cavia porcellus nucleolin transcript variant mrna	1486	2.51504e-07	0.7575	0	-		no IPS match
Sg_CNS_NA4Plus12273	cavia porcellus zinc finger protein 746 transcript variant mrna	295	1.57688e-07	0.8535	0	-		SignalP-noTM (SIGNALP_EUK)
Sg_CNS_NA4Plus3865	celithemis elisa 28s ribosomal rna partial sequence	147	4.90542e-54	0.9295	0	-		no IPS match
Sg_CNS_NA4Plus33291	ceracris nigricornis nigricornis nadh dehydrogenase subunit 2 partial cds mitochondrial	1402	4.55607e-10	0.88	0	-		no IPS match
Sg_CNS_NA4Plus645	ceratitis capitata basic-leucine zipper transcription factor a-like transcript variant mrna	5066	5.74919e-09	0.8975	0	-		SIGNAL_PEPTIDE_C_REGION (PHOBIUS); SIGNAL_PEPTIDE_H_REGION (PHOBIUS); NON_CYTOPLASMIC_DOMAIN (PHOBIUS); SIGNAL_PEPTIDE_N_REGION (PHOBIUS); SIGNAL_PEPTIDE (PHOBIUS); SignalP-TM (SIGNALP_EUK); SignalP-TM (SIGNALP_GRAM_NEGATIVE); SignalP-TM (SIGNALP_GRAM_POSITIVE); TMhelix (TMHMM)
93739	ceratitis capitata elongation factor 2-like transcript variant mrna	155	1.85298e-40	0.863	2	F:GTPase activity; F:GTP binding		IPR027417 (G3DSA:3.40.50.GENE3D); IPR000795 (PFAM); IPR027417 (SUPERFAMILY)
Sg_CNS_NA4Plus30802	ceratitis capitata homeobox protein 5-like transcript variant mrna	1085	1.22565e-09	0.8415	0	-		no IPS match
6392	ceratitis capitata lysyl oxidase homolog 2b-like mrna	130	5.48835e-08	0.91	0	-		no IPS match
Sg_CNS_NA4Plus18363	ceratitis capitata maternal protein pumilio-like transcript variant mrna	489	2.7353e-07	0.8885	0	-		NON_CYTOPLASMIC_DOMAIN (PHOBIUS); CYTOPLASMIC_DOMAIN (PHOBIUS); TRANSMEMBRANE (PHOBIUS)
Sg_CNS_NA4Plus25069	ceratitis capitata mediator of rna polymerase ii transcription subunit 15-like transcript variant mrna	713	2.58969e-09	0.8031	0	-		Coil (COILS); Coil (COILS)
37227	ceratitis capitata mucin-2-like mrna	211	8.25499e-09	0.935	0	-		no IPS match
47689	ceratitis capitata polypeptide n-acetylgalactosaminyltransferase 9-like transcript variant mrna	140	4.97439e-09	0.825	0	-		NON_CYTOPLASMIC_DOMAIN (PHOBIUS); TRANSMEMBRANE (PHOBIUS); CYTOPLASMIC_DOMAIN (PHOBIUS); IPR000772 (SUPERFAMILY); TMhelix (TMHMM)
35723	ceratitis capitata polyubiquitin-c-like transcript variant mrna	156	9.07042e-13	0.9015	0	-		no IPS match
Sg_CNS_NA4Plus12923	ceratitis capitata ryanodine receptor 44f-like transcript variant mrna	320	1.50906e-14	0.7405	0	-		no IPS match
33858	ceratitis capitata src substrate cortactin-like mrna	481	8.81779e-07	0.8167	0	-		IPR003134 (PFAM); IPR003134 (PROSITE_PROFILES); TMhelix (TMHMM)
Sg_CNS_NA4Plus12001	ceratitis capitata troponin i-like transcript variant mrna	285	1.01679e-28	0.8325	0	-		CYTOPLASMIC_DOMAIN (PHOBIUS); NON_CYTOPLASMIC_DOMAIN (PHOBIUS); TRANSMEMBRANE (PHOBIUS); TMhelix (TMHMM)
Sg_CNS_NA4Plus32518	ceratitis capitata uncharacterized loc101448318 transcript variant mrna	1286	2.15954e-07	0.841	0	-		TRANSMEMBRANE (PHOBIUS); CYTOPLASMIC_DOMAIN (PHOBIUS); NON_CYTOPLASMIC_DOMAIN (PHOBIUS); TMhelix (TMHMM)
Sg_CNS_NA4Plus37638	ceratitis capitata uncharacterized loc101460998 transcript variant mrna	10739	1.57234e-13	0.872	0	-		IPR022189 (PFAM)
89326	ceroplastes ceriferus 18s ribosomal rna partial sequence internal transcribed spacer ribosomal rna and internal transcribed spacer complete sequence and 28s ribosomal rna partial sequence	90	4.13352e-32	0.95	0	-		no IPS match
Sg_CNS_NA4Plus1734	charybdis japonica clone pot70 microsatellite sequence	1522	3.75058e-11	0.943	0	-		SIGNAL_PEPTIDE_C_REGION (PHOBIUS); SIGNAL_PEPTIDE_H_REGION (PHOBIUS); NON_CYTOPLASMIC_DOMAIN (PHOBIUS); SIGNAL_PEPTIDE (PHOBIUS); SIGNAL_PEPTIDE_N_REGION (PHOBIUS); SignalP-noTM (SIGNALP_EUK); TMhelix (TMHMM)
Sg_CNS_NA4Plus164	chondracris rosea 18s ribosomal rna partial sequence internal transcribed spacer ribosomal rna gene and internal transcribed spacer complete sequence and 28s ribosomal rna partial sequence	764	0	0.933	0	-		no IPS match
90558	chondracris rosea complete genome	85	8.30603e-28	0.9	0	-		no IPS match
Sg_CNS_NA4Plus3846	choristoneura occidentalis complete genome	147	5.98659e-15	1	0	-		no IPS match
Sg_CNS_NA4Plus36318	chorthippus biguttulus aflp fragment	2561	2.93767e-09	0.68	0	-		no IPS match
32447	chorthippus chinensis complete genome	1273	5.37688e-59	0.6975	0	-		no IPS match
Sg_CNS_NA4Plus6535	chorthippus jacobsi voucher zmuc:jd-726 28s ribosomal rna partial sequence	171	1.01101e-44	0.9805	0	-		no IPS match
Sg_CNS_NA4Plus31655	chorthippus parallelus clone iib-d2 microsatellite sequence	1171	4.94239e-15	0.715	0	-		no IPS match
Sg_CNS_NA4Plus32730	chorthippus parallelus erythropus isolate gr23 locus 2 d12 genomic sequence	1314	3.07826e-18	0.7086	0	-		no IPS match
1480	chorthippus parallelus erythropus isolate gr23 locus 7c genomic sequence	3727	1.826e-108	0.8	0	-		Coil (COILS)
Sg_CNS_NA4Plus22986	chorthippus parallelus erythropus isolate gr23 locus 8i genomic sequence	629	5.68586e-49	0.7329	0	-		no IPS match
Sg_CNS_NA4Plus35307	chorthippus parallelus erythropus isolate gr26 locus 2 a12 genomic sequence	1981	1.60306e-42	0.722	0	-		SIGNAL_PEPTIDE (PHOBIUS); NON_CYTOPLASMIC_DOMAIN (PHOBIUS); SIGNAL_PEPTIDE_N_REGION (PHOBIUS); SIGNAL_PEPTIDE_H_REGION (PHOBIUS); SIGNAL_PEPTIDE_C_REGION (PHOBIUS)
Sg_CNS_NA4Plus22701	chorthippus parallelus erythropus isolate gr26 locus 2 h8 genomic sequence	618	2.88465e-08	0.755	0	-		no IPS match
36094	chorthippus parallelus erythropus isolate gr26 vitellin b partial sequence	213	2.3876e-47	0.8033	0	-		no IPS match
Sg_CNS_NA4Plus24129	chorthippus parallelus erythropus isolate gr29 locus 2 a12 genomic sequence	672	7.4135e-10	0.68	0	-		no IPS match
Sg_CNS_NA4Plus32429	chorthippus parallelus erythropus isolate gr29 locus 8i genomic sequence	1273	3.38642e-11	0.6743	0	-		no IPS match
2854	chorthippus parallelus erythropus isolate gr33 locus 2 c9 genomic sequence	176	2.46803e-14	0.72	0	-		no IPS match
Sg_CNS_NA4Plus11296	chorthippus parallelus erythropus isolate gr33 locus 6e genomic sequence	255	1.9785e-24	0.91	0	-		no IPS match
Sg_CNS_NA4Plus18372	chorthippus parallelus mrna for caax prenyl protease (cg9000 gene)	489	3.49819e-37	0.889	0	-		CYTOPLASMIC_DOMAIN (PHOBIUS); CYTOPLASMIC_DOMAIN (PHOBIUS); TRANSMEMBRANE (PHOBIUS); TRANSMEMBRANE (PHOBIUS); NON_CYTOPLASMIC_DOMAIN (PHOBIUS); TMhelix (TMHMM); TMhelix (TMHMM)
Sg_CNS_NA4Plus35649	chorthippus parallelus parallelus isolate au36 locus 2 a12 genomic sequence	2134	4.0705e-25	0.6957	0	-		Coil (COILS)
814	chorthippus parallelus parallelus isolate au36 locus 7d genomic sequence	225	7.74944e-54	0.8	0	-		no IPS match
Sg_CNS_NA4Plus24807	chorthippus parallelus parallelus isolate au36 locus 8i genomic sequence	700	1.3957e-63	0.7571	0	-		no IPS match
Sg_CNS_NA4Plus35201	chorthippus parallelus parallelus isolate au38 locus 2 a10 genomic sequence	1941	1.49054e-30	0.74	0	-		no IPS match
Sg_CNS_NA4Plus14271	chorthippus parallelus parallelus isolate au38 locus 2f genomic sequence	372	5.11407e-91	0.9117	0	-		no IPS match
Sg_CNS_NA4Plus36972	chorthippus parallelus parallelus isolate au38 locus 8i genomic sequence	3301	1.58959e-26	0.7733	0	-		TRANSMEMBRANE (PHOBIUS); NON_CYTOPLASMIC_DOMAIN (PHOBIUS); CYTOPLASMIC_DOMAIN (PHOBIUS); TMhelix (TMHMM)
Sg_CNS_NA4Plus19806	chorthippus parallelus parallelus isolate au38 vitellin b partial sequence	527	1.346e-11	0.79	0	-		no IPS match
Sg_CNS_NA4Plus24172	chorthippus parallelus parallelus isolate au41 locus 2 a12 genomic sequence	674	6.98603e-23	0.6767	0	-		no IPS match
Sg_CNS_NA4Plus1562	chorthippus parallelus parallelus isolate au41 locus 8i genomic sequence	1363	7.87361e-51	0.74	0	-		SIGNAL_PEPTIDE_C_REGION (PHOBIUS); NON_CYTOPLASMIC_DOMAIN (PHOBIUS); SIGNAL_PEPTIDE_H_REGION (PHOBIUS); SIGNAL_PEPTIDE_N_REGION (PHOBIUS); SIGNAL_PEPTIDE (PHOBIUS); SignalP-TM (SIGNALP_GRAM_POSITIVE); SignalP-noTM (SIGNALP_EUK)
Sg_CNS_NA4Plus4473	chorthippus parallelus parallelus isolate au49 locus 2 a12 genomic sequence	154	6.81414e-21	0.7583	0	-		no IPS match
Sg_CNS_NA4Plus32192	chorthippus parallelus parallelus isolate au49 locus 2 a5r genomic sequence	1237	4.8795e-09	0.66	0	-		no IPS match
Sg_CNS_NA4Plus35369	chorthippus parallelus parallelus isolate au49 locus 2 a9 genomic sequence	2011	2.2647e-180	0.94	0	-		no IPS match
Sg_CNS_NA4Plus27190	chorthippus parallelus parallelus isolate au49 locus 2 c9 genomic sequence	820	3.88586e-08	0.74	0	-		no IPS match
Sg_CNS_NA4Plus25555	chorthippus parallelus parallelus isolate au49 locus 8i genomic sequence	735	3.8855e-64	0.8145	0	-		no IPS match
Sg_CNS_NA4Plus15167	chorthippus pullus haplotype m anonymous marker cpunl-1 genomic sequence	402	3.07929e-18	0.696	0	-		no IPS match
61156	chorthippus pullus microsatellite sequence	380	4.5878e-104	0.77	0	-		no IPS match
99342	chorthippus pullus microsatellite sequence	168	2.67097e-26	0.805	0	-		no IPS match
Sg_CNS_NA4Plus1399	chorthippus pullus microsatellite sequence	1131	5.78627e-14	0.95	0	-		no IPS match
Sg_CNS_NA4Plus19756	chorthippus pullus microsatellite sequence	526	1.43975e-17	0.8863	0	-		NON_CYTOPLASMIC_DOMAIN (PHOBIUS); TRANSMEMBRANE (PHOBIUS); CYTOPLASMIC_DOMAIN (PHOBIUS); TMhelix (TMHMM)
Sg_CNS_NA4Plus31138	chorthippus pullus microsatellite sequence	1116	1.34734e-15	0.7889	0	-		no IPS match
Sg_CNS_NA4Plus34501	chorthippus pullus microsatellite sequence	1691	4.85792e-23	0.9315	0	-		no IPS match
Sg_CNS_NA4Plus35193	chorthippus pullus microsatellite sequence	1937	1.94596e-22	0.9675	0	-		NON_CYTOPLASMIC_DOMAIN (PHOBIUS); CYTOPLASMIC_DOMAIN (PHOBIUS); TRANSMEMBRANE (PHOBIUS); TMhelix (TMHMM)
Sg_CNS_NA4Plus31786	chortoicetes terminifera clone ct128 microsatellite sequence	1186	7.43218e-13	0.71	0	-		no IPS match
106763	chortoicetes terminifera clone ct318 microsatellite sequence	1869	4.13669e-18	0.7	0	-		no IPS match
93443	chortoicetes terminifera elongation factor-1 alpha partial cds	83	3.87481e-19	0.838	0	-		no IPS match
40308	chrysomela tremulae ribosomal protein l13a complete cds	127	2.97942e-11	0.73	0	-		no IPS match
33829	chrysomela tremulae ribosomal protein l19 complete cds	160	1.69408e-09	0.8715	0	-		TMhelix (TMHMM)
40575	chrysomela tremulae ribosomal protein l34 complete cds	77	7.03439e-09	0.83	0	-		no IPS match
14160	chrysomela tremulae ribosomal protein l37a complete cds	160	1.39059e-10	0.857	0	-		no IPS match
41609	chrysomela tremulae ribosomal protein s14 complete cds	172	2.75139e-07	0.88	0	-		TRANSMEMBRANE (PHOBIUS); NON_CYTOPLASMIC_DOMAIN (PHOBIUS); CYTOPLASMIC_DOMAIN (PHOBIUS)
Sg_CNS_NA4Plus34810	cimex lectularius microsatellite dna locus clone 44_a07	1788	9.29843e-20	0.987	0	-		SIGNAL_PEPTIDE_C_REGION (PHOBIUS); SIGNAL_PEPTIDE_N_REGION (PHOBIUS); SIGNAL_PEPTIDE (PHOBIUS); NON_CYTOPLASMIC_DOMAIN (PHOBIUS); SIGNAL_PEPTIDE_H_REGION (PHOBIUS); SignalP-noTM (SIGNALP_EUK)
Sg_CNS_NA4Plus22763	cimex lectularius microsatellite dna locus clone 44_e08	620	5.98392e-42	0.9005	0	-		TRANSMEMBRANE (PHOBIUS); NON_CYTOPLASMIC_DOMAIN (PHOBIUS); CYTOPLASMIC_DOMAIN (PHOBIUS)
Sg_CNS_NA4Plus28569	cimex lectularius microsatellite dna locus clone 44_e08	905	3.31313e-47	0.981	0	-		Coil (COILS); SIGNAL_PEPTIDE (PHOBIUS); SIGNAL_PEPTIDE_H_REGION (PHOBIUS); SIGNAL_PEPTIDE_C_REGION (PHOBIUS); NON_CYTOPLASMIC_DOMAIN (PHOBIUS); SIGNAL_PEPTIDE_N_REGION (PHOBIUS); SignalP-noTM (SIGNALP_EUK)
Sg_CNS_NA4Plus37568	cimex lectularius microsatellite dna locus clone 44_e08	5823	1.12021e-43	0.9875	0	-		TRANSMEMBRANE (PHOBIUS); TRANSMEMBRANE (PHOBIUS); NON_CYTOPLASMIC_DOMAIN (PHOBIUS); CYTOPLASMIC_DOMAIN (PHOBIUS); CYTOPLASMIC_DOMAIN (PHOBIUS); TMhelix (TMHMM); TMhelix (TMHMM)
Sg_CNS_NA4Plus800	cimex lectularius microsatellite dna locus clone 44_e08	2583	3.32246e-46	0.955	0	-		NON_CYTOPLASMIC_DOMAIN (PHOBIUS); TRANSMEMBRANE (PHOBIUS); CYTOPLASMIC_DOMAIN (PHOBIUS); TMhelix (TMHMM)
Sg_CNS_NA4Plus541	cimex lectularius microsatellite dna locus clone 45_a12	1952	1.71593e-67	0.9735	0	-		TRANSMEMBRANE (PHOBIUS); NON_CYTOPLASMIC_DOMAIN (PHOBIUS); CYTOPLASMIC_DOMAIN (PHOBIUS); TMhelix (TMHMM)
91566	conophyma kuznetzovi cytochrome c oxidase subunit i partial cds mitochondrial	77	9.76933e-20	0.882	0	-		TMhelix (TMHMM)
Sg_CNS_NA4Plus13349	copera marginipes 28s ribosomal rna partial sequence	337	4.29091e-09	0.965	0	-		no IPS match
29339	coptotermes formosanus clone cfsni1346 leptin receptor overlapping transcript-like protein complete cds	152	1.3023e-10	0.92	0	-		no IPS match
40837	coptotermes formosanus clone cfsni1399 40s ribosomal protein s13 complete cds	83	5.38606e-11	0.79	0	-		no IPS match
45662	coptotermes formosanus clone cfsni1402 troponin i complete cds	158	8.07986e-20	0.909	0	-		no IPS match
Sg_CNS_NA4Plus3316	coptotermes formosanus clone cfsni1451 ribosomal protein l19e complete cds	133	5.59999e-21	0.7935	0	-		NON_CYTOPLASMIC_DOMAIN (PHOBIUS); TRANSMEMBRANE (PHOBIUS); CYTOPLASMIC_DOMAIN (PHOBIUS); TMhelix (TMHMM)
47495	coptotermes formosanus clone cfsni1788 ubiquitin-40s ribosomal protein complete cds	131	4.55204e-09	0.84	0	-		no IPS match
41403	coptotermes formosanus clone cfsni2180 rna-binding protein 8a-like protein complete cds	237	9.41718e-09	0.81	0	-		no IPS match
Sg_CNS_NA4Plus23559	coptotermes formosanus clone cfsni2519 heavy subunit complete cds	650	1.13851e-13	0.83	0	-		SIGNAL_PEPTIDE (PHOBIUS); NON_CYTOPLASMIC_DOMAIN (PHOBIUS); SIGNAL_PEPTIDE_N_REGION (PHOBIUS); SIGNAL_PEPTIDE_C_REGION (PHOBIUS); SIGNAL_PEPTIDE_H_REGION (PHOBIUS); SignalP-noTM (SIGNALP_EUK)
46897	coptotermes formosanus clone cfsni2559 troponin c complete cds	203	9.60209e-08	0.81	1	F:calcium ion binding		IPR011992 (G3DSA:1.10.238.GENE3D); IPR002048 (PROSITE_PROFILES)
Sg_CNS_NA4Plus11337	coptotermes formosanus clone cfsni261 atp synthase lipid-binding protein complete cds	257	9.02908e-29	0.818	0	-		no IPS match
Sg_CNS_NA4Plus4743	coptotermes formosanus clone cfsni319 eukaryotic translation initiation factor 3 subunit j complete cds	156	1.74108e-09	0.826	0	-		no IPS match
33358	coptotermes formosanus clone cfsni427 nucleoside diphosphate kinase complete cds	83	2.29021e-09	0.78	0	-		NON_CYTOPLASMIC_DOMAIN (PHOBIUS); SIGNAL_PEPTIDE_N_REGION (PHOBIUS); SIGNAL_PEPTIDE (PHOBIUS); SIGNAL_PEPTIDE_H_REGION (PHOBIUS); SIGNAL_PEPTIDE_C_REGION (PHOBIUS)
Sg_CNS_NA4Plus12859	coptotermes formosanus clone cfsni676 60s acidic ribosomal protein p2 complete cds	318	4.58385e-21	0.7985	0	-		PF00428 (PFAM); PTHR21141 (PANTHER); NON_CYTOPLASMIC_DOMAIN (PHOBIUS); SIGNAL_PEPTIDE (PHOBIUS); SIGNAL_PEPTIDE_H_REGION (PHOBIUS); SIGNAL_PEPTIDE_C_REGION (PHOBIUS); SIGNAL_PEPTIDE_N_REGION (PHOBIUS)
49522	coptotermes formosanus clone cfsni695 restnal dehydrogenase complete cds	351	6.26413e-07	0.86	0	-		no IPS match
Sg_CNS_NA4Plus14583	coptotermes formosanus clone cfsni788 troponin t complete cds	383	9.55671e-69	0.7875	0	-		SIGNAL_PEPTIDE_N_REGION (PHOBIUS); NON_CYTOPLASMIC_DOMAIN (PHOBIUS); SIGNAL_PEPTIDE_C_REGION (PHOBIUS); TRANSMEMBRANE (PHOBIUS); SIGNAL_PEPTIDE_H_REGION (PHOBIUS); CYTOPLASMIC_DOMAIN (PHOBIUS); SIGNAL_PEPTIDE (PHOBIUS); SignalP-TM (SIGNALP_GRAM_POSITIVE); TMhelix (TMHMM)
Sg_CNS_NA4Plus27293	cornops aquaticum clone ca11b1 microsatellite sequence	827	2.1684e-11	0.79	0	-		no IPS match
Sg_CNS_NA4Plus19272	cornops aquaticum clone ca14a5 microsatellite sequence	513	2.88022e-07	0.805	0	-		no IPS match
Sg_CNS_NA4Plus199	cornops aquaticum clone ca23c1 microsatellite sequence	632	1.83721e-10	0.755	0	-		no IPS match
59054	cotesia vestalis bracovirus segment complete sequence	100	5.78431e-25	0.87	0	-		no IPS match
54395	culex quinquefasciatus mrna	647	6.69626e-10	0.86	0	-		SIGNAL_PEPTIDE (PHOBIUS); SIGNAL_PEPTIDE_N_REGION (PHOBIUS); NON_CYTOPLASMIC_DOMAIN (PHOBIUS); SIGNAL_PEPTIDE_C_REGION (PHOBIUS); SIGNAL_PEPTIDE_H_REGION (PHOBIUS)
31186	culex quinquefasciatus slit mrna	197	1.78783e-10	0.8973	0	-		no IPS match
Sg_CNS_NA4Plus23089	cydia pomonella pheromone binding protein 2 promoter region and complete cds	633	9.05165e-15	0.7045	0	-		no IPS match
Sg_CNS_NA4Plus36408	danaus plexippus plexippus clone mo16 microsatellite sequence	2642	1.04175e-14	0.8875	0	-		CYTOPLASMIC_DOMAIN (PHOBIUS); TRANSMEMBRANE (PHOBIUS); NON_CYTOPLASMIC_DOMAIN (PHOBIUS); TMhelix (TMHMM)
14926	deielia phaon 28s ribosomal rna partial sequence	81	1.38625e-24	0.92	0	-		no IPS match
83730	Dendroctonus ponderosae clone DPO054_A17 unknown mRNA	272	7.44467e-11	0.83	0	-		no IPS match
582	dendroctonus ponderosae whole genome shotgun sequence	136	5.83137e-08	0.715	0	-		NON_CYTOPLASMIC_DOMAIN (PHOBIUS); SIGNAL_PEPTIDE (PHOBIUS); SIGNAL_PEPTIDE_C_REGION (PHOBIUS); SIGNAL_PEPTIDE_H_REGION (PHOBIUS); SIGNAL_PEPTIDE_N_REGION (PHOBIUS)
654	dendroctonus ponderosae whole genome shotgun sequence	588	6.45924e-16	0.7	0	-		no IPS match
713	dendroctonus ponderosae whole genome shotgun sequence	170	6.37686e-09	0.72	0	-		no IPS match
1348	dendroctonus ponderosae whole genome shotgun sequence	167	9.26122e-07	0.72	0	-		no IPS match
1595	dendroctonus ponderosae whole genome shotgun sequence	176	7.06478e-34	0.7593	0	-		TRANSMEMBRANE (PHOBIUS); NON_CYTOPLASMIC_DOMAIN (PHOBIUS); CYTOPLASMIC_DOMAIN (PHOBIUS)
10128	dendroctonus ponderosae whole genome shotgun sequence	240	1.96638e-55	0.7845	0	-		TMhelix (TMHMM)
13781	dendroctonus ponderosae whole genome shotgun sequence	128	1.90044e-07	0.765	0	-		no IPS match
14958	dendroctonus ponderosae whole genome shotgun sequence	946	7.15774e-37	0.73	0	-		no IPS match
16120	dendroctonus ponderosae whole genome shotgun sequence	287	2.41934e-36	0.758	0	-		NON_CYTOPLASMIC_DOMAIN (PHOBIUS); CYTOPLASMIC_DOMAIN (PHOBIUS); TRANSMEMBRANE (PHOBIUS)
16302	dendroctonus ponderosae whole genome shotgun sequence	161	1.49622e-16	0.7425	0	-		no IPS match
16906	dendroctonus ponderosae whole genome shotgun sequence	1417	1.24097e-10	0.78	0	-		NON_CYTOPLASMIC_DOMAIN (PHOBIUS); TRANSMEMBRANE (PHOBIUS); CYTOPLASMIC_DOMAIN (PHOBIUS); TMhelix (TMHMM); TMhelix (TMHMM)
17164	dendroctonus ponderosae whole genome shotgun sequence	172	2.25848e-08	0.735	0	-		no IPS match
17601	dendroctonus ponderosae whole genome shotgun sequence	88	1.58841e-24	0.856	0	-		no IPS match
17721	dendroctonus ponderosae whole genome shotgun sequence	158	2.47433e-07	0.79	0	-		no IPS match
17744	dendroctonus ponderosae whole genome shotgun sequence	165	5.04177e-29	0.7483	0	-		no IPS match
17834	dendroctonus ponderosae whole genome shotgun sequence	170	7.76175e-27	0.839	0	-		no IPS match
24542	dendroctonus ponderosae whole genome shotgun sequence	158	1.19834e-36	0.787	0	-		no IPS match
24763	dendroctonus ponderosae whole genome shotgun sequence	179	2.3562e-46	0.799	0	-		no IPS match
24894	dendroctonus ponderosae whole genome shotgun sequence	100	5.41681e-19	0.7927	0	-		no IPS match
29322	dendroctonus ponderosae whole genome shotgun sequence	278	7.63314e-11	0.8433	0	-		no IPS match
30575	dendroctonus ponderosae whole genome shotgun sequence	245	6.17279e-24	0.7389	0	-		PTHR13008:SF6 (PANTHER); PTHR13008 (PANTHER)
33151	dendroctonus ponderosae whole genome shotgun sequence	153	5.58446e-09	0.7	0	-		CYTOPLASMIC_DOMAIN (PHOBIUS); NON_CYTOPLASMIC_DOMAIN (PHOBIUS); TRANSMEMBRANE (PHOBIUS); TMhelix (TMHMM)
34336	dendroctonus ponderosae whole genome shotgun sequence	3597	7.51705e-31	0.8865	0	-		TRANSMEMBRANE (PHOBIUS); CYTOPLASMIC_DOMAIN (PHOBIUS); NON_CYTOPLASMIC_DOMAIN (PHOBIUS); TMhelix (TMHMM)
36937	dendroctonus ponderosae whole genome shotgun sequence	472	2.47525e-07	0.8	0	-		no IPS match
45671	dendroctonus ponderosae whole genome shotgun sequence	166	2.16209e-08	0.83	0	-		no IPS match
45710	dendroctonus ponderosae whole genome shotgun sequence	142	2.80317e-12	0.9055	0	-		no IPS match
47246	dendroctonus ponderosae whole genome shotgun sequence	101	1.14346e-08	0.91	0	-		G3DSA:1.10.240.10 (GENE3D)
47881	dendroctonus ponderosae whole genome shotgun sequence	180	4.02104e-18	0.715	0	-		no IPS match
50222	dendroctonus ponderosae whole genome shotgun sequence	532	9.82837e-07	0.8	0	-		no IPS match
72072	dendroctonus ponderosae whole genome shotgun sequence	199	3.06194e-20	0.735	0	-		no IPS match
72589	dendroctonus ponderosae whole genome shotgun sequence	316	5.57032e-07	0.78	0	-		no IPS match
77231	dendroctonus ponderosae whole genome shotgun sequence	1883	3.90399e-12	0.93	0	-		CYTOPLASMIC_DOMAIN (PHOBIUS); NON_CYTOPLASMIC_DOMAIN (PHOBIUS); TRANSMEMBRANE (PHOBIUS); CYTOPLASMIC_DOMAIN (PHOBIUS); TRANSMEMBRANE (PHOBIUS); TMhelix (TMHMM); TMhelix (TMHMM)
80242	dendroctonus ponderosae whole genome shotgun sequence	220	3.66729e-07	0.74	0	-		no IPS match
97332	dendroctonus ponderosae whole genome shotgun sequence	732	3.46303e-14	0.705	0	-		TRANSMEMBRANE (PHOBIUS); CYTOPLASMIC_DOMAIN (PHOBIUS); TRANSMEMBRANE (PHOBIUS); CYTOPLASMIC_DOMAIN (PHOBIUS); NON_CYTOPLASMIC_DOMAIN (PHOBIUS); TMhelix (TMHMM); TMhelix (TMHMM)
105800	dendroctonus ponderosae whole genome shotgun sequence	977	1.98795e-12	0.735	0	-		no IPS match
106888	dendroctonus ponderosae whole genome shotgun sequence	292	7.0753e-18	0.68	0	-		no IPS match
Sg_CNS_NA4Plus10048	dendroctonus ponderosae whole genome shotgun sequence	219	9.78041e-15	0.7663	0	-		NON_CYTOPLASMIC_DOMAIN (PHOBIUS); SIGNAL_PEPTIDE (PHOBIUS); SIGNAL_PEPTIDE_C_REGION (PHOBIUS); SIGNAL_PEPTIDE_H_REGION (PHOBIUS); SIGNAL_PEPTIDE_N_REGION (PHOBIUS); SignalP-noTM (SIGNALP_EUK); SignalP-TM (SIGNALP_GRAM_POSITIVE); TMhelix (TMHMM)
Sg_CNS_NA4Plus11892	dendroctonus ponderosae whole genome shotgun sequence	280	2.3455e-11	0.7875	0	-		no IPS match
Sg_CNS_NA4Plus14537	dendroctonus ponderosae whole genome shotgun sequence	381	9.527e-12	0.7923	0	-		NON_CYTOPLASMIC_DOMAIN (PHOBIUS); TRANSMEMBRANE (PHOBIUS); CYTOPLASMIC_DOMAIN (PHOBIUS); TMhelix (TMHMM)
Sg_CNS_NA4Plus15364	dendroctonus ponderosae whole genome shotgun sequence	408	3.55937e-11	0.735	0	-		no IPS match
Sg_CNS_NA4Plus18573	dendroctonus ponderosae whole genome shotgun sequence	494	2.26805e-27	0.755	0	-		no IPS match
Sg_CNS_NA4Plus19969	dendroctonus ponderosae whole genome shotgun sequence	532	2.45623e-27	0.784	0	-		no IPS match
Sg_CNS_NA4Plus20594	dendroctonus ponderosae whole genome shotgun sequence	550	2.73063e-14	0.73	0	-		no IPS match
Sg_CNS_NA4Plus21423	dendroctonus ponderosae whole genome shotgun sequence	575	3.26719e-07	0.8086	0	-		no IPS match
Sg_CNS_NA4Plus2224	dendroctonus ponderosae whole genome shotgun sequence	4081	5.29507e-08	0.73	0	-		no IPS match
Sg_CNS_NA4Plus22471	dendroctonus ponderosae whole genome shotgun sequence	609	2.85104e-08	0.79	0	-		no IPS match
Sg_CNS_NA4Plus22981	dendroctonus ponderosae whole genome shotgun sequence	629	5.67394e-11	0.8429	0	-		CYTOPLASMIC_DOMAIN (PHOBIUS); TRANSMEMBRANE (PHOBIUS); NON_CYTOPLASMIC_DOMAIN (PHOBIUS); TMhelix (TMHMM)
Sg_CNS_NA4Plus23462	dendroctonus ponderosae whole genome shotgun sequence	646	1.0575e-45	0.795	0	-		no IPS match
Sg_CNS_NA4Plus23745	dendroctonus ponderosae whole genome shotgun sequence	658	8.86689e-09	0.795	0	-		no IPS match
Sg_CNS_NA4Plus26144	dendroctonus ponderosae whole genome shotgun sequence	765	1.26603e-07	0.7767	0	-		no IPS match
Sg_CNS_NA4Plus30770	dendroctonus ponderosae whole genome shotgun sequence	1082	1.58354e-14	0.9865	1	F:metal ion binding		Coil (COILS); IPR007087 (PROSITE_PATTERNS); SIGNAL_PEPTIDE_N_REGION (PHOBIUS); NON_CYTOPLASMIC_DOMAIN (PHOBIUS); SIGNAL_PEPTIDE_C_REGION (PHOBIUS); SIGNAL_PEPTIDE_H_REGION (PHOBIUS); SIGNAL_PEPTIDE (PHOBIUS); IPR007087 (PROSITE_PROFILES); SignalP-noTM (SIGNALP_EUK)
Sg_CNS_NA4Plus34730	dendroctonus ponderosae whole genome shotgun sequence	1763	1.76913e-16	0.8745	0	-		no IPS match
Sg_CNS_NA4Plus36345	dendroctonus ponderosae whole genome shotgun sequence	2592	3.56037e-08	0.9045	0	-		CYTOPLASMIC_DOMAIN (PHOBIUS); SIGNAL_PEPTIDE_C_REGION (PHOBIUS); SIGNAL_PEPTIDE_N_REGION (PHOBIUS); SIGNAL_PEPTIDE_H_REGION (PHOBIUS); TRANSMEMBRANE (PHOBIUS); NON_CYTOPLASMIC_DOMAIN (PHOBIUS); SIGNAL_PEPTIDE (PHOBIUS)
Sg_CNS_NA4Plus6782	dendroctonus ponderosae whole genome shotgun sequence	174	5.7022e-10	0.8253	0	-		no IPS match
Sg_CNS_NA4Plus8335	dendroctonus ponderosae whole genome shotgun sequence	191	4.30485e-31	0.7875	0	-		no IPS match
Sg_CNS_NA4Plus8827	dendroctonus ponderosae whole genome shotgun sequence	197	6.63899e-10	0.7725	0	-		NON_CYTOPLASMIC_DOMAIN (PHOBIUS); SIGNAL_PEPTIDE_N_REGION (PHOBIUS); TRANSMEMBRANE (PHOBIUS); SIGNAL_PEPTIDE_C_REGION (PHOBIUS); CYTOPLASMIC_DOMAIN (PHOBIUS); SIGNAL_PEPTIDE (PHOBIUS); SIGNAL_PEPTIDE_H_REGION (PHOBIUS); SignalP-noTM (SIGNALP_EUK); SignalP-noTM (SIGNALP_GRAM_NEGATIVE)
Sg_CNS_NA4Plus965	dendroctonus ponderosae whole genome shotgun sequence	526	1.34325e-11	0.794	0	-		no IPS match
Sg_CNS_NA4Plus97	dendroctonus ponderosae whole genome shotgun sequence	481	3.07501e-19	0.716	0	-		no IPS match
36720	diabolocatantops pinguis pro-phenoloxidase 1 complete cds	90	1.75917e-11	0.78	0	-		no IPS match
Sg_CNS_NA4Plus10922	diabolocatantops pinguis pro-phenoloxidase 2 complete cds	242	1.73529e-37	0.8811	0	-		no IPS match
47927	diabolocatantops pinguis trehalose 6-phosphate synthase complete cds	100	4.43433e-20	0.895	0	-		no IPS match
11079	diabrotica virgifera virgifera cadherin-like partial sequence	192	1.73299e-10	0.72	0	-		SIGNAL_PEPTIDE (PHOBIUS); SIGNAL_PEPTIDE_C_REGION (PHOBIUS); SIGNAL_PEPTIDE_H_REGION (PHOBIUS); NON_CYTOPLASMIC_DOMAIN (PHOBIUS); SIGNAL_PEPTIDE_N_REGION (PHOBIUS); SignalP-noTM (SIGNALP_EUK)
47486	diaphorina citri ubiquitin ribosomal fusion protein complete cds	157	7.50798e-14	0.8595	0	-		no IPS match
38519	diploptera punctata retinoid x receptor isoform a long complete cds	578	3.07702e-07	0.81	0	-		no IPS match
46507	dna sequence from clone aehm- complete sequence	151	3.69954e-11	0.815	0	-		no IPS match
Sg_CNS_NA4Plus14249	dna sequence from clone aehm- complete sequence	371	7.11266e-07	0.735	0	-		no IPS match
Sg_CNS_NA4Plus18447	dna sequence from clone aehm- complete sequence	491	9.58929e-07	0.777	0	-		no IPS match
Sg_CNS_NA4Plus23252	dna sequence from clone aehm- complete sequence	639	1.25133e-31	0.695	0	-		no IPS match
Sg_CNS_NA4Plus24375	dna sequence from clone aehm- complete sequence	683	3.42394e-14	0.764	0	-		no IPS match
Sg_CNS_NA4Plus24698	dna sequence from clone aehm- complete sequence	696	1.4909e-12	0.7195	0	-		no IPS match
Sg_CNS_NA4Plus29912	dna sequence from clone aehm- complete sequence	1006	1.78885e-13	0.778	0	-		no IPS match
Sg_CNS_NA4Plus30307	dna sequence from clone aehm- complete sequence	1041	7.88111e-12	0.7376	0	-		no IPS match
22827	dna sequence from clone aehn- complete sequence	102	1.4135e-07	0.78	0	-		SIGNAL_PEPTIDE_H_REGION (PHOBIUS); SIGNAL_PEPTIDE_N_REGION (PHOBIUS); NON_CYTOPLASMIC_DOMAIN (PHOBIUS); SIGNAL_PEPTIDE_C_REGION (PHOBIUS); SIGNAL_PEPTIDE (PHOBIUS)
Sg_CNS_NA4Plus12500	dna sequence from clone aehn- complete sequence	304	6.49153e-19	0.8085	0	-		SIGNAL_PEPTIDE (PHOBIUS); SIGNAL_PEPTIDE_N_REGION (PHOBIUS); NON_CYTOPLASMIC_DOMAIN (PHOBIUS); SIGNAL_PEPTIDE_C_REGION (PHOBIUS); SIGNAL_PEPTIDE_H_REGION (PHOBIUS); SignalP-TM (SIGNALP_GRAM_POSITIVE)
Sg_CNS_NA4Plus15630	dna sequence from clone aehn- complete sequence	416	7.00658e-52	0.768	0	-		no IPS match
Sg_CNS_NA4Plus36122	dq059136s1argiope trifasciata major ampullate spidroin 2 partial cds	2403	1.16331e-07	0.8375	0	-		no IPS match
Sg_CNS_NA4Plus33227	drosophila ananassae gf15211 (dana\gf15211) mrna	1392	3.72683e-11	0.7735	0	-		no IPS match
53645	drosophila ananassae gf16948 (dana\gf16948) mrna	100	3.90088e-08	0.825	0	-		no IPS match
Sg_CNS_NA4Plus36778	drosophila ananassae snrna:u4:1 (dana\snrna:u4:1) ncrna	3024	1.0443e-34	0.8645	0	-		no IPS match
Sg_CNS_NA4Plus3039	drosophila erecta gg18108 (dere\gg18108) mrna	121	1.83558e-07	0.715	0	-		SignalP-TM (SIGNALP_GRAM_POSITIVE)
Sg_CNS_NA4Plus1382	drosophila erecta gg19477 (dere\gg19477) mrna	928	5.37706e-07	0.7865	0	-		no IPS match
Sg_CNS_NA4Plus35745	drosophila erecta gg25118 (dere\gg25118) mrna	2181	1.05411e-07	0.8565	0	-		no IPS match
Sg_CNS_NA4Plus8937	drosophila grimshawi gh11800 (dgri\gh11800) mrna	199	3.73136e-13	0.728	0	-		no IPS match
Sg_CNS_NA4Plus37045	drosophila grimshawi gh12005 (dgri\gh12005) mrna	3414	3.86951e-15	0.822	0	-		Coil (COILS)
Sg_CNS_NA4Plus18200	drosophila grimshawi gh14825 (dgri\gh14825) mrna	484	8.71498e-07	0.86	0	-		Coil (COILS); SIGNAL_PEPTIDE_N_REGION (PHOBIUS); NON_CYTOPLASMIC_DOMAIN (PHOBIUS); SIGNAL_PEPTIDE_H_REGION (PHOBIUS); SIGNAL_PEPTIDE_C_REGION (PHOBIUS); SIGNAL_PEPTIDE (PHOBIUS); SignalP-noTM (SIGNALP_EUK); TMhelix (TMHMM)
83630	drosophila melanogaster actin 87e transcript variant mrna	102	8.3467e-17	0.8455	0	-		CYTOPLASMIC_DOMAIN (PHOBIUS); TRANSMEMBRANE (PHOBIUS); NON_CYTOPLASMIC_DOMAIN (PHOBIUS); TMhelix (TMHMM)
80022	drosophila melanogaster activating transcription factor 3 transcript variant mrna	1443	1.26435e-10	0.8494	0	-		no IPS match
Sg_CNS_NA4Plus33545	drosophila melanogaster at17751 full insert cdna	1451	2.00684e-08	0.9245	0	-		no IPS match
Sg_CNS_NA4Plus21439	drosophila melanogaster at20189 full insert cdna	575	9.95585e-14	0.883	0	-		SIGNAL_PEPTIDE_N_REGION (PHOBIUS); SIGNAL_PEPTIDE (PHOBIUS); NON_CYTOPLASMIC_DOMAIN (PHOBIUS); SIGNAL_PEPTIDE_H_REGION (PHOBIUS); SIGNAL_PEPTIDE_C_REGION (PHOBIUS); SignalP-noTM (SIGNALP_EUK); TMhelix (TMHMM)
89897	drosophila melanogaster cap-n-collar transcript variant mrna	193	1.43026e-30	0.86	0	-		no IPS match
52834	drosophila melanogaster cg10732 transcript variant mrna	1520	1.33359e-10	0.8592	0	-		no IPS match
Sg_CNS_NA4Plus5212	drosophila melanogaster cg1746 transcript variant mrna	160	1.91251e-15	0.8535	0	-		no IPS match
103617	drosophila melanogaster cg3209 transcript variant mrna	1434	3.59923e-11	0.7965	0	-		CYTOPLASMIC_DOMAIN (PHOBIUS); NON_CYTOPLASMIC_DOMAIN (PHOBIUS); NON_CYTOPLASMIC_DOMAIN (PHOBIUS); TRANSMEMBRANE (PHOBIUS); TRANSMEMBRANE (PHOBIUS); TMhelix (TMHMM); TMhelix (TMHMM)
Sg_CNS_NA4Plus19731	drosophila melanogaster cg32137 transcript variant mrna	525	7.44287e-15	0.734	0	-		Coil (COILS); IPR006933 (PFAM); PTHR32123:SF8 (PANTHER); PTHR32123 (PANTHER)
33576	drosophila melanogaster cg34461 transcript variant mrna	162	2.23807e-14	0.7935	0	-		no IPS match
43206	drosophila melanogaster cg42322 transcript variant mrna	536	8.13268e-08	0.817	0	-		no IPS match
Sg_CNS_NA4Plus876	drosophila melanogaster cg42322 transcript variant mrna	227	5.26627e-12	0.814	0	-		SIGNAL_PEPTIDE_H_REGION (PHOBIUS); CYTOPLASMIC_DOMAIN (PHOBIUS); SIGNAL_PEPTIDE_C_REGION (PHOBIUS); SIGNAL_PEPTIDE (PHOBIUS); SIGNAL_PEPTIDE_N_REGION (PHOBIUS); NON_CYTOPLASMIC_DOMAIN (PHOBIUS); TRANSMEMBRANE (PHOBIUS); TMhelix (TMHMM)
Sg_CNS_NA4Plus16481	drosophila melanogaster cg43349 transcript variant mrna	440	1.64858e-28	0.8195	0	-		no IPS match
Sg_CNS_NA4Plus37329	drosophila melanogaster cg43689 transcript variant mrna	4157	1.10992e-10	0.979	0	-		no IPS match
17418	drosophila melanogaster chromosome complete sequence	4349	2.44176e-25	0.8735	0	-		SIGNAL_PEPTIDE_H_REGION (PHOBIUS); SIGNAL_PEPTIDE_C_REGION (PHOBIUS); SIGNAL_PEPTIDE_N_REGION (PHOBIUS); CYTOPLASMIC_DOMAIN (PHOBIUS); SIGNAL_PEPTIDE (PHOBIUS); TRANSMEMBRANE (PHOBIUS); NON_CYTOPLASMIC_DOMAIN (PHOBIUS); SignalP-TM (SIGNALP_GRAM_POSITIVE); TMhelix (TMHMM)
Sg_CNS_NA4Plus13072	drosophila melanogaster chromosome complete sequence	325	1.75204e-07	0.7925	0	-		no IPS match
Sg_CNS_NA4Plus22086	drosophila melanogaster chromosome complete sequence	596	1.87743e-10	0.867	0	-		no IPS match
Sg_CNS_NA4Plus33784	drosophila melanogaster chromosome complete sequence	1502	2.53833e-45	0.867	0	-		no IPS match
Sg_CNS_NA4Plus35358	drosophila melanogaster chromosome complete sequence	2003	6.55022e-10	0.824	0	-		no IPS match
15882	drosophila melanogaster clone complete sequence	79	4.95518e-11	0.8615	0	-		no IPS match
83195	drosophila melanogaster clone complete sequence	180	2.53755e-14	0.842	0	-		no IPS match
Sg_CNS_NA4Plus11824	drosophila melanogaster clone complete sequence	276	1.8622e-18	0.8875	0	-		no IPS match
Sg_CNS_NA4Plus1225	drosophila melanogaster clone complete sequence	749	3.2572e-08	0.8689	0	-		NON_CYTOPLASMIC_DOMAIN (PHOBIUS); SIGNAL_PEPTIDE (PHOBIUS); SIGNAL_PEPTIDE_N_REGION (PHOBIUS); SIGNAL_PEPTIDE_H_REGION (PHOBIUS); SIGNAL_PEPTIDE_C_REGION (PHOBIUS)
Sg_CNS_NA4Plus31170	drosophila melanogaster clone complete sequence	1119	1.87665e-32	0.8735	0	-		no IPS match
54037	drosophila melanogaster dunce transcript variant mrna	159	9.92267e-19	0.882	0	-		no IPS match
Sg_CNS_NA4Plus33814	drosophila melanogaster ecdysone-induced protein 75b transcript variant mrna	1509	6.41551e-15	0.813	0	-		TRANSMEMBRANE (PHOBIUS); NON_CYTOPLASMIC_DOMAIN (PHOBIUS); CYTOPLASMIC_DOMAIN (PHOBIUS); TMhelix (TMHMM)
Sg_CNS_NA4Plus15282	drosophila melanogaster fi08063 full insert cdna	405	1.38803e-09	0.938	0	-		no IPS match
Sg_CNS_NA4Plus32484	drosophila melanogaster heat shock protein 60 transcript variant mrna	1282	1.35725e-22	0.7785	0	-		no IPS match
104083	drosophila melanogaster held out wings transcript variant mrna	776	1.9073e-11	0.809	0	-		no IPS match
53614	drosophila melanogaster james bond transcript variant mrna	234	7.61529e-10	0.7744	0	-		no IPS match
Sg_CNS_NA4Plus2245	drosophila melanogaster like-ap180 transcript variant mrna	5235	1.70255e-09	0.8745	0	-		no IPS match
Sg_CNS_NA4Plus16081	drosophila melanogaster male-specific rna 84dd mrna	429	4.58099e-10	0.7475	0	-		SignalP-TM (SIGNALP_GRAM_POSITIVE)
32021	drosophila melanogaster muscle-specific protein 300 (msp-300) transcript variant mrna	143	8.10558e-13	0.765	0	-		SignalP-TM (SIGNALP_GRAM_POSITIVE)
13452	drosophila melanogaster myosin heavy chain transcript variant mrna	102	6.41522e-12	0.7475	0	-		no IPS match
31972	drosophila melanogaster myosin heavy chain transcript variant mrna	115	3.19914e-29	0.839	0	-		SignalP-TM (SIGNALP_GRAM_POSITIVE)
32147	drosophila melanogaster myosin heavy chain transcript variant mrna	108	3.60992e-28	0.87	0	-		no IPS match
32192	drosophila melanogaster myosin heavy chain transcript variant mrna	140	1.52168e-15	0.861	0	-		TRANSMEMBRANE (PHOBIUS); NON_CYTOPLASMIC_DOMAIN (PHOBIUS); CYTOPLASMIC_DOMAIN (PHOBIUS); TMhelix (TMHMM)
43547	drosophila melanogaster myosin heavy chain transcript variant mrna	145	1.49241e-09	0.871	0	-		no IPS match
Sg_CNS_NA4Plus10628	drosophila melanogaster myosin heavy chain transcript variant mrna	233	1.45601e-25	0.8165	0	-		NON_CYTOPLASMIC_DOMAIN (PHOBIUS); TRANSMEMBRANE (PHOBIUS); TRANSMEMBRANE (PHOBIUS); TRANSMEMBRANE (PHOBIUS); NON_CYTOPLASMIC_DOMAIN (PHOBIUS); CYTOPLASMIC_DOMAIN (PHOBIUS); CYTOPLASMIC_DOMAIN (PHOBIUS); TMhelix (TMHMM); TMhelix (TMHMM); TMhelix (TMHMM)
Sg_CNS_NA4Plus11230	drosophila melanogaster myosin heavy chain transcript variant mrna	253	7.80081e-36	0.8745	0	-		SIGNAL_PEPTIDE (PHOBIUS); SIGNAL_PEPTIDE_N_REGION (PHOBIUS); SIGNAL_PEPTIDE_C_REGION (PHOBIUS); SIGNAL_PEPTIDE_H_REGION (PHOBIUS); NON_CYTOPLASMIC_DOMAIN (PHOBIUS); SignalP-TM (SIGNALP_GRAM_POSITIVE)
Sg_CNS_NA4Plus14630	drosophila melanogaster myosin heavy chain transcript variant mrna	384	1.16617e-10	0.882	0	-		TRANSMEMBRANE (PHOBIUS); CYTOPLASMIC_DOMAIN (PHOBIUS); NON_CYTOPLASMIC_DOMAIN (PHOBIUS)
Sg_CNS_NA4Plus3814	drosophila melanogaster myosin heavy chain transcript variant mrna	146	6.33534e-21	0.8325	0	-		no IPS match
Sg_CNS_NA4Plus5144	drosophila melanogaster myosin heavy chain transcript variant mrna	160	3.69201e-18	0.7675	0	-		no IPS match
29667	drosophila melanogaster paramyosin transcript variant mrna	173	1.09681e-18	0.853	0	-		no IPS match
Sg_CNS_NA4Plus4433	drosophila melanogaster paramyosin transcript variant mrna	153	1.38865e-10	0.883	0	-		CYTOPLASMIC_DOMAIN (PHOBIUS); TRANSMEMBRANE (PHOBIUS); NON_CYTOPLASMIC_DOMAIN (PHOBIUS)
Sg_CNS_NA4Plus29518	drosophila melanogaster period transcript variant mrna	977	2.76044e-17	0.7655	0	-		NON_CYTOPLASMIC_DOMAIN (PHOBIUS); SIGNAL_PEPTIDE_N_REGION (PHOBIUS); SIGNAL_PEPTIDE (PHOBIUS); SIGNAL_PEPTIDE_H_REGION (PHOBIUS); SIGNAL_PEPTIDE_C_REGION (PHOBIUS)
53328	drosophila melanogaster ribosomal protein l10 transcript variant mrna	77	3.19361e-13	0.813	0	-		no IPS match
53624	drosophila melanogaster ribosomal protein l19 transcript variant mrna	174	1.99735e-15	0.83	0	-		no IPS match
52201	drosophila melanogaster ribosomal protein l27 transcript variant mrna	160	3.27034e-12	0.851	0	-		CYTOPLASMIC_DOMAIN (PHOBIUS); TRANSMEMBRANE (PHOBIUS); NON_CYTOPLASMIC_DOMAIN (PHOBIUS); TMhelix (TMHMM)
Sg_CNS_NA4Plus3524	drosophila melanogaster ribosomal protein l27 transcript variant mrna	139	5.21002e-09	0.854	0	-		NON_CYTOPLASMIC_DOMAIN (PHOBIUS); TRANSMEMBRANE (PHOBIUS); CYTOPLASMIC_DOMAIN (PHOBIUS)
Sg_CNS_NA4Plus5744	drosophila melanogaster ribosomal protein l37a transcript variant mrna	165	1.25371e-30	0.8435	0	-		no IPS match
53317	drosophila melanogaster rna-binding protein 6 transcript variant mrna	155	5.6733e-28	0.7785	0	-		no IPS match
Sg_CNS_NA4Plus13295	drosophila melanogaster rotund transcript variant mrna	335	1.00244e-10	0.8042	0	-		NON_CYTOPLASMIC_DOMAIN (PHOBIUS); TRANSMEMBRANE (PHOBIUS); CYTOPLASMIC_DOMAIN (PHOBIUS)
53629	drosophila melanogaster slowpoke transcript variant mrna	439	3.87089e-17	0.844	0	-		no IPS match
41767	drosophila melanogaster small ribonucleoprotein particle protein mrna	154	1.32438e-10	0.8536	0	-		no IPS match
Sg_CNS_NA4Plus25095	drosophila melanogaster sunday driver transcript variant mrna	714	7.90307e-10	0.879	0	-		G3DSA:1.20.5.1000 (GENE3D); TRANSMEMBRANE (PHOBIUS); NON_CYTOPLASMIC_DOMAIN (PHOBIUS); CYTOPLASMIC_DOMAIN (PHOBIUS); TMhelix (TMHMM)
88404	drosophila melanogaster timeless transcript variant mrna	535	3.22949e-19	0.7705	0	-		TRANSMEMBRANE (PHOBIUS); TRANSMEMBRANE (PHOBIUS); NON_CYTOPLASMIC_DOMAIN (PHOBIUS); CYTOPLASMIC_DOMAIN (PHOBIUS); CYTOPLASMIC_DOMAIN (PHOBIUS); TMhelix (TMHMM); TMhelix (TMHMM)
46880	drosophila melanogaster tropomyosin 2 transcript variant mrna	172	1.02535e-12	0.813	0	-		SIGNAL_PEPTIDE (PHOBIUS); SIGNAL_PEPTIDE_N_REGION (PHOBIUS); SIGNAL_PEPTIDE_H_REGION (PHOBIUS); NON_CYTOPLASMIC_DOMAIN (PHOBIUS); SIGNAL_PEPTIDE_C_REGION (PHOBIUS); SignalP-noTM (SIGNALP_EUK); SignalP-TM (SIGNALP_GRAM_POSITIVE)
46885	drosophila melanogaster tropomyosin 2 transcript variant mrna	164	1.53156e-16	0.9155	0	-		no IPS match
46886	drosophila melanogaster tropomyosin 2 transcript variant mrna	136	1.78383e-14	0.929	0	-		no IPS match
Sg_CNS_NA4Plus9674	drosophila melanogaster upheld transcript variant mrna	211	8.72046e-28	0.8195	0	-		no IPS match
86290	drosophila mojavensis gi12711 (dmoj\gi12711) mrna	156	1.10522e-11	0.8458	0	-		no IPS match
Sg_CNS_NA4Plus20425	drosophila mojavensis gi15077 (dmoj\gi15077) mrna	545	2.07087e-09	0.911	0	-		NON_CYTOPLASMIC_DOMAIN (PHOBIUS); SIGNAL_PEPTIDE_C_REGION (PHOBIUS); SIGNAL_PEPTIDE (PHOBIUS); SIGNAL_PEPTIDE_H_REGION (PHOBIUS); SIGNAL_PEPTIDE_N_REGION (PHOBIUS); TMhelix (TMHMM)
Sg_CNS_NA4Plus26665	drosophila mojavensis gi16166 (dmoj\gi16166) mrna	792	1.31292e-07	0.916	0	-		no IPS match
15427	drosophila mojavensis gi16305 (dmoj\gi16305) mrna	785	4.2522e-07	0.85	0	-		NON_CYTOPLASMIC_DOMAIN (PHOBIUS); TRANSMEMBRANE (PHOBIUS); CYTOPLASMIC_DOMAIN (PHOBIUS); TMhelix (TMHMM)
37666	drosophila mojavensis gi20939 (dmoj\gi20939) mrna	428	7.79052e-07	0.86	0	-		no IPS match
Sg_CNS_NA4Plus36990	drosophila mojavensis gi20980 (dmoj\gi20980) mrna	3326	1.31307e-52	0.738	0	-		no IPS match
80304	drosophila mojavensis gi23671 (dmoj\gi23671) mrna	209	2.84872e-08	0.822	0	-		TMhelix (TMHMM)
56228	drosophila mojavensis gi24511 (dmoj\gi24511) mrna	198	2.19139e-09	0.93	0	-		no IPS match
Sg_CNS_NA4Plus22053	drosophila mojavensis snrna:u5:4 (dmoj\snrna:u5:4) ncrna	595	1.53834e-11	0.874	0	-		no IPS match
86656	drosophila persimilis gl16147 (dper\gl16147) mrna	444	1.46044e-22	0.882	0	-		no IPS match
Sg_CNS_NA4Plus27877	drosophila polymorpha optomotor blind partial sequence	862	4.99803e-07	0.9215	0	-		SignalP-TM (SIGNALP_GRAM_POSITIVE)
31292	drosophila pseudoobscura pseudoobscura ga19246 (dpse\ga19246) transcript variant mrna	77	2.01539e-09	0.781	0	-		no IPS match
28143	drosophila pseudoobscura pseudoobscura ga20156 (dpse\ga20156) mrna	159	2.04702e-08	0.85	0	-		NON_CYTOPLASMIC_DOMAIN (PHOBIUS); CYTOPLASMIC_DOMAIN (PHOBIUS); TRANSMEMBRANE (PHOBIUS)
88265	drosophila pseudoobscura pseudoobscura ga21687 (dpse\ga21687) transcript variant mrna	230	2.78091e-15	0.875	1	P:carbohydrate metabolic process		IPR013781 (G3DSA:3.20.20.GENE3D); NON_CYTOPLASMIC_DOMAIN (PHOBIUS); SIGNAL_PEPTIDE_C_REGION (PHOBIUS); SIGNAL_PEPTIDE_H_REGION (PHOBIUS); SIGNAL_PEPTIDE (PHOBIUS); CYTOPLASMIC_DOMAIN (PHOBIUS); TRANSMEMBRANE (PHOBIUS); SIGNAL_PEPTIDE_N_REGION (PHOBIUS); TMhelix (TMHMM)
33604	drosophila pseudoobscura pseudoobscura ga22634 (dpse\ga22634) mrna	559	3.86111e-12	0.846	0	-		no IPS match
Sg_CNS_NA4Plus19775	drosophila pseudoobscura pseudoobscura ga30151 (dpse\ga30151) transcript variant mrna	526	2.43806e-08	0.92	0	-		SignalP-TM (SIGNALP_GRAM_POSITIVE)
Sg_CNS_NA4Plus24445	drosophila pseudoobscura pseudoobscura ga30276 (dpse\ga30276) transcript variant mrna	686	2.3267e-16	0.8455	0	-		SignalP-TM (SIGNALP_GRAM_POSITIVE); SignalP-noTM (SIGNALP_EUK)
Sg_CNS_NA4Plus17454	drosophila sechellia gm18953 (dsec\gm18953) mrna	465	1.0307e-18	0.9035	0	-		SIGNAL_PEPTIDE_N_REGION (PHOBIUS); NON_CYTOPLASMIC_DOMAIN (PHOBIUS); SIGNAL_PEPTIDE_C_REGION (PHOBIUS); SIGNAL_PEPTIDE_H_REGION (PHOBIUS); SIGNAL_PEPTIDE (PHOBIUS)
48125	drosophila sechellia gm25759 (dsec\gm25759) mrna	110	3.70966e-09	0.89	0	-		no IPS match
15282	drosophila simulans gd16796 (dsim\gd16796) mrna	466	8.52056e-07	0.795	0	-		no IPS match
Sg_CNS_NA4Plus34355	drosophila simulans gd25612 (dsim\gd25612) mrna	1648	7.98043e-08	0.8483	0	-		SignalP-TM (SIGNALP_GRAM_POSITIVE)
Sg_CNS_NA4Plus32837	drosophila simulans gd25748 (dsim\gd25748) mrna	1331	3.54533e-11	0.8785	0	-		no IPS match
46743	drosophila tripunctata clone dtt rr_dtripu11 transposon mariner subfamily partial sequence	210	8.20835e-09	0.744	0	-		IPR001888 (PFAM)
Sg_CNS_NA4Plus35096	drosophila virilis gj16435 (dvir\gj16435) mrna	1893	9.18405e-08	0.9645	0	-		no IPS match
89697	drosophila virilis gj21539 (dvir\gj21539) mrna	122	1.2043e-09	0.8333	0	-		no IPS match
Sg_CNS_NA4Plus17627	drosophila virilis strain 15010- chromosome 6 clone fosmid 44i5 complete sequence	470	5.0589e-10	0.8405	0	-		NON_CYTOPLASMIC_DOMAIN (PHOBIUS); CYTOPLASMIC_DOMAIN (PHOBIUS); TRANSMEMBRANE (PHOBIUS); TMhelix (TMHMM)
23846	drosophila willistoni gk10167 (dwil\gk10167) mrna	960	1.31524e-14	0.98	0	-		no IPS match
49344	drosophila willistoni gk10533 (dwil\gk10533) mrna	151	2.33466e-07	0.85	0	-		no IPS match
Sg_CNS_NA4Plus28198	drosophila willistoni gk10897 (dwil\gk10897) mrna	881	5.43826e-13	0.7845	0	-		no IPS match
Sg_CNS_NA4Plus21010	drosophila willistoni gk15516 (dwil\gk15516) mrna	562	2.60709e-08	0.7769	0	-		NON_CYTOPLASMIC_DOMAIN (PHOBIUS); CYTOPLASMIC_DOMAIN (PHOBIUS); TRANSMEMBRANE (PHOBIUS); SignalP-noTM (SIGNALP_EUK); SignalP-TM (SIGNALP_GRAM_POSITIVE); TMhelix (TMHMM)
Sg_CNS_NA4Plus17321	drosophila willistoni gk19848 (dwil\gk19848) mrna	462	2.57227e-07	0.89	0	-		no IPS match
Sg_CNS_NA4Plus35173	drosophila willistoni gk25092 (dwil\gk25092) mrna	1931	7.10974e-09	0.8514	0	-		SIGNAL_PEPTIDE (PHOBIUS); SIGNAL_PEPTIDE_N_REGION (PHOBIUS); SIGNAL_PEPTIDE_C_REGION (PHOBIUS); NON_CYTOPLASMIC_DOMAIN (PHOBIUS); SIGNAL_PEPTIDE_H_REGION (PHOBIUS)
Sg_CNS_NA4Plus20953	drosophila yakuba ge24097 (dyak\ge24097) mrna	560	6.96305e-22	0.7385	0	-		no IPS match
7706	drosophila yakuba to (dyak\to) mrna	169	9.39452e-07	0.87	0	-		IPR010562 (PFAM)
Sg_CNS_NA4Plus13686	dysdera crocata alpha-amylase partial cds	350	5.72626e-58	0.83	0	-		no IPS match
19523	eosembia kbmeb173 28s ribosomal rna partial sequence	79	1.32849e-24	0.93	0	-		no IPS match
Sg_CNS_NA4Plus29369	ephippiger ephippiger cunii clone ee11 microsatellite sequence	966	6.85036e-25	0.85	0	-		no IPS match
Sg_CNS_NA4Plus1325	eriocheir sinensis microsatellite es28 sequence	2434	1.02884e-14	0.8935	0	-		NON_CYTOPLASMIC_DOMAIN (PHOBIUS); SIGNAL_PEPTIDE_H_REGION (PHOBIUS); SIGNAL_PEPTIDE (PHOBIUS); SIGNAL_PEPTIDE_N_REGION (PHOBIUS); SIGNAL_PEPTIDE_C_REGION (PHOBIUS); SignalP-noTM (SIGNALP_EUK)
Sg_CNS_NA4Plus3260	erucius erianthoides 28s ribosomal rna partial sequence	131	1.91341e-39	0.9185	0	-		no IPS match
91514	eucelatoria armigeradhj01 cytochrome oxidase subunit 1 partial cds mitochondrial	75	1.8002e-22	0.929	0	-		no IPS match
40302	euphydryas aurinia ribosomal protein l13a complete cds	137	1.13676e-10	0.8467	3	P:translation; F:structural constituent of ribosome; C:ribosome		IPR023564 (G3DSA:3.90.1180.GENE3D)
53631	euphydryas aurinia ribosomal protein l15 complete cds	156	7.95113e-20	0.792	3	F:structural constituent of ribosome; P:translation; C:ribosome		IPR000439 (PFAM); IPR024794 (G3DSA:3.40.1120.GENE3D); IPR000439 (PANTHER); IPR012678 (SUPERFAMILY)
40633	euphydryas aurinia ribosomal protein l37a complete cds	196	1.19724e-12	0.8678	0	-		no IPS match
Sg_CNS_NA4Plus31283	euphydryas aurinia ribosomal protein s15a complete cds	1131	4.44848e-09	0.843	0	-		TRANSMEMBRANE (PHOBIUS); NON_CYTOPLASMIC_DOMAIN (PHOBIUS); TRANSMEMBRANE (PHOBIUS); CYTOPLASMIC_DOMAIN (PHOBIUS); CYTOPLASMIC_DOMAIN (PHOBIUS); TMhelix (TMHMM); TMhelix (TMHMM)
Sg_CNS_NA4Plus2995	eusilpha jakowlewi clone j_700 18s ribosomal rna partial sequence	119	1.21091e-47	0.951	0	-		no IPS match
Sg_CNS_NA4Plus34863	excirolana hirsuticauda clone ehir86 microsatellite sequence	1808	1.22221e-43	0.923	0	-		CYTOPLASMIC_DOMAIN (PHOBIUS); SIGNAL_PEPTIDE (PHOBIUS); NON_CYTOPLASMIC_DOMAIN (PHOBIUS); SIGNAL_PEPTIDE_C_REGION (PHOBIUS); TRANSMEMBRANE (PHOBIUS); TRANSMEMBRANE (PHOBIUS); NON_CYTOPLASMIC_DOMAIN (PHOBIUS); SIGNAL_PEPTIDE_N_REGION (PHOBIUS); SIGNAL_PEPTIDE_H_REGION (PHOBIUS); SignalP-noTM (SIGNALP_EUK)
70021	eyprepocnemis plorans clone _1 non-ltr retrotransposon complete sequence	414	8.55719e-38	0.7125	0	-		TMhelix (TMHMM)
69054	eyprepocnemis plorans clone 20 non-ltr retrotransposon partial sequence	1901	5.46022e-80	0.7045	0	-		CYTOPLASMIC_DOMAIN (PHOBIUS); TRANSMEMBRANE (PHOBIUS); TRANSMEMBRANE (PHOBIUS); NON_CYTOPLASMIC_DOMAIN (PHOBIUS); CYTOPLASMIC_DOMAIN (PHOBIUS); TRANSMEMBRANE (PHOBIUS); NON_CYTOPLASMIC_DOMAIN (PHOBIUS); TMhelix (TMHMM); TMhelix (TMHMM)
69930	eyprepocnemis plorans clone 5 non-ltr retrotransposon partial sequence	4637	6.52366e-90	0.685	0	-		no IPS match
Sg_CNS_NA4Plus18080	eyprepocnemis plorans clone ar20 transposon partial sequence	481	1.92965e-53	0.71	0	-		no IPS match
Sg_CNS_NA4Plus33142	eyprepocnemis plorans clone ypii retrotransposon partial sequence	1377	2.83097e-25	0.66	0	-		no IPS match
34580	eyprepocnemis plorans clone ypi retrotransposon partial sequence	499	9.15827e-45	0.68	0	-		no IPS match
Sg_CNS_NA4Plus4643	eyprepocnemis plorans isolate 18s ribosomal rna partial sequence internal transcribed spacer ribosomal rna and internal transcribed spacer complete sequence and 28s ribosomal rna partial sequence	155	1.2375e-17	0.9485	0	-		no IPS match
Sg_CNS_NA4Plus6897	eyprepocnemis plorans isolate 18s ribosomal rna partial sequence internal transcribed spacer ribosomal rna and internal transcribed spacer complete sequence and 28s ribosomal rna partial sequence	175	1.44635e-36	0.9405	0	-		no IPS match
85730	gastrimargus marmoratus complete genome	87	7.08024e-29	0.8775	0	-		no IPS match
Sg_CNS_NA4Plus2462	gastrimargus musicus cytochrome oxidase subunit ii partial cds mitochondrial	99	1.81228e-12	0.9495	0	-		no IPS match
66929	gene for divergent antennapedia-class homeodomain protein	188	1.92558e-22	0.705	0	-		no IPS match
Sg_CNS_NA4Plus29158	gene for insulin related promoter region	949	1.06471e-47	0.68	0	-		TRANSMEMBRANE (PHOBIUS); CYTOPLASMIC_DOMAIN (PHOBIUS); NON_CYTOPLASMIC_DOMAIN (PHOBIUS); TMhelix (TMHMM)
Sg_CNS_NA4Plus16647	glyptapanteles flavicoxis clone bac complete sequence	445	1.20174e-23	0.908	0	-		SIGNAL_PEPTIDE_C_REGION (PHOBIUS); SIGNAL_PEPTIDE_N_REGION (PHOBIUS); SIGNAL_PEPTIDE_H_REGION (PHOBIUS); SIGNAL_PEPTIDE (PHOBIUS); NON_CYTOPLASMIC_DOMAIN (PHOBIUS)
Sg_CNS_NA4Plus33927	glyptonotus antarcticus clone gan01 microsatellite sequence	1538	1.1828e-11	0.9045	0	-		TRANSMEMBRANE (PHOBIUS); CYTOPLASMIC_DOMAIN (PHOBIUS); NON_CYTOPLASMIC_DOMAIN (PHOBIUS); SignalP-noTM (SIGNALP_EUK); TMhelix (TMHMM)
Sg_CNS_NA4Plus8486	gmfibh1galleria mellonella heavy-chain fibroin (fib-h) 5 partial cds	193	4.38043e-12	0.7175	0	-		no IPS match
Sg_CNS_NA4Plus30656	gomphocerinae jm-2004 internal transcribed spacer partial sequence ribosomal rna gene and internal transcribed spacer complete sequence and 28s ribosomal rna partial sequence	1071	0	0.971	0	-		no IPS match
8926	gomphocerus sibiricus tibetanus voucher m0829 18s ribosomal rna partial sequence	90	1.75762e-30	0.94	0	-		no IPS match
Sg_CNS_NA4Plus3110	graphocephala atropunctata isolate whga0900 tropomyosin 1 complete cds	124	7.58481e-19	0.801	0	-		no IPS match
Sg_CNS_NA4Plus9623	gryllus bimaculatus adipokinetic hormone receptor complete cds	210	3.70451e-07	0.91	0	-		SignalP-noTM (SIGNALP_EUK)
Sg_CNS_NA4Plus27335	gryllus bimaculatus amot mrna for complete cds	829	1.37187e-07	0.8471	0	-		no IPS match
Sg_CNS_NA4Plus944	gryllus bimaculatus gbcontig00001	431	8.9228e-13	0.8305	0	-		no IPS match
30507	gryllus bimaculatus gbcontig00118	162	9.51651e-13	0.7853	0	-		SIGNAL_PEPTIDE_H_REGION (PHOBIUS); NON_CYTOPLASMIC_DOMAIN (PHOBIUS); SIGNAL_PEPTIDE_C_REGION (PHOBIUS); SIGNAL_PEPTIDE_N_REGION (PHOBIUS); SIGNAL_PEPTIDE (PHOBIUS); SignalP-noTM (SIGNALP_GRAM_NEGATIVE); SignalP-TM (SIGNALP_GRAM_POSITIVE)
90995	gryllus bimaculatus gbcontig00263	298	1.94289e-12	0.85	0	-		SIGNAL_PEPTIDE_C_REGION (PHOBIUS); SIGNAL_PEPTIDE (PHOBIUS); SIGNAL_PEPTIDE_H_REGION (PHOBIUS); SIGNAL_PEPTIDE_N_REGION (PHOBIUS); NON_CYTOPLASMIC_DOMAIN (PHOBIUS); SignalP-noTM (SIGNALP_EUK); SignalP-noTM (SIGNALP_GRAM_NEGATIVE); SignalP-TM (SIGNALP_GRAM_POSITIVE)
Sg_CNS_NA4Plus16437	gryllus bimaculatus gbcontig00483	439	7.83959e-07	0.95	0	-		TRANSMEMBRANE (PHOBIUS); NON_CYTOPLASMIC_DOMAIN (PHOBIUS); CYTOPLASMIC_DOMAIN (PHOBIUS); TMhelix (TMHMM)
Sg_CNS_NA4Plus32404	gryllus bimaculatus gbcontig01288	1269	1.26279e-16	0.905	0	-		no IPS match
86122	gryllus bimaculatus gbcontig01449	192	1.73299e-10	0.85	0	-		TRANSMEMBRANE (PHOBIUS); CYTOPLASMIC_DOMAIN (PHOBIUS); NON_CYTOPLASMIC_DOMAIN (PHOBIUS); TMhelix (TMHMM)
Sg_CNS_NA4Plus15435	gryllus bimaculatus gbcontig01849	410	1.33006e-73	0.7285	0	-		NON_CYTOPLASMIC_DOMAIN (PHOBIUS); SIGNAL_PEPTIDE_C_REGION (PHOBIUS); SIGNAL_PEPTIDE_N_REGION (PHOBIUS); SIGNAL_PEPTIDE_H_REGION (PHOBIUS); SIGNAL_PEPTIDE (PHOBIUS); SignalP-TM (SIGNALP_GRAM_NEGATIVE); SignalP-noTM (SIGNALP_EUK); SignalP-TM (SIGNALP_GRAM_POSITIVE)
22628	gryllus bimaculatus gbcontig02926	152	1.48461e-22	0.84	0	-		no IPS match
Sg_CNS_NA4Plus29952	gryllus bimaculatus gbcontig03350	1010	4.81996e-08	0.95	0	-		TRANSMEMBRANE (PHOBIUS); CYTOPLASMIC_DOMAIN (PHOBIUS); NON_CYTOPLASMIC_DOMAIN (PHOBIUS); TMhelix (TMHMM)
Sg_CNS_NA4Plus1052	gryllus bimaculatus gbcontig03633	756	1.62643e-12	0.8	0	-		TRANSMEMBRANE (PHOBIUS); NON_CYTOPLASMIC_DOMAIN (PHOBIUS); TRANSMEMBRANE (PHOBIUS); CYTOPLASMIC_DOMAIN (PHOBIUS); NON_CYTOPLASMIC_DOMAIN (PHOBIUS); TMhelix (TMHMM)
Sg_CNS_NA4Plus18866	gryllus bimaculatus gbcontig03774	502	1.77413e-22	0.76	0	-		no IPS match
Sg_CNS_NA4Plus11403	gryllus bimaculatus gbcontig04285	259	4.15581e-14	0.8328	0	-		SignalP-noTM (SIGNALP_EUK)
Sg_CNS_NA4Plus1126	gryllus bimaculatus gbcontig04629	789	3.271e-15	0.8067	0	-		CYTOPLASMIC_DOMAIN (PHOBIUS); TRANSMEMBRANE (PHOBIUS); NON_CYTOPLASMIC_DOMAIN (PHOBIUS)
Sg_CNS_NA4Plus29810	gryllus bimaculatus gbcontig05815	998	3.20478e-29	0.82	0	-		no IPS match
101371	gryllus bimaculatus gbcontig09266	120	3.37196e-10	0.75	0	-		no IPS match
Sg_CNS_NA4Plus36825	gryllus bimaculatus gbcontig09333	3102	2.36736e-11	0.85	0	-		no IPS match
Sg_CNS_NA4Plus34791	gryllus bimaculatus gbcontig10171	1782	7.09561e-09	0.86	0	-		NON_CYTOPLASMIC_DOMAIN (PHOBIUS); CYTOPLASMIC_DOMAIN (PHOBIUS); TRANSMEMBRANE (PHOBIUS)
Sg_CNS_NA4Plus30625	gryllus bimaculatus gbcontig10507	1069	2.82749e-11	0.72	0	-		no IPS match
77157	gryllus bimaculatus gbcontig10931	2966	3.90617e-08	0.77	0	-		no IPS match
Sg_CNS_NA4Plus2050	gryllus bimaculatus gbcontig12460	2456	1.54096e-12	0.8654	0	-		CYTOPLASMIC_DOMAIN (PHOBIUS); TRANSMEMBRANE (PHOBIUS); NON_CYTOPLASMIC_DOMAIN (PHOBIUS); TMhelix (TMHMM)
83204	gryllus bimaculatus gbcontig12615	405	5.62887e-40	0.739	0	-		TRANSMEMBRANE (PHOBIUS); NON_CYTOPLASMIC_DOMAIN (PHOBIUS); NON_CYTOPLASMIC_DOMAIN (PHOBIUS); TRANSMEMBRANE (PHOBIUS); CYTOPLASMIC_DOMAIN (PHOBIUS); TMhelix (TMHMM); TMhelix (TMHMM)
29594	gryllus bimaculatus gbcontig15502	135	3.89063e-10	0.855	0	-		no IPS match
Sg_CNS_NA4Plus32138	gryllus bimaculatus gbcontig15566	1228	7.21534e-07	0.91	0	-		no IPS match
Sg_CNS_NA4Plus10031	gryllus bimaculatus gbcontig16029	219	5.06638e-12	0.81	0	-		no IPS match
13455	gryllus bimaculatus gbcontig17329	1054	2.29641e-18	0.94	0	-		NON_CYTOPLASMIC_DOMAIN (PHOBIUS); CYTOPLASMIC_DOMAIN (PHOBIUS); TRANSMEMBRANE (PHOBIUS); TMhelix (TMHMM)
Sg_CNS_NA4Plus2018	gryllus bimaculatus gbcontig18088	3073	1.47983e-07	0.8267	0	-		SIGNAL_PEPTIDE_C_REGION (PHOBIUS); SIGNAL_PEPTIDE_H_REGION (PHOBIUS); NON_CYTOPLASMIC_DOMAIN (PHOBIUS); SIGNAL_PEPTIDE (PHOBIUS); SIGNAL_PEPTIDE_N_REGION (PHOBIUS)
48194	gryllus bimaculatus gbcontig18619	75	1.06401e-12	0.815	0	-		no IPS match
28025	gryllus bimaculatus gbcontig18716	231	3.88535e-07	0.78	0	-		no IPS match
81129	gryllus bimaculatus gbcontig18812	241	3.13668e-21	0.865	0	-		no IPS match
Sg_CNS_NA4Plus30939	gryllus bimaculatus gbcontig19442	1096	1.50882e-08	0.7267	0	-		no IPS match
53649	gryllus bimaculatus gbcontig19884	171	1.51072e-10	0.805	0	-		no IPS match
33750	gryllus bimaculatus gbcontig19906	190	1.01043e-19	0.7567	0	-		no IPS match
Sg_CNS_NA4Plus14415	gryllus bimaculatus gbcontig20849	377	5.91977e-08	0.8913	0	-		no IPS match
14235	gryllus bimaculatus gbcontig21685	155	3.14059e-12	0.79	0	-		NON_CYTOPLASMIC_DOMAIN (PHOBIUS); SIGNAL_PEPTIDE_N_REGION (PHOBIUS); SIGNAL_PEPTIDE_H_REGION (PHOBIUS); SIGNAL_PEPTIDE (PHOBIUS); SIGNAL_PEPTIDE_C_REGION (PHOBIUS); SignalP-noTM (SIGNALP_EUK)
Sg_CNS_NA4Plus18010	gryllus bimaculatus gbcontig22399	479	2.19571e-08	0.78	0	-		no IPS match
Sg_CNS_NA4Plus37552	gryllus bimaculatus gbcontig22493	5565	1.58978e-22	0.906	0	-		CYTOPLASMIC_DOMAIN (PHOBIUS); TRANSMEMBRANE (PHOBIUS); NON_CYTOPLASMIC_DOMAIN (PHOBIUS); TMhelix (TMHMM)
44391	gryllus bimaculatus gbcontig22520	142	4.16027e-10	0.89	0	-		TMhelix (TMHMM)
Sg_CNS_NA4Plus23738	gryllus bimaculatus gbcontig22599	658	5.95142e-11	0.82	0	-		SIGNAL_PEPTIDE_C_REGION (PHOBIUS); SIGNAL_PEPTIDE (PHOBIUS); SIGNAL_PEPTIDE_N_REGION (PHOBIUS); SIGNAL_PEPTIDE_H_REGION (PHOBIUS); NON_CYTOPLASMIC_DOMAIN (PHOBIUS); SignalP-noTM (SIGNALP_EUK); SignalP-noTM (SIGNALP_GRAM_NEGATIVE); SignalP-TM (SIGNALP_GRAM_POSITIVE)
Sg_CNS_NA4Plus24067	gryllus bimaculatus gbcontig22901	670	1.73801e-11	0.7956	0	-		Coil (COILS)
Sg_CNS_NA4Plus36898	gryllus bimaculatus gbcontig23092	3188	1.63844e-32	0.8095	0	-		CYTOPLASMIC_DOMAIN (PHOBIUS); TRANSMEMBRANE (PHOBIUS); NON_CYTOPLASMIC_DOMAIN (PHOBIUS)
26528	gryllus bimaculatus gbcontig23859	161	2.22058e-14	0.84	0	-		no IPS match
Sg_CNS_NA4Plus10617	gryllus bimaculatus gbcontig25035	233	1.25852e-19	0.81	0	-		no IPS match
Sg_CNS_NA4Plus22732	gryllus bimaculatus gbcontig26005	619	2.9008e-08	0.8369	0	-		no IPS match
Sg_CNS_NA4Plus18351	gryllus bimaculatus gbcontig26179	488	5.26872e-10	0.8119	0	-		NON_CYTOPLASMIC_DOMAIN (PHOBIUS); TRANSMEMBRANE (PHOBIUS); CYTOPLASMIC_DOMAIN (PHOBIUS)
Sg_CNS_NA4Plus37078	gryllus bimaculatus gbcontig26357	3489	4.91412e-08	0.86	0	-		NON_CYTOPLASMIC_DOMAIN (PHOBIUS); TRANSMEMBRANE (PHOBIUS); CYTOPLASMIC_DOMAIN (PHOBIUS); TMhelix (TMHMM)
52090	gryllus bimaculatus gbcontig28056	858	6.07003e-12	0.765	0	-		no IPS match
Sg_CNS_NA4Plus186	gryllus bimaculatus gbcontig28115	564	2.79419e-14	0.7	0	-		TRANSMEMBRANE (PHOBIUS); CYTOPLASMIC_DOMAIN (PHOBIUS); TRANSMEMBRANE (PHOBIUS); NON_CYTOPLASMIC_DOMAIN (PHOBIUS); CYTOPLASMIC_DOMAIN (PHOBIUS); TRANSMEMBRANE (PHOBIUS); NON_CYTOPLASMIC_DOMAIN (PHOBIUS); TMhelix (TMHMM)
Sg_CNS_NA4Plus37294	gryllus bimaculatus gbcontig28174	4040	4.58539e-09	0.9233	0	-		SignalP-TM (SIGNALP_GRAM_POSITIVE)
78687	gryllus bimaculatus gbcontig28200	191	6.01044e-10	0.87	0	-		no IPS match
31667	gryllus bimaculatus gbcontig28204	103	1.03157e-15	0.8035	0	-		no IPS match
40622	gryllus bimaculatus gbcontig28697	154	3.7944e-11	0.8067	0	-		no IPS match
86725	gryllus bimaculatus gbcontig28881	307	1.6494e-13	0.7415	0	-		no IPS match
Sg_CNS_NA4Plus18159	gryllus bimaculatus gbcontig29184	483	1.94175e-15	0.8265	0	-		no IPS match
Sg_CNS_NA4Plus350	gryllus bimaculatus gbcontig29710	1054	1.54708e-14	0.6933	0	-		NON_CYTOPLASMIC_DOMAIN (PHOBIUS); CYTOPLASMIC_DOMAIN (PHOBIUS); TRANSMEMBRANE (PHOBIUS)
82243	gryllus bimaculatus gbcontig30189	251	1.59568e-12	0.8	0	-		SIGNAL_PEPTIDE_C_REGION (PHOBIUS); CYTOPLASMIC_DOMAIN (PHOBIUS); NON_CYTOPLASMIC_DOMAIN (PHOBIUS); SIGNAL_PEPTIDE (PHOBIUS); SIGNAL_PEPTIDE_H_REGION (PHOBIUS); SIGNAL_PEPTIDE_N_REGION (PHOBIUS); TRANSMEMBRANE (PHOBIUS); TMhelix (TMHMM)
Sg_CNS_NA4Plus18624	gryllus bimaculatus gbcontig30452	495	1.25716e-30	0.754	0	-		no IPS match
Sg_CNS_NA4Plus74	gryllus bimaculatus gbcontig30509	125	2.49517e-31	0.8438	0	-		no IPS match
Sg_CNS_NA4Plus939	gryllus bimaculatus gbcontig30919	466	7.94252e-14	0.8	0	-		no IPS match
Sg_CNS_NA4Plus29338	gryllus bimaculatus gbcontig31121	963	1.60107e-07	0.81	1	F:nucleotide binding		IPR012677 (G3DSA:3.30.70.GENE3D); SSF54928 (SUPERFAMILY)
53238	gryllus bimaculatus gbcontig31513	148	4.3914e-10	0.87	0	-		no IPS match
32212	gryllus bimaculatus gbcontig31584	161	5.22336e-16	0.875	0	-		SIGNAL_PEPTIDE (PHOBIUS); SIGNAL_PEPTIDE_N_REGION (PHOBIUS); SIGNAL_PEPTIDE_H_REGION (PHOBIUS); NON_CYTOPLASMIC_DOMAIN (PHOBIUS); SIGNAL_PEPTIDE_C_REGION (PHOBIUS); SignalP-noTM (SIGNALP_EUK)
83197	gryllus bimaculatus gbcontig31768	115	2.60695e-11	0.81	0	-		SignalP-TM (SIGNALP_GRAM_POSITIVE)
33739	gryllus bimaculatus gbcontig31786	125	1.3256e-15	0.7918	0	-		no IPS match
Sg_CNS_NA4Plus843	gryllus bimaculatus gbcontig31790	200	5.2135e-24	0.7685	1	F:RNA binding		IPR002004 (SUPERFAMILY)
Sg_CNS_NA4Plus19359	gryllus bimaculatus gbcontig31833	515	7.24973e-53	0.777	2	C:troponin complex; P:regulation of muscle contraction		Coil (COILS); Coil (COILS); PTHR11521:SF1 (PANTHER); IPR027707 (PANTHER)
Sg_CNS_NA4Plus2455	haplotropis brunneriana 18s ribosomal rna partial sequence	97	7.97137e-36	0.95	0	-		no IPS match
Sg_CNS_NA4Plus3605	haplotropis brunneriana 18s ribosomal rna partial sequence	141	1.09759e-36	0.93	0	-		CYTOPLASMIC_DOMAIN (PHOBIUS); NON_CYTOPLASMIC_DOMAIN (PHOBIUS); TRANSMEMBRANE (PHOBIUS); TMhelix (TMHMM)
Sg_CNS_NA4Plus4168	haplotropis brunneriana 18s ribosomal rna partial sequence	151	1.19911e-55	0.921	0	-		no IPS match
Sg_CNS_NA4Plus4829	haplotropis brunneriana 18s ribosomal rna partial sequence	157	3.59775e-56	0.911	0	-		no IPS match
19905	harpactocrates globifer anonymous locus qgl21 genomic sequence	167	2.6517e-07	0.75	0	-		no IPS match
Sg_CNS_NA4Plus30612	Heliconius erato hypothetical protein and Wnt-4a-like protein genes, complete cds, complete sequence	1068	7.09296e-19	0.77	0	-		CYTOPLASMIC_DOMAIN (PHOBIUS); NON_CYTOPLASMIC_DOMAIN (PHOBIUS); TRANSMEMBRANE (PHOBIUS); TMhelix (TMHMM)
40359	heliconius melpomene cythera ribosomal protein l18a complete cds	154	1.98175e-08	0.85	0	-		CYTOPLASMIC_DOMAIN (PHOBIUS); TRANSMEMBRANE (PHOBIUS); NON_CYTOPLASMIC_DOMAIN (PHOBIUS); TMhelix (TMHMM)
6668	helicoverpa armigera pupae dna	159	8.70416e-07	0.73	0	-		IPR000477 (PROSITE_PROFILES)
60796	helicoverpa armigera pupae dna	631	1.86662e-29	0.73	0	-		TMhelix (TMHMM)
Sg_CNS_NA4Plus21853	helicoverpa armigera pupae dna	587	9.56904e-08	0.7625	0	-		no IPS match
Sg_CNS_NA4Plus35830	helicoverpa armigera pupae dna	2226	2.21832e-16	0.752	0	-		no IPS match
Sg_CNS_NA4Plus4128	hemideina ricta clone hr34 microsatellite sequence	151	7.09987e-08	0.9185	0	-		no IPS match
11907	hesperotettix viridis clone ca2-g8-c10 microsatellite sequence	316	2.54462e-11	0.69	0	-		no IPS match
89058	hesperotettix viridis viridis 18s ribosomal rna partial sequence	158	6.20755e-34	0.948	0	-		no IPS match
45700	hexagenia limbata voucher sh2 domain binding protein partial cds	123	8.18446e-12	0.8625	0	-		no IPS match
Sg_CNS_NA4Plus11900	hyalesthes obsoleta microsatellite 156 sequence	280	1.06881e-21	0.9485	0	-		NON_CYTOPLASMIC_DOMAIN (PHOBIUS); SIGNAL_PEPTIDE_N_REGION (PHOBIUS); SIGNAL_PEPTIDE (PHOBIUS); SIGNAL_PEPTIDE_H_REGION (PHOBIUS); SIGNAL_PEPTIDE_C_REGION (PHOBIUS); TMhelix (TMHMM)
19549	ischnomela or614 28s ribosomal rna partial sequence	110	4.19457e-21	0.94	0	-		no IPS match
Sg_CNS_NA4Plus7998	isostasius jmh-2010 28s ribosomal rna partial sequence	187	9.24864e-08	0.941	0	-		no IPS match
26910	ixodes scapularis bac isg1- complete sequence	94	1.88262e-11	0.7733	0	-		no IPS match
Sg_CNS_NA4Plus31101	ixodes scapularis bac isg1- complete sequence	1113	1.33723e-34	0.7	0	-		no IPS match
Sg_CNS_NA4Plus37032	ixodes scapularis cement mrna	3388	4.38746e-08	0.83	0	-		SIGNAL_PEPTIDE_C_REGION (PHOBIUS); SIGNAL_PEPTIDE (PHOBIUS); SIGNAL_PEPTIDE_N_REGION (PHOBIUS); NON_CYTOPLASMIC_DOMAIN (PHOBIUS); SIGNAL_PEPTIDE_H_REGION (PHOBIUS)
Sg_CNS_NA4Plus10665	ixodes scapularis phosphorylase kinase gamma mrna	234	1.20226e-07	0.8867	0	-		no IPS match
Sg_CNS_NA4Plus1078	ixodes scapularis secreted salivary gland mrna	508	3.04298e-13	0.739	0	-		SIGNAL_PEPTIDE (PHOBIUS); NON_CYTOPLASMIC_DOMAIN (PHOBIUS); SIGNAL_PEPTIDE_N_REGION (PHOBIUS); SIGNAL_PEPTIDE_C_REGION (PHOBIUS); SIGNAL_PEPTIDE_H_REGION (PHOBIUS)
Sg_CNS_NA4Plus25004	ixodes scapularis secreted salivary gland mrna	710	1.0911e-20	0.744	0	-		SIGNAL_PEPTIDE (PHOBIUS); SIGNAL_PEPTIDE_C_REGION (PHOBIUS); SIGNAL_PEPTIDE_H_REGION (PHOBIUS); SIGNAL_PEPTIDE_N_REGION (PHOBIUS); NON_CYTOPLASMIC_DOMAIN (PHOBIUS); SignalP-noTM (SIGNALP_GRAM_NEGATIVE); SignalP-noTM (SIGNALP_EUK); TMhelix (TMHMM); TMhelix (TMHMM); TMhelix (TMHMM)
21075	kosciuscola cognatus isolate k_c_mr_1918_m_1_35 cytochrome c oxidase subunit ii partial cds mitochondrial	281	1.30739e-20	0.987	0	-		no IPS match
Sg_CNS_NA4Plus29373	kosciuscola tristis microsatellite ktr29 sequence	966	4.91357e-14	0.7567	0	-		no IPS match
Sg_CNS_NA4Plus29794	kosciuscola tristis microsatellite ktr58 sequence	997	3.42121e-16	0.79	0	-		SIGNAL_PEPTIDE_C_REGION (PHOBIUS); SIGNAL_PEPTIDE_N_REGION (PHOBIUS); SIGNAL_PEPTIDE_H_REGION (PHOBIUS); NON_CYTOPLASMIC_DOMAIN (PHOBIUS); SIGNAL_PEPTIDE (PHOBIUS); TMhelix (TMHMM)
88026	kosciuscola tristis microsatellite ktr76 sequence	179	1.5904e-10	0.73	0	-		no IPS match
90556	kosciuscola usitatus isolate k_us_kr_1749_m_1_85 cytochrome c oxidase subunit ii partial cds mitochondrial	81	1.29834e-18	0.8685	0	-		no IPS match
Sg_CNS_NA4Plus16210	latrodectus hesperus clone 16d22 major ampullate spidroin 1 complete cds	433	6.4268e-21	0.81	0	-		no IPS match
14684	latrodectus hesperus clone 46b18 major ampullate spidroin 2 complete cds	479	2.20031e-52	0.68	0	-		no IPS match
28057	lepeophtheirus salmonis pacific form clone lsal-evj-547-299 interleukin enhancer-binding factor 2 homolog complete cds	167	3.44914e-12	0.7743	0	-		SIGNAL_PEPTIDE_N_REGION (PHOBIUS); SIGNAL_PEPTIDE (PHOBIUS); SIGNAL_PEPTIDE_H_REGION (PHOBIUS); SIGNAL_PEPTIDE_C_REGION (PHOBIUS); NON_CYTOPLASMIC_DOMAIN (PHOBIUS); SignalP-TM (SIGNALP_GRAM_POSITIVE)
Sg_CNS_NA4Plus23734	leptinotarsa decemlineata transposon mild- complete sequence	657	4.87737e-12	0.76	0	-		no IPS match
Sg_CNS_NA4Plus10780	lethocerus indicus mrna for troponin isoform 3 ( gene) isolated from muscle	238	8.8231e-16	0.8321	0	-		SIGNAL_PEPTIDE_N_REGION (PHOBIUS); NON_CYTOPLASMIC_DOMAIN (PHOBIUS); SIGNAL_PEPTIDE (PHOBIUS); SIGNAL_PEPTIDE_C_REGION (PHOBIUS); SIGNAL_PEPTIDE_H_REGION (PHOBIUS); SignalP-noTM (SIGNALP_EUK); TMhelix (TMHMM)
Sg_CNS_NA4Plus4054	libellula quadrimaculata 28s ribosomal rna partial sequence	150	4.41727e-42	0.9645	0	-		no IPS match
Sg_CNS_NA4Plus35023	limnoria chilensis clone lchi1 microsatellite sequence	1871	2.79032e-20	0.9175	0	-		TRANSMEMBRANE (PHOBIUS); CYTOPLASMIC_DOMAIN (PHOBIUS); NON_CYTOPLASMIC_DOMAIN (PHOBIUS); TMhelix (TMHMM)
89112	liposcelis entomophila strain l5c 18s small subunit ribosomal rna partial sequence	168	1.29586e-17	0.9515	0	-		no IPS match
Sg_CNS_NA4Plus25261	lithurgus chrysurus elongation factor-1 alpha partial cds	721	4.13616e-07	0.795	0	-		TMhelix (TMHMM)
Sg_CNS_NA4Plus36845	litopenaeus vannamei clone gi096 kpi2 complete cds	3127	1.03446e-09	0.9565	0	-		no IPS match
Sg_CNS_NA4Plus13269	lmiapoliablocusta migratoria apolipophorin-iii complete cds	334	1.92872e-13	0.74	0	-		no IPS match
Sg_CNS_NA4Plus234	lmijuvprolocusta migratoria juvenile hormone-induced protein mrna	875	8.58941e-17	0.71	0	-		G3DSA:3.30.60.30 (GENE3D); SIGNAL_PEPTIDE_N_REGION (PHOBIUS); NON_CYTOPLASMIC_DOMAIN (PHOBIUS); SIGNAL_PEPTIDE_H_REGION (PHOBIUS); SIGNAL_PEPTIDE (PHOBIUS); SIGNAL_PEPTIDE_C_REGION (PHOBIUS); TMhelix (TMHMM)
Sg_CNS_NA4Plus15451	lmivitaalocusta migratoria vitellogenin a 5 end	410	5.66554e-34	0.8167	0	-		no IPS match
Sg_CNS_NA4Plus32125	lmu41373locusta migratoria juvenile hormone-regulated partial cds	1227	1.21503e-16	0.7992	0	-		TRANSMEMBRANE (PHOBIUS); NON_CYTOPLASMIC_DOMAIN (PHOBIUS); CYTOPLASMIC_DOMAIN (PHOBIUS); CYTOPLASMIC_DOMAIN (PHOBIUS); TRANSMEMBRANE (PHOBIUS); TMhelix (TMHMM); TMhelix (TMHMM)
104137	lmu74469locusta migratoria juvenile hormone binding protein complete cds	143	6.22606e-27	0.9	0	-		IPR008922 (G3DSA:1.10.1280.GENE3D); IPR008922 (SUPERFAMILY)
40171	lo1 mrna	85	2.22882e-22	0.812	0	-		no IPS match
Sg_CNS_NA4Plus1218	lo2 mrna	811	2.7668e-73	0.99	0	-		no IPS match
Sg_CNS_NA4Plus12526	locusta migratoria 28s ribosomal rna partial sequence	305	4.35786e-97	0.981	0	-		no IPS match
Sg_CNS_NA4Plus9758	locusta migratoria 28s ribosomal rna partial sequence	213	8.804e-66	0.971	0	-		no IPS match
Sg_CNS_NA4Plus15730	locusta migratoria angiotensin converting enzyme partial cds	419	6.62579e-08	0.91	0	-		no IPS match
Sg_CNS_NA4Plus37598	locusta migratoria clone lm2-b microsatellite sequence	6542	3.6116e-25	0.912	0	-		SignalP-noTM (SIGNALP_EUK)
75318	locusta migratoria clone lm2-delta microsatellite sequence	172	5.28307e-10	0.86	0	-		no IPS match
Sg_CNS_NA4Plus16714	locusta migratoria clone lmt-137 microsatellite sequence	447	4.19878e-17	0.9935	0	-		no IPS match
Sg_CNS_NA4Plus9666	locusta migratoria ef1alpha mrna for elongation factor 1 complete cds	211	8.16028e-41	0.816	0	-		TRANSMEMBRANE (PHOBIUS); NON_CYTOPLASMIC_DOMAIN (PHOBIUS); CYTOPLASMIC_DOMAIN (PHOBIUS); TMhelix (TMHMM)
Sg_CNS_NA4Plus12146	locusta migratoria elongation factor-1 alpha complete cds	290	6.11373e-76	0.8329	0	-		no IPS match
Sg_CNS_NA4Plus16648	locusta migratoria endoplasmin complete cds	445	1.45581e-54	0.9295	0	-		NON_CYTOPLASMIC_DOMAIN (PHOBIUS); TRANSMEMBRANE (PHOBIUS); CYTOPLASMIC_DOMAIN (PHOBIUS); TMhelix (TMHMM)
101193	locusta migratoria endothelin-converting enzyme complete cds	300	8.32421e-11	0.885	0	-		no IPS match
Sg_CNS_NA4Plus36828	locusta migratoria er protein gp78 (gp78-2) complete cds	3103	1.14639e-46	0.8995	0	-		no IPS match
101752	locusta migratoria gastric caeca sugar transporter partial cds	480	1.22186e-17	0.84	0	-		NON_CYTOPLASMIC_DOMAIN (PHOBIUS); CYTOPLASMIC_DOMAIN (PHOBIUS); TRANSMEMBRANE (PHOBIUS); TMhelix (TMHMM)
33395	locusta migratoria glucosyl glucuronosyl transferases complete cds	150	2.02867e-14	0.83	0	-		no IPS match
Sg_CNS_NA4Plus15826	locusta migratoria glutathione s-transferase sigma 6 complete cds	421	5.40416e-15	0.81	0	-		no IPS match
Sg_CNS_NA4Plus293	locusta migratoria glutathione s-transferase theta 1 complete cds	885	1.20353e-08	0.87	0	-		no IPS match
79872	locusta migratoria glycogen synthase complete cds	123	1.48678e-08	0.8233	0	-		no IPS match
108496	locusta migratoria heat shock protein 90 complete cds	210	2.20066e-22	0.7267	0	-		no IPS match
Sg_CNS_NA4Plus277	locusta migratoria heat shock protein complete cds	1035	0	0.87	0	-		no IPS match
Sg_CNS_NA4Plus14920	locusta migratoria hexamerin-like protein 1 complete cds	394	7.08394e-20	0.75	0	-		NON_CYTOPLASMIC_DOMAIN (PHOBIUS); TRANSMEMBRANE (PHOBIUS); CYTOPLASMIC_DOMAIN (PHOBIUS); TMhelix (TMHMM)
Sg_CNS_NA4Plus76	locusta migratoria hexamerin-like protein 2 complete cds	133	2.08508e-45	0.925	0	-		no IPS match
Sg_CNS_NA4Plus7159	locusta migratoria hexamerin-like protein 3 partial cds	178	3.9484e-31	0.865	0	-		no IPS match
Sg_CNS_NA4Plus14287	locusta migratoria hexokinase complete cds	373	1.6765e-90	0.9405	0	-		NON_CYTOPLASMIC_DOMAIN (PHOBIUS); CYTOPLASMIC_DOMAIN (PHOBIUS); TRANSMEMBRANE (PHOBIUS); TMhelix (TMHMM)
Sg_CNS_NA4Plus11622	locusta migratoria hsp70 family member partial cds	268	2.89632e-54	0.93	0	-		no IPS match
88214	locusta migratoria isolate i-2 csp partial cds	97	5.29555e-25	0.893	0	-		no IPS match
Sg_CNS_NA4Plus8033	locusta migratoria isolate i-3 csp partial cds	187	4.78246e-43	0.8925	0	-		IPR005055 (G3DSA:1.10.2080.GENE3D); PTHR11257:SF4 (PANTHER); IPR005055 (PANTHER); NON_CYTOPLASMIC_DOMAIN (PHOBIUS); SIGNAL_PEPTIDE (PHOBIUS); SIGNAL_PEPTIDE_H_REGION (PHOBIUS); SIGNAL_PEPTIDE_N_REGION (PHOBIUS); SIGNAL_PEPTIDE_C_REGION (PHOBIUS); SignalP-noTM (SIGNALP_EUK); SignalP-TM (SIGNALP_GRAM_POSITIVE); TMhelix (TMHMM)
88199	locusta migratoria isolate ii-8 csp partial cds	185	9.78043e-20	0.8175	0	-		SIGNAL_PEPTIDE_C_REGION (PHOBIUS); SIGNAL_PEPTIDE (PHOBIUS); SIGNAL_PEPTIDE_H_REGION (PHOBIUS); NON_CYTOPLASMIC_DOMAIN (PHOBIUS); SIGNAL_PEPTIDE_N_REGION (PHOBIUS); SignalP-noTM (SIGNALP_EUK); TMhelix (TMHMM)
Sg_CNS_NA4Plus36742	locusta migratoria manilensis acetylcholinesterase-1 precursor complete cds	2985	3.43136e-09	0.7935	0	-		no IPS match
Sg_CNS_NA4Plus26314	locusta migratoria manilensis carboxylesterase-like protein partial cds	774	2.03094e-11	0.71	0	-		SignalP-noTM (SIGNALP_EUK)
Sg_CNS_NA4Plus34345	locusta migratoria manilensis fem-1b mrna for fem-1 homolog b-like complete cds	1646	6.0846e-155	0.928	0	-		TRANSMEMBRANE (PHOBIUS); CYTOPLASMIC_DOMAIN (PHOBIUS); NON_CYTOPLASMIC_DOMAIN (PHOBIUS); TMhelix (TMHMM)
Sg_CNS_NA4Plus16546	locusta migratoria manilensis fem-1c mrna for fem-1 homolog c-like complete cds	442	1.44258e-92	0.95	0	-		no IPS match
Sg_CNS_NA4Plus22717	locusta migratoria manilensis microsatellite locus c19	619	6.79571e-10	0.68	0	-		CYTOPLASMIC_DOMAIN (PHOBIUS); NON_CYTOPLASMIC_DOMAIN (PHOBIUS); TRANSMEMBRANE (PHOBIUS)
99427	locusta migratoria manilensis microsatellite locus c26	386	7.40936e-70	0.755	0	-		no IPS match
Sg_CNS_NA4Plus21079	locusta migratoria manilensis microsatellite locus c35	564	3.63448e-19	0.755	0	-		no IPS match
76458	locusta migratoria manilensis microsatellite locus c67	699	4.88294e-69	0.83	0	-		no IPS match
Sg_CNS_NA4Plus21139	locusta migratoria manilensis microsatellite locus c76	566	6.62173e-16	0.9169	0	-		no IPS match
84384	locusta migratoria manilensis mitochondrial f1-atp synthase alpha subunit complete cds nuclear gene for mitochondrial product	146	4.31055e-29	0.89	0	-		no IPS match
Sg_CNS_NA4Plus4332	locusta migratoria manilensis odorant-binding protein 2c partial cds	153	3.66795e-30	0.92	0	-		SIGNAL_PEPTIDE (PHOBIUS); SIGNAL_PEPTIDE_N_REGION (PHOBIUS); SIGNAL_PEPTIDE_C_REGION (PHOBIUS); SIGNAL_PEPTIDE_H_REGION (PHOBIUS); NON_CYTOPLASMIC_DOMAIN (PHOBIUS)
Sg_CNS_NA4Plus6741	locusta migratoria manilensis pt mrna for lm- complete cds	173	6.89708e-09	0.87	0	-		no IPS match
Sg_CNS_NA4Plus817	locusta migratoria manilensis soluble trehalase complete cds	178	1.92304e-22	0.85	0	-		no IPS match
47913	locusta migratoria manilensis trehalose-6-phosphate synthase complete cds	99	4.98405e-13	0.94	0	-		no IPS match
43690	locusta migratoria manilensis ubiquinol-cytochrome c reductase complete cds	82	1.72398e-23	0.91	0	-		CYTOPLASMIC_DOMAIN (PHOBIUS); TRANSMEMBRANE (PHOBIUS); NON_CYTOPLASMIC_DOMAIN (PHOBIUS); TMhelix (TMHMM)
Sg_CNS_NA4Plus25554	locusta migratoria manilensis vacuolar atpase subunit h complete cds	735	1.79845e-43	0.7715	0	-		NON_CYTOPLASMIC_DOMAIN (PHOBIUS); TRANSMEMBRANE (PHOBIUS); CYTOPLASMIC_DOMAIN (PHOBIUS)
69967	locusta migratoria microsatellite flanking region (scnpc76 locus) haplotype dlb	173	4.36803e-11	0.7345	0	-		no IPS match
Sg_CNS_NA4Plus3754	locusta migratoria microsatellite flanking region (scnpc76 locus) haplotype f00001	145	6.7098e-08	0.7213	0	-		no IPS match
Sg_CNS_NA4Plus698	locusta migratoria microsatellite flanking region (scnpc76 locus) haplotype f00102	3530	2.21006e-12	0.6867	0	-		CYTOPLASMIC_DOMAIN (PHOBIUS); TRANSMEMBRANE (PHOBIUS); NON_CYTOPLASMIC_DOMAIN (PHOBIUS); TMhelix (TMHMM)
67286	locusta migratoria microsatellite flanking region (scnpc76 locus) haplotype hnld02	152	1.58653e-09	0.7335	0	-		no IPS match
Sg_CNS_NA4Plus30357	locusta migratoria microsatellite flanking region (scnpc76 locus) haplotype hnlk02	1045	1.17432e-09	0.7478	0	-		no IPS match
69775	locusta migratoria microsatellite flanking region (scnpc76 locus) haplotype js5lh1	145	5.56171e-15	0.738	0	-		no IPS match
95362	locusta migratoria microsatellite flanking region (scnpc76 locus) haplotype l00001	163	7.37492e-08	0.7175	0	-		no IPS match
69308	locusta migratoria microsatellite flanking region (scnpc76 locus) haplotype lnhl02	180	2.37664e-08	0.69	0	-		no IPS match
95101	locusta migratoria microsatellite flanking region (scnpc76 locus) haplotype yld	156	1.34644e-10	0.723	0	-		no IPS match
Sg_CNS_NA4Plus3785	locusta migratoria migratorioides mrna for pacifastin-related serine protease inhibitor precursor	145	8.16699e-26	0.832	0	-		no IPS match
Sg_CNS_NA4Plus6932	locusta migratoria mitochondrial voltage-dependent anion channel complete cds nuclear gene for mitochondrial product	175	5.73786e-29	0.85	0	-		CYTOPLASMIC_DOMAIN (PHOBIUS); TRANSMEMBRANE (PHOBIUS); NON_CYTOPLASMIC_DOMAIN (PHOBIUS); TMhelix (TMHMM)
Sg_CNS_NA4Plus19832	locusta migratoria mrna for apolipophorin precursor	528	4.3988e-138	0.85	0	-		no IPS match
88181	locusta migratoria mrna for chemosensory protein (os-d2 gene)	159	1.29067e-23	0.8465	0	-		IPR005055 (PFAM); IPR005055 (G3DSA:1.10.2080.GENE3D); SIGNAL_PEPTIDE (PHOBIUS); SIGNAL_PEPTIDE_N_REGION (PHOBIUS); SIGNAL_PEPTIDE_C_REGION (PHOBIUS); NON_CYTOPLASMIC_DOMAIN (PHOBIUS); SIGNAL_PEPTIDE_H_REGION (PHOBIUS); SignalP-TM (SIGNALP_EUK); SignalP-TM (SIGNALP_GRAM_POSITIVE); SignalP-TM (SIGNALP_GRAM_NEGATIVE); IPR005055 (SUPERFAMILY); TMhelix (TMHMM)
Sg_CNS_NA4Plus13157	locusta migratoria mrna for chemosensory protein (os-d3 gene)	328	9.18895e-43	0.8605	0	-		no IPS match
Sg_CNS_NA4Plus1958	locusta migratoria mrna for chemosensory protein (os-d3 gene)	2287	2.14951e-10	0.9094	0	-		no IPS match
Sg_CNS_NA4Plus9476	locusta migratoria mrna for chemosensory protein (os-d5 gene)	207	3.64101e-07	0.788	0	-		no IPS match
Sg_CNS_NA4Plus31440	locusta migratoria mrna for lipophorin receptor	1149	0	0.89	0	-		TRANSMEMBRANE (PHOBIUS); NON_CYTOPLASMIC_DOMAIN (PHOBIUS); CYTOPLASMIC_DOMAIN (PHOBIUS); TMhelix (TMHMM)
Sg_CNS_NA4Plus2371	locusta migratoria nuclear receptor rxr-l complete cds	5244	0	0.75	0	-		no IPS match
Sg_CNS_NA4Plus24703	locusta migratoria obp5 protein complete cds	697	4.54999e-19	0.95	0	-		no IPS match
Sg_CNS_NA4Plus7630	locusta migratoria odorant-binding protein 5 complete cds	183	7.91738e-34	0.88	0	-		no IPS match
Sg_CNS_NA4Plus3964	Locusta migratoria partial mRNA for hypothetical protein (ORF8), clone lmigEST8	149	1.43283e-16	0.785	0	-		no IPS match
34001	locusta migratoria phosphoglucomutase complete cds	116	6.62687e-19	0.96	0	-		no IPS match
56380	locusta migratoria phosphoserine phosphatase complete cds	133	1.02242e-23	0.93	0	-		no IPS match
34042	locusta migratoria pro-phenoloxidase 1 complete cds	81	3.26302e-07	0.77	0	-		no IPS match
Sg_CNS_NA4Plus31423	locusta migratoria pro-phenoloxidase 2 complete cds	1146	1.06463e-10	0.94	0	-		no IPS match
37924	locusta migratoria retrotransposon complete sequence	1709	1.95053e-72	0.8495	0	-		TRANSMEMBRANE (PHOBIUS); NON_CYTOPLASMIC_DOMAIN (PHOBIUS); CYTOPLASMIC_DOMAIN (PHOBIUS); TMhelix (TMHMM)
Sg_CNS_NA4Plus6961	locusta migratoria translation elongation factor-1 gamma complete cds	175	1.64392e-29	0.815	0	-		no IPS match
Sg_CNS_NA4Plus8833	locusta migratoria v-atpase subunit d complete cds	197	6.11267e-10	0.9145	0	-		NON_CYTOPLASMIC_DOMAIN (PHOBIUS); SIGNAL_PEPTIDE_N_REGION (PHOBIUS); SIGNAL_PEPTIDE_C_REGION (PHOBIUS); SIGNAL_PEPTIDE (PHOBIUS); SIGNAL_PEPTIDE_H_REGION (PHOBIUS); SignalP-noTM (SIGNALP_EUK)
Sg_CNS_NA4Plus176	loxosceles arizonica clone 1 sphingomyelinase d - like protein exon 1 and partial cds	6904	2.913e-109	0.779	0	-		no IPS match
Sg_CNS_NA4Plus26857	lychas mucronatus venom protein ktx6 complete cds	801	1.16438e-14	0.6922	0	-		no IPS match
40285	lysiphlebus testaceipes ribosomal protein l12 variant 1 complete cds	146	8.89255e-19	0.8085	0	-		no IPS match
Sg_CNS_NA4Plus3222	lysiphlebus testaceipes ribosomal protein s27a complete cds	129	1.51684e-27	0.81	0	-		no IPS match
Sg_CNS_NA4Plus10840	macrobrachium rosenbergii clock complete cds	239	8.86656e-16	0.7065	0	-		no IPS match
89089	macrosteles quadripunctulatus 18s ribosomal rna partial sequence	85	8.30603e-28	0.938	0	-		no IPS match
Sg_CNS_NA4Plus32078	macrotermes michaelseni microsatellite sequence te2	1220	1.13129e-10	0.73	0	-		no IPS match
Sg_CNS_NA4Plus2376	macrotermes michaelseni microsatellite sequence te6	5478	9.23186e-07	0.76	0	-		TRANSMEMBRANE (PHOBIUS); NON_CYTOPLASMIC_DOMAIN (PHOBIUS); CYTOPLASMIC_DOMAIN (PHOBIUS); TMhelix (TMHMM)
89074	maculiparia rotundata 18s ribosomal rna partial sequence	154	3.79105e-30	0.97	0	-		no IPS match
Sg_CNS_NA4Plus29998	manduca sexta clone bb-iml-1 iml1 complete cds	1013	4.46334e-08	0.7	0	-		no IPS match
43450	manduca sexta ribosomal protein s25 complete cds	279	9.32676e-29	0.841	0	-		no IPS match
Sg_CNS_NA4Plus36220	mayetiola hordei clone d1 microsatellite sequence	2473	6.55288e-11	0.9495	0	-		NON_CYTOPLASMIC_DOMAIN (PHOBIUS); TRANSMEMBRANE (PHOBIUS); CYTOPLASMIC_DOMAIN (PHOBIUS); TMhelix (TMHMM)
Sg_CNS_NA4Plus8534	megachile rotundata 26s proteasome non-atpase regulatory subunit 13-like mrna	193	3.35469e-07	0.8633	0	-		no IPS match
40953	megachile rotundata 40s ribosomal protein s13-like mrna	101	1.79719e-12	0.8411	0	-		no IPS match
53373	megachile rotundata 60s ribosomal protein l10a-like mrna	189	1.14551e-12	0.821	1	F:RNA binding		IPR016094 (G3DSA:3.30.190.GENE3D)
53185	megachile rotundata 60s ribosomal protein l21-like mrna	82	9.54347e-08	0.78	0	-		no IPS match
Sg_CNS_NA4Plus2497	megachile rotundata 60s ribosomal protein l27a-like mrna	101	8.50987e-17	0.803	0	-		no IPS match
40510	megachile rotundata 60s ribosomal protein l27-like mrna	114	9.10281e-11	0.87	0	-		no IPS match
40639	megachile rotundata 60s ribosomal protein l37a-like mrna	96	1.59602e-12	0.824	0	-		no IPS match
Sg_CNS_NA4Plus36128	megachile rotundata collagen alpha-1 chain-like mrna	2406	2.08137e-23	0.7335	0	-		no IPS match
81230	megachile rotundata dystrobrevin beta-like mrna	159	4.8151e-10	0.855	0	-		no IPS match
93166	megachile rotundata e3 ubiquitin-protein ligase listerin-like mrna	630	3.37224e-07	0.84	0	-		NON_CYTOPLASMIC_DOMAIN (PHOBIUS); CYTOPLASMIC_DOMAIN (PHOBIUS); TRANSMEMBRANE (PHOBIUS); TMhelix (TMHMM)
101624	megachile rotundata exportin-1-like mrna	138	4.88054e-09	0.87	0	-		no IPS match
49150	megachile rotundata histone-lysine n-methyltransferase setmar-like mrna	155	3.82602e-11	0.738	0	-		no IPS match
Sg_CNS_NA4Plus31134	megachile rotundata histone-lysine n-methyltransferase setmar-like mrna	1115	6.00572e-07	0.71	0	-		no IPS match
24885	megachile rotundata histone-lysine n-methyltransferase setmar-like partial mrna	181	2.91518e-07	0.78	0	-		no IPS match
Sg_CNS_NA4Plus16189	megachile rotundata histone-lysine n-methyltransferase setmar-like partial mrna	432	5.26215e-22	0.7	0	-		no IPS match
33087	megachile rotundata nuclear receptor-binding protein homolog mrna	297	1.00262e-09	0.8529	0	-		NON_CYTOPLASMIC_DOMAIN (PHOBIUS); TRANSMEMBRANE (PHOBIUS); CYTOPLASMIC_DOMAIN (PHOBIUS)
34153	megachile rotundata phosphatidylinositol-5-phosphate 4-kinase type-2 alpha-like mrna	130	1.91562e-07	0.88	0	-		no IPS match
Sg_CNS_NA4Plus32265	megachile rotundata piggybac transposable element-derived protein 4-like mrna	1249	1.41766e-15	0.71	0	-		no IPS match
81629	megachile rotundata sarcalumenin-like mrna	86	8.47325e-09	0.83	0	-		no IPS match
42960	megachile rotundata small nuclear ribonucleoprotein-associated protein b-like mrna	158	7.08907e-08	0.815	0	-		no IPS match
43593	megachile rotundata spermine synthase-like mrna	606	9.27125e-08	0.8	0	-		NON_CYTOPLASMIC_DOMAIN (PHOBIUS); CYTOPLASMIC_DOMAIN (PHOBIUS); TRANSMEMBRANE (PHOBIUS)
Sg_CNS_NA4Plus33676	megachile rotundata tetratricopeptide repeat protein 27-like mrna	1478	1.04423e-11	0.746	0	-		NON_CYTOPLASMIC_DOMAIN (PHOBIUS); TRANSMEMBRANE (PHOBIUS); CYTOPLASMIC_DOMAIN (PHOBIUS)
77522	megachile rotundata uncharacterized loc100876875 mrna	240	4.06375e-07	0.84	0	-		no IPS match
52513	megachile rotundata uncharacterized loc100876964 mrna	3407	5.47541e-07	0.8	3	P:mRNA processing; C:exon-exon junction complex; F:RNA binding		PTHR13434:SF0 (PANTHER); IPR028544 (PANTHER)
Sg_CNS_NA4Plus18	megachile rotundata uncharacterized loc100882479 miscrna	1079	6.28832e-07	0.7033	0	-		no IPS match
Sg_CNS_NA4Plus21871	megachile rotundata uncharacterized loc100883255 miscrna	588	6.43436e-10	0.752	0	-		no IPS match
37618	megachile rotundata uncharacterized loc100883288 miscrna	2127	2.00492e-16	0.8509	0	-		NON_CYTOPLASMIC_DOMAIN (PHOBIUS); CYTOPLASMIC_DOMAIN (PHOBIUS); TRANSMEMBRANE (PHOBIUS); TMhelix (TMHMM)
79230	megachile rotundata uncharacterized loc100883544 mrna	896	1.14822e-08	0.76	0	-		no IPS match
91339	melanoplus marshalli haplotype cytochrome oxidase subunit i partial cds mitochondrial	626	2.57284e-21	0.782	0	-		NON_CYTOPLASMIC_DOMAIN (PHOBIUS); TRANSMEMBRANE (PHOBIUS); CYTOPLASMIC_DOMAIN (PHOBIUS); TMhelix (TMHMM)
91539	melanoplus marshalli haplotype cytochrome oxidase subunit i partial cds mitochondrial	90	2.44313e-22	0.821	0	-		no IPS match
91593	melanoplus marshalli haplotype cytochrome oxidase subunit i partial cds mitochondrial	96	9.42497e-22	0.854	2	F:cytochrome-c oxidase activity; P:oxidation-reduction process		IPR023616 (G3DSA:1.20.210.GENE3D); IPR023616 (SUPERFAMILY); TMhelix (TMHMM)
73761	melanoplus oregonensis clone 140b marker sequence allele b genomic sequence	222	5.49673e-24	0.7289	0	-		no IPS match
56986	melanoplus oregonensis clone 140d marker sequence allele d genomic sequence	176	2.8346e-07	0.75	0	-		no IPS match
56913	melanoplus oregonensis clone 140g marker sequence allele g genomic sequence	286	2.93826e-16	0.67	2	F:nucleic acid binding; F:ribonuclease H activity		IPR012337 (G3DSA:3.30.420.GENE3D); IPR002156 (PFAM); IPR012337 (SUPERFAMILY)
56742	melanoplus oregonensis clone 140i marker sequence allele i genomic sequence	170	1.31437e-17	0.7589	0	-		no IPS match
Sg_CNS_NA4Plus7662	melanoplus oregonensis haplotype af 6af marker sequence	183	5.31882e-17	0.73	0	-		no IPS match
6337	melanoplus oregonensis haplotype y 6y marker sequence	165	3.40012e-12	0.7135	0	-		IPR000477 (PFAM)
Sg_CNS_NA4Plus4938	merope tuber 28s ribosomal rna partial sequence	158	3.89442e-24	0.998	0	-		no IPS match
Sg_CNS_NA4Plus6513	metaseiulus occidentalis elongation factor 1-beta-like mrna	171	4.89046e-17	0.8105	3	F:translation elongation factor activity; P:translational elongation; C:eukaryotic translation elongation factor 1 complex		IPR018940 (PFAM); PTHR11595:SF20 (PANTHER); PTHR11595 (PANTHER); IPR001326 (PROSITE_PATTERNS); IPR001326 (PROSITE_PATTERNS)
Sg_CNS_NA4Plus1219	metaseiulus occidentalis uncharacterized loc100904155 mrna	1313	7.70047e-07	0.8115	0	-		SIGNAL_PEPTIDE_H_REGION (PHOBIUS); SIGNAL_PEPTIDE_N_REGION (PHOBIUS); SIGNAL_PEPTIDE_C_REGION (PHOBIUS); SIGNAL_PEPTIDE (PHOBIUS); NON_CYTOPLASMIC_DOMAIN (PHOBIUS); TMhelix (TMHMM); TMhelix (TMHMM)
Sg_CNS_NA4Plus8826	metaseiulus occidentalis uncharacterized loc100909321 mrna	197	9.89127e-08	0.8675	0	-		no IPS match
29786	metaseiulus occidentalis upstream-binding protein 1-like mrna	1435	6.51222e-08	0.72	0	-		no IPS match
19539	metoligotoma incompta 28s ribosomal rna partial sequence	82	4.0544e-25	0.92	0	-		no IPS match
Sg_CNS_NA4Plus2765	micromalthus debilis mrna for ribosomal protein s28e (rps28e gene)	109	4.59663e-08	0.816	0	-		no IPS match
Sg_CNS_NA4Plus4277	micropterix calthella 28s ribosomal rna partial sequence	152	1.21149e-17	0.9585	0	-		no IPS match
Sg_CNS_NA4Plus36029	mioscirtus wagneri microsatellite mwgta6 sequence	2351	1.59703e-24	0.892	0	-		TRANSMEMBRANE (PHOBIUS); CYTOPLASMIC_DOMAIN (PHOBIUS); NON_CYTOPLASMIC_DOMAIN (PHOBIUS); TMhelix (TMHMM)
Sg_CNS_NA4Plus27245	mioscirtus wagneri microsatellite mwgtg12 sequence	823	7.41037e-17	0.935	0	-		no IPS match
Sg_CNS_NA4Plus10676	mrna for group 3 homeodomain protein	235	4.50294e-13	0.77	0	-		no IPS match
Sg_CNS_NA4Plus15603	mrna for serine protease inhibitor i	415	7.97346e-45	0.78	0	-		no IPS match
Sg_CNS_NA4Plus31906	mrna for serine protease inhibitor ii	1201	2.44749e-44	0.854	0	-		no IPS match
40238	musca domestica ribosomal protein s18 partial cds	149	6.57458e-08	0.836	0	-		no IPS match
71331	myerslopia jrc-2012 28s ribosomal rna partial sequence	91	6.24232e-30	0.93	0	-		no IPS match
104520	myrmica ruginodis clone myrmar2-4 transposon mariner- complete sequence	159	8.13946e-39	0.815	0	-		IPR001888 (PFAM)
56612	nasonia vitripennis 1-phosphatidylinositol- -bisphosphate phosphodiesterase epsilon-1-like mrna	178	1.68637e-16	0.73	0	-		SignalP-TM (SIGNALP_GRAM_POSITIVE)
41119	nasonia vitripennis 40s ribosomal protein s6-like mrna	170	2.37644e-14	0.8385	0	-		CYTOPLASMIC_DOMAIN (PHOBIUS); TRANSMEMBRANE (PHOBIUS); NON_CYTOPLASMIC_DOMAIN (PHOBIUS); TMhelix (TMHMM)
77307	nasonia vitripennis abc transporter g family member 22-like mrna	198	9.94888e-14	0.85	0	-		no IPS match
Sg_CNS_NA4Plus11854	nasonia vitripennis actin related protein 1 transcript variant mrna	278	5.49225e-13	0.934	0	-		no IPS match
99048	nasonia vitripennis bac nv_bb-01n08 (clemson university genomics nasonia vitripennis bac library) complete sequence	178	9.96731e-07	0.69	0	-		no IPS match
48112	nasonia vitripennis bac nv_bb-46a11 (clemson university genomics nasonia vitripennis bac library) complete sequence	174	1.8707e-09	0.75	0	-		no IPS match
Sg_CNS_NA4Plus28888	nasonia vitripennis cuticular protein lcp family member 3 mrna	929	8.56315e-11	0.7605	0	-		no IPS match
Sg_CNS_NA4Plus5306	nasonia vitripennis elongation factor 1-beta- transcript variant 2 mrna	161	3.73572e-18	0.7825	3	P:translational elongation; C:eukaryotic translation elongation factor 1 complex; F:translation elongation factor activity		IPR014717 (G3DSA:3.30.70.GENE3D); PTHR11595 (PANTHER); PTHR11595:SF20 (PANTHER); IPR001326 (PROSITE_PATTERNS)
8312	nasonia vitripennis gpi-anchor transamidase-like mrna	94	1.18806e-07	0.8	0	-		no IPS match
79219	nasonia vitripennis heterogeneous nuclear ribonucleoprotein a2 b1 homolog mrna	184	2.97467e-07	0.81	0	-		no IPS match
51973	nasonia vitripennis histone -like mrna	90	1.75917e-11	0.9315	1	F:protein heterodimerization activity		IPR009072 (G3DSA:1.10.20.GENE3D)
51492	nasonia vitripennis kinesin 2b (kinesin-2b) transcript variant mrna	239	6.40807e-11	0.7014	0	-		Coil (COILS)
Sg_CNS_NA4Plus1405	nasonia vitripennis microrna mir-7 microrna	1472	5.74312e-15	0.9185	0	-		SIGNAL_PEPTIDE_H_REGION (PHOBIUS); SIGNAL_PEPTIDE (PHOBIUS); SIGNAL_PEPTIDE_N_REGION (PHOBIUS); SIGNAL_PEPTIDE_C_REGION (PHOBIUS); NON_CYTOPLASMIC_DOMAIN (PHOBIUS); SignalP-noTM (SIGNALP_EUK); SignalP-TM (SIGNALP_GRAM_POSITIVE)
33669	nasonia vitripennis paired box protein pax-1-like mrna	138	2.21576e-13	0.8915	0	-		no IPS match
16768	nasonia vitripennis phosphofurin acidic cluster sorting protein 2-like mrna	157	1.11406e-11	0.7263	0	-		no IPS match
Sg_CNS_NA4Plus1018	nasonia vitripennis probable 26s proteasome complex subunit sem1 mrna	466	9.70485e-32	0.787	0	-		no IPS match
30109	nasonia vitripennis protein cbfa2t1-like mrna	240	7.84489e-10	0.86	0	-		no IPS match
Sg_CNS_NA4Plus26389	nasonia vitripennis protein fam13a- transcript variant 3 mrna	778	1.46334e-19	0.857	0	-		no IPS match
53549	nasonia vitripennis protein held out wings-like mrna	179	8.23848e-08	0.85	0	-		no IPS match
Sg_CNS_NA4Plus7100	nasonia vitripennis ribosomal protein s15 mrna	177	1.78859e-16	0.7725	0	-		CYTOPLASMIC_DOMAIN (PHOBIUS); NON_CYTOPLASMIC_DOMAIN (PHOBIUS); TRANSMEMBRANE (PHOBIUS); TMhelix (TMHMM)
Sg_CNS_NA4Plus10650	nasonia vitripennis speckle-type poz protein b-like mrna	234	2.82745e-09	0.8333	0	-		no IPS match
43935	nasonia vitripennis surfeit 4 mrna	355	2.87991e-11	0.8356	0	-		no IPS match
45630	nasonia vitripennis troponin c mrna	83	3.6291e-13	0.876	0	-		no IPS match
Sg_CNS_NA4Plus15870	nemobius sylvestris clone nsa119 microsatellite sequence	423	1.38528e-16	0.8133	0	-		no IPS match
98969	nigronia serricornis clone ns2496 microsatellite sequence	168	6.28309e-09	0.74	0	-		TRANSMEMBRANE (PHOBIUS); CYTOPLASMIC_DOMAIN (PHOBIUS); NON_CYTOPLASMIC_DOMAIN (PHOBIUS)
41368	nomadacris japonica rpb1 mrna for rna polymerase ii largest partial isolate: 11	550	3.32363e-38	0.8633	0	-		SignalP-TM (SIGNALP_GRAM_POSITIVE)
41678	nylanderia pubens lz-2010 clone rca2-103 40s ribosomal protein s25 complete cds	177	1.78646e-41	0.806	0	-		IPR004977 (PFAM); IPR004977 (PANTHER)
Sg_CNS_NA4Plus16944	odontotermes sc-2012 clone oskar14-5 microsatellite sequence	453	5.45787e-09	0.941	0	-		no IPS match
Sg_CNS_NA4Plus33263	oedaleus decorus microsatellite od18 sequence	1399	1.22244e-42	0.78	0	-		no IPS match
Sg_CNS_NA4Plus35722	oedaleus decorus microsatellite od2 sequence	2170	1.36408e-12	0.72	0	-		no IPS match
68979	oedaleus decorus microsatellite od3 sequence	156	6.11282e-15	0.7833	0	-		no IPS match
Sg_CNS_NA4Plus27892	oedaleus decorus microsatellite od4 sequence	863	5.68262e-19	0.7875	0	-		no IPS match
Sg_CNS_NA4Plus20145	oedaleus decorus microsatellite od8 sequence	538	7.6407e-21	0.9065	0	-		no IPS match
Sg_CNS_NA4Plus24318	oedaleus decorus microsatellite od9 sequence	681	5.42979e-18	0.7	0	-		SIGNAL_PEPTIDE_H_REGION (PHOBIUS); NON_CYTOPLASMIC_DOMAIN (PHOBIUS); SIGNAL_PEPTIDE_C_REGION (PHOBIUS); SIGNAL_PEPTIDE (PHOBIUS); CYTOPLASMIC_DOMAIN (PHOBIUS); SIGNAL_PEPTIDE_N_REGION (PHOBIUS); TRANSMEMBRANE (PHOBIUS); TMhelix (TMHMM); TMhelix (TMHMM)
Sg_CNS_NA4Plus3997	oedaleus infernalis clone j_368 18s ribosomal rna partial sequence	149	1.86044e-59	0.95	0	-		no IPS match
71340	oiophysa cumberi partial 28s rrna isolate kue456	90	4.13352e-32	0.9415	0	-		no IPS match
Sg_CNS_NA4Plus13200	otitesella minima isolate wdb2-1m internal transcribed spacer 2 and 28s ribosomal rna partial sequence	331	9.89076e-11	0.95	0	-		no IPS match
108966	oxya chinensis 28s ribosomal rna partial sequence	155	1.97843e-46	0.922	0	-		no IPS match
31990	papilio polytes mrna for muscle protein complete sequence id: pp-0140	231	1.76394e-11	0.77	0	-		no IPS match
44919	papilio polytes mrna for tetraspanin complete sequence id: pp-0863	365	1.26284e-09	0.7433	1	C:integral to membrane		IPR000301 (PRINTS); IPR018499 (PFAM); PTHR19282 (PANTHER); PTHR19282:SF177 (PANTHER); IPR018503 (PROSITE_PATTERNS); TRANSMEMBRANE (PHOBIUS); SIGNAL_PEPTIDE_H_REGION (PHOBIUS); NON_CYTOPLASMIC_DOMAIN (PHOBIUS); SIGNAL_PEPTIDE_N_REGION (PHOBIUS); SIGNAL_PEPTIDE (PHOBIUS); CYTOPLASMIC_DOMAIN (PHOBIUS); SIGNAL_PEPTIDE_C_REGION (PHOBIUS); TMhelix (TMHMM)
81289	Papilio polytes mRNA for unknown secreted protein, partial cds, sequence id: Pp-0550, expressed in epidermis	428	4.30881e-10	0.74	0	-		no IPS match
36250	papilio xuthus mrna for dead box polypeptide complete clone: psg17	1184	1.03144e-10	0.775	0	-		no IPS match
Sg_CNS_NA4Plus32031	papilio xuthus mrna for ets transcription factor at complete sequence id: px-1004	1215	1.12651e-10	0.868	0	-		no IPS match
1330	paraphlebia zoe clone 107 microsatellite sequence	180	3.76606e-12	0.76	0	-		no IPS match
73935	paratemnopteryx couloniana voucher zmuc:jd-875 28s ribosomal rna partial sequence	75	4.23366e-24	0.936	0	-		no IPS match
Sg_CNS_NA4Plus27018	parnassius mnemosyne clone pmn009 microsatellite sequences	811	3.1653e-09	0.7433	0	-		TMhelix (TMHMM); TMhelix (TMHMM)
Sg_CNS_NA4Plus16792	patanga japonica 28s large subunit ribosomal rna partial sequence	449	4.4944e-156	0.968	0	-		no IPS match
93883	pcrrraphilosamia cythia ricini 5s ribosomal rna	142	1.76899e-08	0.753	0	-		no IPS match
80736	pediculus humanus corporis -alpha-glucan branching mrna	216	3.588e-07	0.84	0	-		no IPS match
Sg_CNS_NA4Plus20600	pediculus humanus corporis atp synthase subunit mrna	550	7.29904e-09	0.8585	0	-		no IPS match
Sg_CNS_NA4Plus25403	pediculus humanus corporis collagen alpha-1 mrna	728	1.65818e-75	0.6895	0	-		IPR008160 (PFAM); PTHR24023 (PANTHER)
27823	Pediculus humanus corporis conserved hypothetical protein, mRNA	134	1.99544e-07	0.84	0	-		no IPS match
54044	Pediculus humanus corporis conserved hypothetical protein, mRNA	114	4.71537e-08	0.93	0	-		TRANSMEMBRANE (PHOBIUS); NON_CYTOPLASMIC_DOMAIN (PHOBIUS); CYTOPLASMIC_DOMAIN (PHOBIUS); TMhelix (TMHMM)
89224	Pediculus humanus corporis conserved hypothetical protein, mRNA	745	1.8274e-11	0.81	0	-		no IPS match
90183	Pediculus humanus corporis conserved hypothetical protein, mRNA	314	3.72654e-09	0.9	0	-		no IPS match
Sg_CNS_NA4Plus30083	pediculus humanus corporis enoyl- mrna	1021	4.00119e-09	0.827	0	-		no IPS match
101955	pediculus humanus corporis ferredoxin-dependent glutamate synthase mrna	204	3.37129e-07	0.86	0	-		no IPS match
Sg_CNS_NA4Plus31995	pediculus humanus corporis flotillin- mrna	1210	7.10629e-07	0.8467	0	-		no IPS match
108770	Pediculus humanus corporis hypothetical protein, mRNA	144	5.16211e-09	0.73	0	-		no IPS match
35508	pediculus humanus corporis polyadenylate-binding mrna	180	1.95087e-09	0.7967	0	-		no IPS match
Sg_CNS_NA4Plus34524	pediculus humanus corporis rna polymerase-associated protein mrna	1694	2.86498e-07	0.8	0	-		no IPS match
51684	pediculus humanus corporis transmembrane protein mrna	125	1.01912e-10	0.75	1	C:membrane		IPR005349 (PFAM)
Sg_CNS_NA4Plus30887	penaeus monodon clone t404 microsatellite sequence	1092	1.31756e-21	0.9395	0	-		SignalP-noTM (SIGNALP_EUK)
Sg_CNS_NA4Plus20687	penaeus monodon single whey acidic protein domain-containing protein isoform 2 complete cds	553	1.85062e-16	0.819	0	-		no IPS match
31992	pentacomia aurifrons partial mp20 gene for muscular protein exons 1-4	145	1.81813e-08	0.8215	0	-		no IPS match
6623	periplaneta americana isoform e complete cds	284	3.54787e-34	0.7618	0	-		no IPS match
Sg_CNS_NA4Plus11091	periplaneta americana nicotinic acetylcholine receptor alpha2 subunit complete cds	248	8.11371e-23	0.73	0	-		NON_CYTOPLASMIC_DOMAIN (PHOBIUS); CYTOPLASMIC_DOMAIN (PHOBIUS); TRANSMEMBRANE (PHOBIUS); TMhelix (TMHMM)
46044	periplaneta americana ribosomal protein s12 partial cds	75	2.50232e-14	0.8022	0	-		no IPS match
46874	periplaneta americana tropomyosin complete cds	113	3.57726e-22	0.888	0	-		SIGNAL_PEPTIDE (PHOBIUS); SIGNAL_PEPTIDE_N_REGION (PHOBIUS); SIGNAL_PEPTIDE_C_REGION (PHOBIUS); NON_CYTOPLASMIC_DOMAIN (PHOBIUS); SIGNAL_PEPTIDE_H_REGION (PHOBIUS); SignalP-noTM (SIGNALP_EUK); TMhelix (TMHMM)
Sg_CNS_NA4Plus6686	periplaneta americana tropomyosin complete cds	173	2.40519e-27	0.819	0	-		CYTOPLASMIC_DOMAIN (PHOBIUS); TRANSMEMBRANE (PHOBIUS); NON_CYTOPLASMIC_DOMAIN (PHOBIUS); TMhelix (TMHMM)
87801	petrobiinae nku-010 28s ribosomal rna partial sequence	135	9.76073e-37	0.968	0	-		no IPS match
Sg_CNS_NA4Plus7435	pezotettix giornae voucher k391 28s ribosomal rna partial sequence	180	5.13016e-42	0.9795	0	-		no IPS match
Sg_CNS_NA4Plus5430	phaneroptera falcata clone j_026 18s ribosomal rna partial sequence	162	1.07362e-37	0.97	0	-		no IPS match
1144	pholidoptera griseoaptera microsatellite clone wpg 1-27	685	8.6269e-104	0.8075	0	-		SIGNAL_PEPTIDE_N_REGION (PHOBIUS); SIGNAL_PEPTIDE_C_REGION (PHOBIUS); SIGNAL_PEPTIDE_H_REGION (PHOBIUS); SIGNAL_PEPTIDE (PHOBIUS); NON_CYTOPLASMIC_DOMAIN (PHOBIUS); SignalP-TM (SIGNALP_GRAM_POSITIVE)
Sg_CNS_NA4Plus26153	pholidoptera griseoaptera microsatellite clone wpg 7-10	765	1.18014e-20	0.73	0	-		TRANSMEMBRANE (PHOBIUS); NON_CYTOPLASMIC_DOMAIN (PHOBIUS); CYTOPLASMIC_DOMAIN (PHOBIUS)
89055	phyxelida bifoveata voucher p35 18s ribosomal rna partial sequence	338	4.61366e-21	0.9615	0	-		TRANSMEMBRANE (PHOBIUS); NON_CYTOPLASMIC_DOMAIN (PHOBIUS); CYTOPLASMIC_DOMAIN (PHOBIUS); TMhelix (TMHMM)
Sg_CNS_NA4Plus37295	podisma kanoi microsatellite locus pk-04	4043	5.96883e-14	0.8755	1	F:binding		IPR016024 (SUPERFAMILY)
Sg_CNS_NA4Plus34482	portunus trituberculatus clone ptr230 microsatellite sequence	1683	9.97183e-07	0.887	0	-		no IPS match
Sg_CNS_NA4Plus19354	portunus trituberculatus clone ptr38 microsatellite sequence	515	2.0888e-21	0.909	0	-		no IPS match
Sg_CNS_NA4Plus29006	portunus trituberculatus microsatellite ptri4 sequence	938	2.16352e-18	0.835	0	-		TRANSMEMBRANE (PHOBIUS); TRANSMEMBRANE (PHOBIUS); NON_CYTOPLASMIC_DOMAIN (PHOBIUS); CYTOPLASMIC_DOMAIN (PHOBIUS); CYTOPLASMIC_DOMAIN (PHOBIUS); TMhelix (TMHMM); TMhelix (TMHMM)
Sg_CNS_NA4Plus32586	portunus trituberculatus microsatellite sc152 sequence	1295	3.46055e-17	0.9765	0	-		no IPS match
Sg_CNS_NA4Plus23389	portunus trituberculatus microsatellite sc444 sequence	644	1.46641e-24	0.9655	0	-		NON_CYTOPLASMIC_DOMAIN (PHOBIUS); NON_CYTOPLASMIC_DOMAIN (PHOBIUS); CYTOPLASMIC_DOMAIN (PHOBIUS); TRANSMEMBRANE (PHOBIUS); TRANSMEMBRANE (PHOBIUS); TMhelix (TMHMM); TMhelix (TMHMM)
108857	PREDICTED: Apis mellifera hypothetical protein LOC100577246 (LOC100577246), mRNA	157	8.56489e-07	0.79	0	-		no IPS match
88257	PREDICTED: Nasonia vitripennis hypothetical protein LOC100121518 (LOC100121518), mRNA	213	2.39182e-09	0.76	0	-		G3DSA:1.10.287.70 (GENE3D); TRANSMEMBRANE (PHOBIUS); CYTOPLASMIC_DOMAIN (PHOBIUS); NON_CYTOPLASMIC_DOMAIN (PHOBIUS); SSF81324 (SUPERFAMILY); TMhelix (TMHMM)
77637	PREDICTED: Nasonia vitripennis hypothetical protein LOC100679034 (LOC100679034), mRNA	730	2.17913e-10	0.75	0	-		no IPS match
80461	PREDICTED: Nasonia vitripennis hypothetical protein LOC100679617, transcript variant 2 (LOC100679617), mRNA	304	8.44985e-11	0.75	0	-		IPR001251 (G3DSA:3.40.525.GENE3D); IPR011074 (SUPERFAMILY)
78143	PREDICTED: Nasonia vitripennis hypothetical protein LOC100680222 (LOC100680222), mRNA	154	2.39453e-07	0.71	0	-		no IPS match
Sg_CNS_NA4Plus11529	prosarthria teretrirostris nuclear 18s rrna gene	264	5.87764e-25	0.95	0	-		no IPS match
108798	pseudagrion ignifer 28s ribosomal rna partial sequence	85	1.95339e-29	0.95	0	-		SIGNAL_PEPTIDE_C_REGION (PHOBIUS); SIGNAL_PEPTIDE (PHOBIUS); NON_CYTOPLASMIC_DOMAIN (PHOBIUS); SIGNAL_PEPTIDE_N_REGION (PHOBIUS); SIGNAL_PEPTIDE_H_REGION (PHOBIUS)
91324	pseudolestomerus rcw380 cytochrome c oxidase subunit i partial cds mitochondrial	80	7.03133e-22	0.8835	2	P:oxidation-reduction process; F:cytochrome-c oxidase activity		IPR023616 (G3DSA:1.20.210.GENE3D)
12063	rammeacris kiangsu clone wj628 microsatellite sequence	184	2.78358e-20	0.75	0	-		no IPS match
Sg_CNS_NA4Plus27482	rammeacris kiangsu clone wj630 microsatellite sequence	839	3.26701e-09	0.8	0	-		no IPS match
93465	reticulitermes flavipes elongation factor 1-alpha complete cds	163	5.30455e-16	0.9315	0	-		TMhelix (TMHMM)
95851	reticulitermes lucifugus lucifugus clone talu9b sine complete sequence	171	9.53369e-07	0.79	0	-		no IPS match
90899	rhyparobia maderae cryptochrome 2 complete cds	142	9.78402e-12	0.88	0	-		no IPS match
77309	rimicaris exoculata clone rim12 microsatellite sequence	1990	4.402e-37	0.891	0	-		Coil (COILS); PTHR10799 (PANTHER); SignalP-noTM (SIGNALP_GRAM_NEGATIVE); SignalP-TM (SIGNALP_GRAM_POSITIVE)
93452	riptortus pedestris mrna for elongation factor 1 complete sequence id: rped-0171	155	8.99794e-13	0.803	0	-		no IPS match
101968	riptortus pedestris mrna for ferritin 2 heavy chain complete sequence id: rped-0015	165	2.14528e-08	0.8033	0	-		no IPS match
55181	riptortus pedestris mrna for gamma- - complete sequence id: rped-0170	78	1.14001e-12	0.795	0	-		no IPS match
82668	riptortus pedestris mrna for lactoylglutathione complete sequence id: rped-1536	198	7.64869e-09	0.78	0	-		no IPS match
35516	riptortus pedestris mrna for polyadenylate-binding partial sequence id: rped- expressed in midgut	253	5.62105e-12	0.7233	0	-		NON_CYTOPLASMIC_DOMAIN (PHOBIUS); CYTOPLASMIC_DOMAIN (PHOBIUS); TRANSMEMBRANE (PHOBIUS)
54829	riptortus pedestris mrna for ribosomal protein complete sequence id: rped-0067	224	8.80892e-09	0.845	0	-		no IPS match
40956	riptortus pedestris mrna for ribosomal protein complete sequence id: rped-0241	226	1.23663e-19	0.793	4	F:structural constituent of ribosome; F:RNA binding; P:translation; C:ribosome		IPR027437 (G3DSA:4.10.910.GENE3D); IPR001892 (PFAM); G3DSA:1.10.8.50 (GENE3D); PTHR10871 (PANTHER); IPR018269 (PROSITE_PATTERNS); IPR001892 (PROSITE_PROFILES); IPR010979 (SUPERFAMILY)
1952	riptortus pedestris mrna for serine threonine-protein complete sequence id: rped-1365	2752	6.98955e-11	0.8625	0	-		no IPS match
Sg_CNS_NA4Plus14774	riptortus pedestris mrna for small nuclear ribonucleoprotein sm complete sequence id: rped-1815	389	2.79264e-12	0.7995	0	-		no IPS match
35507	riptortus pedestris mrna for unkown complete sequence id: rped-0637	187	5.48105e-23	0.766	1	F:RNA binding		IPR002004 (SMART); IPR002004 (PFAM); IPR002004 (G3DSA:1.10.1900.GENE3D); PTHR24011 (PANTHER); PTHR24011:SF239 (PANTHER); IPR002004 (PROSITE_PROFILES); IPR002004 (SUPERFAMILY)
Sg_CNS_NA4Plus6968	romalea microptera hexamerin storage protein 3 complete cds	175	2.44195e-08	0.715	0	-		no IPS match
Sg_CNS_NA4Plus5945	romalea microptera juvenile hormone esterase partial cds	166	6.54974e-09	0.74	0	-		no IPS match
Sg_CNS_NA4Plus6217	romalea microptera methionine-rich hexamerin-like protein 1 complete cds	169	1.13333e-18	0.795	0	-		no IPS match
45880	romalea microptera transferrin complete cds	91	1.56883e-18	0.85	0	-		no IPS match
Sg_CNS_NA4Plus30516	sau77580schistocerca americana arginine kinase complete cds	1059	0	0.8633	0	-		no IPS match
89066	saxinis saucia 18s ribosomal rna partial sequence	168	1.68557e-22	0.931	0	-		no IPS match
Sg_CNS_NA4Plus12016	scaahii03schistocerca nitens adipokinetic hormone ii exon 3 and complete cds	285	4.05426e-78	0.8218	0	-		no IPS match
Sg_CNS_NA4Plus6312	scaakhischistocerca nitens adipokinetic hormone i complete cds	170	5.546e-67	0.925	0	-		no IPS match
Sg_CNS_NA4Plus8678	scafcnigrasshopper fasciclin i complete cds	196	1.55039e-30	0.89	0	-		no IPS match
51621	schistocerca americana cytochrome c oxidase subunit 3 complete cds mitochondrial	77	1.54806e-23	0.8755	0	-		no IPS match
Sg_CNS_NA4Plus22945	schistocerca americana isolate 02_01_s07_i___d___p___ cytochrome oxidase subunit i partial sequence nuclear copy of mitochondrial gene	627	4.08029e-38	0.69	0	-		no IPS match
Sg_CNS_NA4Plus41	schistocerca americana isolate 34_01_s18_i30_d24_p190 cytochrome oxidase subunit i partial sequence nuclear copy of mitochondrial gene	3409	8.49182e-62	0.84	0	-		no IPS match
48101	schistocerca americana nadh dehydrogenase subunit 1 complete cds mitochondrial	95	1.37659e-19	0.8715	0	-		no IPS match
32488	schistocerca americana nadh dehydrogenase subunit 3 complete cds mitochondrial	151	3.94653e-36	0.813	2	F:NADH dehydrogenase (ubiquinone) activity; P:oxidation-reduction process		IPR000440 (PFAM); CYTOPLASMIC_DOMAIN (PHOBIUS); NON_CYTOPLASMIC_DOMAIN (PHOBIUS); TRANSMEMBRANE (PHOBIUS); TMhelix (TMHMM)
91586	schistocerca cancellata clone 031a cytochrome c oxidase subunit i partial sequence nuclear copy of mitochondrial gene	101	7.63512e-30	0.8915	0	-		no IPS match
Sg_CNS_NA4Plus2997	schistocerca gregaria 14-3-3 protein epsilon complete cds	119	6.24848e-45	0.94	0	-		no IPS match
Sg_CNS_NA4Plus8384	schistocerca gregaria actin complete cds	192	4.33753e-88	0.8567	0	-		TMhelix (TMHMM)
Sg_CNS_NA4Plus13953	schistocerca gregaria alpha repetitive dna	360	4.0257e-130	0.91	0	-		no IPS match
108609	schistocerca gregaria antennal cspsgre-iii-1 complete cds	94	1.04125e-14	0.81	0	-		no IPS match
Sg_CNS_NA4Plus881	schistocerca gregaria antennal cspsgre-iii-1 complete cds	288	4.99837e-77	0.98	0	-		no IPS match
Sg_CNS_NA4Plus21151	schistocerca gregaria antennal-specific protein complete alternatively spliced	566	0	0.965	0	-		no IPS match
103940	schistocerca gregaria atp-synthase subunit beta complete cds	84	4.81489e-18	0.7767	0	-		no IPS match
Sg_CNS_NA4Plus7221	schistocerca gregaria calreticulin complete cds	178	1.67742e-48	0.7595	0	-		Coil (COILS)
Sg_CNS_NA4Plus1532	schistocerca gregaria cgmp-dependent protein kinase partial cds	1154	0	0.97	0	-		no IPS match
70597	schistocerca gregaria clone dl01 microsatellite sequence	391	3.20107e-30	0.76	0	-		no IPS match
Sg_CNS_NA4Plus1291	schistocerca gregaria clone dl18 microsatellite sequence	1326	2.0502e-83	0.825	0	-		NON_CYTOPLASMIC_DOMAIN (PHOBIUS); TRANSMEMBRANE (PHOBIUS); CYTOPLASMIC_DOMAIN (PHOBIUS); SignalP-noTM (SIGNALP_GRAM_NEGATIVE); SignalP-noTM (SIGNALP_EUK); SignalP-TM (SIGNALP_GRAM_POSITIVE); TMhelix (TMHMM)
Sg_CNS_NA4Plus32172	schistocerca gregaria clone sgr022 microsatellite sequence	1235	2.87669e-18	0.8345	0	-		CYTOPLASMIC_DOMAIN (PHOBIUS); TRANSMEMBRANE (PHOBIUS); NON_CYTOPLASMIC_DOMAIN (PHOBIUS)
Sg_CNS_NA4Plus7822	schistocerca gregaria c-type lysozyme complete cds	185	1.6538e-42	0.94	0	-		no IPS match
91203	schistocerca gregaria cytochrome b partial cds mitochondrial	111	5.21886e-20	0.881	0	-		no IPS match
52725	schistocerca gregaria enolase complete cds	168	5.87802e-41	0.7333	0	-		no IPS match
Sg_CNS_NA4Plus10498	schistocerca gregaria flaviventris atp synthase f0 subunit 6 complete cds mitochondrial	230	6.40355e-74	0.8475	0	-		no IPS match
Sg_CNS_NA4Plus6022	schistocerca gregaria flaviventris atp synthase f0 subunit 8 complete cds mitochondrial	167	1.27173e-49	0.858	0	-		TMhelix (TMHMM)
Sg_CNS_NA4Plus3396	schistocerca gregaria flaviventris nadh dehydrogenase subunit 1 complete cds mitochondrial	135	1.53626e-53	0.844	0	-		TRANSMEMBRANE (PHOBIUS); NON_CYTOPLASMIC_DOMAIN (PHOBIUS); CYTOPLASMIC_DOMAIN (PHOBIUS); TMhelix (TMHMM)
Sg_CNS_NA4Plus2562	schistocerca gregaria flaviventris nadh dehydrogenase subunit 3 complete cds mitochondrial	101	2.42658e-36	0.8735	0	-		no IPS match
Sg_CNS_NA4Plus4611	schistocerca gregaria flaviventris nadh dehydrogenase subunit 6 complete cds mitochondrial	155	4.62551e-42	0.9005	0	-		NON_CYTOPLASMIC_DOMAIN (PHOBIUS); CYTOPLASMIC_DOMAIN (PHOBIUS); TRANSMEMBRANE (PHOBIUS); TMhelix (TMHMM)
Sg_CNS_NA4Plus6391	schistocerca gregaria fructose -bisphosphate aldolase complete cds	171	2.88541e-45	0.845	0	-		TRANSMEMBRANE (PHOBIUS); NON_CYTOPLASMIC_DOMAIN (PHOBIUS); CYTOPLASMIC_DOMAIN (PHOBIUS); TMhelix (TMHMM)
Sg_CNS_NA4Plus4006	schistocerca gregaria glutamine synthetase complete cds	149	5.33495e-41	0.97	0	-		no IPS match
Sg_CNS_NA4Plus27135	schistocerca gregaria glutathione s-transferase complete cds	818	1.03914e-21	0.69	0	-		no IPS match
Sg_CNS_NA4Plus29765	schistocerca gregaria glycogen phosphorylase complete cds	995	0	0.99	0	-		no IPS match
Sg_CNS_NA4Plus25970	schistocerca gregaria gregaria complete genome	756	0	0.885	0	-		TMhelix (TMHMM)
Sg_CNS_NA4Plus8544	schistocerca gregaria heat shock protein 20 complete cds	194	1.1797e-63	1	0	-		no IPS match
Sg_CNS_NA4Plus31519	schistocerca gregaria heat shock protein 60 complete cds	1156	8.78383e-12	0.97	0	-		no IPS match
37248	schistocerca gregaria heat shock protein partial cds	97	5.29555e-25	0.85	0	-		no IPS match
Sg_CNS_NA4Plus3658	schistocerca gregaria imd-like protein complete cds	142	4.71484e-16	0.82	0	-		TMhelix (TMHMM)
62971	schistocerca gregaria microsatellite 23 sequence	523	7.41239e-21	0.7213	0	-		CYTOPLASMIC_DOMAIN (PHOBIUS); CYTOPLASMIC_DOMAIN (PHOBIUS); TRANSMEMBRANE (PHOBIUS); NON_CYTOPLASMIC_DOMAIN (PHOBIUS); TRANSMEMBRANE (PHOBIUS); NON_CYTOPLASMIC_DOMAIN (PHOBIUS); TRANSMEMBRANE (PHOBIUS); TMhelix (TMHMM); TMhelix (TMHMM); TMhelix (TMHMM)
Sg_CNS_NA4Plus16473	schistocerca gregaria microsatellite 35 sequence	440	0	0.9385	0	-		SIGNAL_PEPTIDE (PHOBIUS); SIGNAL_PEPTIDE_C_REGION (PHOBIUS); SIGNAL_PEPTIDE_H_REGION (PHOBIUS); SIGNAL_PEPTIDE_N_REGION (PHOBIUS); NON_CYTOPLASMIC_DOMAIN (PHOBIUS)
Sg_CNS_NA4Plus18571	schistocerca gregaria microsatellite 40 sequence	494	4.10571e-81	0.835	0	-		NON_CYTOPLASMIC_DOMAIN (PHOBIUS); TRANSMEMBRANE (PHOBIUS); CYTOPLASMIC_DOMAIN (PHOBIUS); TMhelix (TMHMM)
Sg_CNS_NA4Plus33867	schistocerca gregaria microsatellite 51 sequence	1524	1.42646e-35	0.9365	0	-		no IPS match
Sg_CNS_NA4Plus36229	schistocerca gregaria microsatellite 66 sequence	2483	4.17745e-26	0.7513	0	-		no IPS match
Sg_CNS_NA4Plus36270	schistocerca gregaria microsatellite 67 sequence	2512	1.05596e-20	0.928	0	-		NON_CYTOPLASMIC_DOMAIN (PHOBIUS); TRANSMEMBRANE (PHOBIUS); CYTOPLASMIC_DOMAIN (PHOBIUS); TMhelix (TMHMM)
109156	schistocerca gregaria microsatellite 68 sequence	327	4.74719e-27	0.82	0	-		no IPS match
Sg_CNS_NA4Plus30246	schistocerca gregaria microsatellite 74 sequence	1034	2.09635e-44	0.85	0	-		no IPS match
Sg_CNS_NA4Plus15788	schistocerca gregaria microsatellite 88 sequence	420	3.92771e-74	0.9035	0	-		no IPS match
74273	schistocerca gregaria microsatellite 92 sequence	545	5.95081e-35	0.805	0	-		no IPS match
Sg_CNS_NA4Plus12603	schistocerca gregaria mitochondrial gene for 12s partial sequence	308	6.54528e-76	0.9285	0	-		no IPS match
Sg_CNS_NA4Plus28804	schistocerca gregaria mitochondrial nd2 gene for nadh dehydrogenase subunit partial cds	923	5.00341e-20	0.8405	0	-		no IPS match
Sg_CNS_NA4Plus24843	schistocerca gregaria mrna for pacifastin-related peptide precursor pp-5 (pp-5 gene)	702	2.52885e-79	0.7714	0	-		no IPS match
Sg_CNS_NA4Plus6586	schistocerca gregaria mrna for pacifastin-related precursor 4a (pp-4a gene)	171	4.58996e-49	0.9	0	-		no IPS match
Sg_CNS_NA4Plus6189	schistocerca gregaria nuclear protein complete cds	169	1.39181e-42	0.8125	0	-		NON_CYTOPLASMIC_DOMAIN (PHOBIUS); TRANSMEMBRANE (PHOBIUS); CYTOPLASMIC_DOMAIN (PHOBIUS); TMhelix (TMHMM)
Sg_CNS_NA4Plus12837	schistocerca gregaria omp-dh-s precursor protein complete cds	317	1.07421e-22	0.9	0	-		no IPS match
88124	schistocerca gregaria os-d-related chemosensory protein partial cds	242	4.09978e-26	0.879	0	-		TRANSMEMBRANE (PHOBIUS); CYTOPLASMIC_DOMAIN (PHOBIUS); NON_CYTOPLASMIC_DOMAIN (PHOBIUS)
Sg_CNS_NA4Plus112	schistocerca gregaria partial mrna for pacifastin-related precursor 4t (pp4t gene)	1112	1.02439e-86	0.939	0	-		no IPS match
79837	schistocerca gregaria peroxiredoxin partial cds	155	2.57568e-32	0.92	0	-		no IPS match
Sg_CNS_NA4Plus24460	schistocerca gregaria proteasome zeta subunit partial cds	687	9.72745e-21	0.98	0	-		no IPS match
37058	schistocerca gregaria protein disulfide-isomerase complete cds	80	3.88892e-25	0.835	0	-		no IPS match
Sg_CNS_NA4Plus4448	schistocerca gregaria rho gdp dissociation inhibitor complete cds	154	7.26906e-46	0.97	0	-		no IPS match
Sg_CNS_NA4Plus3761	schistocerca gregaria sparc complete cds	145	5.14938e-41	0.999	0	-		no IPS match
Sg_CNS_NA4Plus3474	schistocerca gregaria superoxide dismutase complete cds	137	1.03465e-42	0.9815	0	-		no IPS match
Sg_CNS_NA4Plus17439	schistocerca gregaria voucher cuem 1251-r5 nadh dehydrogenase subunit 1 partial sequence trna- 16s ribosomal and trna-val complete sequence 12s ribosomal rna partial sequence mitochondrial	465	0	0.968	0	-		no IPS match
Sg_CNS_NA4Plus2768	schistocerca nitens voucher cuem 1251-j1 nadh dehydrogenase subunit 1 partial sequence trna- 16s ribosomal and trna-val complete sequence 12s ribosomal rna partial sequence mitochondrial	109	1.5058e-39	0.9305	0	-		no IPS match
91194	schistocerca piceifrons voucher cuem 1251-m1 nadh dehydrogenase subunit 1 partial sequence trna- 16s ribosomal and trna-val complete sequence 12s ribosomal rna partial sequence mitochondrial	231	1.88005e-55	0.9485	0	-		no IPS match
84262	scutigera coleoptrata complete mitochondrial genome	177	8.67493e-14	0.933	3	F:cytochrome-c oxidase activity; F:copper ion binding; C:membrane		IPR008972 (G3DSA:2.60.40.GENE3D); IPR002429 (PFAM); IPR002429 (PROSITE_PROFILES); IPR008972 (SUPERFAMILY)
2070	scylla paramamosain aconitate hydratase partial cds	338	1.15951e-09	0.9042	1	P:metabolic process		IPR015931 (G3DSA:3.30.499.GENE3D)
Sg_CNS_NA4Plus35681	scylla paramamosain clone scp42 microsatellite sequence	2146	2.80974e-27	0.933	0	-		TRANSMEMBRANE (PHOBIUS); NON_CYTOPLASMIC_DOMAIN (PHOBIUS); CYTOPLASMIC_DOMAIN (PHOBIUS); TMhelix (TMHMM)
Sg_CNS_NA4Plus37307	scylla serrata microsatellite: scy90	4074	1.4151e-21	0.953	0	-		TRANSMEMBRANE (PHOBIUS); NON_CYTOPLASMIC_DOMAIN (PHOBIUS); CYTOPLASMIC_DOMAIN (PHOBIUS)
91546	scythris limbella cytochrome c oxidase subunit i partial cds mitochondrial	78	2.34974e-21	0.8825	0	-		no IPS match
Sg_CNS_NA4Plus4364	sgu90609locusta migratoria adp-ribosylation factor 1 complete cds	153	9.34014e-51	0.9	0	-		no IPS match
Sg_CNS_NA4Plus10619	shirakiacris shirakii 28s large subunit ribosomal rna partial sequence	233	2.62324e-98	0.953	0	-		no IPS match
Sg_CNS_NA4Plus24534	shirakiacris shirakii complete genome	690	4.80659e-25	0.7715	0	-		NON_CYTOPLASMIC_DOMAIN (PHOBIUS); CYTOPLASMIC_DOMAIN (PHOBIUS); TRANSMEMBRANE (PHOBIUS)
Sg_CNS_NA4Plus12399	single read from an extremity of a full-length cdna clone made from anopheles gambiae total adult 5-prime end of clone fk0aaa7cb04 of strain 6-9 of anopheles gambiae (african malaria mosquito)	301	2.54655e-11	0.9005	0	-		no IPS match
91540	sinopodisma houshana cytochrome oxidase subunit i complete cds mitochondrial	75	2.19309e-21	0.901	2	P:oxidation-reduction process; F:cytochrome-c oxidase activity		IPR023616 (G3DSA:1.20.210.GENE3D)
14902	sinstauchira yunnaensis 28s large subunit ribosomal rna partial sequence	154	2.23873e-39	0.9265	0	-		no IPS match
71330	sogana longiceps 28s ribosomal rna partial sequence	101	3.04675e-22	0.95	0	-		no IPS match
Sg_CNS_NA4Plus15454	sogatella furcifera clone ac13 microsatellite sequence	410	4.38982e-16	0.946	0	-		Coil (COILS); NON_CYTOPLASMIC_DOMAIN (PHOBIUS); SIGNAL_PEPTIDE_C_REGION (PHOBIUS); SIGNAL_PEPTIDE (PHOBIUS); SIGNAL_PEPTIDE_N_REGION (PHOBIUS); SIGNAL_PEPTIDE_H_REGION (PHOBIUS); SignalP-noTM (SIGNALP_EUK); SignalP-TM (SIGNALP_GRAM_NEGATIVE); TMhelix (TMHMM)
89081	sonchia sternalis jjg210 18s ribosomal rna partial sequence	167	8.6608e-20	0.961	0	-		no IPS match
Sg_CNS_NA4Plus4634	sphaerius apv-2005 mrna for ribosomal protein l24e (rpl24e gene)	155	1.41745e-10	0.826	0	-		Coil (COILS)
93561	sphingonotus ss-2008 elongation factor 1 alpha partial cds	83	7.00581e-16	0.7995	0	-		no IPS match
14246	spodoptera frugiperda egg dna	197	2.17802e-09	0.77	0	-		SIGNAL_PEPTIDE_N_REGION (PHOBIUS); SIGNAL_PEPTIDE_H_REGION (PHOBIUS); NON_CYTOPLASMIC_DOMAIN (PHOBIUS); SIGNAL_PEPTIDE (PHOBIUS); SIGNAL_PEPTIDE_C_REGION (PHOBIUS)
16724	spodoptera frugiperda egg dna	173	9.62122e-07	0.92	0	-		PF13358 (PFAM)
Sg_CNS_NA4Plus33474	spodoptera frugiperda egg dna	1436	5.68869e-09	0.83	0	-		no IPS match
91184	staurorhectus longicornis cytochrome b partial cds mitochondrial	181	3.32328e-19	0.7895	0	-		no IPS match
69710	stenocatantops splendens cytochrome c oxidase subunit ii complete cds mitochondrial	276	4.18333e-33	0.8225	0	-		no IPS match
Sg_CNS_NA4Plus29784	stethophyma grossum microsatellite sgr19 sequence	996	2.62517e-30	0.81	0	-		CYTOPLASMIC_DOMAIN (PHOBIUS); TRANSMEMBRANE (PHOBIUS); NON_CYTOPLASMIC_DOMAIN (PHOBIUS); TMhelix (TMHMM)
Sg_CNS_NA4Plus12823	stethophyma grossum microsatellite sgr29 sequence	316	5.18862e-33	0.8005	0	-		no IPS match
Sg_CNS_NA4Plus33350	sticholotis co588 28s ribosomal rna partial sequence	1412	4.90018e-16	0.981	0	-		Coil (COILS)
108809	tanypteryx pryeri 28s ribosomal rna partial sequence	82	3.32806e-26	0.93	0	-		no IPS match
108261	tapinoma nigerrimum mariner transposon tnigmar-mr-11	198	6.26734e-48	0.749	0	-		no IPS match
Sg_CNS_NA4Plus25499	tapinoma nigerrimum mariner transposon tnigmar-mr-1 containing mariner-like sequence tnigmar-az-1	733	2.84671e-15	0.6443	0	-		no IPS match
5816	tapinoma nigerrimum mariner transposon tnigmar-mr-6 containing mariner-like sequence tnigmar-az-6	92	3.51516e-14	0.814	0	-		no IPS match
Sg_CNS_NA4Plus21186	tapinoma nigerrimum mariner transposon tnigmar-mr-7 containing mariner-like sequence tnigmar-az-7	567	9.80808e-14	0.6943	0	-		NON_CYTOPLASMIC_DOMAIN (PHOBIUS); CYTOPLASMIC_DOMAIN (PHOBIUS); TRANSMEMBRANE (PHOBIUS); TMhelix (TMHMM)
Sg_CNS_NA4Plus19105	tapinoma nigerrimum mariner transposon tnigmar-mr-9	509	1.14082e-18	0.853	0	-		TRANSMEMBRANE (PHOBIUS); NON_CYTOPLASMIC_DOMAIN (PHOBIUS); CYTOPLASMIC_DOMAIN (PHOBIUS); TMhelix (TMHMM)
Sg_CNS_NA4Plus321	teleogryllus emma rpb1 mrna for rna polymerase ii largest complete isolate: e-57	979	6.4521e-114	0.696	0	-		no IPS match
Sg_CNS_NA4Plus579	teleopsis dalmanni isolate gom21 cryptocephal partial cds	3088	1.5845e-13	0.8615	0	-		no IPS match
Sg_CNS_NA4Plus11717	tenebrio molitor clone pm5-90 serine proteinase complete cds	271	9.02464e-23	0.937	0	-		NON_CYTOPLASMIC_DOMAIN (PHOBIUS); TRANSMEMBRANE (PHOBIUS); CYTOPLASMIC_DOMAIN (PHOBIUS); TMhelix (TMHMM)
31984	tentyria rotundata partial mp20 gene for muscular protein specimen voucher bmnh exons 1-2	101	3.2559e-09	0.741	0	-		no IPS match
Sg_CNS_NA4Plus36480	thauria aliris cytochrome c oxidase subunit i partial cds mitochondrial	2696	1.30228e-07	0.7745	0	-		no IPS match
91190	theomolpus pulcher cytochrome b partial cds mitochondrial	98	1.15438e-14	0.8075	2	C:membrane; P:respiratory electron transport chain		IPR027387 (G3DSA:1.20.810.GENE3D); IPR016174 (SUPERFAMILY)
45484	thermobia domestica tim mrna for complete cds	500	6.19506e-09	0.81	0	-		no IPS match
Sg_CNS_NA4Plus72	transaevum oz1b 18s ribosomal rna partial sequence	108	3.26049e-35	0.907	0	-		no IPS match
32446	traulia szetschuanensis complete genome	986	1.26319e-65	0.691	0	-		no IPS match
41252	triatoma infestans clone tin-445 ribosomal protein l11 complete cds	285	6.44615e-12	0.888	0	-		no IPS match
45190	tribolium castaneum agap009239-pa mrna	555	8.44172e-08	0.85	0	-		no IPS match
85710	tribolium castaneum atp gtp binding 5 mrna	185	2.45804e-08	0.8333	0	-		no IPS match
Sg_CNS_NA4Plus22693	tribolium castaneum cg41536 cg41536-pa partial mrna	618	1.95119e-10	1	0	-		no IPS match
Sg_CNS_NA4Plus18026	tribolium castaneum cuticular protein rr-2 family (agap001664-pa) mrna	480	6.73188e-15	0.7655	0	-		TMhelix (TMHMM)
80844	tribolium castaneum ip15312p mrna	163	1.16864e-11	0.91	0	-		no IPS match
28876	tribolium castaneum jing cg9397-pg mrna	573	2.19323e-15	0.8475	0	-		no IPS match
55381	tribolium castaneum partial mrna	164	1.74786e-09	0.76	0	-		no IPS match
55203	tribolium castaneum protein mrna	634	1.03761e-32	0.7433	0	-		Coil (COILS); Coil (COILS)
40462	tribolium castaneum ribosomal protein l24e mrna	75	1.06401e-12	0.816	0	-		no IPS match
40973	tribolium castaneum ribosomal protein s19e mrna	193	7.4155e-09	0.86	0	-		no IPS match
Sg_CNS_NA4Plus10982	tribolium castaneum s20e ribosomal protein mrna	244	4.40718e-07	0.835	0	-		no IPS match
Sg_CNS_NA4Plus1899	trichoplusia ni hsp 70 complete cds	1933	7.6414e-161	0.858	0	-		no IPS match
Sg_CNS_NA4Plus11038	trimerotropis maritima isolate t1 18s ribosomal rna partial sequence	246	8.02334e-61	0.95	0	-		SIGNAL_PEPTIDE (PHOBIUS); SIGNAL_PEPTIDE_N_REGION (PHOBIUS); NON_CYTOPLASMIC_DOMAIN (PHOBIUS); SIGNAL_PEPTIDE_C_REGION (PHOBIUS); SIGNAL_PEPTIDE_H_REGION (PHOBIUS)
105442	trimerotropis pallidipennis transposon mariner-like element transposase partial cds	388	7.47135e-13	0.71	0	-		no IPS match
Sg_CNS_NA4Plus26598	tsa: amblyomma americanum transcribed rna sequence	788	4.54072e-07	0.69	0	-		NON_CYTOPLASMIC_DOMAIN (PHOBIUS); TRANSMEMBRANE (PHOBIUS); CYTOPLASMIC_DOMAIN (PHOBIUS); CYTOPLASMIC_DOMAIN (PHOBIUS); TRANSMEMBRANE (PHOBIUS); TMhelix (TMHMM); TMhelix (TMHMM)
Sg_CNS_NA4Plus34178	tsa: anoplocnemis curvipes anop_trimmed_contig_10017 transcribed rna sequence	1606	3.08714e-57	0.929	0	-		no IPS match
Sg_CNS_NA4Plus23844	tsa: anoplocnemis curvipes anop_trimmed_contig_10447 transcribed rna sequence	661	5.98012e-11	0.74	0	-		SIGNAL_PEPTIDE (PHOBIUS); NON_CYTOPLASMIC_DOMAIN (PHOBIUS); SIGNAL_PEPTIDE_C_REGION (PHOBIUS); SIGNAL_PEPTIDE_H_REGION (PHOBIUS); SIGNAL_PEPTIDE_N_REGION (PHOBIUS)
Sg_CNS_NA4Plus35931	tsa: anoplocnemis curvipes anop_trimmed_contig_10646 transcribed rna sequence	2289	2.15142e-10	0.77	0	-		no IPS match
Sg_CNS_NA4Plus9577	tsa: anoplocnemis curvipes anop_trimmed_contig_109 transcribed rna sequence	209	1.0503e-26	0.8365	0	-		PTHR10031:SF2 (PANTHER); PTHR10031 (PANTHER); TRANSMEMBRANE (PHOBIUS); CYTOPLASMIC_DOMAIN (PHOBIUS); NON_CYTOPLASMIC_DOMAIN (PHOBIUS); TMhelix (TMHMM)
Sg_CNS_NA4Plus27654	tsa: anoplocnemis curvipes anop_trimmed_contig_1954 transcribed rna sequence	848	2.22199e-11	0.7667	0	-		no IPS match
Sg_CNS_NA4Plus33838	tsa: anoplocnemis curvipes anop_trimmed_contig_4748 transcribed rna sequence	1515	1.84394e-34	0.7525	0	-		no IPS match
Sg_CNS_NA4Plus30074	tsa: anoplocnemis curvipes anop_trimmed_contig_5866 transcribed rna sequence	1020	9.43674e-11	0.73	0	-		no IPS match
Sg_CNS_NA4Plus32428	tsa: anoplocnemis curvipes anop_trimmed_contig_6849 transcribed rna sequence	1273	3.6125e-36	0.77	0	-		no IPS match
Sg_CNS_NA4Plus30832	tsa: aphis craccivora aphis_trimmed_contig_2255 transcribed rna sequence	1087	6.3366e-07	0.81	0	-		no IPS match
Sg_CNS_NA4Plus13659	tsa: bactrocera oleae contig00768 transcribed rna sequence	349	1.56321e-08	0.7311	0	-		no IPS match
Sg_CNS_NA4Plus14831	tsa: bactrocera oleae contig03542 transcribed rna sequence	391	6.1621e-08	0.735	0	-		TRANSMEMBRANE (PHOBIUS); CYTOPLASMIC_DOMAIN (PHOBIUS); NON_CYTOPLASMIC_DOMAIN (PHOBIUS); TRANSMEMBRANE (PHOBIUS); CYTOPLASMIC_DOMAIN (PHOBIUS); TMhelix (TMHMM); TMhelix (TMHMM)
Sg_CNS_NA4Plus14158	tsa: bactrocera oleae contig06716 transcribed rna sequence	367	4.71299e-28	0.7585	0	-		no IPS match
Sg_CNS_NA4Plus14813	tsa: bactrocera oleae contig10165 transcribed rna sequence	390	5.04395e-09	0.732	0	-		no IPS match
Sg_CNS_NA4Plus21733	tsa: chilo suppressalis unigene11665_all transcribed rna sequence	584	1.08074e-19	0.7086	0	-		no IPS match
Sg_CNS_NA4Plus15908	tsa: chilo suppressalis unigene19654_all transcribed rna sequence	424	8.17724e-07	0.8375	0	-		no IPS match
Sg_CNS_NA4Plus1833	tsa: chilo suppressalis unigene20086_all transcribed rna sequence	1702	5.93367e-16	0.8145	0	-		no IPS match
Sg_CNS_NA4Plus22195	tsa: chilo suppressalis unigene23285_all transcribed rna sequence	600	2.29463e-09	0.71	0	-		no IPS match
Sg_CNS_NA4Plus26589	tsa: chilo suppressalis unigene3388_all transcribed rna sequence	787	7.21354e-11	0.7513	0	-		no IPS match
Sg_CNS_NA4Plus12605	tsa: chilo suppressalis unigene41884_all transcribed rna sequence	308	1.65572e-07	0.8942	0	-		no IPS match
Sg_CNS_NA4Plus18954	tsa: chilo suppressalis unigene46151_all transcribed rna sequence	504	8.09626e-08	0.79	0	-		no IPS match
Sg_CNS_NA4Plus16489	tsa: chilo suppressalis unigene49578_all transcribed rna sequence	441	3.19321e-12	0.74	0	-		TMhelix (TMHMM)
Sg_CNS_NA4Plus6222	tsa: chilo suppressalis unigene51129_all transcribed rna sequence	169	9.9416e-07	0.7642	0	-		no IPS match
Sg_CNS_NA4Plus10361	tsa: chilo suppressalis unigene55407_all transcribed rna sequence	227	7.81584e-10	0.72	0	-		NON_CYTOPLASMIC_DOMAIN (PHOBIUS); SIGNAL_PEPTIDE_C_REGION (PHOBIUS); SIGNAL_PEPTIDE_H_REGION (PHOBIUS); SIGNAL_PEPTIDE_N_REGION (PHOBIUS); SIGNAL_PEPTIDE (PHOBIUS)
Sg_CNS_NA4Plus7115	tsa: chilo suppressalis unigene56307_all transcribed rna sequence	177	1.37507e-11	0.8285	0	-		G3DSA:1.20.272.10 (GENE3D)
Sg_CNS_NA4Plus30660	tsa: chilo suppressalis unigene65765_all transcribed rna sequence	1072	4.51091e-15	0.763	0	-		NON_CYTOPLASMIC_DOMAIN (PHOBIUS); SIGNAL_PEPTIDE_N_REGION (PHOBIUS); SIGNAL_PEPTIDE_C_REGION (PHOBIUS); SIGNAL_PEPTIDE_H_REGION (PHOBIUS); SIGNAL_PEPTIDE (PHOBIUS); SignalP-noTM (SIGNALP_EUK)
Sg_CNS_NA4Plus16969	tsa: chilo suppressalis unigene71496_all transcribed rna sequence	454	2.0718e-08	0.8178	0	-		no IPS match
Sg_CNS_NA4Plus1233	tsa: chrysopa pallens transcribed rna sequence	693	4.25208e-13	0.759	0	-		TRANSMEMBRANE (PHOBIUS); NON_CYTOPLASMIC_DOMAIN (PHOBIUS); CYTOPLASMIC_DOMAIN (PHOBIUS); TMhelix (TMHMM)
Sg_CNS_NA4Plus1365	tsa: chrysopa pallens transcribed rna sequence	1061	5.41603e-14	0.8265	0	-		no IPS match
Sg_CNS_NA4Plus15789	tsa: chrysopa pallens transcribed rna sequence	420	6.64309e-08	0.91	0	-		no IPS match
Sg_CNS_NA4Plus15791	tsa: chrysopa pallens transcribed rna sequence	420	2.31662e-26	0.78	0	-		no IPS match
Sg_CNS_NA4Plus15843	tsa: chrysopa pallens transcribed rna sequence	422	4.49939e-10	0.7875	0	-		SIGNAL_PEPTIDE_N_REGION (PHOBIUS); SIGNAL_PEPTIDE_H_REGION (PHOBIUS); NON_CYTOPLASMIC_DOMAIN (PHOBIUS); SIGNAL_PEPTIDE_C_REGION (PHOBIUS); SIGNAL_PEPTIDE (PHOBIUS); SignalP-TM (SIGNALP_GRAM_POSITIVE)
Sg_CNS_NA4Plus16633	tsa: chrysopa pallens transcribed rna sequence	445	6.20121e-15	0.788	0	-		no IPS match
Sg_CNS_NA4Plus25289	tsa: chrysopa pallens transcribed rna sequence	723	5.39574e-12	0.7825	0	-		CYTOPLASMIC_DOMAIN (PHOBIUS); TRANSMEMBRANE (PHOBIUS); NON_CYTOPLASMIC_DOMAIN (PHOBIUS); TMhelix (TMHMM)
Sg_CNS_NA4Plus28180	tsa: chrysopa pallens transcribed rna sequence	880	2.6432e-23	0.8087	0	-		NON_CYTOPLASMIC_DOMAIN (PHOBIUS); CYTOPLASMIC_DOMAIN (PHOBIUS); CYTOPLASMIC_DOMAIN (PHOBIUS); TRANSMEMBRANE (PHOBIUS); TRANSMEMBRANE (PHOBIUS); TMhelix (TMHMM); TMhelix (TMHMM)
Sg_CNS_NA4Plus29659	tsa: chrysopa pallens transcribed rna sequence	987	1.64256e-07	0.74	0	-		no IPS match
Sg_CNS_NA4Plus34111	tsa: chrysopa pallens transcribed rna sequence	1588	2.35031e-14	0.7523	0	-		SignalP-TM (SIGNALP_GRAM_POSITIVE)
Sg_CNS_NA4Plus34618	tsa: chrysopa pallens transcribed rna sequence	1718	4.60564e-11	0.765	0	-		TRANSMEMBRANE (PHOBIUS); CYTOPLASMIC_DOMAIN (PHOBIUS); TRANSMEMBRANE (PHOBIUS); NON_CYTOPLASMIC_DOMAIN (PHOBIUS); CYTOPLASMIC_DOMAIN (PHOBIUS); TMhelix (TMHMM); TMhelix (TMHMM)
Sg_CNS_NA4Plus5023	tsa: chrysopa pallens transcribed rna sequence	159	6.22642e-09	0.7977	0	-		no IPS match
Sg_CNS_NA4Plus5927	tsa: chrysopa pallens transcribed rna sequence	166	7.97922e-08	0.77	0	-		no IPS match
Sg_CNS_NA4Plus7162	tsa: chrysopa pallens transcribed rna sequence	178	7.14517e-09	0.8491	0	-		no IPS match
Sg_CNS_NA4Plus7372	tsa: chrysopa pallens transcribed rna sequence	180	4.00323e-31	0.8713	0	-		no IPS match
Sg_CNS_NA4Plus33920	tsa: chrysopa pallens unigene13918_dacaoling transcribed rna sequence	1537	2.28183e-14	0.78	0	-		no IPS match
Sg_CNS_NA4Plus3001	tsa: chrysopa pallens unigene151_dacaoling transcribed rna sequence	119	6.25953e-07	0.73	0	-		no IPS match
Sg_CNS_NA4Plus35814	tsa: chrysopa pallens unigene6043_dacaoling transcribed rna sequence	2217	2.52069e-09	0.805	0	-		no IPS match
Sg_CNS_NA4Plus13372	tsa: chrysopa pallens unigene66562_dacaoling transcribed rna sequence	338	1.96209e-13	0.75	0	-		no IPS match
Sg_CNS_NA4Plus467	tsa: chrysopa pallens unigene78856_dacaoling transcribed rna sequence	5388	1.18095e-11	0.8033	0	-		Coil (COILS)
Sg_CNS_NA4Plus20366	tsa: chrysopa pallens unigene79482_dacaoling transcribed rna sequence	544	3.07928e-07	0.7895	0	-		no IPS match
Sg_CNS_NA4Plus18932	tsa: chrysopa pallens unigene85376_dacaoling transcribed rna sequence	504	3.0172e-13	0.74	0	-		SignalP-noTM (SIGNALP_EUK)
Sg_CNS_NA4Plus9342	tsa: clavigralla tomentosicollis clavig_trimmed_contig_1285 transcribed rna sequence	205	1.02706e-07	0.8433	0	-		SIGNAL_PEPTIDE_N_REGION (PHOBIUS); SIGNAL_PEPTIDE_H_REGION (PHOBIUS); SIGNAL_PEPTIDE_C_REGION (PHOBIUS); NON_CYTOPLASMIC_DOMAIN (PHOBIUS); SIGNAL_PEPTIDE (PHOBIUS); SignalP-noTM (SIGNALP_EUK)
Sg_CNS_NA4Plus3455	tsa: clavigralla tomentosicollis clavig_trimmed_contig_15 transcribed rna sequence	137	3.01541e-37	0.97	0	-		no IPS match
Sg_CNS_NA4Plus1844	tsa: clavigralla tomentosicollis clavig_trimmed_contig_166 transcribed rna sequence	1942	1.81841e-10	0.806	0	-		no IPS match
Sg_CNS_NA4Plus23894	tsa: clavigralla tomentosicollis clavig_trimmed_contig_214 transcribed rna sequence	663	7.33689e-10	0.8735	0	-		no IPS match
Sg_CNS_NA4Plus7204	tsa: clavigralla tomentosicollis clavig_trimmed_contig_2155 transcribed rna sequence	178	5.86512e-10	0.75	0	-		no IPS match
Sg_CNS_NA4Plus25628	tsa: clavigralla tomentosicollis clavig_trimmed_contig_409 transcribed rna sequence	738	1.21444e-07	0.8453	0	-		no IPS match
Sg_CNS_NA4Plus33397	tsa: clavigralla tomentosicollis clavig_trimmed_contig_6060 transcribed rna sequence	1422	7.31893e-33	0.7095	2	P:microtubule cytoskeleton organization; C:microtubule		Coil (COILS); PTHR15073:SF1 (PANTHER); IPR008604 (PANTHER)
Sg_CNS_NA4Plus4031	tsa: clavigralla tomentosicollis clavig_trimmed_contig_678 transcribed rna sequence	150	4.72468e-10	0.8565	0	-		no IPS match
Sg_CNS_NA4Plus6122	tsa: cotesia vestalis comp153_c3_seq1 transcribed rna sequence	168	5.82733e-16	0.829	0	-		no IPS match
Sg_CNS_NA4Plus36681	tsa: cotesia vestalis comp5873_c0_seq1 transcribed rna sequence	2894	1.61195e-19	0.83	0	-		no IPS match
Sg_CNS_NA4Plus26997	tsa: cotesia vestalis comp7865_c0_seq1 transcribed rna sequence	810	1.09912e-08	0.78	0	-		no IPS match
Sg_CNS_NA4Plus10089	tsa: cotesia vestalis comp8964_c0_seq1 transcribed rna sequence	220	2.99651e-21	0.8157	0	-		no IPS match
Sg_CNS_NA4Plus5617	tsa: cotesia vestalis comp975_c0_seq1 transcribed rna sequence	164	1.02216e-12	0.828	0	-		no IPS match
Sg_CNS_NA4Plus23843	tsa: dendroctonus ponderosae dendroctonus_ponderosae_cap3_contig6222 transcribed rna sequence	661	1.08123e-07	0.9185	0	-		no IPS match
Sg_CNS_NA4Plus34124	tsa: dendroctonus ponderosae dendroctonus_ponderosae_cap3_contig9895 transcribed rna sequence	1590	6.31489e-09	0.9275	0	-		no IPS match
Sg_CNS_NA4Plus14254	tsa: dendroctonus ponderosae dendroctonus_ponderosae_newbler_isotig10013 transcribed rna sequence	371	2.02995e-07	0.898	0	-		no IPS match
Sg_CNS_NA4Plus11657	tsa: dendroctonus ponderosae dendroctonus_ponderosae_newbler_isotig13990 transcribed rna sequence	269	2.72912e-10	0.853	0	-		no IPS match
Sg_CNS_NA4Plus3030	tsa: drosophila serrata est10813 transcribed rna sequence	120	6.35769e-07	0.8725	0	-		no IPS match
Sg_CNS_NA4Plus2986	tsa: ganaspis g1 comp0_c0_seq1 transcribed rna sequence	119	5.14892e-46	0.941	0	-		no IPS match
Sg_CNS_NA4Plus36657	tsa: ganaspis g1 comp14012_c0_seq1 transcribed rna sequence	2868	6.25149e-12	0.9085	0	-		no IPS match
Sg_CNS_NA4Plus6539	tsa: ganaspis g1 comp19196_c0_seq3 transcribed rna sequence	171	6.79784e-09	0.775	0	-		no IPS match
Sg_CNS_NA4Plus31826	tsa: ganaspis g1 comp1972_c1_seq2 transcribed rna sequence	1191	6.51686e-20	0.7529	0	-		NON_CYTOPLASMIC_DOMAIN (PHOBIUS); TRANSMEMBRANE (PHOBIUS); TRANSMEMBRANE (PHOBIUS); NON_CYTOPLASMIC_DOMAIN (PHOBIUS); CYTOPLASMIC_DOMAIN (PHOBIUS); TRANSMEMBRANE (PHOBIUS); CYTOPLASMIC_DOMAIN (PHOBIUS); TMhelix (TMHMM); TMhelix (TMHMM); TMhelix (TMHMM)
Sg_CNS_NA4Plus37122	tsa: ganaspis g1 comp1_c0_seq1 transcribed rna sequence	3586	9.56813e-11	1	0	-		no IPS match
Sg_CNS_NA4Plus11928	tsa: ganaspis g1 comp2194_c0_seq1 transcribed rna sequence	282	2.89189e-10	0.8585	0	-		no IPS match
Sg_CNS_NA4Plus15790	tsa: ganaspis g1 comp2250_c0_seq1 transcribed rna sequence	420	3.67419e-11	0.8084	0	-		no IPS match
Sg_CNS_NA4Plus14232	tsa: ganaspis g1 comp34272_c0_seq1 transcribed rna sequence	370	1.66133e-08	0.71	0	-		no IPS match
Sg_CNS_NA4Plus3226	tsa: ganaspis g1 comp461_c1_seq2 transcribed rna sequence	130	3.42689e-17	0.8207	0	-		no IPS match
Sg_CNS_NA4Plus27857	tsa: ganaspis g1 comp4889_c0_seq1 transcribed rna sequence	861	2.41046e-17	0.7975	0	-		NON_CYTOPLASMIC_DOMAIN (PHOBIUS); TRANSMEMBRANE (PHOBIUS); CYTOPLASMIC_DOMAIN (PHOBIUS); TMhelix (TMHMM)
Sg_CNS_NA4Plus35985	tsa: ganaspis g1 comp5137_c0_seq1 transcribed rna sequence	2320	2.63984e-09	0.916	0	-		no IPS match
Sg_CNS_NA4Plus15302	tsa: ganaspis g1 comp6947_c2_seq1 transcribed rna sequence	406	5.27128e-09	0.758	0	-		no IPS match
Sg_CNS_NA4Plus10322	tsa: hyalella azteca contig08585 transcribed rna sequence	226	1.01133e-14	0.79	0	-		no IPS match
Sg_CNS_NA4Plus29225	tsa: hyalella azteca contig20140 transcribed rna sequence	955	1.6947e-13	0.854	0	-		TRANSMEMBRANE (PHOBIUS); NON_CYTOPLASMIC_DOMAIN (PHOBIUS); CYTOPLASMIC_DOMAIN (PHOBIUS)
Sg_CNS_NA4Plus27303	tsa: hyalella azteca contig20581 transcribed rna sequence	827	2.16457e-49	0.88	0	-		no IPS match
Sg_CNS_NA4Plus36806	tsa: leptopilina boulardi comp2343_c0_seq1 transcribed rna sequence	3071	5.15089e-07	0.86	0	-		NON_CYTOPLASMIC_DOMAIN (PHOBIUS); TRANSMEMBRANE (PHOBIUS); CYTOPLASMIC_DOMAIN (PHOBIUS); NON_CYTOPLASMIC_DOMAIN (PHOBIUS); TRANSMEMBRANE (PHOBIUS); NON_CYTOPLASMIC_DOMAIN (PHOBIUS); TRANSMEMBRANE (PHOBIUS); CYTOPLASMIC_DOMAIN (PHOBIUS); TRANSMEMBRANE (PHOBIUS); TMhelix (TMHMM); TMhelix (TMHMM); TMhelix (TMHMM)
Sg_CNS_NA4Plus11395	tsa: leptopilina boulardi comp4354_c0_seq1 transcribed rna sequence	259	1.3533e-07	0.765	0	-		no IPS match
Sg_CNS_NA4Plus16721	tsa: leptopilina boulardi comp4540_c0_seq1 transcribed rna sequence	447	5.83639e-09	0.8117	0	-		no IPS match
Sg_CNS_NA4Plus3990	tsa: leptopilina boulardi comp758_c0_seq1 transcribed rna sequence	149	8.50156e-07	0.95	0	-		no IPS match
Sg_CNS_NA4Plus33032	tsa: leptopilina heterotoma comp14601_c0_seq1 transcribed rna sequence	1361	1.54246e-09	0.855	0	-		NON_CYTOPLASMIC_DOMAIN (PHOBIUS); SIGNAL_PEPTIDE_H_REGION (PHOBIUS); SIGNAL_PEPTIDE_N_REGION (PHOBIUS); SIGNAL_PEPTIDE_C_REGION (PHOBIUS); SIGNAL_PEPTIDE (PHOBIUS); SignalP-noTM (SIGNALP_EUK)
Sg_CNS_NA4Plus33271	tsa: leptopilina heterotoma comp3102_c0_seq2 transcribed rna sequence	1399	2.35492e-07	0.8	0	-		no IPS match
Sg_CNS_NA4Plus5806	tsa: leptopilina heterotoma comp3102_c0_seq2 transcribed rna sequence	165	1.5346e-10	0.8175	0	-		no IPS match
Sg_CNS_NA4Plus4782	tsa: leptopilina heterotoma comp511_c0_seq1 transcribed rna sequence	157	2.27444e-14	0.7562	0	-		no IPS match
Sg_CNS_NA4Plus10519	tsa: leptopilina heterotoma comp5559_c0_seq2 transcribed rna sequence	231	5.76218e-18	0.7486	0	-		no IPS match
Sg_CNS_NA4Plus28139	tsa: leptopilina heterotoma comp666_c0_seq1 transcribed rna sequence	878	1.89139e-12	0.818	0	-		Coil (COILS); PTHR13557:SF1 (PANTHER); PTHR13557 (PANTHER)
Sg_CNS_NA4Plus5842	tsa: leptopilina heterotoma comp7089_c0_seq1 transcribed rna sequence	166	1.8838e-09	0.85	0	-		no IPS match
Sg_CNS_NA4Plus485	tsa: leptopilina heterotoma comp9333_c0_seq1 transcribed rna sequence	1936	7.21259e-22	0.894	0	-		NON_CYTOPLASMIC_DOMAIN (PHOBIUS); CYTOPLASMIC_DOMAIN (PHOBIUS); TRANSMEMBRANE (PHOBIUS); TMhelix (TMHMM)
Sg_CNS_NA4Plus17331	tsa: leptopilina heterotoma comp954_c2_seq15 transcribed rna sequence	462	6.0494e-09	0.7543	0	-		no IPS match
Sg_CNS_NA4Plus6740	tsa: megalurothrips sjostedti megal_trimmed_contig_1262 transcribed rna sequence	173	2.5703e-14	0.7792	0	-		no IPS match
Sg_CNS_NA4Plus2772	tsa: megalurothrips sjostedti megal_trimmed_contig_15 transcribed rna sequence	109	7.80024e-37	0.9785	0	-		no IPS match
Sg_CNS_NA4Plus6376	tsa: megalurothrips sjostedti megal_trimmed_contig_323 transcribed rna sequence	170	1.58703e-10	0.897	0	-		no IPS match
Sg_CNS_NA4Plus5514	tsa: megalurothrips sjostedti megal_trimmed_contig_3314 transcribed rna sequence	163	8.32582e-14	0.787	0	-		no IPS match
Sg_CNS_NA4Plus12852	tsa: megalurothrips sjostedti megal_trimmed_contig_3741 transcribed rna sequence	317	5.94653e-07	0.8611	0	-		no IPS match
Sg_CNS_NA4Plus1144	tsa: megalurothrips sjostedti megal_trimmed_contig_378 transcribed rna sequence	672	6.08537e-11	0.7865	0	-		no IPS match
Sg_CNS_NA4Plus9936	tsa: melita plumulosa mira_rep_c13018 transcribed rna sequence	217	1.09956e-07	0.804	0	-		CYTOPLASMIC_DOMAIN (PHOBIUS); TRANSMEMBRANE (PHOBIUS); NON_CYTOPLASMIC_DOMAIN (PHOBIUS); TMhelix (TMHMM)
Sg_CNS_NA4Plus27742	tsa: melita plumulosa mira_rep_c19156 transcribed rna sequence	854	4.04718e-08	0.9225	0	-		no IPS match
Sg_CNS_NA4Plus35557	tsa: osmia cornuta osmia_antenne_contig_1478_5 transcribed rna sequence	2094	2.89803e-08	0.8535	0	-		no IPS match
Sg_CNS_NA4Plus27543	tsa: osmia cornuta osmia_antenne_contig_15182_1 transcribed rna sequence	842	6.32478e-31	0.73	0	-		no IPS match
Sg_CNS_NA4Plus23278	tsa: osmia cornuta osmia_antenne_contig_17859_2 transcribed rna sequence	640	8.57708e-09	0.8	0	-		no IPS match
Sg_CNS_NA4Plus9380	tsa: osmia cornuta osmia_antenne_contig_17911_1 transcribed rna sequence	206	4.69027e-12	0.7475	0	-		no IPS match
Sg_CNS_NA4Plus36088	tsa: osmia cornuta osmia_antenne_contig_18418_1 transcribed rna sequence	2385	2.5671e-22	0.7989	0	-		no IPS match
Sg_CNS_NA4Plus34276	tsa: osmia cornuta osmia_antenne_contig_22982_1 transcribed rna sequence	1629	7.40828e-21	0.7918	0	-		no IPS match
Sg_CNS_NA4Plus15988	tsa: osmia cornuta osmia_antenne_contig_24723_1 transcribed rna sequence	426	8.25121e-07	0.75	0	-		no IPS match
Sg_CNS_NA4Plus27600	tsa: osmia cornuta osmia_antenne_contig_25368_1 transcribed rna sequence	845	1.40245e-07	0.69	0	-		no IPS match
Sg_CNS_NA4Plus36459	tsa: osmia cornuta osmia_antenne_contig_2689_3 transcribed rna sequence	2679	8.71854e-10	0.928	0	-		no IPS match
Sg_CNS_NA4Plus22496	tsa: osmia cornuta osmia_antenne_contig_27612_1 transcribed rna sequence	610	7.65699e-22	0.84	0	-		TRANSMEMBRANE (PHOBIUS); NON_CYTOPLASMIC_DOMAIN (PHOBIUS); CYTOPLASMIC_DOMAIN (PHOBIUS); TMhelix (TMHMM)
Sg_CNS_NA4Plus5589	tsa: osmia cornuta osmia_antenne_contig_27980_1 transcribed rna sequence	164	2.75344e-07	0.69	0	-		no IPS match
Sg_CNS_NA4Plus26841	tsa: osmia cornuta osmia_antenne_contig_28554_2 transcribed rna sequence	800	6.0005e-12	0.8525	0	-		no IPS match
Sg_CNS_NA4Plus6156	tsa: osmia cornuta osmia_antenne_contig_2961_1 transcribed rna sequence	168	1.28356e-11	0.8413	0	-		no IPS match
Sg_CNS_NA4Plus24094	tsa: osmia cornuta osmia_antenne_contig_30_1 transcribed rna sequence	671	6.07581e-11	0.8229	0	-		TRANSMEMBRANE (PHOBIUS); CYTOPLASMIC_DOMAIN (PHOBIUS); NON_CYTOPLASMIC_DOMAIN (PHOBIUS)
Sg_CNS_NA4Plus28941	tsa: osmia cornuta osmia_antenne_contig_32586_1 transcribed rna sequence	932	5.05423e-20	0.76	0	-		TRANSMEMBRANE (PHOBIUS); CYTOPLASMIC_DOMAIN (PHOBIUS); NON_CYTOPLASMIC_DOMAIN (PHOBIUS); TMhelix (TMHMM)
Sg_CNS_NA4Plus3341	tsa: osmia cornuta osmia_antenne_contig_376_1 transcribed rna sequence	133	4.91231e-09	0.7525	0	-		IPR008160 (PFAM)
Sg_CNS_NA4Plus4623	tsa: osmia cornuta osmia_antenne_contig_4038_1 transcribed rna sequence	155	9.5423e-32	0.842	0	-		no IPS match
Sg_CNS_NA4Plus17477	tsa: osmia cornuta osmia_antenne_contig_46637_1 transcribed rna sequence	466	2.60417e-26	0.782	0	-		TRANSMEMBRANE (PHOBIUS); NON_CYTOPLASMIC_DOMAIN (PHOBIUS); TRANSMEMBRANE (PHOBIUS); CYTOPLASMIC_DOMAIN (PHOBIUS); NON_CYTOPLASMIC_DOMAIN (PHOBIUS); TMhelix (TMHMM); TMhelix (TMHMM)
Sg_CNS_NA4Plus3024	tsa: ostrinia nubilalis isotig03593 transcribed rna sequence	120	2.51994e-18	0.782	0	-		no IPS match
Sg_CNS_NA4Plus34106	tsa: ostrinia scapulalis isotig06347	1587	3.48592e-12	0.7044	0	-		NON_CYTOPLASMIC_DOMAIN (PHOBIUS); TRANSMEMBRANE (PHOBIUS); CYTOPLASMIC_DOMAIN (PHOBIUS); TMhelix (TMHMM)
Sg_CNS_NA4Plus15527	tsa: pararge aegeria ontig544 transcribed rna sequence	413	1.86858e-08	0.7265	0	-		TRANSMEMBRANE (PHOBIUS); NON_CYTOPLASMIC_DOMAIN (PHOBIUS); CYTOPLASMIC_DOMAIN (PHOBIUS); NON_CYTOPLASMIC_DOMAIN (PHOBIUS); TRANSMEMBRANE (PHOBIUS); TMhelix (TMHMM); TMhelix (TMHMM)
Sg_CNS_NA4Plus27273	tsa: pararge aegeria ontig59 transcribed rna sequence	825	4.76413e-07	0.74	0	-		no IPS match
Sg_CNS_NA4Plus15203	tsa: pararge aegeria ontig8690 transcribed rna sequence	403	7.76002e-07	0.8125	0	-		no IPS match
Sg_CNS_NA4Plus37077	tsa: sitodiplosis mosellana unigene14164_s_mosellanaa transcribed rna sequence	3488	5.85907e-07	0.8133	0	-		no IPS match
Sg_CNS_NA4Plus3596	tsa: sitodiplosis mosellana unigene14743_s_mosellanaa transcribed rna sequence	141	4.67118e-16	1	0	-		no IPS match
Sg_CNS_NA4Plus5327	tsa: sitodiplosis mosellana unigene17127_s_mosellanaa transcribed rna sequence	161	1.81244e-09	0.8875	0	-		IPR007834 (PFAM)
Sg_CNS_NA4Plus864	tsa: sitodiplosis mosellana unigene3850_s_mosellanaa transcribed rna sequence	372	4.7882e-09	0.9105	0	-		no IPS match
Sg_CNS_NA4Plus25623	tsa: spodoptera exigua comp3896_c0_seq1 transcribed rna sequence	738	4.23881e-07	0.8463	0	-		no IPS match
Sg_CNS_NA4Plus13034	tsa: spodoptera exigua comp60_c0_seq1 transcribed rna sequence	324	1.43875e-08	0.8567	0	-		no IPS match
Sg_CNS_NA4Plus10209	vitellogenin b 5 end	223	6.28197e-11	0.925	0	-		SIGNAL_PEPTIDE_N_REGION (PHOBIUS); NON_CYTOPLASMIC_DOMAIN (PHOBIUS); SIGNAL_PEPTIDE (PHOBIUS); SIGNAL_PEPTIDE_H_REGION (PHOBIUS); SIGNAL_PEPTIDE_C_REGION (PHOBIUS); SignalP-TM (SIGNALP_GRAM_POSITIVE); SignalP-TM (SIGNALP_GRAM_NEGATIVE); SignalP-noTM (SIGNALP_EUK); TMhelix (TMHMM)
Sg_CNS_NA4Plus12524	xenopsylla cheopis clone xc-108 ribosomal protein l37 complete cds	305	2.26542e-18	0.7815	0	-		TRANSMEMBRANE (PHOBIUS); CYTOPLASMIC_DOMAIN (PHOBIUS); NON_CYTOPLASMIC_DOMAIN (PHOBIUS)
