# Supplementary material for: RNA-Seq reveals large quantitative differences between the transcriptomes of outbreak and non-outbreak locusts
Source: Sci Rep. 2018 Jun 15;8:9207. doi: 10.1038/s41598-018-27565-0 (PMC6003920; doi:10.1038/s41598-018-27565-0)
Supplement: Supplementary file 11 — Table S7 [file 41598_2018_27565_MOESM11_ESM.xls]

## Sheet: Blazquez_and_Bakkali_locust_CNS
LevelGO	Term(Acc)	Term(Name)	#Seq	Score	Parents(Acc)	Parents(Name)
2	GO:0008152	metabolic process	3216	1790.09	GO:0008150	biological_process
2	GO:0009987	cellular process	3693	1156.82	GO:0008150	biological_process
3	GO:0044237	cellular metabolic process	2620	1114.82	GO:0008152, GO:0009987	metabolic process, cellular process
3	GO:0044238	primary metabolic process	2348	931.10	GO:0008152	metabolic process
4	GO:0034641	cellular nitrogen compound metabolic process	1474	880.39	GO:0006807, GO:0044237	nitrogen compound metabolic process, cellular metabolic process
3	GO:0009058	biosynthetic process	1287	840.12	GO:0008152	metabolic process
3	GO:0044763	single-organism cellular process	1611	816.68	GO:0044699, GO:0009987	single-organism process, cellular process
4	GO:0006810	transport	991	776.51	GO:0051234	establishment of localization
4	GO:0044281	small molecule metabolic process	1125	731.87	GO:0044710	single-organism metabolic process
5	GO:0007165	signal transduction	749	709.68	GO:0044700, GO:0007154, GO:0050794, GO:0051716	single organism signaling, cell communication, regulation of cellular process, cellular response to stimulus
3	GO:0071704	organic substance metabolic process	2372	701.21	GO:0008152	metabolic process
3	GO:0006807	nitrogen compound metabolic process	1809	690.10	GO:0008152	metabolic process
2	GO:0044699	single-organism process	1657	664.39	GO:0008150	biological_process
3	GO:0044710	single-organism metabolic process	1359	615.33	GO:0008152	metabolic process
6	GO:0044267	cellular protein metabolic process	1009	592.48	GO:0019538, GO:0044260	protein metabolic process, cellular macromolecule metabolic process
5	GO:0044260	cellular macromolecule metabolic process	1470	576.86	GO:0044237, GO:0043170	cellular metabolic process, macromolecule metabolic process
7	GO:0006464	cellular protein modification process	560	530.61	GO:0044267, GO:0036211	cellular protein metabolic process, protein modification process
3	GO:0051234	establishment of localization	991	467.49	GO:0008150, GO:0051179	biological_process, localization
4	GO:0007154	cell communication	777	459.17	GO:0044763	single-organism cellular process
3	GO:0044700	single organism signaling	777	459.17	GO:0023052, GO:0044699	signaling, single-organism process
8	GO:0006520	cellular amino acid metabolic process	458	442.88	GO:1901564, GO:0019752, GO:0044238	organonitrogen compound metabolic process, carboxylic acid metabolic process, primary metabolic process
4	GO:0050794	regulation of cellular process	808	434.46	GO:0009987, GO:0050789	cellular process, regulation of biological process
4	GO:0051716	cellular response to stimulus	787	432.89	GO:0050896, GO:0044763	response to stimulus, single-organism cellular process
5	GO:0019538	protein metabolic process	1071	394.02	GO:0043170, GO:0044238	macromolecule metabolic process, primary metabolic process
7	GO:0006412	translation	392	386.08	GO:0044267, GO:0010467, GO:0034645	cellular protein metabolic process, gene expression, cellular macromolecule biosynthetic process
4	GO:0043170	macromolecule metabolic process	1545	382.42	GO:0071704	organic substance metabolic process
2	GO:0050896	response to stimulus	943	366.96	GO:0008150	biological_process
6	GO:0055085	transmembrane transport	372	366.46	GO:0044765, GO:0044763	single-organism transport, single-organism cellular process
6	GO:0036211	protein modification process	560	318.37	GO:0019538, GO:0043412	protein metabolic process, macromolecule modification
3	GO:0009056	catabolic process	545	306.27	GO:0008152	metabolic process
7	GO:0006259	DNA metabolic process	330	303.06	GO:0044260, GO:0090304	cellular macromolecule metabolic process, nucleic acid metabolic process
5	GO:0006139	nucleobase-containing compound metabolic process	811	296.67	GO:0034641, GO:0046483, GO:0006725, GO:1901360, GO:0044238	cellular nitrogen compound metabolic process, heterocycle metabolic process, cellular aromatic compound metabolic process, organic cyclic compound metabolic process, primary metabolic process
2	GO:0051179	localization	1002	286.38	GO:0008150	biological_process
5	GO:0010467	gene expression	526	281.97	GO:0043170	macromolecule metabolic process
4	GO:1901564	organonitrogen compound metabolic process	515	277.29	GO:0071704, GO:0006807	organic substance metabolic process, nitrogen compound metabolic process
2	GO:0023052	signaling	777	275.50	GO:0008150	biological_process
7	GO:0019752	carboxylic acid metabolic process	462	266.74	GO:0043436	oxoacid metabolic process
6	GO:0034655	nucleobase-containing compound catabolic process	278	262.95	GO:0019439, GO:0046700, GO:1901361, GO:0044270, GO:0006139	aromatic compound catabolic process, heterocycle catabolic process, organic cyclic compound catabolic process, cellular nitrogen compound catabolic process, nucleobase-containing compound metabolic process
3	GO:0050789	regulation of biological process	812	261.37	GO:0065007, GO:0008150	biological regulation, biological_process
6	GO:0034645	cellular macromolecule biosynthetic process	473	261.09	GO:0009059, GO:0044260, GO:0044249	macromolecule biosynthetic process, cellular macromolecule metabolic process, cellular biosynthetic process
5	GO:0044765	single-organism transport	427	255.22	GO:0044699, GO:0006810	single-organism process, transport
5	GO:0042254	ribosome biogenesis	250	248.80	GO:0022613	ribonucleoprotein complex biogenesis
4	GO:0005975	carbohydrate metabolic process	249	235.18	GO:0071704, GO:0044238	organic substance metabolic process, primary metabolic process
4	GO:0006091	generation of precursor metabolites and energy	226	216.54	GO:0044237	cellular metabolic process
6	GO:0090304	nucleic acid metabolic process	518	216.08	GO:0043170, GO:0006139	macromolecule metabolic process, nucleobase-containing compound metabolic process
5	GO:0043412	macromolecule modification	573	196.42	GO:0043170	macromolecule metabolic process
3	GO:0006950	response to stress	218	183.27	GO:0050896	response to stimulus
4	GO:0006629	lipid metabolic process	199	181.90	GO:0071704, GO:0044710, GO:0044238	organic substance metabolic process, single-organism metabolic process, primary metabolic process
4	GO:1901360	organic cyclic compound metabolic process	820	181.14	GO:0071704	organic substance metabolic process
4	GO:0046483	heterocycle metabolic process	819	180.35	GO:0044237	cellular metabolic process
4	GO:0006725	cellular aromatic compound metabolic process	817	180.10	GO:0044237	cellular metabolic process
2	GO:0065007	biological regulation	877	179.71	GO:0008150	biological_process
3	GO:0048856	anatomical structure development	157	173.88	GO:0032502	developmental process
4	GO:0044249	cellular biosynthetic process	523	167.03	GO:0009058, GO:0044237	biosynthetic process, cellular metabolic process
6	GO:0043436	oxoacid metabolic process	462	160.04	GO:0006082	organic acid metabolic process
5	GO:1901361	organic cyclic compound catabolic process	280	159.53	GO:1901575, GO:1901360	organic substance catabolic process, organic cyclic compound metabolic process
5	GO:0046700	heterocycle catabolic process	279	159.17	GO:0044248, GO:0046483	cellular catabolic process, heterocycle metabolic process
5	GO:0019439	aromatic compound catabolic process	279	158.93	GO:0044248, GO:0006725	cellular catabolic process, cellular aromatic compound metabolic process
5	GO:0044270	cellular nitrogen compound catabolic process	279	158.93	GO:0034641, GO:0044248	cellular nitrogen compound metabolic process, cellular catabolic process
2	GO:0032502	developmental process	175	157.57	GO:0008150	biological_process
5	GO:0009059	macromolecule biosynthetic process	473	156.66	GO:1901576, GO:0043170	organic substance biosynthetic process, macromolecule metabolic process
2	GO:0071840	cellular component organization or biogenesis	572	155.93	GO:0008150	biological_process
4	GO:0022613	ribonucleoprotein complex biogenesis	252	151.68	GO:0044085	cellular component biogenesis
3	GO:0016043	cellular component organization	320	143.74	GO:0071840	cellular component organization or biogenesis
3	GO:0044085	cellular component biogenesis	352	133.29	GO:0071840	cellular component organization or biogenesis
4	GO:0006996	organelle organization	213	115.32	GO:0016043, GO:0044763	cellular component organization, single-organism cellular process
5	GO:0030154	cell differentiation	112	112.00	GO:0048869	cellular developmental process
4	GO:0051186	cofactor metabolic process	119	107.63	GO:0044237	cellular metabolic process
4	GO:1901576	organic substance biosynthetic process	525	105.08	GO:0071704, GO:0009058	organic substance metabolic process, biosynthetic process
4	GO:0007155	cell adhesion	109	104.52	GO:0044763, GO:0022610	single-organism cellular process, biological adhesion
4	GO:0055114	oxidation-reduction process	110	102.35	GO:0044710	single-organism metabolic process
5	GO:0007010	cytoskeleton organization	109	100.89	GO:0006996	organelle organization
4	GO:1901575	organic substance catabolic process	297	97.57	GO:0071704, GO:0009056	organic substance metabolic process, catabolic process
4	GO:0044248	cellular catabolic process	287	97.14	GO:0044237, GO:0009056	cellular metabolic process, catabolic process
5	GO:0006082	organic acid metabolic process	462	96.03	GO:0071704, GO:0044237, GO:0044281	organic substance metabolic process, cellular metabolic process, small molecule metabolic process
5	GO:0016192	vesicle-mediated transport	99	94.77	GO:0006810	transport
4	GO:0007049	cell cycle	113	94.39	GO:0044763	single-organism cellular process
4	GO:0048869	cellular developmental process	123	87.04	GO:0044763, GO:0032502	single-organism cellular process, developmental process
7	GO:0006457	protein folding	69	69.00	GO:0044267	cellular protein metabolic process
5	GO:0051276	chromosome organization	76	66.81	GO:0006996	organelle organization
9	GO:0006399	tRNA metabolic process	78	66.44	GO:0034660	ncRNA metabolic process
4	GO:0042592	homeostatic process	70	63.03	GO:0065008	regulation of biological quality
2	GO:0022610	biological adhesion	109	62.71	GO:0008150	biological_process
7	GO:0016070	RNA metabolic process	194	58.14	GO:0044260, GO:0090304	cellular macromolecule metabolic process, nucleic acid metabolic process
4	GO:0022607	cellular component assembly	104	57.92	GO:0044085, GO:0016043	cellular component biogenesis, cellular component organization
4	GO:0006790	sulfur compound metabolic process	61	56.84	GO:0044237	cellular metabolic process
6	GO:0006461	protein complex assembly	62	55.88	GO:0070271, GO:0065003, GO:0071822	protein complex biogenesis, macromolecular complex assembly, protein complex subunit organization
5	GO:0007267	cell-cell signaling	56	55.60	GO:0044700, GO:0007154	single organism signaling, cell communication
2	GO:0040011	locomotion	60	54.60	GO:0008150	biological_process
6	GO:0000902	cell morphogenesis	54	52.35	GO:0032989	cellular component morphogenesis
2	GO:0000003	reproduction	54	52.16	GO:0008150	biological_process
2	GO:0040007	growth	51	50.36	GO:0008150	biological_process
3	GO:0044767	single-organism developmental process	86	47.76	GO:0044699, GO:0032502	single-organism process, developmental process
6	GO:0006508	proteolysis	50	47.16	GO:0019538	protein metabolic process
10	GO:0006355	regulation of transcription, DNA-dependent	49	41.67	GO:0006351, GO:2000112, GO:0010468, GO:2001141	transcription, DNA-dependent, regulation of cellular macromolecule biosynthetic process, regulation of gene expression, regulation of RNA biosynthetic process
8	GO:0034660	ncRNA metabolic process	82	41.31	GO:0016070	RNA metabolic process
3	GO:0065008	regulation of biological quality	71	37.83	GO:0065007	biological regulation
4	GO:0009653	anatomical structure morphogenesis	75	36.84	GO:0048856, GO:0032502	anatomical structure development, developmental process
4	GO:0008219	cell death	42	36.07	GO:0016265, GO:0044763	death, single-organism cellular process
9	GO:0006397	mRNA processing	37	35.96	GO:0006396, GO:0016071	RNA processing, mRNA metabolic process
5	GO:0071822	protein complex subunit organization	64	35.22	GO:0043933	macromolecular complex subunit organization
2	GO:0002376	immune system process	36	35.20	GO:0008150	biological_process
5	GO:0065003	macromolecular complex assembly	66	34.97	GO:0022607, GO:0043933	cellular component assembly, macromolecular complex subunit organization
4	GO:0070271	protein complex biogenesis	62	33.53	GO:0044085	cellular component biogenesis
8	GO:0006396	RNA processing	60	33.11	GO:0010467, GO:0016070	gene expression, RNA metabolic process
5	GO:0050877	neurological system process	36	33.01	GO:0003008	system process
9	GO:0006351	transcription, DNA-dependent	56	32.04	GO:0010467, GO:0034645, GO:0032774	gene expression, cellular macromolecule biosynthetic process, RNA biosynthetic process
6	GO:0046907	intracellular transport	68	31.63	GO:0051649, GO:0006810	establishment of localization in cell, transport
5	GO:0032989	cellular component morphogenesis	54	31.41	GO:0044767, GO:0009653, GO:0048869, GO:0016043	single-organism developmental process, anatomical structure morphogenesis, cellular developmental process, cellular component organization
5	GO:0048646	anatomical structure formation involved in morphogenesis	32	30.58	GO:0009653, GO:0032502	anatomical structure morphogenesis, developmental process
8	GO:0006281	DNA repair	37	29.00	GO:0006259, GO:0006974	DNA metabolic process, response to DNA damage stimulus
4	GO:0061024	membrane organization	30	28.08	GO:0016043	cellular component organization
8	GO:0006605	protein targeting	29	27.56	GO:0044765, GO:0006886	single-organism transport, intracellular protein transport
6	GO:0035556	intracellular signal transduction	39	27.32	GO:0007165	signal transduction
8	GO:0006468	protein phosphorylation	27	27.00	GO:0016310, GO:0006464	phosphorylation, cellular protein modification process
5	GO:0009790	embryo development	27	27.00	GO:0044767, GO:0048856, GO:0007275	single-organism developmental process, anatomical structure development, multicellular organismal development
7	GO:0006886	intracellular protein transport	39	26.54	GO:0015031, GO:0034613, GO:0046907	protein transport, cellular protein localization, intracellular transport
6	GO:0010468	regulation of gene expression	51	25.72	GO:0010467, GO:0060255	gene expression, regulation of macromolecule metabolic process
7	GO:2000112	regulation of cellular macromolecule biosynthetic process	50	25.13	GO:0031326, GO:0034645, GO:0010556	regulation of cellular biosynthetic process, cellular macromolecule biosynthetic process, regulation of macromolecule biosynthetic process
9	GO:2001141	regulation of RNA biosynthetic process	49	25.00	GO:0032774, GO:0031326, GO:0010556, GO:0051252	RNA biosynthetic process, regulation of cellular biosynthetic process, regulation of macromolecule biosynthetic process, regulation of RNA metabolic process
8	GO:0006913	nucleocytoplasmic transport	25	25.00	GO:0051169, GO:0016482	nuclear transport, cytoplasmic transport
3	GO:0044707	single-multicellular organism process	67	23.41	GO:0032501, GO:0044699	multicellular organismal process, single-organism process
8	GO:0016071	mRNA metabolic process	40	22.61	GO:0016070	RNA metabolic process
4	GO:0043933	macromolecular complex subunit organization	68	22.57	GO:0016043	cellular component organization
3	GO:0016265	death	42	21.64	GO:0044699	single-organism process
8	GO:0032774	RNA biosynthetic process	59	21.02	GO:0009059, GO:0034654, GO:0016070	macromolecule biosynthetic process, nucleobase-containing compound biosynthetic process, RNA metabolic process
6	GO:0015031	protein transport	44	20.92	GO:0045184, GO:0071702	establishment of protein localization, organic substance transport
4	GO:0003008	system process	39	20.45	GO:0044707	single-multicellular organism process
6	GO:0006974	response to DNA damage stimulus	38	20.06	GO:0033554	cellular response to stress
5	GO:0006796	phosphate-containing compound metabolic process	81	19.65	GO:0006793	phosphorus metabolic process
5	GO:0051649	establishment of localization in cell	70	19.56	GO:0051641, GO:0051234	cellular localization, establishment of localization
3	GO:0008283	cell proliferation	20	19.20	GO:0044699	single-organism process
4	GO:0051301	cell division	20	18.80	GO:0044763	single-organism cellular process
7	GO:0007067	mitosis	21	18.44	GO:0022402, GO:0000278, GO:0000280	cell cycle process, mitotic cell cycle, nuclear division
6	GO:0051604	protein maturation	19	18.36	GO:0010467, GO:0019538	gene expression, protein metabolic process
6	GO:0016310	phosphorylation	33	18.13	GO:0006796	phosphate-containing compound metabolic process
4	GO:0071554	cell wall organization or biogenesis	18	18.00	GO:0044763, GO:0071840	single-organism cellular process, cellular component organization or biogenesis
4	GO:0007275	multicellular organismal development	29	17.42	GO:0044707, GO:0032502	single-multicellular organism process, developmental process
7	GO:0016482	cytoplasmic transport	29	17.40	GO:0046907	intracellular transport
6	GO:0034654	nucleobase-containing compound biosynthetic process	81	17.00	GO:0019438, GO:0044271, GO:0018130, GO:0006139, GO:1901362	aromatic compound biosynthetic process, cellular nitrogen compound biosynthetic process, heterocycle biosynthetic process, nucleobase-containing compound metabolic process, organic cyclic compound biosynthetic process
4	GO:0006928	cellular component movement	28	16.80	GO:0044763	single-organism cellular process
6	GO:0034613	cellular protein localization	40	16.52	GO:0008104, GO:0070727	protein localization, cellular macromolecule localization
5	GO:0071702	organic substance transport	53	16.38	GO:0006810	transport
6	GO:0006811	ion transport	34	16.03	GO:0044765	single-organism transport
5	GO:0048870	cell motility	16	16.00	GO:0051674, GO:0006928, GO:0040011	localization of cell, cellular component movement, locomotion
5	GO:0022402	cell cycle process	31	15.65	GO:0007049, GO:0044763	cell cycle, single-organism cellular process
8	GO:0051252	regulation of RNA metabolic process	50	15.50	GO:0019219, GO:0016070, GO:0060255	regulation of nucleobase-containing compound metabolic process, RNA metabolic process, regulation of macromolecule metabolic process
5	GO:0007005	mitochondrion organization	16	15.36	GO:0006996	organelle organization
4	GO:0007017	microtubule-based process	24	15.21	GO:0044763	single-organism cellular process
6	GO:0031326	regulation of cellular biosynthetic process	50	15.22	GO:0044249, GO:0009889, GO:0031323	cellular biosynthetic process, regulation of biosynthetic process, regulation of cellular metabolic process
6	GO:0010556	regulation of macromolecule biosynthetic process	50	15.08	GO:0009059, GO:0009889, GO:0060255	macromolecule biosynthetic process, regulation of biosynthetic process, regulation of macromolecule metabolic process
7	GO:0051169	nuclear transport	25	15.00	GO:0046907	intracellular transport
2	GO:0032501	multicellular organismal process	68	14.12	GO:0008150	biological_process
8	GO:0015074	DNA integration	14	14.00	GO:0006259	DNA metabolic process
7	GO:0007264	small GTPase mediated signal transduction	19	13.54	GO:0035556	intracellular signal transduction
4	GO:0007568	aging	13	13.00	GO:0044767	single-organism developmental process
5	GO:0044271	cellular nitrogen compound biosynthetic process	91	12.89	GO:0034641, GO:0044249	cellular nitrogen compound metabolic process, cellular biosynthetic process
8	GO:0006260	DNA replication	17	12.79	GO:0006259, GO:0034645	DNA metabolic process, cellular macromolecule biosynthetic process
5	GO:0045184	establishment of protein localization	44	12.55	GO:0051234, GO:0008104	establishment of localization, protein localization
5	GO:1901362	organic cyclic compound biosynthetic process	87	12.48	GO:1901576, GO:1901360	organic substance biosynthetic process, organic cyclic compound metabolic process
5	GO:0018130	heterocycle biosynthetic process	87	12.48	GO:0046483, GO:0044249	heterocycle metabolic process, cellular biosynthetic process
5	GO:0033554	cellular response to stress	39	12.39	GO:0006950, GO:0051716	response to stress, cellular response to stimulus
5	GO:0007018	microtubule-based movement	12	12.00	GO:0006928, GO:0007017	cellular component movement, microtubule-based process
4	GO:0051641	cellular localization	71	11.95	GO:0044763, GO:0051179	single-organism cellular process, localization
7	GO:0007186	G-protein coupled receptor signaling pathway	14	11.92	GO:0007166	cell surface receptor signaling pathway
4	GO:0006793	phosphorus metabolic process	81	11.79	GO:0044237	cellular metabolic process
5	GO:0019438	aromatic compound biosynthetic process	85	11.74	GO:0006725, GO:0044249	cellular aromatic compound metabolic process, cellular biosynthetic process
6	GO:0007166	cell surface receptor signaling pathway	21	11.27	GO:0007165	signal transduction
5	GO:0000278	mitotic cell cycle	22	11.28	GO:0007049	cell cycle
6	GO:0000280	nuclear division	21	11.06	GO:0048285	organelle fission
9	GO:0009165	nucleotide biosynthetic process	18	10.03	GO:1901293, GO:0009117	nucleoside phosphate biosynthetic process, nucleotide metabolic process
4	GO:1901135	carbohydrate derivative metabolic process	57	9.94	GO:0071704	organic substance metabolic process
5	GO:0070727	cellular macromolecule localization	40	9.91	GO:0033036, GO:0051641	macromolecule localization, cellular localization
4	GO:0032196	transposition	11	9.80	GO:0044763	single-organism cellular process
5	GO:0060255	regulation of macromolecule metabolic process	53	9.78	GO:0019222, GO:0043170	regulation of metabolic process, macromolecule metabolic process
6	GO:0019219	regulation of nucleobase-containing compound metabolic process	55	9.68	GO:0006139, GO:0080090, GO:0051171, GO:0031323	nucleobase-containing compound metabolic process, regulation of primary metabolic process, regulation of nitrogen compound metabolic process, regulation of cellular metabolic process
5	GO:0031323	regulation of cellular metabolic process	56	9.66	GO:0019222, GO:0050794, GO:0044237	regulation of metabolic process, regulation of cellular process, cellular metabolic process
3	GO:0051674	localization of cell	16	9.60	GO:0051179	localization
12	GO:0006184	GTP catabolic process	12	9.39	GO:0009154, GO:1901069, GO:0009207, GO:0046039	purine ribonucleotide catabolic process, guanosine-containing compound catabolic process, purine ribonucleoside triphosphate catabolic process, GTP metabolic process
4	GO:0019748	secondary metabolic process	10	9.36	GO:0044710	single-organism metabolic process
4	GO:0007059	chromosome segregation	12	9.25	GO:0044763	single-organism cellular process
5	GO:0009889	regulation of biosynthetic process	50	9.13	GO:0019222, GO:0009058	regulation of metabolic process, biosynthetic process
11	GO:0006357	regulation of transcription from RNA polymerase II promoter	12	9.12	GO:0006355, GO:0006366	regulation of transcription, DNA-dependent, transcription from RNA polymerase II promoter
7	GO:0006812	cation transport	21	9.06	GO:0006811	ion transport
8	GO:0009117	nucleotide metabolic process	34	8.58	GO:0006753	nucleoside phosphate metabolic process
6	GO:0090407	organophosphate biosynthetic process	29	8.47	GO:1901576, GO:0019637	organic substance biosynthetic process, organophosphate metabolic process
8	GO:0006310	DNA recombination	12	8.24	GO:0006259	DNA metabolic process
11	GO:0046039	GTP metabolic process	16	8.03	GO:1901068, GO:0009150, GO:0009205	guanosine-containing compound metabolic process, purine ribonucleotide metabolic process, purine ribonucleoside triphosphate metabolic process
7	GO:0006030	chitin metabolic process	8	8.00	GO:0006022, GO:1901071	aminoglycan metabolic process, glucosamine-containing compound metabolic process
4	GO:0008104	protein localization	45	7.89	GO:0033036	macromolecule localization
5	GO:0048285	organelle fission	22	7.24	GO:0006996	organelle organization
5	GO:0019637	organophosphate metabolic process	48	7.21	GO:0071704, GO:0006793	organic substance metabolic process, phosphorus metabolic process
8	GO:0030001	metal ion transport	13	7.19	GO:0006812	cation transport
10	GO:0006366	transcription from RNA polymerase II promoter	13	7.20	GO:0006351	transcription, DNA-dependent
9	GO:0042455	ribonucleoside biosynthetic process	13	7.10	GO:0009163, GO:0009119	nucleoside biosynthetic process, ribonucleoside metabolic process
9	GO:0006298	mismatch repair	7	7.00	GO:0006281	DNA repair
4	GO:0021700	developmental maturation	7	7.00	GO:0044767	single-organism developmental process
4	GO:0034330	cell junction organization	7	7.00	GO:0016043, GO:0044763	cellular component organization, single-organism cellular process
10	GO:0009150	purine ribonucleotide metabolic process	22	6.79	GO:0006163, GO:0009259	purine nucleotide metabolic process, ribonucleotide metabolic process
8	GO:0015672	monovalent inorganic cation transport	13	6.65	GO:0006812	cation transport
5	GO:1901137	carbohydrate derivative biosynthetic process	26	6.62	GO:1901135, GO:1901576	carbohydrate derivative metabolic process, organic substance biosynthetic process
5	GO:1901566	organonitrogen compound biosynthetic process	30	6.50	GO:1901576, GO:1901564	organic substance biosynthetic process, organonitrogen compound metabolic process
5	GO:0008610	lipid biosynthetic process	15	6.49	GO:1901576, GO:0006629	organic substance biosynthetic process, lipid metabolic process
8	GO:0009451	RNA modification	13	6.43	GO:0043412, GO:0016070	macromolecule modification, RNA metabolic process
5	GO:0044255	cellular lipid metabolic process	21	6.32	GO:0006629, GO:0044237	lipid metabolic process, cellular metabolic process
3	GO:0033036	macromolecule localization	50	6.25	GO:0051179	localization
8	GO:1901293	nucleoside phosphate biosynthetic process	18	6.16	GO:0090407, GO:0006753, GO:0034654	organophosphate biosynthetic process, nucleoside phosphate metabolic process, nucleobase-containing compound biosynthetic process
10	GO:0009260	ribonucleotide biosynthetic process	10	6.12	GO:0046390, GO:0009259, GO:0009165	ribose phosphate biosynthetic process, ribonucleotide metabolic process, nucleotide biosynthetic process
9	GO:0009259	ribonucleotide metabolic process	23	6.06	GO:0019693, GO:0009117	ribose phosphate metabolic process, nucleotide metabolic process
10	GO:0009205	purine ribonucleoside triphosphate metabolic process	20	6.07	GO:0009144, GO:0009199	purine nucleoside triphosphate metabolic process, ribonucleoside triphosphate metabolic process
3	GO:0043473	pigmentation	6	6.00	GO:0044699	single-organism process
7	GO:0030705	cytoskeleton-dependent intracellular transport	6	6.00	GO:0044765, GO:0046907	single-organism transport, intracellular transport
8	GO:0006414	translational elongation	6	6.00	GO:0006412, GO:0034645	translation, cellular macromolecule biosynthetic process
6	GO:0007156	homophilic cell adhesion	6	6.00	GO:0016337	cell-cell adhesion
4	GO:0019222	regulation of metabolic process	57	5.98	GO:0050789, GO:0008152	regulation of biological process, metabolic process
6	GO:0000226	microtubule cytoskeleton organization	8	5.91	GO:0007017, GO:0007010	microtubule-based process, cytoskeleton organization
5	GO:0006022	aminoglycan metabolic process	13	5.88	GO:1901135, GO:1901564, GO:0043170	carbohydrate derivative metabolic process, organonitrogen compound metabolic process, macromolecule metabolic process
8	GO:0009119	ribonucleoside metabolic process	26	5.84	GO:0009116	nucleoside metabolic process
5	GO:0080090	regulation of primary metabolic process	55	5.81	GO:0019222, GO:0044238	regulation of metabolic process, primary metabolic process
5	GO:0051171	regulation of nitrogen compound metabolic process	55	5.81	GO:0019222, GO:0006807	regulation of metabolic process, nitrogen compound metabolic process
10	GO:0008033	tRNA processing	11	5.79	GO:0034470, GO:0006399	ncRNA processing, tRNA metabolic process
11	GO:0009154	purine ribonucleotide catabolic process	12	5.63	GO:0006195, GO:0009150, GO:0009261	purine nucleotide catabolic process, purine ribonucleotide metabolic process, ribonucleotide catabolic process
11	GO:1901069	guanosine-containing compound catabolic process	12	5.63	GO:1901068, GO:0046130	guanosine-containing compound metabolic process, purine ribonucleoside catabolic process
11	GO:0009207	purine ribonucleoside triphosphate catabolic process	12	5.63	GO:0009203, GO:0009146, GO:0009205	ribonucleoside triphosphate catabolic process, purine nucleoside triphosphate catabolic process, purine ribonucleoside triphosphate metabolic process
11	GO:0009220	pyrimidine ribonucleotide biosynthetic process	5	5.52	GO:0009260, GO:0006221, GO:0009218	ribonucleotide biosynthetic process, pyrimidine nucleotide biosynthetic process, pyrimidine ribonucleotide metabolic process
10	GO:0046132	pyrimidine ribonucleoside biosynthetic process	5	5.52	GO:0046131, GO:0042455, GO:0046134	pyrimidine ribonucleoside metabolic process, ribonucleoside biosynthetic process, pyrimidine nucleoside biosynthetic process
7	GO:0008654	phospholipid biosynthetic process	9	5.46	GO:0008610, GO:0090407, GO:0006644, GO:0044249	lipid biosynthetic process, organophosphate biosynthetic process, phospholipid metabolic process, cellular biosynthetic process
9	GO:0009199	ribonucleoside triphosphate metabolic process	20	5.37	GO:0009141	nucleoside triphosphate metabolic process
7	GO:0006753	nucleoside phosphate metabolic process	34	5.28	GO:0006796, GO:0055086, GO:0019637	phosphate-containing compound metabolic process, nucleobase-containing small molecule metabolic process, organophosphate metabolic process
9	GO:0034470	ncRNA processing	14	5.28	GO:0034660, GO:0006396	ncRNA metabolic process, RNA processing
9	GO:0046128	purine ribonucleoside metabolic process	23	5.22	GO:0042278, GO:0009119	purine nucleoside metabolic process, ribonucleoside metabolic process
6	GO:0006915	apoptotic process	7	5.20	GO:0012501	programmed cell death
10	GO:0006749	glutathione metabolic process	6	5.20	GO:0006575, GO:0006518, GO:0006790	cellular modified amino acid metabolic process, peptide metabolic process, sulfur compound metabolic process
9	GO:0006814	sodium ion transport	5	5.00	GO:0030001, GO:0015672	metal ion transport, monovalent inorganic cation transport
9	GO:0001522	pseudouridine synthesis	5	5.00	GO:0009451	RNA modification
9	GO:0006302	double-strand break repair	7	5.00	GO:0006281	DNA repair
8	GO:0009253	peptidoglycan catabolic process	5	5.00	GO:0006027, GO:0000270	glycosaminoglycan catabolic process, peptidoglycan metabolic process
10	GO:0006096	glycolysis	5	5.00	GO:0006007, GO:0006091	glucose catabolic process, generation of precursor metabolites and energy
10	GO:0009201	ribonucleoside triphosphate biosynthetic process	7	4.97	GO:0009199, GO:0009142	ribonucleoside triphosphate metabolic process, nucleoside triphosphate biosynthetic process
6	GO:0006518	peptide metabolic process	9	4.94	GO:0043603, GO:1901564	cellular amide metabolic process, organonitrogen compound metabolic process
6	GO:0009108	coenzyme biosynthetic process	11	4.87	GO:0006732, GO:0051188	coenzyme metabolic process, cofactor biosynthetic process
10	GO:1901068	guanosine-containing compound metabolic process	16	4.82	GO:0046128	purine ribonucleoside metabolic process
6	GO:1901071	glucosamine-containing compound metabolic process	8	4.80	GO:0006040	amino sugar metabolic process
11	GO:0009209	pyrimidine ribonucleoside triphosphate biosynthetic process	4	4.80	GO:0009148, GO:0009201, GO:0009208	pyrimidine nucleoside triphosphate biosynthetic process, ribonucleoside triphosphate biosynthetic process, pyrimidine ribonucleoside triphosphate metabolic process
11	GO:0006400	tRNA modification	7	4.72	GO:0008033, GO:0009451	tRNA processing, RNA modification
6	GO:0034622	cellular macromolecular complex assembly	12	4.68	GO:0065003	macromolecular complex assembly
11	GO:0009152	purine ribonucleotide biosynthetic process	9	4.68	GO:0009260, GO:0009150, GO:0006164	ribonucleotide biosynthetic process, purine ribonucleotide metabolic process, purine nucleotide biosynthetic process
6	GO:0006644	phospholipid metabolic process	11	4.64	GO:0006796, GO:0044255, GO:0019637	phosphate-containing compound metabolic process, cellular lipid metabolic process, organophosphate metabolic process
7	GO:0009116	nucleoside metabolic process	27	4.50	GO:1901135, GO:1901564, GO:0055086, GO:1901657	carbohydrate derivative metabolic process, organonitrogen compound metabolic process, nucleobase-containing small molecule metabolic process, glycosyl compound metabolic process
5	GO:0051188	cofactor biosynthetic process	14	4.48	GO:0051186, GO:0044249	cofactor metabolic process, cellular biosynthetic process
10	GO:0009190	cyclic nucleotide biosynthetic process	5	4.36	GO:0009187, GO:0009165	cyclic nucleotide metabolic process, nucleotide biosynthetic process
10	GO:0046129	purine ribonucleoside biosynthetic process	10	4.32	GO:0046128, GO:0042455, GO:0042451	purine ribonucleoside metabolic process, ribonucleoside biosynthetic process, purine nucleoside biosynthetic process
8	GO:0006486	protein glycosylation	6	4.32	GO:0043413, GO:0009101, GO:0006464	macromolecule glycosylation, glycoprotein biosynthetic process, cellular protein modification process
8	GO:0009163	nucleoside biosynthetic process	13	4.26	GO:1901566, GO:0009116, GO:1901659, GO:1901137, GO:0034654	organonitrogen compound biosynthetic process, nucleoside metabolic process, glycosyl compound biosynthetic process, carbohydrate derivative biosynthetic process, nucleobase-containing compound biosynthetic process
6	GO:0055086	nucleobase-containing small molecule metabolic process	39	4.23	GO:0044281, GO:0006139	small molecule metabolic process, nucleobase-containing compound metabolic process
9	GO:0006575	cellular modified amino acid metabolic process	9	4.20	GO:0006520	cellular amino acid metabolic process
6	GO:0006869	lipid transport	5	4.20	GO:0044765, GO:0010876, GO:0071702	single-organism transport, lipid localization, organic substance transport
9	GO:0006163	purine nucleotide metabolic process	22	4.13	GO:0009117, GO:0072521	nucleotide metabolic process, purine-containing compound metabolic process
6	GO:0043414	macromolecule methylation	8	4.08	GO:0044260, GO:0043412, GO:0032259	cellular macromolecule metabolic process, macromolecule modification, methylation
5	GO:0043603	cellular amide metabolic process	12	4.04	GO:0034641	cellular nitrogen compound metabolic process
12	GO:0006183	GTP biosynthetic process	4	4.00	GO:0009152, GO:1901070, GO:0009206, GO:0046039	purine ribonucleotide biosynthetic process, guanosine-containing compound biosynthetic process, purine ribonucleoside triphosphate biosynthetic process, GTP metabolic process
7	GO:0022618	ribonucleoprotein complex assembly	4	4.00	GO:0022613, GO:0071826, GO:0034622	ribonucleoprotein complex biogenesis, ribonucleoprotein complex subunit organization, cellular macromolecular complex assembly
10	GO:0006165	nucleoside diphosphate phosphorylation	4	4.00	GO:0046939, GO:0009132, GO:0009165	nucleotide phosphorylation, nucleoside diphosphate metabolic process, nucleotide biosynthetic process
12	GO:0006228	UTP biosynthetic process	4	4.00	GO:0009220, GO:0046132, GO:0009209, GO:0046051	pyrimidine ribonucleotide biosynthetic process, pyrimidine ribonucleoside biosynthetic process, pyrimidine ribonucleoside triphosphate biosynthetic process, UTP metabolic process
12	GO:0006241	CTP biosynthetic process	4	4.00	GO:0009220, GO:0046132, GO:0009209, GO:0046036	pyrimidine ribonucleotide biosynthetic process, pyrimidine ribonucleoside biosynthetic process, pyrimidine ribonucleoside triphosphate biosynthetic process, CTP metabolic process
9	GO:0006813	potassium ion transport	4	4.00	GO:0030001, GO:0015672	metal ion transport, monovalent inorganic cation transport
10	GO:0006506	GPI anchor biosynthetic process	4	4.00	GO:0006497, GO:0006505, GO:0006661, GO:0009247	protein lipidation, GPI anchor metabolic process, phosphatidylinositol biosynthetic process, glycolipid biosynthetic process
8	GO:0000723	telomere maintenance	4	4.00	GO:0006259, GO:0060249, GO:0032200	DNA metabolic process, anatomical structure homeostasis, telomere organization
8	GO:0006099	tricarboxylic acid cycle	4	4.00	GO:0009060, GO:0044238	aerobic respiration, primary metabolic process
7	GO:0034220	ion transmembrane transport	7	3.88	GO:0055085, GO:0006811	transmembrane transport, ion transport
11	GO:0006418	tRNA aminoacylation for protein translation	5	3.80	GO:0006412, GO:0043039	translation, tRNA aminoacylation
7	GO:0043623	cellular protein complex assembly	8	3.80	GO:0006461, GO:0034622	protein complex assembly, cellular macromolecular complex assembly
8	GO:0051258	protein polymerization	5	3.73	GO:0043623	cellular protein complex assembly
6	GO:0045333	cellular respiration	9	3.73	GO:0015980	energy derivation by oxidation of organic compounds
10	GO:0006221	pyrimidine nucleotide biosynthetic process	6	3.67	GO:0009165, GO:0072528, GO:0006220	nucleotide biosynthetic process, pyrimidine-containing compound biosynthetic process, pyrimidine nucleotide metabolic process
7	GO:0046390	ribose phosphate biosynthetic process	10	3.67	GO:0019693, GO:0090407, GO:1901137	ribose phosphate metabolic process, organophosphate biosynthetic process, carbohydrate derivative biosynthetic process
6	GO:0019693	ribose phosphate metabolic process	23	3.64	GO:1901135, GO:0006796, GO:0019637	carbohydrate derivative metabolic process, phosphate-containing compound metabolic process, organophosphate metabolic process
9	GO:0009144	purine nucleoside triphosphate metabolic process	20	3.64	GO:0009141	nucleoside triphosphate metabolic process
5	GO:0016337	cell-cell adhesion	6	3.60	GO:0007155	cell adhesion
9	GO:0006479	protein methylation	4	3.60	GO:0043414, GO:0008213	macromolecule methylation, protein alkylation
10	GO:0006195	purine nucleotide catabolic process	12	3.47	GO:0006163, GO:0072523, GO:0009166	purine nucleotide metabolic process, purine-containing compound catabolic process, nucleotide catabolic process
11	GO:0009206	purine ribonucleoside triphosphate biosynthetic process	7	3.48	GO:0009145, GO:0009205, GO:0009201	purine nucleoside triphosphate biosynthetic process, purine ribonucleoside triphosphate metabolic process, ribonucleoside triphosphate biosynthetic process
8	GO:0009141	nucleoside triphosphate metabolic process	21	3.44	GO:0006753	nucleoside phosphate metabolic process
7	GO:0009060	aerobic respiration	5	3.40	GO:0045333	cellular respiration
10	GO:0009261	ribonucleotide catabolic process	12	3.38	GO:1901136, GO:0009259, GO:0009166	carbohydrate derivative catabolic process, ribonucleotide metabolic process, nucleotide catabolic process
10	GO:0046130	purine ribonucleoside catabolic process	12	3.38	GO:0042454, GO:0046128, GO:0006152	ribonucleoside catabolic process, purine ribonucleoside metabolic process, purine nucleoside catabolic process
10	GO:0009146	purine nucleoside triphosphate catabolic process	12	3.38	GO:0009143, GO:0009144	nucleoside triphosphate catabolic process, purine nucleoside triphosphate metabolic process
10	GO:0009203	ribonucleoside triphosphate catabolic process	12	3.38	GO:0009143, GO:0009199	nucleoside triphosphate catabolic process, ribonucleoside triphosphate metabolic process
5	GO:1901136	carbohydrate derivative catabolic process	18	3.32	GO:1901135, GO:1901575	carbohydrate derivative metabolic process, organic substance catabolic process
9	GO:0046134	pyrimidine nucleoside biosynthetic process	5	3.31	GO:0006213, GO:0009163, GO:0072528	pyrimidine nucleoside metabolic process, nucleoside biosynthetic process, pyrimidine-containing compound biosynthetic process
10	GO:0009218	pyrimidine ribonucleotide metabolic process	5	3.31	GO:0009259, GO:0006220	ribonucleotide metabolic process, pyrimidine nucleotide metabolic process
9	GO:0046131	pyrimidine ribonucleoside metabolic process	5	3.31	GO:0006213, GO:0009119	pyrimidine nucleoside metabolic process, ribonucleoside metabolic process
10	GO:0043039	tRNA aminoacylation	6	3.28	GO:0006399, GO:0043038	tRNA metabolic process, amino acid activation
5	GO:1901565	organonitrogen compound catabolic process	20	3.28	GO:1901564, GO:1901575	organonitrogen compound metabolic process, organic substance catabolic process
9	GO:0007266	Rho protein signal transduction	4	3.20	GO:0007265	Ras protein signal transduction
8	GO:0042278	purine nucleoside metabolic process	23	3.13	GO:0009116, GO:0072521	nucleoside metabolic process, purine-containing compound metabolic process
5	GO:0012501	programmed cell death	7	3.12	GO:0008219	cell death
9	GO:0009166	nucleotide catabolic process	13	3.08	GO:1901292, GO:0009117	nucleoside phosphate catabolic process, nucleotide metabolic process
7	GO:0008299	isoprenoid biosynthetic process	3	3.00	GO:0008610, GO:0006720, GO:0044249	lipid biosynthetic process, isoprenoid metabolic process, cellular biosynthetic process
7	GO:0007034	vacuolar transport	3	3.00	GO:0044765, GO:0046907	single-organism transport, intracellular transport
4	GO:0006979	response to oxidative stress	3	3.00	GO:0006950	response to stress
7	GO:0000270	peptidoglycan metabolic process	5	3.00	GO:0030203	glycosaminoglycan metabolic process
10	GO:0016567	protein ubiquitination	3	3.00	GO:0032446	protein modification by small protein conjugation
11	GO:0007076	mitotic chromosome condensation	3	3.00	GO:0000070, GO:0030261, GO:0022402	mitotic sister chromatid segregation, chromosome condensation, cell cycle process
10	GO:0006364	rRNA processing	3	3.00	GO:0016072, GO:0034470, GO:0042254	rRNA metabolic process, ncRNA processing, ribosome biogenesis
8	GO:0000077	DNA damage checkpoint	3	3.00	GO:0006974, GO:0031570	response to DNA damage stimulus, DNA integrity checkpoint
7	GO:0006937	regulation of muscle contraction	3	3.00	GO:0006936, GO:0090257	muscle contraction, regulation of muscle system process
10	GO:0042398	cellular modified amino acid biosynthetic process	5	3.00	GO:0006575, GO:0008652	cellular modified amino acid metabolic process, cellular amino acid biosynthetic process
7	GO:0006027	glycosaminoglycan catabolic process	5	3.00	GO:0006026, GO:0030203	aminoglycan catabolic process, glycosaminoglycan metabolic process
9	GO:0006007	glucose catabolic process	5	3.00	GO:0006006, GO:0019320	glucose metabolic process, hexose catabolic process
10	GO:0006269	DNA replication, synthesis of RNA primer	3	3.00	GO:0006259, GO:0006261, GO:0032774	DNA metabolic process, DNA-dependent DNA replication, RNA biosynthetic process
8	GO:0006744	ubiquinone biosynthetic process	3	3.00	GO:1901663, GO:0045426, GO:0006743	quinone biosynthetic process, quinone cofactor biosynthetic process, ubiquinone metabolic process
8	GO:0006470	protein dephosphorylation	3	3.00	GO:0016311, GO:0006464	dephosphorylation, cellular protein modification process
9	GO:0006313	transposition, DNA-mediated	3	3.00	GO:0032196, GO:0006310	transposition, DNA recombination
6	GO:0000910	cytokinesis	3	3.00	GO:0051301, GO:0022402	cell division, cell cycle process
13	GO:0015986	ATP synthesis coupled proton transport	3	3.00	GO:0015985, GO:0006754	energy coupled proton transport, down electrochemical gradient, ATP biosynthetic process
12	GO:0000122	negative regulation of transcription from RNA polymerase II promoter	3	3.00	GO:0006357, GO:0006366, GO:0045892	regulation of transcription from RNA polymerase II promoter, transcription from RNA polymerase II promoter, negative regulation of transcription, DNA-dependent
10	GO:0000724	double-strand break repair via homologous recombination	3	3.00	GO:0006302, GO:0000725	double-strand break repair, recombinational repair
16	GO:0032313	regulation of Rab GTPase activity	3	3.00	GO:0032318, GO:0032483	regulation of Ras GTPase activity, regulation of Rab protein signal transduction
9	GO:0009142	nucleoside triphosphate biosynthetic process	7	2.98	GO:1901293, GO:0009141	nucleoside phosphate biosynthetic process, nucleoside triphosphate metabolic process
9	GO:0006261	DNA-dependent DNA replication	6	2.98	GO:0006260	DNA replication
10	GO:0009148	pyrimidine nucleoside triphosphate biosynthetic process	4	2.88	GO:0009147, GO:0009142	pyrimidine nucleoside triphosphate metabolic process, nucleoside triphosphate biosynthetic process
5	GO:0006040	amino sugar metabolic process	8	2.88	GO:1901135	carbohydrate derivative metabolic process
10	GO:0009208	pyrimidine ribonucleoside triphosphate metabolic process	4	2.88	GO:0009199, GO:0009147	ribonucleoside triphosphate metabolic process, pyrimidine nucleoside triphosphate metabolic process
6	GO:0009966	regulation of signal transduction	9	2.85	GO:0048583, GO:0010646, GO:0023051, GO:0007165	regulation of response to stimulus, regulation of cell communication, regulation of signaling, signal transduction
5	GO:0006732	coenzyme metabolic process	11	2.82	GO:0051186	cofactor metabolic process
7	GO:0022904	respiratory electron transport chain	4	2.82	GO:0022900, GO:0045333	electron transport chain, cellular respiration
10	GO:0006164	purine nucleotide biosynthetic process	9	2.81	GO:0072522, GO:0006163, GO:0009165	purine-containing compound biosynthetic process, purine nucleotide metabolic process, nucleotide biosynthetic process
8	GO:0006497	protein lipidation	5	2.76	GO:0042158, GO:0006464	lipoprotein biosynthetic process, cellular protein modification process
5	GO:0072521	purine-containing compound metabolic process	24	2.74	GO:0034641, GO:1901564, GO:0046483, GO:0006725, GO:1901360	cellular nitrogen compound metabolic process, organonitrogen compound metabolic process, heterocycle metabolic process, cellular aromatic compound metabolic process, organic cyclic compound metabolic process
4	GO:1901657	glycosyl compound metabolic process	27	2.70	GO:0071704, GO:0044710	organic substance metabolic process, single-organism metabolic process
5	GO:0022900	electron transport chain	5	2.69	GO:0055114, GO:0006091	oxidation-reduction process, generation of precursor metabolites and energy
9	GO:0009187	cyclic nucleotide metabolic process	5	2.62	GO:0009117	nucleotide metabolic process
9	GO:0042451	purine nucleoside biosynthetic process	10	2.59	GO:0042278, GO:0072522, GO:0009163	purine nucleoside metabolic process, purine-containing compound biosynthetic process, nucleoside biosynthetic process
7	GO:0043413	macromolecule glycosylation	6	2.59	GO:0043412, GO:0070085	macromolecule modification, glycosylation
7	GO:0009101	glycoprotein biosynthetic process	6	2.59	GO:1901137, GO:0034645, GO:0009100	carbohydrate derivative biosynthetic process, cellular macromolecule biosynthetic process, glycoprotein metabolic process
8	GO:0006338	chromatin remodeling	3	2.60	GO:0016568	chromatin modification
10	GO:0006511	ubiquitin-dependent protein catabolic process	3	2.60	GO:0019941	modification-dependent protein catabolic process
9	GO:0006220	pyrimidine nucleotide metabolic process	7	2.56	GO:0072527, GO:0009117	pyrimidine-containing compound metabolic process, nucleotide metabolic process
8	GO:0007265	Ras protein signal transduction	7	2.57	GO:0007264	small GTPase mediated signal transduction
5	GO:1901659	glycosyl compound biosynthetic process	13	2.56	GO:1901576, GO:1901657	organic substance biosynthetic process, glycosyl compound metabolic process
8	GO:0009132	nucleoside diphosphate metabolic process	5	2.53	GO:0006753	nucleoside phosphate metabolic process
4	GO:0010876	lipid localization	5	2.52	GO:0033036	macromolecule localization
8	GO:0046394	carboxylic acid biosynthetic process	11	2.50	GO:0019752, GO:0016053	carboxylic acid metabolic process, organic acid biosynthetic process
5	GO:0044723	single-organism carbohydrate metabolic process	15	2.48	GO:0005975	carbohydrate metabolic process
8	GO:0046474	glycerophospholipid biosynthetic process	5	2.44	GO:0006650, GO:0045017, GO:0008654	glycerophospholipid metabolic process, glycerolipid biosynthetic process, phospholipid biosynthetic process
8	GO:0046488	phosphatidylinositol metabolic process	5	2.44	GO:0006650	glycerophospholipid metabolic process
3	GO:0032259	methylation	8	2.45	GO:0008152	metabolic process
9	GO:0006631	fatty acid metabolic process	4	2.42	GO:0044255, GO:0032787	cellular lipid metabolic process, monocarboxylic acid metabolic process
5	GO:0060249	anatomical structure homeostasis	4	2.40	GO:0042592	homeostatic process
11	GO:0046051	UTP metabolic process	4	2.40	GO:0046131, GO:0009218, GO:0009208	pyrimidine ribonucleoside metabolic process, pyrimidine ribonucleotide metabolic process, pyrimidine ribonucleoside triphosphate metabolic process
6	GO:0032200	telomere organization	4	2.40	GO:0051276	chromosome organization
5	GO:0071826	ribonucleoprotein complex subunit organization	4	2.40	GO:0043933	macromolecular complex subunit organization
11	GO:1901070	guanosine-containing compound biosynthetic process	4	2.40	GO:1901068, GO:0046129	guanosine-containing compound metabolic process, purine ribonucleoside biosynthetic process
8	GO:0009247	glycolipid biosynthetic process	4	2.40	GO:0046467, GO:0006664, GO:1901137	membrane lipid biosynthetic process, glycolipid metabolic process, carbohydrate derivative biosynthetic process
5	GO:0044272	sulfur compound biosynthetic process	4	2.40	GO:0006790, GO:0044249	sulfur compound metabolic process, cellular biosynthetic process
8	GO:0006006	glucose metabolic process	6	2.40	GO:0019318	hexose metabolic process
9	GO:0016072	rRNA metabolic process	4	2.40	GO:0034660	ncRNA metabolic process
9	GO:0006505	GPI anchor metabolic process	4	2.40	GO:0006664, GO:0046488	glycolipid metabolic process, phosphatidylinositol metabolic process
11	GO:0046036	CTP metabolic process	4	2.40	GO:0046131, GO:0009218, GO:0009208	pyrimidine ribonucleoside metabolic process, pyrimidine ribonucleotide metabolic process, pyrimidine ribonucleoside triphosphate metabolic process
9	GO:0046939	nucleotide phosphorylation	4	2.40	GO:0016310, GO:0009117	phosphorylation, nucleotide metabolic process
9	GO:0006661	phosphatidylinositol biosynthetic process	4	2.40	GO:0046488, GO:0046474	phosphatidylinositol metabolic process, glycerophospholipid biosynthetic process
9	GO:0008652	cellular amino acid biosynthetic process	8	2.36	GO:1901566, GO:0046394, GO:0006520	organonitrogen compound biosynthetic process, carboxylic acid biosynthetic process, cellular amino acid metabolic process
10	GO:0006633	fatty acid biosynthetic process	3	2.36	GO:0008610, GO:0072330, GO:0006631	lipid biosynthetic process, monocarboxylic acid biosynthetic process, fatty acid metabolic process
9	GO:1901605	alpha-amino acid metabolic process	6	2.33	GO:0006520	cellular amino acid metabolic process
9	GO:0046578	regulation of Ras protein signal transduction	5	2.28	GO:0051056, GO:0007265	regulation of small GTPase mediated signal transduction, Ras protein signal transduction
6	GO:0030036	actin cytoskeleton organization	5	2.25	GO:0030029, GO:0007010	actin filament-based process, cytoskeleton organization
5	GO:0015980	energy derivation by oxidation of organic compounds	9	2.24	GO:0055114, GO:0006091	oxidation-reduction process, generation of precursor metabolites and energy
7	GO:0006665	sphingolipid metabolic process	3	2.22	GO:0006643, GO:1901564	membrane lipid metabolic process, organonitrogen compound metabolic process
9	GO:0006493	protein O-linked glycosylation	3	2.20	GO:0006486	protein glycosylation
9	GO:0001510	RNA methylation	3	2.20	GO:0043414, GO:0009451	macromolecule methylation, RNA modification
6	GO:0072528	pyrimidine-containing compound biosynthetic process	6	2.20	GO:1901566, GO:0072527, GO:0044271, GO:0018130, GO:1901362	organonitrogen compound biosynthetic process, pyrimidine-containing compound metabolic process, cellular nitrogen compound biosynthetic process, heterocycle biosynthetic process, organic cyclic compound biosynthetic process
6	GO:0006643	membrane lipid metabolic process	7	2.19	GO:0044255	cellular lipid metabolic process
8	GO:0008213	protein alkylation	4	2.16	GO:0006464	cellular protein modification process
9	GO:0008380	RNA splicing	5	2.15	GO:0006396	RNA processing
5	GO:0009057	macromolecule catabolic process	13	2.13	GO:0043170, GO:1901575	macromolecule metabolic process, organic substance catabolic process
6	GO:0072522	purine-containing compound biosynthetic process	11	2.12	GO:1901566, GO:0019438, GO:0044271, GO:0018130, GO:0072521, GO:1901362	organonitrogen compound biosynthetic process, aromatic compound biosynthetic process, cellular nitrogen compound biosynthetic process, heterocycle biosynthetic process, purine-containing compound metabolic process, organic cyclic compound biosynthetic process
7	GO:0007015	actin filament organization	4	2.08	GO:0030036, GO:0071822	actin cytoskeleton organization, protein complex subunit organization
9	GO:0015992	proton transport	4	2.08	GO:0015672, GO:0006818	monovalent inorganic cation transport, hydrogen transport
11	GO:0046034	ATP metabolic process	4	2.08	GO:0046128, GO:0009150, GO:0009205, GO:0009167	purine ribonucleoside metabolic process, purine ribonucleotide metabolic process, purine ribonucleoside triphosphate metabolic process, purine ribonucleoside monophosphate metabolic process
10	GO:0009145	purine nucleoside triphosphate biosynthetic process	7	2.09	GO:0009144, GO:0009142	purine nucleoside triphosphate metabolic process, nucleoside triphosphate biosynthetic process
9	GO:0009147	pyrimidine nucleoside triphosphate metabolic process	5	2.09	GO:0009141	nucleoside triphosphate metabolic process
6	GO:0072523	purine-containing compound catabolic process	12	2.08	GO:0019439, GO:0046700, GO:1901361, GO:0044270, GO:1901565, GO:0072521	aromatic compound catabolic process, heterocycle catabolic process, organic cyclic compound catabolic process, cellular nitrogen compound catabolic process, organonitrogen compound catabolic process, purine-containing compound metabolic process
7	GO:0006650	glycerophospholipid metabolic process	6	2.06	GO:0006644, GO:0046486	phospholipid metabolic process, glycerolipid metabolic process
7	GO:0019318	hexose metabolic process	7	2.04	GO:0005996	monosaccharide metabolic process
9	GO:0009143	nucleoside triphosphate catabolic process	12	2.03	GO:1901292, GO:0009141	nucleoside phosphate catabolic process, nucleoside triphosphate metabolic process
9	GO:0006152	purine nucleoside catabolic process	12	2.03	GO:0042278, GO:0009164, GO:0072523	purine nucleoside metabolic process, nucleoside catabolic process, purine-containing compound catabolic process
9	GO:0042454	ribonucleoside catabolic process	12	2.03	GO:0009164, GO:0009119	nucleoside catabolic process, ribonucleoside metabolic process
7	GO:0048193	Golgi vesicle transport	4	2.02	GO:0044765, GO:0016192, GO:0046907	single-organism transport, vesicle-mediated transport, intracellular transport
3	GO:0006955	immune response	2	2.00	GO:0002376, GO:0050896	immune system process, response to stimulus
7	GO:0016055	Wnt receptor signaling pathway	2	2.00	GO:0007166	cell surface receptor signaling pathway
10	GO:0016266	O-glycan processing	2	2.00	GO:0006493	protein O-linked glycosylation
11	GO:0070588	calcium ion transmembrane transport	2	2.00	GO:0034220, GO:0006816	ion transmembrane transport, calcium ion transport
11	GO:0000184	nuclear-transcribed mRNA catabolic process, nonsense-mediated decay	2	2.00	GO:0000956	nuclear-transcribed mRNA catabolic process
8	GO:0006413	translational initiation	2	2.00	GO:0006412, GO:0044237	translation, cellular metabolic process
8	GO:0007178	transmembrane receptor protein serine/threonine kinase signaling pathway	2	2.00	GO:0007167	enzyme linked receptor protein signaling pathway
8	GO:0007608	sensory perception of smell	2	2.00	GO:0007606	sensory perception of chemical stimulus
10	GO:0035023	regulation of Rho protein signal transduction	2	2.00	GO:0007266, GO:0046578	Rho protein signal transduction, regulation of Ras protein signal transduction
6	GO:0007009	plasma membrane organization	2	2.00	GO:0044802	single-organism membrane organization
5	GO:0006801	superoxide metabolic process	2	2.00	GO:0072593	reactive oxygen species metabolic process
5	GO:0019835	cytolysis	2	2.00	GO:0008219	cell death
11	GO:0006556	S-adenosylmethionine biosynthetic process	2	2.00	GO:0009108, GO:0046500, GO:0046129, GO:0042398, GO:0044272	coenzyme biosynthetic process, S-adenosylmethionine metabolic process, purine ribonucleoside biosynthetic process, cellular modified amino acid biosynthetic process, sulfur compound biosynthetic process
11	GO:0006750	glutathione biosynthetic process	2	2.00	GO:0042398, GO:0006749, GO:0044272, GO:0019184	cellular modified amino acid biosynthetic process, glutathione metabolic process, sulfur compound biosynthetic process, nonribosomal peptide biosynthetic process
7	GO:0046836	glycolipid transport	2	2.00	GO:0006869, GO:1901264	lipid transport, carbohydrate derivative transport
8	GO:0007205	protein kinase C-activating G-protein coupled receptor signaling pathway	2	2.00	GO:0007186	G-protein coupled receptor signaling pathway
8	GO:0006213	pyrimidine nucleoside metabolic process	5	1.99	GO:0009116, GO:0072527	nucleoside metabolic process, pyrimidine-containing compound metabolic process
7	GO:0016568	chromatin modification	5	1.99	GO:0006325	chromatin organization
7	GO:0007224	smoothened signaling pathway	2	2.00	GO:0007166	cell surface receptor signaling pathway
12	GO:0030488	tRNA methylation	2	2.00	GO:0006400, GO:0001510	tRNA modification, RNA methylation
12	GO:0008616	queuosine biosynthetic process	2	2.00	GO:0006400, GO:0046116, GO:0042455	tRNA modification, queuosine metabolic process, ribonucleoside biosynthetic process
5	GO:0042127	regulation of cell proliferation	2	2.00	GO:0050794, GO:0008283	regulation of cellular process, cell proliferation
10	GO:0038032	termination of G-protein coupled receptor signaling pathway	2	2.00	GO:0045744, GO:0023021	negative regulation of G-protein coupled receptor protein signaling pathway, termination of signal transduction
12	GO:0006419	alanyl-tRNA aminoacylation	2	2.00	GO:0006418	tRNA aminoacylation for protein translation
7	GO:0042981	regulation of apoptotic process	2	2.00	GO:0043067, GO:0006915	regulation of programmed cell death, apoptotic process
10	GO:0006303	double-strand break repair via nonhomologous end joining	2	2.00	GO:0006302, GO:0000726	double-strand break repair, non-recombinational repair
7	GO:0035329	hippo signaling cascade	2	2.00	GO:0035556	intracellular signal transduction
9	GO:0055076	transition metal ion homeostasis	3	1.96	GO:0055065	metal ion homeostasis
9	GO:0043038	amino acid activation	6	1.97	GO:0006520	cellular amino acid metabolic process
8	GO:0051603	proteolysis involved in cellular protein catabolic process	4	1.94	GO:0006508, GO:0044257	proteolysis, cellular protein catabolic process
4	GO:0048583	regulation of response to stimulus	10	1.93	GO:0050896, GO:0050789	response to stimulus, regulation of biological process
8	GO:1901292	nucleoside phosphate catabolic process	13	1.85	GO:0034655, GO:0006753, GO:0046434	nucleobase-containing compound catabolic process, nucleoside phosphate metabolic process, organophosphate catabolic process
6	GO:0043604	amide biosynthetic process	5	1.85	GO:0043603, GO:0044271	cellular amide metabolic process, cellular nitrogen compound biosynthetic process
6	GO:0090257	regulation of muscle system process	3	1.80	GO:0003012, GO:0044057	muscle system process, regulation of system process
6	GO:0006720	isoprenoid metabolic process	3	1.80	GO:0044255	cellular lipid metabolic process
7	GO:0007606	sensory perception of chemical stimulus	3	1.80	GO:0007600	sensory perception
8	GO:0000070	mitotic sister chromatid segregation	3	1.80	GO:0000819, GO:0007067	sister chromatid segregation, mitosis
8	GO:0019184	nonribosomal peptide biosynthetic process	3	1.80	GO:0043043	peptide biosynthetic process
7	GO:1901663	quinone biosynthetic process	3	1.80	GO:1901661, GO:0042181	quinone metabolic process, ketone biosynthetic process
6	GO:0030203	glycosaminoglycan metabolic process	5	1.80	GO:0006022	aminoglycan metabolic process
10	GO:0030261	chromosome condensation	3	1.80	GO:0051276, GO:0006323	chromosome organization, DNA packaging
12	GO:0006754	ATP biosynthetic process	3	1.80	GO:0009152, GO:0046129, GO:0046034, GO:0009168, GO:0009206	purine ribonucleotide biosynthetic process, purine ribonucleoside biosynthetic process, ATP metabolic process, purine ribonucleoside monophosphate biosynthetic process, purine ribonucleoside triphosphate biosynthetic process
10	GO:0015985	energy coupled proton transport, down electrochemical gradient	3	1.80	GO:0015992, GO:0034220	proton transport, ion transmembrane transport
9	GO:0032446	protein modification by small protein conjugation	3	1.80	GO:0070647	protein modification by small protein conjugation or removal
5	GO:0044802	single-organism membrane organization	3	1.80	GO:0061024, GO:0044699	membrane organization, single-organism process
6	GO:0016311	dephosphorylation	3	1.80	GO:0006796	phosphate-containing compound metabolic process
7	GO:0031570	DNA integrity checkpoint	3	1.80	GO:0000075	cell cycle checkpoint
7	GO:0045426	quinone cofactor biosynthetic process	3	1.80	GO:0009108, GO:0042375	coenzyme biosynthetic process, quinone cofactor metabolic process
8	GO:0019320	hexose catabolic process	5	1.80	GO:0019318, GO:0046365	hexose metabolic process, monosaccharide catabolic process
9	GO:0000725	recombinational repair	3	1.80	GO:0006310, GO:0006281	DNA recombination, DNA repair
7	GO:0006743	ubiquinone metabolic process	3	1.80	GO:1901661, GO:0042375, GO:0006733	quinone metabolic process, quinone cofactor metabolic process, oxidoreduction coenzyme metabolic process
15	GO:0032318	regulation of Ras GTPase activity	3	1.80	GO:0043087, GO:0046578	regulation of GTPase activity, regulation of Ras protein signal transduction
6	GO:0006936	muscle contraction	3	1.80	GO:0003012	muscle system process
11	GO:0045892	negative regulation of transcription, DNA-dependent	3	1.80	GO:0051253, GO:0006355, GO:0006351, GO:0010629, GO:2000113	negative regulation of RNA metabolic process, regulation of transcription, DNA-dependent, transcription, DNA-dependent, negative regulation of gene expression, negative regulation of cellular macromolecule biosynthetic process
10	GO:0032483	regulation of Rab protein signal transduction	3	1.80	GO:0032482, GO:0046578	Rab protein signal transduction, regulation of Ras protein signal transduction
6	GO:0006026	aminoglycan catabolic process	5	1.80	GO:0009057, GO:1901136, GO:0006022, GO:1901565	macromolecule catabolic process, carbohydrate derivative catabolic process, aminoglycan metabolic process, organonitrogen compound catabolic process
6	GO:0044265	cellular macromolecule catabolic process	8	1.76	GO:0044248, GO:0009057, GO:0044260	cellular catabolic process, macromolecule catabolic process, cellular macromolecule metabolic process
4	GO:0023051	regulation of signaling	9	1.71	GO:0044700, GO:0050789	single organism signaling, regulation of biological process
9	GO:0006402	mRNA catabolic process	3	1.72	GO:0006401, GO:0016071	RNA catabolic process, mRNA metabolic process
5	GO:0010646	regulation of cell communication	9	1.71	GO:0050794, GO:0007154	regulation of cellular process, cell communication
7	GO:0009968	negative regulation of signal transduction	3	1.72	GO:0048585, GO:0023057, GO:0007165, GO:0009966, GO:0010648	negative regulation of response to stimulus, negative regulation of signaling, signal transduction, regulation of signal transduction, negative regulation of cell communication
6	GO:0000075	cell cycle checkpoint	4	1.68	GO:0022402	cell cycle process
5	GO:0044283	small molecule biosynthetic process	15	1.68	GO:0044711, GO:0044281	single-organism biosynthetic process, small molecule metabolic process
7	GO:0042158	lipoprotein biosynthetic process	5	1.66	GO:0042157, GO:0034645	lipoprotein metabolic process, cellular macromolecule biosynthetic process
7	GO:0006664	glycolipid metabolic process	5	1.66	GO:1901135, GO:0006643	carbohydrate derivative metabolic process, membrane lipid metabolic process
12	GO:0000398	mRNA splicing, via spliceosome	2	1.60	GO:0000377, GO:0006397	RNA splicing, via transesterification reactions with bulged adenosine as nucleophile, mRNA processing
9	GO:0042384	cilium assembly	2	1.60	GO:0044782, GO:0030031, GO:0060271, GO:0070925, GO:0010927	cilium organization, cell projection assembly, cilium morphogenesis, organelle assembly, cellular component assembly involved in morphogenesis
7	GO:0006779	porphyrin-containing compound biosynthetic process	2	1.60	GO:0006778, GO:0033014, GO:0051188	porphyrin-containing compound metabolic process, tetrapyrrole biosynthetic process, cofactor biosynthetic process
12	GO:0045944	positive regulation of transcription from RNA polymerase II promoter	2	1.60	GO:0006366, GO:0006357, GO:0045893	transcription from RNA polymerase II promoter, regulation of transcription from RNA polymerase II promoter, positive regulation of transcription, DNA-dependent
11	GO:0006368	transcription elongation from RNA polymerase II promoter	2	1.60	GO:0006366, GO:0006354	transcription from RNA polymerase II promoter, DNA-dependent transcription, elongation
11	GO:0006388	tRNA splicing, via endonucleolytic cleavage and ligation	2	1.60	GO:0008033, GO:0000394	tRNA processing, RNA splicing, via endonucleolytic cleavage and ligation
8	GO:0006887	exocytosis	2	1.60	GO:0016192, GO:0032940	vesicle-mediated transport, secretion by cell
10	GO:0055070	copper ion homeostasis	2	1.60	GO:0055076	transition metal ion homeostasis
6	GO:0070085	glycosylation	6	1.56	GO:0044723	single-organism carbohydrate metabolic process
9	GO:0019941	modification-dependent protein catabolic process	3	1.56	GO:0043632, GO:0051603	modification-dependent macromolecule catabolic process, proteolysis involved in cellular protein catabolic process
6	GO:0009100	glycoprotein metabolic process	6	1.56	GO:1901135, GO:0019538, GO:0044260	carbohydrate derivative metabolic process, protein metabolic process, cellular macromolecule metabolic process
5	GO:0072527	pyrimidine-containing compound metabolic process	7	1.54	GO:0034641, GO:1901564, GO:0046483, GO:1901360	cellular nitrogen compound metabolic process, organonitrogen compound metabolic process, heterocycle metabolic process, organic cyclic compound metabolic process
10	GO:1901607	alpha-amino acid biosynthetic process	4	1.54	GO:0008652, GO:1901605	cellular amino acid biosynthetic process, alpha-amino acid metabolic process
6	GO:0016053	organic acid biosynthetic process	11	1.50	GO:0044283, GO:1901576, GO:0006082, GO:0044249	small molecule biosynthetic process, organic substance biosynthetic process, organic acid metabolic process, cellular biosynthetic process
7	GO:0045017	glycerolipid biosynthetic process	5	1.46	GO:0008610, GO:0046486, GO:0044249	lipid biosynthetic process, glycerolipid metabolic process, cellular biosynthetic process
7	GO:0046467	membrane lipid biosynthetic process	4	1.44	GO:0008610, GO:0006643, GO:0044249	lipid biosynthetic process, membrane lipid metabolic process, cellular biosynthetic process
8	GO:0032787	monocarboxylic acid metabolic process	4	1.45	GO:0019752	carboxylic acid metabolic process
9	GO:0072330	monocarboxylic acid biosynthetic process	3	1.42	GO:0046394, GO:0032787	carboxylic acid biosynthetic process, monocarboxylic acid metabolic process
8	GO:0006401	RNA catabolic process	4	1.39	GO:0034655, GO:0044265, GO:0016070	nucleobase-containing compound catabolic process, cellular macromolecule catabolic process, RNA metabolic process
5	GO:0048523	negative regulation of cellular process	9	1.39	GO:0050794, GO:0048519, GO:0009987	regulation of cellular process, negative regulation of biological process, cellular process
8	GO:0042773	ATP synthesis coupled electron transport	2	1.36	GO:0006119, GO:0022904	oxidative phosphorylation, respiratory electron transport chain
4	GO:0006952	defense response	2	1.36	GO:0006950	response to stress
11	GO:0006525	arginine metabolic process	2	1.36	GO:0009064	glutamine family amino acid metabolic process
5	GO:0006914	autophagy	2	1.36	GO:0044248	cellular catabolic process
8	GO:0006891	intra-Golgi vesicle-mediated transport	2	1.36	GO:0048193	Golgi vesicle transport
5	GO:0042558	pteridine-containing compound metabolic process	2	1.36	GO:1901564, GO:0046483, GO:0006725, GO:1901360	organonitrogen compound metabolic process, heterocycle metabolic process, cellular aromatic compound metabolic process, organic cyclic compound metabolic process
5	GO:0044262	cellular carbohydrate metabolic process	2	1.36	GO:0044237, GO:0005975	cellular metabolic process, carbohydrate metabolic process
4	GO:0044711	single-organism biosynthetic process	16	1.37	GO:0009058, GO:0044710	biosynthetic process, single-organism metabolic process
8	GO:0051056	regulation of small GTPase mediated signal transduction	5	1.37	GO:0007264, GO:0009966	small GTPase mediated signal transduction, regulation of signal transduction
4	GO:0030029	actin filament-based process	5	1.35	GO:0044763	single-organism cellular process
8	GO:0008154	actin polymerization or depolymerization	3	1.33	GO:0007015	actin filament organization
6	GO:0006733	oxidoreduction coenzyme metabolic process	5	1.34	GO:0006732	coenzyme metabolic process
8	GO:2000113	negative regulation of cellular macromolecule biosynthetic process	4	1.30	GO:0031327, GO:0010558, GO:2000112, GO:0034645	negative regulation of cellular biosynthetic process, negative regulation of macromolecule biosynthetic process, regulation of cellular macromolecule biosynthetic process, cellular macromolecule biosynthetic process
6	GO:0046486	glycerolipid metabolic process	6	1.24	GO:0044255	cellular lipid metabolic process
10	GO:0009167	purine ribonucleoside monophosphate metabolic process	4	1.25	GO:0009161, GO:0009126	ribonucleoside monophosphate metabolic process, purine nucleoside monophosphate metabolic process
6	GO:0006818	hydrogen transport	4	1.25	GO:0044765	single-organism transport
9	GO:0030041	actin filament polymerization	2	1.22	GO:0008154, GO:0051258	actin polymerization or depolymerization, protein polymerization
6	GO:0016051	carbohydrate biosynthetic process	2	1.22	GO:1901576, GO:0044723	organic substance biosynthetic process, single-organism carbohydrate metabolic process
6	GO:0005996	monosaccharide metabolic process	7	1.22	GO:0044723	single-organism carbohydrate metabolic process
8	GO:0009164	nucleoside catabolic process	12	1.22	GO:1901136, GO:0009116, GO:1901658, GO:0034655, GO:1901565	carbohydrate derivative catabolic process, nucleoside metabolic process, glycosyl compound catabolic process, nucleobase-containing compound catabolic process, organonitrogen compound catabolic process
8	GO:0023021	termination of signal transduction	2	1.20	GO:0009968	negative regulation of signal transduction
10	GO:0046500	S-adenosylmethionine metabolic process	2	1.20	GO:0006575, GO:0046128, GO:0006732, GO:0006790	cellular modified amino acid metabolic process, purine ribonucleoside metabolic process, coenzyme metabolic process, sulfur compound metabolic process
6	GO:0006325	chromatin organization	5	1.20	GO:0051276	chromosome organization
9	GO:0045744	negative regulation of G-protein coupled receptor protein signaling pathway	2	1.20	GO:0007186, GO:0008277, GO:0009968	G-protein coupled receptor signaling pathway, regulation of G-protein coupled receptor protein signaling pathway, negative regulation of signal transduction
9	GO:0000726	non-recombinational repair	2	1.20	GO:0006281	DNA repair
6	GO:0000255	allantoin metabolic process	2	1.20	GO:0043603, GO:1901564, GO:0046483, GO:1901360	cellular amide metabolic process, organonitrogen compound metabolic process, heterocycle metabolic process, organic cyclic compound metabolic process
11	GO:0018393	internal peptidyl-lysine acetylation	2	1.20	GO:0006475, GO:0018394	internal protein amino acid acetylation, peptidyl-lysine acetylation
10	GO:0051298	centrosome duplication	2	1.20	GO:0051297, GO:0007098, GO:0022402	centrosome organization, centrosome cycle, cell cycle process
6	GO:1901264	carbohydrate derivative transport	2	1.20	GO:0044765, GO:0071702	single-organism transport, organic substance transport
7	GO:0007167	enzyme linked receptor protein signaling pathway	2	1.20	GO:0007166	cell surface receptor signaling pathway
11	GO:0019359	nicotinamide nucleotide biosynthetic process	2	1.20	GO:0046496, GO:0019363	nicotinamide nucleotide metabolic process, pyridine nucleotide biosynthetic process
9	GO:0046116	queuosine metabolic process	2	1.20	GO:0009119	ribonucleoside metabolic process
6	GO:0043067	regulation of programmed cell death	2	1.20	GO:0010941, GO:0012501	regulation of cell death, programmed cell death
4	GO:0072593	reactive oxygen species metabolic process	2	1.20	GO:0044237	cellular metabolic process
10	GO:0000956	nuclear-transcribed mRNA catabolic process	2	1.20	GO:0006402	mRNA catabolic process
12	GO:0010138	pyrimidine ribonucleotide salvage	1	1.20	GO:0009220, GO:0032262	pyrimidine ribonucleotide biosynthetic process, pyrimidine nucleotide salvage
9	GO:0016570	histone modification	2	1.20	GO:0016569, GO:0006464	covalent chromatin modification, cellular protein modification process
9	GO:0006596	polyamine biosynthetic process	1	1.20	GO:0006595, GO:0042401	polyamine metabolic process, cellular biogenic amine biosynthetic process
10	GO:0006816	calcium ion transport	2	1.20	GO:0070838	divalent metal ion transport
8	GO:0055065	metal ion homeostasis	3	1.18	GO:0055080	cation homeostasis
5	GO:0071705	nitrogen compound transport	3	1.18	GO:0006810	transport
7	GO:0044257	cellular protein catabolic process	4	1.16	GO:0044267, GO:0044265, GO:0030163	cellular protein metabolic process, cellular macromolecule catabolic process, protein catabolic process
6	GO:0031325	positive regulation of cellular metabolic process	5	1.14	GO:0044237, GO:0048522, GO:0009893, GO:0031323	cellular metabolic process, positive regulation of cellular process, positive regulation of metabolic process, regulation of cellular metabolic process
6	GO:0046434	organophosphate catabolic process	13	1.11	GO:1901575, GO:0019637	organic substance catabolic process, organophosphate metabolic process
6	GO:0007600	sensory perception	3	1.08	GO:0050877	neurological system process
10	GO:0009156	ribonucleoside monophosphate biosynthetic process	4	1.08	GO:0009124, GO:0009161	nucleoside monophosphate biosynthetic process, ribonucleoside monophosphate metabolic process
6	GO:0000819	sister chromatid segregation	3	1.08	GO:0051276, GO:0022402, GO:0007059	chromosome organization, cell cycle process, chromosome segregation
6	GO:1901661	quinone metabolic process	3	1.08	GO:0042180	cellular ketone metabolic process
6	GO:0042181	ketone biosynthetic process	3	1.08	GO:0044283, GO:1901576, GO:0044249, GO:0042180	small molecule biosynthetic process, organic substance biosynthetic process, cellular biosynthetic process, cellular ketone metabolic process
4	GO:0048519	negative regulation of biological process	9	1.08	GO:0008150, GO:0050789	biological_process, regulation of biological process
9	GO:0006323	DNA packaging	3	1.08	GO:0071103, GO:0016043	DNA conformation change, cellular component organization
5	GO:0042375	quinone cofactor metabolic process	3	1.08	GO:0051186	cofactor metabolic process
14	GO:0043087	regulation of GTPase activity	3	1.08	GO:0033124, GO:0051336	regulation of GTP catabolic process, regulation of hydrolase activity
11	GO:0009168	purine ribonucleoside monophosphate biosynthetic process	3	1.08	GO:0009127, GO:0009156, GO:0009167	purine nucleoside monophosphate biosynthetic process, ribonucleoside monophosphate biosynthetic process, purine ribonucleoside monophosphate metabolic process
9	GO:0051253	negative regulation of RNA metabolic process	3	1.08	GO:0045934, GO:0016070, GO:0010605, GO:0051252	negative regulation of nucleobase-containing compound metabolic process, RNA metabolic process, negative regulation of macromolecule metabolic process, regulation of RNA metabolic process
7	GO:0046365	monosaccharide catabolic process	5	1.08	GO:0005996, GO:0044724	monosaccharide metabolic process, single-organism carbohydrate catabolic process
5	GO:0016042	lipid catabolic process	2	1.08	GO:0006629, GO:1901575	lipid metabolic process, organic substance catabolic process
7	GO:0043043	peptide biosynthetic process	3	1.08	GO:0043604, GO:1901566, GO:0006518	amide biosynthetic process, organonitrogen compound biosynthetic process, peptide metabolic process
5	GO:0003012	muscle system process	3	1.08	GO:0003008	system process
7	GO:0010629	negative regulation of gene expression	3	1.08	GO:0010605, GO:0010467, GO:0010468	negative regulation of macromolecule metabolic process, gene expression, regulation of gene expression
8	GO:0070647	protein modification by small protein conjugation or removal	3	1.08	GO:0006464	cellular protein modification process
9	GO:0032482	Rab protein signal transduction	3	1.08	GO:0007265	Ras protein signal transduction
5	GO:0044057	regulation of system process	3	1.08	GO:0051239, GO:0003008	regulation of multicellular organismal process, system process
7	GO:0055080	cation homeostasis	4	1.07	GO:0050801	ion homeostasis
6	GO:0010648	negative regulation of cell communication	3	1.03	GO:0007154, GO:0010646, GO:0048523	cell communication, regulation of cell communication, negative regulation of cellular process
5	GO:0023057	negative regulation of signaling	3	1.03	GO:0044700, GO:0048519, GO:0023051	single organism signaling, negative regulation of biological process, regulation of signaling
5	GO:0048585	negative regulation of response to stimulus	3	1.03	GO:0048583, GO:0050896, GO:0048519	regulation of response to stimulus, response to stimulus, negative regulation of biological process
11	GO:0016598	protein arginylation	1	1.00	GO:0006511, GO:0006464	ubiquitin-dependent protein catabolic process, cellular protein modification process
8	GO:0006013	mannose metabolic process	1	1.00	GO:0019318	hexose metabolic process
13	GO:0044206	UMP salvage	1	1.00	GO:0010138, GO:0006222	pyrimidine ribonucleotide salvage, UMP biosynthetic process
13	GO:0034314	Arp2/3 complex-mediated actin nucleation	1	1.00	GO:0045010	actin nucleation
10	GO:0006306	DNA methylation	1	1.00	GO:0006305, GO:0044728, GO:0043414, GO:0040029	DNA alkylation, DNA methylation or demethylation, macromolecule methylation, regulation of gene expression, epigenetic
10	GO:0006777	Mo-molybdopterin cofactor biosynthetic process	1	1.00	GO:0009108, GO:0019720, GO:0032324	coenzyme biosynthetic process, Mo-molybdopterin cofactor metabolic process, molybdopterin cofactor biosynthetic process
9	GO:0000012	single strand break repair	1	1.00	GO:0006281	DNA repair
6	GO:0000160	phosphorelay signal transduction system	1	1.00	GO:0007165	signal transduction
10	GO:0007093	mitotic cell cycle checkpoint	1	1.00	GO:0000075, GO:1901991	cell cycle checkpoint, negative regulation of mitotic cell cycle phase transition
11	GO:0009396	folic acid-containing compound biosynthetic process	1	1.00	GO:0009108, GO:0006760, GO:0042398, GO:1901607, GO:0042559	coenzyme biosynthetic process, folic acid-containing compound metabolic process, cellular modified amino acid biosynthetic process, alpha-amino acid biosynthetic process, pteridine-containing compound biosynthetic process
10	GO:0006689	ganglioside catabolic process	1	1.00	GO:0046479, GO:0046514, GO:0001573	glycosphingolipid catabolic process, ceramide catabolic process, ganglioside metabolic process
6	GO:0016226	iron-sulfur cluster assembly	1	1.00	GO:0031163, GO:0009058	metallo-sulfur cluster assembly, biosynthetic process
12	GO:0009435	NAD biosynthetic process	1	1.00	GO:0019359, GO:0019674	nicotinamide nucleotide biosynthetic process, NAD metabolic process
11	GO:0051090	regulation of sequence-specific DNA binding transcription factor activity	1	1.00	GO:0065009, GO:0006355	regulation of molecular function, regulation of transcription, DNA-dependent
8	GO:0019310	inositol catabolic process	1	1.00	GO:0046174, GO:0044275, GO:0006020	polyol catabolic process, cellular carbohydrate catabolic process, inositol metabolic process
12	GO:0006182	cGMP biosynthetic process	1	1.00	GO:0052652, GO:0009152, GO:0046068	cyclic purine nucleotide metabolic process, purine ribonucleotide biosynthetic process, cGMP metabolic process
13	GO:0071951	conversion of methionyl-tRNA to N-formyl-methionyl-tRNA	1	1.00	GO:0019988	charged-tRNA amino acid modification
12	GO:0048478	replication fork protection	1	1.00	GO:0045005, GO:2000104	maintenance of fidelity involved in DNA-dependent DNA replication, negative regulation of DNA-dependent DNA replication
10	GO:0006270	DNA replication initiation	1	1.00	GO:0006259, GO:0006261	DNA metabolic process, DNA-dependent DNA replication
6	GO:0042157	lipoprotein metabolic process	5	0.99	GO:0019538	protein metabolic process
10	GO:0045739	positive regulation of DNA repair	1	1.00	GO:2001022, GO:0006281, GO:0006282, GO:0051054	positive regulation of response to DNA damage stimulus, DNA repair, regulation of DNA repair, positive regulation of DNA metabolic process
10	GO:0006480	N-terminal protein amino acid methylation	1	1.00	GO:0006479, GO:0031365	protein methylation, N-terminal protein amino acid modification
5	GO:0048522	positive regulation of cellular process	6	0.99	GO:0050794, GO:0009987, GO:0048518	regulation of cellular process, cellular process, positive regulation of biological process
9	GO:0043044	ATP-dependent chromatin remodeling	1	1.00	GO:0006338	chromatin remodeling
7	GO:0006072	glycerol-3-phosphate metabolic process	1	1.00	GO:0052646	alditol phosphate metabolic process
8	GO:0008535	respiratory chain complex IV assembly	1	1.00	GO:0043623	cellular protein complex assembly
9	GO:0043461	proton-transporting ATP synthase complex assembly	1	1.00	GO:0070071, GO:0070272	proton-transporting two-sector ATPase complex assembly, proton-transporting ATP synthase complex biogenesis
4	GO:0001503	ossification	1	1.00	GO:0044707	single-multicellular organism process
9	GO:0019290	siderophore biosynthetic process	1	1.00	GO:0019184, GO:0044550, GO:0051188, GO:0009237	nonribosomal peptide biosynthetic process, secondary metabolite biosynthetic process, cofactor biosynthetic process, siderophore metabolic process
7	GO:0051259	protein oligomerization	1	1.00	GO:0006461	protein complex assembly
6	GO:0051304	chromosome separation	1	1.00	GO:0022402, GO:0007059	cell cycle process, chromosome segregation
10	GO:0006570	tyrosine metabolic process	1	1.00	GO:0009072, GO:1901605	aromatic amino acid family metabolic process, alpha-amino acid metabolic process
6	GO:0006897	endocytosis	1	1.00	GO:0016192	vesicle-mediated transport
9	GO:0043401	steroid hormone mediated signaling pathway	1	1.00	GO:0071383, GO:0009755	cellular response to steroid hormone stimulus, hormone-mediated signaling pathway
12	GO:0033567	DNA replication, Okazaki fragment processing	1	1.00	GO:0006259, GO:0006273	DNA metabolic process, lagging strand elongation
6	GO:0016559	peroxisome fission	1	1.00	GO:0048285, GO:0007031	organelle fission, peroxisome organization
8	GO:0006783	heme biosynthetic process	1	1.00	GO:0006779, GO:0046148, GO:0042168	porphyrin-containing compound biosynthetic process, pigment biosynthetic process, heme metabolic process
9	GO:0006284	base-excision repair	1	1.00	GO:0006281	DNA repair
11	GO:0017183	peptidyl-diphthamide biosynthetic process from peptidyl-histidine	1	1.00	GO:0017182, GO:0044249	peptidyl-diphthamide metabolic process, cellular biosynthetic process
8	GO:0043248	proteasome assembly	1	1.00	GO:0043623	cellular protein complex assembly
7	GO:0019428	allantoin biosynthetic process	1	1.00	GO:0043604, GO:1901566, GO:0000255, GO:0018130, GO:1901362	amide biosynthetic process, organonitrogen compound biosynthetic process, allantoin metabolic process, heterocycle biosynthetic process, organic cyclic compound biosynthetic process
12	GO:0000379	tRNA-type intron splice site recognition and cleavage	1	1.00	GO:0006388, GO:0006396	tRNA splicing, via endonucleolytic cleavage and ligation, RNA processing
8	GO:0006888	ER to Golgi vesicle-mediated transport	1	1.00	GO:0016482, GO:0048193	cytoplasmic transport, Golgi vesicle transport
12	GO:0016573	histone acetylation	1	1.00	GO:0018393, GO:0016570	internal peptidyl-lysine acetylation, histone modification
13	GO:0006233	dTDP biosynthetic process	1	1.00	GO:0009197, GO:0009221, GO:0046072	pyrimidine deoxyribonucleoside diphosphate biosynthetic process, pyrimidine deoxyribonucleotide biosynthetic process, dTDP metabolic process
7	GO:0007283	spermatogenesis	1	1.00	GO:0048232	male gamete generation
6	GO:0045454	cell redox homeostasis	1	1.00	GO:0050794, GO:0019725	regulation of cellular process, cellular homeostasis
12	GO:0006741	NADP biosynthetic process	1	1.00	GO:0006739, GO:0019359	NADP metabolic process, nicotinamide nucleotide biosynthetic process
9	GO:0009161	ribonucleoside monophosphate metabolic process	5	1.01	GO:0009123	nucleoside monophosphate metabolic process
9	GO:0007096	regulation of exit from mitosis	1	1.00	GO:0010458, GO:0007088	exit from mitosis, regulation of mitosis
6	GO:0044724	single-organism carbohydrate catabolic process	6	1.01	GO:0044723, GO:0016052	single-organism carbohydrate metabolic process, carbohydrate catabolic process
6	GO:0007040	lysosome organization	1	1.00	GO:0007033	vacuole organization
8	GO:0010508	positive regulation of autophagy	1	1.00	GO:0031331, GO:0010506, GO:0006914	positive regulation of cellular catabolic process, regulation of autophagy, autophagy
4	GO:0044403	symbiosis, encompassing mutualism through parasitism	1	1.00	GO:0044419	interspecies interaction between organisms
11	GO:0006359	regulation of transcription from RNA polymerase III promoter	1	1.00	GO:0006355, GO:0006383	regulation of transcription, DNA-dependent, transcription from RNA polymerase III promoter
10	GO:0016075	rRNA catabolic process	1	1.00	GO:0016072, GO:0034661	rRNA metabolic process, ncRNA catabolic process
12	GO:0006545	glycine biosynthetic process	1	1.00	GO:0006544, GO:0009070	glycine metabolic process, serine family amino acid biosynthetic process
12	GO:0010826	negative regulation of centrosome duplication	1	1.00	GO:0010948, GO:0010639, GO:0051298, GO:0010824	negative regulation of cell cycle process, negative regulation of organelle organization, centrosome duplication, regulation of centrosome duplication
7	GO:0051205	protein insertion into membrane	1	1.00	GO:0034613, GO:0044802, GO:0051668	cellular protein localization, single-organism membrane organization, localization within membrane
8	GO:0006857	oligopeptide transport	1	1.00	GO:0015833	peptide transport
10	GO:0000413	protein peptidyl-prolyl isomerization	1	1.00	GO:0018208	peptidyl-proline modification
10	GO:0006835	dicarboxylic acid transport	1	1.00	GO:0046942	carboxylic acid transport
8	GO:0006890	retrograde vesicle-mediated transport, Golgi to ER	1	1.00	GO:0048193	Golgi vesicle transport
10	GO:0044458	motile cilium assembly	1	1.00	GO:0042384	cilium assembly
11	GO:0006878	cellular copper ion homeostasis	1	1.00	GO:0055070, GO:0046916	copper ion homeostasis, cellular transition metal ion homeostasis
12	GO:0006559	L-phenylalanine catabolic process	1	1.00	GO:1902222, GO:0009074, GO:0006558	erythrose 4-phosphate/phosphoenolpyruvate family amino acid catabolic process, aromatic amino acid family catabolic process, L-phenylalanine metabolic process
7	GO:0008203	cholesterol metabolic process	1	1.00	GO:0016125	sterol metabolic process
12	GO:0019370	leukotriene biosynthetic process	1	1.00	GO:0046456, GO:0006636, GO:0006691	icosanoid biosynthetic process, unsaturated fatty acid biosynthetic process, leukotriene metabolic process
6	GO:0042246	tissue regeneration	1	1.00	GO:0031099, GO:0048589, GO:0009888, GO:0042060	regeneration, developmental growth, tissue development, wound healing
10	GO:0016575	histone deacetylation	1	1.00	GO:0016570, GO:0006476	histone modification, protein deacetylation
12	GO:0071929	alpha-tubulin acetylation	1	1.00	GO:0018393	internal peptidyl-lysine acetylation
10	GO:0006122	mitochondrial electron transport, ubiquinol to cytochrome c	1	1.00	GO:0042775, GO:0022904	mitochondrial ATP synthesis coupled electron transport, respiratory electron transport chain
12	GO:0006434	seryl-tRNA aminoacylation	1	1.00	GO:0006418	tRNA aminoacylation for protein translation
11	GO:0003333	amino acid transmembrane transport	1	1.00	GO:0006865, GO:0034220	amino acid transport, ion transmembrane transport
12	GO:0046080	dUTP metabolic process	1	1.00	GO:0009211, GO:0009219	pyrimidine deoxyribonucleoside triphosphate metabolic process, pyrimidine deoxyribonucleotide metabolic process
7	GO:0007020	microtubule nucleation	1	1.00	GO:0000226	microtubule cytoskeleton organization
10	GO:0007131	reciprocal meiotic recombination	1	1.00	GO:0007127, GO:0035825, GO:0048610, GO:0022402	meiosis I, reciprocal DNA recombination, cellular process involved in reproduction, cell cycle process
9	GO:0008615	pyridoxine biosynthetic process	1	1.00	GO:0019438, GO:0042819, GO:1901617, GO:0008614	aromatic compound biosynthetic process, vitamin B6 biosynthetic process, organic hydroxy compound biosynthetic process, pyridoxine metabolic process
13	GO:0048024	regulation of mRNA splicing, via spliceosome	1	1.00	GO:0050684, GO:0043484, GO:0000398	regulation of mRNA processing, regulation of RNA splicing, mRNA splicing, via spliceosome
8	GO:0050909	sensory perception of taste	1	1.00	GO:0007606	sensory perception of chemical stimulus
7	GO:0007268	synaptic transmission	1	1.00	GO:0007267, GO:0019226	cell-cell signaling, transmission of nerve impulse
13	GO:0002098	tRNA wobble uridine modification	1	1.00	GO:0002097	tRNA wobble base modification
11	GO:0006367	transcription initiation from RNA polymerase II promoter	1	1.00	GO:0006352, GO:0006366	DNA-dependent transcription, initiation, transcription from RNA polymerase II promoter
10	GO:0006011	UDP-glucose metabolic process	1	1.00	GO:0009225	nucleotide-sugar metabolic process
7	GO:0015886	heme transport	1	1.00	GO:1901678, GO:0051181, GO:0071705, GO:0071702	iron coordination entity transport, cofactor transport, nitrogen compound transport, organic substance transport
13	GO:0042450	arginine biosynthetic process via ornithine	1	1.00	GO:0006591, GO:0006526	ornithine metabolic process, arginine biosynthetic process
10	GO:0000042	protein targeting to Golgi	1	1.00	GO:0006605, GO:0000301, GO:0016482, GO:0072600	protein targeting, retrograde transport, vesicle recycling within Golgi, cytoplasmic transport, establishment of protein localization to Golgi
10	GO:0006625	protein targeting to peroxisome	1	1.00	GO:0006605, GO:0072663, GO:0043574, GO:0016482	protein targeting, establishment of protein localization to peroxisome, peroxisomal transport, cytoplasmic transport
8	GO:0018342	protein prenylation	1	1.00	GO:0097354, GO:0006464	prenylation, cellular protein modification process
10	GO:0006499	N-terminal protein myristoylation	1	1.00	GO:0018377, GO:0006498	protein myristoylation, N-terminal protein lipidation
13	GO:0032968	positive regulation of transcription elongation from RNA polymerase II promoter	1	1.00	GO:0006368, GO:0032786, GO:0034243	transcription elongation from RNA polymerase II promoter, positive regulation of DNA-dependent transcription, elongation, regulation of transcription elongation from RNA polymerase II promoter
7	GO:0050829	defense response to Gram-negative bacterium	1	1.00	GO:0042742	defense response to bacterium
6	GO:0006836	neurotransmitter transport	1	1.00	GO:0044765	single-organism transport
10	GO:0006597	spermine biosynthetic process	1	1.00	GO:0006596, GO:0008215	polyamine biosynthetic process, spermine metabolic process
11	GO:0007099	centriole replication	1	1.00	GO:0007017, GO:0051297, GO:0022402, GO:0051298	microtubule-based process, centrosome organization, cell cycle process, centrosome duplication
8	GO:0031110	regulation of microtubule polymerization or depolymerization	1	1.00	GO:0070507, GO:0031109	regulation of microtubule cytoskeleton organization, microtubule polymerization or depolymerization
7	GO:0031122	cytoplasmic microtubule organization	1	1.00	GO:0071822, GO:0000226	protein complex subunit organization, microtubule cytoskeleton organization
9	GO:0008272	sulfate transport	1	1.00	GO:0015698, GO:0072348	inorganic anion transport, sulfur compound transport
5	GO:0010038	response to metal ion	1	1.00	GO:0010035	response to inorganic substance
9	GO:0006885	regulation of pH	1	1.00	GO:0055067	monovalent inorganic cation homeostasis
12	GO:0034227	tRNA thio-modification	1	1.00	GO:0006400	tRNA modification
6	GO:0006488	dolichol-linked oligosaccharide biosynthetic process	1	1.00	GO:1901137	carbohydrate derivative biosynthetic process
6	GO:0007160	cell-matrix adhesion	1	1.00	GO:0031589	cell-substrate adhesion
7	GO:0007517	muscle organ development	1	1.00	GO:0048513, GO:0061061	organ development, muscle structure development
12	GO:0006529	asparagine biosynthetic process	1	1.00	GO:0043604, GO:0009067, GO:0006528	amide biosynthetic process, aspartate family amino acid biosynthetic process, asparagine metabolic process
9	GO:0030042	actin filament depolymerization	1	1.00	GO:0008154, GO:0051261	actin polymerization or depolymerization, protein depolymerization
7	GO:0000256	allantoin catabolic process	1	1.00	GO:0046700, GO:1901361, GO:0000255, GO:1901565, GO:0043605	heterocycle catabolic process, organic cyclic compound catabolic process, allantoin metabolic process, organonitrogen compound catabolic process, cellular amide catabolic process
10	GO:0008295	spermidine biosynthetic process	1	1.00	GO:0008216, GO:0006596	spermidine metabolic process, polyamine biosynthetic process
13	GO:0006238	CMP salvage	1	1.00	GO:0010138, GO:0009224	pyrimidine ribonucleotide salvage, CMP biosynthetic process
9	GO:0006904	vesicle docking involved in exocytosis	1	1.00	GO:0048278, GO:0006887	vesicle docking, exocytosis
10	GO:0006825	copper ion transport	1	1.00	GO:0000041	transition metal ion transport
13	GO:0032933	SREBP signaling pathway	1	1.00	GO:0006984, GO:0045944, GO:0071501	ER-nucleus signaling pathway, positive regulation of transcription from RNA polymerase II promoter, cellular response to sterol depletion
9	GO:0006094	gluconeogenesis	1	1.00	GO:0019319, GO:0006006	hexose biosynthetic process, glucose metabolic process
8	GO:0006465	signal peptide processing	1	1.00	GO:0016485, GO:0044267, GO:0006518	protein processing, cellular protein metabolic process, peptide metabolic process
11	GO:0030150	protein import into mitochondrial matrix	1	1.00	GO:0006839, GO:0044743, GO:0016482, GO:0006626	mitochondrial transport, intracellular protein transmembrane import, cytoplasmic transport, protein targeting to mitochondrion
12	GO:0015937	coenzyme A biosynthetic process	1	1.00	GO:0034030, GO:0009152, GO:0009108, GO:0034033, GO:0046129, GO:0015936	ribonucleoside bisphosphate biosynthetic process, purine ribonucleotide biosynthetic process, coenzyme biosynthetic process, purine nucleoside bisphosphate biosynthetic process, purine ribonucleoside biosynthetic process, coenzyme A metabolic process
8	GO:0009443	pyridoxal 5'-phosphate salvage	1	1.00	GO:0042823, GO:0043094	pyridoxal phosphate biosynthetic process, cellular metabolic compound salvage
9	GO:0046942	carboxylic acid transport	2	0.96	GO:0015711, GO:0015849	organic anion transport, organic acid transport
8	GO:0051297	centrosome organization	2	0.96	GO:0031023	microtubule organizing center organization
6	GO:0006778	porphyrin-containing compound metabolic process	2	0.96	GO:0033013, GO:0051186	tetrapyrrole metabolic process, cofactor metabolic process
11	GO:0000377	RNA splicing, via transesterification reactions with bulged adenosine as nucleophile	2	0.96	GO:0000375	RNA splicing, via transesterification reactions
5	GO:0044782	cilium organization	2	0.96	GO:0030030	cell projection organization
10	GO:0006354	DNA-dependent transcription, elongation	2	0.96	GO:0006351, GO:0032774	transcription, DNA-dependent, RNA biosynthetic process
8	GO:0060271	cilium morphogenesis	2	0.96	GO:0048858	cell projection morphogenesis
11	GO:0009219	pyrimidine deoxyribonucleotide metabolic process	2	0.96	GO:0009394, GO:0006220	2'-deoxyribonucleotide metabolic process, pyrimidine nucleotide metabolic process
10	GO:0000394	RNA splicing, via endonucleolytic cleavage and ligation	2	0.96	GO:0008380	RNA splicing
6	GO:0033014	tetrapyrrole biosynthetic process	2	0.96	GO:1901566, GO:0019438, GO:0033013, GO:0044271, GO:0018130, GO:1901362	organonitrogen compound biosynthetic process, aromatic compound biosynthetic process, tetrapyrrole metabolic process, cellular nitrogen compound biosynthetic process, heterocycle biosynthetic process, organic cyclic compound biosynthetic process
9	GO:0009072	aromatic amino acid family metabolic process	1	0.96	GO:0006520, GO:0006725, GO:1901360	cellular amino acid metabolic process, cellular aromatic compound metabolic process, organic cyclic compound metabolic process
11	GO:0045893	positive regulation of transcription, DNA-dependent	2	0.96	GO:0006355, GO:0031328, GO:0051254, GO:0010628, GO:0006351, GO:0010557	regulation of transcription, DNA-dependent, positive regulation of cellular biosynthetic process, positive regulation of RNA metabolic process, positive regulation of gene expression, transcription, DNA-dependent, positive regulation of macromolecule biosynthetic process
7	GO:0032940	secretion by cell	2	0.96	GO:0046903, GO:0044763, GO:0051649	secretion, single-organism cellular process, establishment of localization in cell
8	GO:0031365	N-terminal protein amino acid modification	2	0.96	GO:0006464	cellular protein modification process
6	GO:0010927	cellular component assembly involved in morphogenesis	2	0.96	GO:0048646, GO:0044767, GO:0032989	anatomical structure formation involved in morphogenesis, single-organism developmental process, cellular component morphogenesis
5	GO:0070925	organelle assembly	2	0.96	GO:0006996, GO:0022607	organelle organization, cellular component assembly
5	GO:0030031	cell projection assembly	2	0.96	GO:0022607, GO:0030030	cellular component assembly, cell projection organization
9	GO:0051254	positive regulation of RNA metabolic process	3	0.94	GO:0016070, GO:0045935, GO:0010604, GO:0051252	RNA metabolic process, positive regulation of nucleobase-containing compound metabolic process, positive regulation of macromolecule metabolic process, regulation of RNA metabolic process
7	GO:0043632	modification-dependent macromolecule catabolic process	3	0.94	GO:0044265	cellular macromolecule catabolic process
7	GO:0010557	positive regulation of macromolecule biosynthetic process	3	0.94	GO:0009891, GO:0009059, GO:0010604, GO:0010556	positive regulation of biosynthetic process, macromolecule biosynthetic process, positive regulation of macromolecule metabolic process, regulation of macromolecule biosynthetic process
7	GO:0031328	positive regulation of cellular biosynthetic process	3	0.94	GO:0031325, GO:0031326, GO:0009891, GO:0044249	positive regulation of cellular metabolic process, regulation of cellular biosynthetic process, positive regulation of biosynthetic process, cellular biosynthetic process
8	GO:0072594	establishment of protein localization to organelle	3	0.94	GO:0045184, GO:0033365	establishment of protein localization, protein localization to organelle
7	GO:0045935	positive regulation of nucleobase-containing compound metabolic process	4	0.92	GO:0031325, GO:0051173, GO:0019219, GO:0006139	positive regulation of cellular metabolic process, positive regulation of nitrogen compound metabolic process, regulation of nucleobase-containing compound metabolic process, nucleobase-containing compound metabolic process
6	GO:0010604	positive regulation of macromolecule metabolic process	4	0.92	GO:0043170, GO:0009893, GO:0060255	macromolecule metabolic process, positive regulation of metabolic process, regulation of macromolecule metabolic process
5	GO:0033043	regulation of organelle organization	4	0.87	GO:0050794, GO:0051128, GO:0006996	regulation of cellular process, regulation of cellular component organization, organelle organization
5	GO:0043094	cellular metabolic compound salvage	2	0.86	GO:0044249	cellular biosynthetic process
6	GO:0010564	regulation of cell cycle process	3	0.85	GO:0022402, GO:0051726	cell cycle process, regulation of cell cycle
3	GO:0065009	regulation of molecular function	4	0.83	GO:0065007	biological regulation
8	GO:0018193	peptidyl-amino acid modification	4	0.84	GO:0006464	cellular protein modification process
10	GO:0009064	glutamine family amino acid metabolic process	2	0.82	GO:1901605	alpha-amino acid metabolic process
7	GO:0010948	negative regulation of cell cycle process	2	0.82	GO:0022402, GO:0048523, GO:0010564	cell cycle process, negative regulation of cellular process, regulation of cell cycle process
7	GO:0070507	regulation of microtubule cytoskeleton organization	2	0.82	GO:0032886, GO:0000226, GO:0051493	regulation of microtubule-based process, microtubule cytoskeleton organization, regulation of cytoskeleton organization
5	GO:0007031	peroxisome organization	2	0.82	GO:0006996	organelle organization
7	GO:0006119	oxidative phosphorylation	2	0.82	GO:0016310, GO:0006091	phosphorylation, generation of precursor metabolites and energy
6	GO:0072525	pyridine-containing compound biosynthetic process	3	0.79	GO:0072524, GO:1901566, GO:0044271, GO:0018130, GO:1901362	pyridine-containing compound metabolic process, organonitrogen compound biosynthetic process, cellular nitrogen compound biosynthetic process, heterocycle biosynthetic process, organic cyclic compound biosynthetic process
6	GO:0010605	negative regulation of macromolecule metabolic process	4	0.78	GO:0009892, GO:0043170, GO:0060255	negative regulation of metabolic process, macromolecule metabolic process, regulation of macromolecule metabolic process
7	GO:0010558	negative regulation of macromolecule biosynthetic process	4	0.78	GO:0009059, GO:0009890, GO:0010605, GO:0010556	macromolecule biosynthetic process, negative regulation of biosynthetic process, negative regulation of macromolecule metabolic process, regulation of macromolecule biosynthetic process
7	GO:0031327	negative regulation of cellular biosynthetic process	4	0.78	GO:0044249, GO:0031326, GO:0009890, GO:0031324	cellular biosynthetic process, regulation of cellular biosynthetic process, negative regulation of biosynthetic process, negative regulation of cellular metabolic process
7	GO:0045934	negative regulation of nucleobase-containing compound metabolic process	4	0.78	GO:0006139, GO:0031324, GO:0051172, GO:0019219	nucleobase-containing compound metabolic process, negative regulation of cellular metabolic process, negative regulation of nitrogen compound metabolic process, regulation of nucleobase-containing compound metabolic process
9	GO:0009126	purine nucleoside monophosphate metabolic process	4	0.75	GO:0009123	nucleoside monophosphate metabolic process
5	GO:1901658	glycosyl compound catabolic process	12	0.73	GO:1901575, GO:1901657	organic substance catabolic process, glycosyl compound metabolic process
10	GO:0006475	internal protein amino acid acetylation	2	0.72	GO:0006473	protein acetylation
8	GO:0006595	polyamine metabolic process	1	0.72	GO:0006576	cellular biogenic amine metabolic process
10	GO:0018394	peptidyl-lysine acetylation	2	0.72	GO:0018205, GO:0006473	peptidyl-lysine modification, protein acetylation
8	GO:0042401	cellular biogenic amine biosynthetic process	1	0.72	GO:0009309, GO:0006576	amine biosynthetic process, cellular biogenic amine metabolic process
11	GO:0032262	pyrimidine nucleotide salvage	1	0.72	GO:0006221, GO:0043173, GO:0008655	pyrimidine nucleotide biosynthetic process, nucleotide salvage, pyrimidine-containing compound salvage
8	GO:0008277	regulation of G-protein coupled receptor protein signaling pathway	2	0.72	GO:0007186, GO:0009966	G-protein coupled receptor signaling pathway, regulation of signal transduction
10	GO:0019363	pyridine nucleotide biosynthetic process	2	0.72	GO:0009108, GO:0019362, GO:0072525, GO:0009165	coenzyme biosynthetic process, pyridine nucleotide metabolic process, pyridine-containing compound biosynthetic process, nucleotide biosynthetic process
11	GO:0009174	pyrimidine ribonucleoside monophosphate biosynthetic process	1	0.72	GO:0009173, GO:0009130, GO:0009156	pyrimidine ribonucleoside monophosphate metabolic process, pyrimidine nucleoside monophosphate biosynthetic process, ribonucleoside monophosphate biosynthetic process
10	GO:0046496	nicotinamide nucleotide metabolic process	2	0.72	GO:0019362	pyridine nucleotide metabolic process
9	GO:0070838	divalent metal ion transport	2	0.72	GO:0072511, GO:0030001	divalent inorganic cation transport, metal ion transport
5	GO:0010941	regulation of cell death	2	0.72	GO:0008219, GO:0050794	cell death, regulation of cellular process
9	GO:0007098	centrosome cycle	2	0.72	GO:0051297, GO:0022402	centrosome organization, cell cycle process
8	GO:0016569	covalent chromatin modification	2	0.72	GO:0016568	chromatin modification
6	GO:0030163	protein catabolic process	4	0.70	GO:0009057, GO:0019538	macromolecule catabolic process, protein metabolic process
4	GO:1901615	organic hydroxy compound metabolic process	3	0.71	GO:0071704	organic substance metabolic process
7	GO:0006820	anion transport	3	0.71	GO:0006811	ion transport
5	GO:0009893	positive regulation of metabolic process	5	0.68	GO:0019222, GO:0008152, GO:0048518	regulation of metabolic process, metabolic process, positive regulation of biological process
6	GO:0050801	ion homeostasis	4	0.64	GO:0048878	chemical homeostasis
5	GO:0042180	cellular ketone metabolic process	3	0.65	GO:0071704, GO:0044237, GO:0044281	organic substance metabolic process, cellular metabolic process, small molecule metabolic process
13	GO:0033124	regulation of GTP catabolic process	3	0.65	GO:0033121, GO:0006184, GO:0009118	regulation of purine nucleotide catabolic process, GTP catabolic process, regulation of nucleoside metabolic process
10	GO:0009127	purine nucleoside monophosphate biosynthetic process	3	0.65	GO:0009124, GO:0009126	nucleoside monophosphate biosynthetic process, purine nucleoside monophosphate metabolic process
9	GO:0009124	nucleoside monophosphate biosynthetic process	4	0.65	GO:1901293, GO:0009123	nucleoside phosphate biosynthetic process, nucleoside monophosphate metabolic process
4	GO:0051239	regulation of multicellular organismal process	3	0.65	GO:0050789	regulation of biological process
5	GO:0019725	cellular homeostasis	2	0.65	GO:0044763, GO:0042592	single-organism cellular process, homeostatic process
6	GO:0051336	regulation of hydrolase activity	3	0.65	GO:0050790	regulation of catalytic activity
8	GO:0071103	DNA conformation change	3	0.65	GO:0006259	DNA metabolic process
6	GO:0051493	regulation of cytoskeleton organization	3	0.62	GO:0033043, GO:0007010	regulation of organelle organization, cytoskeleton organization
8	GO:0043543	protein acylation	3	0.62	GO:0006464	cellular protein modification process
11	GO:0010824	regulation of centrosome duplication	1	0.60	GO:0051298, GO:0046605	centrosome duplication, regulation of centrosome cycle
8	GO:0015698	inorganic anion transport	1	0.60	GO:0006820	anion transport
7	GO:0016485	protein processing	1	0.60	GO:0051604	protein maturation
12	GO:0045010	actin nucleation	1	0.60	GO:0007015, GO:0030838	actin filament organization, positive regulation of actin filament polymerization
11	GO:0009067	aspartate family amino acid biosynthetic process	1	0.60	GO:0009066, GO:1901607	aspartate family amino acid metabolic process, alpha-amino acid biosynthetic process
7	GO:0042823	pyridoxal phosphate biosynthetic process	1	0.60	GO:0009108, GO:0090407, GO:0042822	coenzyme biosynthetic process, organophosphate biosynthetic process, pyridoxal phosphate metabolic process
6	GO:0052646	alditol phosphate metabolic process	1	0.60	GO:1901135, GO:0006796, GO:0019637	carbohydrate derivative metabolic process, phosphate-containing compound metabolic process, organophosphate metabolic process
7	GO:0007127	meiosis I	1	0.60	GO:0007126, GO:0048610, GO:0022402	meiosis, cellular process involved in reproduction, cell cycle process
6	GO:0051181	cofactor transport	1	0.60	GO:0044765	single-organism transport
6	GO:0042742	defense response to bacterium	1	0.60	GO:0006952, GO:0009617	defense response, response to bacterium
6	GO:0019226	transmission of nerve impulse	1	0.60	GO:0007154, GO:0035637, GO:0050877	cell communication, multicellular organismal signaling, neurological system process
11	GO:0006636	unsaturated fatty acid biosynthetic process	1	0.60	GO:0033559, GO:0006633	unsaturated fatty acid metabolic process, fatty acid biosynthetic process
6	GO:0006984	ER-nucleus signaling pathway	1	0.60	GO:0007165	signal transduction
12	GO:0034243	regulation of transcription elongation from RNA polymerase II promoter	1	0.60	GO:0006357, GO:0032784, GO:0006368	regulation of transcription from RNA polymerase II promoter, regulation of DNA-dependent transcription, elongation, transcription elongation from RNA polymerase II promoter
6	GO:0043605	cellular amide catabolic process	1	0.60	GO:0043603, GO:0044270	cellular amide metabolic process, cellular nitrogen compound catabolic process
8	GO:2001022	positive regulation of response to DNA damage stimulus	1	0.60	GO:0048584, GO:2001020, GO:0048522, GO:0006974	positive regulation of response to stimulus, regulation of response to DNA damage stimulus, positive regulation of cellular process, response to DNA damage stimulus
10	GO:0006352	DNA-dependent transcription, initiation	1	0.60	GO:0006351, GO:0032774	transcription, DNA-dependent, RNA biosynthetic process
10	GO:0034033	purine nucleoside bisphosphate biosynthetic process	1	0.60	GO:0034032, GO:0072522, GO:0033866	purine nucleoside bisphosphate metabolic process, purine-containing compound biosynthetic process, nucleoside bisphosphate biosynthetic process
12	GO:0002097	tRNA wobble base modification	1	0.60	GO:0006400	tRNA modification
5	GO:0031589	cell-substrate adhesion	1	0.60	GO:0007155	cell adhesion
8	GO:0008614	pyridoxine metabolic process	1	0.60	GO:1901615, GO:0006725, GO:0042816	organic hydroxy compound metabolic process, cellular aromatic compound metabolic process, vitamin B6 metabolic process
5	GO:0031163	metallo-sulfur cluster assembly	1	0.60	GO:0022607	cellular component assembly
9	GO:0009225	nucleotide-sugar metabolic process	1	0.60	GO:1901135, GO:0009117	carbohydrate derivative metabolic process, nucleotide metabolic process
9	GO:0032324	molybdopterin cofactor biosynthetic process	1	0.60	GO:1901566, GO:0090407, GO:0018130, GO:0051188, GO:0043545, GO:1901362	organonitrogen compound biosynthetic process, organophosphate biosynthetic process, heterocycle biosynthetic process, cofactor biosynthetic process, molybdopterin cofactor metabolic process, organic cyclic compound biosynthetic process
5	GO:0051668	localization within membrane	1	0.60	GO:0051641	cellular localization
9	GO:0034661	ncRNA catabolic process	1	0.60	GO:0006401, GO:0034660	RNA catabolic process, ncRNA metabolic process
6	GO:1901678	iron coordination entity transport	1	0.60	GO:0044765	single-organism transport
6	GO:0048513	organ development	1	0.60	GO:0048731, GO:0048856	system development, anatomical structure development
4	GO:0048518	positive regulation of biological process	6	0.59	GO:0008150, GO:0050789	biological_process, regulation of biological process
7	GO:0010506	regulation of autophagy	1	0.60	GO:0006914, GO:0031329	autophagy, regulation of cellular catabolic process
9	GO:0008215	spermine metabolic process	1	0.60	GO:0006595	polyamine metabolic process
9	GO:0018377	protein myristoylation	1	0.60	GO:0006497, GO:0043543	protein lipidation, protein acylation
9	GO:0001573	ganglioside metabolic process	1	0.60	GO:0006672, GO:0006687	ceramide metabolic process, glycosphingolipid metabolic process
7	GO:0042168	heme metabolic process	1	0.60	GO:0042440, GO:0006778	pigment metabolic process, porphyrin-containing compound metabolic process
5	GO:0070272	proton-transporting ATP synthase complex biogenesis	1	0.60	GO:0070271	protein complex biogenesis
7	GO:0006020	inositol metabolic process	1	0.60	GO:0044262, GO:0019751	cellular carbohydrate metabolic process, polyol metabolic process
9	GO:0046479	glycosphingolipid catabolic process	1	0.60	GO:0030149, GO:0019377, GO:0006687	sphingolipid catabolic process, glycolipid catabolic process, glycosphingolipid metabolic process
11	GO:0046068	cGMP metabolic process	1	0.60	GO:0009187, GO:0009150	cyclic nucleotide metabolic process, purine ribonucleotide metabolic process
9	GO:0000041	transition metal ion transport	1	0.60	GO:0030001	metal ion transport
12	GO:0019988	charged-tRNA amino acid modification	1	0.60	GO:0006400, GO:0006464	tRNA modification, cellular protein modification process
4	GO:0031099	regeneration	1	0.60	GO:0044767, GO:0048856	single-organism developmental process, anatomical structure development
5	GO:0044550	secondary metabolite biosynthetic process	1	0.60	GO:0044711, GO:0019748	single-organism biosynthetic process, secondary metabolic process
7	GO:0046174	polyol catabolic process	1	0.60	GO:0046164, GO:0019751	alcohol catabolic process, polyol metabolic process
9	GO:0000301	retrograde transport, vesicle recycling within Golgi	1	0.60	GO:0006891	intra-Golgi vesicle-mediated transport
9	GO:0072663	establishment of protein localization to peroxisome	1	0.60	GO:0072594, GO:0072662	establishment of protein localization to organelle, protein localization to peroxisome
4	GO:0048589	developmental growth	1	0.60	GO:0044767, GO:0040007	single-organism developmental process, growth
9	GO:0006498	N-terminal protein lipidation	1	0.60	GO:0006497, GO:0031365	protein lipidation, N-terminal protein amino acid modification
11	GO:0006544	glycine metabolic process	1	0.60	GO:0009069	serine family amino acid metabolic process
8	GO:0009123	nucleoside monophosphate metabolic process	5	0.60	GO:0006753	nucleoside phosphate metabolic process
4	GO:0061061	muscle structure development	1	0.60	GO:0044767, GO:0048856	single-organism developmental process, anatomical structure development
11	GO:2000104	negative regulation of DNA-dependent DNA replication	1	0.60	GO:0006261, GO:0090329, GO:0008156	DNA-dependent DNA replication, regulation of DNA-dependent DNA replication, negative regulation of DNA replication
10	GO:0017182	peptidyl-diphthamide metabolic process	1	0.60	GO:0018202	peptidyl-histidine modification
5	GO:0009237	siderophore metabolic process	1	0.60	GO:0019748, GO:0051186	secondary metabolic process, cofactor metabolic process
5	GO:0007033	vacuole organization	1	0.60	GO:0006996	organelle organization
11	GO:0006739	NADP metabolic process	1	0.60	GO:0046496	nicotinamide nucleotide metabolic process
6	GO:0048232	male gamete generation	1	0.60	GO:0007276	gamete generation
7	GO:0031331	positive regulation of cellular catabolic process	1	0.60	GO:0031325, GO:0044248, GO:0031329, GO:0009896	positive regulation of cellular metabolic process, cellular catabolic process, regulation of cellular catabolic process, positive regulation of catabolic process
8	GO:0042819	vitamin B6 biosynthetic process	1	0.60	GO:0072525, GO:0042816, GO:0042364	pyridine-containing compound biosynthetic process, vitamin B6 metabolic process, water-soluble vitamin biosynthetic process
4	GO:0009888	tissue development	1	0.60	GO:0048856	anatomical structure development
6	GO:0072348	sulfur compound transport	1	0.60	GO:0044765	single-organism transport
6	GO:0048278	vesicle docking	1	0.60	GO:0016192, GO:0022406	vesicle-mediated transport, membrane docking
11	GO:0052652	cyclic purine nucleotide metabolic process	1	0.60	GO:0009190, GO:0006164	cyclic nucleotide biosynthetic process, purine nucleotide biosynthetic process
8	GO:0070071	proton-transporting two-sector ATPase complex assembly	1	0.60	GO:0043623	cellular protein complex assembly
12	GO:0006222	UMP biosynthetic process	1	0.60	GO:0009220, GO:0046049, GO:0046132, GO:0009174	pyrimidine ribonucleotide biosynthetic process, UMP metabolic process, pyrimidine ribonucleoside biosynthetic process, pyrimidine ribonucleoside monophosphate biosynthetic process
9	GO:0006476	protein deacetylation	1	0.60	GO:0035601	protein deacylation
5	GO:1901617	organic hydroxy compound biosynthetic process	1	0.60	GO:1901576, GO:1901615	organic substance biosynthetic process, organic hydroxy compound metabolic process
9	GO:0006305	DNA alkylation	1	0.60	GO:0006304	DNA modification
11	GO:0009070	serine family amino acid biosynthetic process	1	0.60	GO:0009069, GO:1901607	serine family amino acid metabolic process, alpha-amino acid biosynthetic process
10	GO:0045005	maintenance of fidelity involved in DNA-dependent DNA replication	1	0.60	GO:0006259, GO:0006261	DNA metabolic process, DNA-dependent DNA replication
8	GO:0007088	regulation of mitosis	1	0.60	GO:0007067, GO:0051783, GO:0010564, GO:0007346	mitosis, regulation of nuclear division, regulation of cell cycle process, regulation of mitotic cell cycle
6	GO:0071501	cellular response to sterol depletion	1	0.60	GO:0033554, GO:0006991	cellular response to stress, response to sterol depletion
7	GO:0006839	mitochondrial transport	1	0.60	GO:0044765, GO:0046907	single-organism transport, intracellular transport
3	GO:0044419	interspecies interaction between organisms	1	0.60	GO:0051704	multi-organism process
8	GO:0010458	exit from mitosis	1	0.60	GO:0007067, GO:0022402	mitosis, cell cycle process
5	GO:0016052	carbohydrate catabolic process	6	0.60	GO:0005975, GO:1901575	carbohydrate metabolic process, organic substance catabolic process
12	GO:0009224	CMP biosynthetic process	1	0.60	GO:0009220, GO:0046035, GO:0046132, GO:0009174	pyrimidine ribonucleotide biosynthetic process, CMP metabolic process, pyrimidine ribonucleoside biosynthetic process, pyrimidine ribonucleoside monophosphate biosynthetic process
9	GO:0072600	establishment of protein localization to Golgi	1	0.60	GO:0034067, GO:0072594	protein localization to Golgi apparatus, establishment of protein localization to organelle
8	GO:0055067	monovalent inorganic cation homeostasis	1	0.60	GO:0055080	cation homeostasis
6	GO:0042559	pteridine-containing compound biosynthetic process	1	0.60	GO:1901566, GO:0042558, GO:0019438, GO:0044271, GO:0018130, GO:1901362	organonitrogen compound biosynthetic process, pteridine-containing compound metabolic process, aromatic compound biosynthetic process, cellular nitrogen compound biosynthetic process, heterocycle biosynthetic process, organic cyclic compound biosynthetic process
10	GO:0006626	protein targeting to mitochondrion	1	0.60	GO:0006605, GO:0072655, GO:0006839, GO:0007005, GO:0016482	protein targeting, establishment of protein localization to mitochondrion, mitochondrial transport, mitochondrion organization, cytoplasmic transport
5	GO:0046148	pigment biosynthetic process	1	0.60	GO:0009058, GO:0042440	biosynthetic process, pigment metabolic process
9	GO:0044728	DNA methylation or demethylation	1	0.60	GO:0006304	DNA modification
11	GO:0015936	coenzyme A metabolic process	1	0.60	GO:0034032, GO:0046128, GO:0009150, GO:0006732, GO:0033875	purine nucleoside bisphosphate metabolic process, purine ribonucleoside metabolic process, purine ribonucleotide metabolic process, coenzyme metabolic process, ribonucleoside bisphosphate metabolic process
10	GO:0050684	regulation of mRNA processing	1	0.60	GO:0006397, GO:0010468, GO:0051252	mRNA processing, regulation of gene expression, regulation of RNA metabolic process
10	GO:0009074	aromatic amino acid family catabolic process	1	0.60	GO:0009072, GO:0019439, GO:1901361, GO:0009063	aromatic amino acid family metabolic process, aromatic compound catabolic process, organic cyclic compound catabolic process, cellular amino acid catabolic process
10	GO:0046916	cellular transition metal ion homeostasis	1	0.60	GO:0055076, GO:0006875	transition metal ion homeostasis, cellular metal ion homeostasis
9	GO:1901991	negative regulation of mitotic cell cycle phase transition	1	0.60	GO:0044772, GO:1901990, GO:1901988	mitotic cell cycle phase transition, regulation of mitotic cell cycle phase transition, negative regulation of cell cycle phase transition
6	GO:0010639	negative regulation of organelle organization	1	0.60	GO:0033043, GO:0048523, GO:0051129, GO:0006996	regulation of organelle organization, negative regulation of cellular process, negative regulation of cellular component organization, organelle organization
10	GO:0006383	transcription from RNA polymerase III promoter	1	0.60	GO:0006351	transcription, DNA-dependent
10	GO:0006865	amino acid transport	1	0.60	GO:0046942, GO:0071705	carboxylic acid transport, nitrogen compound transport
11	GO:0006273	lagging strand elongation	1	0.60	GO:0006271	DNA strand elongation involved in DNA replication
11	GO:0006528	asparagine metabolic process	1	0.60	GO:0043603, GO:0009066	cellular amide metabolic process, aspartate family amino acid metabolic process
7	GO:0043574	peroxisomal transport	1	0.60	GO:0044765, GO:0046907	single-organism transport, intracellular transport
11	GO:0009197	pyrimidine deoxyribonucleoside diphosphate biosynthetic process	1	0.60	GO:0009189, GO:0009139, GO:0009196	deoxyribonucleoside diphosphate biosynthetic process, pyrimidine nucleoside diphosphate biosynthetic process, pyrimidine deoxyribonucleoside diphosphate metabolic process
6	GO:0016125	sterol metabolic process	1	0.60	GO:0006066, GO:0008202	alcohol metabolic process, steroid metabolic process
12	GO:0009221	pyrimidine deoxyribonucleotide biosynthetic process	1	0.60	GO:0009265, GO:0009219, GO:0006221	2'-deoxyribonucleotide biosynthetic process, pyrimidine deoxyribonucleotide metabolic process, pyrimidine nucleotide biosynthetic process
9	GO:0008216	spermidine metabolic process	1	0.60	GO:0006595	polyamine metabolic process
7	GO:0044275	cellular carbohydrate catabolic process	1	0.60	GO:0044262, GO:0044724	cellular carbohydrate metabolic process, single-organism carbohydrate catabolic process
8	GO:0019319	hexose biosynthetic process	1	0.60	GO:0046364, GO:0019318	monosaccharide biosynthetic process, hexose metabolic process
10	GO:0006591	ornithine metabolic process	1	0.60	GO:1901605	alpha-amino acid metabolic process
8	GO:0009755	hormone-mediated signaling pathway	1	0.60	GO:0032870, GO:0007165	cellular response to hormone stimulus, signal transduction
4	GO:0010035	response to inorganic substance	1	0.60	GO:0042221	response to chemical stimulus
9	GO:0046514	ceramide catabolic process	1	0.60	GO:0006672, GO:0030149	ceramide metabolic process, sphingolipid catabolic process
9	GO:0042775	mitochondrial ATP synthesis coupled electron transport	1	0.60	GO:0042773	ATP synthesis coupled electron transport
10	GO:0043484	regulation of RNA splicing	1	0.60	GO:0008380, GO:0010468, GO:0051252	RNA splicing, regulation of gene expression, regulation of RNA metabolic process
10	GO:0009211	pyrimidine deoxyribonucleoside triphosphate metabolic process	1	0.60	GO:0009200, GO:0009147	deoxyribonucleoside triphosphate metabolic process, pyrimidine nucleoside triphosphate metabolic process
8	GO:0051261	protein depolymerization	1	0.60	GO:0043624	cellular protein complex disassembly
12	GO:0006526	arginine biosynthetic process	1	0.60	GO:0006525, GO:0009084	arginine metabolic process, glutamine family amino acid biosynthetic process
9	GO:0051054	positive regulation of DNA metabolic process	1	0.60	GO:0006259, GO:0045935, GO:0010604, GO:0051052	DNA metabolic process, positive regulation of nucleobase-containing compound metabolic process, positive regulation of macromolecule metabolic process, regulation of DNA metabolic process
9	GO:0046456	icosanoid biosynthetic process	1	0.60	GO:1901570, GO:0046394, GO:0006690	fatty acid derivative biosynthetic process, carboxylic acid biosynthetic process, icosanoid metabolic process
5	GO:0042060	wound healing	1	0.60	GO:0009611	response to wounding
11	GO:0006691	leukotriene metabolic process	1	0.60	GO:0033559, GO:0006690	unsaturated fatty acid metabolic process, icosanoid metabolic process
11	GO:0019674	NAD metabolic process	1	0.60	GO:0046496	nicotinamide nucleotide metabolic process
9	GO:0044743	intracellular protein transmembrane import	1	0.60	GO:0065002, GO:0017038	intracellular protein transmembrane transport, protein import
8	GO:0071383	cellular response to steroid hormone stimulus	1	0.60	GO:0071396, GO:0048545, GO:0032870, GO:0071407	cellular response to lipid, response to steroid hormone stimulus, cellular response to hormone stimulus, cellular response to organic cyclic compound
7	GO:0031109	microtubule polymerization or depolymerization	1	0.60	GO:0000226	microtubule cytoskeleton organization
9	GO:0018208	peptidyl-proline modification	1	0.60	GO:0018193	peptidyl-amino acid modification
11	GO:1902222	erythrose 4-phosphate/phosphoenolpyruvate family amino acid catabolic process	1	0.60	GO:1902221, GO:1901606	erythrose 4-phosphate/phosphoenolpyruvate family amino acid metabolic process, alpha-amino acid catabolic process
10	GO:0006760	folic acid-containing compound metabolic process	1	0.60	GO:0042558, GO:0006575, GO:0006732, GO:1901605	pteridine-containing compound metabolic process, cellular modified amino acid metabolic process, coenzyme metabolic process, alpha-amino acid metabolic process
11	GO:0006558	L-phenylalanine metabolic process	1	0.60	GO:0009072, GO:1902221	aromatic amino acid family metabolic process, erythrose 4-phosphate/phosphoenolpyruvate family amino acid metabolic process
9	GO:0006282	regulation of DNA repair	1	0.60	GO:2001020, GO:0006281, GO:0051052	regulation of response to DNA damage stimulus, DNA repair, regulation of DNA metabolic process
4	GO:0097354	prenylation	1	0.60	GO:0044237	cellular metabolic process
10	GO:0034030	ribonucleoside bisphosphate biosynthetic process	1	0.60	GO:0033866, GO:0033875	nucleoside bisphosphate biosynthetic process, ribonucleoside bisphosphate metabolic process
9	GO:0019720	Mo-molybdopterin cofactor metabolic process	1	0.60	GO:0043545	molybdopterin cofactor metabolic process
7	GO:0040029	regulation of gene expression, epigenetic	1	0.60	GO:0010468	regulation of gene expression
12	GO:0032786	positive regulation of DNA-dependent transcription, elongation	1	0.60	GO:0006354, GO:0031328, GO:0051254, GO:0032784, GO:0010557	DNA-dependent transcription, elongation, positive regulation of cellular biosynthetic process, positive regulation of RNA metabolic process, regulation of DNA-dependent transcription, elongation, positive regulation of macromolecule biosynthetic process
7	GO:0015833	peptide transport	1	0.60	GO:0071702, GO:0042886	organic substance transport, amide transport
9	GO:0035825	reciprocal DNA recombination	1	0.60	GO:0006310	DNA recombination
12	GO:0046072	dTDP metabolic process	1	0.60	GO:0009219, GO:0009196	pyrimidine deoxyribonucleotide metabolic process, pyrimidine deoxyribonucleoside diphosphate metabolic process
5	GO:0006066	alcohol metabolic process	2	0.58	GO:1901615, GO:0044281	organic hydroxy compound metabolic process, small molecule metabolic process
4	GO:0030030	cell projection organization	2	0.58	GO:0016043, GO:0044763	cellular component organization, single-organism cellular process
7	GO:0031023	microtubule organizing center organization	2	0.58	GO:0006996, GO:0000226	organelle organization, microtubule cytoskeleton organization
8	GO:0015711	organic anion transport	2	0.58	GO:0006820, GO:0071702	anion transport, organic substance transport
5	GO:0033013	tetrapyrrole metabolic process	2	0.58	GO:1901564, GO:0046483, GO:0006725, GO:1901360	organonitrogen compound metabolic process, heterocycle metabolic process, cellular aromatic compound metabolic process, organic cyclic compound metabolic process
10	GO:0009394	2'-deoxyribonucleotide metabolic process	2	0.58	GO:0009262, GO:0019692	deoxyribonucleotide metabolic process, deoxyribose phosphate metabolic process
10	GO:0000375	RNA splicing, via transesterification reactions	2	0.58	GO:0008380	RNA splicing
7	GO:0048858	cell projection morphogenesis	2	0.58	GO:0000902, GO:0032990, GO:0030030	cell morphogenesis, cell part morphogenesis, cell projection organization
7	GO:0010628	positive regulation of gene expression	2	0.58	GO:0010467, GO:0010604, GO:0010468	gene expression, positive regulation of macromolecule metabolic process, regulation of gene expression
6	GO:0046903	secretion	2	0.58	GO:0044765	single-organism transport
6	GO:0007346	regulation of mitotic cell cycle	2	0.58	GO:0051726, GO:0000278	regulation of cell cycle, mitotic cell cycle
6	GO:0015849	organic acid transport	2	0.58	GO:0044765, GO:0071702	single-organism transport, organic substance transport
7	GO:0033365	protein localization to organelle	3	0.56	GO:0034613	cellular protein localization
5	GO:0051726	regulation of cell cycle	3	0.56	GO:0050794, GO:0007049	regulation of cellular process, cell cycle
6	GO:0009891	positive regulation of biosynthetic process	3	0.56	GO:0009893, GO:0009889, GO:0009058	positive regulation of metabolic process, regulation of biosynthetic process, biosynthetic process
6	GO:0051173	positive regulation of nitrogen compound metabolic process	4	0.55	GO:0006807, GO:0009893, GO:0051171	nitrogen compound metabolic process, positive regulation of metabolic process, regulation of nitrogen compound metabolic process
4	GO:0051128	regulation of cellular component organization	4	0.52	GO:0016043, GO:0050789	cellular component organization, regulation of biological process
6	GO:0031329	regulation of cellular catabolic process	4	0.50	GO:0009894, GO:0044248, GO:0031323	regulation of catabolic process, cellular catabolic process, regulation of cellular metabolic process
8	GO:0051052	regulation of DNA metabolic process	2	0.49	GO:0006259, GO:0019219, GO:0060255	DNA metabolic process, regulation of nucleobase-containing compound metabolic process, regulation of macromolecule metabolic process
5	GO:0032886	regulation of microtubule-based process	2	0.49	GO:0050794, GO:0007017	regulation of cellular process, microtubule-based process
2	GO:0051704	multi-organism process	2	0.49	GO:0008150	biological_process
6	GO:0031324	negative regulation of cellular metabolic process	4	0.47	GO:0009892, GO:0044237, GO:0048523, GO:0031323	negative regulation of metabolic process, cellular metabolic process, negative regulation of cellular process, regulation of cellular metabolic process
6	GO:0051172	negative regulation of nitrogen compound metabolic process	4	0.47	GO:0009892, GO:0006807, GO:0051171	negative regulation of metabolic process, nitrogen compound metabolic process, regulation of nitrogen compound metabolic process
6	GO:0009890	negative regulation of biosynthetic process	4	0.47	GO:0009058, GO:0009892, GO:0009889	biosynthetic process, negative regulation of metabolic process, regulation of biosynthetic process
5	GO:0072524	pyridine-containing compound metabolic process	3	0.48	GO:0034641, GO:1901564, GO:0046483, GO:1901360	cellular nitrogen compound metabolic process, organonitrogen compound metabolic process, heterocycle metabolic process, organic cyclic compound metabolic process
10	GO:0043173	nucleotide salvage	1	0.43	GO:0043094, GO:0009165	cellular metabolic compound salvage, nucleotide biosynthetic process
7	GO:0008655	pyrimidine-containing compound salvage	1	0.43	GO:0043094, GO:0034654	cellular metabolic compound salvage, nucleobase-containing compound biosynthetic process
9	GO:0018205	peptidyl-lysine modification	2	0.43	GO:0018193	peptidyl-amino acid modification
10	GO:0009130	pyrimidine nucleoside monophosphate biosynthetic process	1	0.43	GO:0009124, GO:0009129	nucleoside monophosphate biosynthetic process, pyrimidine nucleoside monophosphate metabolic process
10	GO:0009173	pyrimidine ribonucleoside monophosphate metabolic process	1	0.43	GO:0009161, GO:0009129	ribonucleoside monophosphate metabolic process, pyrimidine nucleoside monophosphate metabolic process
7	GO:0006576	cellular biogenic amine metabolic process	1	0.43	GO:0044106	cellular amine metabolic process
3	GO:0042221	response to chemical stimulus	2	0.44	GO:0050896	response to stimulus
9	GO:0019362	pyridine nucleotide metabolic process	2	0.43	GO:0072524, GO:0009117, GO:0006733	pyridine-containing compound metabolic process, nucleotide metabolic process, oxidoreduction coenzyme metabolic process
6	GO:0009309	amine biosynthetic process	1	0.43	GO:1901566, GO:0009308, GO:0044271	organonitrogen compound biosynthetic process, amine metabolic process, cellular nitrogen compound biosynthetic process
9	GO:0006473	protein acetylation	2	0.43	GO:0043543	protein acylation
8	GO:0072511	divalent inorganic cation transport	2	0.43	GO:0006812	cation transport
8	GO:0009118	regulation of nucleoside metabolic process	3	0.39	GO:0009116, GO:0019219	nucleoside metabolic process, regulation of nucleobase-containing compound metabolic process
11	GO:0033121	regulation of purine nucleotide catabolic process	3	0.39	GO:1900542, GO:0006195, GO:0030811	regulation of purine nucleotide metabolic process, purine nucleotide catabolic process, regulation of nucleotide catabolic process
5	GO:0050790	regulation of catalytic activity	3	0.39	GO:0065009, GO:0019222	regulation of molecular function, regulation of metabolic process
5	GO:0048878	chemical homeostasis	4	0.38	GO:0042592	homeostatic process
8	GO:0006690	icosanoid metabolic process	1	0.36	GO:1901568, GO:0019752	fatty acid derivative metabolic process, carboxylic acid metabolic process
7	GO:0071396	cellular response to lipid	1	0.36	GO:0071310, GO:0033993	cellular response to organic substance, response to lipid
10	GO:1902221	erythrose 4-phosphate/phosphoenolpyruvate family amino acid metabolic process	1	0.36	GO:1901605	alpha-amino acid metabolic process
8	GO:0035601	protein deacylation	1	0.36	GO:0006464	cellular protein modification process
7	GO:0042364	water-soluble vitamin biosynthetic process	1	0.36	GO:0009110, GO:0006767	vitamin biosynthetic process, water-soluble vitamin metabolic process
4	GO:0042440	pigment metabolic process	1	0.36	GO:0044710	single-organism metabolic process
4	GO:0009611	response to wounding	1	0.36	GO:0006950	response to stress
10	GO:1901606	alpha-amino acid catabolic process	1	0.36	GO:1901605, GO:0009063	alpha-amino acid metabolic process, cellular amino acid catabolic process
5	GO:0048584	positive regulation of response to stimulus	1	0.36	GO:0050896, GO:0048583, GO:0048518	response to stimulus, regulation of response to stimulus, positive regulation of biological process
9	GO:0072655	establishment of protein localization to mitochondrion	1	0.36	GO:0072594, GO:0070585	establishment of protein localization to organelle, protein localization to mitochondrion
9	GO:0006875	cellular metal ion homeostasis	1	0.36	GO:0030003, GO:0055065	cellular cation homeostasis, metal ion homeostasis
7	GO:0051783	regulation of nuclear division	1	0.36	GO:0000280, GO:0033043	nuclear division, regulation of organelle organization
11	GO:0046049	UMP metabolic process	1	0.36	GO:0009173, GO:0046131, GO:0009218	pyrimidine ribonucleoside monophosphate metabolic process, pyrimidine ribonucleoside metabolic process, pyrimidine ribonucleotide metabolic process
4	GO:0035637	multicellular organismal signaling	1	0.36	GO:0044700, GO:0044707	single organism signaling, single-multicellular organism process
7	GO:0071407	cellular response to organic cyclic compound	1	0.36	GO:0071310, GO:0014070	cellular response to organic substance, response to organic cyclic compound
6	GO:0042886	amide transport	1	0.36	GO:0044765, GO:0071705	single-organism transport, nitrogen compound transport
9	GO:0009200	deoxyribonucleoside triphosphate metabolic process	1	0.36	GO:0009141	nucleoside triphosphate metabolic process
8	GO:0065002	intracellular protein transmembrane transport	1	0.36	GO:0071806, GO:0006886	protein transmembrane transport, intracellular protein transport
4	GO:0022406	membrane docking	1	0.36	GO:0044763	single-organism cellular process
10	GO:0090329	regulation of DNA-dependent DNA replication	1	0.36	GO:0006275, GO:0006261	regulation of DNA replication, DNA-dependent DNA replication
5	GO:0009617	response to bacterium	1	0.36	GO:0051707	response to other organism
6	GO:0009896	positive regulation of catabolic process	1	0.36	GO:0009894, GO:0009056, GO:0009893	regulation of catabolic process, catabolic process, positive regulation of metabolic process
10	GO:0009069	serine family amino acid metabolic process	1	0.36	GO:1901605	alpha-amino acid metabolic process
5	GO:0008202	steroid metabolic process	1	0.36	GO:0006629, GO:1901360	lipid metabolic process, organic cyclic compound metabolic process
8	GO:0006687	glycosphingolipid metabolic process	1	0.36	GO:0006664, GO:0006665	glycolipid metabolic process, sphingolipid metabolic process
11	GO:0030838	positive regulation of actin filament polymerization	1	0.36	GO:0051495, GO:0030041, GO:0030833, GO:0032273	positive regulation of cytoskeleton organization, actin filament polymerization, regulation of actin filament polymerization, positive regulation of protein polymerization
9	GO:0034032	purine nucleoside bisphosphate metabolic process	1	0.36	GO:0072521, GO:0033865	purine-containing compound metabolic process, nucleoside bisphosphate metabolic process
7	GO:2001020	regulation of response to DNA damage stimulus	1	0.36	GO:0006974, GO:0080135	response to DNA damage stimulus, regulation of cellular response to stress
10	GO:0009139	pyrimidine nucleoside diphosphate biosynthetic process	1	0.36	GO:0009133, GO:0009138	nucleoside diphosphate biosynthetic process, pyrimidine nucleoside diphosphate metabolic process
6	GO:0048545	response to steroid hormone stimulus	1	0.36	GO:0033993, GO:0014070, GO:0009725	response to lipid, response to organic cyclic compound, response to hormone stimulus
6	GO:0019751	polyol metabolic process	1	0.36	GO:0006066	alcohol metabolic process
5	GO:1901570	fatty acid derivative biosynthetic process	1	0.36	GO:1901576, GO:1901568	organic substance biosynthetic process, fatty acid derivative metabolic process
7	GO:0017038	protein import	1	0.36	GO:0044765, GO:0015031	single-organism transport, protein transport
8	GO:0043545	molybdopterin cofactor metabolic process	1	0.36	GO:0006796, GO:0051189, GO:1901564, GO:0006732, GO:0046483, GO:0019637, GO:1901360	phosphate-containing compound metabolic process, prosthetic group metabolic process, organonitrogen compound metabolic process, coenzyme metabolic process, heterocycle metabolic process, organophosphate metabolic process, organic cyclic compound metabolic process
7	GO:0043624	cellular protein complex disassembly	1	0.36	GO:0043241	protein complex disassembly
11	GO:0009084	glutamine family amino acid biosynthetic process	1	0.36	GO:1901607, GO:0009064	alpha-amino acid biosynthetic process, glutamine family amino acid metabolic process
7	GO:0032870	cellular response to hormone stimulus	1	0.36	GO:0071310, GO:0009725, GO:0071495	cellular response to organic substance, response to hormone stimulus, cellular response to endogenous stimulus
7	GO:0044772	mitotic cell cycle phase transition	1	0.36	GO:0044770, GO:0000278	cell cycle phase transition, mitotic cell cycle
5	GO:0048731	system development	1	0.36	GO:0048856, GO:0007275	anatomical structure development, multicellular organismal development
8	GO:0034067	protein localization to Golgi apparatus	1	0.36	GO:0033365	protein localization to organelle
10	GO:0009196	pyrimidine deoxyribonucleoside diphosphate metabolic process	1	0.36	GO:0009186, GO:0009138	deoxyribonucleoside diphosphate metabolic process, pyrimidine nucleoside diphosphate metabolic process
8	GO:0019377	glycolipid catabolic process	1	0.36	GO:0006664, GO:0046466, GO:1901136	glycolipid metabolic process, membrane lipid catabolic process, carbohydrate derivative catabolic process
10	GO:0009189	deoxyribonucleoside diphosphate biosynthetic process	1	0.36	GO:0009186, GO:0009133	deoxyribonucleoside diphosphate metabolic process, nucleoside diphosphate biosynthetic process
10	GO:0009066	aspartate family amino acid metabolic process	1	0.36	GO:1901605	alpha-amino acid metabolic process
11	GO:0009265	2'-deoxyribonucleotide biosynthetic process	1	0.36	GO:0046385, GO:0009394, GO:0009263	deoxyribose phosphate biosynthetic process, 2'-deoxyribonucleotide metabolic process, deoxyribonucleotide biosynthetic process
6	GO:0007126	meiosis	1	0.36	GO:0051321, GO:0048610, GO:0022402	meiotic cell cycle, cellular process involved in reproduction, cell cycle process
5	GO:0051129	negative regulation of cellular component organization	1	0.36	GO:0016043, GO:0051128, GO:0048519	cellular component organization, regulation of cellular component organization, negative regulation of biological process
8	GO:0006304	DNA modification	1	0.36	GO:0006259, GO:0043412	DNA metabolic process, macromolecule modification
9	GO:0018202	peptidyl-histidine modification	1	0.36	GO:0018193	peptidyl-amino acid modification
9	GO:0033875	ribonucleoside bisphosphate metabolic process	1	0.36	GO:0033865	nucleoside bisphosphate metabolic process
10	GO:0046605	regulation of centrosome cycle	1	0.36	GO:0070507, GO:0010564, GO:0007098	regulation of microtubule cytoskeleton organization, regulation of cell cycle process, centrosome cycle
5	GO:0007276	gamete generation	1	0.36	GO:0048609, GO:0044702, GO:0019953	multicellular organismal reproductive process, single organism reproductive process, sexual reproduction
8	GO:1901988	negative regulation of cell cycle phase transition	1	0.36	GO:0010948, GO:0044770, GO:1901987	negative regulation of cell cycle process, cell cycle phase transition, regulation of cell cycle phase transition
8	GO:0030149	sphingolipid catabolic process	1	0.36	GO:0046466, GO:1901565, GO:0006665	membrane lipid catabolic process, organonitrogen compound catabolic process, sphingolipid metabolic process
8	GO:0072662	protein localization to peroxisome	1	0.36	GO:0033365, GO:0007031	protein localization to organelle, peroxisome organization
11	GO:0032784	regulation of DNA-dependent transcription, elongation	1	0.36	GO:0006355, GO:0006354	regulation of transcription, DNA-dependent, DNA-dependent transcription, elongation
8	GO:1901990	regulation of mitotic cell cycle phase transition	1	0.36	GO:0044772, GO:0007346, GO:1901987	mitotic cell cycle phase transition, regulation of mitotic cell cycle, regulation of cell cycle phase transition
10	GO:0008156	negative regulation of DNA replication	1	0.36	GO:0006260, GO:0051053, GO:0006275, GO:2000113	DNA replication, negative regulation of DNA metabolic process, regulation of DNA replication, negative regulation of cellular macromolecule biosynthetic process
7	GO:0042816	vitamin B6 metabolic process	1	0.36	GO:0072524, GO:0006767	pyridine-containing compound metabolic process, water-soluble vitamin metabolic process
8	GO:0006672	ceramide metabolic process	1	0.36	GO:0006665	sphingolipid metabolic process
10	GO:0033559	unsaturated fatty acid metabolic process	1	0.36	GO:0006631	fatty acid metabolic process
7	GO:0046364	monosaccharide biosynthetic process	1	0.36	GO:0016051, GO:0005996	carbohydrate biosynthetic process, monosaccharide metabolic process
6	GO:0046164	alcohol catabolic process	1	0.36	GO:0044282, GO:0006066, GO:1901616	small molecule catabolic process, alcohol metabolic process, organic hydroxy compound catabolic process
4	GO:0006991	response to sterol depletion	1	0.36	GO:0006950	response to stress
9	GO:0033866	nucleoside bisphosphate biosynthetic process	1	0.36	GO:1901293, GO:0033865	nucleoside phosphate biosynthetic process, nucleoside bisphosphate metabolic process
6	GO:0042822	pyridoxal phosphate metabolic process	1	0.36	GO:0006796, GO:0051186, GO:0019637	phosphate-containing compound metabolic process, cofactor metabolic process, organophosphate metabolic process
11	GO:0046035	CMP metabolic process	1	0.36	GO:0009173, GO:0046131, GO:0009218	pyrimidine ribonucleoside monophosphate metabolic process, pyrimidine ribonucleoside metabolic process, pyrimidine ribonucleotide metabolic process
10	GO:0006271	DNA strand elongation involved in DNA replication	1	0.36	GO:0006261, GO:0022616	DNA-dependent DNA replication, DNA strand elongation
6	GO:0032990	cell part morphogenesis	2	0.35	GO:0032989	cellular component morphogenesis
6	GO:0019692	deoxyribose phosphate metabolic process	2	0.35	GO:1901135, GO:0006796, GO:0019637	carbohydrate derivative metabolic process, phosphate-containing compound metabolic process, organophosphate metabolic process
9	GO:0009262	deoxyribonucleotide metabolic process	2	0.35	GO:1901135, GO:0009117	carbohydrate derivative metabolic process, nucleotide metabolic process
5	GO:0009894	regulation of catabolic process	4	0.30	GO:0019222, GO:0009056	regulation of metabolic process, catabolic process
5	GO:0009892	negative regulation of metabolic process	4	0.28	GO:0019222, GO:0008152, GO:0048519	regulation of metabolic process, metabolic process, negative regulation of biological process
5	GO:0044282	small molecule catabolic process	2	0.26	GO:0044712, GO:0044281	single-organism catabolic process, small molecule metabolic process
9	GO:0009129	pyrimidine nucleoside monophosphate metabolic process	1	0.26	GO:0009123	nucleoside monophosphate metabolic process
6	GO:0044106	cellular amine metabolic process	1	0.26	GO:0034641, GO:0009308	cellular nitrogen compound metabolic process, amine metabolic process
10	GO:1900542	regulation of purine nucleotide metabolic process	3	0.23	GO:0006140, GO:0006163	regulation of nucleotide metabolic process, purine nucleotide metabolic process
10	GO:0030811	regulation of nucleotide catabolic process	3	0.23	GO:0009166, GO:0031329, GO:0006140	nucleotide catabolic process, regulation of cellular catabolic process, regulation of nucleotide metabolic process
5	GO:0014070	response to organic cyclic compound	1	0.22	GO:0010033	response to organic substance
8	GO:0070585	protein localization to mitochondrion	1	0.22	GO:0033365	protein localization to organelle
7	GO:0046385	deoxyribose phosphate biosynthetic process	1	0.22	GO:0090407, GO:1901137, GO:0019692	organophosphate biosynthetic process, carbohydrate derivative biosynthetic process, deoxyribose phosphate metabolic process
3	GO:0019953	sexual reproduction	1	0.22	GO:0000003	reproduction
9	GO:0009063	cellular amino acid catabolic process	1	0.22	GO:0006520, GO:1901565, GO:0046395	cellular amino acid metabolic process, organonitrogen compound catabolic process, carboxylic acid catabolic process
8	GO:0030003	cellular cation homeostasis	1	0.22	GO:0006873, GO:0055080	cellular ion homeostasis, cation homeostasis
9	GO:0009133	nucleoside diphosphate biosynthetic process	1	0.22	GO:1901293, GO:0009132	nucleoside phosphate biosynthetic process, nucleoside diphosphate metabolic process
10	GO:0032273	positive regulation of protein polymerization	1	0.22	GO:0051258, GO:0031334, GO:0032271	protein polymerization, positive regulation of protein complex assembly, regulation of protein polymerization
6	GO:0043241	protein complex disassembly	1	0.22	GO:0071822, GO:0032984	protein complex subunit organization, macromolecular complex disassembly
6	GO:0071310	cellular response to organic substance	1	0.22	GO:0070887, GO:0010033	cellular response to chemical stimulus, response to organic substance
7	GO:1901987	regulation of cell cycle phase transition	1	0.22	GO:0044770, GO:0010564	cell cycle phase transition, regulation of cell cycle process
6	GO:0009110	vitamin biosynthetic process	1	0.22	GO:0006766, GO:0044283, GO:0044249	vitamin metabolic process, small molecule biosynthetic process, cellular biosynthetic process
6	GO:0080135	regulation of cellular response to stress	1	0.22	GO:0050794, GO:0080134, GO:0033554	regulation of cellular process, regulation of response to stress, cellular response to stress
5	GO:0051321	meiotic cell cycle	1	0.22	GO:0048610, GO:0007049	cellular process involved in reproduction, cell cycle
4	GO:0051707	response to other organism	1	0.22	GO:0051704, GO:0009607	multi-organism process, response to biotic stimulus
9	GO:0006275	regulation of DNA replication	1	0.22	GO:0006260, GO:2000112, GO:0051052	DNA replication, regulation of cellular macromolecule biosynthetic process, regulation of DNA metabolic process
4	GO:1901568	fatty acid derivative metabolic process	1	0.22	GO:0071704, GO:0044710	organic substance metabolic process, single-organism metabolic process
7	GO:0071806	protein transmembrane transport	1	0.22	GO:0055085, GO:0015031	transmembrane transport, protein transport
6	GO:0006767	water-soluble vitamin metabolic process	1	0.22	GO:0006766	vitamin metabolic process
5	GO:1901616	organic hydroxy compound catabolic process	1	0.22	GO:1901615, GO:1901575	organic hydroxy compound metabolic process, organic substance catabolic process
10	GO:0009263	deoxyribonucleotide biosynthetic process	1	0.22	GO:0009262, GO:1901137, GO:0009165	deoxyribonucleotide metabolic process, carbohydrate derivative biosynthetic process, nucleotide biosynthetic process
9	GO:0009138	pyrimidine nucleoside diphosphate metabolic process	1	0.22	GO:0009132	nucleoside diphosphate metabolic process
7	GO:0046466	membrane lipid catabolic process	1	0.22	GO:0006643, GO:0044242	membrane lipid metabolic process, cellular lipid catabolic process
6	GO:0044770	cell cycle phase transition	1	0.22	GO:0022402	cell cycle process
4	GO:0048609	multicellular organismal reproductive process	1	0.22	GO:0032504, GO:0022414	multicellular organism reproduction, reproductive process
8	GO:0033865	nucleoside bisphosphate metabolic process	1	0.22	GO:0006753	nucleoside phosphate metabolic process
4	GO:0044702	single organism reproductive process	1	0.22	GO:0044699, GO:0022414	single-organism process, reproductive process
8	GO:0022616	DNA strand elongation	1	0.22	GO:0006259	DNA metabolic process
9	GO:0051053	negative regulation of DNA metabolic process	1	0.22	GO:0045934, GO:0006259, GO:0010605, GO:0051052	negative regulation of nucleobase-containing compound metabolic process, DNA metabolic process, negative regulation of macromolecule metabolic process, regulation of DNA metabolic process
7	GO:0051495	positive regulation of cytoskeleton organization	1	0.22	GO:0010638, GO:0051493, GO:0007010	positive regulation of organelle organization, regulation of cytoskeleton organization, cytoskeleton organization
9	GO:0009186	deoxyribonucleoside diphosphate metabolic process	1	0.22	GO:0009132	nucleoside diphosphate metabolic process
5	GO:0033993	response to lipid	1	0.22	GO:0010033	response to organic substance
4	GO:0071495	cellular response to endogenous stimulus	1	0.22	GO:0009719	response to endogenous stimulus
10	GO:0030833	regulation of actin filament polymerization	1	0.22	GO:0008064, GO:0032271, GO:0030041	regulation of actin polymerization or depolymerization, regulation of protein polymerization, actin filament polymerization
7	GO:0051189	prosthetic group metabolic process	1	0.22	GO:0044267, GO:0051186	cellular protein metabolic process, cofactor metabolic process
5	GO:0009725	response to hormone stimulus	1	0.22	GO:0010033, GO:0009719	response to organic substance, response to endogenous stimulus
5	GO:0009308	amine metabolic process	1	0.16	GO:1901564	organonitrogen compound metabolic process
4	GO:0044712	single-organism catabolic process	2	0.16	GO:0044710, GO:0009056	single-organism metabolic process, catabolic process
9	GO:0006140	regulation of nucleotide metabolic process	3	0.14	GO:0019219, GO:0009117, GO:0019220	regulation of nucleobase-containing compound metabolic process, nucleotide metabolic process, regulation of phosphate metabolic process
3	GO:0022414	reproductive process	1	0.13	GO:0008150, GO:0000003	biological_process, reproduction
4	GO:0010033	response to organic substance	1	0.13	GO:0042221	response to chemical stimulus
3	GO:0032504	multicellular organism reproduction	1	0.13	GO:0000003, GO:0032501	reproduction, multicellular organismal process
5	GO:0006766	vitamin metabolic process	1	0.13	GO:0044281	small molecule metabolic process
3	GO:0009607	response to biotic stimulus	1	0.13	GO:0050896	response to stimulus
3	GO:0048610	cellular process involved in reproduction	1	0.13	GO:0000003, GO:0009987	reproduction, cellular process
5	GO:0032984	macromolecular complex disassembly	1	0.13	GO:0043933, GO:0022411	macromolecular complex subunit organization, cellular component disassembly
5	GO:0070887	cellular response to chemical stimulus	1	0.13	GO:0051716, GO:0042221	cellular response to stimulus, response to chemical stimulus
7	GO:0006873	cellular ion homeostasis	1	0.13	GO:0050801, GO:0055082	ion homeostasis, cellular chemical homeostasis
8	GO:0031334	positive regulation of protein complex assembly	1	0.13	GO:0051130, GO:0006461, GO:0043254	positive regulation of cellular component organization, protein complex assembly, regulation of protein complex assembly
5	GO:0080134	regulation of response to stress	1	0.13	GO:0006950, GO:0048583	response to stress, regulation of response to stimulus
6	GO:0044242	cellular lipid catabolic process	1	0.13	GO:0044248, GO:0044255, GO:0016042	cellular catabolic process, cellular lipid metabolic process, lipid catabolic process
9	GO:0032271	regulation of protein polymerization	1	0.13	GO:0051258, GO:0043254	protein polymerization, regulation of protein complex assembly
6	GO:0010638	positive regulation of organelle organization	1	0.13	GO:0033043, GO:0051130, GO:0048522, GO:0006996	regulation of organelle organization, positive regulation of cellular component organization, positive regulation of cellular process, organelle organization
8	GO:0046395	carboxylic acid catabolic process	1	0.13	GO:0019752, GO:0016054	carboxylic acid metabolic process, organic acid catabolic process
3	GO:0009719	response to endogenous stimulus	1	0.13	GO:0050896	response to stimulus
9	GO:0008064	regulation of actin polymerization or depolymerization	1	0.13	GO:0030832, GO:0008154	regulation of actin filament length, actin polymerization or depolymerization
7	GO:0019220	regulation of phosphate metabolic process	3	0.08	GO:0006796, GO:0051174	phosphate-containing compound metabolic process, regulation of phosphorus metabolic process
5	GO:0051130	positive regulation of cellular component organization	1	0.08	GO:0016043, GO:0051128, GO:0048518	cellular component organization, regulation of cellular component organization, positive regulation of biological process
7	GO:0043254	regulation of protein complex assembly	1	0.08	GO:0051128, GO:0006461, GO:0044087	regulation of cellular component organization, protein complex assembly, regulation of cellular component biogenesis
6	GO:0055082	cellular chemical homeostasis	1	0.08	GO:0048878, GO:0019725	chemical homeostasis, cellular homeostasis
4	GO:0022411	cellular component disassembly	1	0.08	GO:0016043, GO:0044763	cellular component organization, single-organism cellular process
8	GO:0030832	regulation of actin filament length	1	0.08	GO:0032535, GO:0032956	regulation of cellular component size, regulation of actin cytoskeleton organization
6	GO:0016054	organic acid catabolic process	1	0.08	GO:0044282, GO:0044248, GO:0006082, GO:1901575	small molecule catabolic process, cellular catabolic process, organic acid metabolic process, organic substance catabolic process
6	GO:0051174	regulation of phosphorus metabolic process	3	0.05	GO:0006793, GO:0031323	phosphorus metabolic process, regulation of cellular metabolic process
7	GO:0032956	regulation of actin cytoskeleton organization	1	0.05	GO:0030036, GO:0051493, GO:0032970	actin cytoskeleton organization, regulation of cytoskeleton organization, regulation of actin filament-based process
5	GO:0032535	regulation of cellular component size	1	0.05	GO:0016043, GO:0044763, GO:0090066	cellular component organization, single-organism cellular process, regulation of anatomical structure size
4	GO:0044087	regulation of cellular component biogenesis	1	0.05	GO:0050789, GO:0044085	regulation of biological process, cellular component biogenesis
5	GO:0032970	regulation of actin filament-based process	1	0.03	GO:0030029, GO:0050794	actin filament-based process, regulation of cellular process
4	GO:0090066	regulation of anatomical structure size	1	0.03	GO:0065008	regulation of biological quality
