# Supplementary material for: RNA-Seq reveals large quantitative differences between the transcriptomes of outbreak and non-outbreak locusts
Source: Sci Rep. 2018 Jun 15;8:9207. doi: 10.1038/s41598-018-27565-0 (PMC6003920; doi:10.1038/s41598-018-27565-0)
Supplement: Supplementary file 12 — Table S9 [file 41598_2018_27565_MOESM12_ESM.xls]

## Sheet: Bakkali_and Blazquez_locust_CNS
Sequence name	Sequence desc.	Sequence length	Hit desc.	Hit ACC	E-Value	Similarity	Bit-Score	Alignment length	Positives
Singlet867	zinc-dependent alcohol dehydrogenase	837	gi|332375592|gb|AEE62937.1|unknown [Dendroctonus ponderosae] gi|478256607|gb|ENN76789.1| hypothetical protein YQE_06630, partial [Dendroctonus ponderosae] gi|546685197|gb|ERL94724.1| hypothetical protein D910_11998 [Dendroctonus ponderosae]	AEE62937, ENN76789, ERL94724	8.12966e-66	76	221.476	175	133
Contig1299	zinc-containing alcohol dehydrogenase	870	gi|91087851|ref|XP_968461.1|PREDICTED: similar to putative zinc-containing alcohol dehydrogenase [Tribolium castaneum] gi|270012005|gb|EFA08453.1| hypothetical protein TcasGA2_TC006100 [Tribolium castaneum]	XP_968461, EFA08453	5.74512e-92	68.6792	288.115	265	182
Singlet4828	zinc transporter zip9-b-like	809	gnl|BL_ORD_ID|10890851151|zinc transporter zip9-b-like	108908	0	98.8764	1441.51	801	792
Singlet3831	zinc transporter zip8-like	809	gnl|BL_ORD_ID|10095451150|zinc transporter zip8-like	100954	0	99.382	1467.36	809	804
Singlet2251	zinc transporter zip1-like	826	gi|569344948|gb|AHE41086.1|zinc transporter ZIP1, partial [Callinectes sapidus]	AHE41086	2.97268e-26	63.5714	113.235	140	89
Singlet2971	zinc transporter zip1-like	819	gi|321470475|gb|EFX81451.1|hypothetical protein DAPPUDRAFT_303498 [Daphnia pulex]	EFX81451	1.20368e-19	67.619	95.5153	105	71
Singlet6103	zinc transporter zip1-like	538	gi|321470475|gb|EFX81451.1|hypothetical protein DAPPUDRAFT_303498 [Daphnia pulex]	EFX81451	4.51796e-15	66.2921	80.1073	89	59
Contig1159	zinc transporter zip1	878	gi|291228456|ref|XP_002734196.1|PREDICTED: Zinc transporter ZIP1-like [Saccoglossus kowalevskii]	XP_002734196	1.62602e-44	56.6116	164.466	242	137
Contig4679	zinc transporter 7-like	1478	gi|157103241|ref|XP_001647887.1|cation efflux protein/ zinc transporter [Aedes aegypti] gi|108884719|gb|EAT48944.1| AAEL000077-PA [Aedes aegypti]	XP_001647887, EAT48944	3.08524e-180	82.3056	522.316	373	307
Singlet3777	zinc transporter 7-like	826	gi|157103241|ref|XP_001647887.1|cation efflux protein/ zinc transporter [Aedes aegypti] gi|108884719|gb|EAT48944.1| AAEL000077-PA [Aedes aegypti]	XP_001647887, EAT48944	1.32472e-85	76.9953	271.937	213	164
Singlet130	zinc transporter 6-like	365	gnl|BL_ORD_ID|10585751145|zinc transporter 6-like	105857	1.39543e-178	99.7076	625.288	342	341
Contig586	zinc transporter 1-like	827	gi|189236692|ref|XP_973626.2|PREDICTED: similar to conserved hypothetical protein [Tribolium castaneum] gi|270006130|gb|EFA02578.1| hypothetical protein TcasGA2_TC008296 [Tribolium castaneum]	XP_973626, EFA02578	7.83769e-62	65.9091	213.001	220	145
Contig3544	zinc knuckle protein	905	gi|241818248|ref|XP_002416569.1|conserved hypothetical protein [Ixodes scapularis] gi|215511033|gb|EEC20486.1| conserved hypothetical protein [Ixodes scapularis]	XP_002416569, EEC20486	4.57179e-20	55.3957	95.1301	139	77
Singlet3569	zinc iron regulated transporter-related protein dzip1 protein	587	gnl|BL_ORD_ID|10061851120|zinc iron regulated transporter-related protein dzip1 protein	100618	0	99.4836	1061.1	581	578
Singlet4425	zinc finger rna-binding	773	gi|242016214|ref|XP_002428724.1|zinc finger protein RNA binding protein, putative [Pediculus humanus corporis] gi|212513409|gb|EEB15986.1| zinc finger protein RNA binding protein, putative [Pediculus humanus corporis]	XP_002428724, EEB15986	1.795e-103	82.6667	332.413	225	186
Singlet3174	zinc finger ran-binding domain-containing protein 2-like	562	gnl|BL_ORD_ID|10234451106|zinc finger ran-binding domain-containing protein 2-like	102344	0	98.3986	994.618	562	553
Contig3442	zinc finger ran-binding domain-containing protein 2	762	gi|242009942|ref|XP_002425740.1|zinc finger protein Ran-binding domain-containing protein, putative [Pediculus humanus corporis] gi|212509644|gb|EEB13002.1| zinc finger protein Ran-binding domain-containing protein, putative [Pediculus humanus corporis]	XP_002425740, EEB13002	5.3087e-69	86.8217	222.246	129	112
Contig4222	zinc finger protein zpr1-like	869	gi|383855906|ref|XP_003703451.1|PREDICTED: zinc finger protein ZPR1-like [Megachile rotundata]	XP_003703451	1.55197e-116	81.9231	354.369	260	213
Singlet804	zinc finger protein with krab and scan domains 5-like isoform 3	850	gnl|BL_ORD_ID|10358151094|zinc finger protein with krab and scan domains 5-like isoform 3	103581	0	99.645	1544.92	845	842
Singlet4671	zinc finger protein transcription factor lame	791	gnl|BL_ORD_ID|10692751091|zinc finger protein transcription factor lame	106927	0	99.6207	1445.2	791	788
Singlet1555	zinc finger protein loc100301947	778	gnl|BL_ORD_ID|10842951063|zinc finger protein loc100301947	108429	0	98.8387	1378.72	775	766
Singlet5858	zinc finger protein loc100301947	661	gnl|BL_ORD_ID|10842951063|zinc finger protein loc100301947	108429	0	99.844	1179.28	641	640
Singlet7834	zinc finger protein dpf3	438	gnl|BL_ORD_ID|8995851054|zinc finger protein dpf3	89958	0	99.7151	643.754	351	350
Singlet3583	zinc finger protein dhhc domain containing	654	gnl|BL_ORD_ID|10821251049|zinc finger protein dhhc domain containing	108212	0	99.8471	1205.14	654	653
Singlet4340	zinc finger protein dhhc domain containing	677	gnl|BL_ORD_ID|10821251049|zinc finger protein dhhc domain containing	108212	0	99.7046	1240.22	677	675
Singlet6474	zinc finger protein ccch domain-containing	784	gnl|BL_ORD_ID|10889351041|zinc finger protein ccch domain-containing	108893	0	100	1448.89	784	784
Singlet1170	zinc finger protein 91	808	gnl|BL_ORD_ID|7362651026|zinc finger protein 91	73626	3.51307e-113	99.5536	409.23	224	223
Contig1589	zinc finger protein 862-like isoform x1	788	gi|530586015|ref|XP_005286777.1|PREDICTED: uncharacterized protein LOC101940428 [Chrysemys picta bellii]	XP_005286777	7.37274e-18	54.2857	60.4622	70	38
Singlet695	zinc finger protein 850-like	874	gi|471404483|ref|XP_004384317.1|PREDICTED: zinc finger protein 420-like [Trichechus manatus latirostris]	XP_004384317	5.7604e-10	44.4444	68.9366	144	64
Contig2266	zinc finger protein 845-like	829	gnl|BL_ORD_ID|10406151019|zinc finger protein 845-like	104061	0	100	1517.22	821	821
Singlet3096	zinc finger protein 845-like	660	gnl|BL_ORD_ID|10406151019|zinc finger protein 845-like	104061	2.64331e-168	100	592.048	320	320
Singlet5609	zinc finger protein 76-like	825	gi|260826436|ref|XP_002608171.1|hypothetical protein BRAFLDRAFT_125869 [Branchiostoma floridae] gi|229293522|gb|EEN64181.1| hypothetical protein BRAFLDRAFT_125869 [Branchiostoma floridae]	XP_002608171, EEN64181	1.27669e-65	89.6	224.557	125	112
Singlet4802	zinc finger protein 622-like isoform 1	696	gnl|BL_ORD_ID|10494450981|zinc finger protein 622-like isoform 1	104944	0	98.8506	1251.3	696	688
Singlet3197	zinc finger protein 62-like	771	gnl|BL_ORD_ID|10841850972|zinc finger protein 62-like	108418	0	99.8705	1419.35	772	771
Singlet5840	zinc finger protein 62-like	696	gnl|BL_ORD_ID|10841850972|zinc finger protein 62-like	108418	0	99.5595	1247.61	681	678
Singlet425	zinc finger protein 511-like	821	gnl|BL_ORD_ID|9487050957|zinc finger protein 511-like	94870	4.6528e-107	99.5305	388.917	213	212
Singlet3650	zinc finger protein 511-like	796	gnl|BL_ORD_ID|9487050957|zinc finger protein 511-like	94870	0	100	756.4	409	409
Singlet3730	zinc finger protein 511-like	622	gnl|BL_ORD_ID|9487050957|zinc finger protein 511-like	94870	0	99.5177	1131.27	622	619
Contig3790	zinc finger protein 500 isoform x10	903	gi|465950512|gb|EMP23855.1|hypothetical protein UY3_19087 [Chelonia mydas]	EMP23855	4.22973e-44	73.1343	165.622	134	98
Singlet7565	zinc finger protein 395-like	558	gnl|BL_ORD_ID|11013550941|zinc finger protein 395-like	110135	0	99.4624	1014.93	558	555
Contig1936	zinc finger protein 294 (ring finger protein 160)	701	gnl|BL_ORD_ID|11016250932|zinc finger protein 294 (ring finger protein 160)	110162	0	99.7642	778.56	424	423
Singlet3359	zinc finger protein 294 (ring finger protein 160)	871	gnl|BL_ORD_ID|11016250932|zinc finger protein 294 (ring finger protein 160)	110162	0	99.3111	1581.85	871	865
Singlet2094	zinc finger protein 277-like	840	gnl|BL_ORD_ID|11017850931|zinc finger protein 277-like	110178	0	98.9286	1517.22	840	831
Contig1128	zinc finger protein 271-like isoform 2	1025	gnl|BL_ORD_ID|10498450929|zinc finger protein 271-like isoform 2	104984	0	99.7056	1864.39	1019	1016
Contig271	zinc finger protein 271-like	542	gnl|BL_ORD_ID|10313950908|zinc finger protein 271-like	103139	4.62566e-170	100	597.588	323	323
Contig1338	zinc finger protein 271-like	1545	gnl|BL_ORD_ID|10073050896|zinc finger protein 271-like	100730	0	99.1605	1724.04	953	945
Contig2036	zinc finger protein 271-like	689	gnl|BL_ORD_ID|10804050914|zinc finger protein 271-like	108040	0	100	1205.14	652	652
Contig4247	zinc finger protein 271-like	1156	gnl|BL_ORD_ID|10476550926|zinc finger protein 271-like	104765	0	99.7319	1367.64	746	744
Singlet3138	zinc finger protein 271-like	630	gnl|BL_ORD_ID|10198150872|zinc finger protein 271-like	101981	0	97.2043	787.793	465	452
Singlet4300	zinc finger protein 271-like	400	gnl|BL_ORD_ID|9013950889|zinc finger protein 271-like	90139	2.24536e-92	100	339.057	183	183
Singlet5801	zinc finger protein 271-like	668	gnl|BL_ORD_ID|10332850874|zinc finger protein 271-like	103328	0	99.3007	776.713	429	426
Singlet5949	zinc finger protein 271-like	788	gnl|BL_ORD_ID|9644450876|zinc finger protein 271-like	96444	0	100	665.914	360	360
Singlet7153	zinc finger protein 271-like	768	gnl|BL_ORD_ID|10804050914|zinc finger protein 271-like	108040	0	99.3377	1099.88	604	600
Singlet2976	zinc finger protein 235-like	764	gi|410932763|ref|XP_003979762.1|PREDICTED: endothelial zinc finger protein induced by tumor necrosis factor alpha-like, partial [Takifugu rubripes]	XP_003979762	2.50539e-54	57.5472	189.889	212	122
Singlet1025	zinc finger protein 235-like	825	gnl|BL_ORD_ID|9942550858|zinc finger protein 235-like	99425	0	99.8789	1519.07	826	825
Contig2407	zinc finger protein 184-like	1095	gi|340727535|ref|XP_003402097.1|PREDICTED: zinc finger protein 184-like [Bombus terrestris]	XP_003402097	3.00362e-75	56.25	261.536	352	198
Contig2603	zinc finger protein 135-like	779	gnl|BL_ORD_ID|8429450806|zinc finger protein 135-like	84294	4.83152e-42	79.5918	172.859	245	195
Singlet4390	zinc finger protein 135-like	637	gnl|BL_ORD_ID|5140250812|zinc finger protein 135-like	51402	1.59972e-135	98.8764	483.096	267	264
Singlet3677	zinc finger protein 135- partial	691	gi|334349832|ref|XP_001366940.2|PREDICTED: zinc finger protein 135-like, partial [Monodelphis domestica]	XP_001366940	1.56471e-16	67.2727	67.781	55	37
Singlet5415	zinc finger protein 106-like protein	831	gi|571530377|ref|XP_006567928.1|PREDICTED: zinc finger protein 106-like isoform X2 [Apis mellifera]	XP_006567928	2.70366e-58	63.8655	202.601	238	152
Singlet1167	zinc finger protein	692	gi|242007206|ref|XP_002424433.1|conserved hypothetical protein [Pediculus humanus corporis] gi|212507833|gb|EEB11695.1| conserved hypothetical protein [Pediculus humanus corporis]	XP_002424433, EEB11695	8.97382e-25	53.9216	108.997	204	110
Contig3250	zinc finger protein	890	gnl|BL_ORD_ID|10065150793|zinc finger protein	100651	1.14203e-73	97.006	278.118	167	162
Singlet3519	zinc finger protein	428	gnl|BL_ORD_ID|10065150793|zinc finger protein	100651	1.58093e-29	100	130.386	70	70
Contig1250	zinc finger mym-type protein 1-like	823	gi|449671873|ref|XP_004207588.1|PREDICTED: zinc finger MYM-type protein 1-like [Hydra vulgaris]	XP_004207588	2.51381e-25	50.6977	111.694	215	109
Singlet8159	zinc finger mym-type protein 1-like	686	gi|449680116|ref|XP_004209498.1|PREDICTED: uncharacterized protein LOC101238524 [Hydra vulgaris]	XP_004209498	7.58688e-31	63.4146	93.2041	82	52
Singlet3265	zinc finger mym-type protein 1-like	822	gnl|BL_ORD_ID|8794550648|zinc finger mym-type protein 1-like	87945	0	100	682.534	369	369
Contig262	zinc finger matrin-type protein 2-like	995	gnl|BL_ORD_ID|1199350578|zinc finger matrin-type protein 2-like	11993	2.18923e-56	93.8356	220.872	146	137
Contig1854	zinc finger homeobox protein 3 (zinc finger homeodomain protein 3) (zfh-3) (alpha-fetoprotein enhancer-binding protein) (at motif-binding factor) (at-binding transcription factor 1)	1078	gnl|BL_ORD_ID|10625250577|zinc finger homeobox protein 3 (zinc finger homeodomain protein 3) (zfh-3) (alpha-fetoprotein enhancer-binding protein) (at motif-binding factor) (at-binding transcription factor 1)	106252	0	99.7217	1977.04	1078	1075
Contig2683	zinc finger homeobox protein 3 (zinc finger homeodomain protein 3) (zfh-3) (alpha-fetoprotein enhancer-binding protein) (at motif-binding factor) (at-binding transcription factor 1)	921	gnl|BL_ORD_ID|10625250577|zinc finger homeobox protein 3 (zinc finger homeodomain protein 3) (zfh-3) (alpha-fetoprotein enhancer-binding protein) (at motif-binding factor) (at-binding transcription factor 1)	106252	0	99.6587	1609.55	879	876
Contig913	zinc finger hit domain-containing protein 3	897	gi|557767816|ref|XP_005183595.1|PREDICTED: zinc finger HIT domain-containing protein 3-like [Musca domestica]	XP_005183595	4.857e-25	59.5588	107.457	136	81
Singlet5665	zinc finger hit domain-containing protein 3	473	gi|557767816|ref|XP_005183595.1|PREDICTED: zinc finger HIT domain-containing protein 3-like [Musca domestica]	XP_005183595	1.37956e-16	58.5586	81.2629	111	65
Contig4110	zinc finger hit domain-containing protein 2-like	870	gnl|BL_ORD_ID|9362650575|zinc finger hit domain-containing protein 2-like	93626	0	100	1465.51	793	793
Contig1264	zinc finger hit domain-containing protein 1-like	872	gi|383851649|ref|XP_003701344.1|PREDICTED: zinc finger HIT domain-containing protein 1-like [Megachile rotundata]	XP_003701344	3.28332e-95	94.7712	289.271	153	145
Contig1792	zinc finger fyve domain-containing protein 9-like	784	gi|383860554|ref|XP_003705754.1|PREDICTED: zinc finger FYVE domain-containing protein 9-like [Megachile rotundata]	XP_003705754	2.9691e-61	82.3129	207.608	147	121
Singlet3169	zinc finger fyve domain-containing protein 26-like	851	gnl|BL_ORD_ID|10954650559|zinc finger fyve domain-containing protein 26-like	109546	0	99.765	1565.23	851	849
Contig4104	zinc finger fyve domain-containing protein 21 isoform x2	799	gi|196016304|ref|XP_002118005.1|hypothetical protein TRIADDRAFT_62050 [Trichoplax adhaerens] gi|190579392|gb|EDV19488.1| hypothetical protein TRIADDRAFT_62050 [Trichoplax adhaerens]	XP_002118005, EDV19488	2.27707e-21	60	97.8265	90	54
Singlet349	zinc finger fyve domain-containing protein 21 isoform 2	737	gi|242017462|ref|XP_002429207.1|zinc finger protein FYVE domain-containing protein, putative [Pediculus humanus corporis] gi|212514096|gb|EEB16469.1| zinc finger protein FYVE domain-containing protein, putative [Pediculus humanus corporis]	XP_002429207, EEB16469	5.11731e-52	64.433	179.489	194	125
Contig2226	zinc finger cchc domain-containing protein 8 homolog	796	gnl|BL_ORD_ID|10198250555|zinc finger cchc domain-containing protein 8 homolog	101982	0	99.8744	1465.51	796	795
Singlet3435	zinc finger cchc domain-containing protein 7	852	gi|242006837|ref|XP_002424251.1|conserved hypothetical protein [Pediculus humanus corporis] gi|212507620|gb|EEB11513.1| conserved hypothetical protein [Pediculus humanus corporis]	XP_002424251, EEB11513	8.69706e-34	54.2553	134.806	188	102
Singlet7732	zinc finger cchc domain-containing protein 4	849	gi|307198161|gb|EFN79182.1|Zinc finger CCHC domain-containing protein 4 [Harpegnathos saltator]	EFN79182	1.72191e-37	59.7015	94.3597	134	80
Contig2161	zinc finger cchc domain-containing protein 24-like	728	gnl|BL_ORD_ID|10818050552|zinc finger cchc domain-containing protein 24-like	108180	0	99.3075	1310.39	722	717
Contig137	zinc finger ccch domain-containing protein 15 homolog	812	gi|332372963|gb|AEE61623.1|unknown [Dendroctonus ponderosae] gi|478254924|gb|ENN75158.1| hypothetical protein YQE_08271, partial [Dendroctonus ponderosae] gi|546673351|gb|ERL84977.1| hypothetical protein D910_02400 [Dendroctonus ponderosae]	AEE61623, ENN75158, ERL84977	7.94573e-118	84.7656	355.14	256	217
Singlet1957	zinc finger bed domain-containing protein 5 isoform x1	765	gi|94470467|gb|ABF20544.1|transposase [Aedes aegypti]	ABF20544	9.32375e-21	51.8349	93.5893	218	113
Singlet5387	zinc finger bed domain-containing protein 4-like	667	gnl|BL_ORD_ID|10685350171|zinc finger bed domain-containing protein 4-like	106853	4.18464e-32	81.2155	139.619	181	147
Singlet89	zinc finger bed domain-containing protein 1-like	792	gi|328707094|ref|XP_003243294.1|PREDICTED: zinc finger BED domain-containing protein 1-like [Acyrthosiphon pisum]	XP_003243294	5.89595e-15	54.5455	83.9593	132	72
Singlet6037	zinc finger and btb domain-containing protein 34-like isoform 1	721	gi|340714255|ref|XP_003395646.1|PREDICTED: zinc finger and BTB domain-containing protein 34-like isoform 1 [Bombus terrestris]	XP_003395646	9.21068e-14	58.9286	78.9518	112	66
Singlet6261	zinc finger 1-like	801	gi|383859889|ref|XP_003705424.1|PREDICTED: zinc finger protein-like 1-like [Megachile rotundata]	XP_003705424	3.80099e-31	67.1875	127.872	128	86
Contig256	zinc finger	1119	gi|443730101|gb|ELU15767.1|hypothetical protein CAPTEDRAFT_167265 [Capitella teleta]	ELU15767	2.35439e-40	76.6129	151.369	124	95
Contig2237	zinc finger	759	gi|242010293|ref|XP_002425903.1|conserved hypothetical protein [Pediculus humanus corporis] gi|212509879|gb|EEB13165.1| conserved hypothetical protein [Pediculus humanus corporis]	XP_002425903, EEB13165	7.74914e-13	54.9618	72.0182	131	72
Singlet472	zinc finger	747	gi|571546888|ref|XP_006569854.1|PREDICTED: zinc finger protein 69-like isoform X2 [Apis mellifera]	XP_006569854	4.2188e-48	63.5838	171.785	173	110
Singlet3817	zinc finger	792	gi|571528730|ref|XP_006564866.1|PREDICTED: zinc finger protein 160-like [Apis mellifera]	XP_006564866	2.47757e-19	63.8095	97.4413	105	67
Contig1046	zinc finger	2229	gnl|BL_ORD_ID|7224549944|zinc finger	72245	4.22113e-171	100	603.128	326	326
Singlet1437	zinc finger	855	gnl|BL_ORD_ID|10304749939|zinc finger	103047	0	99.4898	713.927	392	390
Singlet5349	zinc finger	734	gnl|BL_ORD_ID|8677349945|zinc finger	86773	2.39736e-134	99.6183	479.403	262	261
Singlet8092	zinc finger	862	gnl|BL_ORD_ID|10088749976|zinc finger	100887	0	99.4558	1343.63	735	731
Singlet2108	zinc binding	653	gnl|BL_ORD_ID|10760749923|zinc binding	107607	0	99.3697	863.506	476	473
Singlet600	zgc:174162 protein	826	gnl|BL_ORD_ID|98583Sg_CNS_NA4Plus1389|zgc:174162 protein	98583	0	89.6635	1053.71	832	746
Contig4531	zebrafish dna sequence from clone dkey-197a14 in linkage group complete sequence	1290	gi|157676023|emb|CU137682.11|Zebrafish DNA sequence from clone DKEY-197A14 in linkage group 6, complete sequence	CU137682	1.988e-14	91.1765	91.4547	68	62
Contig4281	zebrafish dna sequence from clone dkey-183j10 in linkage group complete sequence	1122	gi|50284462|emb|BX901875.9|Zebrafish DNA sequence from clone DKEY-183J10 in linkage group 18, complete sequence	BX901875	5.62746e-08	93.4783	69.8143	46	43
Contig2064	zebrafish dna sequence from clone ch211-220m1 in linkage group complete sequence	1429	gi|262113870|emb|CU905502.8|Zebrafish DNA sequence from clone CH211-220M1 in linkage group 16, complete sequence	CU905502	6.32756e-15	94.8276	93.2581	58	55
Singlet5500	yth domain-containing protein 1-like	822	gnl|BL_ORD_ID|10769049909|yth domain-containing protein 1-like	107690	0	99.3917	1491.37	822	817
Contig2670	yth domain	2010	gnl|BL_ORD_ID|11043949906|yth domain	110439	0	99.801	3696.27	2010	2006
Contig4043	yrdc domain-containing mitochondrial-like	844	gi|156548558|ref|XP_001605728.1|PREDICTED: yrdC domain-containing protein, mitochondrial-like [Nasonia vitripennis]	XP_001605728	1.02291e-48	65.6805	173.326	169	111
Contig2812	ylp motif containing 1	1262	gnl|BL_ORD_ID|10636949903|ylp motif containing 1	106369	0	100	2174.63	1177	1177
Singlet6184	yjef n-terminal domain-containing protein gf19489-like	331	gnl|BL_ORD_ID|10429449902|yjef n-terminal domain-containing protein gf19489-like	104294	9.89481e-170	98.7915	595.741	331	327
Singlet3587	yippee protein, putative	743	gnl|BL_ORD_ID|10984049901|yippee protein, putative	109840	0	99.4513	1323.32	729	725
Singlet4362	yellow-c precursor	806	gnl|BL_ORD_ID|10742149887|yellow-c precursor	107421	0	98.75	1417.5	800	790
Singlet5461	yeats domain-containing protein 2	292	gnl|BL_ORD_ID|10716949881|yeats domain-containing protein 2	107169	4.10499e-153	100	540.342	292	292
Singlet5229	y+l amino acid transporter 2-like	767	gi|307210306|gb|EFN86936.1|Large neutral amino acids transporter small subunit 2 [Harpegnathos saltator]	EFN86936	1.12455e-73	84.466	161.77	103	87
Singlet6690	y+l amino acid transporter 2-like	819	gnl|BL_ORD_ID|10812049751|y+l amino acid transporter 2-like	108120	0	100	1491.37	807	807
Contig3514	xanthine dehydrogenase oxidase-like	1156	gnl|BL_ORD_ID|9670649717|xanthine dehydrogenase oxidase-like	96706	0	99.883	1574.47	855	854
Contig2751	xaa-pro dipeptidase	1085	gi|530592696|ref|XP_005289969.1|PREDICTED: xaa-Pro dipeptidase isoform X1 [Chrysemys picta bellii]	XP_005289969	5.39765e-162	78.6325	475.322	351	276
Contig180	ww domain-containing oxidoreductase isoform 1	1641	gnl|BL_ORD_ID|9867849695|ww domain-containing oxidoreductase isoform 1	98678	0	95.9578	907.825	569	546
Contig3166	ww domain-containing adapter protein with coiled-coil	1027	gi|350406137|ref|XP_003487668.1|PREDICTED: hypothetical protein LOC100742256 [Bombus impatiens]	XP_003487668	1.78444e-89	70.9677	291.582	279	198
Contig3679	ww domain-binding protein 2-like	842	gi|340718788|ref|XP_003397845.1|PREDICTED: WW domain-binding protein 2-like [Bombus terrestris] gi|350419841|ref|XP_003492319.1| PREDICTED: WW domain-binding protein 2-like isoform 1 [Bombus impatiens]	XP_003397845, XP_003492319	9.30756e-123	75.6184	363.999	283	214
Singlet4881	wings apart-like protein	870	gnl|BL_ORD_ID|11028349688|wings apart-like protein	110283	0	99.8839	1583.7	861	860
Singlet428	wilms tumor protein homolog	505	gnl|BL_ORD_ID|5674749677|wilms tumor protein homolog	56747	2.50572e-08	100	60.2131	32	32
Contig1319	wilms tumor protein 1-interacting protein	1314	gi|91081951|ref|XP_967254.1|PREDICTED: similar to limd1 [Tribolium castaneum] gi|270007323|gb|EFA03771.1| hypothetical protein TcasGA2_TC013882 [Tribolium castaneum]	XP_967254, EFA03771	9.98129e-143	96.6667	432.565	210	203
Singlet7797	wilms tumor protein 1-interacting protein	874	gi|91081951|ref|XP_967254.1|PREDICTED: similar to limd1 [Tribolium castaneum] gi|270007323|gb|EFA03771.1| hypothetical protein TcasGA2_TC013882 [Tribolium castaneum]	XP_967254, EFA03771	4.64129e-142	97.5248	424.861	202	197
Contig2558	williams-beuren syndrome chromosomal region 16 protein homolog	1005	gnl|BL_ORD_ID|9245749675|williams-beuren syndrome chromosomal region 16 protein homolog	92457	0	99.7312	682.534	372	371
Singlet6829	wd40 repeat-containing protein smu1	810	gi|383851711|ref|XP_003701375.1|PREDICTED: WD40 repeat-containing protein SMU1-like [Megachile rotundata]	XP_003701375	0	96.2963	529.635	270	260
Contig682	wd-repeat protein	545	gnl|BL_ORD_ID|9880149639|wd-repeat protein	98801	0	99.8165	1002	545	544
Contig3344	wd repeat-containing protein mio-b-like	775	gnl|BL_ORD_ID|10958449636|wd repeat-containing protein mio-b-like	109584	1.62187e-86	100	320.591	173	173
Singlet3465	wd repeat-containing protein cg11141-like	629	gnl|BL_ORD_ID|11006649635|wd repeat-containing protein cg11141-like	110066	0	99.3641	1144.2	629	625
Singlet661	wd repeat-containing protein 91-like isoform 2	857	gnl|BL_ORD_ID|9801349631|wd repeat-containing protein 91-like isoform 2	98013	0	100	1024.16	554	554
Contig759	wd repeat-containing protein 74	835	gi|340727922|ref|XP_003402282.1|PREDICTED: LOW QUALITY PROTEIN: WD repeat-containing protein 74-like [Bombus terrestris]	XP_003402282	5.58984e-51	65.6652	183.341	233	153
Singlet2120	wd repeat-containing protein 7 isoform 1	593	gnl|BL_ORD_ID|11004449620|wd repeat-containing protein 7 isoform 1	110044	0	99.8314	1090.64	593	592
Singlet8357	wd repeat-containing protein 7 isoform 1	773	gnl|BL_ORD_ID|11004449620|wd repeat-containing protein 7 isoform 1	110044	0	100	1428.58	773	773
Singlet7713	wd repeat-containing protein 59-like	787	gnl|BL_ORD_ID|10863949609|wd repeat-containing protein 59-like	108639	0	100	1454.43	787	787
Contig3389	wd repeat-containing protein 5	858	gi|91077142|ref|XP_971564.1|PREDICTED: similar to will die slowly [Tribolium castaneum] gi|270002042|gb|EEZ98489.1| hypothetical protein TcasGA2_TC000986 [Tribolium castaneum]	XP_971564, EEZ98489	1.72606e-118	89.9038	355.525	208	187
Singlet6045	wd repeat-containing protein 48-like	822	gnl|BL_ORD_ID|10692549606|wd repeat-containing protein 48-like	106925	0	100	1509.83	817	817
Singlet1311	wd repeat-containing protein 43-like	766	gnl|BL_ORD_ID|10504549588|wd repeat-containing protein 43-like	105045	0	99.3473	1391.65	766	761
Singlet8269	wd repeat-containing protein 43-like	831	gnl|BL_ORD_ID|10504549588|wd repeat-containing protein 43-like	105045	0	99.1556	1500.6	829	822
Contig640	wd repeat-containing protein 24-like	668	gnl|BL_ORD_ID|10720949581|wd repeat-containing protein 24-like	107209	0	99.1018	1210.68	668	662
Contig140	wd repeat-containing protein 13-like	544	gi|242005801|ref|XP_002423749.1|F-box/WD-repeat protein pof1, putative [Pediculus humanus corporis] gi|212506951|gb|EEB11011.1| F-box/WD-repeat protein pof1, putative [Pediculus humanus corporis]	XP_002423749, EEB11011	1.36882e-25	88.8889	110.923	63	56
Singlet7359	wd repeat-containing protein 13-like	807	gi|242005801|ref|XP_002423749.1|F-box/WD-repeat protein pof1, putative [Pediculus humanus corporis] gi|212506951|gb|EEB11011.1| F-box/WD-repeat protein pof1, putative [Pediculus humanus corporis]	XP_002423749, EEB11011	1.72617e-109	78.022	335.88	273	213
Singlet1626	wd repeat domain phosphoinositide-interacting protein 3-like	693	gi|307202660|gb|EFN81980.1|WD repeat domain phosphoinositide-interacting protein 3 [Harpegnathos saltator]	EFN81980	5.49933e-121	92.8205	359.762	195	181
Contig2025	wd repeat domain phosphoinositide-interacting protein 3	1247	gi|307202660|gb|EFN81980.1|WD repeat domain phosphoinositide-interacting protein 3 [Harpegnathos saltator]	EFN81980	0	94.7368	607.446	323	306
Contig918	wd repeat domain phosphoinositide-interacting protein 2-like	2086	gnl|BL_ORD_ID|10745749576|wd repeat domain phosphoinositide-interacting protein 2-like	107457	0	99.7692	2385.14	1300	1297
Contig1659	wd repeat domain phosphoinositide-interacting protein 2-like	780	gnl|BL_ORD_ID|10745749576|wd repeat domain phosphoinositide-interacting protein 2-like	107457	0	100	1410.11	763	763
Contig4098	wd repeat and fyve domain-containing protein 3-like	1286	gnl|BL_ORD_ID|10634749563|wd repeat and fyve domain-containing protein 3-like	106347	1.57382e-113	100	411.077	222	222
Contig4706	wd repeat and fyve domain-containing protein 3-like	1130	gnl|BL_ORD_ID|10634749563|wd repeat and fyve domain-containing protein 3-like	106347	0	99.7124	1910.56	1043	1040
Contig2180	wd repeat and fyve domain-containing protein 2-like	770	gi|383864005|ref|XP_003707470.1|PREDICTED: WD repeat and FYVE domain-containing protein 2-like [Megachile rotundata]	XP_003707470	2.09593e-144	88.755	422.55	249	221
Singlet5828	wd repeat and fyve domain-containing	774	gnl|BL_ORD_ID|10929349548|wd repeat and fyve domain-containing	109293	0	99.4798	1399.03	769	765
Singlet6883	wd and tetratricopeptide repeats protein 1-like	682	gnl|BL_ORD_ID|9708249547|wd and tetratricopeptide repeats protein 1-like	97082	0	100	734.24	397	397
Singlet850	von willebrand factor a domain-containing protein 8	850	gi|34783591|gb|AAH42924.2|KIAA0564 protein [Homo sapiens]	AAH42924	3.25769e-122	86.4407	361.688	236	204
Contig2981	voltage-gated calcium channel beta subunit	793	gnl|BL_ORD_ID|10796649505|voltage-gated calcium channel beta subunit	107966	0	99.8739	1459.97	793	792
Contig2496	voltage-dependent anion-selective channel isoform 1	1297	gnl|BL_ORD_ID|1037949477|voltage-dependent anion-selective channel isoform 1	10379	1.70394e-63	98.5507	244.878	138	136
Singlet6729	vitellogenin receptor	839	gi|82524130|emb|CAJ19121.1|vitellogenin receptor [Blattella germanica]	CAJ19121	1.12931e-63	61.3718	228.409	277	170
Contig3108	vitellogenin	3046	gnl|BL_ORD_ID|73906Sg_CNS_NA4Plus20024|vitellogenin	73906	0	99.1507	848.732	471	467
Contig4158	vitamin k-dependent gamma-carboxylase	850	gnl|BL_ORD_ID|11039549449|vitamin k-dependent gamma-carboxylase	110395	0	99.53	1552.31	851	847
Singlet2559	vitamin k-dependent gamma-carboxylase	749	gnl|BL_ORD_ID|11039549449|vitamin k-dependent gamma-carboxylase	110395	0	99.7301	1362.1	741	739
Singlet4573	vitamin k-dependent gamma-carboxylase	850	gnl|BL_ORD_ID|11039549449|vitamin k-dependent gamma-carboxylase	110395	0	100	1554.15	841	841
Contig472	vitamin k epoxide reductase complex subunit 1-like protein 1-like	803	gi|156551457|ref|XP_001604736.1|PREDICTED: vitamin K epoxide reductase complex subunit 1-like [Nasonia vitripennis]	XP_001604736	3.50089e-44	73.125	158.303	160	117
Contig3205	visgun cg16707-pc	1430	gnl|BL_ORD_ID|10832649444|visgun cg16707-pc	108326	0	100	1969.65	1066	1066
Contig1741	viral iap-associated factor homolog	724	gnl|BL_ORD_ID|7652249443|viral iap-associated factor homolog	76522	2.39723e-124	99.1837	446.163	245	243
Contig1823	vesicular integral-membrane protein vip36-like	845	gi|307207161|gb|EFN84951.1|VIP36-like protein [Harpegnathos saltator]	EFN84951	2.19036e-94	93.3333	293.123	150	140
Singlet3196	vesicular glutamate transporter 2-like	327	gnl|BL_ORD_ID|10438249431|vesicular glutamate transporter 2-like	104382	2.31758e-101	96.7442	368.604	215	208
Singlet7117	vesicular glutamate transporter -like	775	gi|478255927|gb|ENN76129.1|hypothetical protein YQE_07349, partial [Dendroctonus ponderosae] gi|546676523|gb|ERL87517.1| hypothetical protein D910_04909 [Dendroctonus ponderosae]	ENN76129, ERL87517	1.8569e-56	65.0485	199.519	206	134
Contig143	vesicle-trafficking protein sec22b-b-like	763	gi|91080669|ref|XP_975087.1|PREDICTED: similar to snare protein sec22 [Tribolium castaneum] gi|270005842|gb|EFA02290.1| hypothetical protein TcasGA2_TC007954 [Tribolium castaneum]	XP_975087, EFA02290	1.21243e-110	89.2857	329.331	196	175
Contig1929	vesicle-fusing atpase 1-like isoform 2	1838	gnl|BL_ORD_ID|10935249423|vesicle-fusing atpase 1-like isoform 2	109352	0	100	2769.25	1499	1499
Contig2394	vesicle-associated membrane protein synaptobrevin-binding	2403	gi|91079178|ref|XP_966498.1|PREDICTED: similar to VAMP-associated protein, putative [Tribolium castaneum] gi|270003608|gb|EFA00056.1| hypothetical protein TcasGA2_TC002864 [Tribolium castaneum]	XP_966498, EFA00056	2.92938e-80	70.2381	268.855	252	177
Singlet4279	vesicle-associated membrane protein 726-like	868	gi|455509307|gb|AGG35508.1|vesicle-associated membrance protein [Malus domestica]	AGG35508	4.21341e-159	100	454.136	219	219
Contig390	vesicle-associated membrane protein 4 isoform 1	780	gi|529443118|ref|XP_005241281.1|PREDICTED: vesicle-associated membrane protein 4-like [Falco peregrinus] gi|541960340|ref|XP_005435909.1| PREDICTED: vesicle-associated membrane protein 4-like [Falco cherrug]	XP_005241281, XP_005435909	3.49697e-20	65.7343	93.5893	143	94
Singlet4320	vesicle-associated membrane protein 4 isoform 1	707	gi|529443118|ref|XP_005241281.1|PREDICTED: vesicle-associated membrane protein 4-like [Falco peregrinus] gi|541960340|ref|XP_005435909.1| PREDICTED: vesicle-associated membrane protein 4-like [Falco cherrug]	XP_005241281, XP_005435909	5.0916e-19	64.3357	90.1225	143	92
Singlet3554	vesicle-associated membrane protein 4	857	gi|307207484|gb|EFN85195.1|Vesicle-associated membrane protein 4 [Harpegnathos saltator]	EFN85195	4.56557e-15	52.907	79.337	172	91
Singlet6936	vesicle transport protein sft2b-like	800	gnl|BL_ORD_ID|10681149415|vesicle transport protein sft2b-like	106811	0	99.25	1454.43	800	794
Singlet6970	vesicle transport protein sec20-like	761	gi|506965672|gb|AGM32188.1|vesicle transport protein SEC20 [Coptotermes formosanus]	AGM32188	6.9474e-74	79.2553	236.113	188	149
Contig181	vesicle transport protein got1b-like	1109	gi|156547295|ref|XP_001606755.1|PREDICTED: vesicle transport protein GOT1B-like [Nasonia vitripennis]	XP_001606755	1.16496e-65	86.4286	216.083	140	121
Singlet6075	vesicle protein sorting-associated	790	gi|157124684|ref|XP_001654152.1|vesicle protein sorting-associated [Aedes aegypti] gi|108882781|gb|EAT47006.1| AAEL001859-PA [Aedes aegypti]	XP_001654152, EAT47006	4.16168e-122	89.4977	373.629	219	196
Singlet6117	vesicle docking protein p115	882	gnl|BL_ORD_ID|10149949412|vesicle docking protein p115	101499	0	99.8677	1391.65	756	755
Singlet2847	ves g 1 allergen	503	gnl|BL_ORD_ID|3703449405|ves g 1 allergen	37034	1.36016e-75	98.1481	283.658	162	159
Singlet2711	very-long-chain -3-hydroxyacyl-	729	gi|307179340|gb|EFN67704.1|Protein tyrosine phosphatase-like protein ptplad1 [Camponotus floridanus]	EFN67704	4.18378e-115	78.6885	345.895	244	192
Contig2900	very low-density lipoprotein receptor-like	1169	gnl|BL_ORD_ID|9519549388|very low-density lipoprotein receptor-like	95195	2.19456e-171	99.696	603.128	329	328
Singlet4599	venom serine carboxypeptidase-like	859	gi|383857644|ref|XP_003704314.1|PREDICTED: venom serine carboxypeptidase-like [Megachile rotundata]	XP_003704314	5.95089e-103	74.1176	320.087	255	189
Singlet5666	venom protease	589	gnl|BL_ORD_ID|10214549356|venom protease	102145	0	99.8302	1083.26	589	588
Singlet2165	venom dipeptidyl peptidase 4-like	412	gnl|BL_ORD_ID|10779549354|venom dipeptidyl peptidase 4-like	107795	0	100	752.707	407	407
Contig1491	venom carboxylesterase-6-like	1228	gi|440918777|gb|AGC24393.1|carboxylesterase [Locusta migratoria]	AGC24393	4.45987e-113	69.9367	353.214	316	221
Contig3379	venom carboxylesterase-6-like	815	gi|532219695|gb|AGT95755.1|carboxylesterase A4 [Locusta migratoria]	AGT95755	9.98047e-110	75.9843	338.961	254	193
Singlet3271	veli cg7662-pa	529	gnl|BL_ORD_ID|10605749305|veli cg7662-pa	106057	0	99.8092	963.225	524	523
Singlet3507	veli cg7662-pa	735	gnl|BL_ORD_ID|10290649304|veli cg7662-pa	102906	0	98.5095	1303.01	738	727
Singlet5980	vasa-like protein	761	gi|27463689|gb|AAO15914.1|AF510054_1vasa-like [Schistocerca gregaria]	AAO15914	4.54617e-177	99.2095	512.301	253	251
Singlet7863	vam6 vps39-like isoform 1	864	gnl|BL_ORD_ID|11055049281|vam6 vps39-like isoform 1	110550	0	100	1574.47	852	852
Singlet7995	vam6 vps39-like isoform 1	747	gnl|BL_ORD_ID|11055049281|vam6 vps39-like isoform 1	110550	0	99.1925	1343.63	743	737
Singlet7448	vam6 vps39-like	785	gi|332019961|gb|EGI60421.1|Vam6/Vps39-like protein [Acromyrmex echinatior]	EGI60421	1.54003e-95	70.7581	310.457	277	196
Singlet2520	valacyclovir hydrolase, putative	810	gnl|BL_ORD_ID|10843449273|valacyclovir hydrolase, putative	108434	0	100	1496.91	810	810
Contig4156	vacuole membrane	1092	gnl|BL_ORD_ID|11024949271|vacuole membrane	110249	0	99.7253	2004.74	1092	1089
Singlet2451	vacuole membrane	497	gnl|BL_ORD_ID|11024949271|vacuole membrane	110249	0	99.0676	769.327	429	425
Singlet4586	vacuole membrane	681	gnl|BL_ORD_ID|11024949271|vacuole membrane	110249	0	98.8253	1218.06	681	673
Contig734	vacuolar-sorting protein snf8	950	gnl|BL_ORD_ID|9368749270|vacuolar-sorting protein snf8	93687	0	99.789	1744.36	948	946
Contig223	vacuolar protein-sorting-associated protein 36	1748	gnl|BL_ORD_ID|10258849265|vacuolar protein-sorting-associated protein 36	102588	0	100	1576.31	853	853
Contig497	vacuolar protein-sorting-associated protein 25	862	gi|332018516|gb|EGI59106.1|Vacuolar protein-sorting-associated protein 25 [Acromyrmex echinatior]	EGI59106	1.08152e-63	73.4104	209.534	173	127
Contig69	vacuolar protein sorting-associated protein 8 homolog	1210	gnl|BL_ORD_ID|10560848632|vacuolar protein sorting-associated protein 8 homolog	105608	4.35129e-74	100	279.964	151	151
Contig709	vacuolar protein sorting-associated protein 8 homolog	1107	gnl|BL_ORD_ID|7694148806|vacuolar protein sorting-associated protein 8 homolog	76941	2.34077e-86	78.4861	320.591	502	394
Contig1512	vacuolar protein sorting-associated protein 8 homolog	770	gnl|BL_ORD_ID|8378348688|vacuolar protein sorting-associated protein 8 homolog	83783	4.98076e-12	79.6117	73.1396	103	82
Singlet738	vacuolar protein sorting-associated protein 8 homolog	593	gnl|BL_ORD_ID|8076348624|vacuolar protein sorting-associated protein 8 homolog	80763	2.24403e-24	84.4828	113.766	116	98
Singlet1743	vacuolar protein sorting-associated protein 8 homolog	378	gnl|BL_ORD_ID|6168648636|vacuolar protein sorting-associated protein 8 homolog	61686	5.59274e-128	92.0245	457.243	326	300
Singlet4115	vacuolar protein sorting-associated protein 8 homolog	610	gnl|BL_ORD_ID|9911249010|vacuolar protein sorting-associated protein 8 homolog	99112	2.86547e-53	79.2507	209.792	347	275
Singlet5734	vacuolar protein sorting-associated protein 8 homolog	632	gnl|BL_ORD_ID|3043049206|vacuolar protein sorting-associated protein 8 homolog	30430	6.43591e-50	95.2	198.712	125	119
Singlet6450	vacuolar protein sorting-associated protein 8 homolog	549	gnl|BL_ORD_ID|10560848632|vacuolar protein sorting-associated protein 8 homolog	105608	0	98.1785	953.992	549	539
Singlet6842	vacuolar protein sorting-associated protein 8 homolog	688	gnl|BL_ORD_ID|3508948670|vacuolar protein sorting-associated protein 8 homolog	35089	4.26081e-42	82.9897	172.859	194	161
Singlet6859	vacuolar protein sorting-associated protein 8 homolog	743	gnl|BL_ORD_ID|7112148648|vacuolar protein sorting-associated protein 8 homolog	71121	7.61282e-50	77.4725	198.712	364	282
Singlet8247	vacuolar protein sorting-associated protein 8 homolog	629	gnl|BL_ORD_ID|8408048877|vacuolar protein sorting-associated protein 8 homolog	84080	9.77472e-113	79.6265	407.383	589	469
Singlet6481	vacuolar protein sorting-associated protein 54	839	gnl|BL_ORD_ID|10861948579|vacuolar protein sorting-associated protein 54	108619	0	99.5232	1533.84	839	835
Contig1063	vacuolar protein sorting-associated protein 53 homolog	1295	gnl|BL_ORD_ID|10506648577|vacuolar protein sorting-associated protein 53 homolog	105066	0	99.7664	787.793	428	427
Contig194	vacuolar protein sorting-associated protein 52 homolog	785	gi|156537195|ref|XP_001604653.1|PREDICTED: vacuolar protein sorting-associated protein 52 homolog isoform 1 [Nasonia vitripennis]	XP_001604653	2.38359e-127	88.6555	387.882	238	211
Singlet6833	vacuolar protein sorting-associated protein 52 homolog	811	gi|572318396|ref|XP_006624771.1|PREDICTED: vacuolar protein sorting-associated protein 52 homolog [Apis dorsata]	XP_006624771	3.19831e-94	90.0524	302.753	191	172
Singlet1293	vacuolar protein sorting-associated protein 41 homolog	808	gi|307207005|gb|EFN84828.1|Vacuolar protein sorting-associated protein 41-like protein [Harpegnathos saltator]	EFN84828	1.40928e-112	83.0579	355.14	242	201
Contig1609	vacuolar protein sorting-associated protein 41 homolog	1002	gnl|BL_ORD_ID|10618148571|vacuolar protein sorting-associated protein 41 homolog	106181	0	99.9002	1845.92	1002	1001
Singlet5246	vacuolar protein sorting-associated protein 37b-like	797	gnl|BL_ORD_ID|10835448570|vacuolar protein sorting-associated protein 37b-like	108354	0	99.7642	778.56	424	423
Contig956	vacuolar protein sorting-associated protein 33b-like	886	gnl|BL_ORD_ID|10432548566|vacuolar protein sorting-associated protein 33b-like	104325	0	100	1637.25	886	886
Contig1009	vacuolar protein sorting-associated protein 33a-like	1207	gnl|BL_ORD_ID|9950348565|vacuolar protein sorting-associated protein 33a-like	99503	0	99.7502	2207.87	1201	1198
Contig870	vacuolar protein sorting-associated protein 29-like	1280	gnl|BL_ORD_ID|10117248560|vacuolar protein sorting-associated protein 29-like	101172	0	99.9218	2357.45	1279	1278
Contig699	vacuolar protein sorting-associated protein 28 homolog	800	gi|350535829|ref|NP_001233024.1|uncharacterized protein LOC100169088 [Acyrthosiphon pisum] gi|239792091|dbj|BAH72426.1| ACYPI009739 [Acyrthosiphon pisum]	NP_001233024, BAH72426	3.47133e-132	93.9252	384.8	214	201
Contig4481	vacuolar protein sorting-associated protein 26-like	1400	gi|242002412|ref|XP_002435849.1|H(beta)58 protein, putative [Ixodes scapularis] gi|215499185|gb|EEC08679.1| H(beta)58 protein, putative [Ixodes scapularis]	XP_002435849, EEC08679	0	95.1613	568.155	310	295
Contig3761	vacuolar protein sorting-associated protein 16 homolog	865	gnl|BL_ORD_ID|10735548556|vacuolar protein sorting-associated protein 16 homolog	107355	0	99.7688	1589.24	865	863
Contig2202	vacuolar protein sorting-associated protein 13d	985	gi|242007146|ref|XP_002424403.1|conserved hypothetical protein [Pediculus humanus corporis] gi|212507803|gb|EEB11665.1| conserved hypothetical protein [Pediculus humanus corporis]	XP_002424403, EEB11665	6.83233e-113	74.5223	373.244	314	234
Singlet6188	vacuolar protein sorting-associated protein 13c-like	520	gnl|BL_ORD_ID|10140648547|vacuolar protein sorting-associated protein 13c-like	101406	0	100	821.033	444	444
Singlet6502	vacuolar protein sorting-associated protein 13a	794	gi|512925317|ref|XP_004930809.1|PREDICTED: vacuolar protein sorting-associated protein 13A-like [Bombyx mori]	XP_004930809	8.968e-88	80.0926	297.745	216	173
Singlet8332	vacuolar protein sorting-associated protein 11 homolog	742	gi|345488049|ref|XP_003425822.1|PREDICTED: LOW QUALITY PROTEIN: vacuolar protein sorting-associated protein 11 homolog [Nasonia vitripennis]	XP_003425822	1.40791e-81	81.5385	274.633	195	159
Contig1653	vacuolar protein sorting-associated	1665	gnl|BL_ORD_ID|10772348525|vacuolar protein sorting-associated	107723	0	99.8788	3037.01	1650	1648
Singlet4439	vacuolar protein sorting 52	698	gi|148362155|gb|ABQ59678.1|vacuolar protein sorting 52 [Salmo salar] gi|260182162|gb|ACX35591.1| vacuolar protein sorting 52 [Salmo salar]	ABQ59678, ACX35591	5.01938e-08	62.5	62.003	64	40
Singlet4503	vacuolar protein sorting 52	829	gi|148362155|gb|ABQ59678.1|vacuolar protein sorting 52 [Salmo salar] gi|260182162|gb|ACX35591.1| vacuolar protein sorting 52 [Salmo salar]	ABQ59678, ACX35591	3.63678e-08	55.7522	63.1586	113	63
Singlet5127	vacuolar protein sorting 52	846	gnl|BL_ORD_ID|4956820106|vacuolar protein sorting 52	49568	8.49822e-65	90.8602	248.571	186	169
Singlet527	vacuolar protein sorting 13d	837	gi|189241098|ref|XP_971301.2|PREDICTED: similar to vacuolar protein sorting 13D [Tribolium castaneum]	XP_971301	6.14728e-76	75.6637	264.233	226	171
Contig3919	vacuolar h	2044	gi|498952728|ref|XP_004523388.1|PREDICTED: V-type proton ATPase subunit B-like [Ceratitis capitata]	XP_004523388	0	99.3878	996.112	490	487
Contig4455	vacuolar h	904	gi|189238960|ref|XP_001814187.1|PREDICTED: similar to AGAP005845-PA [Tribolium castaneum]	XP_001814187	2.24301e-175	96.2825	502.286	269	259
Singlet1367	vacuolar h	801	gi|383855338|ref|XP_003703171.1|PREDICTED: V-type proton ATPase 116 kDa subunit a isoform 1-like isoform 1 [Megachile rotundata]	XP_003703171	2.231e-138	92.2414	421.394	232	214
Singlet2970	vacuolar fusion protein mon1 homolog a-like	395	gnl|BL_ORD_ID|10741948513|vacuolar fusion protein mon1 homolog a-like	107419	0	99.7409	708.387	386	385
Contig1672	vacuolar fusion protein ccz1 homolog	751	gi|345481796|ref|XP_003424456.1|PREDICTED: vacuolar fusion protein CCZ1 homolog [Nasonia vitripennis]	XP_003424456	9.71463e-75	77.0408	245.358	196	151
Singlet2299	vacuolar atpase assembly integral membrane protein vma21-like	846	gnl|BL_ORD_ID|10593748509|vacuolar atpase assembly integral membrane protein vma21-like	105937	0	99.1647	1507.99	838	831
Contig829	vacuolar atp synthase subunit f	1043	gi|114052036|ref|NP_001040448.1|vacuolar ATP synthase subunit F [Bombyx mori] gi|95102930|gb|ABF51406.1| vacuolar ATP synthase subunit F [Bombyx mori]	NP_001040448, ABF51406	1.63734e-71	95.9016	229.95	122	117
Contig1160	vacuolar atp synthase subunit	1785	gnl|BL_ORD_ID|10216848506|vacuolar atp synthase subunit	102168	0	100	3286.31	1779	1779
Contig4289	vacuolar atp synthase catalytic subunit a	1734	gi|291866|gb|AAA35578.1|ATPase [Homo sapiens]	AAA35578	0	100	668.307	323	323
Singlet5798	vacuolar amino acid	853	gnl|BL_ORD_ID|10609448501|vacuolar amino acid	106094	0	99.7468	1448.89	790	788
Singlet2854	vAMP-7, putative	837	gnl|BL_ORD_ID|11042948500|vAMP-7, putative	110429	0	100	1546.77	837	837
Singlet2080	v-type proton atpase subunit h isoform 1	402	gnl|BL_ORD_ID|9668848497|v-type proton atpase subunit h isoform 1	96688	0	99.7512	737.934	402	401
Contig3477	v-type proton atpase subunit g-like	915	gi|90820012|gb|ABD98763.1|vacuolar ATPase G subunit-like protein [Graphocephala atropunctata]	ABD98763	2.33956e-44	93.0693	158.303	101	94
Contig1513	v-type proton atpase subunit d	1989	gnl|BL_ORD_ID|10298248494|v-type proton atpase subunit d	102982	0	99.9488	3602.09	1953	1952
Contig2039	v-type proton atpase subunit c-like	1579	gi|189238960|ref|XP_001814187.1|PREDICTED: similar to AGAP005845-PA [Tribolium castaneum]	XP_001814187	4.75381e-155	94.0711	459.914	253	238
Singlet1424	v-type proton atpase 21 kda proteolipid subunit-like	837	gi|380028453|ref|XP_003697916.1|PREDICTED: V-type proton ATPase 21 kDa proteolipid subunit-like [Apis florea]	XP_003697916	2.05695e-110	90.8213	329.717	207	188
Contig534	utp11-like u3 small nucleolar ribonucleo	688	gnl|BL_ORD_ID|9046048481|utp11-like u3 small nucleolar ribonucleo	90460	0	99.6894	1177.44	644	642
Singlet5908	uridine-cytidine kinase-like 1-like isoform 1	861	gi|340720301|ref|XP_003398579.1|PREDICTED: uridine-cytidine kinase-like 1-like isoform 1 [Bombus terrestris] gi|340720303|ref|XP_003398580.1| PREDICTED: uridine-cytidine kinase-like 1-like isoform 2 [Bombus terrestris]	XP_003398579, XP_003398580	9.47732e-152	88.1944	447.973	288	254
Singlet2218	uridine phosphorylase, putative	870	gnl|BL_ORD_ID|9832048470|uridine phosphorylase, putative	98320	0	98.8263	1528.3	852	842
Singlet2477	uridine diphosphate glucose pyrophosphatase-like	782	gi|321466727|gb|EFX77721.1|hypothetical protein DAPPUDRAFT_213302 [Daphnia pulex]	EFX77721	1.18672e-46	73.9437	165.622	142	105
Singlet7094	uridine cytidine kinase i	608	gnl|BL_ORD_ID|10520348467|uridine cytidine kinase i	105203	0	99.6604	1077.72	589	587
Contig1538	uracil-dna degrading isoform b	886	gi|307182749|gb|EFN69873.1|hypothetical protein EAG_11491 [Camponotus floridanus]	EFN69873	2.30744e-64	74.0385	220.32	208	154
Singlet451	uracil phosphoribosyltransferase homolog	738	gnl|BL_ORD_ID|10794148463|uracil phosphoribosyltransferase homolog	107941	0	100	1363.95	738	738
Singlet1232	uracil phosphoribosyltransferase homolog	482	gnl|BL_ORD_ID|10794148463|uracil phosphoribosyltransferase homolog	107941	0	99.3776	874.586	482	479
Singlet8339	uracil phosphoribosyltransferase homolog	538	gnl|BL_ORD_ID|10794148463|uracil phosphoribosyltransferase homolog	107941	4.82289e-135	98.1481	481.249	270	265
Contig3236	upf0760 protein c2orf29-like	1350	gi|383853704|ref|XP_003702362.1|PREDICTED: UPF0760 protein C2orf29-like [Megachile rotundata]	XP_003702362	1.10441e-160	73.5	473.781	400	294
Contig2165	upf0694 transmembrane protein c14orf109 homolog	1520	gnl|BL_ORD_ID|107785Sg_CNS_NA4Plus36923|upf0694 transmembrane protein c14orf109 homolog	107785	0	99.9337	2780.33	1508	1507
Singlet6328	upf0667 protein c1orf55 homolog	604	gnl|BL_ORD_ID|9294148432|upf0667 protein c1orf55 homolog	92941	0	100	1116.5	604	604
Singlet5301	upf0636 protein c4orf41 homolog	764	gnl|BL_ORD_ID|10926648429|upf0636 protein c4orf41 homolog	109266	0	99.8342	1109.11	603	602
Contig987	upf0598 protein c8orf82 homolog	832	gi|91084091|ref|XP_968609.1|PREDICTED: similar to AGAP011455-PA [Tribolium castaneum] gi|270006680|gb|EFA03128.1| hypothetical protein TcasGA2_TC013039 [Tribolium castaneum]	XP_968609, EFA03128	1.90585e-91	81.1828	281.567	186	151
Contig4707	upf0586 protein c9orf41 homolog	1136	gnl|BL_ORD_ID|10065448420|upf0586 protein c9orf41 homolog	100654	0	100	830.266	449	449
Contig776	upf0585 protein cg18661-like	867	gnl|BL_ORD_ID|10279748419|upf0585 protein cg18661-like	102797	0	99.2526	1218.06	669	664
Singlet2107	upf0577 protein kiaa1324-like homolog	660	gnl|BL_ORD_ID|108615Sg_CNS_NA4Plus37170|upf0577 protein kiaa1324-like homolog	108615	0	100	1197.75	648	648
Singlet4921	upf0568 protein c14orf166 homolog	840	gnl|BL_ORD_ID|9474648418|upf0568 protein c14orf166 homolog	94746	0	100	1247.61	675	675
Contig2105	upf0563 protein c17orf95 homolog	1318	gnl|BL_ORD_ID|10674348417|upf0563 protein c17orf95 homolog	106743	0	99.9241	2427.62	1318	1317
Singlet2168	upf0563 protein c17orf95 homolog	672	gnl|BL_ORD_ID|10674348417|upf0563 protein c17orf95 homolog	106743	0	100	1134.96	614	614
Singlet2422	upf0551 protein c8orf38 mitochondrial-like	613	gnl|BL_ORD_ID|9999648413|upf0551 protein c8orf38 mitochondrial-like	99996	0	99.8358	1122.04	609	608
Contig373	upf0547 protein c16orf87 homolog	862	gnl|BL_ORD_ID|9695948412|upf0547 protein c16orf87 homolog	96959	0	100	1328.86	719	719
Singlet2539	upf0536 protein c12orf66-like protein	842	gi|328791188|ref|XP_624797.2|PREDICTED: UPF0536 protein C12orf66 homolog isoform X4 [Apis mellifera] gi|571531613|ref|XP_006570236.1| PREDICTED: UPF0536 protein C12orf66 homolog isoform X1 [Apis mellifera]	XP_624797, XP_006570236	5.39733e-98	75.3846	305.834	260	196
Singlet809	upf0534 protein c4orf43 homolog	572	gi|270002985|gb|EEZ99432.1|hypothetical protein TcasGA2_TC030572 [Tribolium castaneum]	EEZ99432	2.04158e-47	71.6981	164.466	159	114
Contig507	upf0533 protein c5orf44 homolog	1496	gi|350398663|ref|XP_003485265.1|PREDICTED: UPF0533 protein C5orf44 homolog [Bombus impatiens]	XP_003485265	0	79.0524	536.184	401	317
Contig1152	upf0532 protein cg3570-like	1695	gi|91078316|ref|XP_972782.1|PREDICTED: similar to CG3570 CG3570-PA [Tribolium castaneum] gi|270003957|gb|EFA00405.1| hypothetical protein TcasGA2_TC003256 [Tribolium castaneum]	XP_972782, EFA00405	8.83176e-79	61.9377	261.922	289	179
Contig2115	upf0518 protein cg3558	764	gi|307202176|gb|EFN81663.1|UPF0518 protein CG3558 [Harpegnathos saltator]	EFN81663	1.33579e-34	71.6814	142.124	113	81
Singlet3685	upf0510 protein inm02-like	719	gi|242011755|ref|XP_002426612.1|predicted protein [Pediculus humanus corporis] gi|212510761|gb|EEB13874.1| predicted protein [Pediculus humanus corporis]	XP_002426612, EEB13874	1.18464e-68	71.0407	223.016	221	157
Singlet4610	upf0493 protein aael009648-like	836	gnl|BL_ORD_ID|9959748405|upf0493 protein aael009648-like	99597	0	100	1441.51	780	780
Singlet1612	upf0472 protein c16orf72 homolog	864	gi|340725143|ref|XP_003400933.1|PREDICTED: UPF0472 protein C16orf72 homolog [Bombus terrestris]	XP_003400933	4.60011e-73	70.1299	235.728	231	162
Contig3320	upf0468 protein c16orf80 homolog	851	gnl|BL_ORD_ID|9456248400|upf0468 protein c16orf80 homolog	94562	0	100	942.912	510	510
Singlet5002	upf0454 protein c12orf49 homolog	889	gi|242012077|ref|XP_002426767.1|conserved hypothetical protein [Pediculus humanus corporis] gi|212510949|gb|EEB14029.1| conserved hypothetical protein [Pediculus humanus corporis]	XP_002426767, EEB14029	3.15354e-87	69.7479	271.166	238	166
Contig3638	upf0369 protein c6orf57 homolog	1637	gi|568251209|gb|ETN60782.1|UPF0369 protein C6orf57 [Anopheles darlingi]	ETN60782	4.04081e-34	69.4915	134.42	118	82
Contig4529	upf0364 protein c6orf211 homolog	1232	gi|340709942|ref|XP_003393558.1|PREDICTED: UPF0364 protein C6orf211 homolog [Bombus terrestris]	XP_003393558	3.4801e-52	61.0169	191.815	236	144
Contig3625	upf0361 protein c3orf37 homolog	909	gi|193599118|ref|XP_001947778.1|PREDICTED: UPF0361 protein C3orf37 homolog [Acyrthosiphon pisum]	XP_001947778	8.42293e-91	65.8088	284.263	272	179
Contig3525	upf0160 protein mitochondrial-like	865	gnl|BL_ORD_ID|10552748373|upf0160 protein mitochondrial-like	105527	0	100	1581.85	856	856
Singlet3857	upf0160 protein mitochondrial-like	398	gnl|BL_ORD_ID|10552748373|upf0160 protein mitochondrial-like	105527	1.30665e-109	99.5392	396.303	217	216
Contig2384	upf0061 protein azo1574-like	1234	gnl|BL_ORD_ID|107044Sg_CNS_NA4Plus1857|upf0061 protein azo1574-like	107044	0	97.1761	1009.39	602	585
Contig4320	upf0061 protein azo1574-like	805	gnl|BL_ORD_ID|106897Sg_CNS_NA4Plus2169|upf0061 protein azo1574-like	106897	0	99.2547	1463.67	805	799
Singlet7775	upf0061 protein azo1574-like	904	gnl|BL_ORD_ID|107044Sg_CNS_NA4Plus1857|upf0061 protein azo1574-like	107044	0	95.4657	1286.39	816	779
Contig2383	upf0047 protein yjbq-like	1620	gi|242022055|ref|XP_002431457.1|conserved hypothetical protein [Pediculus humanus corporis] gi|212516745|gb|EEB18719.1| conserved hypothetical protein [Pediculus humanus corporis]	XP_002431457, EEB18719	9.21022e-112	98.2558	341.273	172	169
Contig157	unnamed protein product	974	gnl|BL_ORD_ID|10770748242|unnamed protein product	107707	0	99.7093	1260.54	688	686
Contig1774	unnamed protein product	989	gnl|BL_ORD_ID|11069248203|unnamed protein product	110692	0	99.5931	1799.76	983	979
Contig2164	unnamed protein product	670	gnl|BL_ORD_ID|11057948256|unnamed protein product	110579	0	100	1238.38	670	670
Contig2780	unnamed protein product	1264	gnl|BL_ORD_ID|10292848240|unnamed protein product	102928	0	100	1736.97	940	940
Contig3431	unnamed protein product	1472	gnl|BL_ORD_ID|1610148122|unnamed protein product	16101	7.17237e-43	95.5357	176.552	112	107
Contig3792	unnamed protein product	850	gnl|BL_ORD_ID|7080648180|unnamed protein product	70806	2.82143e-124	99.1903	446.163	247	245
Contig3847	unnamed protein product	1457	gnl|BL_ORD_ID|9971048137|unnamed protein product	99710	0	99.5662	2518.1	1383	1377
Contig3915	unnamed protein product	864	gnl|BL_ORD_ID|9500248258|unnamed protein product	95002	0	100	673.301	364	364
Contig4682	unnamed protein product	1466	gnl|BL_ORD_ID|9500248258|unnamed protein product	95002	0	99.256	1223.6	672	667
Contig4708	unnamed protein product	888	gnl|BL_ORD_ID|10770748242|unnamed protein product	107707	0	99.8217	1031.55	561	560
Singlet274	unnamed protein product	726	gnl|BL_ORD_ID|10111248208|unnamed protein product	101112	0	100	987.231	534	534
Singlet897	unnamed protein product	343	gnl|BL_ORD_ID|11057948256|unnamed protein product	110579	2.18396e-176	99.1254	617.901	343	340
Singlet2148	unnamed protein product	742	gnl|BL_ORD_ID|10770748242|unnamed protein product	107707	0	99.1643	1293.78	718	712
Singlet3767	unnamed protein product	806	gnl|BL_ORD_ID|10292848240|unnamed protein product	102928	0	100	1489.52	806	806
Singlet5478	unnamed protein product	874	gnl|BL_ORD_ID|10111248208|unnamed protein product	101112	0	98.8796	645.601	357	353
Singlet5948	unnamed protein product	607	gnl|BL_ORD_ID|9901948255|unnamed protein product	99019	0	99.6683	1101.72	603	601
Singlet6296	unnamed protein product	702	gnl|BL_ORD_ID|10770748242|unnamed protein product	107707	0	99.1453	1271.62	702	696
Singlet7548	unnamed protein product	836	gnl|BL_ORD_ID|1201448232|unnamed protein product	12014	1.11708e-43	98.0392	178.399	102	100
Singlet8014	unnamed protein product	705	gnl|BL_ORD_ID|10111248208|unnamed protein product	101112	1.30768e-171	100	603.128	326	326
Singlet8039	unnamed protein product	839	gnl|BL_ORD_ID|11069248203|unnamed protein product	110692	0	99.5181	1517.22	830	826
Contig221	unkown protein	794	gi|389610377|dbj|BAM18800.1|unknown unsecreted protein [Papilio xuthus]	BAM18800	2.57615e-13	66.1972	73.559	71	47
Singlet4747	unknown	721	gi|288563819|gb|ADC53707.1|unknown [Blattella germanica]	ADC53707	7.53007e-20	51.5556	97.8265	225	116
Singlet7757	unknown	709	gi|288563817|gb|ADC53706.1|unknown [Blattella germanica]	ADC53706	8.28838e-31	58	127.872	200	116
Contig434	unknown	642	gnl|BL_ORD_ID|5443639426|unknown	54436	4.39e-151	99.322	534.802	295	293
Contig1576	unknown	650	gnl|BL_ORD_ID|10530548093|unknown	105305	1.90883e-25	95.7746	117.459	71	68
Singlet1926	unknown	604	gnl|BL_ORD_ID|4927413377|unknown	49274	2.16162e-64	86.6953	246.725	233	202
Singlet5026	unknown	664	gnl|BL_ORD_ID|5217248092|unknown	52172	6.8233e-45	94.8276	182.092	116	110
Singlet7235	unknown	740	gnl|BL_ORD_ID|7818183102|unknown	78181	0	99.3139	1061.1	583	579
Singlet1719	uncharacterized transposon-derived protein	712	gi|307200315|gb|EFN80576.1|Putative uncharacterized transposon-derived protein F52C9.6 [Harpegnathos saltator]	EFN80576	1.33005e-14	62.3656	78.1814	93	58
Singlet5290	uncharacterized transposon-derived protein	880	gi|307200315|gb|EFN80576.1|Putative uncharacterized transposon-derived protein F52C9.6 [Harpegnathos saltator]	EFN80576	2.73573e-23	66.0194	77.7962	103	68
Singlet7257	uncharacterized protein LOC100578262	507	gnl|BL_ORD_ID|10782948022|uncharacterized protein LOC100578262	107829	0	99.004	900.439	502	497
Contig1089	uncharacterized protein LOC100322888	843	gi|282165752|ref|NP_001164117.1|uncharacterized protein LOC100322888 [Tribolium castaneum] gi|270013327|gb|EFA09775.1| hypothetical protein TcasGA2_TC011917 [Tribolium castaneum]	NP_001164117, EFA09775	1.05481e-53	74.5223	189.119	157	117
Contig4534	uncharacterized protein LOC100302406	342	gnl|BL_ORD_ID|10676148004|uncharacterized protein LOC100302406	106761	1.31957e-168	100	592.048	320	320
Singlet2938	uncharacterized protein LOC100302406	803	gnl|BL_ORD_ID|10676148004|uncharacterized protein LOC100302406	106761	0	99.6207	1443.35	791	788
Singlet3122	uncharacterized protein LOC100163446	757	gnl|BL_ORD_ID|9702147962|uncharacterized protein LOC100163446	97021	0	100	739.78	400	400
Singlet885	uncharacterized protein LOC100162992	865	gnl|BL_ORD_ID|5086547959|uncharacterized protein LOC100162992	50865	6.4424e-96	97.5845	351.984	207	202
Singlet7904	uncharacterized protein LOC100162417	798	gnl|BL_ORD_ID|9251747957|uncharacterized protein LOC100162417	92517	0	99.8715	1432.27	778	777
Contig3615	uncharacterized protein LOC100123423 precursor	905	gnl|BL_ORD_ID|7730847935|uncharacterized protein LOC100123423 precursor	77308	1.0302e-158	99.3506	560.655	308	306
Contig1216	uncharacterized peptidase c1-like protein	2422	gi|307175943|gb|EFN65753.1|Uncharacterized peptidase C1-like protein F26E4.3 [Camponotus floridanus]	EFN65753	1.36189e-87	76.7857	295.819	224	172
Singlet2690	uncharacterized oxidoreductase dhs-27-like	903	gi|270001142|gb|EEZ97589.1|hypothetical protein TcasGA2_TC011452 [Tribolium castaneum]	EEZ97589	2.42389e-79	71.7131	258.07	251	180
Singlet5114	uncharacterized mfs-type transporter c19orf28 homolog	784	gnl|BL_ORD_ID|10960447896|uncharacterized mfs-type transporter c19orf28 homolog	109604	2.92713e-39	97.8947	163.625	95	93
Singlet7876	uncharacterized methyltransferase wbscr22-like	791	gi|189238660|ref|XP_972432.2|PREDICTED: similar to CG10903 CG10903-PA [Tribolium castaneum] gi|270008360|gb|EFA04808.1| hypothetical protein TcasGA2_TC014857 [Tribolium castaneum]	XP_972432, EFA04808	2.47036e-138	91.7749	402.519	231	212
Contig4537	uncharacterized family 31 glucosidase kiaa1161-like	2747	gnl|BL_ORD_ID|10897547886|uncharacterized family 31 glucosidase kiaa1161-like	108975	0	98.9907	2130.31	1189	1177
Contig309	uncharacterized conserved protein	886	gi|307194476|gb|EFN76768.1|Uncharacterized protein C9orf85-like protein [Harpegnathos saltator]	EFN76768	2.68263e-58	67.1958	196.823	189	127
Singlet8185	uncharacterized conserved protein	393	gi|307194476|gb|EFN76768.1|Uncharacterized protein C9orf85-like protein [Harpegnathos saltator]	EFN76768	4.04689e-17	69.2308	64.6994	52	36
Contig138	uncharacterized aminotransferase sso0104-like	796	gnl|BL_ORD_ID|10322347862|uncharacterized aminotransferase sso0104-like	103223	0	99.2462	1445.2	796	790
Singlet7650	uncharacterized aarf domain-containing protein kinase 2-like	339	gnl|BL_ORD_ID|10325147857|uncharacterized aarf domain-containing protein kinase 2-like	103251	7.79315e-176	99.41	616.055	339	337
Contig2427	unc93a protein	857	gi|357609373|gb|EHJ66415.1|putative UNC93A protein [Danaus plexippus]	EHJ66415	1.90258e-50	75.3165	183.726	158	119
Singlet547	unc-112-related protein	778	gi|321463775|gb|EFX74788.1|hypothetical protein DAPPUDRAFT_199712 [Daphnia pulex]	EFX74788	8.37312e-79	96.2406	262.307	133	128
Contig462	ufm1-specific protease 1-like	927	gnl|BL_ORD_ID|9378547820|ufm1-specific protease 1-like	93785	0	99.2441	1685.26	926	919
Contig3263	udp-n-acetylglucosamine--peptide n-acetylglucosaminyltransferase 110 kda subunit-like	2174	gi|380019749|ref|XP_003693765.1|PREDICTED: UDP-N-acetylglucosamine--peptide N-acetylglucosaminyltransferase 110 kDa subunit-like isoform 2 [Apis florea]	XP_003693765	0	92.9368	1002.66	538	500
Contig1471	udp-glucuronosyltransferase 2a3	580	gi|506968675|gb|AGM32681.1|ecdysteroid UDP-glucosyltransferase protein, partial [Coptotermes formosanus]	AGM32681	6.6976e-45	59.375	160.614	192	114
Contig1450	udp-glucuronosyltransferase 1-8-like	695	gi|443419062|gb|AGC84403.1|glucosyl glucuronosyl transferases [Locusta migratoria]	AGC84403	1.06173e-30	62.1951	127.487	164	102
Contig3409	udp-glucuronosyltransferase 1-8-like	871	gi|443419062|gb|AGC84403.1|glucosyl glucuronosyl transferases [Locusta migratoria]	AGC84403	3.93313e-74	65.3386	247.284	251	164
Contig4695	udp-glucuronosyltransferase 1-8-like	774	gi|443419062|gb|AGC84403.1|glucosyl glucuronosyl transferases [Locusta migratoria]	AGC84403	3.515e-45	61.3208	169.088	212	130
Contig1643	udp-glucuronosyltransferase 1-10-like	549	gnl|BL_ORD_ID|10055047714|udp-glucuronosyltransferase 1-10-like	100550	1.47011e-85	85.6667	316.897	300	257
Singlet6053	udp-glucuronosyltransferase 1-10-like	795	gnl|BL_ORD_ID|9763447712|udp-glucuronosyltransferase 1-10-like	97634	8.25662e-40	71.1888	165.472	715	509
Singlet1344	udp-glucuronosyltransferase 1-1	853	gi|189236198|ref|XP_001811749.1|PREDICTED: similar to AGAP007920-PA [Tribolium castaneum]	XP_001811749	2.29859e-46	57.7236	173.326	246	142
Contig1456	udp-glucose:glycoprotein glucosyltransferase	740	gi|322781321|gb|EFZ10193.1|hypothetical protein SINV_08707 [Solenopsis invicta]	EFZ10193	5.05555e-46	62.0408	175.637	245	152
Singlet3055	udp-glucose:glycoprotein glucosyltransferase	765	gi|189237348|ref|XP_969332.2|PREDICTED: similar to UDP-glucose glycoprotein:glucosyltransferase [Tribolium castaneum]	XP_969332	1.9154e-159	94.4223	491.886	251	237
Contig3302	udp-glucose 6-dehydrogenase-like	2057	gnl|BL_ORD_ID|10952047705|udp-glucose 6-dehydrogenase-like	109520	0	99.9028	3792.29	2057	2055
Contig3459	udp- c:polypeptide n-	1176	gnl|BL_ORD_ID|10510047692|udp- c:polypeptide n-	105100	0	99.8789	1519.07	826	825
Contig3060	ubx domain-containing protein 6-like	1231	gi|351630326|gb|AEQ55313.1|UBX domain-containing protein [Locusta migratoria manilensis]	AEQ55313	1.64896e-159	90.1899	469.159	316	285
Contig2169	ubx domain-containing protein 1-like	835	gnl|BL_ORD_ID|9937747683|ubx domain-containing protein 1-like	99377	0	100	1526.45	826	826
Contig3616	ubx domain-containing protein 1	844	gi|351630326|gb|AEQ55313.1|UBX domain-containing protein [Locusta migratoria manilensis]	AEQ55313	1.77449e-30	94.5055	127.872	91	86
Contig3483	ubiquitin-specific protease, putative	790	gnl|BL_ORD_ID|10268847679|ubiquitin-specific protease, putative	102688	0	99.4937	1445.2	790	786
Singlet7647	ubiquitin-specific protease, putative	688	gnl|BL_ORD_ID|10268847679|ubiquitin-specific protease, putative	102688	0	99.8538	1258.69	684	683
Singlet925	ubiquitin-protein ligase e3 component n-recognin-	819	gnl|BL_ORD_ID|10028347666|ubiquitin-protein ligase e3 component n-recognin-	100283	0	99.7516	1476.59	805	803
Contig3329	ubiquitin-protein ligase	754	gnl|BL_ORD_ID|10949747657|ubiquitin-protein ligase	109497	0	99.2042	1362.1	754	748
Singlet351	ubiquitin-protein ligase	686	gnl|BL_ORD_ID|9923047660|ubiquitin-protein ligase	99230	0	99.5575	1236.53	678	675
Singlet3179	ubiquitin-protein ligase	789	gnl|BL_ORD_ID|10119147652|ubiquitin-protein ligase	101191	0	99.8729	1447.05	787	786
Singlet4515	ubiquitin-protein ligase	762	gnl|BL_ORD_ID|9923047660|ubiquitin-protein ligase	99230	0	99.8162	1000.16	544	543
Contig435	ubiquitin-protein e3	730	gnl|BL_ORD_ID|10927147644|ubiquitin-protein e3	109271	0	100	1310.39	709	709
Singlet8232	ubiquitin-protein e3	604	gnl|BL_ORD_ID|10927147644|ubiquitin-protein e3	109271	0	98.2847	1035.24	583	573
Contig350	ubiquitin-like-conjugating enzyme atg3-like	1425	gi|156548264|ref|XP_001601099.1|PREDICTED: ubiquitin-like-conjugating enzyme ATG3 [Nasonia vitripennis]	XP_001601099	1.08488e-135	78.9116	405.986	294	232
Contig105	ubiquitin-like protein smt3	953	gnl|BL_ORD_ID|1852947642|ubiquitin-like protein smt3	18529	5.94796e-42	98.9583	172.859	96	95
Singlet3499	ubiquitin-like protein fubi-like	446	gnl|BL_ORD_ID|4632047636|ubiquitin-like protein fubi-like	46320	3.40224e-61	100	235.645	127	127
Singlet1054	ubiquitin-like protein 7-like	683	gi|501295632|dbj|BAN20903.1|unkown protein [Riptortus pedestris]	BAN20903	3.91084e-57	72.6257	192.971	179	130
Contig3273	ubiquitin-like protein 3-like	1000	gi|66510978|ref|XP_623365.1|PREDICTED: ubiquitin-like protein 3-like isoformX2 [Apis mellifera] gi|340715072|ref|XP_003396044.1| PREDICTED: ubiquitin-like protein 3-like [Bombus terrestris] gi|345490257|ref|XP_001605117.2| PREDICTED: ubiquitin-like protein 3-like [Nasonia vitripennis] gi|350414370|ref|XP_003490296.1| PREDICTED: ubiquitin-like protein 3-like [Bombus impatiens] gi|380020042|ref|XP_…	XP_623365, XP_003396044, XP_001605117, XP_003490296, XP_003693907, XP_006613845	9.71475e-79	98.3607	247.669	122	120
Contig1861	ubiquitin-like modifier-activating enzyme 1-like	1131	gi|124487950|gb|ABN12058.1|ubiquitin activating enzyme 1-like protein [Maconellicoccus hirsutus]	ABN12058	2.18948e-144	83.7545	422.935	277	232
Contig3360	ubiquitin-like modifier-activating enzyme 1-like	890	gi|501296896|dbj|BAN21049.1|ubiquitin-activating enzyme E1 [Riptortus pedestris]	BAN21049	2.90617e-105	82.9876	341.273	241	200
Contig3990	ubiquitin-conjugating enzyme m	908	gi|242023913|ref|XP_002432375.1|NEDD8-conjugating enzyme Ubc12, putative [Pediculus humanus corporis] gi|212517798|gb|EEB19637.1| NEDD8-conjugating enzyme Ubc12, putative [Pediculus humanus corporis]	XP_002432375, EEB19637	6.04178e-120	97.2527	353.984	182	177
Contig1462	ubiquitin-conjugating enzyme e2i	749	gnl|BL_ORD_ID|5439747571|ubiquitin-conjugating enzyme e2i	54397	2.14949e-45	99.0196	183.939	102	101
Singlet7910	ubiquitin-conjugating enzyme e2i	789	gnl|BL_ORD_ID|5439747571|ubiquitin-conjugating enzyme e2i	54397	1.36118e-42	98	174.705	100	98
Contig1074	ubiquitin-conjugating enzyme e2-32 kda	1491	gnl|BL_ORD_ID|1194847570|ubiquitin-conjugating enzyme e2-32 kda	11948	1.56186e-44	99.0099	182.092	101	100
Contig3091	ubiquitin-conjugating enzyme e2-24	888	gnl|BL_ORD_ID|7450847569|ubiquitin-conjugating enzyme e2-24	74508	6.29921e-131	100	468.323	253	253
Contig719	ubiquitin-conjugating enzyme e2-17 kda-like	836	gi|350419748|ref|XP_003492288.1|PREDICTED: ubiquitin-conjugating enzyme E2-17 kDa-like [Bombus impatiens]	XP_003492288	3.38072e-106	97.5	317.005	160	156
Contig2152	ubiquitin-conjugating enzyme e2-17	762	gnl|BL_ORD_ID|10821747566|ubiquitin-conjugating enzyme e2-17	108217	0	98.7593	721.314	403	398
Singlet7915	ubiquitin-conjugating enzyme e2-17	483	gnl|BL_ORD_ID|10821747566|ubiquitin-conjugating enzyme e2-17	108217	0	98.7578	867.199	483	477
Singlet3639	ubiquitin-conjugating enzyme e2 s-like	868	gnl|BL_ORD_ID|10129747564|ubiquitin-conjugating enzyme e2 s-like	101297	0	99.7696	1592.93	868	866
Contig517	ubiquitin-conjugating enzyme e2 q2-like	1182	gi|307181824|gb|EFN69267.1|Ubiquitin-conjugating enzyme E2 Q1 [Camponotus floridanus]	EFN69267	0	88.4932	575.474	365	323
Contig2913	ubiquitin-conjugating enzyme e2 o	929	gi|383854120|ref|XP_003702570.1|PREDICTED: ubiquitin-conjugating enzyme E2 O-like [Megachile rotundata]	XP_003702570	2.49866e-10	77.193	70.4774	57	44
Singlet4924	ubiquitin-conjugating enzyme e2 h-like isoform 1	724	gnl|BL_ORD_ID|10103347562|ubiquitin-conjugating enzyme e2 h-like isoform 1	101033	0	99.1736	658.528	363	360
Contig4015	ubiquitin-conjugating enzyme e2 d3 isoform x1	1677	gi|24646906|ref|NP_731941.1|effete, isoform A [Drosophila melanogaster] gi|187117170|ref|NP_001119686.1| effete [Acyrthosiphon pisum] gi|442619106|ref|NP_001262578.1| effete, isoform B [Drosophila melanogaster] gi|442619108|ref|NP_001262579.1| effete, isoform C [Drosophila melanogaster] gi|58381090|ref|XP_310998.2| AGAP000145-PA [Anopheles gambiae str. PEST] gi|91077526|ref|XP_970430.1| PREDICTED…	NP_731941, NP_001119686, NP_001262578, NP_001262579, XP_310998, XP_970430, XP_001605481, XP_001663154, XP_001954149, XP_001979961, XP_001995948, XP_002001144, XP_002012910, XP_002031164, XP_002054107, XP_002069759, XP_002097834, XP_002103415, XP_002137205, XP_004521259, XP_004521260, XP_004521261, XP_005187176, P25867, CAA44453, AAF55093, AAL25343, AAT01083, EAA06420, ABD72686, ABF18325, EAT45631…	8.85665e-99	100	307.76	147	147
Contig4026	ubiquitin-conjugating enzyme e2 c	840	gi|48095539|ref|XP_394467.1|PREDICTED: ubiquitin-conjugating enzyme E2 C [Apis mellifera] gi|380011817|ref|XP_003689990.1| PREDICTED: ubiquitin-conjugating enzyme E2 C-like [Apis florea] gi|572267598|ref|XP_006611868.1| PREDICTED: ubiquitin-conjugating enzyme E2 C-like [Apis dorsata]	XP_394467, XP_003689990, XP_006611868	1.22927e-89	80.226	275.789	177	142
Singlet625	ubiquitin-conjugating bir-domain enzyme	753	gi|260795331|ref|XP_002592659.1|hypothetical protein BRAFLDRAFT_85147 [Branchiostoma floridae] gi|229277881|gb|EEN48670.1| hypothetical protein BRAFLDRAFT_85147 [Branchiostoma floridae]	XP_002592659, EEN48670	6.61827e-38	67.2414	151.754	174	117
Singlet5601	ubiquitin-conjugating bir-domain enzyme	805	gi|443732465|gb|ELU17166.1|hypothetical protein CAPTEDRAFT_195632 [Capitella teleta]	ELU17166	4.29979e-90	68.75	298.901	272	187
Contig3631	ubiquitin-associated domain-containing protein 2	1203	gi|241842775|ref|XP_002415427.1|ubiquitin-associated domain-containing protein, putative [Ixodes scapularis] gi|215509639|gb|EEC19092.1| ubiquitin-associated domain-containing protein, putative [Ixodes scapularis]	XP_002415427, EEC19092	4.29897e-109	66.7575	336.65	367	245
Contig1138	ubiquitin-associated domain-containing protein 1	858	gi|242008265|ref|XP_002424927.1|ubx domain-containing protein, putative [Pediculus humanus corporis] gi|212508541|gb|EEB12189.1| ubx domain-containing protein, putative [Pediculus humanus corporis]	XP_002424927, EEB12189	2.22989e-41	62.2318	157.918	233	145
Singlet7121	ubiquitin-activating enzyme e1	683	gnl|BL_ORD_ID|1221147550|ubiquitin-activating enzyme e1	12211	4.19887e-47	93.75	189.479	128	120
Contig703	ubiquitin-60s ribosomal protein l40-like isoform 2	606	gnl|BL_ORD_ID|2660047544|ubiquitin-60s ribosomal protein l40-like isoform 2	26600	1.01634e-57	99.1935	224.565	124	123
Contig3542	ubiquitin-60s ribosomal protein l40-like isoform 1	967	gnl|BL_ORD_ID|8071047514|ubiquitin-60s ribosomal protein l40-like isoform 1	80710	9.68347e-70	99.3151	265.191	146	145
Singlet7951	ubiquitin-40s ribosomal protein s27a-like isoform 2	619	gnl|BL_ORD_ID|5507547508|ubiquitin-40s ribosomal protein s27a-like isoform 2	55075	1.95247e-154	99.3355	545.882	301	299
Singlet6332	ubiquitin, partial	897	gnl|BL_ORD_ID|1679347473|ubiquitin, partial	16793	1.56488e-37	85.4305	158.086	151	129
Contig1358	ubiquitin thioesterase trabid-like	1200	gi|91090986|ref|XP_974863.1|PREDICTED: similar to CG9448 CG9448-PA [Tribolium castaneum] gi|270013188|gb|EFA09636.1| hypothetical protein TcasGA2_TC011759 [Tribolium castaneum]	XP_974863, EFA09636	2.20239e-71	83.9286	247.284	168	141
Singlet7615	ubiquitin thioesterase otubain-like	742	gnl|BL_ORD_ID|9422347470|ubiquitin thioesterase otubain-like	94223	0	99.5957	1360.25	742	739
Singlet5232	ubiquitin thioesterase otu1-like	794	gnl|BL_ORD_ID|10524147469|ubiquitin thioesterase otu1-like	105241	0	99.7406	1413.81	771	769
Singlet5482	ubiquitin conjugating-like enzyme family protein	716	gi|462414991|gb|EMJ19728.1|hypothetical protein PRUPE_ppa012628mg [Prunus persica]	EMJ19728	1.62814e-103	98.0263	308.531	152	149
Singlet7288	ubiquitin conjugating enzyme-like protein	817	gnl|BL_ORD_ID|8854747420|ubiquitin conjugating enzyme-like protein	88547	7.42466e-135	98.8722	481.249	266	263
Contig1337	ubiquitin conjugating enzyme j2	1181	gnl|BL_ORD_ID|324747418|ubiquitin conjugating enzyme j2	3247	9.79223e-26	98.5075	119.306	67	66
Contig3963	ubiquitin conjugating enzyme e2	1693	gnl|BL_ORD_ID|10227047415|ubiquitin conjugating enzyme e2	102270	0	100	3120.11	1689	1689
Singlet1796	ubiquitin conjugating enzyme 7 interacting protein	799	gnl|BL_ORD_ID|10894647414|ubiquitin conjugating enzyme 7 interacting protein	108946	0	99.7497	1465.51	799	797
Contig3069	ubiquitin carboxyl-terminal hydrolase isozyme l5	796	gi|506968395|gb|AGM32541.1|cysteine peptidase C12 containing ubiquitin carboxyl-terminal hydrolase (UCH) [Coptotermes formosanus]	AGM32541	1.32866e-158	95.0413	454.136	242	230
Contig565	ubiquitin carboxyl-terminal hydrolase isozyme l3	1302	gi|506968399|gb|AGM32543.1|cysteine peptidase C12 containing ubiquitin carboxy-terminal hydrolase [Coptotermes formosanus]	AGM32543	8.96595e-131	91.1504	388.267	226	206
Singlet5501	ubiquitin carboxyl-terminal hydrolase isozyme l3	580	gi|506968399|gb|AGM32543.1|cysteine peptidase C12 containing ubiquitin carboxy-terminal hydrolase [Coptotermes formosanus]	AGM32543	7.48566e-77	88.8889	241.121	144	128
Singlet7251	ubiquitin carboxyl-terminal hydrolase calypso-like	827	gnl|BL_ORD_ID|10907347403|ubiquitin carboxyl-terminal hydrolase calypso-like	109073	0	99.0256	1465.51	821	813
Singlet141	ubiquitin carboxyl-terminal hydrolase 8-like	817	gi|170032730|ref|XP_001844233.1|ubiquitin specific protease [Culex quinquefasciatus] gi|167873063|gb|EDS36446.1| ubiquitin specific protease [Culex quinquefasciatus]	XP_001844233, EDS36446	5.4583e-45	60.3922	171.785	255	154
Contig1926	ubiquitin carboxyl-terminal hydrolase 7	714	gi|572318669|ref|XP_006624903.1|PREDICTED: ubiquitin carboxyl-terminal hydrolase 7-like isoform X1 [Apis dorsata]	XP_006624903	1.10109e-116	87.395	368.237	238	208
Singlet2986	ubiquitin carboxyl-terminal hydrolase 7	755	gi|506968975|gb|AGM32831.1|transaldolase-like protein [Coptotermes formosanus]	AGM32831	7.35847e-25	82.0513	104.76	78	64
Singlet6855	ubiquitin carboxyl-terminal hydrolase 5	768	gi|91078722|ref|XP_967156.1|PREDICTED: similar to ubiquitin carboxyl-terminal hydrolase 5 [Tribolium castaneum] gi|270004088|gb|EFA00536.1| hypothetical protein TcasGA2_TC003401 [Tribolium castaneum]	XP_967156, EFA00536	1.51656e-113	83.5443	355.525	237	198
Contig2069	ubiquitin carboxyl-terminal hydrolase 46-like	1296	gi|307207931|gb|EFN85490.1|Ubiquitin carboxyl-terminal hydrolase 46 [Harpegnathos saltator]	EFN85490	0	96.2857	679.093	350	337
Singlet1283	ubiquitin carboxyl-terminal hydrolase 38-like	684	gnl|BL_ORD_ID|10944947394|ubiquitin carboxyl-terminal hydrolase 38-like	109449	0	99.4003	1214.37	667	663
Singlet7461	ubiquitin carboxyl-terminal hydrolase 38-like	459	gnl|BL_ORD_ID|10944947394|ubiquitin carboxyl-terminal hydrolase 38-like	109449	0	99.7821	843.193	459	458
Contig4364	ubiquitin carboxyl-terminal hydrolase 36-like	1118	gnl|BL_ORD_ID|10216747392|ubiquitin carboxyl-terminal hydrolase 36-like	102167	4.60311e-158	97.2136	558.808	323	314
Singlet720	ubiquitin carboxyl-terminal hydrolase 36-like	656	gnl|BL_ORD_ID|10216747392|ubiquitin carboxyl-terminal hydrolase 36-like	102167	0	99.6795	1142.35	624	622
Singlet3270	ubiquitin carboxyl-terminal hydrolase 31-like isoform 1	544	gnl|BL_ORD_ID|10963547381|ubiquitin carboxyl-terminal hydrolase 31-like isoform 1	109635	0	99.8148	992.771	540	539
Singlet5184	ubiquitin carboxyl-terminal hydrolase 31-like isoform 1	860	gnl|BL_ORD_ID|10963547381|ubiquitin carboxyl-terminal hydrolase 31-like isoform 1	109635	0	99.8829	1574.47	854	853
Contig1708	ubiquitin carboxyl-terminal hydrolase 3-like	827	gi|242011010|ref|XP_002426250.1|Ubl carboxyl-terminal hydrolase, putative [Pediculus humanus corporis] gi|212510313|gb|EEB13512.1| Ubl carboxyl-terminal hydrolase, putative [Pediculus humanus corporis]	XP_002426250, EEB13512	3.64745e-61	62.406	212.616	266	166
Singlet5795	ubiquitin carboxyl-terminal hydrolase 3-like	813	gi|512920334|ref|XP_004929606.1|PREDICTED: ubiquitin carboxyl-terminal hydrolase 3-like [Bombyx mori]	XP_004929606	4.18545e-88	81.8627	284.263	204	167
Contig3791	ubiquitin carboxyl-terminal hydrolase 22-like	686	gnl|BL_ORD_ID|10549447375|ubiquitin carboxyl-terminal hydrolase 22-like	105494	2.46776e-64	100	246.725	133	133
Contig2857	ubiquitin carboxyl-terminal hydrolase 14-like isoform 1	885	gi|506968397|gb|AGM32542.1|ubiquitin specific peptidase 14-like protein, partial [Coptotermes formosanus]	AGM32542	1.61312e-147	92.7966	425.631	236	219
Contig2626	ubiquitin carboxyl-terminal	821	gnl|BL_ORD_ID|10994247361|ubiquitin carboxyl-terminal	109942	0	99.2674	1476.59	819	813
Contig3318	ubiquitin activating enzyme 1 isoform 1	900	gnl|BL_ORD_ID|11026847353|ubiquitin activating enzyme 1 isoform 1	110268	0	100	1663.1	900	900
Singlet7339	ubiquinone biosynthesis protein mitochondrial-like isoform 1	354	gnl|BL_ORD_ID|9501447346|ubiquinone biosynthesis protein mitochondrial-like isoform 1	95014	6.32686e-172	99.1045	603.128	335	332
Singlet2158	ubiquinone biosynthesis protein coq4 mitochondrial-like	600	gnl|BL_ORD_ID|10143347341|ubiquinone biosynthesis protein coq4 mitochondrial-like	101433	0	99.5	1098.03	600	597
Singlet6186	ubiquinone biosynthesis protein	271	gi|157129173|ref|XP_001655308.1|coenzyme q10 biosynthesis protein [Aedes aegypti] gi|157129175|ref|XP_001655309.1| coenzyme q10 biosynthesis protein [Aedes aegypti] gi|157129177|ref|XP_001655310.1| coenzyme q10 biosynthesis protein [Aedes aegypti] gi|94469218|gb|ABF18458.1| ubiquinone biosynthesis protein COQ7-like protein [Aedes aegypti] gi|108872307|gb|EAT36532.1| AAEL011379-PA [Aedes aegypti] …	XP_001655308, XP_001655309, XP_001655310, ABF18458, EAT36532, EJY58165, EJY58166	5.79526e-38	85.2273	136.346	88	75
Contig376	ubiquinol-cytochrome c rieske iron-sulfur polypeptide 1	968	gnl|BL_ORD_ID|2340447335|ubiquinol-cytochrome c rieske iron-sulfur polypeptide 1	23404	9.9017e-55	97.6	215.332	125	122
Contig3367	ubiquilin-1-like isoform x1	1353	gi|241999522|ref|XP_002434404.1|ubiquilin 1,2, putative [Ixodes scapularis] gi|215497734|gb|EEC07228.1| ubiquilin 1,2, putative [Ixodes scapularis]	XP_002434404, EEC07228	2.27071e-50	67.7083	190.66	192	130
Contig1714	u8-agatoxin-ao1a-like isoform 2	968	gi|270005083|gb|EFA01531.1|hypothetical protein TcasGA2_TC007091 [Tribolium castaneum]	EFA01531	2.47313e-30	59.5588	122.479	136	81
Contig3160	u8-agatoxin-ao1a-like isoform 2	861	gi|350400653|ref|XP_003485910.1|PREDICTED: U8-agatoxin-Ao1a-like isoform 2 [Bombus impatiens]	XP_003485910	1.85328e-36	82.3529	136.732	85	70
Singlet5133	u729_drome ame: full=upf0729 protein cg18508	536	gnl|BL_ORD_ID|6789047308|u729_drome ame: full=upf0729 protein cg18508	67890	0	99.7778	826.573	450	449
Singlet5223	u7 snrna-associated sm-like protein lsm11-like	755	gi|156544183|ref|XP_001606444.1|PREDICTED: U7 snRNA-associated Sm-like protein LSm11-like [Nasonia vitripennis]	XP_001606444	1.32401e-41	63.2768	152.91	177	112
Singlet4081	u6 snrna-associated sm-like protein lsm1-like	741	gnl|BL_ORD_ID|8596347296|u6 snrna-associated sm-like protein lsm1-like	85963	1.83227e-150	97.4277	532.955	311	303
Singlet730	u5 small nuclear ribonucleoprotein 40 kda	323	gnl|BL_ORD_ID|10160347294|u5 small nuclear ribonucleoprotein 40 kda	101603	7.50272e-166	99.373	582.815	319	317
Singlet1750	u5 small nuclear ribonucleoprotein 40 kda	684	gnl|BL_ORD_ID|10160347294|u5 small nuclear ribonucleoprotein 40 kda	101603	0	99.1085	1221.76	673	667
Contig3151	u4 u6 small nuclear ribonucleoprotein prp31-like	1689	gi|383858826|ref|XP_003704900.1|PREDICTED: U4/U6 small nuclear ribonucleoprotein Prp31-like [Megachile rotundata]	XP_003704900	0	89.4094	807.749	491	439
Singlet2994	u4 u6 small nuclear ribonucleoprotein prp31-like	712	gi|383858826|ref|XP_003704900.1|PREDICTED: U4/U6 small nuclear ribonucleoprotein Prp31-like [Megachile rotundata]	XP_003704900	8.5524e-75	82.8571	246.128	175	145
Singlet4786	u4 u6 small nuclear ribonucleoprotein prp31-like	760	gi|156541324|ref|XP_001600101.1|PREDICTED: U4/U6 small nuclear ribonucleoprotein Prp31-like [Nasonia vitripennis]	XP_001600101	1.31948e-39	94.8718	153.295	78	74
Singlet225	u4 u6 small nuclear ribonucleoprotein prp3	689	gnl|BL_ORD_ID|10079747289|u4 u6 small nuclear ribonucleoprotein prp3	100797	0	97.0255	1177.44	706	685
Contig1150	u4 u6 small nuclear ribonucleoprotein	853	gnl|BL_ORD_ID|10402147288|u4 u6 small nuclear ribonucleoprotein	104021	0	99.6458	1548.61	847	844
Contig3916	u4 tri-snrnp-associated protein 1-like	1024	gi|478255622|gb|ENN75834.1|hypothetical protein YQE_07564, partial [Dendroctonus ponderosae] gi|546678148|gb|ERL88857.1| hypothetical protein D910_06239 [Dendroctonus ponderosae]	ENN75834, ERL88857	1.70211e-78	70.8197	265.774	305	216
Singlet2049	u4 tri-snrnp-associated protein 1-like	848	gi|307205767|gb|EFN83997.1|U4/U6.U5 tri-snRNP-associated protein 1 [Harpegnathos saltator]	EFN83997	1.57391e-101	88.1773	324.324	203	179
Contig3795	u3 small nucleolar rna-associated protein 18 homolog	915	gi|91077944|ref|XP_966624.1|PREDICTED: similar to U3 small nucleolar RNA-associated protein 18 homolog (WD repeat protein l(2)k07824) [Tribolium castaneum] gi|270001438|gb|EEZ97885.1| hypothetical protein TcasGA2_TC000267 [Tribolium castaneum]	XP_966624, EEZ97885	3.20285e-49	57.874	181.415	254	147
Singlet5416	u3 small nucleolar rna-associated protein 18 homolog	820	gnl|BL_ORD_ID|8535047280|u3 small nucleolar rna-associated protein 18 homolog	85350	1.21232e-152	100	540.342	292	292
Singlet1515	u3 small nucleolar rna-associated protein 15 homolog	714	gnl|BL_ORD_ID|10063747274|u3 small nucleolar rna-associated protein 15 homolog	100637	0	99.7203	1308.55	715	713
Singlet4696	u3 small nucleolar ribonucleoprotein protein mpp10	780	gi|242021049|ref|XP_002430959.1|U3 small nucleolar ribonucleoprotein MPP10, putative [Pediculus humanus corporis] gi|212516179|gb|EEB18221.1| U3 small nucleolar ribonucleoprotein MPP10, putative [Pediculus humanus corporis]	XP_002430959, EEB18221	4.96484e-98	80.5907	311.997	237	191
Contig4056	u3 small nucleolar ribonucleoprotein protein imp4-like	850	gnl|BL_ORD_ID|9506247271|u3 small nucleolar ribonucleoprotein protein imp4-like	95062	0	99.8789	1520.91	826	825
Singlet5150	u2 snrnp-associated surp motif-containing	670	gnl|BL_ORD_ID|10728047260|u2 snrnp-associated surp motif-containing	107280	0	99.8507	1232.84	670	669
Singlet5714	u2 snrnp-associated surp motif-containing	486	gnl|BL_ORD_ID|10830247263|u2 snrnp-associated surp motif-containing	108302	0	99.7854	856.119	466	465
Singlet4188	u11 u12 snrnp 35k	854	gnl|BL_ORD_ID|10894447255|u11 u12 snrnp 35k	108944	0	99.7658	1570.77	854	852
Contig3704	u1 small nuclear ribonucleoprotein 70	1001	gnl|BL_ORD_ID|9826847249|u1 small nuclear ribonucleoprotein 70	98268	2.21843e-51	100	204.252	110	110
Singlet887	u1 small nuclear ribonucleoprotein 70	694	gnl|BL_ORD_ID|9826847249|u1 small nuclear ribonucleoprotein 70	98268	0	99.2669	1238.38	682	677
Singlet5163	tyrosine-protein phosphatase non-receptor type 9-like isoform 1	755	gnl|BL_ORD_ID|9854047242|tyrosine-protein phosphatase non-receptor type 9-like isoform 1	98540	0	99.6974	1210.68	661	659
Singlet6171	tyrosine-protein phosphatase non-receptor type 9-like isoform 1	416	gnl|BL_ORD_ID|9854047242|tyrosine-protein phosphatase non-receptor type 9-like isoform 1	98540	0	99.5192	758.247	416	414
Singlet4084	tyrosine-protein kinase, putative	761	gnl|BL_ORD_ID|10965147200|tyrosine-protein kinase, putative	109651	0	99.0802	1375.03	761	754
Contig1280	tyrosine-protein kinase transmembrane receptor ror2	942	gi|270015023|gb|EFA11471.1|hypothetical protein TcasGA2_TC014181 [Tribolium castaneum]	EFA11471	1.10481e-143	78.9809	431.024	314	248
Singlet310	tyrosine-protein kinase transmembrane receptor ror	719	gi|242020718|ref|XP_002430799.1|tyrosine-protein kinase transmembrane receptor ROR1 precursor, putative [Pediculus humanus corporis] gi|212515996|gb|EEB18061.1| tyrosine-protein kinase transmembrane receptor ROR1 precursor, putative [Pediculus humanus corporis]	XP_002430799, EEB18061	5.77255e-45	89.7959	171.014	98	88
Contig1612	tyrosine-protein kinase	1108	gnl|BL_ORD_ID|10981547174|tyrosine-protein kinase	109815	0	100	2019.51	1093	1093
Singlet2204	tyrosine-protein kinase	373	gnl|BL_ORD_ID|10916247170|tyrosine-protein kinase	109162	0	99.4521	664.068	365	363
Singlet2659	tyrosine-protein kinase	579	gnl|BL_ORD_ID|10981547174|tyrosine-protein kinase	109815	0	98.7952	1033.4	581	574
Singlet5566	tyrosine-protein kinase	712	gnl|BL_ORD_ID|10916247170|tyrosine-protein kinase	109162	0	99.1573	1288.24	712	706
Singlet3247	tyrosine tryptophan	622	gnl|BL_ORD_ID|962547167|tyrosine tryptophan	9625	4.96303e-41	98.9362	169.165	94	93
Contig1836	tyramine beta hydroxylase	911	gi|397745801|gb|AFO63081.1|tyramine beta hydroxylase short variant [Periplaneta americana]	AFO63081	5.37198e-115	68.4746	350.903	295	202
Singlet597	twinfilin-like isoform 2	384	gi|91090079|ref|XP_969933.1|PREDICTED: similar to twinfilin [Tribolium castaneum] gi|270013504|gb|EFA09952.1| hypothetical protein TcasGA2_TC012105 [Tribolium castaneum]	XP_969933, EFA09952	9.70022e-57	80.315	190.66	127	102
Contig44	twinfilin-like isoform 1	1461	gi|91090079|ref|XP_969933.1|PREDICTED: similar to twinfilin [Tribolium castaneum] gi|270013504|gb|EFA09952.1| hypothetical protein TcasGA2_TC012105 [Tribolium castaneum]	XP_969933, EFA09952	1.26014e-173	80.2326	504.212	344	276
Contig2121	turtle protein, isoform, putative	1893	gnl|BL_ORD_ID|10933447126|turtle protein, isoform, putative	109334	0	99.8943	3487.59	1893	1891
Contig2208	turtle protein, isoform, putative	676	gnl|BL_ORD_ID|10933447126|turtle protein, isoform, putative	109334	0	99.2504	1201.44	667	662
Singlet3838	tumor susceptibility gene 101	727	gi|328777440|ref|XP_392951.3|PREDICTED: tumor susceptibility gene 101 protein [Apis mellifera]	XP_392951	9.37782e-72	70.6806	236.498	191	135
Singlet3245	tumor suppressor	397	gnl|BL_ORD_ID|9610347122|tumor suppressor	96103	2.55482e-176	99.4118	617.901	340	338
Contig387	tumor protein p73-like	810	gi|91094615|ref|XP_968867.1|PREDICTED: similar to p53 tumor suppressor homolog [Tribolium castaneum] gi|270016436|gb|EFA12882.1| hypothetical protein TcasGA2_TC011560 [Tribolium castaneum]	XP_968867, EFA12882	5.22014e-30	54.0541	95.5153	148	80
Contig3365	tumor protein d54	1261	gi|307211897|gb|EFN87824.1|Tumor protein D54 [Harpegnathos saltator]	EFN87824	3.54576e-19	87.6923	97.0561	65	57
Contig3864	tumor endothelial marker 7	2152	gnl|BL_ORD_ID|8963247112|tumor endothelial marker 7	89632	1.33272e-56	99.187	222.718	123	122
Singlet4909	tubulin-specific chaperone e	851	gi|383850534|ref|XP_003700850.1|PREDICTED: tubulin-specific chaperone E-like [Megachile rotundata]	XP_003700850	3.73259e-56	64.8536	199.904	239	155
Contig1170	tubulin-specific chaperone c-like	1309	gi|91081657|ref|XP_969186.1|PREDICTED: similar to beta-tubulin cofactor C [Tribolium castaneum] gi|270006233|gb|EFA02681.1| hypothetical protein TcasGA2_TC008402 [Tribolium castaneum]	XP_969186, EFA02681	2.7037e-25	65.896	114.39	173	114
Contig3969	tubulin-specific chaperone a	1799	gi|357611766|gb|EHJ67643.1|hypothetical protein KGM_18185 [Danaus plexippus]	EHJ67643	5.19657e-40	83.6364	151.369	110	92
Contig420	tubulin-folding cofactor b-like	1288	gnl|BL_ORD_ID|9749747083|tubulin-folding cofactor b-like	97497	0	100	1748.05	946	946
Contig2699	tubulin polyglutamylase ttll4-like	1264	gi|242022047|ref|XP_002431453.1|conserved hypothetical protein [Pediculus humanus corporis] gi|212516741|gb|EEB18715.1| conserved hypothetical protein [Pediculus humanus corporis]	XP_002431453, EEB18715	3.6467e-106	76.1194	350.517	268	204
Contig1426	tubulin gamma-1 chain-like	634	gnl|BL_ORD_ID|10418147070|tubulin gamma-1 chain-like	104181	0	100	1144.2	619	619
Singlet4302	tubulin epsilon chain-like	813	gi|383856000|ref|XP_003703498.1|PREDICTED: tubulin epsilon chain-like [Megachile rotundata]	XP_003703498	1.5708e-41	74.6032	159.073	126	94
Contig2596	tubulin beta-3 chain-like isoform 2	790	gi|91086095|ref|XP_967348.1|PREDICTED: similar to AGAP010510-PA [Tribolium castaneum] gi|270010216|gb|EFA06664.1| hypothetical protein TcasGA2_TC009590 [Tribolium castaneum]	XP_967348, EFA06664	1.01896e-148	96.2343	435.647	239	230
Singlet7242	tubulin beta-3 chain-like	808	gi|462407494|gb|EMJ12828.1|hypothetical protein PRUPE_ppa005785mg [Prunus persica]	EMJ12828	5.58232e-131	99.4413	371.703	179	178
Singlet5050	tubulin beta-1 chain-like	598	gnl|BL_ORD_ID|134647045|tubulin beta-1 chain-like	1346	6.38386e-15	90.3226	82.3729	62	56
Contig4608	tubulin beta-1 chain	1842	gi|91086093|ref|XP_967267.1|PREDICTED: similar to beta1-tubulin [Tribolium castaneum] gi|270010215|gb|EFA06663.1| hypothetical protein TcasGA2_TC009589 [Tribolium castaneum]	XP_967267, EFA06663	0	100	942.569	447	447
Singlet1301	tubulin beta-1 chain	761	gi|546676497|gb|ERL87495.1|hypothetical protein D910_04887, partial [Dendroctonus ponderosae]	ERL87495	7.77274e-153	99.0654	438.343	214	212
Contig1509	tubulin alpha-3	1767	gnl|BL_ORD_ID|26747033|tubulin alpha-3	267	4.10394e-26	94.8052	121.153	77	73
Contig3769	tubulin alpha-3	1592	gnl|BL_ORD_ID|3143147032|tubulin alpha-3	31431	1.62295e-64	90.8108	248.571	185	168
Contig3923	tubulin alpha-3	1069	gnl|BL_ORD_ID|3143147032|tubulin alpha-3	31431	1.08861e-59	89.1892	231.952	185	165
Singlet4388	tuberin, putative	661	gnl|BL_ORD_ID|10721347001|tuberin, putative	107213	2.82152e-123	98.7755	442.47	245	242
Singlet6508	tuberin, putative	802	gnl|BL_ORD_ID|10721347001|tuberin, putative	107213	0	98.2278	1389.8	790	776
Contig4549	tsa: spodoptera exigua comp60_c0_seq1 transcribed rna sequence	2881	gnl|BL_ORD_ID|57420Sg_CNS_NA4Plus13034|tsa: spodoptera exigua comp60_c0_seq1 transcribed rna sequence	57420	2.03856e-145	99.6466	518.182	283	282
Contig2282	tsa: sitodiplosis mosellana unigene14164_s_mosellanaa transcribed rna sequence	750	gnl|BL_ORD_ID|108278Sg_CNS_NA4Plus37077|tsa: sitodiplosis mosellana unigene14164_s_mosellanaa transcribed rna sequence	108278	4.72565e-32	100	139.619	75	75
Singlet3781	tsa: ostrinia scapulalis isotig06347	252	gnl|BL_ORD_ID|99824Sg_CNS_NA4Plus34106|tsa: ostrinia scapulalis isotig06347	99824	2.81678e-124	98.3936	444.316	249	245
Contig3735	tsa: osmia cornuta osmia_antenne_contig_2689_3 transcribed rna sequence	1167	gnl|BL_ORD_ID|106119Sg_CNS_NA4Plus36459|tsa: osmia cornuta osmia_antenne_contig_2689_3 transcribed rna sequence	106119	0	99.1438	2109.99	1168	1158
Contig112	tsa: osmia cornuta osmia_antenne_contig_15182_1 transcribed rna sequence	906	gnl|BL_ORD_ID|99244Sg_CNS_NA4Plus33860|tsa: osmia cornuta osmia_antenne_contig_15182_1 transcribed rna sequence	99244	0	99.431	1275.31	703	699
Contig2878	tsa: leptopilina heterotoma comp9333_c0_seq1 transcribed rna sequence	1945	gnl|BL_ORD_ID|102575Sg_CNS_NA4Plus485|tsa: leptopilina heterotoma comp9333_c0_seq1 transcribed rna sequence	102575	0	99.085	3321.4	1858	1841
Singlet1022	tsa: leptopilina boulardi comp2343_c0_seq1 transcribed rna sequence	765	gnl|BL_ORD_ID|107393Sg_CNS_NA4Plus36806|tsa: leptopilina boulardi comp2343_c0_seq1 transcribed rna sequence	107393	0	99.8684	1399.03	760	759
Singlet8289	tsa: ganaspis g1 comp4889_c0_seq1 transcribed rna sequence	863	gnl|BL_ORD_ID|87933Sg_CNS_NA4Plus27857|tsa: ganaspis g1 comp4889_c0_seq1 transcribed rna sequence	87933	0	99.0842	990.925	546	541
Singlet1885	tsa: cotesia vestalis comp975_c0_seq1 transcribed rna sequence	333	gnl|BL_ORD_ID|20427Sg_CNS_NA4Plus5617|tsa: cotesia vestalis comp975_c0_seq1 transcribed rna sequence	20427	1.97494e-47	100	189.479	102	102
Contig1079	tsa: clavigralla tomentosicollis clavig_trimmed_contig_6060 transcribed rna sequence	861	gnl|BL_ORD_ID|98187Sg_CNS_NA4Plus33397|tsa: clavigralla tomentosicollis clavig_trimmed_contig_6060 transcribed rna sequence	98187	0	99.3151	1064.79	584	580
Contig4161	tsa: clavigralla tomentosicollis clavig_trimmed_contig_166 transcribed rna sequence	874	gnl|BL_ORD_ID|102609Sg_CNS_NA4Plus1844|tsa: clavigralla tomentosicollis clavig_trimmed_contig_166 transcribed rna sequence	102609	0	99.4279	1585.55	874	869
Contig1971	tsa: chrysopa pallens transcribed rna sequence	3082	gnl|BL_ORD_ID|82224Sg_CNS_NA4Plus1233|tsa: chrysopa pallens transcribed rna sequence	82224	1.31331e-142	100	508.949	275	275
Contig2265	tsa: chrysopa pallens transcribed rna sequence	716	gnl|BL_ORD_ID|101005Sg_CNS_NA4Plus34618|tsa: chrysopa pallens transcribed rna sequence	101005	0	99.7207	1312.24	716	714
Singlet365	tsa: chrysopa pallens transcribed rna sequence	758	gnl|BL_ORD_ID|67094Sg_CNS_NA4Plus16633|tsa: chrysopa pallens transcribed rna sequence	67094	6.18047e-31	87.931	135.926	116	102
Singlet643	tsa: chrysopa pallens transcribed rna sequence	801	gnl|BL_ORD_ID|106280Sg_CNS_NA4Plus36501|tsa: chrysopa pallens transcribed rna sequence	106280	1.65459e-96	100	353.83	191	191
Contig4412	tsa: chilo suppressalis unigene20086_all transcribed rna sequence	1369	gnl|BL_ORD_ID|100844Sg_CNS_NA4Plus1833|tsa: chilo suppressalis unigene20086_all transcribed rna sequence	100844	0	99.7802	2501.48	1365	1362
Singlet5238	tsa: anoplocnemis curvipes anop_trimmed_contig_4748 transcribed rna sequence	605	gnl|BL_ORD_ID|99168Sg_CNS_NA4Plus33838|tsa: anoplocnemis curvipes anop_trimmed_contig_4748 transcribed rna sequence	99168	1.00744e-62	87.3832	241.185	214	187
Contig4030	tryptophan--trna mitochondrial-like	835	gi|156554192|ref|XP_001600112.1|PREDICTED: tryptophanyl-tRNA synthetase, mitochondrial-like [Nasonia vitripennis]	XP_001600112	1.14019e-95	79.5455	298.516	220	175
Contig2441	tryptophan--trna cytoplasmic-like	846	gi|240849166|ref|NP_001155620.1|tryptophanyl-tRNA synthetase-like [Acyrthosiphon pisum] gi|239791875|dbj|BAH72348.1| ACYPI005300 [Acyrthosiphon pisum]	NP_001155620, BAH72348	1.00325e-132	86.9919	393.66	246	214
Singlet914	tryptophan repeat gene family	899	gi|506498299|ref|YP_008004095.1|tryptophan repeat gene family [Choristoneura biennis entomopoxvirus 'L'] gi|502523812|emb|CCU55593.1| tryptophan repeat gene family [Choristoneura biennis entomopoxvirus 'L']	YP_008004095, CCU55593	1.6756e-14	63.8298	80.1073	94	60
Singlet6271	tryptophan 5-	807	gnl|BL_ORD_ID|9368846990|tryptophan 5-	93688	0	99.8706	1423.04	773	772
Singlet4579	trypsin-like serine protease	468	gnl|BL_ORD_ID|10114546987|trypsin-like serine protease	101145	0	98.4	664.068	375	369
Contig3702	troponin c-like	816	gnl|BL_ORD_ID|4474046914|troponin c-like	44740	1.4498e-22	98.3607	108.226	61	60
Singlet1939	tropomyosin isoform q	820	gnl|BL_ORD_ID|499546892|tropomyosin isoform q	4995	3.99448e-33	92.8571	143.312	98	91
Singlet3199	tropomyosin isoform q	831	gnl|BL_ORD_ID|499546892|tropomyosin isoform q	4995	3.17531e-24	88.2979	113.766	94	83
Singlet5372	tropomyosin isoform q	748	gnl|BL_ORD_ID|499546892|tropomyosin isoform q	4995	3.64307e-33	92.8571	143.312	98	91
Contig4298	trna-splicing ligase homolog	1074	gi|242022637|ref|XP_002431746.1|conserved hypothetical protein [Pediculus humanus corporis] gi|212517061|gb|EEB19008.1| conserved hypothetical protein [Pediculus humanus corporis]	XP_002431746, EEB19008	0	95.0166	585.104	301	286
Singlet7400	trna-splicing ligase homolog	810	gi|91093759|ref|XP_969671.1|PREDICTED: similar to GA22169-PA [Tribolium castaneum] gi|270012976|gb|EFA09424.1| hypothetical protein TcasGA2_TC010635 [Tribolium castaneum]	XP_969671, EFA09424	2.27325e-123	96.2567	372.859	187	180
Singlet2493	trna-splicing endonuclease subunit sen34-like	703	gnl|BL_ORD_ID|9390646864|trna-splicing endonuclease subunit sen34-like	93906	0	99.7139	1279	699	697
Singlet8071	trna-dihydrouridine synthase 4-like	872	gnl|BL_ORD_ID|10301846858|trna-dihydrouridine synthase 4-like	103018	0	99.8843	1589.24	864	863
Contig3913	trna-dihydrouridine synthase 3-like	1185	gnl|BL_ORD_ID|10674446857|trna-dihydrouridine synthase 3-like	106744	0	100	2189.4	1185	1185
Singlet7124	trna-dihydrouridine synthase 3-like	745	gnl|BL_ORD_ID|10674446857|trna-dihydrouridine synthase 3-like	106744	0	98.0392	887.512	510	500
Contig3594	trna wybutosine-synthesizing protein 1 homolog	1123	gi|449479582|ref|XP_002188633.2|PREDICTED: tRNA wybutosine-synthesizing protein 1 homolog [Taeniopygia guttata]	XP_002188633	1.81425e-85	61.8902	283.878	328	203
Singlet4433	trna selenocysteine 1-associated protein 1-like	799	gi|332030538|gb|EGI70226.1|tRNA selenocysteine 1-associated protein 1 [Acromyrmex echinatior]	EGI70226	7.94389e-107	81.8584	323.168	226	185
Singlet5236	trna selenocysteine 1-associated protein 1-like	461	gi|242010197|ref|XP_002425859.1|Nucleolysin TIAR, putative [Pediculus humanus corporis] gi|212509811|gb|EEB13121.1| Nucleolysin TIAR, putative [Pediculus humanus corporis]	XP_002425859, EEB13121	2.19415e-48	79.5082	168.703	122	97
Singlet6616	trna selenocysteine 1-associated protein 1-like	909	gi|332030538|gb|EGI70226.1|tRNA selenocysteine 1-associated protein 1 [Acromyrmex echinatior]	EGI70226	1.40402e-74	69.2308	242.276	234	162
Contig700	trna methyltransferase 112 homolog	700	gi|328792738|ref|XP_001119891.2|PREDICTED: tRNA methyltransferase 112 homolog [Apis mellifera] gi|380023338|ref|XP_003695480.1| PREDICTED: tRNA methyltransferase 112 homolog [Apis florea] gi|572300061|ref|XP_006616140.1| PREDICTED: tRNA methyltransferase 112 homolog [Apis dorsata]	XP_001119891, XP_003695480, XP_006616140	1.8999e-68	92.7419	217.624	124	115
Contig3031	trna (uracil-5-)-methyltransferase homolog a-like	1076	gi|307169861|gb|EFN62370.1|HpaII tiny fragments locus 9c protein [Camponotus floridanus]	EFN62370	3.9327e-101	71.2903	322.013	310	221
Contig4501	trna (uracil-5-)-methyltransferase homolog a-like	786	gi|193699922|ref|XP_001950974.1|PREDICTED: tRNA (uracil-5-)-methyltransferase homolog A-like [Acyrthosiphon pisum]	XP_001950974	2.45735e-34	63.125	139.813	160	101
Singlet948	trna (uracil-5-)-methyltransferase homolog a	789	gi|389615133|dbj|BAM20557.1|RNA m5u methyltransferase, partial [Papilio polytes]	BAM20557	4.47299e-37	64.6667	141.354	150	97
Singlet7098	trna (uracil-5-)-methyltransferase homolog a	865	gi|389615133|dbj|BAM20557.1|RNA m5u methyltransferase, partial [Papilio polytes]	BAM20557	9.79079e-60	67.3575	201.06	193	130
Contig957	trna (guanine-n -)-methyltransferase subunit wdr4	816	gi|307190650|gb|EFN74614.1|WD repeat-containing protein 4 [Camponotus floridanus]	EFN74614	1.13717e-50	67.4699	181.415	166	112
Singlet3741	trna (guanine-n -)-methyltransferase subunit wdr4	722	gi|261289853|ref|XP_002611789.1|hypothetical protein BRAFLDRAFT_147761 [Branchiostoma floridae] gi|229297160|gb|EEN67798.1| hypothetical protein BRAFLDRAFT_147761 [Branchiostoma floridae]	XP_002611789, EEN67798	7.33339e-10	43	67.0106	200	86
Contig751	trna (adenine -n )-methyltransferase catalytic subunit trmt61a-like	1066	gi|91077428|ref|XP_975436.1|PREDICTED: similar to POSSIBLE RNA METHYLTRANSFERASE, putative [Tribolium castaneum] gi|270001628|gb|EEZ98075.1| hypothetical protein TcasGA2_TC000482 [Tribolium castaneum]	XP_975436, EEZ98075	3.72897e-59	77.7027	204.912	148	115
Singlet5031	trm5_drome ame: full=trna (guanine -n1)-methyltransferase ame: full=m1g-methyltransferase ame: full=trna	631	gnl|BL_ORD_ID|10031446830|trm5_drome ame: full=trna (guanine -n1)-methyltransferase ame: full=m1g-methyltransferase ame: full=trna	100314	0	99.4718	1037.09	568	565
Contig2257	triple functional domain	928	gi|332029109|gb|EGI69122.1|Triple functional domain protein [Acromyrmex echinatior]	EGI69122	1.95475e-153	84	479.174	300	252
Singlet7214	tripeptidyl-peptidase 2-like isoform 1	870	gnl|BL_ORD_ID|10971546808|tripeptidyl-peptidase 2-like isoform 1	109715	0	99.4233	1583.7	867	862
Contig2714	triosephosphate isomerase	1098	gi|114319091|gb|ABI63547.1|triosephosphate isomerase [Blattella germanica]	ABI63547	6.63927e-138	88.6179	404.445	246	218
Singlet7447	trimerotropis maritima isolate t1 18s ribosomal rna partial sequence	860	gnl|BL_ORD_ID|40055Sg_CNS_NA4Plus9567|trimerotropis maritima isolate t1 18s ribosomal rna partial sequence	40055	5.54392e-17	100	89.7595	48	48
Contig1182	trifunctional enzyme subunit mitochondrial-like	836	gi|91087131|ref|XP_975238.1|PREDICTED: similar to trifunctional enzyme beta subunit (tp-beta) [Tribolium castaneum] gi|270009593|gb|EFA06041.1| hypothetical protein TcasGA2_TC008872 [Tribolium castaneum]	XP_975238, EFA06041	3.62595e-118	86.7841	358.992	227	197
Contig3299	trifunctional enzyme subunit mitochondrial-like	890	gi|91083819|ref|XP_973530.1|PREDICTED: similar to hydroxyacyl-coenzyme A dehydrogenase [Tribolium castaneum]	XP_973530	5.68381e-117	75.6757	365.54	296	224
Contig3430	trifunctional enzyme subunit mitochondrial-like	1133	gi|322786657|gb|EFZ13041.1|hypothetical protein SINV_01640 [Solenopsis invicta]	EFZ13041	2.20732e-137	84.5588	419.468	272	230
Contig1088	tricarboxylate transport mitochondrial-like	906	gi|91084971|ref|XP_972074.1|PREDICTED: similar to tricarboxylate transport protein [Tribolium castaneum] gi|270008543|gb|EFA04991.1| hypothetical protein TcasGA2_TC015070 [Tribolium castaneum]	XP_972074, EFA04991	5.89703e-125	86.1925	371.703	239	206
Contig191	tribbles homolog 2	964	gnl|BL_ORD_ID|10526746777|tribbles homolog 2	105267	0	99.7925	1768.36	964	962
Contig1291	tribbles homolog 2	1043	gnl|BL_ORD_ID|10526746777|tribbles homolog 2	105267	0	100	1498.75	811	811
Contig4689	trehalase-like isoform 1	1202	gnl|BL_ORD_ID|10734046765|trehalase-like isoform 1	107340	0	99.811	972.458	529	528
Singlet7896	trehalase-like isoform 1	752	gnl|BL_ORD_ID|10734046765|trehalase-like isoform 1	107340	0	95.6466	1227.3	781	747
Singlet5071	transposase, partial	801	gnl|BL_ORD_ID|3733146676|transposase, partial	37331	1.37284e-47	84.1837	191.325	196	165
Singlet5093	transposase yabusame-1	854	gnl|BL_ORD_ID|10464846359|transposase yabusame-1	104648	2.87552e-114	85.6802	412.923	419	359
Singlet2099	transposase domain containing protein	777	gi|494813291|ref|WP_007548699.1|transposase [Wolbachia endosymbiont of Drosophila ananassae] gi|58535067|gb|EAL59155.1| transposase [Wolbachia endosymbiont of Drosophila ananassae]	WP_007548699, EAL59155	1.4557e-21	51.9337	100.908	181	94
Singlet2363	transposase 7	726	gi|62198652|gb|AAX76613.1|transposase [Trimerotropis pallidipennis]	AAX76613	1.21192e-10	52.1277	65.855	94	49
Singlet6113	transposase	585	gi|62198652|gb|AAX76613.1|transposase [Trimerotropis pallidipennis]	AAX76613	6.05345e-14	71.6667	74.3294	60	43
Singlet1541	transposase	749	gnl|BL_ORD_ID|3064031364|transposase	30640	4.65283e-42	98.9583	172.859	96	95
Singlet2984	transposase	798	gnl|BL_ORD_ID|79418Sg_CNS_NA4Plus23073|transposase	79418	3.02368e-29	88.1818	130.386	110	97
Singlet3401	transposable element tcb2 transposase	608	gi|526193137|gb|EPS35363.1|hypothetical protein H072_11274 [Dactylellina haptotyla CBS 200.50]	EPS35363	2.79284e-15	52.5862	79.337	116	61
Singlet2921	transposable element tcb1 transposase	668	gi|223649434|gb|ACN11475.1|Transposable element Tcb1 transposase [Salmo salar]	ACN11475	1.88862e-08	56.9767	62.003	86	49
Singlet3044	transposable element tcb1 transposase	719	gi|223649434|gb|ACN11475.1|Transposable element Tcb1 transposase [Salmo salar]	ACN11475	2.71872e-07	50.5747	54.6842	87	44
Singlet7393	transposable element tcb1 transposase	720	gi|307195864|gb|EFN77659.1|Transposable element Tcb1 transposase [Harpegnathos saltator]	EFN77659	1.87076e-07	68.4211	55.8398	57	39
Contig201	transposable element tc3 transposase	752	gi|307205966|gb|EFN84092.1|hypothetical protein EAI_00509 [Harpegnathos saltator]	EFN84092	2.11271e-40	58.3893	140.198	149	87
Singlet298	transposable element tc3 transposase	749	gi|556985294|ref|XP_005998403.1|PREDICTED: uncharacterized protein LOC102358965 isoform X1 [Latimeria chalumnae] gi|556985297|ref|XP_005998404.1| PREDICTED: uncharacterized protein LOC102358965 isoform X2 [Latimeria chalumnae]	XP_005998403, XP_005998404	2.01454e-35	56.5	136.732	200	113
Singlet372	transposable element tc3 transposase	706	gi|307186574|gb|EFN72100.1|Transposable element Tc3 transposase [Camponotus floridanus]	EFN72100	1.45835e-32	73.3333	121.709	105	77
Singlet2736	transposable element tc3 transposase	755	gi|307190476|gb|EFN74499.1|hypothetical protein EAG_13313 [Camponotus floridanus]	EFN74499	1.92538e-13	50.4348	73.559	115	58
Singlet3495	transposable element tc3 transposase	719	gi|307178650|gb|EFN67292.1|Transposable element Tc3 transposase [Camponotus floridanus]	EFN67292	1.24547e-36	71.4286	137.502	112	80
Singlet3531	transposable element tc3 transposase	710	gi|327282818|ref|XP_003226139.1|PREDICTED: hypothetical protein LOC100557975 [Anolis carolinensis]	XP_003226139	1.22011e-32	63.6364	105.145	110	70
Singlet3820	transposable element tc3 transposase	658	gi|307181407|gb|EFN69005.1|hypothetical protein EAG_00414 [Camponotus floridanus]	EFN69005	3.14006e-15	71.6418	68.9366	67	48
Singlet4564	transposable element tc3 transposase	730	gi|307178776|gb|EFN67382.1|Transposable element Tc3 transposase [Camponotus floridanus]	EFN67382	2.40082e-49	58.5799	127.102	169	99
Singlet5092	transposable element tc3 transposase	688	gi|307201474|gb|EFN81251.1|hypothetical protein EAI_03982 [Harpegnathos saltator]	EFN81251	2.21535e-23	57.0175	100.908	114	65
Singlet5198	transposable element tc3 transposase	740	gi|556985294|ref|XP_005998403.1|PREDICTED: uncharacterized protein LOC102358965 isoform X1 [Latimeria chalumnae] gi|556985297|ref|XP_005998404.1| PREDICTED: uncharacterized protein LOC102358965 isoform X2 [Latimeria chalumnae]	XP_005998403, XP_005998404	7.90236e-28	56.2914	116.316	151	85
Singlet7240	transposable element tc3 transposase	715	gi|270004108|gb|EFA00556.1|hypothetical protein TcasGA2_TC003423 [Tribolium castaneum]	EFA00556	2.39079e-19	60.8247	92.8189	97	59
Contig1220	transposable element tc3 transposase	1190	gnl|BL_ORD_ID|9575123928|transposable element tc3 transposase	95751	5.41746e-88	93.4884	326.131	215	201
Contig2201	transposable element tc3 transposase	773	gnl|BL_ORD_ID|9575123928|transposable element tc3 transposase	95751	9.87378e-74	98.7261	278.118	157	155
Contig4152	transposable element tc3 transposase	1919	gnl|BL_ORD_ID|9575123928|transposable element tc3 transposase	95751	0	92.9041	1107.26	761	707
Singlet4184	transposable element tc3 transposase	801	gnl|BL_ORD_ID|107297Sg_CNS_NA4Plus36785|transposable element tc3 transposase	107297	0	99.6203	1441.51	790	787
Singlet6255	transposable element tc3 transposase	843	gnl|BL_ORD_ID|1094607446|transposable element tc3 transposase	109460	0	99.4026	1528.3	837	832
Contig3152	transposable element tc1 transposase	1168	gnl|BL_ORD_ID|10588044150|transposable element tc1 transposase	105880	0	100	2158.01	1168	1168
Contig3220	transposable element tc1 transposase	775	gnl|BL_ORD_ID|10588044150|transposable element tc1 transposase	105880	0	99.3548	1404.57	775	770
Singlet865	transposable element p transposase (p-element transposase)	723	gi|213517460|gb|ACJ50158.1|transposase [Glyptapanteles indiensis]	ACJ50158	3.144e-18	60.7477	93.5893	107	65
Contig1460	transportin-3-like	759	gi|307181092|gb|EFN68837.1|Transportin-3 [Camponotus floridanus]	EFN68837	3.78611e-98	83.4906	317.775	212	177
Contig3122	transportin-3	1474	gi|383865979|ref|XP_003708449.1|PREDICTED: transportin-3 [Megachile rotundata]	XP_003708449	0	81.9706	695.271	477	391
Singlet8025	transport protein, putative	743	gnl|BL_ORD_ID|10612746207|transport protein, putative	106127	0	99.7308	1363.95	743	741
Singlet2179	transport and golgi organization protein 11-like	900	gi|91083349|ref|XP_975040.1|PREDICTED: similar to CG14551 CG14551-PA [Tribolium castaneum] gi|270006916|gb|EFA03364.1| hypothetical protein TcasGA2_TC013349 [Tribolium castaneum]	XP_975040, EFA03364	0	82.2368	10102100	152	125
Singlet6789	transport and golgi organization protein 11-like	770	gi|501297586|dbj|BAN21186.1|conserved hypothetical protein [Riptortus pedestris]	BAN21186	1.06167e-20	63.1579	97.0561	114	72
Singlet6813	transport and golgi organization protein 11-like	775	gi|501297586|dbj|BAN21186.1|conserved hypothetical protein [Riptortus pedestris]	BAN21186	1.59854e-33	59.1837	131.724	196	116
Singlet6818	transport and golgi organization protein 11-like	792	gi|501297586|dbj|BAN21186.1|conserved hypothetical protein [Riptortus pedestris]	BAN21186	3.00766e-42	60.1896	154.836	211	127
Singlet5537	transport and golgi organization protein 1	824	gi|242014388|ref|XP_002427873.1|conserved hypothetical protein [Pediculus humanus corporis] gi|212512342|gb|EEB15135.1| conserved hypothetical protein [Pediculus humanus corporis]	XP_002427873, EEB15135	1.98102e-40	60	160.229	235	141
Contig4685	transmembrane protein, putative	1596	gnl|BL_ORD_ID|10939146196|transmembrane protein, putative	109391	0	98.7225	2490.4	1409	1391
Singlet1258	transmembrane protein, putative	525	gnl|BL_ORD_ID|10939146196|transmembrane protein, putative	109391	0	99.8095	965.071	525	524
Singlet7104	transmembrane protein, putative	864	gnl|BL_ORD_ID|10939146196|transmembrane protein, putative	109391	0	100	1596.63	864	864
Contig2561	transmembrane protein mitochondrial-like	961	gi|340711313|ref|XP_003394222.1|PREDICTED: transmembrane protein 11, mitochondrial-like [Bombus terrestris]	XP_003394222	9.09847e-59	69.3642	197.978	173	120
Contig1656	transmembrane protein 93	1237	gi|170040217|ref|XP_001847904.1|transmembrane protein 93 [Culex quinquefasciatus] gi|170044821|ref|XP_001850030.1| transmembrane protein 93 [Culex quinquefasciatus] gi|167863763|gb|EDS27146.1| transmembrane protein 93 [Culex quinquefasciatus] gi|167867955|gb|EDS31338.1| transmembrane protein 93 [Culex quinquefasciatus]	XP_001847904, XP_001850030, EDS27146, EDS31338	6.3661e-49	83.4783	172.94	115	96
Singlet1595	transmembrane protein 63c	828	gi|328717783|ref|XP_001945420.2|PREDICTED: transmembrane protein 63A-like [Acyrthosiphon pisum]	XP_001945420	4.27967e-82	70.2929	274.248	239	168
Singlet2376	transmembrane protein 62-like	783	gnl|BL_ORD_ID|10909446177|transmembrane protein 62-like	109094	0	100	1430.43	774	774
Singlet1504	transmembrane protein 50a-like	715	gnl|BL_ORD_ID|8134046173|transmembrane protein 50a-like	81340	0	99.0354	1123.88	622	616
Contig196	transmembrane protein 43 homolog	829	gi|91082813|ref|XP_968677.1|PREDICTED: similar to AGAP005797-PA [Tribolium castaneum] gi|270007099|gb|EFA03547.1| hypothetical protein TcasGA2_TC013551 [Tribolium castaneum]	XP_968677, EFA03547	1.70259e-43	61.6352	162.54	159	98
Contig2868	transmembrane protein 43 homolog	842	gi|91082813|ref|XP_968677.1|PREDICTED: similar to AGAP005797-PA [Tribolium castaneum] gi|270007099|gb|EFA03547.1| hypothetical protein TcasGA2_TC013551 [Tribolium castaneum]	XP_968677, EFA03547	8.89259e-65	65.6716	218.394	201	132
Singlet4149	transmembrane protein 43 homolog	701	gi|91082813|ref|XP_968677.1|PREDICTED: similar to AGAP005797-PA [Tribolium castaneum] gi|270007099|gb|EFA03547.1| hypothetical protein TcasGA2_TC013551 [Tribolium castaneum]	XP_968677, EFA03547	3.48013e-41	61.1842	154.836	152	93
Singlet110	transmembrane protein 42-like isoform 1	637	gnl|BL_ORD_ID|9757246172|transmembrane protein 42-like isoform 1	97572	0	98.9028	1144.2	638	631
Contig3964	transmembrane protein 41b-like	855	gi|170060579|ref|XP_001865866.1|conserved hypothetical protein [Culex quinquefasciatus] gi|167878980|gb|EDS42363.1| conserved hypothetical protein [Culex quinquefasciatus]	XP_001865866, EDS42363	1.24633e-110	81.3278	333.569	241	196
Contig3454	transmembrane protein 38a	845	gi|380018744|ref|XP_003693283.1|PREDICTED: trimeric intracellular cation channel type B-A-like [Apis florea]	XP_003693283	7.97097e-174	96.8627	493.426	255	247
Contig2957	transmembrane protein 248	865	gi|390340371|ref|XP_003725226.1|PREDICTED: UPF0458 protein C7orf42-like isoform 1 [Strongylocentrotus purpuratus] gi|390340373|ref|XP_003725227.1| PREDICTED: UPF0458 protein C7orf42-like isoform 2 [Strongylocentrotus purpuratus]	XP_003725226, XP_003725227	1.3376e-19	47.6562	95.5153	256	122
Singlet8191	transmembrane protein 215-like	745	gnl|BL_ORD_ID|92210Sg_CNS_NA4Plus30295|transmembrane protein 215-like	92210	6.67387e-145	88.3295	514.489	437	386
Contig2327	transmembrane protein 214-like	761	gi|572258943|ref|XP_006607829.1|PREDICTED: transmembrane protein 214-A-like [Apis dorsata]	XP_006607829	1.33933e-58	67.4603	207.608	252	170
Contig3604	transmembrane protein 214-a	1298	gi|506968787|gb|AGM32737.1|uncharacterized conserved protein (DUF2359) [Coptotermes formosanus]	AGM32737	2.67502e-70	68.0365	233.032	219	149
Contig4367	transmembrane protein 208	1260	gi|91079746|ref|XP_970581.1|PREDICTED: similar to GA20984-PA [Tribolium castaneum]	XP_970581	1.4377e-58	71.6763	200.29	173	124
Contig3785	transmembrane protein 205-like	1140	gnl|BL_ORD_ID|10203146169|transmembrane protein 205-like	102031	0	99.7312	2045.36	1116	1113
Contig2377	transmembrane protein 203-like	841	gi|332024468|gb|EGI64666.1|Transmembrane protein 203 [Acromyrmex echinatior]	EGI64666	4.68193e-49	76.259	170.244	139	106
Contig2570	transmembrane protein 199-like	906	gi|242025578|ref|XP_002433201.1|conserved hypothetical protein [Pediculus humanus corporis] gi|212518742|gb|EEB20463.1| conserved hypothetical protein [Pediculus humanus corporis]	XP_002433201, EEB20463	1.14656e-69	59.6439	233.802	337	201
Singlet4767	transmembrane protein 19-like	760	gnl|BL_ORD_ID|10559446161|transmembrane protein 19-like	105594	0	99.7195	1310.39	713	711
Singlet8244	transmembrane protein 189-like	760	gnl|BL_ORD_ID|10922546159|transmembrane protein 189-like	109225	0	99.7368	1393.49	760	758
Contig1695	transmembrane protein 183-like	983	gi|242014623|ref|XP_002427986.1|conserved hypothetical protein [Pediculus humanus corporis] gi|212512485|gb|EEB15248.1| conserved hypothetical protein [Pediculus humanus corporis]	XP_002427986, EEB15248	5.55623e-40	55.042	154.451	238	131
Contig1916	transmembrane protein 183-like	763	gi|242014623|ref|XP_002427986.1|conserved hypothetical protein [Pediculus humanus corporis] gi|212512485|gb|EEB15248.1| conserved hypothetical protein [Pediculus humanus corporis]	XP_002427986, EEB15248	1.08444e-22	46.5587	104.375	247	115
Singlet4480	transmembrane protein 181-like	827	gi|322789789|gb|EFZ14953.1|hypothetical protein SINV_12244 [Solenopsis invicta]	EFZ14953	2.81923e-127	88.2096	384.03	229	202
Singlet4062	transmembrane protein 18-like	521	gnl|BL_ORD_ID|9416346152|transmembrane protein 18-like	94163	0	99.2337	944.758	522	518
Singlet6229	transmembrane protein 173-like	707	gnl|BL_ORD_ID|10152946151|transmembrane protein 173-like	101529	0	99.7835	848.732	462	461
Singlet7191	transmembrane protein 14c	380	gnl|BL_ORD_ID|7343746139|transmembrane protein 14c	73437	0	100	638.214	345	345
Singlet3645	transmembrane protein 145-like	497	gnl|BL_ORD_ID|10731546134|transmembrane protein 145-like	107315	0	99.7988	913.365	497	496
Contig3316	transmembrane protein 132c-like	897	gnl|BL_ORD_ID|10433046133|transmembrane protein 132c-like	104330	0	99.5541	1637.25	897	893
Singlet8046	transmembrane protein 132c-like	616	gnl|BL_ORD_ID|10433046133|transmembrane protein 132c-like	104330	0	99.8227	1037.09	564	563
Contig218	transmembrane protein 129-like	886	gi|572263981|ref|XP_006610181.1|PREDICTED: transmembrane protein 129-like isoform X2 [Apis dorsata]	XP_006610181	2.76183e-83	66.6667	265.003	273	182
Contig66	transmembrane protein 120 homolog	937	gnl|BL_ORD_ID|9997446129|transmembrane protein 120 homolog	99974	0	100	1720.35	931	931
Contig4348	transmembrane protein 117	850	gnl|BL_ORD_ID|101280Sg_CNS_NA4Plus34724|transmembrane protein 117	101280	0	99.6359	1506.14	824	821
Contig1022	transmembrane protein 115-like	796	gnl|BL_ORD_ID|7238046128|transmembrane protein 115-like	72380	6.48213e-31	98.7013	135.926	77	76
Contig902	transmembrane protein 111-like	708	gi|307211077|gb|EFN87320.1|Protein pob [Harpegnathos saltator]	EFN87320	3.57544e-144	94.6903	415.616	226	214
Contig3076	transmembrane protein 110	788	gnl|BL_ORD_ID|10249446124|transmembrane protein 110	102494	0	99.5506	811.799	445	443
Contig4425	transmembrane protein 110	1335	gnl|BL_ORD_ID|10249446124|transmembrane protein 110	102494	0	99.6257	2438.7	1336	1331
Singlet2951	transmembrane protein	770	gi|391331835|ref|XP_003740347.1|PREDICTED: anoctamin-7-like [Metaseiulus occidentalis]	XP_003740347	6.27741e-22	93.1034	105.145	58	54
Contig3061	transmembrane protein	770	gnl|BL_ORD_ID|11035346115|transmembrane protein	110353	0	99.0814	1367.64	762	755
Contig4170	transmembrane gtpase marf-like isoform 2	1455	gnl|BL_ORD_ID|10838246106|transmembrane gtpase marf-like isoform 2	108382	0	99.7236	2656.6	1447	1443
Contig1610	transmembrane emp24 domain-containing protein 9	850	gi|345485923|ref|XP_001604751.2|PREDICTED: transmembrane emp24 domain-containing protein eca-like [Nasonia vitripennis]	XP_001604751	1.2399e-131	93.5185	384.03	216	202
Contig258	transmembrane emp24 domain-containing protein 7	847	gi|189241532|ref|XP_969755.2|PREDICTED: similar to integral membrane protein, Tmp21-I (p23), putative [Tribolium castaneum] gi|270001016|gb|EEZ97463.1| hypothetical protein TcasGA2_TC011294 [Tribolium castaneum]	XP_969755, EEZ97463	4.90454e-108	85.8537	323.553	205	176
Contig769	transmembrane emp24 domain-containing protein 5-like	860	gi|91090696|ref|XP_974756.1|PREDICTED: similar to cop-coated vesicle membrane protein P24 [Tribolium castaneum] gi|270013945|gb|EFA10393.1| hypothetical protein TcasGA2_TC012624 [Tribolium castaneum]	XP_974756, EFA10393	4.09297e-115	88.3721	342.813	215	190
Contig418	transmembrane emp24 domain-containing protein 2 precursor	801	gi|91084965|ref|XP_971914.1|PREDICTED: similar to predicted protein [Tribolium castaneum] gi|270009004|gb|EFA05452.1| hypothetical protein TcasGA2_TC015633 [Tribolium castaneum]	XP_971914, EFA05452	1.74261e-106	86.4078	318.931	206	178
Contig1187	transmembrane emp24 domain-containing protein 10	1828	gnl|BL_ORD_ID|1945946094|transmembrane emp24 domain-containing protein 10	19459	4.20875e-31	100	137.772	74	74
Singlet4167	transmembrane channel-like protein 7-like	660	gnl|BL_ORD_ID|10808946093|transmembrane channel-like protein 7-like	108089	0	99.542	1199.6	655	652
Contig240	transmembrane bax inhibitor motif-containing protein 4	1188	gi|91083101|ref|XP_969476.1|PREDICTED: similar to MGC88883 protein [Tribolium castaneum] gi|270006991|gb|EFA03439.1| hypothetical protein TcasGA2_TC013429 [Tribolium castaneum]	XP_969476, EFA03439	2.60884e-98	78.7149	304.679	249	196
Contig3030	transmembrane and tpr repeat-containing protein 4-like	1058	gnl|BL_ORD_ID|9392846090|transmembrane and tpr repeat-containing protein 4-like	93928	0	99.7333	688.074	375	374
Singlet7684	transmembrane and tpr repeat-containing protein 4-like	762	gnl|BL_ORD_ID|9392846090|transmembrane and tpr repeat-containing protein 4-like	93928	0	98.3849	1310.39	743	731
Singlet1064	transmembrane 9 superfamily protein member 4	738	gi|568250409|gb|ETN60095.1|transmembrane 9 superfamily protein member 4 [Anopheles darlingi]	ETN60095	1.82465e-98	81.3725	311.612	204	166
Contig2774	transmembrane 9 superfamily member 4-like	672	gi|322785592|gb|EFZ12247.1|hypothetical protein SINV_04535 [Solenopsis invicta]	EFZ12247	5.49998e-136	91.2281	407.912	228	208
Singlet8259	transmembrane 7 superfamily member 3-like	731	gi|389613229|dbj|BAM19979.1|unknown unsecreted protein, partial [Papilio xuthus]	BAM19979	2.25184e-46	58.5903	166.777	227	133
Contig225	translocon-associated protein subunit delta-like	804	gnl|BL_ORD_ID|8364146060|translocon-associated protein subunit delta-like	83641	0	99.1608	1293.78	715	709
Contig36	translocon-associated protein subunit beta	785	gi|389608539|dbj|BAM17879.1|signal sequence receptor beta [Papilio xuthus]	BAM17879	1.66284e-83	79.4595	259.61	185	147
Singlet6105	translocon-associated protein subunit alpha-like	851	gnl|BL_ORD_ID|1972346059|translocon-associated protein subunit alpha-like	19723	1.46141e-47	99.0566	191.325	106	105
Singlet4051	translocon-associated protein alpha subunit-like partial	483	gnl|BL_ORD_ID|60972Sg_CNS_NA4Plus14155|translocon-associated protein alpha subunit-like partial	60972	2.09017e-103	100	375.99	203	203
Contig429	translocator protein	787	gi|556098669|gb|ESO87321.1|hypothetical protein LOTGIDRAFT_210696 [Lottia gigantea]	ESO87321	2.48442e-59	74.5098	196.823	153	114
Contig4398	translocation-associated membrane	1102	gnl|BL_ORD_ID|1241446017|translocation-associated membrane	12414	7.15258e-17	98.0392	89.7595	51	50
Singlet2471	translocation-associated membrane	283	gnl|BL_ORD_ID|1241446017|translocation-associated membrane	12414	1.70288e-27	97.2603	122.999	73	71
Singlet102	translocation protein sec63 homolog	827	gi|157117503|ref|XP_001658799.1|SEC63 protein, putative [Aedes aegypti] gi|108876038|gb|EAT40263.1| AAEL007987-PA [Aedes aegypti]	XP_001658799, EAT40263	4.25025e-151	91.0506	452.595	257	234
Singlet2901	translin-associated protein x	777	gi|345488032|ref|XP_003425818.1|PREDICTED: translin-associated protein X-like [Nasonia vitripennis]	XP_003425818	5.14689e-51	62.6263	180.644	198	124
Contig2409	translin	877	gnl|BL_ORD_ID|10641246013|translin	106412	0	100	1602.17	867	867
Singlet3993	translin	217	gnl|BL_ORD_ID|10641246013|translin	106412	4.10443e-102	97.1831	370.45	213	207
Singlet5770	translin	806	gnl|BL_ORD_ID|10641246013|translin	106412	0	99.7472	1448.89	791	789
Singlet7539	translational activator of cytochrome c oxidase 1-like	774	gi|91085333|ref|XP_970254.1|PREDICTED: similar to AGAP001629-PA [Tribolium castaneum] gi|270008427|gb|EFA04875.1| hypothetical protein TcasGA2_TC014933 [Tribolium castaneum]	XP_970254, EFA04875	1.47187e-38	58.6207	145.976	203	119
Singlet4091	translational activator gcn1	786	gi|242002944|ref|XP_002422551.1|translational activator GCN1, putative [Pediculus humanus corporis] gi|212505341|gb|EEB09813.1| translational activator GCN1, putative [Pediculus humanus corporis]	XP_002422551, EEB09813	1.55323e-141	91.954	451.055	261	240
Singlet2044	translational activator	606	gi|242002944|ref|XP_002422551.1|translational activator GCN1, putative [Pediculus humanus corporis] gi|212505341|gb|EEB09813.1| translational activator GCN1, putative [Pediculus humanus corporis]	XP_002422551, EEB09813	1.93766e-07	90	59.6918	40	36
Contig4079	translation initiation factor eif-2b subunit epsilon	840	gnl|BL_ORD_ID|10485545971|translation initiation factor eif-2b subunit epsilon	104855	0	98.4524	1485.83	840	827
Singlet432	translation initiation factor eif-2b subunit delta-like isoform 1	847	gnl|BL_ORD_ID|11017245970|translation initiation factor eif-2b subunit delta-like isoform 1	110172	0	99.1617	1513.53	835	828
Singlet6737	translation initiation factor eif-2b subunit delta-like isoform 1	788	gnl|BL_ORD_ID|11017245970|translation initiation factor eif-2b subunit delta-like isoform 1	110172	0	100	1452.59	786	786
Contig251	translation initiation factor eif-2b subunit beta-like	1216	gi|383862501|ref|XP_003706722.1|PREDICTED: translation initiation factor eIF-2B subunit beta-like [Megachile rotundata]	XP_003706722	9.12195e-155	78.4483	452.981	348	273
Contig1868	translation initiation factor eif-2b subunit alpha-like	840	gi|156549234|ref|XP_001605558.1|PREDICTED: translation initiation factor eIF-2B subunit alpha-like [Nasonia vitripennis]	XP_001605558	7.04446e-117	82.1577	349.747	241	198
Contig2799	transketolase-like protein 2-like isoform 1	1727	gi|383852218|ref|XP_003701625.1|PREDICTED: transketolase-like protein 2-like isoform 1 [Megachile rotundata]	XP_003701625	0	90.5526	966.452	561	508
Contig601	transitional endoplasmic reticulum atpase ter94-like	1314	gnl|BL_ORD_ID|4554645922|transitional endoplasmic reticulum atpase ter94-like	45546	5.04468e-29	100	130.386	70	70
Contig2204	transient receptor potential cation channel protein painless-like isoform 1	1019	gnl|BL_ORD_ID|10334245907|transient receptor potential cation channel protein painless-like isoform 1	103342	0	99.2149	1851.46	1019	1011
Singlet6020	transforming growth factor beta regulator 1	712	gi|322798818|gb|EFZ20365.1|hypothetical protein SINV_05417 [Solenopsis invicta]	EFZ20365	2.59911e-45	68.8235	165.236	170	117
Singlet1927	transformation transcription domain-associated protein isoform 1	613	gnl|BL_ORD_ID|11039045893|transformation transcription domain-associated protein isoform 1	110390	0	99.3496	1116.5	615	611
Contig938	transferrin 2	1151	gi|66512987|ref|XP_396618.2|PREDICTED: melanotransferrin [Apis mellifera]	XP_396618	3.96554e-20	72.3684	101.679	76	55
Contig3497	transferrin	2501	gnl|BL_ORD_ID|1257845881|transferrin	12578	5.66007e-46	98.1308	187.632	107	105
Contig451	transducin beta-like protein 3-like	1042	gi|357616722|gb|EHJ70364.1|hypothetical protein KGM_13654 [Danaus plexippus]	EHJ70364	8.70578e-101	74.1818	326.25	275	204
Contig552	transcriptional repressor protein yy1-like isoform 1	1516	gnl|BL_ORD_ID|10541145868|transcriptional repressor protein yy1-like isoform 1	105411	0	99.6257	2447.93	1336	1331
Singlet7893	transcriptional repressor ctcfl-like	839	gnl|BL_ORD_ID|10598045864|transcriptional repressor ctcfl-like	105980	0	99.8805	1541.23	837	836
Singlet8076	transcriptional regulator atrx-like	802	gi|307203054|gb|EFN82245.1|Transcriptional regulator ATRX-like protein [Harpegnathos saltator]	EFN82245	1.66548e-86	83.871	293.508	186	156
Contig649	transcriptional regulator atrx	1084	gi|321468268|gb|EFX79254.1|hypothetical protein DAPPUDRAFT_188325 [Daphnia pulex]	EFX79254	8.74301e-46	87.2727	177.948	110	96
Singlet6944	transcriptional enhancer factor tef-1	770	gnl|BL_ORD_ID|10755145856|transcriptional enhancer factor tef-1	107551	0	99.8693	1406.42	765	764
Contig1120	transcriptional adaptor 2	951	gi|332030578|gb|EGI70266.1|Transcriptional adapter 2B [Acromyrmex echinatior]	EGI70266	1.14258e-156	79.4721	460.685	341	271
Singlet5540	transcriptional adapter 3-b-like	837	gi|383853954|ref|XP_003702487.1|PREDICTED: transcriptional adapter 3-B-like [Megachile rotundata]	XP_003702487	3.06273e-73	69.685	243.047	254	177
Singlet3930	transcriptional adapter 2b	566	gi|332030578|gb|EGI70266.1|Transcriptional adapter 2B [Acromyrmex echinatior]	EGI70266	2.87135e-09	69.697	64.6994	66	46
Contig2498	transcriptional activator protein pur-alpha	748	gi|328701761|ref|XP_001952609.2|PREDICTED: transcriptional activator protein Pur-alpha-like [Acyrthosiphon pisum]	XP_001952609	4.37208e-144	90.535	416.387	243	220
Singlet4630	transcriptional activator protein pur-alpha	824	gi|498936808|ref|XP_004520495.1|PREDICTED: transcriptional activator protein Pur-beta-like [Ceratitis capitata]	XP_004520495	1.02981e-81	99.2188	257.684	128	127
Contig4216	transcription initiation factor tfiid subunit 8-like	834	gnl|BL_ORD_ID|9657245830|transcription initiation factor tfiid subunit 8-like	96572	4.28296e-177	99.705	621.595	339	338
Singlet763	transcription initiation factor tfiid subunit 5	734	gnl|BL_ORD_ID|10482845825|transcription initiation factor tfiid subunit 5	104828	0	99.5913	1339.94	734	731
Contig566	transcription initiation factor tfiid subunit 3	821	gi|383852633|ref|XP_003701831.1|PREDICTED: uncharacterized protein LOC100876502 [Megachile rotundata]	XP_003701831	1.11731e-56	70.2326	205.682	215	151
Contig3207	transcription initiation factor tfiid subunit 2-like	1344	gi|383856938|ref|XP_003703963.1|PREDICTED: transcription initiation factor TFIID subunit 2-like [Megachile rotundata]	XP_003703963	0	76.9752	579.326	443	341
Singlet674	transcription initiation factor tfiid subunit 12	482	gnl|BL_ORD_ID|8593445819|transcription initiation factor tfiid subunit 12	85934	0	98.4043	662.221	376	370
Singlet2717	transcription initiation factor tfiid subunit 12	632	gnl|BL_ORD_ID|10147945818|transcription initiation factor tfiid subunit 12	101479	0	100	1153.43	624	624
Singlet5732	transcription initiation factor tfiid subunit 12	843	gnl|BL_ORD_ID|9703945816|transcription initiation factor tfiid subunit 12	97039	0	100	1539.38	833	833
Contig3602	transcription initiation factor tfiid subunit 10-like	1107	gi|506965496|gb|AGM32100.1|transcription initiation factor TFIID subunit 10-like protein [Coptotermes formosanus]	AGM32100	4.71917e-50	79.3893	175.637	131	104
Singlet2687	transcription initiation factor tfiid subunit 1	884	gnl|BL_ORD_ID|10938345812|transcription initiation factor tfiid subunit 1	109383	0	99.6606	1616.94	884	881
Singlet7939	transcription initiation factor tfiid subunit 1	575	gnl|BL_ORD_ID|10938345812|transcription initiation factor tfiid subunit 1	109383	0	94.0246	841.346	569	535
Contig3227	transcription initiation factor iib-like	889	gi|383862315|ref|XP_003706629.1|PREDICTED: transcription initiation factor IIB-like [Megachile rotundata]	XP_003706629	3.21622e-179	96.1977	509.22	263	253
Singlet6024	transcription initiation factor iia subunit 1 isoform 2	715	gnl|BL_ORD_ID|9584645800|transcription initiation factor iia subunit 1 isoform 2	95846	0	97.724	1205.14	703	687
Contig3712	transcription factor, putative	932	gnl|BL_ORD_ID|10866345796|transcription factor, putative	108663	4.5258e-38	73.5169	159.932	472	347
Contig4255	transcription factor tfiiib component b -like protein	1263	gi|242024306|ref|XP_002432569.1|transcription factor TFIIIB B'' component, putative [Pediculus humanus corporis] gi|212518029|gb|EEB19831.1| transcription factor TFIIIB B'' component, putative [Pediculus humanus corporis]	XP_002432569, EEB19831	5.46203e-40	65.3266	160.999	199	130
Singlet7178	transcription factor sox-14	840	gnl|BL_ORD_ID|10958545790|transcription factor sox-14	109585	0	100	1552.31	840	840
Contig3234	transcription factor kayak	1393	gi|242010749|ref|XP_002426121.1|conserved hypothetical protein [Pediculus humanus corporis] gi|212510168|gb|EEB13383.1| conserved hypothetical protein [Pediculus humanus corporis]	XP_002426121, EEB13383	4.00189e-87	66.4908	282.722	379	252
Contig1221	transcription factor e2f4	736	gi|260828151|ref|XP_002609027.1|hypothetical protein BRAFLDRAFT_124019 [Branchiostoma floridae] gi|229294381|gb|EEN65037.1| hypothetical protein BRAFLDRAFT_124019 [Branchiostoma floridae]	XP_002609027, EEN65037	2.43285e-14	84.3137	78.9518	51	43
Contig2520	transcription factor e2f2-like	832	gnl|BL_ORD_ID|10614645766|transcription factor e2f2-like	106146	7.94954e-100	100	364.91	197	197
Singlet7494	transcription factor e2f2-like	748	gnl|BL_ORD_ID|10614645766|transcription factor e2f2-like	106146	0	99.8663	1375.03	748	747
Singlet671	transcription factor dp-1	766	gi|340709415|ref|XP_003393305.1|PREDICTED: transcription factor Dp-1-like [Bombus terrestris] gi|350407142|ref|XP_003487998.1| PREDICTED: transcription factor Dp-1-like [Bombus impatiens]	XP_003393305, XP_003487998	4.51173e-107	75.7463	329.717	268	203
Contig778	transcription factor btf3 homolog 4-like	903	gi|37654886|gb|AAP33157.1|beta-NAC-like protein [Reticulitermes flavipes]	AAP33157	1.35938e-91	90.9091	281.567	165	150
Singlet4497	transcription factor adf-1	738	gi|328707450|ref|XP_003243399.1|PREDICTED: hypothetical protein LOC100572797 [Acyrthosiphon pisum]	XP_003243399	1.24765e-31	57.9167	128.257	240	139
Contig1153	transcription factor -like isoform 1	1437	gnl|BL_ORD_ID|10086145759|transcription factor -like isoform 1	100861	0	100	2261.42	1224	1224
Singlet5033	transcription elongation regulator 1-like	696	gi|242013416|ref|XP_002427403.1|transcription elongation regulator, putative [Pediculus humanus corporis] gi|212511780|gb|EEB14665.1| transcription elongation regulator, putative [Pediculus humanus corporis]	XP_002427403, EEB14665	3.00757e-83	88.2927	278.87	205	181
Singlet3450	transcription elongation regulator 1	769	gi|26349921|dbj|BAC38600.1|unnamed protein product [Mus musculus]	BAC38600	2.13267e-14	92.8571	79.337	56	52
Singlet7590	transcription elongation mitochondrial	786	gi|507955284|ref|XP_004685219.1|PREDICTED: transcription elongation factor, mitochondrial [Condylura cristata]	XP_004685219	6.9464e-13	55.303	75.485	132	73
Contig3402	transcription elongation factor s-ii	818	gnl|BL_ORD_ID|8743045750|transcription elongation factor s-ii	87430	0	100	1382.41	748	748
Singlet827	transcription elongation factor b polypeptide 3-like	864	gi|383850102|ref|XP_003700656.1|PREDICTED: transcription elongation factor B polypeptide 3-like isoform 2 [Megachile rotundata]	XP_003700656	5.84992e-86	75.2212	283.493	226	170
Contig877	transcription elongation factor	479	gnl|BL_ORD_ID|11062145744|transcription elongation factor	110621	0	97.4684	822.879	474	462
Singlet7001	transcription elongation factor	810	gnl|BL_ORD_ID|11062145744|transcription elongation factor	110621	0	99.8765	1491.37	810	809
Contig2820	transcription cofactor vestigial-like protein 4-like isoform x2	918	gi|189240752|ref|XP_968856.2|PREDICTED: similar to CG10741 CG10741-PB [Tribolium castaneum]	XP_968856	1.18267e-24	48.6486	108.997	222	108
Singlet4036	transaldolase	755	gi|571501685|ref|XP_006563276.1|PREDICTED: transaldolase [Apis mellifera]	XP_006563276	2.02324e-99	90.0552	306.22	181	163
Singlet6782	transaldolase	309	gi|332375608|gb|AEE62945.1|unknown [Dendroctonus ponderosae] gi|478259426|gb|ENN79316.1| hypothetical protein YQE_04225, partial [Dendroctonus ponderosae] gi|546675167|gb|ERL86403.1| hypothetical protein D910_03810 [Dendroctonus ponderosae]	AEE62945, ENN79316, ERL86403	9.52388e-31	89.0411	120.939	73	65
Singlet977	trans-2-enoyl- mitochondrial	766	gi|242007040|ref|XP_002424350.1|predicted protein [Pediculus humanus corporis] gi|212507750|gb|EEB11612.1| predicted protein [Pediculus humanus corporis]	XP_002424350, EEB11612	1.34661e-44	81.5126	164.466	119	97
Singlet4143	trans- -dihydrobenzene- -diol dehydrogenase-like isoform 2	273	gnl|BL_ORD_ID|9083145734|trans- -dihydrobenzene- -diol dehydrogenase-like isoform 2	90831	3.01162e-139	100	494.176	267	267
Singlet3527	trans- -dihydrobenzene- -diol dehydrogenase-like	833	gi|332030076|gb|EGI69901.1|Trans-1,2-dihydrobenzene-1,2-diol dehydrogenase [Acromyrmex echinatior]	EGI69901	3.47181e-100	77.1186	308.145	236	182
Contig1503	trans- -dihydrobenzene- -diol dehydrogenase-like	1193	gnl|BL_ORD_ID|9891345729|trans- -dihydrobenzene- -diol dehydrogenase-like	98913	0	98.8136	2108.15	1180	1166
Singlet6595	trans- -dihydrobenzene- -diol dehydrogenase-like	761	gnl|BL_ORD_ID|9891345729|trans- -dihydrobenzene- -diol dehydrogenase-like	98913	3.90752e-177	98.5755	621.595	351	346
Contig2531	trafficking protein particle complex subunit 8-like	1074	gnl|BL_ORD_ID|10549645725|trafficking protein particle complex subunit 8-like	105496	0	99.6904	1181.13	646	644
Singlet936	trafficking protein particle complex subunit 6b	799	gi|58383485|ref|XP_312570.2|AGAP002385-PA [Anopheles gambiae str. PEST] gi|55242397|gb|EAA08080.2| AGAP002385-PA [Anopheles gambiae str. PEST]	XP_312570, EAA08080	3.91767e-85	89.7436	262.692	156	140
Contig832	trafficking protein particle complex subunit 5-like	854	gi|156540774|ref|XP_001599248.1|PREDICTED: trafficking protein particle complex subunit 5-like [Nasonia vitripennis]	XP_001599248	1.47579e-112	92.5926	334.724	189	175
Contig1891	trafficking protein particle complex subunit 3	1346	gnl|BL_ORD_ID|9530045723|trafficking protein particle complex subunit 3	95300	0	99.4465	1969.65	1084	1078
Singlet2608	trafficking protein particle complex subunit 2-like	773	gi|156554008|ref|XP_001603539.1|PREDICTED: trafficking protein particle complex subunit 2-like protein-like [Nasonia vitripennis]	XP_001603539	3.74423e-62	80	203.371	135	108
Contig2291	trafficking kinesin-binding protein milt-like	791	gi|322786952|gb|EFZ13176.1|hypothetical protein SINV_00617 [Solenopsis invicta]	EFZ13176	5.83532e-51	57.9861	187.963	288	167
Singlet6696	trafficking kinesin-binding protein milt	555	gnl|BL_ORD_ID|10746245706|trafficking kinesin-binding protein milt	107462	0	99.8198	1020.47	555	554
Contig3566	traf-type zinc finger domain-containing protein 1-like isoform 1	1426	gnl|BL_ORD_ID|10480845705|traf-type zinc finger domain-containing protein 1-like isoform 1	104808	0	99.435	2582.74	1416	1408
Singlet1976	trab domain-containing	814	gi|332019036|gb|EGI59570.1|TraB domain-containing protein [Acromyrmex echinatior]	EGI59570	7.15725e-27	77.5281	117.472	89	69
Contig3928	tpr repeat-containing protein	1720	gnl|BL_ORD_ID|9719445703|tpr repeat-containing protein	97194	0	99.6956	2405.46	1314	1310
Singlet965	tpa_inf: hn1-like protein	797	gnl|BL_ORD_ID|9723245625|tpa_inf: hn1-like protein	97232	1.79189e-36	100	154.392	83	83
Singlet4523	tpa_inf: hn1-like protein	868	gnl|BL_ORD_ID|9723245625|tpa_inf: hn1-like protein	97232	1.35088e-117	100	424.003	229	229
Contig1641	tpa_exp: troponin t isoform 2	808	gnl|BL_ORD_ID|1055245608|tpa_exp: troponin t isoform 2	10552	5.19825e-17	100	89.7595	48	48
Contig723	tp53-regulated inhibitor of apoptosis 1	1422	gi|506965544|gb|AGM32124.1|hypothetical protein [Coptotermes formosanus]	AGM32124	9.04e-32	87.6543	126.331	81	71
Contig3838	torsin-1b	1207	gi|91076772|ref|XP_973777.1|PREDICTED: similar to Torsin family protein [Tribolium castaneum] gi|270001920|gb|EEZ98367.1| hypothetical protein TcasGA2_TC000824 [Tribolium castaneum]	XP_973777, EEZ98367	1.19986e-90	67.0034	288.5	297	199
Contig2644	torsin family protein	1857	gi|91076772|ref|XP_973777.1|PREDICTED: similar to Torsin family protein [Tribolium castaneum] gi|270001920|gb|EEZ98367.1| hypothetical protein TcasGA2_TC000824 [Tribolium castaneum]	XP_973777, EEZ98367	6.38784e-95	64.0483	306.605	331	212
Contig3832	toll-interacting protein	1007	gi|91081565|ref|XP_975168.1|PREDICTED: similar to Toll-interacting protein [Tribolium castaneum] gi|270005116|gb|EFA01564.1| hypothetical protein TcasGA2_TC007125 [Tribolium castaneum]	XP_975168, EFA01564	4.27255e-124	77.0073	369.007	274	211
Singlet4038	tnf receptor associated factor	844	gnl|BL_ORD_ID|9264145529|tnf receptor associated factor	92641	0	98.9234	1511.68	836	827
Singlet445	tmv resistance protein n-like	783	gi|470145011|ref|XP_004308138.1|PREDICTED: uncharacterized protein LOC101309009 [Fragaria vesca subsp. vesca]	XP_004308138	7.26702e-40	63.253	152.14	166	105
Contig525	tmem9 family protein	952	gi|506968497|gb|AGM32592.1|TMEM9 family protein [Coptotermes formosanus]	AGM32592	3.44635e-94	91.0615	289.271	179	163
Contig132	tm2 domain-containing protein cg11103-like	775	gi|322796017|gb|EFZ18641.1|hypothetical protein SINV_10993 [Solenopsis invicta]	EFZ18641	2.3451e-85	78.8043	263.848	184	145
Singlet5820	tm2 domain-containing protein almondex-like	694	gi|242007657|ref|XP_002424647.1|conserved hypothetical protein [Pediculus humanus corporis] gi|212508121|gb|EEB11909.1| conserved hypothetical protein [Pediculus humanus corporis]	XP_002424647, EEB11909	4.90687e-08	58.3333	46.2098	36	21
Singlet3822	tlc domain-containing protein 2-like	795	gi|321464389|gb|EFX75397.1|hypothetical protein DAPPUDRAFT_231239 [Daphnia pulex]	EFX75397	1.32164e-55	78.3784	190.274	148	116
Singlet4784	titin- partial	876	gi|328711569|ref|XP_003244575.1|PREDICTED: titin-like [Acyrthosiphon pisum]	XP_003244575	6.22861e-130	79.3706	387.882	286	227
Singlet282	tir-nbs-lrr resistance protein	901	gi|462394612|gb|EMJ00411.1|hypothetical protein PRUPE_ppa021808mg, partial [Prunus persica]	EMJ00411	4.27592e-81	61.2717	276.559	346	212
Contig1697	tip41-like protein	481	gi|242009371|ref|XP_002425461.1|conserved hypothetical protein [Pediculus humanus corporis] gi|212509297|gb|EEB12723.1| conserved hypothetical protein [Pediculus humanus corporis]	XP_002425461, EEB12723	4.9736e-16	69.2308	56.9954	52	36
Contig4337	tip41-like protein	1174	gi|340722427|ref|XP_003399607.1|PREDICTED: TIP41-like protein-like [Bombus terrestris]	XP_003399607	2.17305e-117	78.2456	356.295	285	223
Singlet3281	tip41-like protein	621	gi|380014371|ref|XP_003691207.1|PREDICTED: TIP41-like protein-like [Apis florea]	XP_003691207	6.70332e-48	85.3211	169.859	109	93
Singlet3679	tip41-like protein	864	gi|340722427|ref|XP_003399607.1|PREDICTED: TIP41-like protein-like [Bombus terrestris]	XP_003399607	1.04359e-107	81.893	327.405	243	199
Singlet2989	tip41-like isoform x1	551	gi|242009371|ref|XP_002425461.1|conserved hypothetical protein [Pediculus humanus corporis] gi|212509297|gb|EEB12723.1| conserved hypothetical protein [Pediculus humanus corporis]	XP_002425461, EEB12723	1.62389e-22	75.4386	74.7146	57	43
Contig4421	timeless protein	2230	gnl|BL_ORD_ID|69262Sg_CNS_NA4Plus17660|timeless protein	69262	7.11681e-164	100	579.122	313	313
Contig4288	tight junction protein	1234	gnl|BL_ORD_ID|10066645479|tight junction protein	100666	0	100	1016.78	550	550
Singlet7686	tigger transposable element-derived protein 7-like	753	gi|301779059|ref|XP_002924954.1|PREDICTED: tigger transposable element-derived protein 7-like [Ailuropoda melanoleuca]	XP_002924954	6.46412e-07	50.8772	57.3806	114	58
Singlet6097	tigger transposable element-derived protein 6-like	830	gi|449684704|ref|XP_004210693.1|PREDICTED: uncharacterized protein LOC101236258 [Hydra vulgaris]	XP_004210693	7.31489e-52	70.1863	190.66	161	113
Singlet2289	tigger transposable element-derived protein 4-like	838	gnl|BL_ORD_ID|10420745301|tigger transposable element-derived protein 4-like	104207	1.46924e-32	96.4706	141.466	85	82
Singlet2415	tigger transposable element-derived protein 4-like	593	gnl|BL_ORD_ID|10305345338|tigger transposable element-derived protein 4-like	103053	0	98.8196	1068.48	593	586
Singlet3855	tigger transposable element-derived protein 4-like	647	gnl|BL_ORD_ID|7721245320|tigger transposable element-derived protein 4-like	77212	3.13415e-33	86.3309	143.312	139	120
Contig2453	tigger transposable element-derived protein 1-like	856	gi|530574018|ref|XP_005281421.1|PREDICTED: tigger transposable element-derived protein 1-like isoform X1 [Chrysemys picta bellii] gi|530574020|ref|XP_005281422.1| PREDICTED: tigger transposable element-derived protein 1-like isoform X2 [Chrysemys picta bellii]	XP_005281421, XP_005281422	1.75458e-16	56.5657	65.0846	99	56
Singlet7601	tigger transposable element-derived protein 1-like	757	gi|533204279|ref|XP_005414643.1|PREDICTED: tigger transposable element-derived protein 1-like [Chinchilla lanigera]	XP_005414643	3.76905e-32	63.8298	118.242	141	90
Singlet5874	tigger transposable element-derived protein 1-like	215	gnl|BL_ORD_ID|110450Sg_CNS_NA4Plus37582|tigger transposable element-derived protein 1-like	110450	8.73047e-104	99.0476	375.99	210	208
Singlet3547	thyrotroph embryonic	811	gnl|BL_ORD_ID|10924845208|thyrotroph embryonic	109248	0	99.3797	1463.67	806	801
Contig577	thyroid transcription factor 1-associated protein 26-like protein	827	gi|332024682|gb|EGI64875.1|Thyroid transcription factor 1-associated protein 26-like protein [Acromyrmex echinatior]	EGI64875	2.7916e-19	58.9286	92.0485	168	99
Singlet1091	thyroid transcription factor 1-associated protein 26-like protein	712	gi|332024682|gb|EGI64875.1|Thyroid transcription factor 1-associated protein 26-like protein [Acromyrmex echinatior]	EGI64875	1.41237e-14	58.6957	78.1814	138	81
Singlet7255	thyroid transcription factor 1-associated protein 26-like protein	679	gi|332024682|gb|EGI64875.1|Thyroid transcription factor 1-associated protein 26-like protein [Acromyrmex echinatior]	EGI64875	4.07262e-07	55.0847	48.1358	118	65
Singlet2301	thyroid hormone receptor-associated	356	gnl|BL_ORD_ID|11062245194|thyroid hormone receptor-associated	110622	2.27324e-176	97.7401	617.901	354	346
Singlet3736	thymus-specific serine protease	834	gnl|BL_ORD_ID|10442345189|thymus-specific serine protease	104423	0	99.8792	1526.45	828	827
Contig1408	thymosin beta isoform 1	1496	gnl|BL_ORD_ID|1269145187|thymosin beta isoform 1	12691	9.36555e-47	99.0476	189.479	105	104
Contig463	thymidylate kinase	803	gi|390346478|ref|XP_789676.2|PREDICTED: thymidylate kinase-like [Strongylocentrotus purpuratus] gi|390358306|ref|XP_784160.2| PREDICTED: thymidylate kinase-like [Strongylocentrotus purpuratus]	XP_789676, XP_784160	9.96432e-73	74.5946	233.417	185	138
Singlet5366	thymidine phosphorylase	845	gnl|BL_ORD_ID|10278745181|thymidine phosphorylase	102787	0	99.5266	1539.38	845	841
Contig3718	thymidine kinase-like	1201	gnl|BL_ORD_ID|10342645180|thymidine kinase-like	103426	0	99.4012	909.672	501	498
Singlet5436	thump domain-containing protein 1- partial	597	gnl|BL_ORD_ID|10640645178|thump domain-containing protein 1- partial	106406	0	99.4949	1086.95	594	591
Singlet7120	thump domain-containing protein 1- partial	727	gnl|BL_ORD_ID|10640645178|thump domain-containing protein 1- partial	106406	0	99.3065	1303.01	721	716
Contig227	thrombospondin type-1 domain-containing protein 7a	966	gnl|BL_ORD_ID|10450045173|thrombospondin type-1 domain-containing protein 7a	104500	0	99.4797	1753.59	961	956
Singlet6214	thrombospondin type-1 domain-containing protein 7a	602	gnl|BL_ORD_ID|10450045173|thrombospondin type-1 domain-containing protein 7a	104500	0	97.1979	955.838	571	555
Contig3089	thrombospondin type-1 domain-containing protein 4-like	1017	gnl|BL_ORD_ID|10863545170|thrombospondin type-1 domain-containing protein 4-like	108635	0	99.5084	1858.85	1017	1012
Contig65	threonylcarbamoyladenosine trna methylthiotransferase-like	872	gi|110773695|ref|XP_396696.3|PREDICTED: threonylcarbamoyladenosine tRNA methylthiotransferase-like [Apis mellifera]	XP_396696	2.82848e-128	86.9748	377.481	238	207
Contig327	threonyl-trna cytoplasmic-like	1241	gnl|BL_ORD_ID|10662445166|threonyl-trna cytoplasmic-like	106624	0	99.9191	2278.04	1236	1235
Contig1937	threonyl-trna cytoplasmic-like	715	gnl|BL_ORD_ID|10662445166|threonyl-trna cytoplasmic-like	106624	0	99.8028	931.832	507	506
Contig3817	threonyl-trna cytoplasmic-like	858	gnl|BL_ORD_ID|10662445166|threonyl-trna cytoplasmic-like	106624	0	99.8834	1580.01	858	857
Singlet761	threonine dehydrogenase, putative	652	gnl|BL_ORD_ID|10658645164|threonine dehydrogenase, putative	106586	0	99.5298	1168.2	638	635
Contig806	tho complex subunit 7 homolog	855	gi|156544716|ref|XP_001606401.1|PREDICTED: THO complex subunit 7 homolog [Nasonia vitripennis]	XP_001606401	2.44244e-89	82.9897	275.789	194	161
Contig2461	tho complex subunit 6-like	1046	gnl|BL_ORD_ID|7832845159|tho complex subunit 6-like	78328	1.18702e-163	99.0654	577.275	321	318
Contig3856	thioredoxin-like protein 1-like	909	gi|91085787|ref|XP_974503.1|PREDICTED: similar to thioredoxin-like protein [Tribolium castaneum] gi|270010127|gb|EFA06575.1| hypothetical protein TcasGA2_TC009487 [Tribolium castaneum]	XP_974503, EFA06575	6.65373e-84	77.5	265.774	200	155
Contig330	thioredoxin-like protein	998	gi|90819972|gb|ABD98743.1|thioredoxin-like protein [Graphocephala atropunctata]	ABD98743	1.38205e-36	79.0476	137.887	105	83
Contig486	thioredoxin-dependent peroxide mitochondrial-like isoform x1	1035	gi|321452529|gb|EFX63892.1|hypothetical protein DAPPUDRAFT_305931 [Daphnia pulex]	EFX63892	1.27661e-116	86.3014	348.977	219	189
Singlet44	thioredoxin-dependent peroxide mitochondrial-like isoform x1	846	gi|321452529|gb|EFX63892.1|hypothetical protein DAPPUDRAFT_305931 [Daphnia pulex]	EFX63892	1.81187e-106	88.7179	320.472	195	173
Contig4431	thioredoxin reductase mitochondrial-like	1963	gi|91079422|ref|XP_975772.1|PREDICTED: similar to thioredoxin reductase isoform 2 [Tribolium castaneum]	XP_975772	0	85.5292	701.434	463	396
Contig2952	thioredoxin reductase 3-like	1741	gi|530589575|ref|XP_005288472.1|PREDICTED: thioredoxin reductase 3-like [Chrysemys picta bellii]	XP_005288472	0	75.693	603.594	469	355
Singlet5651	thioredoxin domain-containing protein 15-like	785	gi|91089613|ref|XP_973169.1|PREDICTED: similar to CG8297 CG8297-PA [Tribolium castaneum] gi|270011363|gb|EFA07811.1| hypothetical protein TcasGA2_TC005372 [Tribolium castaneum]	XP_973169, EFA07811	1.58103e-54	67.2043	187.578	186	125
Contig1350	thioredoxin domain-containing	890	gi|506969311|gb|AGM32999.1|thioredoxin domain-containing protein, partial [Coptotermes formosanus]	AGM32999	1.3008e-130	78.1481	384.8	270	211
Singlet4542	thioredoxin (agap003338-pa)	830	gnl|BL_ORD_ID|10307145124|thioredoxin (agap003338-pa)	103071	0	99.8795	1528.3	830	829
Singlet1576	thiamin pyrophosphokinase 1	755	gi|321472538|gb|EFX83508.1|hypothetical protein DAPPUDRAFT_315739 [Daphnia pulex]	EFX83508	2.19787e-23	55.5556	95.5153	126	70
Contig3707	thauria aliris cytochrome c oxidase subunit i partial cds mitochondrial	1621	gnl|BL_ORD_ID|105400Sg_CNS_NA4Plus36232|thauria aliris cytochrome c oxidase subunit i partial cds mitochondrial	105400	0	99.5053	2937.29	1617	1609
Singlet1309	thap domain-containing protein 9-like	839	gi|328697812|ref|XP_001948762.2|PREDICTED: hypothetical protein LOC100163161 [Acyrthosiphon pisum]	XP_001948762	5.29671e-32	59.7633	135.191	169	101
Singlet5040	thap domain-containing protein 9-like	885	gi|328725964|ref|XP_003248688.1|PREDICTED: THAP domain-containing protein 9-like, partial [Acyrthosiphon pisum]	XP_003248688	8.54638e-33	62.3188	67.3958	69	43
Singlet4971	thap domain-containing protein 2-like	653	gnl|BL_ORD_ID|8846544986|thap domain-containing protein 2-like	88465	0	99.0741	1173.74	648	642
Contig3423	tgf-beta-activated kinase 1 and map3k7-binding protein 1 isoform 1	1527	gnl|BL_ORD_ID|8906444974|tgf-beta-activated kinase 1 and map3k7-binding protein 1 isoform 1	89064	0	99.768	791.486	431	430
Contig2172	tfiih basal transcription factor complex helicase xpd subunit-like	806	gi|307210249|gb|EFN86899.1|TFIIH basal transcription factor complex helicase subunit [Harpegnathos saltator]	EFN86899	1.41644e-29	98.4375	127.487	64	63
Contig3694	tfiih basal transcription factor complex helicase xpb subunit	1385	gi|478253264|gb|ENN73635.1|hypothetical protein YQE_09882, partial [Dendroctonus ponderosae]	ENN73635	0	95.0311	600.512	322	306
Singlet4598	tetratricopeptide repeat protein 8-like isoform 2	622	gnl|BL_ORD_ID|10214644964|tetratricopeptide repeat protein 8-like isoform 2	102146	0	98.9474	686.227	380	376
Contig4370	tetratricopeptide repeat protein 7b-like isoform 1	1363	gnl|BL_ORD_ID|10517044961|tetratricopeptide repeat protein 7b-like isoform 1	105170	0	100	1711.12	926	926
Singlet2351	tetratricopeptide repeat protein 5-like	781	gi|189236474|ref|XP_974732.2|PREDICTED: similar to tetratricopeptide repeat domain 5 [Tribolium castaneum]	XP_974732	1.84062e-45	79.8319	166.777	119	95
Singlet509	tetratricopeptide repeat protein 4	649	gnl|BL_ORD_ID|10996944959|tetratricopeptide repeat protein 4	109969	0	98.8889	1131.27	630	623
Contig3370	tetratricopeptide repeat protein 35-b	748	gi|572297467|ref|XP_006614921.1|PREDICTED: ER membrane protein complex subunit 2-B-like isoform X1 [Apis dorsata] gi|572297469|ref|XP_006614922.1| PREDICTED: ER membrane protein complex subunit 2-B-like isoform X2 [Apis dorsata] gi|572297471|ref|XP_006614923.1| PREDICTED: ER membrane protein complex subunit 2-B-like isoform X3 [Apis dorsata]	XP_006614921, XP_006614922, XP_006614923	3.58734e-120	87.1681	356.295	226	197
Singlet2086	tetratricopeptide repeat protein 14 homolog isoform x1	800	gi|357621307|gb|EHJ73180.1|hypothetical protein KGM_12309 [Danaus plexippus]	EHJ73180	5.4035e-94	76.4259	310.457	263	201
Contig4371	tetratricopeptide repeat protein 1-like	968	gi|383855994|ref|XP_003703495.1|PREDICTED: tetratricopeptide repeat protein 1-like [Megachile rotundata]	XP_003703495	9.90826e-71	64.0741	232.261	270	173
Contig2903	tetraspanin-9-like isoform x1	1934	gi|383853600|ref|XP_003702310.1|PREDICTED: tetraspanin-9-like [Megachile rotundata]	XP_003702310	3.44598e-116	75.4647	360.147	269	203
Singlet4307	tetraspanin-5-like isoform 1	816	gi|270002052|gb|EEZ98499.1|hypothetical protein TcasGA2_TC001000 [Tribolium castaneum]	EEZ98499	2.08085e-153	92.5926	442.58	243	225
Contig2469	tetraspanin-33-like	839	gi|332029092|gb|EGI69106.1|Tetraspanin-33 [Acromyrmex echinatior]	EGI69106	3.40728e-149	93.1915	431.795	235	219
Singlet4655	tetraspanin isoform b	761	gi|506968103|gb|AGM32395.1|tetraspanin-18 [Coptotermes formosanus]	AGM32395	1.44162e-103	83.2618	311.997	233	194
Contig2318	tetraspanin 97e	2313	gi|512903038|ref|XP_004925521.1|PREDICTED: tetraspanin-31-B-like isoform X2 [Bombyx mori]	XP_004925521	1.7324e-89	78.8991	291.967	218	172
Contig3599	tetraspanin 97e	864	gi|189234120|ref|XP_968578.2|PREDICTED: similar to tetraspanin 97e [Tribolium castaneum]	XP_968578	3.90064e-84	73.7557	263.462	221	163
Contig278	testis seletal muscle dual specificty phosphatase	846	gi|158296918|ref|XP_317242.4|AGAP008228-PA [Anopheles gambiae str. PEST] gi|157014943|gb|EAA12467.5| AGAP008228-PA [Anopheles gambiae str. PEST]	XP_317242, EAA12467	1.12e-75	70.1422	241.121	211	148
Singlet5091	terminal uridylyltransferase 4	708	gi|291242203|ref|XP_002740998.1|PREDICTED: mKIAA0191 protein-like [Saccoglossus kowalevskii]	XP_002740998	4.21376e-15	51.0067	84.3445	149	76
Contig1869	terminal uridylyltransferase 4	739	gnl|BL_ORD_ID|54328102866|terminal uridylyltransferase 4	54328	7.7328e-35	100	148.852	80	80
Singlet8131	tensin-1 isoform x15	756	gi|270006735|gb|EFA03183.1|hypothetical protein TcasGA2_TC013103 [Tribolium castaneum]	EFA03183	9.45026e-66	68.9243	232.261	251	173
Contig1967	teneurin-3-like isoform 1	1662	gnl|BL_ORD_ID|11073344891|teneurin-3-like isoform 1	110733	0	99.4588	3029.63	1663	1654
Singlet4692	teneurin-3-like isoform 1	372	gnl|BL_ORD_ID|11073344891|teneurin-3-like isoform 1	110733	0	98.615	636.368	361	356
Contig2067	teneurin-3 isoform 1	779	gnl|BL_ORD_ID|11073744887|teneurin-3 isoform 1	110737	0	98.4273	1343.63	763	751
Singlet7749	teneurin-3 isoform 1	575	gnl|BL_ORD_ID|11073744887|teneurin-3 isoform 1	110737	0	99.8233	1040.78	566	565
Contig2224	telomerase-binding protein est1a-like	1742	gi|383856954|ref|XP_003703971.1|PREDICTED: uncharacterized protein LOC100882999 [Megachile rotundata]	XP_003703971	2.39239e-70	67.5676	258.07	259	175
Contig347	teleopsis quinqueguttata transposon mariner element transposase partial sequence	1319	gnl|BL_ORD_ID|37472Sg_CNS_NA4Plus9093|teleopsis quinqueguttata transposon mariner element transposase partial sequence	37472	4.02729e-10	100	67.5997	36	36
Singlet1102	teleogryllus emma rpb1 mrna for rna polymerase ii largest complete isolate: e-57	337	gnl|BL_ORD_ID|90926Sg_CNS_NA4Plus321|teleogryllus emma rpb1 mrna for rna polymerase ii largest complete isolate: e-57	90926	7.85402e-166	100	582.815	315	315
Singlet3763	tel2-interacting protein 1 homolog	751	gnl|BL_ORD_ID|10846144880|tel2-interacting protein 1 homolog	108461	0	99.4609	1349.17	742	738
Singlet1869	tectonin beta-propeller repeat-containing	708	gi|307198381|gb|EFN79323.1|UPF0584 protein CG32226 [Harpegnathos saltator]	EFN79323	3.75236e-77	69.7479	263.462	238	166
Singlet1044	tctex1 domain-containing protein 2-like	519	gnl|BL_ORD_ID|9242444871|tctex1 domain-containing protein 2-like	92424	0	100	948.452	513	513
Singlet1554	tc1-like transposase	721	gi|449665471|ref|XP_002161008.2|PREDICTED: uncharacterized protein LOC100207270 [Hydra vulgaris]	XP_002161008	2.36704e-36	65.873	118.242	126	83
Contig810	tc1-like transposase	787	gnl|BL_ORD_ID|4600144795|tc1-like transposase	46001	2.27177e-40	83.9779	167.319	181	152
Contig885	tc1-like transposase	620	gnl|BL_ORD_ID|9611844792|tc1-like transposase	96118	1.61128e-110	79.6667	399.997	600	478
Contig2419	tc1-like transposase	1377	gnl|BL_ORD_ID|9930244147|tc1-like transposase	99302	0	98.538	2416.54	1368	1348
Singlet117	tc1-like transposase	614	gnl|BL_ORD_ID|5661844497|tc1-like transposase	56618	4.89652e-41	82.0896	169.165	201	165
Singlet291	tc1-like transposase	777	gnl|BL_ORD_ID|10081544856|tc1-like transposase	100815	3.59561e-68	75	259.651	584	438
Singlet583	tc1-like transposase	887	gnl|BL_ORD_ID|9930244147|tc1-like transposase	99302	0	81.0479	693.614	897	727
Singlet628	tc1-like transposase	845	gnl|BL_ORD_ID|10183344860|tc1-like transposase	101833	0	99.5266	1543.07	845	841
Singlet1222	tc1-like transposase	549	gnl|BL_ORD_ID|9611844792|tc1-like transposase	96118	9.03755e-68	79.8365	257.805	367	293
Singlet1464	tc1-like transposase	837	gnl|BL_ORD_ID|9405344569|tc1-like transposase	94053	2.95947e-79	75.2756	296.584	635	478
Singlet2549	tc1-like transposase	556	gnl|BL_ORD_ID|4668244467|tc1-like transposase	46682	2.14285e-09	97.2973	63.9064	37	36
Singlet2770	tc1-like transposase	692	gnl|BL_ORD_ID|9611844792|tc1-like transposase	96118	1.49869e-61	77.0925	237.491	454	350
Singlet2969	tc1-like transposase	806	gnl|BL_ORD_ID|9405344569|tc1-like transposase	94053	5.00476e-42	79.8319	172.859	238	190
Singlet3454	tc1-like transposase	801	gnl|BL_ORD_ID|10793844481|tc1-like transposase	107938	7.97523e-70	85.7708	265.191	253	217
Singlet5123	tc1-like transposase	660	gnl|BL_ORD_ID|10793844481|tc1-like transposase	107938	1.30142e-126	85.5505	453.549	436	373
Singlet6081	tc1-like transposase	833	gnl|BL_ORD_ID|10755444803|tc1-like transposase	107554	1.79762e-66	75.5245	254.111	572	432
Singlet5231	tbc1 domain member 7	774	gnl|BL_ORD_ID|10002444143|tbc1 domain member 7	100024	0	100	1430.43	774	774
Contig562	tbc1 domain family member cg11727-like	1362	gnl|BL_ORD_ID|10984844142|tbc1 domain family member cg11727-like	109848	0	99.7063	2494.1	1362	1358
Singlet1240	tbc1 domain family member cg11727-like	795	gnl|BL_ORD_ID|10984844142|tbc1 domain family member cg11727-like	109848	0	99.7484	1461.82	795	793
Singlet7621	tbc1 domain family member cg11727-like	864	gnl|BL_ORD_ID|10984844142|tbc1 domain family member cg11727-like	109848	0	100	1596.63	864	864
Contig2071	tbc1 domain family member 4-like	843	gi|307178813|gb|EFN67394.1|TBC1 domain family member 1 [Camponotus floridanus]	EFN67394	1.52161e-104	78.2609	341.273	276	216
Contig1563	tbc1 domain family member 24-like isoform 1	1639	gnl|BL_ORD_ID|5115444124|tbc1 domain family member 24-like isoform 1	51154	3.3953e-106	99.5283	387.07	212	211
Singlet824	tbc1 domain family member 23-like	742	gi|307193736|gb|EFN76418.1|TBC1 domain family member 23 [Harpegnathos saltator]	EFN76418	8.95927e-122	80.5668	373.244	247	199
Singlet2341	tbc1 domain family member 15	486	gnl|BL_ORD_ID|10493944115|tbc1 domain family member 15	104939	0	99.5798	869.046	476	474
Contig3960	tbc1 domain family member 13-like isoform 1	790	gnl|BL_ORD_ID|10085644114|tbc1 domain family member 13-like isoform 1	100856	0	100	1284.54	695	695
Singlet5168	tbc domain-containing protein kinase-like	860	gnl|BL_ORD_ID|8708544113|tbc domain-containing protein kinase-like	87085	0	99.7462	1445.2	788	786
Contig3210	tau-tubulin kinase 1	971	gi|242017428|ref|XP_002429190.1|conserved hypothetical protein [Pediculus humanus corporis] gi|212514079|gb|EEB16452.1| conserved hypothetical protein [Pediculus humanus corporis]	XP_002429190, EEB16452	5.6517e-31	51.3333	134.035	300	154
Contig2610	tata box-binding protein 1-like	1642	gi|307191585|gb|EFN75083.1|TATA box-binding protein-like protein 1 [Harpegnathos saltator]	EFN75083	5.9112e-123	75.8278	375.17	302	229
Contig89	target of rapamycin complex subunit lst8-like	1349	gi|380025568|ref|XP_003696542.1|PREDICTED: target of rapamycin complex subunit lst8-like [Apis florea] gi|572312869|ref|XP_006622143.1| PREDICTED: target of rapamycin complex subunit lst8-like [Apis dorsata]	XP_003696542, XP_006622143	0	91.4826	561.607	317	290
Singlet2377	target of rapamycin complex 2 subunit mapkap1-like	640	gnl|BL_ORD_ID|10714544088|target of rapamycin complex 2 subunit mapkap1-like	107145	0	99.375	1166.36	640	636
Singlet6060	tar rna binding protein	345	gnl|BL_ORD_ID|10775244086|tar rna binding protein	107752	8.01694e-166	100	582.815	315	315
Singlet7209	tar rna binding protein	828	gnl|BL_ORD_ID|10421944087|tar rna binding protein	104219	0	99.8773	1500.6	815	814
Contig2426	tar dna-binding protein 43-like	1100	gi|51105068|gb|AAT97094.1|TAR DNA binding protein-like protein, partial [Lymnaea stagnalis]	AAT97094	2.33342e-25	74.1573	107.842	89	66
Contig4290	tar dna-binding protein 43-like	839	gi|443686443|gb|ELT89721.1|hypothetical protein CAPTEDRAFT_175992 [Capitella teleta]	ELT89721	1.69364e-25	76.7442	113.62	86	66
Contig4611	tar dna-binding protein 43-like	954	gi|242023524|ref|XP_002432182.1|Heterogeneous nuclear ribonucleoprotein A1, putative [Pediculus humanus corporis] gi|212517579|gb|EEB19444.1| Heterogeneous nuclear ribonucleoprotein A1, putative [Pediculus humanus corporis]	XP_002432182, EEB19444	1.18715e-142	85.3933	422.55	267	228
Singlet704	tar dna-binding protein 43-like	730	gi|242023524|ref|XP_002432182.1|Heterogeneous nuclear ribonucleoprotein A1, putative [Pediculus humanus corporis] gi|212517579|gb|EEB19444.1| Heterogeneous nuclear ribonucleoprotein A1, putative [Pediculus humanus corporis]	XP_002432182, EEB19444	2.87497e-99	84.8485	308.531	198	168
Singlet5851	tankyrase-2-like isoform x2	759	gi|572262156|ref|XP_006609343.1|PREDICTED: tankyrase-2-like isoform X2 [Apis dorsata]	XP_006609343	3.0451e-130	83.4586	405.601	266	222
Contig2277	taf6-like rna polymerase ii-like	1493	gi|198433140|ref|XP_002128118.1|PREDICTED: MGC80584 protein-like [Ciona intestinalis]	XP_002128118	4.17972e-10	56.9106	71.2478	123	70
Contig3063	tachykinin	1423	gnl|BL_ORD_ID|9762944075|tachykinin	97629	0	99.7875	1727.74	941	939
Singlet3772	tachykinin	626	gnl|BL_ORD_ID|9762944075|tachykinin	97629	0	98.6	881.972	500	493
Singlet1048	t1 st2 receptor binding protein	241	gnl|BL_ORD_ID|10552544061|t1 st2 receptor binding protein	105525	1.26507e-112	97.8541	405.537	233	228
Singlet545	t-complex protein 11-like protein 1	838	gi|340715424|ref|XP_003396213.1|PREDICTED: t-complex protein 11-like protein 1-like [Bombus terrestris]	XP_003396213	1.08591e-37	68.3544	149.058	158	108
Singlet7942	t-complex protein 11-like protein 1	791	gi|345490249|ref|XP_003426337.1|PREDICTED: T-complex protein 11-like protein 1-like isoform 2 [Nasonia vitripennis] gi|345490251|ref|XP_003426338.1| PREDICTED: T-complex protein 11-like protein 1-like isoform 3 [Nasonia vitripennis] gi|345490253|ref|XP_003426339.1| PREDICTED: T-complex protein 11-like protein 1-like isoform 4 [Nasonia vitripennis] gi|345490255|ref|XP_001605045.2| PREDICTED: T-com…	XP_003426337, XP_003426338, XP_003426339, XP_001605045	8.685e-24	92.1875	108.997	64	59
Contig4378	t-complex protein 1 subunit theta-like	1125	gi|562744986|gb|AHB33466.1|T-complex protein subunit theta [Locusta migratoria]	AHB33466	0	99.7085	701.049	343	342
Singlet7639	t-complex protein 1 subunit theta-like	442	gnl|BL_ORD_ID|1167244058|t-complex protein 1 subunit theta-like	11672	6.05244e-09	97.2973	62.0597	37	36
Contig671	t-complex protein 1 subunit delta-like	841	gi|506968023|gb|AGM32355.1|T-complex protein 1 subunit delta [Coptotermes formosanus]	AGM32355	1.89841e-123	92.3404	374.4	235	217
Singlet3924	t-complex protein 1 subunit delta-like	857	gi|576866881|gb|AHH35014.1|T-complex protein subunit delta [Locusta migratoria]	AHH35014	1.61252e-134	98.0676	403.29	207	203
Singlet406	t-complex protein 1 subunit beta-like	816	gi|562744992|gb|AHB33469.1|T-complex protein subunit beta [Locusta migratoria]	AHB33469	0	99.6324	558.525	272	271
Contig3305	t-complex protein 1 subunit alpha-like isoform 1	2033	gnl|BL_ORD_ID|5792244052|t-complex protein 1 subunit alpha-like isoform 1	57922	2.39767e-143	99.6416	510.796	279	278
Contig3124	t-cell immunomodulatory	897	gi|383847404|ref|XP_003699344.1|PREDICTED: LOW QUALITY PROTEIN: T-cell immunomodulatory protein-like [Megachile rotundata]	XP_003699344	2.98084e-31	57.8378	133.65	185	107
Contig2697	t family of potassium channels family member (twk-46)	1804	gnl|BL_ORD_ID|10342744040|t family of potassium channels family member (twk-46)	103427	0	99.7519	2222.64	1209	1206
Contig2896	syt7 cg2381-pg	1197	gnl|BL_ORD_ID|10936444037|syt7 cg2381-pg	109364	0	99.1085	1210.68	673	667
Singlet5581	syt7 cg2381-pg	696	gnl|BL_ORD_ID|10936444037|syt7 cg2381-pg	109364	0	98.0826	1190.36	678	665
Singlet3326	syntaxin-8-like isoform 1	891	gi|307191036|gb|EFN74790.1|Syntaxin-8 [Camponotus floridanus]	EFN74790	1.20051e-57	70.9524	195.667	210	149
Contig4514	syntaxin-16, putative	829	gnl|BL_ORD_ID|10210944032|syntaxin-16, putative	102109	0	99.8794	1526.45	829	828
Singlet6937	syntaxin-16, putative	803	gnl|BL_ORD_ID|10210944032|syntaxin-16, putative	102109	0	99.8675	1389.8	755	754
Contig1923	syntaxin-12-like isoform x1	762	gi|307182158|gb|EFN69501.1|Syntaxin-12 [Camponotus floridanus]	EFN69501	7.74916e-80	79.4258	253.062	209	166
Contig3984	syntaxin isoform a	1601	gi|568258305|gb|ETN66456.1|syntaxin-5 [Anopheles darlingi]	ETN66456	1.53268e-148	84.5902	444.891	305	258
Singlet5217	syntaxin 1a	784	gi|480310433|gb|AGJ76545.1|syntaxin 1A [Bemisia tabaci]	AGJ76545	7.19401e-149	96.861	429.869	223	216
Singlet7642	syntaxin 12	691	gi|322787474|gb|EFZ13562.1|hypothetical protein SINV_10193 [Solenopsis invicta]	EFZ13562	4.54571e-20	82.6667	93.9745	75	62
Contig799	synembryn-a-like isoform x2	1268	gi|322790233|gb|EFZ15232.1|hypothetical protein SINV_06896 [Solenopsis invicta]	EFZ15232	5.88707e-72	81.383	246.514	188	153
Contig2968	synembryn-a-like isoform x1	821	gi|242005184|ref|XP_002423451.1|synembryn-A, putative [Pediculus humanus corporis] gi|212506539|gb|EEB10713.1| synembryn-A, putative [Pediculus humanus corporis]	XP_002423451, EEB10713	1.4535e-50	64.0909	184.882	220	141
Singlet7160	syndecan-like isoform x1	834	gi|158285255|ref|XP_308213.3|AGAP007657-PA [Anopheles gambiae str. PEST] gi|157019903|gb|EAA04554.3| AGAP007657-PA [Anopheles gambiae str. PEST]	XP_308213, EAA04554	3.6058e-47	60.7656	169.088	209	127
Contig2745	syndecan binding protein	2016	gi|332021083|gb|EGI61470.1|Syntenin-1 [Acromyrmex echinatior]	EGI61470	1.51153e-135	79.8077	412.149	312	249
Contig2074	synaptosomal-associated protein 25-like isoform 1	1392	gnl|BL_ORD_ID|10822844013|synaptosomal-associated protein 25-like isoform 1	108228	0	98.1609	2276.19	1305	1281
Contig2338	synaptosomal-associated protein 25-like isoform 1	1897	gnl|BL_ORD_ID|10822844013|synaptosomal-associated protein 25-like isoform 1	108228	0	99.2009	3382.34	1877	1862
Contig1552	synaptonemal complex protein	506	gnl|BL_ORD_ID|11066944010|synaptonemal complex protein	110669	0	100	935.525	506	506
Singlet3486	synaptonemal complex protein	779	gnl|BL_ORD_ID|11066944010|synaptonemal complex protein	110669	0	100	1439.66	779	779
Contig3332	synaptojanin-1, putative	1696	gnl|BL_ORD_ID|10989544001|synaptojanin-1, putative	109895	0	99.7036	3092.41	1687	1682
Singlet2886	synaptojanin-1, putative	799	gnl|BL_ORD_ID|10989544001|synaptojanin-1, putative	109895	1.96107e-155	99.3355	549.575	301	299
Singlet5117	synaptojanin-1, putative	831	gnl|BL_ORD_ID|10989544001|synaptojanin-1, putative	109895	0	99.8797	1530.15	831	830
Contig4084	synaptogyrin-1, putative	3218	gnl|BL_ORD_ID|10933844000|synaptogyrin-1, putative	109338	0	99.7206	5895.63	3221	3212
Singlet6441	synaptogyrin-1, putative	873	gnl|BL_ORD_ID|10933844000|synaptogyrin-1, putative	109338	0	99.1903	894.899	494	490
Singlet277	synaptic vesicular amine transporter-like	843	gi|345482461|ref|XP_001608139.2|PREDICTED: synaptic vesicular amine transporter-like [Nasonia vitripennis]	XP_001608139	8.96671e-135	81.5972	402.519	288	235
Contig4003	synaptic vesicle membrane protein vat-1 homolog-like	2152	gnl|BL_ORD_ID|10436943976|synaptic vesicle membrane protein vat-1 homolog-like	104369	0	99.9533	3949.26	2142	2141
Singlet3537	synaptic vesicle membrane protein vat-1 homolog-like	773	gnl|BL_ORD_ID|8918743975|synaptic vesicle membrane protein vat-1 homolog-like	89187	2.59422e-114	100	412.923	223	223
Contig3976	synaptic vesicle glycoprotein 2b-like	1119	gi|91076170|ref|XP_971503.1|PREDICTED: similar to synaptic vesicle protein [Tribolium castaneum] gi|270014563|gb|EFA11011.1| hypothetical protein TcasGA2_TC004597 [Tribolium castaneum]	XP_971503, EFA11011	7.17155e-156	80.6647	462.225	331	267
Contig2445	synaptic vesicle glycoprotein 2b-like	908	gnl|BL_ORD_ID|8733243967|synaptic vesicle glycoprotein 2b-like	87332	0	99.8807	1543.07	838	837
Singlet888	synaptic vesicle	757	gnl|BL_ORD_ID|9145743963|synaptic vesicle	91457	0	100	1086.95	588	588
Contig2478	synaptic glycoprotein	1040	gnl|BL_ORD_ID|9006943962|synaptic glycoprotein	90069	1.72156e-77	100	291.044	157	157
Singlet1613	synapse-associated protein of 47 kda-like	776	gi|345481080|ref|XP_001605268.2|PREDICTED: synapse-associated protein of 47 kDa-like [Nasonia vitripennis]	XP_001605268	5.46745e-53	64.6789	187.963	218	141
Contig3080	swi snf-related matrix-associated actin-dependent regulator of chromatin subfamily d member 1-like	2378	gi|322798220|gb|EFZ20012.1|hypothetical protein SINV_00172 [Solenopsis invicta]	EFZ20012	0	91.7391	823.157	460	422
Singlet4640	swi snf-related matrix-associated actin-dependent regulator of chromatin subfamily b member 1	789	gnl|BL_ORD_ID|10259043954|swi snf-related matrix-associated actin-dependent regulator of chromatin subfamily b member 1	102590	0	99.8733	1452.59	789	788
Singlet6364	swi snf-related matrix-associated actin-dependent regulator of chromatin subfamily b member 1	524	gnl|BL_ORD_ID|10259043954|swi snf-related matrix-associated actin-dependent regulator of chromatin subfamily b member 1	102590	0	99.4275	953.992	524	521
Singlet5076	swi snf-related matrix-associated actin-dependent regulator of chromatin subfamily a-like protein 1-like	760	gnl|BL_ORD_ID|10563543952|swi snf-related matrix-associated actin-dependent regulator of chromatin subfamily a-like protein 1-like	105635	0	99.6053	1393.49	760	757
Singlet7340	swi snf-related matrix-associated actin-dependent regulator of chromatin subfamily a-like protein 1-like	843	gnl|BL_ORD_ID|10563543952|swi snf-related matrix-associated actin-dependent regulator of chromatin subfamily a-like protein 1-like	105635	0	99.8801	1535.69	834	833
Contig3416	sv2-like protein 1	793	gnl|BL_ORD_ID|9324243947|sv2-like protein 1	93242	3.0469e-19	100	97.1461	52	52
Singlet2336	sv2-like protein 1	863	gnl|BL_ORD_ID|9324243947|sv2-like protein 1	93242	0	99.0268	737.934	411	407
Singlet3249	sv2-like protein 1	838	gnl|BL_ORD_ID|9324243947|sv2-like protein 1	93242	4.02764e-43	88.8112	176.552	143	127
Singlet8352	suz domain-containing protein 1 isoform x1	700	gi|242018819|ref|XP_002429868.1|conserved hypothetical protein [Pediculus humanus corporis] gi|212514902|gb|EEB17130.1| conserved hypothetical protein [Pediculus humanus corporis]	XP_002429868, EEB17130	8.80542e-29	64.375	116.701	160	103
Singlet6142	survival of motor neuron-related-splicing factor 30-like isoform 1	828	gi|501295754|dbj|BAN20930.1|survival motor neuron protein [Riptortus pedestris]	BAN20930	4.53918e-41	76.1194	152.525	134	102
Contig571	survival of motor neuron-related-splicing factor 30-like	779	gi|501295754|dbj|BAN20930.1|survival motor neuron protein [Riptortus pedestris]	BAN20930	5.8038e-52	68.4729	180.259	203	139
Singlet3549	survival motor neuron	675	gnl|BL_ORD_ID|9830943943|survival motor neuron	98309	0	100	1177.44	637	637
Contig313	surp and g-patch domain-containing protein 1-like	793	gnl|BL_ORD_ID|10785743939|surp and g-patch domain-containing protein 1-like	107857	0	99.8739	1459.97	793	792
Contig4624	surfeit locus protein 6 homolog	806	gi|91091640|ref|XP_970642.1|PREDICTED: similar to predicted protein [Tribolium castaneum]	XP_970642	1.254e-47	62.8571	170.629	245	154
Contig879	surfeit locus protein 1	957	gi|91078320|ref|XP_972868.1|PREDICTED: similar to surfeit locus protein [Tribolium castaneum] gi|270003904|gb|EFA00352.1| hypothetical protein TcasGA2_TC003192 [Tribolium castaneum]	XP_972868, EFA00352	3.27279e-72	71.1628	236.113	215	153
Contig1730	surfeit locus	847	gnl|BL_ORD_ID|9252243938|surfeit locus	92522	0	100	937.372	507	507
Singlet4093	surfeit locus	853	gnl|BL_ORD_ID|9252243938|surfeit locus	92522	0	98.0645	1090.64	620	608
Singlet6862	surfeit locus	807	gnl|BL_ORD_ID|9252243938|surfeit locus	92522	0	100	937.372	507	507
Singlet1207	suppressors of cytokine signaling-	648	gnl|BL_ORD_ID|10359243932|suppressors of cytokine signaling-	103592	0	99.6914	1184.82	648	646
Singlet6786	suppressors of cytokine signaling-	648	gnl|BL_ORD_ID|10359243932|suppressors of cytokine signaling-	103592	0	99.537	1184.82	648	645
Contig1104	suppressor of g2 allele of skp1 homolog	1239	gi|383858878|ref|XP_003704926.1|PREDICTED: suppressor of G2 allele of SKP1 homolog [Megachile rotundata]	XP_003704926	1.39139e-73	72.9469	240.736	207	151
Singlet2898	suppressor of actin	655	gnl|BL_ORD_ID|10418643918|suppressor of actin	104186	0	99.2366	1182.98	655	650
Singlet5772	suppressor of	280	gnl|BL_ORD_ID|10652543917|suppressor of	106525	1.14558e-118	98.3607	425.85	244	240
Singlet6873	suppressor of	622	gnl|BL_ORD_ID|10652543917|suppressor of	106525	0	99.5192	1134.96	624	621
Singlet6424	suppressor apc domain-containing protein 2	834	gi|542257491|ref|XP_005464157.1|PREDICTED: uncharacterized protein LOC102077137 [Oreochromis niloticus]	XP_005464157	1.42429e-13	73.2394	79.7221	71	52
Contig2917	supporter of activation of yellow protein	2258	gi|546683770|gb|ERL93533.1|hypothetical protein D910_10822 [Dendroctonus ponderosae]	ERL93533	1.14349e-48	47.1464	188.348	403	190
Singlet5182	supervillin- partial	722	gnl|BL_ORD_ID|89070Sg_CNS_NA4Plus28529|supervillin- partial	89070	1.05094e-162	100	573.582	310	310
Singlet1813	superoxide dismutase	920	gnl|BL_ORD_ID|9282343907|superoxide dismutase	92823	0	99.8785	1515.37	823	822
Contig2729	superkiller viralicidic activity 2-like 2-like isoform 1	957	gnl|BL_ORD_ID|9055543896|superkiller viralicidic activity 2-like 2-like isoform 1	90555	0	99.8188	1014.93	552	551
Contig155	sumo-conjugating enzyme ubc9-like	956	gi|157124125|ref|XP_001654032.1|ubiquitin-conjugating enzyme E2 i [Aedes aegypti] gi|157124127|ref|XP_001654033.1| ubiquitin-conjugating enzyme E2 i [Aedes aegypti] gi|94468768|gb|ABF18233.1| ubiquitin-conjugating enzyme E21 [Aedes aegypti] gi|108874086|gb|EAT38311.1| AAEL009770-PA [Aedes aegypti] gi|108874087|gb|EAT38312.1| AAEL009770-PB [Aedes aegypti]	XP_001654032, XP_001654033, ABF18233, EAT38311, EAT38312	2.42723e-106	97.4843	318.931	159	155
Contig3839	sumo-activating enzyme subunit 2	1369	gnl|BL_ORD_ID|10469143890|sumo-activating enzyme subunit 2	104691	0	99.7809	2518.1	1369	1366
Contig2016	sumo-1-activating enzyme	842	gnl|BL_ORD_ID|9746943889|sumo-1-activating enzyme	97469	0	99.7593	1524.61	831	829
Singlet4229	sulfotransferase 1c4-like	788	gi|345483186|ref|XP_003424762.1|PREDICTED: sulfotransferase 1C4-like [Nasonia vitripennis]	XP_003424762	9.95392e-123	77.7778	364.77	261	203
Singlet2705	sulfhydryl oxidase 1-like	714	gnl|BL_ORD_ID|11056643876|sulfhydryl oxidase 1-like	110566	0	99.8601	1314.09	715	714
Singlet4616	sulfatase-modifying factor 1	786	gnl|BL_ORD_ID|10510943870|sulfatase-modifying factor 1	105109	6.44337e-26	95.7143	119.306	70	67
Contig983	sugar transporter, putative	1186	gnl|BL_ORD_ID|8091243839|sugar transporter, putative	80912	7.60263e-27	100	122.999	66	66
Contig1606	sugar transporter, putative	1941	gnl|BL_ORD_ID|10773143867|sugar transporter, putative	107731	0	98.9108	3448.82	1928	1907
Contig3813	sugar transporter, putative	648	gnl|BL_ORD_ID|8091243839|sugar transporter, putative	80912	0	99.3289	808.106	447	444
Singlet4	sugar transporter, putative	535	gnl|BL_ORD_ID|10763443866|sugar transporter, putative	107634	0	98.8785	963.225	535	529
Contig3010	sugar transporter sweet1-like	1092	gi|357612917|gb|EHJ68234.1|hypothetical protein KGM_13634 [Danaus plexippus]	EHJ68234	4.30686e-52	67.6471	183.726	204	138
Contig4137	sugar transporter sweet1-like	1661	gnl|BL_ORD_ID|9636643837|sugar transporter sweet1-like	96366	0	99.9115	2082.29	1130	1129
Contig3580	sugar transporter	1151	gi|157125931|ref|XP_001654453.1|sugar transporter [Aedes aegypti] gi|108873463|gb|EAT37688.1| AAEL010348-PA [Aedes aegypti]	XP_001654453, EAT37688	1.55253e-110	68.7003	346.665	377	259
Singlet1563	sugar transporter	725	gi|170035918|ref|XP_001845813.1|sugar transporter [Culex quinquefasciatus] gi|167878412|gb|EDS41795.1| sugar transporter [Culex quinquefasciatus]	XP_001845813, EDS41795	4.04202e-65	71.1009	221.476	218	155
Contig4426	succinyl-coa:3-ketoacid-coenzyme a transferase	1611	gi|321478252|gb|EFX89209.1|hypothetical protein DAPPUDRAFT_220335 [Daphnia pulex]	EFX89209	2.5656e-127	84.9206	394.045	252	214
Contig466	succinyl- synthetase small	1426	gi|91076012|ref|XP_966490.1|PREDICTED: similar to succinyl-CoA synthetase small subunit, putative isoform 1 [Tribolium castaneum] gi|91076014|ref|XP_975865.1| PREDICTED: similar to succinyl-CoA synthetase small subunit, putative isoform 2 [Tribolium castaneum] gi|270014681|gb|EFA11129.1| hypothetical protein TcasGA2_TC004730 [Tribolium castaneum]	XP_966490, XP_975865, EFA11129	0	95.1456	536.184	309	294
Singlet7007	succinyl- ligase	800	gi|91082037|ref|XP_970725.1|PREDICTED: similar to AGAP004744-PA [Tribolium castaneum]	XP_970725	2.82412e-105	83.7662	233.032	154	129
Singlet1947	succinate-semialdehyde mitochondrial-like isoform 1	612	gnl|BL_ORD_ID|10326443818|succinate-semialdehyde mitochondrial-like isoform 1	103264	0	99.183	1109.11	612	607
Contig183	succinate dehydrogenase cytochrome b560 mitochondrial-like	864	gi|568252707|gb|ETN61992.1|mitochondrial succinate dehydrogenase cytochrome b subunit [Anopheles darlingi]	ETN61992	1.2566e-46	65.6805	165.622	169	111
Singlet6413	structural maintenance of chromosomes smc4	322	gi|357611890|gb|EHJ67703.1|structural maintenance of chromosomes smc4 [Danaus plexippus]	EHJ67703	3.23629e-17	70.4225	86.2705	71	50
Contig4411	structural maintenance of chromosomes smc4	2460	gnl|BL_ORD_ID|6076743797|structural maintenance of chromosomes smc4	60767	3.65682e-162	100	573.582	310	310
Singlet2314	structural maintenance of chromosomes protein 6-like	705	gi|190358624|ref|NP_001121806.1|structural maintenance of chromosomes protein 6 [Danio rerio] gi|528470205|ref|XP_005163292.1| PREDICTED: structural maintenance of chromosomes protein 6 isoform X1 [Danio rerio]	NP_001121806, XP_005163292	4.0657e-33	57.1429	137.502	224	128
Contig992	structural maintenance of chromosomes protein 4	887	gi|571547007|ref|XP_006569882.1|PREDICTED: structural maintenance of chromosomes protein 4 isoform X3 [Apis mellifera]	XP_006569882	2.69507e-83	73.2601	282.337	273	200
Contig894	structural maintenance of chromosomes protein 2	1013	gi|565316840|gb|ETE68421.1|hypothetical protein L345_05782 [Ophiophagus hannah]	ETE68421	1.48175e-97	69.9405	310.071	336	235
Singlet734	stromal membrane-associated protein 1-like	646	gnl|BL_ORD_ID|10811643778|stromal membrane-associated protein 1-like	108116	0	99.6904	1182.98	646	644
Singlet3478	stromal membrane-associated protein 1-like	673	gnl|BL_ORD_ID|10811643778|stromal membrane-associated protein 1-like	108116	0	99.5392	1190.36	651	648
Contig2210	striatin isoform 2	1059	gnl|BL_ORD_ID|10996843775|striatin isoform 2	109968	0	99.9056	1951.18	1059	1058
Contig2639	striatin isoform 2	844	gnl|BL_ORD_ID|10996843775|striatin isoform 2	109968	0	99.6407	1524.61	835	832
Singlet1274	striatin isoform 2	802	gnl|BL_ORD_ID|10996843775|striatin isoform 2	109968	0	99.5025	1461.82	804	800
Singlet3749	striatin isoform 2	282	gnl|BL_ORD_ID|10996843775|striatin isoform 2	109968	3.16494e-129	95.3901	460.936	282	269
Contig1775	stretchin- isoform g	894	gi|328705497|ref|XP_001948683.2|PREDICTED: hypothetical protein LOC100159331 [Acyrthosiphon pisum]	XP_001948683	4.24652e-94	68.9781	317.775	274	189
Contig2638	stress-induced-phosphoprotein 1-like isoform x2	850	gi|291244948|ref|XP_002742355.1|PREDICTED: hypothetical protein [Saccoglossus kowalevskii]	XP_002742355	5.01372e-36	54.4643	147.132	224	122
Singlet2674	stress-induced-phosphoprotein 1-like isoform x2	809	gi|291244948|ref|XP_002742355.1|PREDICTED: hypothetical protein [Saccoglossus kowalevskii]	XP_002742355	1.06332e-30	46.8992	131.339	258	121
Contig1966	stress-induced-phosphoprotein 1-like	2116	gnl|BL_ORD_ID|9195943771|stress-induced-phosphoprotein 1-like	91959	0	99.4737	1727.74	950	945
Singlet8216	stress-activated protein kinase jnk-like	795	gi|383865498|ref|XP_003708210.1|PREDICTED: stress-activated protein kinase JNK-like [Megachile rotundata]	XP_003708210	8.21067e-137	90.3084	405.216	227	205
Singlet3731	stress associated endoplasmic reticulum	600	gnl|BL_ORD_ID|6615543756|stress associated endoplasmic reticulum	66155	0	98.977	701.001	391	387
Singlet6861	stip1 homology and u box-containing	794	gnl|BL_ORD_ID|10045743751|stip1 homology and u box-containing	100457	0	100	863.506	467	467
Contig1585	stethophyma grossum microsatellite sgr29 sequence	1655	gnl|BL_ORD_ID|109830Sg_CNS_NA4Plus695|stethophyma grossum microsatellite sgr29 sequence	109830	0	99.8187	3044.4	1655	1652
Singlet2127	stethophyma grossum microsatellite sgr29 sequence	257	gnl|BL_ORD_ID|109830Sg_CNS_NA4Plus695|stethophyma grossum microsatellite sgr29 sequence	109830	3.72364e-123	100	440.623	238	238
Singlet3333	stethophyma grossum microsatellite sgr29 sequence	855	gnl|BL_ORD_ID|104960Sg_CNS_NA4Plus36080|stethophyma grossum microsatellite sgr29 sequence	104960	0	99.729	1352.87	738	736
Singlet4096	stethophyma grossum microsatellite sgr29 sequence	802	gnl|BL_ORD_ID|109830Sg_CNS_NA4Plus695|stethophyma grossum microsatellite sgr29 sequence	109830	0	100	1458.13	789	789
Singlet7535	stethophyma grossum microsatellite sgr29 sequence	712	gnl|BL_ORD_ID|109830Sg_CNS_NA4Plus695|stethophyma grossum microsatellite sgr29 sequence	109830	0	100	1308.55	708	708
Contig1343	stethophyma grossum microsatellite sgr19 sequence	1459	gnl|BL_ORD_ID|109411Sg_CNS_NA4Plus711|stethophyma grossum microsatellite sgr19 sequence	109411	0	100	2684.3	1453	1453
Contig2547	stethophyma grossum microsatellite sgr19 sequence	918	gnl|BL_ORD_ID|106776Sg_CNS_NA4Plus484|stethophyma grossum microsatellite sgr19 sequence	106776	0	99.6736	1679.72	919	916
Singlet6869	stethophyma grossum microsatellite sgr19 sequence	890	gnl|BL_ORD_ID|107919Sg_CNS_NA4Plus36964|stethophyma grossum microsatellite sgr19 sequence	107919	0	98.9899	1598.47	891	882
Contig696	steroid receptor rna activator 1-like	922	gi|156553450|ref|XP_001601505.1|PREDICTED: steroid receptor RNA activator 1-like [Nasonia vitripennis]	XP_001601505	1.1223e-13	47.9167	77.0258	192	92
Contig1873	sterile alpha and tir motif-containing protein 1-like	755	gi|242003523|ref|XP_002422762.1|Sterile alpha and TIR motif-containing protein, putative [Pediculus humanus corporis] gi|212505605|gb|EEB10024.1| Sterile alpha and TIR motif-containing protein, putative [Pediculus humanus corporis]	XP_002422762, EEB10024	1.01551e-155	93.9271	464.922	247	232
Singlet6665	sterile alpha and tir motif-containing protein 1-like	232	gnl|BL_ORD_ID|7338343710|sterile alpha and tir motif-containing protein 1-like	73383	9.71147e-89	97.8495	326.131	186	182
Singlet467	ste20-related kinase adapter protein alpha	621	gnl|BL_ORD_ID|10549543705|ste20-related kinase adapter protein alpha	105495	0	98.995	1074.02	597	591
Contig529	stathmin	1217	gnl|BL_ORD_ID|10492743701|stathmin	104927	0	100	1236.53	669	669
Contig1346	stathmin	852	gnl|BL_ORD_ID|10492743701|stathmin	104927	0	100	1323.32	716	716
Contig3997	stathmin	858	gnl|BL_ORD_ID|10492743701|stathmin	104927	0	99.5338	1567.08	858	854
Contig4384	stathmin	2384	gnl|BL_ORD_ID|10492743701|stathmin	104927	0	100	3969.57	2149	2149
Singlet4919	stathmin	507	gnl|BL_ORD_ID|10412443702|stathmin	104124	0	99.6055	926.292	507	505
Singlet5673	stathmin	448	gnl|BL_ORD_ID|10492743701|stathmin	104927	1.54605e-79	100	296.584	160	160
Contig4386	star-related lipid transfer protein mitochondrial-like	841	gnl|BL_ORD_ID|6288543692|star-related lipid transfer protein mitochondrial-like	62885	5.66799e-166	100	584.662	316	316
Contig3301	ssm4 protein, putative	1609	gnl|BL_ORD_ID|9688243691|ssm4 protein, putative	96882	0	100	2401.76	1300	1300
Singlet7602	srsf protein kinase 1 isoform x2	763	gi|524894340|ref|XP_005103669.1|PREDICTED: SRSF protein kinase 2-like isoform X2 [Aplysia californica]	XP_005103669	7.22186e-98	87.931	314.309	174	153
Singlet1221	squamous cell carcinoma antigen recognized by t-cells 3-like	844	gi|345496336|ref|XP_001602582.2|PREDICTED: squamous cell carcinoma antigen recognized by T-cells 3-like [Nasonia vitripennis]	XP_001602582	8.82148e-43	78.5714	102.834	70	55
Contig4217	spry domain-containing socs box protein 3-like	1517	gnl|BL_ORD_ID|10548443677|spry domain-containing socs box protein 3-like	105484	0	98.8899	1949.34	1081	1069
Contig4618	spry domain-containing socs box	863	gnl|BL_ORD_ID|10860143676|spry domain-containing socs box	108601	0	99.6524	1578.16	863	860
Singlet4238	spry domain-containing socs box	707	gnl|BL_ORD_ID|10860143676|spry domain-containing socs box	108601	0	99.7155	1288.24	703	701
Singlet2764	spondin-1-like isoform x3	748	gi|242005973|ref|XP_002423834.1|f-spondin, putative [Pediculus humanus corporis] gi|212507050|gb|EEB11096.1| f-spondin, putative [Pediculus humanus corporis]	XP_002423834, EEB11096	1.27887e-31	53.4884	133.265	215	115
Contig4274	spodoptera exigua heat shock protein 90 complete cds	2540	gnl|BL_ORD_ID|294557130|spodoptera exigua heat shock protein 90 complete cds	2945	3.5595e-23	98.4127	111.919	63	62
Contig2258	splicing factor u2af 50 kda subunit	827	gnl|BL_ORD_ID|10641943665|splicing factor u2af 50 kda subunit	106419	0	99.3925	1496.91	823	818
Contig323	splicing factor u2af 50 kda	1240	gnl|BL_ORD_ID|10597643664|splicing factor u2af 50 kda	105976	0	100	1580.01	855	855
Singlet2680	splicing factor 45	834	gi|332374526|gb|AEE62404.1|unknown [Dendroctonus ponderosae]	AEE62404	2.84106e-64	65.3137	217.624	271	177
Contig900	splicing factor 3b subunit 5	922	gi|478252974|gb|ENN73357.1|hypothetical protein YQE_10037, partial [Dendroctonus ponderosae] gi|546682193|gb|ERL92162.1| hypothetical protein D910_09482 [Dendroctonus ponderosae]	ENN73357, ERL92162	1.48917e-50	98.8235	172.94	85	84
Singlet3490	splicing factor 3b subunit 3 isoform 1	833	gnl|BL_ORD_ID|7113543655|splicing factor 3b subunit 3 isoform 1	71135	2.37524e-50	100	200.558	108	108
Contig976	splicing factor 3b subunit 3	1519	gi|242018509|ref|XP_002429717.1|Splicing factor 3B subunit, putative [Pediculus humanus corporis] gi|212514723|gb|EEB16979.1| Splicing factor 3B subunit, putative [Pediculus humanus corporis]	XP_002429717, EEB16979	0	98.2578	588.571	287	282
Contig2526	splicing factor 3b subunit 2-like	1613	gi|242011371|ref|XP_002426426.1|Splicing factor 3B subunit, putative [Pediculus humanus corporis] gi|212510525|gb|EEB13688.1| Splicing factor 3B subunit, putative [Pediculus humanus corporis]	XP_002426426, EEB13688	0	83.4862	622.083	436	364
Singlet1622	splicing factor 3a subunit 3	848	gi|332376839|gb|AEE63559.1|unknown [Dendroctonus ponderosae] gi|478263682|gb|ENN81988.1| hypothetical protein YQE_01699, partial [Dendroctonus ponderosae] gi|546676721|gb|ERL87677.1| hypothetical protein D910_05067 [Dendroctonus ponderosae]	AEE63559, ENN81988, ERL87677	1.79496e-136	91.5929	406.757	226	207
Contig1666	splicing factor 3a subunit 3	778	gnl|BL_ORD_ID|8109043649|splicing factor 3a subunit 3	81090	0	100	743.473	402	402
Contig1634	splicing factor 3a subunit 1-like	1528	gi|110755900|ref|XP_393373.3|PREDICTED: splicing factor 3A subunit 1 isoformX1 [Apis mellifera] gi|571523869|ref|XP_006562742.1| PREDICTED: splicing factor 3A subunit 1 isoform X2 [Apis mellifera]	XP_393373, XP_006562742	0	78.5859	627.476	495	389
Contig3372	splicing factor 3a subunit 1-like	932	gi|242011623|ref|XP_002426547.1|Splicing factor 3 subunit, putative [Pediculus humanus corporis] gi|212510684|gb|EEB13809.1| Splicing factor 3 subunit, putative [Pediculus humanus corporis]	XP_002426547, EEB13809	1.3897e-63	61.1285	225.328	319	195
Singlet1119	splicing factor 1-like	796	gnl|BL_ORD_ID|10765143635|splicing factor 1-like	107651	0	100	1454.43	787	787
Singlet2421	splicing arginine serine-rich 18-like	511	gnl|BL_ORD_ID|10273643631|splicing arginine serine-rich 18-like	102736	0	98.4234	791.486	444	437
Singlet2789	splicing arginine serine-rich 18-like	878	gnl|BL_ORD_ID|10710543632|splicing arginine serine-rich 18-like	107105	0	99.4337	1598.47	883	878
Singlet6759	splicing arginine serine-rich 16	803	gnl|BL_ORD_ID|10532243630|splicing arginine serine-rich 16	105322	0	99.2528	1450.74	803	797
Singlet379	sphingosine-1-phosphate phosphatase 1-like	791	gnl|BL_ORD_ID|10680343617|sphingosine-1-phosphate phosphatase 1-like	106803	0	96.8514	1308.55	794	769
Contig1736	sphingosine phosphate lyase isoform 1	883	gnl|BL_ORD_ID|10991043614|sphingosine phosphate lyase isoform 1	109910	0	99.6602	1618.79	883	880
Contig1996	sphingosine phosphate lyase isoform 1	657	gnl|BL_ORD_ID|10991043614|sphingosine phosphate lyase isoform 1	109910	0	99.8478	1208.83	657	656
Singlet2423	sphingosine phosphate lyase isoform 1	820	gnl|BL_ORD_ID|10991043614|sphingosine phosphate lyase isoform 1	109910	0	100	1029.7	557	557
Singlet4682	sphingomyelin synthase-related 1-like	735	gnl|BL_ORD_ID|9220143608|sphingomyelin synthase-related 1-like	92201	0	99.3197	1339.94	735	730
Singlet5963	sphingomyelin phosphodiesterase, putative	849	gnl|BL_ORD_ID|9881943601|sphingomyelin phosphodiesterase, putative	98819	0	99.0544	1520.91	846	838
Contig3717	sphingomyelin phosphodiesterase 3-like	877	gnl|BL_ORD_ID|104846Sg_CNS_NA4Plus36045|sphingomyelin phosphodiesterase 3-like	104846	0	99.7719	1613.25	877	875
Contig4375	sphingolipid delta 4 desaturase c-4 hydroxylase protein des2	903	gnl|BL_ORD_ID|10854743597|sphingolipid delta 4 desaturase c-4 hydroxylase protein des2	108547	0	99.7778	1650.18	900	898
Singlet650	sphingolipid delta 4 desaturase c-4 hydroxylase protein des2	706	gnl|BL_ORD_ID|10854743597|sphingolipid delta 4 desaturase c-4 hydroxylase protein des2	108547	0	99.8584	1299.31	706	705
Singlet2380	sphingolipid delta 4 desaturase c-4 hydroxylase protein des2	697	gnl|BL_ORD_ID|10854743597|sphingolipid delta 4 desaturase c-4 hydroxylase protein des2	108547	6.87747e-75	99.3548	281.811	155	154
Contig4225	spfh domain-containing protein 1	968	gi|307172340|gb|EFN63828.1|Erlin-1 [Camponotus floridanus]	EFN63828	4.89786e-129	90.8676	383.259	219	199
Singlet5362	spermidine synthase	375	gnl|BL_ORD_ID|9493643570|spermidine synthase	94936	0	100	691.767	374	374
Contig2349	sperm-associated antigen 7	1095	gi|307186253|gb|EFN71916.1|Sperm-associated antigen 7 [Camponotus floridanus]	EFN71916	1.5652e-78	74.6835	252.292	237	177
Singlet132	spectrin beta chain	769	gnl|BL_ORD_ID|11074543550|spectrin beta chain	110745	0	99.8688	1402.73	762	761
Singlet3598	spectrin alpha	660	gnl|BL_ORD_ID|11056843326|spectrin alpha	110568	1.70748e-115	99.1342	416.616	231	229
Contig2054	speckle-type poz	804	gi|348568484|ref|XP_003470028.1|PREDICTED: speckle-type POZ protein-like [Cavia porcellus]	XP_003470028	1.00533e-10	64.6154	70.0922	65	42
Contig3209	speckle-type poz	862	gi|443722104|gb|ELU11118.1|hypothetical protein CAPTEDRAFT_161127 [Capitella teleta]	ELU11118	2.12962e-31	54.7486	130.183	179	98
Singlet1658	speckle-type poz	745	gi|170582750|ref|XP_001896269.1|BTB/POZ domain containing protein [Brugia malayi] gi|158596554|gb|EDP34882.1| BTB/POZ domain containing protein [Brugia malayi]	XP_001896269, EDP34882	1.34772e-15	64.486	83.9593	107	69
Singlet1943	speckle-type poz	754	gi|328717632|ref|XP_001952667.2|PREDICTED: protein roadkill-like [Acyrthosiphon pisum]	XP_001952667	5.108e-08	57.5342	62.003	73	42
Singlet7064	speckle targeted pip5k1a-regulated poly polymerase-like	785	gi|345495286|ref|XP_001606670.2|PREDICTED: speckle targeted PIP5K1A-regulated poly(A) polymerase-like, partial [Nasonia vitripennis]	XP_001606670	4.50591e-23	45.7565	108.227	271	124
Singlet6099	spatacsin	748	gnl|BL_ORD_ID|11030243311|spatacsin	110302	1.69496e-31	85.4015	137.772	137	117
Singlet6156	spatacsin	779	gnl|BL_ORD_ID|11030243311|spatacsin	110302	6.29433e-36	87.6923	152.546	130	114
Singlet4298	sparc	551	gi|56412194|gb|AAV88596.1|Sparc [Schistocerca gregaria]	AAV88596	3.77839e-37	97.0588	140.969	68	66
Contig884	soss complex subunit b homolog	1400	gnl|BL_ORD_ID|10267343293|soss complex subunit b homolog	102673	2.85158e-116	98.7124	420.31	233	230
Singlet2957	soss complex subunit b homolog	745	gnl|BL_ORD_ID|10267343293|soss complex subunit b homolog	102673	4.69306e-32	100	139.619	75	75
Singlet4966	soss complex subunit b homolog	825	gnl|BL_ORD_ID|10267343293|soss complex subunit b homolog	102673	0	99.7576	1517.22	825	823
Singlet5898	soss complex subunit b homolog	730	gnl|BL_ORD_ID|10267343293|soss complex subunit b homolog	102673	6.91534e-105	99.5238	381.53	210	209
Singlet4918	sorting nexin-9-like	714	gi|242003995|ref|XP_002422934.1|Sorting nexin-9, putative [Pediculus humanus corporis] gi|212505833|gb|EEB10196.1| Sorting nexin-9, putative [Pediculus humanus corporis]	XP_002422934, EEB10196	2.58622e-49	77.037	179.874	135	104
Contig4008	sorting nexin-6-like	1725	gnl|BL_ORD_ID|7774043289|sorting nexin-6-like	77740	0	100	665.914	360	360
Contig1734	sorting nexin-6	802	gi|345494410|ref|XP_001603083.2|PREDICTED: sorting nexin-6-like [Nasonia vitripennis]	XP_001603083	1.26918e-110	81.6964	337.035	224	183
Contig1309	sorting nexin-17	1490	gi|242025512|ref|XP_002433168.1|Sorting nexin-17, putative [Pediculus humanus corporis] gi|212518709|gb|EEB20430.1| Sorting nexin-17, putative [Pediculus humanus corporis]	XP_002433168, EEB20430	0	83.7963	609.372	432	362
Contig2454	sorting nexin-12-like	841	gi|307190553|gb|EFN74540.1|Sorting nexin-12 [Camponotus floridanus]	EFN74540	5.97638e-112	98.773	332.028	163	161
Contig43	sorting nexin isoform 1	821	gnl|BL_ORD_ID|10459843266|sorting nexin isoform 1	104598	0	99.8782	1511.68	821	820
Contig3548	sorting nexin isoform 1	911	gnl|BL_ORD_ID|10459843266|sorting nexin isoform 1	104598	0	100	1683.42	911	911
Contig1381	sorting and assembly machinery component 50 homolog	1231	gi|189238341|ref|XP_966817.2|PREDICTED: similar to sorting and assembly machinery component 50 homolog [Tribolium castaneum]	XP_966817	3.67909e-148	72.679	440.654	377	274
Contig2687	sortilin-related receptor-like	916	gi|383864253|ref|XP_003707594.1|PREDICTED: sortilin-related receptor-like [Megachile rotundata]	XP_003707594	1.3875e-50	56.6667	191.43	300	170
Contig207	sorbitol dehydrogenase	900	gi|572302500|ref|XP_006617264.1|PREDICTED: LOW QUALITY PROTEIN: sorbitol dehydrogenase-like [Apis dorsata]	XP_006617264	7.45628e-128	79.0036	380.563	281	222
Contig4073	son dna-binding protein	1238	gnl|BL_ORD_ID|11058343238|son dna-binding protein	110583	0	100	1430.43	774	774
Contig4122	solute carrier organic anion transporter family member 5a1-like	2602	gnl|BL_ORD_ID|10580743230|solute carrier organic anion transporter family member 5a1-like	105807	0	99.8706	4265.03	2318	2315
Singlet4160	solute carrier organic anion transporter family member 5a1-like	792	gnl|BL_ORD_ID|10580743230|solute carrier organic anion transporter family member 5a1-like	105807	3.93628e-18	100	93.4528	50	50
Singlet366	solute carrier organic anion transporter family member 4c1	817	gi|332026356|gb|EGI66485.1|Solute carrier organic anion transporter family member 4C1 [Acromyrmex echinatior]	EGI66485	2.50159e-52	58.8235	191.43	238	140
Contig2636	solute carrier organic anion transporter family member 3a1-like	1172	gnl|BL_ORD_ID|9894143225|solute carrier organic anion transporter family member 3a1-like	98941	0	99.8613	1327.01	721	720
Contig2653	solute carrier family member 7	813	gnl|BL_ORD_ID|8835043224|solute carrier family member 7	88350	1.23613e-132	99.6154	473.863	260	259
Singlet6462	solute carrier family member 7	410	gnl|BL_ORD_ID|8835043224|solute carrier family member 7	88350	0	99.5122	747.167	410	408
Singlet6791	solute carrier family member 7	788	gnl|BL_ORD_ID|8835043224|solute carrier family member 7	88350	0	99.6947	1199.6	655	653
Singlet1151	solute carrier family member 38	864	gnl|BL_ORD_ID|1196943217|solute carrier family member 38	11969	6.90643e-46	97.2477	185.785	109	106
Singlet3299	solute carrier family facilitated glucose transporter member 1-like	864	gi|307199040|gb|EFN79764.1|Solute carrier family 2, facilitated glucose transporter member 1 [Harpegnathos saltator]	EFN79764	6.15218e-25	87.8788	112.079	66	58
Contig950	solute carrier family 41 member 1-like	1080	gi|405974247|gb|EKC38907.1|Solute carrier family 41 member 2 [Crassostrea gigas]	EKC38907	1.77047e-101	84.3049	321.242	223	188
Contig2941	solute carrier family 39	915	gnl|BL_ORD_ID|10475543207|solute carrier family 39	104755	0	98.6711	1604.01	903	891
Contig2804	solute carrier family 35 member f5-like	2297	gi|328781726|ref|XP_396204.4|PREDICTED: solute carrier family 35 member F5-like isoform X3 [Apis mellifera] gi|571527745|ref|XP_006562240.1| PREDICTED: solute carrier family 35 member F5-like isoform X1 [Apis mellifera]	XP_396204, XP_006562240	0	88.3772	717.998	456	403
Singlet2110	solute carrier family 35 member f5-like	506	gi|571527748|ref|XP_006562241.1|PREDICTED: solute carrier family 35 member F5-like isoform X2 [Apis mellifera]	XP_006562241	9.06748e-64	83.1081	212.231	148	123
Singlet7645	solute carrier family 26 member 6-like isoform x1	776	gi|478254606|gb|ENN74849.1|hypothetical protein YQE_08619, partial [Dendroctonus ponderosae]	ENN74849	2.24779e-52	65.3061	182.57	196	128
Contig1027	solute carrier family 25 member 40-like isoform 2	852	gnl|BL_ORD_ID|8405143197|solute carrier family 25 member 40-like isoform 2	84051	5.52972e-12	100	73.1396	39	39
Contig3215	solute carrier family 23 member 2-like	864	gnl|BL_ORD_ID|9903943196|solute carrier family 23 member 2-like	99039	0	100	1171.9	634	634
Contig4093	soluble nsf attachment protein	863	gnl|BL_ORD_ID|10037043179|soluble nsf attachment protein	100370	0	99.0885	1380.57	768	761
Contig3941	soluble guanylyl cyclase alpha-1 subunit	1152	gnl|BL_ORD_ID|10914043173|soluble guanylyl cyclase alpha-1 subunit	109140	0	99.8264	2117.38	1152	1150
Singlet2212	soluble guanylyl cyclase alpha-1 subunit	775	gnl|BL_ORD_ID|10914043173|soluble guanylyl cyclase alpha-1 subunit	109140	0	98.9677	1393.49	775	767
Contig2241	sodium-potassium-chloride cotransporter, putative	459	gnl|BL_ORD_ID|11044943159|sodium-potassium-chloride cotransporter, putative	110449	0	99.5565	822.879	451	449
Contig2737	sodium-potassium-chloride cotransporter, putative	930	gnl|BL_ORD_ID|10521443156|sodium-potassium-chloride cotransporter, putative	105214	0	99.6032	920.752	504	502
Contig4379	sodium-potassium-chloride cotransporter, putative	2323	gnl|BL_ORD_ID|10521443156|sodium-potassium-chloride cotransporter, putative	105214	0	99.8709	4274.27	2323	2320
Singlet1160	sodium-potassium-chloride cotransporter, putative	820	gnl|BL_ORD_ID|11044943159|sodium-potassium-chloride cotransporter, putative	110449	0	99.878	1509.83	820	819
Singlet5409	sodium-dependent phosphate transporter	833	gi|158297203|ref|XP_317474.4|AGAP007992-PA [Anopheles gambiae str. PEST] gi|157015081|gb|EAA12373.4| AGAP007992-PA [Anopheles gambiae str. PEST]	XP_317474, EAA12373	9.78847e-156	88.7273	457.603	275	244
Singlet5856	sodium-dependent neutral amino acid transporter slc6a17-like isoform 2	827	gi|307197312|gb|EFN78604.1|Sodium-dependent neutral amino acid transporter B(0) [Harpegnathos saltator]	EFN78604	3.89833e-33	82.6087	137.887	92	76
Contig4347	sodium-coupled monocarboxylate transporter 2-like	1307	gnl|BL_ORD_ID|9822343115|sodium-coupled monocarboxylate transporter 2-like	98223	0	100	1602.17	867	867
Singlet7063	sodium-coupled monocarboxylate transporter 2-like	495	gnl|BL_ORD_ID|9822343115|sodium-coupled monocarboxylate transporter 2-like	98223	7.29006e-143	100	507.102	274	274
Contig1553	sodium-coupled monocarboxylate transporter 1-like	370	gnl|BL_ORD_ID|8869743110|sodium-coupled monocarboxylate transporter 1-like	88697	0	98.3784	654.834	370	364
Singlet402	sodium-coupled monocarboxylate transporter 1-like	487	gnl|BL_ORD_ID|5957643113|sodium-coupled monocarboxylate transporter 1-like	59576	2.70819e-107	97.7477	388.917	222	217
Contig2635	sodium- and chloride-dependent glycine transporter 1-like isoform 2	1132	gnl|BL_ORD_ID|9626943099|sodium- and chloride-dependent glycine transporter 1-like isoform 2	96269	0	99.6432	2049.05	1121	1117
Contig2181	sodium- and chloride-dependent	1129	gnl|BL_ORD_ID|280043085|sodium- and chloride-dependent	2800	1.53195e-38	98.8889	161.779	90	89
Singlet6992	sodium solute symporter	873	gnl|BL_ORD_ID|6085743080|sodium solute symporter	60857	0	100	656.681	355	355
Contig4046	sodium solute	823	gnl|BL_ORD_ID|8865343076|sodium solute	88653	0	98.7437	1413.81	796	786
Contig1872	sodium potassium-transporting atpase subunit beta-	2639	gnl|BL_ORD_ID|10145743072|sodium potassium-transporting atpase subunit beta-	101457	0	99.6571	3199.52	1750	1744
Contig2592	sodium potassium-transporting atpase subunit alpha	764	gi|383859883|ref|XP_003705421.1|PREDICTED: sodium/potassium-transporting ATPase subunit alpha-like isoform 1 [Megachile rotundata]	XP_003705421	1.90844e-33	82.3529	89.7373	51	42
Contig4235	sodium potassium-transporting atpase alpha-1	2301	gnl|BL_ORD_ID|593643064|sodium potassium-transporting atpase alpha-1	5936	8.82968e-34	98.7805	147.006	82	81
Singlet4243	sodium potassium calcium exchanger 4-like	781	gi|512921405|ref|XP_004929869.1|PREDICTED: sodium/potassium/calcium exchanger 4-like [Bombyx mori]	XP_004929869	5.35476e-42	68.1529	160.614	157	107
Singlet4014	sodium potassium calcium exchanger 4-like	781	gnl|BL_ORD_ID|9432743061|sodium potassium calcium exchanger 4-like	94327	0	99.3598	1415.65	781	776
Singlet3791	sodium hydrogen exchanger partial	257	gnl|BL_ORD_ID|11034143046|sodium hydrogen exchanger partial	110341	1.04266e-118	95.3307	425.85	257	245
Contig1551	sodium hydrogen	3034	gnl|BL_ORD_ID|10929643029|sodium hydrogen	109296	0	99.8187	4058.21	2206	2202
Contig3417	sodium hydrogen	1012	gnl|BL_ORD_ID|11034543026|sodium hydrogen	110345	0	99.6016	1831.15	1004	1000
Singlet488	sodium hydrogen	271	gnl|BL_ORD_ID|10019343031|sodium hydrogen	100193	6.84319e-96	99.4819	350.137	193	192
Contig4082	sodium and chloride-dependent glycine transporter	854	gi|345498370|ref|XP_003428215.1|PREDICTED: sodium- and chloride-dependent glycine transporter 1-like isoform 2 [Nasonia vitripennis] gi|345498372|ref|XP_001607250.2| PREDICTED: sodium- and chloride-dependent glycine transporter 1-like isoform 1 [Nasonia vitripennis]	XP_003428215, XP_001607250	7.70083e-70	73.1707	238.424	205	150
Contig2612	snurportin-1	1066	gi|524871938|ref|XP_005092739.1|PREDICTED: snurportin-1-like [Aplysia californica]	XP_005092739	3.92099e-65	57.8073	223.016	301	174
Contig3667	snrna-activating protein complex subunit 3-like	1056	gi|91076534|ref|XP_973776.1|PREDICTED: similar to snRNA-activating protein complex subunit 3 (SNAPc subunit 3) (Small nuclear RNA-activating complex polypeptide 3) (snRNA-activating protein complex 50 kDa subunit) (SNAPc 50 kDa subunit) (Proximal sequence element-binding transcription f [Tribolium castaneum] gi|270002398|gb|EEZ98845.1| hypothetical protein TcasGA2_TC004455 [Tribolium castaneum]	XP_973776, EEZ98845	6.1256e-41	49.4253	158.303	348	172
Singlet4261	snf2 histone linker phd ring	529	gnl|BL_ORD_ID|7080542982|snf2 histone linker phd ring	70805	0	98.2843	728.7	408	401
Contig2452	smoothelin-like protein 2	1480	gi|307189968|gb|EFN74204.1|Smoothelin-like protein 2 [Camponotus floridanus]	EFN74204	3.41133e-49	95.6522	178.333	92	88
Singlet59	smith-magenis syndrome chromosomal region candidate gene 8 protein	727	gnl|BL_ORD_ID|107571Sg_CNS_NA4Plus36856|smith-magenis syndrome chromosomal region candidate gene 8 protein	107571	7.87659e-10	95.122	65.753	41	39
Contig3547	smell impaired-like protein	881	gi|506968745|gb|AGM32716.1|uncharacterized protein [Coptotermes formosanus]	AGM32716	2.65894e-57	73.3766	192.2	154	113
Singlet1165	smc4 protein	760	gi|357611890|gb|EHJ67703.1|structural maintenance of chromosomes smc4 [Danaus plexippus]	EHJ67703	2.18945e-98	76.378	315.079	254	194
Contig3873	small ubiquitin-related modifier-like	1005	gi|48102954|ref|XP_392826.1|PREDICTED: small ubiquitin-related modifier-like [Apis mellifera] gi|380014026|ref|XP_003691045.1| PREDICTED: small ubiquitin-related modifier-like [Apis florea] gi|383857096|ref|XP_003704042.1| PREDICTED: small ubiquitin-related modifier-like [Megachile rotundata] gi|572260359|ref|XP_006608500.1| PREDICTED: small ubiquitin-related modifier-like [Apis dorsata] gi|30721…	XP_392826, XP_003691045, XP_003704042, XP_006608500, EFN89741	1.50712e-56	97.9592	189.889	98	96
Singlet6417	small ubiquitin-related modifier 3-like	218	gi|157108923|ref|XP_001650445.1|hypothetical protein AaeL_AAEL015064 [Aedes aegypti] gi|108868487|gb|EAT32712.1| AAEL015064-PB [Aedes aegypti]	XP_001650445, EAT32712	1.29381e-25	86.6667	100.908	60	52
Singlet5873	small ribonucleoprotein particle protein b	522	gnl|BL_ORD_ID|9193542961|small ribonucleoprotein particle protein b	91935	0	99.6169	953.992	522	520
Singlet6179	small nuclear ribonucleoprotein e	696	gnl|BL_ORD_ID|10419742942|small nuclear ribonucleoprotein e	104197	0	100	798.873	432	432
Contig4699	small integral membrane protein 14	861	gi|511888667|ref|XP_004764075.1|PREDICTED: small integral membrane protein 14 isoform X1 [Mustela putorius furo] gi|511992770|ref|XP_004814042.1| PREDICTED: small integral membrane protein 14 isoform X1 [Mustela putorius furo]	XP_004764075, XP_004814042	2.75711e-26	64.4068	110.153	118	76
Singlet2823	small integral membrane protein 13	596	gi|571499299|ref|XP_006557422.1|PREDICTED: small integral membrane protein 13 [Apis mellifera] gi|572259266|ref|XP_006607983.1| PREDICTED: small integral membrane protein 13-like isoform X1 [Apis dorsata] gi|572259268|ref|XP_006607984.1| PREDICTED: small integral membrane protein 13-like isoform X2 [Apis dorsata]	XP_006557422, XP_006607983, XP_006607984	1.10617e-16	78.5714	80.8777	70	55
Singlet7077	small integral membrane protein 12-a-like	803	gi|321468437|gb|EFX79422.1|hypothetical protein DAPPUDRAFT_304831 [Daphnia pulex]	EFX79422	5.1022e-29	78.4091	115.931	88	69
Contig2205	small gtp-binding protein	935	gnl|BL_ORD_ID|10794042939|small gtp-binding protein	107940	0	99.893	1722.2	935	934
Singlet5398	small gtp-binding protein	663	gnl|BL_ORD_ID|10794042939|small gtp-binding protein	107940	0	99.6933	1194.06	652	650
Singlet2741	skd vacuolar sorting	755	gnl|BL_ORD_ID|8286942888|skd vacuolar sorting	82869	2.04805e-85	100	316.897	171	171
Singlet4553	sister chromatid cohesion protein pds5 homolog b-a-like	839	gnl|BL_ORD_ID|11035542886|sister chromatid cohesion protein pds5 homolog b-a-like	110355	0	99.88	1533.84	833	832
Singlet7442	sister chromatid cohesion protein pds5 homolog b-a-like	638	gnl|BL_ORD_ID|11035542886|sister chromatid cohesion protein pds5 homolog b-a-like	110355	0	96.8652	1092.49	638	618
Singlet3773	sip1 tfip11 interacting partial	838	gi|242020915|ref|XP_002430896.1|Tuftelin-interacting protein, putative [Pediculus humanus corporis] gi|212516107|gb|EEB18158.1| Tuftelin-interacting protein, putative [Pediculus humanus corporis]	XP_002430896, EEB18158	6.34831e-93	74.4444	302.753	270	201
Singlet5438	single-stranded dna-binding mitochondrial-like	767	gi|91080375|ref|XP_975028.1|PREDICTED: similar to AGAP002477-PA [Tribolium castaneum] gi|270005728|gb|EFA02176.1| hypothetical protein TcasGA2_TC007832 [Tribolium castaneum]	XP_975028, EFA02176	2.34711e-54	76.8116	183.341	138	106
Singlet986	single-strand selective monofunctional uracil dna	722	gnl|BL_ORD_ID|10689042880|single-strand selective monofunctional uracil dna	106890	0	100	1330.71	720	720
Singlet2149	single-strand selective monofunctional uracil dna	350	gnl|BL_ORD_ID|10689042880|single-strand selective monofunctional uracil dna	106890	0	99.1429	634.521	350	347
Contig413	sin3 histone deacetylase corepressor complex component sds3-like	1347	gi|332025830|gb|EGI65987.1|Sin3 histone deacetylase corepressor complex component SDS3 [Acromyrmex echinatior]	EGI65987	2.14976e-104	82.4885	305.834	217	179
Contig2168	signal transducing adapter molecule 1	1598	gnl|BL_ORD_ID|10553642863|signal transducing adapter molecule 1	105536	0	99.6853	2909.59	1589	1584
Singlet5418	signal transducing adapter molecule 1	789	gnl|BL_ORD_ID|10553642863|signal transducing adapter molecule 1	105536	0	100	913.365	494	494
Singlet4799	signal transducer and activator of transcription	712	gnl|BL_ORD_ID|10485242859|signal transducer and activator of transcription	104852	0	97.8448	1197.75	696	681
Contig67	signal recognition particle receptor subunit beta-like	787	gi|383855350|ref|XP_003703176.1|PREDICTED: signal recognition particle receptor subunit beta-like [Megachile rotundata]	XP_003703176	2.67698e-58	82.7586	196.823	145	120
Contig1825	signal recognition particle receptor subunit alpha	688	gi|568254596|gb|ETN63542.1|signal recognition particle receptor subunit alpha [Anopheles darlingi]	ETN63542	6.22347e-85	95.7143	128.642	70	67
Contig824	signal recognition particle 9 kda	812	gi|350421322|ref|XP_003492806.1|PREDICTED: signal recognition particle 9 kDa protein-like [Bombus impatiens]	XP_003492806	6.79193e-36	84.6154	133.65	78	66
Singlet5985	signal recognition particle 54 kda	393	gnl|BL_ORD_ID|10608742850|signal recognition particle 54 kda	106087	0	98.9822	710.234	393	389
Singlet1593	signal recognition particle 14 kda	386	gnl|BL_ORD_ID|9362742840|signal recognition particle 14 kda	93627	0	99.7409	708.387	386	385
Contig3266	signal peptide peptidase-like 3-like	880	gnl|BL_ORD_ID|10905142836|signal peptide peptidase-like 3-like	109051	0	99.8855	1605.86	873	872
Contig3664	signal peptide peptidase	921	gi|501297629|dbj|BAN21195.1|signal peptide peptidase [Riptortus pedestris]	BAN21195	1.60782e-173	90.2778	498.819	288	260
Contig383	signal peptidase complex subunit 1-like	1497	gnl|BL_ORD_ID|10049742833|signal peptidase complex subunit 1-like	100497	0	99.2237	2562.42	1417	1406
Singlet6635	signal peptidase complex subunit 1-like	703	gnl|BL_ORD_ID|10049742833|signal peptidase complex subunit 1-like	100497	0	95.586	1079.56	657	628
Contig4619	signal peptidase 18 kda subunit	1763	gnl|BL_ORD_ID|10430742829|signal peptidase 18 kda subunit	104307	0	99.6023	3208.75	1760	1753
Contig483	sigma glutathione s-transferase	787	gi|565341529|gb|AHC08044.1|sigma glutathione S-transferase [Locusta migratoria]	AHC08044	1.13866e-129	96.5686	377.867	204	197
Contig817	sigma glutathione s-transferase	1039	gi|565341531|gb|AHC08045.1|sigma glutathione S-transferase [Locusta migratoria]	AHC08045	1.19629e-123	93.1373	365.925	204	190
Singlet2667	sigma glutathione s-transferase	717	gi|329564873|gb|AEB91975.1|glutathione S-transferase sigma 3 [Locusta migratoria]	AEB91975	1.97571e-118	93	348.206	200	186
Singlet5699	sidestep protein, putative	801	gnl|BL_ORD_ID|7731442823|sidestep protein, putative	77314	0	99.4163	933.678	514	511
Contig1014	sidestep protein	1120	gi|189239246|ref|XP_974285.2|PREDICTED: similar to AGAP002104-PA [Tribolium castaneum]	XP_974285	1.83198e-139	77.1875	431.795	320	247
Contig2269	sideroflexin-1-like isoform x1	820	gi|524870789|ref|XP_005092175.1|PREDICTED: sideroflexin-1-like isoform X1 [Aplysia californica] gi|524870791|ref|XP_005092176.1| PREDICTED: sideroflexin-1-like isoform X2 [Aplysia californica]	XP_005092175, XP_005092176	4.64985e-70	85.4015	226.483	137	117
Contig346	sideroflexin-1	843	gi|170043514|ref|XP_001849430.1|sideroflexin 1,2,3 [Culex quinquefasciatus] gi|167866826|gb|EDS30209.1| sideroflexin 1,2,3 [Culex quinquefasciatus]	XP_001849430, EDS30209	2.76811e-85	84.2424	257.684	165	139
Singlet1742	sideroflexin 1	794	gi|241848462|ref|XP_002415643.1|sideroflexin 1,2,3, putative [Ixodes scapularis] gi|215509857|gb|EEC19310.1| sideroflexin 1,2,3, putative [Ixodes scapularis]	XP_002415643, EEC19310	5.88132e-113	81.7778	339.732	225	184
Singlet5869	sideroflexin 1	765	gi|241848462|ref|XP_002415643.1|sideroflexin 1,2,3, putative [Ixodes scapularis] gi|215509857|gb|EEC19310.1| sideroflexin 1,2,3, putative [Ixodes scapularis]	XP_002415643, EEC19310	1.98065e-115	80.9524	345.51	231	187
Contig1154	sialin-like	1419	gi|322784989|gb|EFZ11760.1|hypothetical protein SINV_13941 [Solenopsis invicta]	EFZ11760	1.42294e-99	58.2969	318.546	458	267
Contig1618	sialin, putative	812	gnl|BL_ORD_ID|10911342810|sialin, putative	109113	0	98.3709	1415.65	798	785
Contig2248	short-chain dehydrogenase reductase family 16c member 6-like	1354	gi|345497837|ref|XP_001600199.2|PREDICTED: epidermal retinol dehydrogenase 2-like [Nasonia vitripennis]	XP_001600199	1.35684e-122	76.0518	371.318	309	235
Contig2103	short-chain dehydrogenase	927	gi|189235593|ref|XP_968272.2|PREDICTED: similar to short-chain dehydrogenase [Tribolium castaneum]	XP_968272	7.5907e-104	77.7328	320.087	247	192
Contig2098	short-chain dehydrogenase	875	gnl|BL_ORD_ID|1233742802|short-chain dehydrogenase	12337	2.5166e-45	99.0196	183.939	102	101
Contig2701	short-chain dehydrogenase	919	gnl|BL_ORD_ID|9883742801|short-chain dehydrogenase	98837	0	97.8237	1576.31	919	899
Contig3498	short-chain acyl- dehydrogenase	1474	gnl|BL_ORD_ID|10699942799|short-chain acyl- dehydrogenase	106999	0	99.3216	2673.22	1474	1464
Singlet1144	short spindle protein 4-like isoform 1	848	gnl|BL_ORD_ID|11031342796|short spindle protein 4-like isoform 1	110313	0	99.5283	1544.92	848	844
Singlet3192	short spindle protein 4-like isoform 1	325	gnl|BL_ORD_ID|11031342796|short spindle protein 4-like isoform 1	110313	1.66999e-147	95.2681	521.875	317	302
Singlet8030	short spindle protein 4-like isoform 1	456	gnl|BL_ORD_ID|11031342796|short spindle protein 4-like isoform 1	110313	5.20462e-139	98.9051	494.176	274	271
Contig119	short branched chain specific acyl- mitochondrial-like	1597	gnl|BL_ORD_ID|2846142791|short branched chain specific acyl- mitochondrial-like	28461	1.28562e-50	99.1071	202.405	112	111
Contig793	shc-transforming protein 1-like	781	gnl|BL_ORD_ID|11024642788|shc-transforming protein 1-like	110246	0	99.872	1437.81	781	780
Singlet1447	shc-transforming protein 1-like	452	gnl|BL_ORD_ID|11024642788|shc-transforming protein 1-like	110246	0	99.5575	828.419	452	450
Singlet6986	shc-transforming protein 1-like	767	gnl|BL_ORD_ID|11024642788|shc-transforming protein 1-like	110246	4.25818e-122	77.399	438.776	792	613
Singlet2604	shc sh2 domain-binding protein 1 homolog b-like	851	gnl|BL_ORD_ID|10293142787|shc sh2 domain-binding protein 1 homolog b-like	102931	0	98.8249	1530.15	851	841
Singlet7871	sh3 domain-binding glutamic acid-rich protein homolog	826	gi|506969313|gb|AGM33000.1|glutaredoxin GRX-like domain containing protein [Coptotermes formosanus]	AGM33000	1.68683e-46	86.9565	116.316	69	60
Singlet7669	sh3 domain-binding glutamic acid-rich protein	706	gi|506969313|gb|AGM33000.1|glutaredoxin GRX-like domain containing protein [Coptotermes formosanus]	AGM33000	2.09142e-63	86.2319	206.453	138	119
Singlet803	sh3 and multiple ankyrin repeat domains protein 3	652	gi|340728717|ref|XP_003402664.1|PREDICTED: hypothetical protein LOC100643024 isoform 2 [Bombus terrestris]	XP_003402664	1.05276e-39	66.2037	156.377	216	143
Singlet2638	sh3 and multiple ankyrin repeat domains protein 3	690	gi|380026582|ref|XP_003697027.1|PREDICTED: uncharacterized protein LOC100872665 [Apis florea]	XP_003697027	2.42451e-48	67.8899	181.8	218	148
Singlet3932	sh3 adapter protein spin90	258	gnl|BL_ORD_ID|10993742772|sh3 adapter protein spin90	109937	1.33552e-127	98.062	455.396	258	253
Singlet4878	sh3 adapter protein spin90	745	gnl|BL_ORD_ID|10993742772|sh3 adapter protein spin90	109937	0	96.5101	1218.06	745	719
Singlet2788	sh2 domain-containing protein	870	gnl|BL_ORD_ID|613542770|sh2 domain-containing protein	6135	4.18636e-43	98.9796	176.552	98	97
Contig1454	sgu90609locusta migratoria adp-ribosylation factor 1 complete cds	2151	gnl|BL_ORD_ID|44294Sg_CNS_NA4Plus100|sgu90609locusta migratoria adp-ribosylation factor 1 complete cds	44294	3.67761e-62	98.5294	241.185	136	134
Contig130	sex-lethal homolog isoform 1	781	gnl|BL_ORD_ID|10013342761|sex-lethal homolog isoform 1	100133	0	99.1392	1256.84	697	691
Singlet943	set1 ash2 histone methyltransferase complex subunit ash2	685	gnl|BL_ORD_ID|10324442753|set1 ash2 histone methyltransferase complex subunit ash2	103244	0	99.562	1253.15	685	682
Singlet3038	set and mynd domain-containing protein 5-like	403	gi|345484303|ref|XP_001603615.2|PREDICTED: SET and MYND domain-containing protein 5-like [Nasonia vitripennis]	XP_001603615	2.9902e-31	80.7692	124.405	78	63
Contig3794	set and mynd domain-containing protein 5	1734	gi|507656536|ref|XP_004634145.1|PREDICTED: SET and MYND domain-containing protein 5 [Octodon degus]	XP_004634145	3.43951e-156	74.2706	465.692	377	280
Singlet2675	sestrin-1-like isoform 1	533	gnl|BL_ORD_ID|7689642736|sestrin-1-like isoform 1	76896	4.70879e-145	100	514.489	278	278
Singlet4384	seryl-trna synthetase	738	gi|512890123|ref|XP_004922460.1|PREDICTED: serine--tRNA ligase, cytoplasmic-like [Bombyx mori]	XP_004922460	9.19365e-91	91.8239	287.73	159	146
Contig4190	seryl-tRNA synthetase, putative	1485	gnl|BL_ORD_ID|10429342733|seryl-tRNA synthetase, putative	104293	0	99.3266	2699.08	1485	1475
Singlet4234	seryl-tRNA synthetase, putative	828	gnl|BL_ORD_ID|10429342733|seryl-tRNA synthetase, putative	104293	0	95.641	1234.68	780	746
Contig3703	serpin peptidase inhibitor 5 precursor	1812	gnl|BL_ORD_ID|10378442723|serpin peptidase inhibitor 5 precursor	103784	0	99.7231	3315.86	1806	1801
Singlet193	serpin peptidase inhibitor 5 precursor	753	gnl|BL_ORD_ID|10378442723|serpin peptidase inhibitor 5 precursor	103784	0	100	1114.65	603	603
Contig3810	serpin b6	1296	gi|91083439|ref|XP_969846.1|PREDICTED: similar to serpin B6 [Tribolium castaneum]	XP_969846	2.99509e-116	64.6914	358.221	405	262
Singlet1347	serpin b3-like	752	gi|443419056|gb|AGC84400.1|proteinase inhibitor serpin, partial [Locusta migratoria]	AGC84400	4.27462e-72	82.1656	234.958	157	129
Singlet4758	serpin 4b	794	gnl|BL_ORD_ID|10280342716|serpin 4b	102803	0	99.3703	1443.35	794	789
Contig2429	serpin 4	724	gi|443419056|gb|AGC84400.1|proteinase inhibitor serpin, partial [Locusta migratoria]	AGC84400	7.3219e-56	74.5342	192.586	161	120
Contig2949	serpin 4	1173	gi|443419056|gb|AGC84400.1|proteinase inhibitor serpin, partial [Locusta migratoria]	AGC84400	8.27618e-90	69.0763	261.536	249	172
Contig3269	serologically defined colon cancer antigen 3-like protein	849	gi|572259154|ref|XP_006607931.1|PREDICTED: uncharacterized SDCCAG3 family protein-like [Apis dorsata]	XP_006607931	2.9765e-24	50.6438	110.538	233	118
Contig2802	serine-threonine kinase receptor-associated	2385	gnl|BL_ORD_ID|5442642704|serine-threonine kinase receptor-associated	54426	3.72403e-127	99.6	457.243	250	249
Contig533	serine-rich adhesin for platelets-like	1353	gi|345487891|ref|XP_001604539.2|PREDICTED: hypothetical protein LOC100120947 [Nasonia vitripennis]	XP_001604539	0	94.0701	672.544	371	349
Contig3232	serine--trna cytoplasmic-like	832	gi|242008599|ref|XP_002425090.1|Seryl-tRNA synthetase, putative [Pediculus humanus corporis] gi|212508755|gb|EEB12352.1| Seryl-tRNA synthetase, putative [Pediculus humanus corporis]	XP_002425090, EEB12352	7.66074e-100	79.5833	312.383	240	191
Contig1834	serine--pyruvate mitochondrial-like	652	gnl|BL_ORD_ID|9261642687|serine--pyruvate mitochondrial-like	92616	0	99.0654	1158.97	642	636
Contig2127	serine threonine-protein phosphatase 6 regulatory subunit 3-like	1365	gnl|BL_ORD_ID|11024142679|serine threonine-protein phosphatase 6 regulatory subunit 3-like	110241	0	99.7802	2503.33	1365	1362
Singlet1261	serine threonine-protein phosphatase 6 regulatory subunit 3-like	777	gnl|BL_ORD_ID|11024142679|serine threonine-protein phosphatase 6 regulatory subunit 3-like	110241	1.50445e-141	99.6364	503.409	275	274
Singlet1731	serine threonine-protein phosphatase 5-like isoform 1	830	gnl|BL_ORD_ID|10443342671|serine threonine-protein phosphatase 5-like isoform 1	104433	0	100	1533.84	830	830
Singlet7574	serine threonine-protein phosphatase 5-like isoform 1	782	gnl|BL_ORD_ID|10443342671|serine threonine-protein phosphatase 5-like isoform 1	104433	0	98.577	1386.11	773	762
Contig2014	serine threonine-protein phosphatase 4 regulatory subunit 4-like	505	gnl|BL_ORD_ID|10916442666|serine threonine-protein phosphatase 4 regulatory subunit 4-like	109164	0	99.1935	894.899	496	492
Singlet6291	serine threonine-protein phosphatase 4 regulatory subunit 4-like	291	gnl|BL_ORD_ID|10916442666|serine threonine-protein phosphatase 4 regulatory subunit 4-like	109164	5.32788e-147	98.9691	520.029	291	288
Singlet5367	serine threonine-protein phosphatase 4 regulatory subunit 1-like	632	gnl|BL_ORD_ID|9462742661|serine threonine-protein phosphatase 4 regulatory subunit 1-like	94627	0	99.8276	1068.48	580	579
Contig2999	serine threonine-protein phosphatase 4 catalytic subunit b- partial	1137	gnl|BL_ORD_ID|6249542659|serine threonine-protein phosphatase 4 catalytic subunit b- partial	62495	5.93088e-172	100	604.975	327	327
Singlet5625	serine threonine-protein phosphatase 4 catalytic subunit b- partial	851	gnl|BL_ORD_ID|6249542659|serine threonine-protein phosphatase 4 catalytic subunit b- partial	62495	1.50336e-27	98.5714	124.846	70	69
Singlet7626	serine threonine-protein phosphatase 4 catalytic subunit	542	gi|110774832|ref|XP_001123151.1|PREDICTED: serine/threonine-protein phosphatase 4 catalytic subunit-like, partial [Apis mellifera]	XP_001123151	7.68454e-92	93.1973	277.715	147	137
Singlet6404	serine threonine-protein phosphatase 2b catalytic subunit 3-like	725	gnl|BL_ORD_ID|10626742657|serine threonine-protein phosphatase 2b catalytic subunit 3-like	106267	0	100	1339.94	725	725
Singlet7256	serine threonine-protein phosphatase 2b catalytic subunit 3-like	759	gnl|BL_ORD_ID|10626742657|serine threonine-protein phosphatase 2b catalytic subunit 3-like	106267	0	96.2289	1247.61	769	740
Contig2439	serine threonine-protein phosphatase 2a regulatory subunit b subunit gamma	890	gi|322790274|gb|EFZ15273.1|hypothetical protein SINV_12094 [Solenopsis invicta]	EFZ15273	1.40803e-147	85.7664	433.721	274	235
Contig4711	serine threonine-protein phosphatase 2a catalytic subunit alpha isoform-like	1028	gi|322801631|gb|EFZ22272.1|hypothetical protein SINV_14598 [Solenopsis invicta]	EFZ22272	0	99.2366	542.347	262	260
Singlet862	serine threonine-protein phosphatase 2a catalytic subunit alpha isoform-like	665	gi|322801631|gb|EFZ22272.1|hypothetical protein SINV_14598 [Solenopsis invicta]	EFZ22272	5.69386e-128	98.9189	377.096	185	183
Contig2483	serine threonine-protein phosphatase 2a activator-like	877	gi|383861236|ref|XP_003706092.1|PREDICTED: serine/threonine-protein phosphatase 2A activator-like [Megachile rotundata]	XP_003706092	2.51103e-111	76.9231	337.421	247	190
Contig986	serine threonine-protein phosphatase 2a 65 kda regulatory subunit a alpha isoform-like	1825	gnl|BL_ORD_ID|10489142647|serine threonine-protein phosphatase 2a 65 kda regulatory subunit a alpha isoform-like	104891	0	99.7213	3284.46	1794	1789
Singlet2426	serine threonine-protein phosphatase 2a 65 kda regulatory subunit a alpha isoform-like	227	gnl|BL_ORD_ID|10489142647|serine threonine-protein phosphatase 2a 65 kda regulatory subunit a alpha isoform-like	104891	5.54514e-106	96.0352	383.377	227	218
Singlet3808	serine threonine-protein phosphatase 2a 65 kda regulatory subunit a alpha isoform-like	246	gnl|BL_ORD_ID|10489142647|serine threonine-protein phosphatase 2a 65 kda regulatory subunit a alpha isoform-like	104891	7.84447e-105	93.0894	379.683	246	229
Contig1441	serine threonine-protein phosphatase 2a 56 kda regulatory subunit delta isoform-like	1096	gnl|BL_ORD_ID|10880142646|serine threonine-protein phosphatase 2a 56 kda regulatory subunit delta isoform-like	108801	0	99.7263	2013.97	1096	1093
Singlet7365	serine threonine-protein phosphatase 2a 56 kda regulatory subunit delta isoform-like	841	gnl|BL_ORD_ID|10880142646|serine threonine-protein phosphatase 2a 56 kda regulatory subunit delta isoform-like	108801	0	100	1554.15	841	841
Singlet371	serine threonine-protein phosphatase 2a 56 kda regulatory subunit alpha isoform-like	812	gi|512898945|ref|XP_004924522.1|PREDICTED: serine/threonine-protein phosphatase 2A 56 kDa regulatory subunit epsilon isoform-like isoform X1 [Bombyx mori] gi|512898949|ref|XP_004924523.1| PREDICTED: serine/threonine-protein phosphatase 2A 56 kDa regulatory subunit epsilon isoform-like isoform X2 [Bombyx mori]	XP_004924522, XP_004924523	0	99.6241	536.184	266	265
Contig4325	serine threonine-protein kinase vrk	817	gi|571527850|ref|XP_006562257.1|PREDICTED: nucleosomal histone kinase 1, partial [Apis mellifera]	XP_006562257	4.509e-90	75.7009	280.026	214	162
Contig2660	serine threonine-protein kinase ulk3-like	1877	gnl|BL_ORD_ID|10194242637|serine threonine-protein kinase ulk3-like	101942	0	97.8541	2403.61	1398	1368
Singlet2399	serine threonine-protein kinase ulk2-like	373	gi|322800325|gb|EFZ21329.1|hypothetical protein SINV_01589 [Solenopsis invicta]	EFZ21329	3.65503e-35	76.2712	137.887	118	90
Contig4610	serine threonine-protein kinase srpk1	1353	gi|321478559|gb|EFX89516.1|hypothetical protein DAPPUDRAFT_303260 [Daphnia pulex]	EFX89516	6.54881e-131	93.4579	404.06	214	200
Singlet3243	serine threonine-protein kinase rio3	875	gi|321470670|gb|EFX81645.1|hypothetical protein DAPPUDRAFT_211091 [Daphnia pulex]	EFX81645	2.68899e-129	78.5467	388.652	289	227
Singlet3926	serine threonine-protein kinase rio2-like	569	gnl|BL_ORD_ID|10596542610|serine threonine-protein kinase rio2-like	105965	0	100	1051.86	569	569
Contig1631	serine threonine-protein kinase rio1	1094	gnl|BL_ORD_ID|10489042609|serine threonine-protein kinase rio1	104890	0	99.722	1977.04	1079	1076
Singlet4295	serine threonine-protein kinase plk2-like	783	gi|321471840|gb|EFX82812.1|hypothetical protein DAPPUDRAFT_302355 [Daphnia pulex]	EFX82812	2.64442e-37	63.75	147.902	160	102
Contig1964	serine threonine-protein kinase osr1-like	752	gnl|BL_ORD_ID|8888242595|serine threonine-protein kinase osr1-like	88882	0	99.5434	1197.75	657	654
Contig3419	serine threonine-protein kinase mark2-like	1392	gi|242021205|ref|XP_002431036.1|serine/threonine-protein kinase MARK2, putative [Pediculus humanus corporis] gi|212516265|gb|EEB18298.1| serine/threonine-protein kinase MARK2, putative [Pediculus humanus corporis]	XP_002431036, EEB18298	1.38776e-90	82.5641	301.597	195	161
Singlet2316	serine threonine-protein kinase mark2-like	813	gi|242021205|ref|XP_002431036.1|serine/threonine-protein kinase MARK2, putative [Pediculus humanus corporis] gi|212516265|gb|EEB18298.1| serine/threonine-protein kinase MARK2, putative [Pediculus humanus corporis]	XP_002431036, EEB18298	7.73651e-131	83.6957	399.053	276	231
Contig4191	serine threonine-protein kinase grp isoform 2	1254	gnl|BL_ORD_ID|1651942561|serine threonine-protein kinase grp isoform 2	16519	2.25361e-22	100	108.226	58	58
Singlet299	serine threonine-protein kinase grp isoform 2	405	gnl|BL_ORD_ID|8705842562|serine threonine-protein kinase grp isoform 2	87058	3.35214e-180	99.4203	630.828	345	343
Singlet7335	serine threonine-protein kinase 19	724	gi|443712564|gb|ELU05818.1|hypothetical protein CAPTEDRAFT_148763 [Capitella teleta]	ELU05818	2.29411e-27	55.1913	115.931	183	101
Singlet6844	serine threonine-protein kinase 17a-like	678	gnl|BL_ORD_ID|10817242530|serine threonine-protein kinase 17a-like	108172	0	98.8201	1219.91	678	670
Singlet5709	serine threonine-protein kinase 16-like	746	gi|350398408|ref|XP_003485183.1|PREDICTED: serine/threonine-protein kinase 16-like isoform 1 [Bombus impatiens]	XP_003485183	8.46455e-99	74.7863	302.753	234	175
Singlet3707	serine threonine-protein kinase 11-like isoform 2	758	gnl|BL_ORD_ID|8446942528|serine threonine-protein kinase 11-like isoform 2	84469	2.58598e-104	99.5215	379.683	209	208
Singlet1812	serine threonine-protein kinase	838	gnl|BL_ORD_ID|10889542521|serine threonine-protein kinase	108895	0	99.4746	1037.09	571	568
Singlet2660	serine threonine protein phosphatase pp1	818	gi|291234013|ref|XP_002736947.1|PREDICTED: yeast Glc Seven-like Phosphatases family member (gsp-1)-like [Saccoglossus kowalevskii]	XP_002736947	1.64571e-148	85.6604	429.869	265	227
Contig4144	serine proteinase stubble	1263	gnl|BL_ORD_ID|981342471|serine proteinase stubble	9813	1.30026e-54	98.3607	215.332	122	120
Singlet6068	serine protease snake	891	gi|328709743|ref|XP_001947941.2|PREDICTED: serine protease snake-like [Acyrthosiphon pisum]	XP_001947941	6.79884e-10	84.6154	66.6254	39	33
Singlet6867	serine protease snake	825	gi|242018759|ref|XP_002429841.1|serine protease snake precursor, putative [Pediculus humanus corporis] gi|212514859|gb|EEB17103.1| serine protease snake precursor, putative [Pediculus humanus corporis]	XP_002429841, EEB17103	2.3586e-08	69.8113	63.1586	53	37
Singlet5512	serine protease inhibitor i	498	gnl|BL_ORD_ID|7762142380|serine protease inhibitor i	77621	0	97.0509	636.368	373	362
Contig254	serine protease homolog 21 precursor	877	gnl|BL_ORD_ID|9572342369|serine protease homolog 21 precursor	95723	0	99.5546	819.186	449	447
Contig835	serine protease homolog 21 precursor	922	gnl|BL_ORD_ID|2021742368|serine protease homolog 21 precursor	20217	3.55935e-19	100	97.1461	52	52
Contig695	serine protease h99	1643	gnl|BL_ORD_ID|9191742364|serine protease h99	91917	2.00549e-118	100	427.696	231	231
Singlet1935	serine protease gd-like	729	gi|242025216|ref|XP_002433022.1|trypsin, putative [Pediculus humanus corporis] gi|212518531|gb|EEB20284.1| trypsin, putative [Pediculus humanus corporis]	XP_002433022, EEB20284	4.27784e-30	72.0721	122.865	111	80
Singlet7952	serine palmitoyltransferase, putative	777	gnl|BL_ORD_ID|11040942338|serine palmitoyltransferase, putative	110409	0	99.3565	1417.5	777	772
Contig3981	serine palmitoyltransferase small subunit a	825	gi|557758369|ref|XP_005178912.1|PREDICTED: serine palmitoyltransferase small subunit B-like [Musca domestica]	XP_005178912	4.37315e-12	75	69.707	60	45
Contig2300	serine palmitoyltransferase 1	842	gi|321456585|gb|EFX67688.1|hypothetical protein DAPPUDRAFT_301811 [Daphnia pulex]	EFX67688	2.86531e-94	77.7293	297.36	229	178
Singlet3345	serine hydroxymethyltransferase, cytosolic, putative	666	gnl|BL_ORD_ID|10284342329|serine hydroxymethyltransferase, cytosolic, putative	102843	0	99.4003	1212.52	667	663
Contig4613	serine hydrolase-like protein 2	1397	gi|260819405|ref|XP_002605027.1|hypothetical protein BRAFLDRAFT_85168 [Branchiostoma floridae] gi|229290357|gb|EEN61037.1| hypothetical protein BRAFLDRAFT_85168 [Branchiostoma floridae]	XP_002605027, EEN61037	9.80271e-37	52.381	147.517	294	154
Singlet1967	serine hydrolase-like	747	gi|242024866|ref|XP_002432847.1|valacyclovir hydrolase, putative [Pediculus humanus corporis] gi|212518356|gb|EEB20109.1| valacyclovir hydrolase, putative [Pediculus humanus corporis]	XP_002432847, EEB20109	1.31777e-55	60.7477	191.045	214	130
Singlet3634	serine cytosolic-like	780	gi|350398039|ref|XP_003485067.1|PREDICTED: serine hydroxymethyltransferase, cytosolic-like [Bombus impatiens]	XP_003485067	4.90613e-09	83.7209	65.4698	43	36
Singlet7434	serine arginine-rich splicing factor 7-like isoform x1	807	gi|189241002|ref|XP_968789.2|PREDICTED: similar to conserved hypothetical protein [Tribolium castaneum]	XP_968789	2.61771e-63	86.6142	208.764	127	110
Contig3328	serine arginine-rich splicing factor 2-like	1152	gi|322789593|gb|EFZ14819.1|hypothetical protein SINV_10987 [Solenopsis invicta] gi|332021256|gb|EGI61641.1| Splicing factor, arginine/serine-rich 2 [Acromyrmex echinatior]	EFZ14819, EGI61641	7.71109e-56	96.9697	192.2	99	96
Singlet1376	serine arginine-rich splicing factor 2-like	792	gi|242005811|ref|XP_002423754.1|serine/arginine rich splicing factor, putative [Pediculus humanus corporis] gi|212506956|gb|EEB11016.1| serine/arginine rich splicing factor, putative [Pediculus humanus corporis]	XP_002423754, EEB11016	3.03585e-55	94.2857	189.119	105	99
Singlet4615	serine arginine-rich splicing factor 2-like	800	gi|322789593|gb|EFZ14819.1|hypothetical protein SINV_10987 [Solenopsis invicta] gi|332021256|gb|EGI61641.1| Splicing factor, arginine/serine-rich 2 [Acromyrmex echinatior]	EFZ14819, EGI61641	2.66702e-57	96.9697	192.2	99	96
Contig2841	serine arginine-rich splicing factor 1-like	654	gi|571573590|ref|XP_006559268.1|PREDICTED: serine/arginine-rich splicing factor 1-like [Apis mellifera] gi|572261776|ref|XP_006609162.1| PREDICTED: serine/arginine-rich splicing factor 1-like [Apis dorsata]	XP_006559268, XP_006609162	7.59162e-114	89.7561	337.421	205	184
Contig2500	serine arginine rich splicing factor-like	902	gnl|BL_ORD_ID|798042322|serine arginine rich splicing factor-like	7980	1.24277e-23	92.3077	111.919	78	72
Singlet399	serine arginine rich splicing factor-like	877	gnl|BL_ORD_ID|798042322|serine arginine rich splicing factor-like	7980	1.2073e-23	92.3077	111.919	78	72
Singlet8170	serine arginine rich splicing factor-like	554	gnl|BL_ORD_ID|798042322|serine arginine rich splicing factor-like	7980	7.5168e-24	92.3077	111.919	78	72
Contig3636	serine arginine repetitive matrix protein 2-like isoform x4	1189	gi|242018761|ref|XP_002429842.1|hypothetical protein Phum_PHUM452850 [Pediculus humanus corporis] gi|212514860|gb|EEB17104.1| hypothetical protein Phum_PHUM452850 [Pediculus humanus corporis]	XP_002429842, EEB17104	1.62551e-65	57.5851	233.802	323	186
Contig21	serf-like protein	1227	gi|241998124|ref|XP_002433705.1|conserved hypothetical protein [Ixodes scapularis] gi|215495464|gb|EEC05105.1| conserved hypothetical protein [Ixodes scapularis]	XP_002433705, EEC05105	2.65039e-16	81.25	82.8037	64	52
Contig2538	septin-2-like	882	gi|383855620|ref|XP_003703308.1|PREDICTED: septin-2-like [Megachile rotundata]	XP_003703308	0	94.7917	553.518	288	273
Singlet1559	sentrin-specific protease 8	745	gi|242015376|ref|XP_002428335.1|Sentrin-specific protease, putative [Pediculus humanus corporis] gi|212512931|gb|EEB15597.1| Sentrin-specific protease, putative [Pediculus humanus corporis]	XP_002428335, EEB15597	1.38263e-61	73.5294	203.756	170	125
Contig3684	sentrin-specific protease 1-like	1094	gnl|BL_ORD_ID|10787542310|sentrin-specific protease 1-like	107875	0	98.7751	1598.47	898	887
Singlet7384	sentrin-specific protease 1-like	568	gnl|BL_ORD_ID|10787542310|sentrin-specific protease 1-like	107875	0	99.6448	1029.7	563	561
Contig2029	sentrin sumo-specific protease senp7	1257	gi|242013363|ref|XP_002427379.1|sentrin/sumo-specific protease senp7, putative [Pediculus humanus corporis] gi|212511748|gb|EEB14641.1| sentrin/sumo-specific protease senp7, putative [Pediculus humanus corporis]	XP_002427379, EEB14641	3.18487e-79	68.1979	276.559	283	193
Singlet7736	sentrin sumo-specific	735	gnl|BL_ORD_ID|6817942308|sentrin sumo-specific	68179	0	99.7416	710.234	387	386
Singlet1599	semaphorin 2a	743	gi|308222732|gb|ABK35089.2|semaphorin 2a [Gryllus bimaculatus]	ABK35089	2.7483e-67	91.2	225.328	125	114
Singlet2778	semaphorin 2a	802	gnl|BL_ORD_ID|10770842294|semaphorin 2a	107708	0	97.8803	1393.49	802	785
Singlet6896	selenoprotein t	771	gi|157117423|ref|XP_001658760.1|hypothetical protein AaeL_AAEL007944 [Aedes aegypti] gi|108876088|gb|EAT40313.1| AAEL007944-PA [Aedes aegypti]	XP_001658760, EAT40313	1.45007e-64	67.5127	211.846	197	133
Contig1910	selenoprotein m-like	730	gi|340711279|ref|XP_003394206.1|PREDICTED: selenoprotein M-like [Bombus terrestris]	XP_003394206	5.57336e-23	78.2051	100.138	78	61
Singlet2540	selenoprotein k-like	817	gi|321475145|gb|EFX86108.1|hypothetical protein DAPPUDRAFT_313115 [Daphnia pulex]	EFX86108	4.04765e-11	59.7826	67.0106	92	55
Singlet4378	selenophosphate synthetase	654	gnl|BL_ORD_ID|10629942293|selenophosphate synthetase	106299	0	99.3884	1192.21	654	650
Singlet3383	selenocysteine-specific elongation factor	690	gi|157104830|ref|XP_001648590.1|selenocysteine-specific elongation factor [Aedes aegypti] gi|108880238|gb|EAT44463.1| AAEL004191-PA [Aedes aegypti]	XP_001648590, EAT44463	1.10789e-33	91.5663	135.961	83	76
Singlet6453	selenocysteine-specific elongation factor	788	gi|449276668|gb|EMC85100.1|Selenocysteine-specific elongation factor, partial [Columba livia]	EMC85100	4.00815e-93	72.3881	290.812	268	194
Contig3722	selenocysteine lyase	1480	gi|260801625|ref|XP_002595696.1|hypothetical protein BRAFLDRAFT_64829 [Branchiostoma floridae] gi|229280943|gb|EEN51708.1| hypothetical protein BRAFLDRAFT_64829 [Branchiostoma floridae]	XP_002595696, EEN51708	1.51206e-25	68.1159	117.087	138	94
Singlet288	selenocysteine lyase	798	gi|156352405|ref|XP_001622745.1|predicted protein [Nematostella vectensis] gi|156209351|gb|EDO30645.1| predicted protein [Nematostella vectensis]	XP_001622745, EDO30645	1.18469e-53	69.697	189.889	165	115
Singlet6370	selenocysteine lyase	846	gi|47213134|emb|CAF96629.1|unnamed protein product [Tetraodon nigroviridis]	CAF96629	6.06202e-71	71.6157	235.343	229	164
Contig858	selenium-binding protein 1	1042	gi|89267355|emb|CAJ83119.1|selenium binding protein 1 [Xenopus (Silurana) tropicalis]	CAJ83119	1.43877e-114	84.8485	350.132	231	196
Contig2093	selenium-binding protein 1	760	gi|513223660|ref|XP_004948392.1|PREDICTED: selenium-binding protein 1-like isoform X3 [Gallus gallus] gi|513223826|ref|XP_004948428.1| PREDICTED: selenium-binding protein 1-like isoform X5 [Gallus gallus]	XP_004948392, XP_004948428	3.46336e-92	73.5426	288.886	223	164
Contig1700	sel1l protein	1652	gnl|BL_ORD_ID|10738942289|sel1l protein	107389	0	99.8781	3024.09	1641	1639
Contig4138	seipin-like isoform 1	1418	gnl|BL_ORD_ID|10473942287|seipin-like isoform 1	104739	0	100	2619.67	1418	1418
Singlet8024	segmentation protein cap n collar-like	663	gnl|BL_ORD_ID|10582842284|segmentation protein cap n collar-like	105828	0	99.6956	1201.44	657	655
Contig3962	secretory carrier-associated membrane protein 1-like	888	gi|383857437|ref|XP_003704211.1|PREDICTED: secretory carrier-associated membrane protein 1-like [Megachile rotundata]	XP_003704211	1.50637e-94	74.1313	295.049	259	192
Singlet3540	sec61p gamma subunit	332	gnl|BL_ORD_ID|9173342262|sec61p gamma subunit	91733	6.55007e-102	100	370.45	200	200
Singlet6856	sec61p gamma subunit	648	gnl|BL_ORD_ID|9173342262|sec61p gamma subunit	91733	0	100	1140.5	617	617
Singlet4760	sec14 cytosolic	692	gnl|BL_ORD_ID|11041342253|sec14 cytosolic	110413	0	98.5612	1225.45	695	685
Singlet4691	sec-23 interacting protein p125	829	gi|307211672|gb|EFN87693.1|Phospholipase DDHD2 [Harpegnathos saltator]	EFN87693	4.46875e-118	80.6569	380.178	274	221
Singlet5575	sec-23 interacting protein p125	752	gi|345497957|ref|XP_001602740.2|PREDICTED: hypothetical protein LOC100118865 isoform 1 [Nasonia vitripennis]	XP_001602740	2.51953e-54	61.039	199.519	231	141
Contig3859	scylla paramamosain aconitate hydratase partial cds	996	gnl|BL_ORD_ID|586322070|scylla paramamosain aconitate hydratase partial cds	58632	4.98458e-18	100	93.4528	50	50
Contig3614	sclerostin domain-containing protein 1-like	3184	gnl|BL_ORD_ID|10811556414|sclerostin domain-containing protein 1-like	108115	0	99.7157	4508.79	2462	2455
Contig3204	schistocerca gregaria superoxide dismutase complete cds	1683	gnl|BL_ORD_ID|27190Sg_CNS_NA4Plus6965|schistocerca gregaria superoxide dismutase complete cds	27190	3.74361e-56	99.1803	220.872	122	121
Singlet4815	schistocerca gregaria sparc complete cds	460	gnl|BL_ORD_ID|11811Sg_CNS_NA4Plus3761|schistocerca gregaria sparc complete cds	11811	1.02703e-26	83.6538	121.153	104	87
Contig2795	schistocerca gregaria rho gdp dissociation inhibitor complete cds	2228	gnl|BL_ORD_ID|14698Sg_CNS_NA4Plus4448|schistocerca gregaria rho gdp dissociation inhibitor complete cds	14698	3.00922e-48	97.3684	195.019	114	111
Singlet7206	schistocerca gregaria protein disulfide-isomerase complete cds	750	gnl|BL_ORD_ID|77860Sg_CNS_NA4Plus168|schistocerca gregaria protein disulfide-isomerase complete cds	77860	0	99.4828	1061.1	580	577
Singlet531	schistocerca gregaria omp-dh-s precursor protein complete cds	893	gi|371942065|gb|JN591548.1|Schistocerca gregaria OMP-DH-S precursor protein mRNA, complete cds	JN591548	3.55693e-79	97.7401	306.056	177	173
Contig3571	schistocerca gregaria omp-dh-s precursor protein complete cds	1386	gnl|BL_ORD_ID|56761Sg_CNS_NA4Plus12837|schistocerca gregaria omp-dh-s precursor protein complete cds	56761	1.15302e-25	100	119.306	64	64
Singlet3846	schistocerca gregaria mrna for neuroparsin 2 precursor (npp-ii gene)	432	gi|14140214|emb|AJ296016.1|Schistocerca gregaria mRNA for neuroparsin 2 precursor (npp-II gene)	AJ296016	7.446e-141	94.6429	509.836	392	371
Contig750	schistocerca gregaria microsatellite 74 sequence	818	gnl|BL_ORD_ID|92865Sg_CNS_NA4Plus30638|schistocerca gregaria microsatellite 74 sequence	92865	8.74764e-20	91.5493	98.9927	71	65
Singlet1898	schistocerca gregaria microsatellite 74 sequence	519	gnl|BL_ORD_ID|92865Sg_CNS_NA4Plus30638|schistocerca gregaria microsatellite 74 sequence	92865	3.28903e-17	87.5	89.7595	72	63
Singlet7989	schistocerca gregaria microsatellite 74 sequence	764	gnl|BL_ORD_ID|92865Sg_CNS_NA4Plus30638|schistocerca gregaria microsatellite 74 sequence	92865	7.78025e-55	92.2078	215.332	154	142
Contig1649	schistocerca gregaria microsatellite 66 sequence	815	gnl|BL_ORD_ID|110647Sg_CNS_NA4Plus37621|schistocerca gregaria microsatellite 66 sequence	110647	0	99.2583	1467.36	809	803
Singlet3760	schistocerca gregaria microsatellite 66 sequence	806	gnl|BL_ORD_ID|103954Sg_CNS_NA4Plus35728|schistocerca gregaria microsatellite 66 sequence	103954	0	99.3726	1454.43	797	792
Contig2276	schistocerca gregaria microsatellite 51 sequence	839	gnl|BL_ORD_ID|92427Sg_CNS_NA4Plus1386|schistocerca gregaria microsatellite 51 sequence	92427	0	99.1607	1500.6	834	827
Contig3471	schistocerca gregaria microsatellite 51 sequence	1801	gnl|BL_ORD_ID|109618Sg_CNS_NA4Plus2333|schistocerca gregaria microsatellite 51 sequence	109618	0	99.6657	3277.08	1795	1789
Singlet1467	schistocerca gregaria microsatellite 51 sequence	768	gnl|BL_ORD_ID|89331Sg_CNS_NA4Plus28674|schistocerca gregaria microsatellite 51 sequence	89331	1.07081e-13	81.6327	78.6796	98	80
Singlet4922	schistocerca gregaria microsatellite 51 sequence	615	gnl|BL_ORD_ID|99560Sg_CNS_NA4Plus33990|schistocerca gregaria microsatellite 51 sequence	99560	0	99.8314	1090.64	593	592
Singlet6710	schistocerca gregaria microsatellite 51 sequence	734	gnl|BL_ORD_ID|107562Sg_CNS_NA4Plus36851|schistocerca gregaria microsatellite 51 sequence	107562	0	99.7275	1345.48	734	732
Singlet68	schistocerca gregaria microsatellite 40 sequence	519	gnl|BL_ORD_ID|71055Sg_CNS_NA4Plus18571|schistocerca gregaria microsatellite 40 sequence	71055	4.02052e-56	92.2078	219.025	154	142
Singlet4673	schistocerca gregaria microsatellite 40 sequence	716	gnl|BL_ORD_ID|105711Sg_CNS_NA4Plus36322|schistocerca gregaria microsatellite 40 sequence	105711	7.75316e-10	93.1818	65.753	44	41
Singlet5078	schistocerca gregaria microsatellite 40 sequence	256	gnl|BL_ORD_ID|73788Sg_CNS_NA4Plus19973|schistocerca gregaria microsatellite 40 sequence	73788	1.53619e-22	94.2029	106.379	69	65
Singlet5335	schistocerca gregaria microsatellite 40 sequence	359	gnl|BL_ORD_ID|52740Sg_CNS_NA4Plus11879|schistocerca gregaria microsatellite 40 sequence	52740	3.56648e-45	89.1156	182.092	147	131
Singlet5408	schistocerca gregaria microsatellite 40 sequence	795	gnl|BL_ORD_ID|83680Sg_CNS_NA4Plus950|schistocerca gregaria microsatellite 40 sequence	83680	6.20467e-61	93.6306	235.645	157	147
Singlet7175	schistocerca gregaria microsatellite 40 sequence	336	gnl|BL_ORD_ID|83680Sg_CNS_NA4Plus950|schistocerca gregaria microsatellite 40 sequence	83680	1.50917e-63	94.3038	243.031	158	149
Singlet7342	schistocerca gregaria microsatellite 40 sequence	347	gnl|BL_ORD_ID|71055Sg_CNS_NA4Plus18571|schistocerca gregaria microsatellite 40 sequence	71055	2.62066e-56	92.2078	219.025	154	142
Singlet7811	schistocerca gregaria microsatellite 40 sequence	827	gnl|BL_ORD_ID|83680Sg_CNS_NA4Plus950|schistocerca gregaria microsatellite 40 sequence	83680	1.34083e-87	88.0282	324.284	284	250
Singlet493	schistocerca gregaria laminin beta chain partial cds	742	gi|13991885|gb|AF364959.1|Schistocerca gregaria laminin beta chain mRNA, partial cds	AF364959	0	97.7089	1261.84	742	725
Contig1607	schistocerca gregaria innexin 3 complete cds	349	gi|224381705|gb|FJ619504.1|Schistocerca gregaria innexin 3 mRNA, complete cds	FJ619504	3.12084e-163	97.9827	583.774	347	340
Contig3072	schistocerca gregaria innexin 2 complete cds	1654	gi|224381703|gb|FJ619503.1|Schistocerca gregaria innexin 2 mRNA, complete cds	FJ619503	0	99.0332	2688.31	1655	1639
Contig596	schistocerca gregaria heat shock protein 20 complete cds	960	gnl|BL_ORD_ID|34897Sg_CNS_NA4Plus8544|schistocerca gregaria heat shock protein 20 complete cds	34897	1.60833e-67	100	257.805	139	139
Contig68	schistocerca gregaria gregaria complete genome	738	gnl|BL_ORD_ID|84614Sg_CNS_NA4Plus25970|schistocerca gregaria gregaria complete genome	84614	0	99.1438	1050.02	584	579
Contig71	schistocerca gregaria gregaria complete genome	945	gnl|BL_ORD_ID|1004691402|schistocerca gregaria gregaria complete genome	10046	9.9372e-35	100	148.852	80	80
Contig226	schistocerca gregaria gregaria complete genome	778	gnl|BL_ORD_ID|104593Sg_CNS_NA4Plus35961|schistocerca gregaria gregaria complete genome	104593	0	99.8221	1033.4	562	561
Contig294	schistocerca gregaria gregaria complete genome	1112	gnl|BL_ORD_ID|84614Sg_CNS_NA4Plus25970|schistocerca gregaria gregaria complete genome	84614	2.7747e-150	98.3553	532.955	304	299
Contig819	schistocerca gregaria gregaria complete genome	1261	gnl|BL_ORD_ID|1136583664|schistocerca gregaria gregaria complete genome	11365	2.26646e-22	98.3607	108.226	61	60
Contig965	schistocerca gregaria gregaria complete genome	2012	gnl|BL_ORD_ID|2099748098|schistocerca gregaria gregaria complete genome	20997	1.2989e-26	100	122.999	66	66
Contig2506	schistocerca gregaria gregaria complete genome	1474	gnl|BL_ORD_ID|1205788229|schistocerca gregaria gregaria complete genome	12057	1.58804e-24	95.8333	115.613	72	69
Contig3242	schistocerca gregaria gregaria complete genome	2191	gnl|BL_ORD_ID|80046Sg_CNS_NA4Plus1083|schistocerca gregaria gregaria complete genome	80046	3.22959e-167	99.6904	590.202	323	322
Contig4040	schistocerca gregaria gregaria complete genome	1512	gnl|BL_ORD_ID|80778Sg_CNS_NA4Plus23835|schistocerca gregaria gregaria complete genome	80778	0	99.3056	1042.63	576	572
Singlet1471	schistocerca gregaria gregaria complete genome	331	gnl|BL_ORD_ID|104593Sg_CNS_NA4Plus35961|schistocerca gregaria gregaria complete genome	104593	4.63629e-163	100	573.582	310	310
Singlet1846	schistocerca gregaria gregaria complete genome	801	gnl|BL_ORD_ID|1136583664|schistocerca gregaria gregaria complete genome	11365	1.42227e-22	98.3607	108.226	61	60
Singlet2714	schistocerca gregaria gregaria complete genome	443	gnl|BL_ORD_ID|68852Sg_CNS_NA4Plus146|schistocerca gregaria gregaria complete genome	68852	6.3026e-163	99.6805	573.582	313	312
Singlet4648	schistocerca gregaria gregaria complete genome	224	gnl|BL_ORD_ID|80778Sg_CNS_NA4Plus23835|schistocerca gregaria gregaria complete genome	80778	5.50198e-101	95.0893	366.757	224	213
Singlet6954	schistocerca gregaria gregaria complete genome	697	gnl|BL_ORD_ID|68852Sg_CNS_NA4Plus146|schistocerca gregaria gregaria complete genome	68852	3.31498e-48	97.3451	193.172	113	110
Singlet7029	schistocerca gregaria gregaria complete genome	750	gnl|BL_ORD_ID|3065732537|schistocerca gregaria gregaria complete genome	30657	1.67577e-41	97.9381	171.012	97	95
Singlet7946	schistocerca gregaria gregaria complete genome	280	gnl|BL_ORD_ID|80778Sg_CNS_NA4Plus23835|schistocerca gregaria gregaria complete genome	80778	3.1404e-129	95.7143	460.936	280	268
Contig3676	schistocerca gregaria glycogen phosphorylase complete cds	2130	gnl|BL_ORD_ID|91289Sg_CNS_NA4Plus29765|schistocerca gregaria glycogen phosphorylase complete cds	91289	0	99.799	1825.61	995	993
Contig455	schistocerca gregaria glutathione s-transferase complete cds	1197	gnl|BL_ORD_ID|12493Sg_CNS_NA4Plus3904|schistocerca gregaria glutathione s-transferase complete cds	12493	1.24842e-44	99.0099	182.092	101	100
Contig2619	schistocerca gregaria flaviventris atp synthase f0 subunit 6 complete cds mitochondrial	787	gnl|BL_ORD_ID|71148Sg_CNS_NA4Plus1087|schistocerca gregaria flaviventris atp synthase f0 subunit 6 complete cds mitochondrial	71148	5.36786e-156	99.3421	551.422	304	302
Contig1146	schistocerca gregaria clone sgr022 microsatellite sequence	1378	gnl|BL_ORD_ID|95752Sg_CNS_NA4Plus32172|schistocerca gregaria clone sgr022 microsatellite sequence	95752	2.51653e-12	83.5443	74.9863	79	66
Contig621	schistocerca gregaria clone dl18 microsatellite sequence	832	gnl|BL_ORD_ID|64778Sg_CNS_NA4Plus15640|schistocerca gregaria clone dl18 microsatellite sequence	64778	6.97994e-11	100	69.4463	37	37
Contig1179	schistocerca gregaria clone dl18 microsatellite sequence	1836	gnl|BL_ORD_ID|96800Sg_CNS_NA4Plus1587|schistocerca gregaria clone dl18 microsatellite sequence	96800	8.22949e-103	100	375.99	203	203
Contig1475	schistocerca gregaria clone dl18 microsatellite sequence	469	gnl|BL_ORD_ID|106354Sg_CNS_NA4Plus647|schistocerca gregaria clone dl18 microsatellite sequence	106354	0	98.9339	839.499	469	464
Contig2245	schistocerca gregaria clone dl18 microsatellite sequence	875	gnl|BL_ORD_ID|107926Sg_CNS_NA4Plus36968|schistocerca gregaria clone dl18 microsatellite sequence	107926	0	99.8825	1567.08	851	850
Singlet845	schistocerca gregaria clone dl18 microsatellite sequence	488	gnl|BL_ORD_ID|94370Sg_CNS_NA4Plus31455|schistocerca gregaria clone dl18 microsatellite sequence	94370	0	97.137	821.033	489	475
Singlet1835	schistocerca gregaria clone dl18 microsatellite sequence	314	gnl|BL_ORD_ID|44537Sg_CNS_NA4Plus10350|schistocerca gregaria clone dl18 microsatellite sequence	44537	2.31433e-71	94.7977	268.884	173	164
Singlet6319	schistocerca gregaria clone dl18 microsatellite sequence	805	gnl|BL_ORD_ID|96980Sg_CNS_NA4Plus1291|schistocerca gregaria clone dl18 microsatellite sequence	96980	5.89764e-106	94.7368	385.223	247	234
Singlet6547	schistocerca gregaria clone dl18 microsatellite sequence	648	gnl|BL_ORD_ID|78868Sg_CNS_NA4Plus22772|schistocerca gregaria clone dl18 microsatellite sequence	78868	8.97864e-14	83.3333	78.6796	84	70
Contig1393	schistocerca gregaria calreticulin complete cds	1314	gnl|BL_ORD_ID|14242Sg_CNS_NA4Plus4389|schistocerca gregaria calreticulin complete cds	14242	2.29777e-42	97.0874	174.705	103	100
Contig2895	schistocerca gregaria calreticulin complete cds	1520	gnl|BL_ORD_ID|22164Sg_CNS_NA4Plus6018|schistocerca gregaria calreticulin complete cds	22164	2.04586e-48	98.2143	195.019	112	110
Singlet2965	schistocerca gregaria antennal-specific protein complete alternatively spliced	721	gnl|BL_ORD_ID|10053859090|schistocerca gregaria antennal-specific protein complete alternatively spliced	100538	5.13039e-126	91.7178	451.703	326	299
Singlet4880	schistocerca gregaria antennal-specific protein complete alternatively spliced	711	gnl|BL_ORD_ID|95249Sg_CNS_NA4Plus31925|schistocerca gregaria antennal-specific protein complete alternatively spliced	95249	0	92.0937	953.992	683	629
Singlet5658	schistocerca gregaria antennal-specific protein complete alternatively spliced	676	gnl|BL_ORD_ID|101044Sg_CNS_NA4Plus1283|schistocerca gregaria antennal-specific protein complete alternatively spliced	101044	2.48256e-49	94.4882	196.865	127	120
Singlet6875	schistocerca gregaria antennal-specific protein complete alternatively spliced	854	gnl|BL_ORD_ID|95249Sg_CNS_NA4Plus31925|schistocerca gregaria antennal-specific protein complete alternatively spliced	95249	0	89.5238	1037.09	840	752
Singlet6977	schistocerca gregaria antennal-specific protein complete alternatively spliced	858	gnl|BL_ORD_ID|747147554|schistocerca gregaria antennal-specific protein complete alternatively spliced	7471	1.53772e-17	98.0769	91.6061	52	51
Singlet7279	schistocerca gregaria antennal-specific protein complete alternatively spliced	356	gnl|BL_ORD_ID|10053859090|schistocerca gregaria antennal-specific protein complete alternatively spliced	100538	7.81485e-27	89.3617	121.153	94	84
Singlet7300	schistocerca gregaria antennal-specific protein complete alternatively spliced	340	gnl|BL_ORD_ID|75860Sg_CNS_NA4Plus21151|schistocerca gregaria antennal-specific protein complete alternatively spliced	75860	1.34576e-153	97.4843	542.189	318	310
Singlet7692	schistocerca gregaria actin complete cds	709	gnl|BL_ORD_ID|34176Sg_CNS_NA4Plus8384|schistocerca gregaria actin complete cds	34176	7.04998e-70	100	265.191	143	143
Contig1275	schistocerca gregaria 14-3-3 protein epsilon complete cds	2689	gnl|BL_ORD_ID|7579Sg_CNS_NA4Plus2997|schistocerca gregaria 14-3-3 protein epsilon complete cds	7579	6.09018e-46	94.958	187.632	119	113
Contig876	schistocerca americana isolate 34_01_s18_i30_d24_p190 cytochrome oxidase subunit i partial sequence nuclear copy of mitochondrial gene	858	gnl|BL_ORD_ID|91403Sg_CNS_NA4Plus29836|schistocerca americana isolate 34_01_s18_i30_d24_p190 cytochrome oxidase subunit i partial sequence nuclear copy of mitochondrial gene	91403	1.97514e-21	85.8586	104.533	99	85
Contig2012	schistocerca americana isolate 34_01_s18_i30_d24_p190 cytochrome oxidase subunit i partial sequence nuclear copy of mitochondrial gene	452	gnl|BL_ORD_ID|69264Sg_CNS_NA4Plus17688|schistocerca americana isolate 34_01_s18_i30_d24_p190 cytochrome oxidase subunit i partial sequence nuclear copy of mitochondrial gene	69264	3.12533e-131	88.4319	468.323	389	344
Singlet3	schistocerca americana isolate 34_01_s18_i30_d24_p190 cytochrome oxidase subunit i partial sequence nuclear copy of mitochondrial gene	694	gnl|BL_ORD_ID|110098Sg_CNS_NA4Plus37521|schistocerca americana isolate 34_01_s18_i30_d24_p190 cytochrome oxidase subunit i partial sequence nuclear copy of mitochondrial gene	110098	0	97.0972	1160.82	689	669
Singlet214	schistocerca americana isolate 34_01_s18_i30_d24_p190 cytochrome oxidase subunit i partial sequence nuclear copy of mitochondrial gene	779	gnl|BL_ORD_ID|100135Sg_CNS_NA4Plus1752|schistocerca americana isolate 34_01_s18_i30_d24_p190 cytochrome oxidase subunit i partial sequence nuclear copy of mitochondrial gene	100135	0	98.973	1395.34	779	771
Singlet287	schistocerca americana isolate 34_01_s18_i30_d24_p190 cytochrome oxidase subunit i partial sequence nuclear copy of mitochondrial gene	778	gnl|BL_ORD_ID|103962105152|schistocerca americana isolate 34_01_s18_i30_d24_p190 cytochrome oxidase subunit i partial sequence nuclear copy of mitochondrial gene	103962	0	99.3363	819.186	452	449
Singlet1009	schistocerca americana isolate 34_01_s18_i30_d24_p190 cytochrome oxidase subunit i partial sequence nuclear copy of mitochondrial gene	736	gnl|BL_ORD_ID|110098Sg_CNS_NA4Plus37521|schistocerca americana isolate 34_01_s18_i30_d24_p190 cytochrome oxidase subunit i partial sequence nuclear copy of mitochondrial gene	110098	9.96098e-34	88.9831	145.159	118	105
Singlet1077	schistocerca americana isolate 34_01_s18_i30_d24_p190 cytochrome oxidase subunit i partial sequence nuclear copy of mitochondrial gene	690	gnl|BL_ORD_ID|84223Sg_CNS_NA4Plus25743|schistocerca americana isolate 34_01_s18_i30_d24_p190 cytochrome oxidase subunit i partial sequence nuclear copy of mitochondrial gene	84223	2.03099e-25	91.8605	117.459	86	79
Singlet2136	schistocerca americana isolate 34_01_s18_i30_d24_p190 cytochrome oxidase subunit i partial sequence nuclear copy of mitochondrial gene	740	gnl|BL_ORD_ID|108241Sg_CNS_NA4Plus37065|schistocerca americana isolate 34_01_s18_i30_d24_p190 cytochrome oxidase subunit i partial sequence nuclear copy of mitochondrial gene	108241	4.69355e-27	80.9816	122.999	163	132
Singlet2294	schistocerca americana isolate 34_01_s18_i30_d24_p190 cytochrome oxidase subunit i partial sequence nuclear copy of mitochondrial gene	476	gnl|BL_ORD_ID|84471Sg_CNS_NA4Plus25890|schistocerca americana isolate 34_01_s18_i30_d24_p190 cytochrome oxidase subunit i partial sequence nuclear copy of mitochondrial gene	84471	4.24001e-135	92.5816	481.249	337	312
Singlet2692	schistocerca americana isolate 34_01_s18_i30_d24_p190 cytochrome oxidase subunit i partial sequence nuclear copy of mitochondrial gene	779	gnl|BL_ORD_ID|83143Sg_CNS_NA4Plus25147|schistocerca americana isolate 34_01_s18_i30_d24_p190 cytochrome oxidase subunit i partial sequence nuclear copy of mitochondrial gene	83143	5.38711e-146	98.9547	518.182	287	284
Singlet2816	schistocerca americana isolate 34_01_s18_i30_d24_p190 cytochrome oxidase subunit i partial sequence nuclear copy of mitochondrial gene	643	gnl|BL_ORD_ID|84471Sg_CNS_NA4Plus25890|schistocerca americana isolate 34_01_s18_i30_d24_p190 cytochrome oxidase subunit i partial sequence nuclear copy of mitochondrial gene	84471	2.78073e-113	95.6693	409.23	254	243
Singlet3190	schistocerca americana isolate 34_01_s18_i30_d24_p190 cytochrome oxidase subunit i partial sequence nuclear copy of mitochondrial gene	616	gnl|BL_ORD_ID|84471Sg_CNS_NA4Plus25890|schistocerca americana isolate 34_01_s18_i30_d24_p190 cytochrome oxidase subunit i partial sequence nuclear copy of mitochondrial gene	84471	1.37574e-36	94.1176	154.392	102	96
Singlet3925	schistocerca americana isolate 34_01_s18_i30_d24_p190 cytochrome oxidase subunit i partial sequence nuclear copy of mitochondrial gene	718	gnl|BL_ORD_ID|99026Sg_CNS_NA4Plus33788|schistocerca americana isolate 34_01_s18_i30_d24_p190 cytochrome oxidase subunit i partial sequence nuclear copy of mitochondrial gene	99026	1.67126e-11	83.7838	71.293	74	62
Singlet4176	schistocerca americana isolate 34_01_s18_i30_d24_p190 cytochrome oxidase subunit i partial sequence nuclear copy of mitochondrial gene	786	gnl|BL_ORD_ID|84471Sg_CNS_NA4Plus25890|schistocerca americana isolate 34_01_s18_i30_d24_p190 cytochrome oxidase subunit i partial sequence nuclear copy of mitochondrial gene	84471	2.02597e-120	98.374	433.236	246	242
Singlet4277	schistocerca americana isolate 34_01_s18_i30_d24_p190 cytochrome oxidase subunit i partial sequence nuclear copy of mitochondrial gene	389	gnl|BL_ORD_ID|60805Sg_CNS_NA4Plus14087|schistocerca americana isolate 34_01_s18_i30_d24_p190 cytochrome oxidase subunit i partial sequence nuclear copy of mitochondrial gene	60805	7.95055e-82	96.7213	303.971	183	177
Singlet4653	schistocerca americana isolate 34_01_s18_i30_d24_p190 cytochrome oxidase subunit i partial sequence nuclear copy of mitochondrial gene	651	gnl|BL_ORD_ID|103962105152|schistocerca americana isolate 34_01_s18_i30_d24_p190 cytochrome oxidase subunit i partial sequence nuclear copy of mitochondrial gene	103962	6.73195e-40	87.8571	165.472	140	123
Singlet5005	schistocerca americana isolate 34_01_s18_i30_d24_p190 cytochrome oxidase subunit i partial sequence nuclear copy of mitochondrial gene	861	gnl|BL_ORD_ID|106844Sg_CNS_NA4Plus661|schistocerca americana isolate 34_01_s18_i30_d24_p190 cytochrome oxidase subunit i partial sequence nuclear copy of mitochondrial gene	106844	3.15677e-54	86.3636	213.485	198	171
Singlet5430	schistocerca americana isolate 34_01_s18_i30_d24_p190 cytochrome oxidase subunit i partial sequence nuclear copy of mitochondrial gene	728	gnl|BL_ORD_ID|84471Sg_CNS_NA4Plus25890|schistocerca americana isolate 34_01_s18_i30_d24_p190 cytochrome oxidase subunit i partial sequence nuclear copy of mitochondrial gene	84471	5.76213e-51	96.6942	202.405	121	117
Singlet5498	schistocerca americana isolate 34_01_s18_i30_d24_p190 cytochrome oxidase subunit i partial sequence nuclear copy of mitochondrial gene	678	gnl|BL_ORD_ID|84471Sg_CNS_NA4Plus25890|schistocerca americana isolate 34_01_s18_i30_d24_p190 cytochrome oxidase subunit i partial sequence nuclear copy of mitochondrial gene	84471	4.25634e-32	87.5	139.619	120	105
Singlet5533	schistocerca americana isolate 34_01_s18_i30_d24_p190 cytochrome oxidase subunit i partial sequence nuclear copy of mitochondrial gene	832	gnl|BL_ORD_ID|109001Sg_CNS_NA4Plus708|schistocerca americana isolate 34_01_s18_i30_d24_p190 cytochrome oxidase subunit i partial sequence nuclear copy of mitochondrial gene	109001	0	99.7599	1526.45	833	831
Singlet6524	schistocerca americana isolate 34_01_s18_i30_d24_p190 cytochrome oxidase subunit i partial sequence nuclear copy of mitochondrial gene	765	gnl|BL_ORD_ID|84471Sg_CNS_NA4Plus25890|schistocerca americana isolate 34_01_s18_i30_d24_p190 cytochrome oxidase subunit i partial sequence nuclear copy of mitochondrial gene	84471	1.24068e-87	88.2353	324.284	272	240
Singlet6809	schistocerca americana isolate 34_01_s18_i30_d24_p190 cytochrome oxidase subunit i partial sequence nuclear copy of mitochondrial gene	568	gnl|BL_ORD_ID|71056Sg_CNS_NA4Plus18574|schistocerca americana isolate 34_01_s18_i30_d24_p190 cytochrome oxidase subunit i partial sequence nuclear copy of mitochondrial gene	71056	9.98093e-23	86.8687	108.226	99	86
Singlet6840	schistocerca americana isolate 34_01_s18_i30_d24_p190 cytochrome oxidase subunit i partial sequence nuclear copy of mitochondrial gene	735	gnl|BL_ORD_ID|69264Sg_CNS_NA4Plus17688|schistocerca americana isolate 34_01_s18_i30_d24_p190 cytochrome oxidase subunit i partial sequence nuclear copy of mitochondrial gene	69264	3.98897e-137	87.5587	488.636	426	373
Singlet6915	schistocerca americana isolate 34_01_s18_i30_d24_p190 cytochrome oxidase subunit i partial sequence nuclear copy of mitochondrial gene	882	gnl|BL_ORD_ID|74923Sg_CNS_NA4Plus20578|schistocerca americana isolate 34_01_s18_i30_d24_p190 cytochrome oxidase subunit i partial sequence nuclear copy of mitochondrial gene	74923	6.90663e-61	94.1935	235.645	155	146
Singlet7371	schistocerca americana isolate 34_01_s18_i30_d24_p190 cytochrome oxidase subunit i partial sequence nuclear copy of mitochondrial gene	785	gnl|BL_ORD_ID|110098Sg_CNS_NA4Plus37521|schistocerca americana isolate 34_01_s18_i30_d24_p190 cytochrome oxidase subunit i partial sequence nuclear copy of mitochondrial gene	110098	0	99.6178	1439.66	785	782
Singlet7573	schistocerca americana isolate 34_01_s18_i30_d24_p190 cytochrome oxidase subunit i partial sequence nuclear copy of mitochondrial gene	866	gnl|BL_ORD_ID|106844Sg_CNS_NA4Plus661|schistocerca americana isolate 34_01_s18_i30_d24_p190 cytochrome oxidase subunit i partial sequence nuclear copy of mitochondrial gene	106844	0	99.3464	1391.65	765	760
Singlet7905	schistocerca americana isolate 34_01_s18_i30_d24_p190 cytochrome oxidase subunit i partial sequence nuclear copy of mitochondrial gene	848	gnl|BL_ORD_ID|109501Sg_CNS_NA4Plus37402|schistocerca americana isolate 34_01_s18_i30_d24_p190 cytochrome oxidase subunit i partial sequence nuclear copy of mitochondrial gene	109501	0	99.4104	1539.38	848	843
Singlet8224	schistocerca americana isolate 34_01_s18_i30_d24_p190 cytochrome oxidase subunit i partial sequence nuclear copy of mitochondrial gene	496	gnl|BL_ORD_ID|84471Sg_CNS_NA4Plus25890|schistocerca americana isolate 34_01_s18_i30_d24_p190 cytochrome oxidase subunit i partial sequence nuclear copy of mitochondrial gene	84471	1.70935e-84	98.8571	313.204	175	173
Singlet3665	schistocerca americana isolate 02_01_s07_i___d___p___ cytochrome oxidase subunit i partial sequence nuclear copy of mitochondrial gene	641	gnl|BL_ORD_ID|92832Sg_CNS_NA4Plus30621|schistocerca americana isolate 02_01_s07_i___d___p___ cytochrome oxidase subunit i partial sequence nuclear copy of mitochondrial gene	92832	1.42382e-41	78.1362	171.012	279	218
Contig3802	scavenger receptor class b member 1-like	1261	gi|383849675|ref|XP_003700470.1|PREDICTED: scavenger receptor class B member 1-like [Megachile rotundata]	XP_003700470	3.04975e-90	59.7183	293.508	355	212
Singlet2259	scavenger receptor class b member 1-like	802	gi|357613788|gb|EHJ68721.1|epithelial membrane protein [Danaus plexippus]	EHJ68721	9.19102e-51	61.3636	177.948	220	135
Contig725	scaahii03schistocerca nitens adipokinetic hormone ii exon 3 and complete cds	785	gnl|BL_ORD_ID|91510Sg_CNS_NA4Plus29897|scaahii03schistocerca nitens adipokinetic hormone ii exon 3 and complete cds	91510	2.91033e-44	90.0709	180.245	141	127
Contig802	scaahii03schistocerca nitens adipokinetic hormone ii exon 3 and complete cds	607	gnl|BL_ORD_ID|108110Sg_CNS_NA4Plus37031|scaahii03schistocerca nitens adipokinetic hormone ii exon 3 and complete cds	108110	0	99.1763	1088.8	607	602
Contig915	scaahii03schistocerca nitens adipokinetic hormone ii exon 3 and complete cds	1102	gnl|BL_ORD_ID|108110Sg_CNS_NA4Plus37031|scaahii03schistocerca nitens adipokinetic hormone ii exon 3 and complete cds	108110	0	99.2714	1993.66	1098	1090
Contig1761	scaahii03schistocerca nitens adipokinetic hormone ii exon 3 and complete cds	778	gnl|BL_ORD_ID|108309Sg_CNS_NA4Plus37089|scaahii03schistocerca nitens adipokinetic hormone ii exon 3 and complete cds	108309	1.39973e-12	100	74.9863	40	40
Contig2256	scaahii03schistocerca nitens adipokinetic hormone ii exon 3 and complete cds	2773	gnl|BL_ORD_ID|108567Sg_CNS_NA4Plus37155|scaahii03schistocerca nitens adipokinetic hormone ii exon 3 and complete cds	108567	0	99.7861	1714.81	935	933
Contig2521	scaahii03schistocerca nitens adipokinetic hormone ii exon 3 and complete cds	1359	gnl|BL_ORD_ID|98294Sg_CNS_NA4Plus33453|scaahii03schistocerca nitens adipokinetic hormone ii exon 3 and complete cds	98294	0	98.5623	2213.41	1252	1234
Contig2681	scaahii03schistocerca nitens adipokinetic hormone ii exon 3 and complete cds	971	gnl|BL_ORD_ID|94045Sg_CNS_NA4Plus31284|scaahii03schistocerca nitens adipokinetic hormone ii exon 3 and complete cds	94045	2.48375e-130	89.8072	466.476	363	326
Contig3513	scaahii03schistocerca nitens adipokinetic hormone ii exon 3 and complete cds	821	gnl|BL_ORD_ID|56665Sg_CNS_NA4Plus12825|scaahii03schistocerca nitens adipokinetic hormone ii exon 3 and complete cds	56665	1.46933e-17	85.3933	91.6061	89	76
Contig4266	scaahii03schistocerca nitens adipokinetic hormone ii exon 3 and complete cds	1390	gnl|BL_ORD_ID|108567Sg_CNS_NA4Plus37155|scaahii03schistocerca nitens adipokinetic hormone ii exon 3 and complete cds	108567	0	99.6403	2536.57	1390	1385
Singlet172	scaahii03schistocerca nitens adipokinetic hormone ii exon 3 and complete cds	552	gnl|BL_ORD_ID|107109Sg_CNS_NA4Plus2180|scaahii03schistocerca nitens adipokinetic hormone ii exon 3 and complete cds	107109	6.97692e-74	91.3706	278.118	197	180
Singlet267	scaahii03schistocerca nitens adipokinetic hormone ii exon 3 and complete cds	597	gnl|BL_ORD_ID|87873Sg_CNS_NA4Plus27833|scaahii03schistocerca nitens adipokinetic hormone ii exon 3 and complete cds	87873	1.69822e-45	88.8158	183.939	152	135
Singlet278	scaahii03schistocerca nitens adipokinetic hormone ii exon 3 and complete cds	827	gnl|BL_ORD_ID|83532Sg_CNS_NA4Plus25359|scaahii03schistocerca nitens adipokinetic hormone ii exon 3 and complete cds	83532	2.30807e-65	89.4472	250.418	199	178
Singlet590	scaahii03schistocerca nitens adipokinetic hormone ii exon 3 and complete cds	795	gnl|BL_ORD_ID|74722Sg_CNS_NA4Plus20464|scaahii03schistocerca nitens adipokinetic hormone ii exon 3 and complete cds	74722	1.74971e-51	81.746	204.252	252	206
Singlet717	scaahii03schistocerca nitens adipokinetic hormone ii exon 3 and complete cds	863	gnl|BL_ORD_ID|32578Sg_CNS_NA4Plus8069|scaahii03schistocerca nitens adipokinetic hormone ii exon 3 and complete cds	32578	4.09332e-53	90.1235	209.792	162	146
Singlet813	scaahii03schistocerca nitens adipokinetic hormone ii exon 3 and complete cds	568	gnl|BL_ORD_ID|88259Sg_CNS_NA4Plus28034|scaahii03schistocerca nitens adipokinetic hormone ii exon 3 and complete cds	88259	6.09257e-10	97.3684	65.753	38	37
Singlet851	scaahii03schistocerca nitens adipokinetic hormone ii exon 3 and complete cds	559	gnl|BL_ORD_ID|97263Sg_CNS_NA4Plus32950|scaahii03schistocerca nitens adipokinetic hormone ii exon 3 and complete cds	97263	0	99.7783	828.419	451	450
Singlet1019	scaahii03schistocerca nitens adipokinetic hormone ii exon 3 and complete cds	729	gnl|BL_ORD_ID|109169Sg_CNS_NA4Plus37310|scaahii03schistocerca nitens adipokinetic hormone ii exon 3 and complete cds	109169	1.23151e-57	87	224.565	200	174
Singlet1042	scaahii03schistocerca nitens adipokinetic hormone ii exon 3 and complete cds	709	gnl|BL_ORD_ID|98294Sg_CNS_NA4Plus33453|scaahii03schistocerca nitens adipokinetic hormone ii exon 3 and complete cds	98294	0	98.3986	989.078	562	553
Singlet1399	scaahii03schistocerca nitens adipokinetic hormone ii exon 3 and complete cds	740	gnl|BL_ORD_ID|97579Sg_CNS_NA4Plus33108|scaahii03schistocerca nitens adipokinetic hormone ii exon 3 and complete cds	97579	5.69697e-71	90.6863	268.884	204	185
Singlet2231	scaahii03schistocerca nitens adipokinetic hormone ii exon 3 and complete cds	798	gnl|BL_ORD_ID|66522Sg_CNS_NA4Plus16394|scaahii03schistocerca nitens adipokinetic hormone ii exon 3 and complete cds	66522	3.69615e-68	94.1176	259.651	170	160
Singlet2320	scaahii03schistocerca nitens adipokinetic hormone ii exon 3 and complete cds	860	gnl|BL_ORD_ID|96171Sg_CNS_NA4Plus32391|scaahii03schistocerca nitens adipokinetic hormone ii exon 3 and complete cds	96171	1.13402e-53	92.5676	211.638	148	137
Singlet2452	scaahii03schistocerca nitens adipokinetic hormone ii exon 3 and complete cds	758	gnl|BL_ORD_ID|110726Sg_CNS_NA4Plus37636|scaahii03schistocerca nitens adipokinetic hormone ii exon 3 and complete cds	110726	0	99.8681	1395.34	758	757
Singlet2487	scaahii03schistocerca nitens adipokinetic hormone ii exon 3 and complete cds	631	gnl|BL_ORD_ID|82528Sg_CNS_NA4Plus24789|scaahii03schistocerca nitens adipokinetic hormone ii exon 3 and complete cds	82528	1.43076e-26	91.0112	121.153	89	81
Singlet2521	scaahii03schistocerca nitens adipokinetic hormone ii exon 3 and complete cds	316	gnl|BL_ORD_ID|73099Sg_CNS_NA4Plus19616|scaahii03schistocerca nitens adipokinetic hormone ii exon 3 and complete cds	73099	2.41419e-46	83.6842	185.785	190	159
Singlet2814	scaahii03schistocerca nitens adipokinetic hormone ii exon 3 and complete cds	738	gnl|BL_ORD_ID|79570Sg_CNS_NA4Plus23149|scaahii03schistocerca nitens adipokinetic hormone ii exon 3 and complete cds	79570	2.2243e-10	100	67.5997	36	36
Singlet2864	scaahii03schistocerca nitens adipokinetic hormone ii exon 3 and complete cds	798	gnl|BL_ORD_ID|103953Sg_CNS_NA4Plus35727|scaahii03schistocerca nitens adipokinetic hormone ii exon 3 and complete cds	103953	6.40766e-41	87.3333	169.165	150	131
Singlet2916	scaahii03schistocerca nitens adipokinetic hormone ii exon 3 and complete cds	776	gnl|BL_ORD_ID|90927Sg_CNS_NA4Plus29566|scaahii03schistocerca nitens adipokinetic hormone ii exon 3 and complete cds	90927	1.33799e-42	84.8315	174.705	178	151
Singlet3546	scaahii03schistocerca nitens adipokinetic hormone ii exon 3 and complete cds	833	gnl|BL_ORD_ID|108055Sg_CNS_NA4Plus37013|scaahii03schistocerca nitens adipokinetic hormone ii exon 3 and complete cds	108055	0	99.7573	1511.68	824	822
Singlet4010	scaahii03schistocerca nitens adipokinetic hormone ii exon 3 and complete cds	775	gnl|BL_ORD_ID|99989Sg_CNS_NA4Plus1330|scaahii03schistocerca nitens adipokinetic hormone ii exon 3 and complete cds	99989	6.30535e-31	92.5532	135.926	94	87
Singlet4476	scaahii03schistocerca nitens adipokinetic hormone ii exon 3 and complete cds	576	gnl|BL_ORD_ID|66671Sg_CNS_NA4Plus16472|scaahii03schistocerca nitens adipokinetic hormone ii exon 3 and complete cds	66671	0	100	813.646	440	440
Singlet4646	scaahii03schistocerca nitens adipokinetic hormone ii exon 3 and complete cds	283	gnl|BL_ORD_ID|58630Sg_CNS_NA4Plus13371|scaahii03schistocerca nitens adipokinetic hormone ii exon 3 and complete cds	58630	3.55798e-49	98.1982	195.019	111	109
Singlet5106	scaahii03schistocerca nitens adipokinetic hormone ii exon 3 and complete cds	544	gnl|BL_ORD_ID|105309Sg_CNS_NA4Plus36214|scaahii03schistocerca nitens adipokinetic hormone ii exon 3 and complete cds	105309	0	99.4485	994.618	544	541
Singlet5183	scaahii03schistocerca nitens adipokinetic hormone ii exon 3 and complete cds	731	gnl|BL_ORD_ID|51178Sg_CNS_NA4Plus11556|scaahii03schistocerca nitens adipokinetic hormone ii exon 3 and complete cds	51178	3.63372e-18	92.0635	93.4528	63	58
Singlet5227	scaahii03schistocerca nitens adipokinetic hormone ii exon 3 and complete cds	523	gnl|BL_ORD_ID|108152Sg_CNS_NA4Plus37042|scaahii03schistocerca nitens adipokinetic hormone ii exon 3 and complete cds	108152	2.91922e-107	84.0964	388.917	415	349
Singlet5272	scaahii03schistocerca nitens adipokinetic hormone ii exon 3 and complete cds	771	gnl|BL_ORD_ID|58453Sg_CNS_NA4Plus13322|scaahii03schistocerca nitens adipokinetic hormone ii exon 3 and complete cds	58453	3.72155e-38	89.6825	159.932	126	113
Singlet5454	scaahii03schistocerca nitens adipokinetic hormone ii exon 3 and complete cds	200	gnl|BL_ORD_ID|110726Sg_CNS_NA4Plus37636|scaahii03schistocerca nitens adipokinetic hormone ii exon 3 and complete cds	110726	1.7414e-100	99.5	364.91	200	199
Singlet5650	scaahii03schistocerca nitens adipokinetic hormone ii exon 3 and complete cds	702	gnl|BL_ORD_ID|48520Sg_CNS_NA4Plus11039|scaahii03schistocerca nitens adipokinetic hormone ii exon 3 and complete cds	48520	5.58841e-46	97.2477	185.785	109	106
Singlet5664	scaahii03schistocerca nitens adipokinetic hormone ii exon 3 and complete cds	886	gnl|BL_ORD_ID|110726Sg_CNS_NA4Plus37636|scaahii03schistocerca nitens adipokinetic hormone ii exon 3 and complete cds	110726	0	99.0909	1596.63	880	872
Singlet5717	scaahii03schistocerca nitens adipokinetic hormone ii exon 3 and complete cds	693	gnl|BL_ORD_ID|95808Sg_CNS_NA4Plus1469|scaahii03schistocerca nitens adipokinetic hormone ii exon 3 and complete cds	95808	0	99.1342	1251.3	693	687
Singlet5763	scaahii03schistocerca nitens adipokinetic hormone ii exon 3 and complete cds	757	gnl|BL_ORD_ID|98067Sg_CNS_NA4Plus33347|scaahii03schistocerca nitens adipokinetic hormone ii exon 3 and complete cds	98067	1.74051e-21	95.3846	104.533	65	62
Singlet5786	scaahii03schistocerca nitens adipokinetic hormone ii exon 3 and complete cds	816	gnl|BL_ORD_ID|103701Sg_CNS_NA4Plus35625|scaahii03schistocerca nitens adipokinetic hormone ii exon 3 and complete cds	103701	1.12872e-18	90.6667	95.2994	75	68
Singlet5807	scaahii03schistocerca nitens adipokinetic hormone ii exon 3 and complete cds	798	gnl|BL_ORD_ID|51178Sg_CNS_NA4Plus11556|scaahii03schistocerca nitens adipokinetic hormone ii exon 3 and complete cds	51178	5.0956e-22	98.3333	106.379	60	59
Singlet6428	scaahii03schistocerca nitens adipokinetic hormone ii exon 3 and complete cds	564	gnl|BL_ORD_ID|108803Sg_CNS_NA4Plus37218|scaahii03schistocerca nitens adipokinetic hormone ii exon 3 and complete cds	108803	7.82318e-09	94.8718	62.0597	39	37
Singlet6511	scaahii03schistocerca nitens adipokinetic hormone ii exon 3 and complete cds	777	gnl|BL_ORD_ID|96388Sg_CNS_NA4Plus32488|scaahii03schistocerca nitens adipokinetic hormone ii exon 3 and complete cds	96388	1.36851e-27	92.0455	124.846	88	81
Singlet6611	scaahii03schistocerca nitens adipokinetic hormone ii exon 3 and complete cds	675	gnl|BL_ORD_ID|89896Sg_CNS_NA4Plus28975|scaahii03schistocerca nitens adipokinetic hormone ii exon 3 and complete cds	89896	1.20325e-17	96.3636	91.6061	55	53
Singlet6753	scaahii03schistocerca nitens adipokinetic hormone ii exon 3 and complete cds	743	gnl|BL_ORD_ID|105870Sg_CNS_NA4Plus36370|scaahii03schistocerca nitens adipokinetic hormone ii exon 3 and complete cds	105870	6.09697e-26	86.4078	119.306	103	89
Singlet6815	scaahii03schistocerca nitens adipokinetic hormone ii exon 3 and complete cds	748	gnl|BL_ORD_ID|48520Sg_CNS_NA4Plus11039|scaahii03schistocerca nitens adipokinetic hormone ii exon 3 and complete cds	48520	2.73769e-54	94.8905	213.485	137	130
Singlet6819	scaahii03schistocerca nitens adipokinetic hormone ii exon 3 and complete cds	725	gnl|BL_ORD_ID|66522Sg_CNS_NA4Plus16394|scaahii03schistocerca nitens adipokinetic hormone ii exon 3 and complete cds	66522	2.03459e-60	90	233.798	180	162
Singlet6880	scaahii03schistocerca nitens adipokinetic hormone ii exon 3 and complete cds	593	gnl|BL_ORD_ID|49117Sg_CNS_NA4Plus11147|scaahii03schistocerca nitens adipokinetic hormone ii exon 3 and complete cds	49117	1.05146e-17	89.1892	91.6061	74	66
Singlet6881	scaahii03schistocerca nitens adipokinetic hormone ii exon 3 and complete cds	792	gnl|BL_ORD_ID|108446Sg_CNS_NA4Plus37120|scaahii03schistocerca nitens adipokinetic hormone ii exon 3 and complete cds	108446	0	98.9912	1426.73	793	785
Singlet6934	scaahii03schistocerca nitens adipokinetic hormone ii exon 3 and complete cds	743	gnl|BL_ORD_ID|94937Sg_CNS_NA4Plus31762|scaahii03schistocerca nitens adipokinetic hormone ii exon 3 and complete cds	94937	1.33857e-12	95.6522	74.9863	46	44
Singlet7078	scaahii03schistocerca nitens adipokinetic hormone ii exon 3 and complete cds	669	gnl|BL_ORD_ID|64779Sg_CNS_NA4Plus15641|scaahii03schistocerca nitens adipokinetic hormone ii exon 3 and complete cds	64779	4.1387e-42	94.5946	172.859	111	105
Singlet7167	scaahii03schistocerca nitens adipokinetic hormone ii exon 3 and complete cds	787	gnl|BL_ORD_ID|40902Sg_CNS_NA4Plus9707|scaahii03schistocerca nitens adipokinetic hormone ii exon 3 and complete cds	40902	2.14676e-80	97.1751	300.278	177	172
Singlet7482	scaahii03schistocerca nitens adipokinetic hormone ii exon 3 and complete cds	620	gnl|BL_ORD_ID|102975Sg_CNS_NA4Plus35341|scaahii03schistocerca nitens adipokinetic hormone ii exon 3 and complete cds	102975	0	99.5885	887.512	486	484
Singlet7485	scaahii03schistocerca nitens adipokinetic hormone ii exon 3 and complete cds	786	gnl|BL_ORD_ID|89175Sg_CNS_NA4Plus28587|scaahii03schistocerca nitens adipokinetic hormone ii exon 3 and complete cds	89175	1.7915e-26	91.8605	121.153	86	79
Singlet7567	scaahii03schistocerca nitens adipokinetic hormone ii exon 3 and complete cds	807	gnl|BL_ORD_ID|109205Sg_CNS_NA4Plus2320|scaahii03schistocerca nitens adipokinetic hormone ii exon 3 and complete cds	109205	0	99.7419	1421.19	775	773
Singlet7599	scaahii03schistocerca nitens adipokinetic hormone ii exon 3 and complete cds	448	gnl|BL_ORD_ID|48520Sg_CNS_NA4Plus11039|scaahii03schistocerca nitens adipokinetic hormone ii exon 3 and complete cds	48520	7.50498e-48	94.4	191.325	125	118
Singlet7831	scaahii03schistocerca nitens adipokinetic hormone ii exon 3 and complete cds	764	gnl|BL_ORD_ID|76717Sg_CNS_NA4Plus21612|scaahii03schistocerca nitens adipokinetic hormone ii exon 3 and complete cds	76717	7.78025e-55	88.3978	215.332	181	160
Singlet7846	scaahii03schistocerca nitens adipokinetic hormone ii exon 3 and complete cds	622	gnl|BL_ORD_ID|92367Sg_CNS_NA4Plus30364|scaahii03schistocerca nitens adipokinetic hormone ii exon 3 and complete cds	92367	6.5578e-25	87.8788	115.613	99	87
Singlet7929	scaahii03schistocerca nitens adipokinetic hormone ii exon 3 and complete cds	703	gnl|BL_ORD_ID|101513Sg_CNS_NA4Plus34816|scaahii03schistocerca nitens adipokinetic hormone ii exon 3 and complete cds	101513	0	100	1299.31	703	703
Singlet8084	scaahii03schistocerca nitens adipokinetic hormone ii exon 3 and complete cds	762	gnl|BL_ORD_ID|108803Sg_CNS_NA4Plus37218|scaahii03schistocerca nitens adipokinetic hormone ii exon 3 and complete cds	108803	0	99.7375	1397.19	762	760
Singlet8310	scaahii03schistocerca nitens adipokinetic hormone ii exon 3 and complete cds	787	gnl|BL_ORD_ID|99989Sg_CNS_NA4Plus1330|scaahii03schistocerca nitens adipokinetic hormone ii exon 3 and complete cds	99989	6.14013e-61	91.7647	235.645	170	156
Contig3526	scaahi02schistocerca nitens adipokinetic hormone i exon 2 including mature peptide	1223	gnl|BL_ORD_ID|2571861211|scaahi02schistocerca nitens adipokinetic hormone i exon 2 including mature peptide	25718	4.82283e-09	95.122	63.9064	41	39
Contig4516	scaahi02schistocerca nitens adipokinetic hormone i exon 2 including mature peptide	576	gnl|BL_ORD_ID|91509Sg_CNS_NA4Plus29892|scaahi02schistocerca nitens adipokinetic hormone i exon 2 including mature peptide	91509	7.82941e-24	83.0645	111.919	124	103
Singlet1271	scaahi02schistocerca nitens adipokinetic hormone i exon 2 including mature peptide	785	gnl|BL_ORD_ID|10332761129|scaahi02schistocerca nitens adipokinetic hormone i exon 2 including mature peptide	103327	0	98.3516	1288.24	728	716
Singlet2058	scaahi02schistocerca nitens adipokinetic hormone i exon 2 including mature peptide	825	gnl|BL_ORD_ID|49723Sg_CNS_NA4Plus11272|scaahi02schistocerca nitens adipokinetic hormone i exon 2 including mature peptide	49723	5.34897e-12	97.619	73.1396	42	41
Singlet2775	scaahi02schistocerca nitens adipokinetic hormone i exon 2 including mature peptide	858	gnl|BL_ORD_ID|10332761129|scaahi02schistocerca nitens adipokinetic hormone i exon 2 including mature peptide	103327	0	98.06	985.385	567	556
Singlet6005	scaahi02schistocerca nitens adipokinetic hormone i exon 2 including mature peptide	246	gnl|BL_ORD_ID|102116Sg_CNS_NA4Plus35022|scaahi02schistocerca nitens adipokinetic hormone i exon 2 including mature peptide	102116	8.30124e-65	98.5401	246.725	137	135
Singlet7346	scaahi02schistocerca nitens adipokinetic hormone i exon 2 including mature peptide	579	gnl|BL_ORD_ID|7706861148|scaahi02schistocerca nitens adipokinetic hormone i exon 2 including mature peptide	77068	1.63318e-50	91.2752	200.558	149	136
Singlet7704	scaahi02schistocerca nitens adipokinetic hormone i exon 2 including mature peptide	418	gnl|BL_ORD_ID|530761482|scaahi02schistocerca nitens adipokinetic hormone i exon 2 including mature peptide	5307	3.36089e-21	86	102.686	100	86
Contig2864	sau15656schistocerca americana lipocalin lazarillo precursor complete cds	969	gi|632492|gb|U15656.1|SAU15656Schistocerca americana lipocalin Lazarillo precursor mRNA, complete cds gi|642797|emb|Z38071.1| S.americana mRNA for lipocalin Lazarillo	U15656, Z38071	0	91.607	1388.08	977	895
Contig3806	sap30-binding protein	872	gi|340714556|ref|XP_003395793.1|PREDICTED: SAP30-binding protein-like [Bombus terrestris]	XP_003395793	1.38783e-75	62.5	245.358	288	180
Singlet3053	sam domain and hd domain-containing protein 1-like	824	gnl|BL_ORD_ID|10557042077|sam domain and hd domain-containing protein 1-like	105570	0	99.6337	1495.06	819	816
Contig1822	s68306pol truncated - red flour beetle retrotransposon woot	682	gnl|BL_ORD_ID|8360142039|s68306pol truncated - red flour beetle retrotransposon woot	83601	0	99.4667	682.534	375	373
Singlet2551	s60466transposase - fruit fly (drosophila melanogaster) transposon element s	740	gnl|BL_ORD_ID|10138241929|s60466transposase - fruit fly (drosophila melanogaster) transposon element s	101382	2.09295e-55	84.6154	217.178	221	187
Contig12	s3ae ribosomal protein	913	gnl|BL_ORD_ID|982641903|s3ae ribosomal protein	9826	2.61071e-50	93.3333	200.558	135	126
Contig3552	s14e ribosomal protein	604	gnl|BL_ORD_ID|5304741849|s14e ribosomal protein	53047	4.51647e-86	96.3731	318.744	193	186
Contig1582	s1 rna binding domain	509	gnl|BL_ORD_ID|10856841823|s1 rna binding domain	108568	0	99.2141	920.752	509	505
Contig2564	s-formylglutathione hydrolase	1459	gi|260817264|ref|XP_002603507.1|hypothetical protein BRAFLDRAFT_79044 [Branchiostoma floridae] gi|229288826|gb|EEN59518.1| hypothetical protein BRAFLDRAFT_79044 [Branchiostoma floridae]	XP_002603507, EEN59518	9.43024e-145	83.5125	427.943	279	233
Contig3951	s-adenosylmethionine synthase-like isoform 2	2345	gnl|BL_ORD_ID|8402841788|s-adenosylmethionine synthase-like isoform 2	84028	0	94.2478	1033.4	678	639
Singlet8034	s-adenosylmethionine synthase-like isoform 2	811	gnl|BL_ORD_ID|8402841788|s-adenosylmethionine synthase-like isoform 2	84028	0	100	1206.98	653	653
Contig2299	s-adenosylmethionine decarboxylase proenzyme- partial	1694	gnl|BL_ORD_ID|11065441780|s-adenosylmethionine decarboxylase proenzyme- partial	110654	0	99.8224	3103.49	1689	1686
Singlet1484	s-adenosylmethionine decarboxylase proenzyme- partial	201	gnl|BL_ORD_ID|11065441780|s-adenosylmethionine decarboxylase proenzyme- partial	110654	1.38287e-86	96.7914	318.744	187	181
Contig4187	s-adenosylhomocysteine hydrolase	1470	gi|91083583|ref|XP_968366.1|PREDICTED: similar to adenosylhomocysteinase [Tribolium castaneum] gi|270007826|gb|EFA04274.1| hypothetical protein TcasGA2_TC014564 [Tribolium castaneum]	XP_968366, EFA04274	0	93.5185	802.357	432	404
Contig1041	rwd domain-containing protein 4-like	786	gi|322787070|gb|EFZ13294.1|hypothetical protein SINV_15308 [Solenopsis invicta]	EFZ13294	1.98054e-58	77.9221	195.667	154	120
Singlet8227	rwd domain-containing protein 4-like	647	gi|322787070|gb|EFZ13294.1|hypothetical protein SINV_15308 [Solenopsis invicta]	EFZ13294	5.56286e-25	92.1053	71.633	38	35
Contig833	rwd domain-containing protein 1-like	733	gi|383861037|ref|XP_003705993.1|PREDICTED: RWD domain-containing protein 1-like [Megachile rotundata]	XP_003705993	1.0895e-81	80.5	256.144	200	161
Contig1144	ruvb-like 2-like	785	gi|340722677|ref|XP_003399730.1|PREDICTED: ruvB-like 2-like [Bombus terrestris] gi|350424319|ref|XP_003493756.1| PREDICTED: ruvB-like 2-like [Bombus impatiens]	XP_003399730, XP_003493756	9.35567e-157	97.9079	456.447	239	234
Contig2078	run domain-containing protein 1-like	822	gi|322785579|gb|EFZ12234.1|hypothetical protein SINV_00931 [Solenopsis invicta]	EFZ12234	9.86577e-75	68.1275	250.751	251	171
Singlet1892	rt24_drome ame: full=28s ribosomal protein mitochondrial short=mrp-s24 short=s24mt flags: precursor	588	gnl|BL_ORD_ID|8475841707|rt24_drome ame: full=28s ribosomal protein mitochondrial short=mrp-s24 short=s24mt flags: precursor	84758	0	99.1213	1024.16	569	564
Singlet6745	rt12_drome ame: full=40s ribosomal protein mitochondrial short=mrp-s12 short=s12mt ame: full=mt-rps12 ame: full=protein technical knockout locus flags: precursor	542	gnl|BL_ORD_ID|9342841703|rt12_drome ame: full=40s ribosomal protein mitochondrial short=mrp-s12 short=s12mt ame: full=mt-rps12 ame: full=protein technical knockout locus flags: precursor	93428	0	100	929.985	503	503
Contig384	rs8_apime ame: full=40s ribosomal protein s8	711	gnl|BL_ORD_ID|8053541699|rs8_apime ame: full=40s ribosomal protein s8	80535	6.68154e-110	98.6667	398.15	225	222
Contig2368	rs4_bommo ame: full=40s ribosomal protein s4	835	gnl|BL_ORD_ID|383141692|rs4_bommo ame: full=40s ribosomal protein s4	3831	2.43221e-35	93.9394	150.699	99	93
Contig4397	rs15a_drome ame: full=40s ribosomal protein s15aa	499	gnl|BL_ORD_ID|8995941613|rs15a_drome ame: full=40s ribosomal protein s15aa	89959	0	100	693.614	375	375
Singlet3717	rrp15-like protein	820	gi|383854289|ref|XP_003702654.1|PREDICTED: RRP15-like protein-like [Megachile rotundata]	XP_003702654	1.51884e-38	65.5914	146.362	186	122
Contig2128	rrna promoter binding protein	1069	gnl|BL_ORD_ID|73323Sg_CNS_NA4Plus968|rrna promoter binding protein	73323	3.72615e-94	98.9637	346.444	193	191
Singlet823	rrna methyltransferase 3	876	gi|332025804|gb|EGI65961.1|Putative rRNA methyltransferase 3 [Acromyrmex echinatior]	EGI65961	3.80262e-57	85	206.453	160	136
Singlet799	rrna 2 -o-methyltransferase fibrillarin-like	726	gi|512893346|ref|XP_004923158.1|PREDICTED: rRNA 2'-O-methyltransferase fibrillarin-like [Bombyx mori]	XP_004923158	7.22925e-133	94.3396	389.037	212	200
Singlet4893	rpt1 cg1341-pa	773	gnl|BL_ORD_ID|9914341589|rpt1 cg1341-pa	99143	0	99.6063	1389.8	762	759
Contig4004	rpb8 cg11246-pa	1486	gnl|BL_ORD_ID|2019541584|rpb8 cg11246-pa	20195	2.04219e-33	100	145.159	78	78
Singlet7003	rpb8 cg11246-pa	829	gnl|BL_ORD_ID|2019541584|rpb8 cg11246-pa	20195	1.1232e-33	100	145.159	78	78
Singlet6051	rothmund-thomson syndrome dna helicase recq4	714	gnl|BL_ORD_ID|10892641573|rothmund-thomson syndrome dna helicase recq4	108926	0	99.7199	1308.55	714	712
Contig899	roadblock	687	gnl|BL_ORD_ID|9364741566|roadblock	93647	0	99.8487	1214.37	661	660
Contig2824	rna-directed dna polymerase from mobile element jockey-like	1520	gi|298204349|gb|ADI61823.1|endonuclease-reverse transcriptase [Bombyx mori]	ADI61823	1.76873e-26	46.7836	123.25	342	160
Singlet1023	rna-directed dna polymerase from mobile element jockey-like	782	gi|390362754|ref|XP_003730218.1|PREDICTED: uncharacterized protein LOC100889850 [Strongylocentrotus purpuratus]	XP_003730218	4.21852e-15	55.8442	84.3445	154	86
Singlet1098	rna-directed dna polymerase from mobile element jockey-like	719	gi|390361245|ref|XP_798897.3|PREDICTED: uncharacterized protein LOC594361, partial [Strongylocentrotus purpuratus]	XP_798897	2.27355e-25	50.9202	98.9821	163	83
Singlet1346	rna-directed dna polymerase from mobile element jockey-like	684	gi|390348600|ref|XP_003727036.1|PREDICTED: RNA-directed DNA polymerase from mobile element jockey-like [Strongylocentrotus purpuratus]	XP_003727036	4.44109e-17	52.2472	88.5817	178	93
Singlet1636	rna-directed dna polymerase from mobile element jockey-like	705	gi|390344551|ref|XP_003726150.1|PREDICTED: uncharacterized protein LOC100893421 [Strongylocentrotus purpuratus]	XP_003726150	1.33078e-93	76.7241	301.597	232	178
Singlet2229	rna-directed dna polymerase from mobile element jockey-like	760	gi|390336260|ref|XP_003724311.1|PREDICTED: RNA-directed DNA polymerase from mobile element jockey-like [Strongylocentrotus purpuratus]	XP_003724311	1.24234e-08	51.6779	64.3142	149	77
Singlet2656	rna-directed dna polymerase from mobile element jockey-like	780	gi|390362754|ref|XP_003730218.1|PREDICTED: uncharacterized protein LOC100889850 [Strongylocentrotus purpuratus]	XP_003730218	2.92389e-11	60	72.4034	80	48
Singlet2742	rna-directed dna polymerase from mobile element jockey-like	822	gi|390336260|ref|XP_003724311.1|PREDICTED: RNA-directed DNA polymerase from mobile element jockey-like [Strongylocentrotus purpuratus]	XP_003724311	6.60817e-08	45.7143	33.113	70	32
Singlet3167	rna-directed dna polymerase from mobile element jockey-like	817	gi|512915562|ref|XP_004928419.1|PREDICTED: uncharacterized protein LOC101746992 [Bombyx mori]	XP_004928419	2.7041e-27	55.1724	102.449	174	96
Singlet3231	rna-directed dna polymerase from mobile element jockey-like	717	gi|390362754|ref|XP_003730218.1|PREDICTED: uncharacterized protein LOC100889850 [Strongylocentrotus purpuratus]	XP_003730218	8.26787e-14	53.7415	79.7221	147	79
Singlet3498	rna-directed dna polymerase from mobile element jockey-like	722	gi|512933332|ref|XP_004932765.1|PREDICTED: RNA-directed DNA polymerase from mobile element jockey-like [Bombyx mori]	XP_004932765	3.65734e-26	57.7465	107.842	142	82
Singlet3692	rna-directed dna polymerase from mobile element jockey-like	512	gi|449667013|ref|XP_004206471.1|PREDICTED: RNA-directed DNA polymerase from mobile element jockey-like [Hydra vulgaris]	XP_004206471	3.18543e-12	61.1111	72.7886	90	55
Singlet5435	rna-directed dna polymerase from mobile element jockey-like	768	gi|390362754|ref|XP_003730218.1|PREDICTED: uncharacterized protein LOC100889850 [Strongylocentrotus purpuratus]	XP_003730218	4.62657e-08	67.3077	48.521	52	35
Singlet5676	rna-directed dna polymerase from mobile element jockey-like	730	gi|390361245|ref|XP_798897.3|PREDICTED: uncharacterized protein LOC594361, partial [Strongylocentrotus purpuratus]	XP_798897	3.94668e-10	45.4545	49.6766	110	50
Singlet6079	rna-directed dna polymerase from mobile element jockey-like	796	gi|270013850|gb|EFA10298.1|hypothetical protein TcasGA2_TC012513 [Tribolium castaneum]	EFA10298	8.12677e-32	60.3306	87.4261	121	73
Singlet6203	rna-directed dna polymerase from mobile element jockey-like	735	gi|270015337|gb|EFA11785.1|hypothetical protein TcasGA2_TC008564 [Tribolium castaneum]	EFA11785	1.75252e-10	51.7544	55.0694	114	59
Singlet6250	rna-directed dna polymerase from mobile element jockey-like	432	gi|449662356|ref|XP_004205527.1|PREDICTED: RNA-directed DNA polymerase from mobile element jockey-like [Hydra vulgaris]	XP_004205527	6.11675e-09	59.7403	61.2326	77	46
Singlet6527	rna-directed dna polymerase from mobile element jockey-like	850	gi|283590|pir||PC1123hypothetical protein - bloodfluke planorb (fragment)	PC1123	3.90687e-51	58.9552	187.963	268	158
Singlet6955	rna-directed dna polymerase from mobile element jockey-like	784	gi|390348600|ref|XP_003727036.1|PREDICTED: RNA-directed DNA polymerase from mobile element jockey-like [Strongylocentrotus purpuratus]	XP_003727036	3.93308e-26	45.6446	115.161	287	131
Singlet8090	rna-directed dna polymerase from mobile element jockey-like	818	gi|390362754|ref|XP_003730218.1|PREDICTED: uncharacterized protein LOC100889850 [Strongylocentrotus purpuratus]	XP_003730218	1.80577e-11	48.9051	56.9954	137	67
Singlet8158	rna-directed dna polymerase from mobile element jockey-like	764	gi|390362754|ref|XP_003730218.1|PREDICTED: uncharacterized protein LOC100889850 [Strongylocentrotus purpuratus]	XP_003730218	6.65004e-24	56.9343	84.3445	137	78
Singlet8160	rna-directed dna polymerase from mobile element jockey-like	708	gi|449686875|ref|XP_002169511.2|PREDICTED: RNA-directed DNA polymerase from mobile element jockey-like [Hydra vulgaris]	XP_002169511	1.90801e-12	53.3898	72.4034	118	63
Contig91	rna-directed dna polymerase from mobile element jockey-like	2387	gnl|BL_ORD_ID|109090Sg_CNS_NA4Plus2288|rna-directed dna polymerase from mobile element jockey-like	109090	0	99.6446	4111.76	2251	2243
Contig438	rna-directed dna polymerase from mobile element jockey-like	790	gnl|BL_ORD_ID|62591Sg_CNS_NA4Plus14704|rna-directed dna polymerase from mobile element jockey-like	62591	1.00985e-73	93.5829	278.118	187	175
Contig2133	rna-directed dna polymerase from mobile element jockey-like	1193	gnl|BL_ORD_ID|10439052316|rna-directed dna polymerase from mobile element jockey-like	104390	0	97.15	2026.89	1193	1159
Contig2886	rna-directed dna polymerase from mobile element jockey-like	1384	gnl|BL_ORD_ID|10337922775|rna-directed dna polymerase from mobile element jockey-like	103379	0	99.1292	2483.02	1378	1366
Contig3158	rna-directed dna polymerase from mobile element jockey-like	1907	gnl|BL_ORD_ID|872528708|rna-directed dna polymerase from mobile element jockey-like	87252	3.51856e-07	100	58.3664	31	31
Singlet6	rna-directed dna polymerase from mobile element jockey-like	636	gnl|BL_ORD_ID|5411541509|rna-directed dna polymerase from mobile element jockey-like	54115	3.84417e-57	93.3775	222.718	151	141
Singlet3019	rna-directed dna polymerase from mobile element jockey-like	713	gnl|BL_ORD_ID|109090Sg_CNS_NA4Plus2288|rna-directed dna polymerase from mobile element jockey-like	109090	0	99.581	1303.01	716	713
Singlet3567	rna-directed dna polymerase from mobile element jockey-like	856	gnl|BL_ORD_ID|10563299434|rna-directed dna polymerase from mobile element jockey-like	105632	1.94271e-31	88.1356	137.772	118	104
Singlet4366	rna-directed dna polymerase from mobile element jockey-like	766	gnl|BL_ORD_ID|103314Sg_CNS_NA4Plus540|rna-directed dna polymerase from mobile element jockey-like	103314	0	98.9145	1327.01	737	729
Singlet4641	rna-directed dna polymerase from mobile element jockey-like	744	gnl|BL_ORD_ID|103314Sg_CNS_NA4Plus540|rna-directed dna polymerase from mobile element jockey-like	103314	0	99.5935	1352.87	738	735
Singlet7495	rna-directed dna polymerase from mobile element jockey-like	823	gnl|BL_ORD_ID|8422127222|rna-directed dna polymerase from mobile element jockey-like	84221	1.13872e-18	95	95.2994	60	57
Contig439	rna-directed dna polymerase (reverse transcriptase) domain containing protein	765	gi|560134264|emb|CDJ85508.1|RNA-directed DNA polymerase (reverse transcriptase) domain containing protein [Haemonchus contortus]	CDJ85508	1.59415e-19	59.2593	84.7297	108	64
Singlet1351	rna-directed dna polymerase (reverse transcriptase) domain containing protein	684	gi|512844316|ref|XP_002939052.2|PREDICTED: uncharacterized protein K02A2.6-like [Xenopus (Silurana) tropicalis]	XP_002939052	2.79763e-11	61.5385	53.1434	78	48
Singlet2370	rna-directed dna polymerase (reverse transcriptase) domain containing protein	837	gi|560135510|emb|CDJ84263.1|RNA-directed DNA polymerase (reverse transcriptase) domain containing protein [Haemonchus contortus]	CDJ84263	4.05295e-08	54.6667	50.8322	75	41
Singlet7401	rna-directed dna polymerase (reverse transcriptase) domain containing protein	717	gi|560124363|emb|CDJ91004.1|RNA-directed DNA polymerase (reverse transcriptase) domain containing protein [Haemonchus contortus]	CDJ91004	1.42309e-16	53.9683	50.8322	63	34
Singlet7935	rna-directed dna polymerase (reverse transcriptase) domain containing protein	773	gi|475554349|gb|EMT12215.1|Protein STRUBBELIG-RECEPTOR FAMILY 1 [Aegilops tauschii]	EMT12215	8.31709e-14	68.4211	70.4774	57	39
Contig557	rna-binding protein with serine-rich domain 1	741	gi|345480631|ref|XP_003424183.1|PREDICTED: hypothetical protein LOC100679022 [Nasonia vitripennis]	XP_003424183	3.68765e-61	87.6033	208.764	121	106
Singlet1558	rna-binding protein squid-like	799	gnl|BL_ORD_ID|10082141429|rna-binding protein squid-like	100821	0	99.6245	1461.82	799	796
Contig3601	rna-binding protein squid	1155	gi|269063720|emb|CAS85145.1|squid, variant F [Blattella germanica]	CAS85145	4.1923e-102	98.8827	315.849	179	177
Singlet6399	rna-binding protein s1	646	gnl|BL_ORD_ID|10831341422|rna-binding protein s1	108313	0	99.2224	1160.82	643	638
Contig3048	rna-binding protein pno1-like	771	gnl|BL_ORD_ID|7727241420|rna-binding protein pno1-like	77272	0	99.3056	1042.63	576	572
Contig1486	rna-binding protein nob1-like	858	gi|380023853|ref|XP_003695725.1|PREDICTED: RNA-binding protein NOB1-like [Apis florea]	XP_003695725	7.22626e-48	82.8358	176.022	134	111
Contig3145	rna-binding protein luc7-like 2-like	879	gi|345484155|ref|XP_001601427.2|PREDICTED: putative RNA-binding protein Luc7-like 2-like [Nasonia vitripennis]	XP_001601427	7.3308e-25	100	111.309	52	52
Singlet627	rna-binding protein 8a-like	677	gnl|BL_ORD_ID|8429641400|rna-binding protein 8a-like	84296	0	98.8183	1219.91	677	669
Singlet5754	rna-binding protein 40-like	790	gi|242012731|ref|XP_002427081.1|conserved hypothetical protein [Pediculus humanus corporis] gi|212511339|gb|EEB14343.1| conserved hypothetical protein [Pediculus humanus corporis]	XP_002427081, EEB14343	5.95045e-34	72.8682	135.576	129	94
Singlet469	rna-binding protein 15b	800	gnl|BL_ORD_ID|10834341384|rna-binding protein 15b	108343	0	99.375	1459.97	800	795
Contig1161	rna-binding protein 12	1047	gi|322779000|gb|EFZ09404.1|hypothetical protein SINV_04372 [Solenopsis invicta]	EFZ09404	7.97205e-43	47.7212	169.859	373	178
Contig316	rna-binding protein 1-like isoform x1	839	gi|242023192|ref|XP_002432020.1|transformer-2 sex-determining protein, putative [Pediculus humanus corporis] gi|212517371|gb|EEB19282.1| transformer-2 sex-determining protein, putative [Pediculus humanus corporis]	XP_002432020, EEB19282	7.2262e-47	77.7778	164.466	135	105
Contig1826	rna-binding protein 1-like isoform x1	779	gi|91094459|ref|XP_967049.1|PREDICTED: similar to AGAP007325-PA isoform 1 [Tribolium castaneum]	XP_967049	3.56011e-44	92.7711	156.762	83	77
Singlet5996	rna-binding protein 1-like isoform x1	727	gi|91094459|ref|XP_967049.1|PREDICTED: similar to AGAP007325-PA isoform 1 [Tribolium castaneum]	XP_967049	2.5091e-44	93.9759	156.377	83	78
Singlet1079	rna-binding protein 1	767	gi|270000727|gb|EEZ97174.1|hypothetical protein TcasGA2_TC004361 [Tribolium castaneum]	EEZ97174	4.40988e-47	96.3855	163.696	83	80
Singlet1977	rna-binding protein 1	755	gi|270000727|gb|EEZ97174.1|hypothetical protein TcasGA2_TC004361 [Tribolium castaneum]	EEZ97174	2.68573e-47	96.3855	164.081	83	80
Singlet5449	rna-binding protein 1	784	gi|270000727|gb|EEZ97174.1|hypothetical protein TcasGA2_TC004361 [Tribolium castaneum]	EEZ97174	1.14097e-41	75.4717	149.828	106	80
Singlet8122	rna-binding protein 1	760	gi|270000727|gb|EEZ97174.1|hypothetical protein TcasGA2_TC004361 [Tribolium castaneum]	EEZ97174	2.8164e-47	96.3855	164.081	83	80
Singlet3260	rna-binding protein	738	gnl|BL_ORD_ID|110531Sg_CNS_NA4Plus37603|rna-binding protein	110531	0	100	1339.94	725	725
Singlet5866	rna-binding protein	858	gnl|BL_ORD_ID|110531Sg_CNS_NA4Plus37603|rna-binding protein	110531	0	98.9474	1520.91	855	846
Contig3324	rna polymerase-associated protein rtf1-like	836	gi|322799130|gb|EFZ20577.1|hypothetical protein SINV_08701 [Solenopsis invicta]	EFZ20577	3.57185e-58	74	207.994	250	185
Singlet3090	rna polymerase-associated protein rtf1	556	gnl|BL_ORD_ID|10867841372|rna polymerase-associated protein rtf1	108678	0	98.8593	944.758	526	520
Singlet3867	rna polymerase ii subunit a c-terminal domain phosphatase ssu72-like	617	gnl|BL_ORD_ID|10814641362|rna polymerase ii subunit a c-terminal domain phosphatase ssu72-like	108146	0	99.2806	1009.39	556	552
Singlet7961	rna polymerase ii subunit a c-terminal domain phosphatase ssu72-like	609	gnl|BL_ORD_ID|10814641362|rna polymerase ii subunit a c-terminal domain phosphatase ssu72-like	108146	0	99.0164	1098.03	610	604
Singlet2001	rna polymerase ii second largest subunit	839	gi|324120624|dbj|BAJ78703.1|RNA polymerase II second largest subunit [Nomadacris japonica]	BAJ78703	0	99.2832	580.867	279	277
Contig4286	rna polymerase i-specific transcription initiation factor rrn3-like	814	gi|340710138|ref|XP_003393653.1|PREDICTED: LOW QUALITY PROTEIN: RNA polymerase I-specific transcription initiation factor RRN3-like [Bombus terrestris]	XP_003393653	3.87138e-48	62.9108	178.333	213	134
Singlet5610	rna exonuclease nef-sp-like	801	gi|571499286|ref|XP_006557419.1|PREDICTED: uncharacterized exonuclease C637.09-like isoform X3 [Apis mellifera]	XP_006557419	1.3004e-84	69.9634	276.559	273	191
Singlet983	rna exonuclease 4-like	631	gnl|BL_ORD_ID|10466341348|rna exonuclease 4-like	104663	0	99.2076	1138.66	631	626
Singlet7119	rna exonuclease 4-like	443	gnl|BL_ORD_ID|10466341348|rna exonuclease 4-like	104663	0	100	819.186	443	443
Contig129	rna dependent rna polymerase	1102	gi|333494487|gb|AEF56729.1|putative RNA dependent RNA polymerase [Soybean cyst nematode midway virus]	AEF56729	4.03593e-17	51.1111	92.4337	225	115
Singlet446	rna demethylase alkbh5	805	gi|390345597|ref|XP_784548.2|PREDICTED: probable alpha-ketoglutarate-dependent dioxygenase ABH5-like [Strongylocentrotus purpuratus]	XP_784548	3.73695e-109	78.9683	335.109	252	199
Contig1683	rna binding protein fox-1 homolog 2-like	1448	gnl|BL_ORD_ID|10947841337|rna binding protein fox-1 homolog 2-like	109478	0	99.7928	2660.3	1448	1445
Singlet8294	rna binding protein fox-1 homolog 2-like	202	gnl|BL_ORD_ID|10947841337|rna binding protein fox-1 homolog 2-like	109478	1.54638e-11	100	69.4463	37	37
Singlet3780	rna 3 terminal phosphate	843	gnl|BL_ORD_ID|10671441332|rna 3 terminal phosphate	106714	0	99.6169	1428.58	783	780
Singlet5331	rna 3 terminal phosphate	762	gnl|BL_ORD_ID|10671441332|rna 3 terminal phosphate	106714	0	99.8679	1393.49	757	756
Contig197	rna 3 -terminal phosphate cyclase	1092	gi|91087565|ref|XP_971161.1|PREDICTED: similar to RNA 3 terminal phosphate cyclase [Tribolium castaneum]	XP_971161	7.74222e-128	74.5399	382.874	326	243
Singlet1013	rm52_drome ame: full=39s ribosomal protein mitochondrial short=l52mt short=mrp-l52 flags: precursor	357	gnl|BL_ORD_ID|8195141329|rm52_drome ame: full=39s ribosomal protein mitochondrial short=l52mt short=mrp-l52 flags: precursor	81951	3.12125e-135	99.6198	481.249	263	262
Singlet4168	risc-loading complex subunit tarbp2-like isoform x5	883	gi|429137923|gb|AFZ74932.1|R2d2 [Aphis glycines]	AFZ74932	4.07349e-23	49.6622	106.301	296	147
Singlet521	risc-loading complex subunit tarbp2-like	788	gi|156387818|ref|XP_001634399.1|predicted protein [Nematostella vectensis] gi|156221482|gb|EDO42336.1| predicted protein [Nematostella vectensis]	XP_001634399, EDO42336	4.27079e-12	64.1791	68.9366	67	43
Singlet5602	risc-loading complex subunit tarbp2-like	837	gi|156387818|ref|XP_001634399.1|predicted protein [Nematostella vectensis] gi|156221482|gb|EDO42336.1| predicted protein [Nematostella vectensis]	XP_001634399, EDO42336	5.34599e-12	64.1791	68.9366	67	43
Singlet7646	risc-loading complex subunit tarbp2-like	737	gi|156387818|ref|XP_001634399.1|predicted protein [Nematostella vectensis] gi|156221482|gb|EDO42336.1| predicted protein [Nematostella vectensis]	XP_001634399, EDO42336	3.00052e-12	64.1791	69.3218	67	43
Singlet112	risc-loading complex subunit tarbp2-like	706	gnl|BL_ORD_ID|10319241249|risc-loading complex subunit tarbp2-like	103192	0	99.6965	1206.98	659	657
Singlet7361	risc-loading complex subunit tarbp2-like	835	gnl|BL_ORD_ID|10319241249|risc-loading complex subunit tarbp2-like	103192	0	98.7597	1142.35	645	637
Contig261	ring-box protein 1a	921	gi|571513743|ref|XP_006568280.1|PREDICTED: RING-box protein 1A isoform X1 [Apis mellifera] gi|572263409|ref|XP_006609915.1| PREDICTED: RING-box protein 1A-like isoform X1 [Apis dorsata]	XP_006568280, XP_006609915	1.17044e-71	90.6977	229.18	129	117
Contig606	ring finger protein 5	1037	gi|383852264|ref|XP_003701648.1|PREDICTED: E3 ubiquitin-protein ligase RNF185-like [Megachile rotundata]	XP_003701648	5.10071e-98	85.7923	299.671	183	157
Contig639	ring finger protein 37-like	780	gnl|BL_ORD_ID|7961141242|ring finger protein 37-like	79611	7.22917e-120	99.5763	431.39	236	235
Singlet5386	ring finger protein 207-like	807	gi|242017595|ref|XP_002429273.1|conserved hypothetical protein [Pediculus humanus corporis] gi|212514169|gb|EEB16535.1| conserved hypothetical protein [Pediculus humanus corporis]	XP_002429273, EEB16535	9.20441e-103	83.7438	334.724	203	170
Contig1918	ring finger protein 157-like	936	gnl|BL_ORD_ID|10983441233|ring finger protein 157-like	109834	0	99.2521	1692.65	936	929
Singlet7480	ring finger protein 157-like	373	gnl|BL_ORD_ID|10983441233|ring finger protein 157-like	109834	8.65696e-171	100	599.435	324	324
Singlet1992	ring finger protein 141	854	gnl|BL_ORD_ID|8950041232|ring finger protein 141	89500	6.0937e-126	100	451.703	244	244
Singlet4050	ring finger protein 141	865	gnl|BL_ORD_ID|8950041232|ring finger protein 141	89500	1.03324e-123	99.1803	444.316	244	242
Singlet6776	ring finger protein 13 precursor	832	gnl|BL_ORD_ID|10221341231|ring finger protein 13 precursor	102213	0	99.4334	641.908	353	351
Singlet4585	ring finger protein 126-b	809	gi|91091942|ref|XP_975905.1|PREDICTED: similar to CG11982 CG11982-PA isoform 2 [Tribolium castaneum]	XP_975905	6.69401e-61	75.1678	205.682	149	112
Singlet2164	ring finger protein 113a-like	804	gi|551490282|ref|XP_005796713.1|PREDICTED: RING finger protein 113A-like [Xiphophorus maculatus]	XP_005796713	1.70651e-42	79.2079	158.303	101	80
Contig477	ring finger protein 11 (sid 1669)	1275	gnl|BL_ORD_ID|9243941230|ring finger protein 11 (sid 1669)	92439	0	99.6812	1722.2	941	938
Contig1561	ring finger protein 10-like	1452	gi|242013533|ref|XP_002427459.1|RING finger protein, putative [Pediculus humanus corporis] gi|212511845|gb|EEB14721.1| RING finger protein, putative [Pediculus humanus corporis]	XP_002427459, EEB14721	2.71296e-113	62.475	362.459	501	313
Contig2166	ring finger and transmembrane domain-containing protein 2-like	821	gi|350425541|ref|XP_003494154.1|PREDICTED: RING finger and transmembrane domain-containing protein 2-like [Bombus impatiens]	XP_003494154	3.51619e-15	73.6842	83.5741	76	56
Singlet1104	ring finger and transmembrane domain-containing protein 2-like	884	gi|91079492|ref|XP_968664.1|PREDICTED: similar to CG13605 CG13605-PA [Tribolium castaneum] gi|270003440|gb|EEZ99887.1| hypothetical protein TcasGA2_TC002671 [Tribolium castaneum]	XP_968664, EEZ99887	7.55883e-34	91.4286	137.502	70	64
Singlet4330	ring finger and transmembrane domain-containing protein 2-like	851	gi|91079492|ref|XP_968664.1|PREDICTED: similar to CG13605 CG13605-PA [Tribolium castaneum] gi|270003440|gb|EEZ99887.1| hypothetical protein TcasGA2_TC002671 [Tribolium castaneum]	XP_968664, EEZ99887	7.04177e-100	84.5745	310.457	188	159
Contig1155	ring finger and spry domain-containing protein 1-like isoform 3	919	gnl|BL_ORD_ID|10788741225|ring finger and spry domain-containing protein 1-like isoform 3	107887	0	100	1687.11	913	913
Singlet3922	ring finger and spry domain-containing protein 1-like isoform 3	724	gnl|BL_ORD_ID|10788741225|ring finger and spry domain-containing protein 1-like isoform 3	107887	0	99.8619	1332.55	724	723
Singlet3321	ring canal kelch homolog	857	gi|242013805|ref|XP_002427591.1|conserved hypothetical protein [Pediculus humanus corporis] gi|212512006|gb|EEB14853.1| conserved hypothetical protein [Pediculus humanus corporis]	XP_002427591, EEB14853	1.78134e-12	94.7368	76.2554	38	36
Singlet1090	rilp-like protein homolog	750	gi|156537003|ref|XP_001608292.1|PREDICTED: RILP-like protein homolog [Nasonia vitripennis]	XP_001608292	1.84039e-66	78.125	222.246	192	150
Singlet1330	ribosome-releasing factor mitochondrial-like	836	gi|189239328|ref|XP_973240.2|PREDICTED: similar to mitochondrial elongation factor G2 [Tribolium castaneum]	XP_973240	8.21098e-85	69.3662	280.026	284	197
Singlet3825	ribosome-releasing factor mitochondrial-like	865	gi|189239328|ref|XP_973240.2|PREDICTED: similar to mitochondrial elongation factor G2 [Tribolium castaneum]	XP_973240	1.1054e-81	86.3388	272.322	183	158
Singlet5626	ribosome-binding protein 1	698	gi|572302601|ref|XP_006617310.1|PREDICTED: ribosome-binding protein 1-like isoform X4 [Apis dorsata]	XP_006617310	9.86908e-15	43.7276	83.1889	279	122
Singlet2392	ribosome-binding factor mitochondrial-like	706	gi|512936078|ref|XP_004933431.1|PREDICTED: putative ribosome-binding factor A, mitochondrial-like [Bombyx mori]	XP_004933431	2.71614e-38	68.1818	146.747	132	90
Contig3538	ribosome biogenesis protein wdr12 homolog	837	gi|383861212|ref|XP_003706080.1|PREDICTED: ribosome biogenesis protein WDR12 homolog [Megachile rotundata]	XP_003706080	1.21121e-113	78.1481	345.51	270	211
Singlet5371	ribosome biogenesis protein brx1 homolog	831	gnl|BL_ORD_ID|5756141197|ribosome biogenesis protein brx1 homolog	57561	1.91105e-21	95.1613	104.533	62	59
Contig2329	ribosome biogenesis protein bop1 homolog	1515	gi|383855101|ref|XP_003703057.1|PREDICTED: ribosome biogenesis protein BOP1 homolog [Megachile rotundata]	XP_003703057	0	72.8051	553.132	467	340
Singlet4822	ribosomal rna small subunit methyltransferase nep1-like	638	gnl|BL_ORD_ID|8739441188|ribosomal rna small subunit methyltransferase nep1-like	87394	0	99.3274	808.106	446	443
Singlet6825	ribosomal rna processing protein 36 homolog	876	gnl|BL_ORD_ID|10721241177|ribosomal rna processing protein 36 homolog	107212	0	98.1043	1125.73	633	621
Singlet8103	ribosomal rna processing protein 36 homolog	803	gnl|BL_ORD_ID|10721241177|ribosomal rna processing protein 36 homolog	107212	0	99.7509	1472.9	803	801
Contig2996	ribosomal rna methyltransferase nop2-like	866	gi|357609454|gb|EHJ66457.1|hypothetical protein KGM_08224 [Danaus plexippus]	EHJ66457	2.73602e-110	93.9227	345.125	181	170
Contig2488	ribosomal rna methyltransferase 1-like isoform 1	734	gnl|BL_ORD_ID|10675541167|ribosomal rna methyltransferase 1-like isoform 1	106755	0	99.1087	1018.62	561	556
Singlet226	ribosomal rna methyltransferase 1-like isoform 1	677	gnl|BL_ORD_ID|10675541167|ribosomal rna methyltransferase 1-like isoform 1	106755	0	99.0672	963.225	536	531
Singlet6620	ribosomal protein s6 kinase alpha-	787	gnl|BL_ORD_ID|11049941125|ribosomal protein s6 kinase alpha-	110499	0	100	1443.35	781	781
Contig608	ribosomal protein s5	841	gi|350417230|ref|XP_003491320.1|PREDICTED: 40S ribosomal protein S5a-like [Bombus impatiens]	XP_003491320	1.6891e-142	94.9772	411.379	219	208
Singlet7142	ribosomal protein s30	503	gnl|BL_ORD_ID|6764341095|ribosomal protein s30	67643	1.24065e-140	98.5915	499.716	284	280
Contig1542	ribosomal protein s3	851	gi|506965415|gb|AGM32098.1|S3e ribosomal protein [Coptotermes formosanus]	AGM32098	1.03211e-152	94.5833	438.728	240	227
Singlet6995	ribosomal protein s28e	537	gnl|BL_ORD_ID|6891941090|ribosomal protein s28e	68919	0	96.1702	763.787	470	452
Singlet7455	ribosomal protein s19	301	gnl|BL_ORD_ID|9973240969|ribosomal protein s19	99732	2.76019e-95	98.9637	348.29	193	191
Contig756	ribosomal protein l9	852	gi|383855254|ref|XP_003703131.1|PREDICTED: 60S ribosomal protein L9-like [Megachile rotundata]	XP_003703131	1.00321e-124	97.8723	365.54	188	184
Contig1304	ribosomal protein l7e	965	gnl|BL_ORD_ID|4249540783|ribosomal protein l7e	42495	1.23241e-78	97.1264	294.738	174	169
Contig907	ribosomal protein l7ae	844	gnl|BL_ORD_ID|3556640778|ribosomal protein l7ae	35566	1.42866e-57	98.4375	224.565	128	126
Singlet3841	ribosomal protein l44e	450	gnl|BL_ORD_ID|9785940694|ribosomal protein l44e	97859	0	99.1477	634.521	352	349
Singlet6741	ribosomal protein l44e	461	gnl|BL_ORD_ID|9785940694|ribosomal protein l44e	97859	0	99.7199	654.834	357	356
Singlet7101	ribosomal protein l36e	312	gnl|BL_ORD_ID|3586940618|ribosomal protein l36e	35869	2.23424e-91	98.9362	335.364	188	186
Contig3280	ribosomal protein l30	1328	gi|156555608|ref|XP_001599538.1|PREDICTED: 60S ribosomal protein L30-like [Nasonia vitripennis]	XP_001599538	9.11713e-68	98.2143	222.631	112	110
Contig427	ribosomal protein l27ae	556	gnl|BL_ORD_ID|7055040532|ribosomal protein l27ae	70550	0	98.6364	780.406	440	434
Contig914	ribosomal protein l23	449	gnl|BL_ORD_ID|5232740420|ribosomal protein l23	52327	1.92136e-108	98.6425	392.61	221	218
Contig4558	ribosomal protein l22e	1203	gnl|BL_ORD_ID|876940401|ribosomal protein l22e	8769	1.69359e-13	100	78.6796	42	42
Singlet4257	ribosomal protein l13a	554	gnl|BL_ORD_ID|7282340296|ribosomal protein l13a	72823	6.12255e-169	97.9412	593.895	340	333
Contig822	ribosomal protein l13	804	gi|121511988|gb|ABM55445.1|ribosomal protein L13 [Xenopsylla cheopis]	ABM55445	5.25181e-125	89.9543	366.696	219	197
Contig3686	ribosomal protein l10ae	720	gnl|BL_ORD_ID|9786940252|ribosomal protein l10ae	97869	0	99.6262	977.998	535	533
Singlet5104	ribosomal protein l10ae	793	gnl|BL_ORD_ID|9724740253|ribosomal protein l10ae	97247	0	99.5475	806.26	442	440
Singlet5591	ribosomal protein l10ae	778	gnl|BL_ORD_ID|9786940252|ribosomal protein l10ae	97869	0	99.4393	972.458	535	532
Contig4016	ribosomal protein l10	706	gi|506965682|gb|AGM32193.1|60S ribosomal protein L10 [Coptotermes formosanus]	AGM32193	1.4903e-146	98.1132	419.853	212	208
Singlet6655	ribose-phosphate pyrophosphokinase 1-like isoform 1	865	gi|242023899|ref|XP_002432368.1|Ribose-phosphate pyrophosphokinase I, putative [Pediculus humanus corporis] gi|212517791|gb|EEB19630.1| Ribose-phosphate pyrophosphokinase I, putative [Pediculus humanus corporis]	XP_002432368, EEB19630	8.3815e-81	98.4848	258.455	132	130
Singlet3888	ribonucleases p mrp protein subunit pop1-like	716	gnl|BL_ORD_ID|10539840228|ribonucleases p mrp protein subunit pop1-like	105398	0	99.8584	1299.31	706	705
Singlet4680	ribonuclease p protein subunit p40	749	gi|383862786|ref|XP_003706864.1|PREDICTED: ribonuclease P protein subunit p40-like [Megachile rotundata]	XP_003706864	5.84691e-66	67.8571	219.935	224	152
Contig30	ribonuclease mitochondrial-like	795	gi|478250729|gb|ENN71221.1|hypothetical protein YQE_12149, partial [Dendroctonus ponderosae]	ENN71221	1.45698e-87	71.5356	288.5	267	191
Singlet8133	ribonuclease l inhibitor homolog	596	gnl|BL_ORD_ID|5333840206|ribonuclease l inhibitor homolog	53338	1.24719e-81	100	303.971	164	164
Contig615	ribonuclease kappa-like	608	gnl|BL_ORD_ID|9009740200|ribonuclease kappa-like	90097	0	99.8355	1118.34	608	607
Contig2075	ribonuclease h1	1277	gnl|BL_ORD_ID|8611840193|ribonuclease h1	86118	0	99.6942	1197.75	654	652
Contig1282	riboflavin transporter 2-a-like	1302	gnl|BL_ORD_ID|6782440186|riboflavin transporter 2-a-like	67824	0	99.7647	778.56	425	424
Contig1669	rhythmically expressed gene 5	1001	gnl|BL_ORD_ID|9791840185|rhythmically expressed gene 5	97918	0	99.8718	1435.97	780	779
Contig3906	rhotekin-like isoform 2	1396	gnl|BL_ORD_ID|10821440180|rhotekin-like isoform 2	108214	0	99.5851	1325.17	723	720
Contig495	rhomboid protein mitochondrial	976	gi|270007066|gb|EFA03514.1|hypothetical protein TcasGA2_TC013516 [Tribolium castaneum]	EFA03514	9.62226e-93	68.5606	291.197	264	181
Singlet810	rho1 guanine nucleotide exchange factor 2-like isoform x3	716	gi|332019742|gb|EGI60209.1|Puratrophin-1 [Acromyrmex echinatior]	EGI60209	5.51023e-136	84.7656	409.068	256	217
Singlet5535	rho-gtpase-activating protein	799	gi|189241104|ref|XP_971877.2|PREDICTED: similar to rho-gtpase-activating protein [Tribolium castaneum]	XP_971877	7.53425e-70	68.7259	242.662	259	178
Contig2609	rho rac guanine nucleotide exchange	834	gnl|BL_ORD_ID|11029740150|rho rac guanine nucleotide exchange	110297	0	99.7602	1530.15	834	832
Singlet5239	rho guanine nucleotide exchange factor 10-like	745	gi|91090764|ref|XP_969066.1|PREDICTED: similar to CG8557 CG8557-PB [Tribolium castaneum]	XP_969066	9.69296e-119	83.8583	378.252	254	213
Singlet4650	rho gtpase-activating protein 190	304	gnl|BL_ORD_ID|11023540129|rho gtpase-activating protein 190	110235	5.5479e-152	100	536.649	290	290
Contig1430	rho gtpase-activating protein 18	717	gi|571554850|ref|XP_006566169.1|PREDICTED: rho GTPase-activating protein 18-like isoform X1 [Apis mellifera] gi|571554853|ref|XP_006566170.1| PREDICTED: rho GTPase-activating protein 18-like isoform X2 [Apis mellifera]	XP_006566169, XP_006566170	3.59905e-31	55.9829	130.183	234	131
Singlet5389	rho gtpase-activating protein 17-like	857	gi|322797532|gb|EFZ19576.1|hypothetical protein SINV_02988 [Solenopsis invicta]	EFZ19576	7.28404e-54	69.2308	197.208	195	135
Contig2031	rho gtpase activating	832	gnl|BL_ORD_ID|10530840110|rho gtpase activating	105308	0	98.9024	1474.75	820	811
Singlet6286	rhabdoviral-like partial	565	gnl|BL_ORD_ID|110569Sg_CNS_NA4Plus2407_2|rhabdoviral-like partial	110569	0	99.646	1033.4	565	563
Singlet221	reversion-inducing cysteine-rich protein with kazal motifs-like	859	gi|157113284|ref|XP_001657759.1|serine protease inhibitor [Aedes aegypti] gi|108877804|gb|EAT42029.1| AAEL006397-PA, partial [Aedes aegypti]	XP_001657759, EAT42029	3.63602e-93	68.7719	305.834	285	196
Contig2486	reverse transcriptase, putative	1104	gnl|BL_ORD_ID|6625339999|reverse transcriptase, putative	66253	2.57731e-16	93.3333	87.9128	60	56
Singlet6190	reverse transcriptase homolog	920	gi|91095311|ref|XP_973868.1|PREDICTED: similar to reverse transcriptase homolog [Tribolium castaneum] gi|270017183|gb|EFA13629.1| hypothetical protein TcasGA2_TC005274 [Tribolium castaneum]	XP_973868, EFA13629	5.33021e-20	55.5556	100.523	135	75
Singlet3720	reverse transcriptase homolog	200	gnl|BL_ORD_ID|10625539952|reverse transcriptase homolog	106255	4.87612e-96	100	350.137	189	189
Singlet6087	reverse transcriptase homolog	405	gnl|BL_ORD_ID|9683339942|reverse transcriptase homolog	96833	0	99.2593	732.394	405	402
Singlet7533	reverse transcriptase family protein	657	gi|340386408|ref|XP_003391700.1|PREDICTED: uncharacterized protein K02A2.6-like, partial [Amphimedon queenslandica]	XP_003391700	6.92901e-14	64	60.4622	75	48
Contig1440	reverse transcriptase and rnase h	604	gi|805078|gb|AAC47272.1|integrase [Tribolium castaneum]	AAC47272	2.93954e-09	63.1579	40.817	57	36
Singlet8176	reverse transcriptase and rnase h	629	gnl|BL_ORD_ID|7254439821|reverse transcriptase and rnase h	72544	1.17808e-161	92.4623	569.888	398	368
Contig391	reverse transcriptase	663	gi|294864387|gb|ADF46058.1|reverse transcriptase [Eleocharis ovata] gi|294864391|gb|ADF46060.1| reverse transcriptase [Eleocharis ovata]	ADF46058, ADF46060	8.03172e-10	53.125	63.5438	96	51
Singlet105	reverse transcriptase	512	gi|70907190|gb|AAZ15236.1|reverse transcriptase [Aedes aegypti]	AAZ15236	8.49604e-10	58.9041	64.3142	73	43
Singlet1300	reverse transcriptase	799	gi|512903769|ref|XP_004925699.1|PREDICTED: uncharacterized protein LOC101742492 [Bombyx mori]	XP_004925699	1.55657e-18	60.274	66.2402	73	44
Singlet1847	reverse transcriptase	706	gi|294864387|gb|ADF46058.1|reverse transcriptase [Eleocharis ovata] gi|294864391|gb|ADF46060.1| reverse transcriptase [Eleocharis ovata]	ADF46058, ADF46060	9.59527e-10	53.125	63.5438	96	51
Singlet2070	reverse transcriptase	746	gi|270016889|gb|EFA13335.1|hypothetical protein TcasGA2_TC006964 [Tribolium castaneum]	EFA13335	1.41335e-21	58.4906	74.7146	106	62
Singlet5289	reverse transcriptase	766	gi|39652285|dbj|BAD04856.1|reverse transcriptase [Takifugu rubripes]	BAD04856	6.05008e-09	47.7778	65.4698	180	86
Singlet5749	reverse transcriptase	747	gi|70907188|gb|AAZ15235.1|reverse transcriptase [Aedes aegypti]	AAZ15235	4.0956e-10	60	67.781	95	57
Singlet7144	reverse transcriptase	769	gi|1085136|pir||S54989reverse transcriptase - fruit fly (Drosophila mauritiana) (fragment) gi|732448|gb|AAB60225.1| reverse transcriptase [Drosophila mauritiana]	S54989, AAB60225	1.75756e-49	55.1587	179.874	252	139
Singlet8010	reverse transcriptase	816	gi|1085136|pir||S54989reverse transcriptase - fruit fly (Drosophila mauritiana) (fragment) gi|732448|gb|AAB60225.1| reverse transcriptase [Drosophila mauritiana]	S54989, AAB60225	1.41706e-63	57.9926	217.624	269	156
Contig179	reverse transcriptase	571	gnl|BL_ORD_ID|100814Sg_CNS_NA4Plus34544|reverse transcriptase	100814	7.07666e-89	78.2374	327.977	556	435
Contig2614	reverse transcriptase	769	gnl|BL_ORD_ID|4709239608|reverse transcriptase	47092	2.32101e-10	90.3846	67.5997	52	47
Contig3221	reverse transcriptase	1513	gnl|BL_ORD_ID|10043738663|reverse transcriptase	100437	0	91.2214	1731.43	1310	1195
Singlet737	reverse transcriptase	738	gnl|BL_ORD_ID|9936039255|reverse transcriptase	99360	0	92.6174	1057.4	745	690
Singlet1737	reverse transcriptase	727	gnl|BL_ORD_ID|108755Sg_CNS_NA4Plus326|reverse transcriptase	108755	0	84.8617	691.767	687	583
Singlet2872	reverse transcriptase	776	gnl|BL_ORD_ID|9936039255|reverse transcriptase	99360	0	95.5224	643.754	402	384
Singlet5499	reverse transcriptase	259	gnl|BL_ORD_ID|5207339155|reverse transcriptase	52073	1.90213e-61	88	235.645	200	176
Singlet6545	reverse transcriptase	720	gnl|BL_ORD_ID|9558539451|reverse transcriptase	95585	0	99.5423	797.026	437	435
Singlet6774	reverse transcriptase	659	gnl|BL_ORD_ID|8009039270|reverse transcriptase	80090	0	93.8776	734.24	490	460
Singlet7661	reverse transcriptase	578	gnl|BL_ORD_ID|8399038687|reverse transcriptase	83990	0	95.122	839.499	533	507
Singlet7767	reverse transcriptase	819	gnl|BL_ORD_ID|8399038687|reverse transcriptase	83990	0	94.4908	918.905	599	566
Contig1069	reverse ribonuclease integrase	1362	gi|270017238|gb|EFA13684.1|hypothetical protein TcasGA2_TC016048 [Tribolium castaneum]	EFA13684	2.31889e-87	57.0175	299.286	456	260
Contig2285	reverse ribonuclease integrase	765	gi|270016118|gb|EFA12566.1|hypothetical protein TcasGA2_TC004195 [Tribolium castaneum]	EFA12566	3.47255e-37	54.2636	149.828	258	140
Singlet4541	reverse partial	718	gi|512878701|ref|XP_004919413.1|PREDICTED: uncharacterized protein LOC101732139 [Xenopus (Silurana) tropicalis] gi|512878704|ref|XP_004919414.1| PREDICTED: uncharacterized protein LOC101732193 [Xenopus (Silurana) tropicalis]	XP_004919413, XP_004919414	1.12844e-20	57.1429	74.3294	91	52
Singlet7883	reverse partial	825	gi|449669864|ref|XP_004207129.1|PREDICTED: RNA-directed DNA polymerase from mobile element jockey-like [Hydra vulgaris]	XP_004207129	6.44956e-13	62.9032	51.9878	62	39
Singlet7894	reverse partial	501	gi|326578591|gb|ADZ95866.1|reverse transcriptase, partial [Coenonympha glycerion]	ADZ95866	5.03287e-07	58.9041	55.4546	73	43
Singlet8291	retrovirus-related pol polyprotein from transposon tnt 1-94	725	gi|339241765|ref|XP_003376808.1|retrovirus-related Pol polyprotein from transposon TNT 1-94 [Trichinella spiralis] gi|316974460|gb|EFV57947.1| retrovirus-related Pol polyprotein from transposon TNT 1-94 [Trichinella spiralis]	XP_003376808, EFV57947	1.41549e-25	54.8387	115.931	186	102
Singlet2812	retrotransposon ty3-gypsy subclass	827	gi|2147955|pir||S68349pol polyprotein - Tribolium freemani retrotransposon Woot (fragment) gi|1117950|gb|AAB38069.1| polyprotein [Tribolium freemani]	S68349, AAB38069	1.51031e-13	67.1429	75.8702	70	47
Contig2698	retinol dehydrogenase 14-like	1022	gnl|BL_ORD_ID|10096138539|retinol dehydrogenase 14-like	100961	0	100	1888.4	1022	1022
Singlet5007	retinol dehydrogenase 14-like	756	gnl|BL_ORD_ID|10096138539|retinol dehydrogenase 14-like	100961	0	99.0741	1363.95	756	749
Singlet7018	retinol dehydrogenase 14-like	779	gnl|BL_ORD_ID|10096138539|retinol dehydrogenase 14-like	100961	0	99.8534	1255	682	681
Contig583	retinol dehydrogenase 11-like	1108	gnl|BL_ORD_ID|7721438538|retinol dehydrogenase 11-like	77214	0	100	944.758	511	511
Contig1020	retinoblastoma-like protein 1	862	gi|321465662|gb|EFX76662.1|hypothetical protein DAPPUDRAFT_322171 [Daphnia pulex]	EFX76662	2.58661e-60	71.2195	216.853	205	146
Singlet3203	retinal-specific atp-binding cassette transporter	765	gi|532028632|ref|XP_005357274.1|PREDICTED: retinal-specific ATP-binding cassette transporter [Microtus ochrogaster]	XP_005357274	5.95148e-63	63.5294	225.328	255	162
Contig1067	reticulon-4-interacting protein mitochondrial-like	1446	gi|242021033|ref|XP_002430951.1|zinc binding dehydrogenase, putative [Pediculus humanus corporis] gi|212516171|gb|EEB18213.1| zinc binding dehydrogenase, putative [Pediculus humanus corporis]	XP_002430951, EEB18213	2.3469e-134	72.7019	404.445	359	261
Singlet3953	reticulitermes flavipes elongation factor 1-alpha complete cds	872	gnl|BL_ORD_ID|1987093465|reticulitermes flavipes elongation factor 1-alpha complete cds	19870	8.95574e-50	98.2301	198.712	113	111
Singlet5928	restnal dehydrogenase, putative	511	gnl|BL_ORD_ID|7302238479|restnal dehydrogenase, putative	73022	0	99.7567	754.553	411	410
Contig125	restin homolog	1245	gnl|BL_ORD_ID|9624938471|restin homolog	96249	1.36557e-09	97.3684	65.753	38	37
Singlet664	restin (reed-steinberg cell-expressed intermediate filament-associated protein)	479	gnl|BL_ORD_ID|11004638469|restin (reed-steinberg cell-expressed intermediate filament-associated protein)	110046	0	99.7701	798.873	435	434
Contig2232	restculocalbin-2 precursor, putative	1201	gnl|BL_ORD_ID|10419438468|restculocalbin-2 precursor, putative	104194	0	99.1575	2146.93	1187	1177
Singlet1062	restculocalbin-2 precursor, putative	442	gnl|BL_ORD_ID|10419438468|restculocalbin-2 precursor, putative	104194	0	96.4953	721.314	428	413
Singlet5000	rest corepressor 3 isoform 2	816	gnl|BL_ORD_ID|10174438467|rest corepressor 3 isoform 2	101744	9.66036e-129	100	460.936	249	249
Contig2422	repressor of rna polymerase iii transcription maf1 homolog	857	gnl|BL_ORD_ID|10902438454|repressor of rna polymerase iii transcription maf1 homolog	109024	0	99.8652	1365.79	742	741
Contig3355	repressor of rna polymerase iii transcription maf1 homolog	1272	gnl|BL_ORD_ID|10902438454|repressor of rna polymerase iii transcription maf1 homolog	109024	0	99.584	2191.25	1202	1197
Contig801	replication protein a2	864	gnl|BL_ORD_ID|9259138452|replication protein a2	92591	0	99.5338	1568.93	858	854
Contig2398	replication protein a1	1470	gnl|BL_ORD_ID|10204638450|replication protein a1	102046	0	100	2702.77	1463	1463
Contig3819	replication protein a 70 kda dna-binding subunit isoform 1	878	gnl|BL_ORD_ID|10558438446|replication protein a 70 kda dna-binding subunit isoform 1	105584	0	100	1622.48	878	878
Singlet3912	replication protein a 70 kda dna-binding subunit isoform 1	428	gnl|BL_ORD_ID|10558438446|replication protein a 70 kda dna-binding subunit isoform 1	105584	0	98.961	686.227	385	381
Singlet1917	replication protein a 14 kda subunit b-like	432	gi|462400274|gb|EMJ05942.1|hypothetical protein PRUPE_ppa012221mg [Prunus persica]	EMJ05942	1.24142e-34	93.0556	129.413	72	67
Singlet6325	replication factor c4	225	gi|114052591|ref|NP_001040483.1|replication factor C4 [Bombyx mori] gi|95103078|gb|ABF51480.1| replication factor C4 [Bombyx mori]	NP_001040483, ABF51480	1.90661e-33	86.4865	127.487	74	64
Singlet7917	replication factor c subunit 3-like	633	gnl|BL_ORD_ID|8967938444|replication factor c subunit 3-like	89679	0	99.0676	778.56	429	425
Contig3337	renin receptor-like isoform 1	1251	gi|91082273|ref|XP_973593.1|PREDICTED: similar to conserved hypothetical protein [Tribolium castaneum] gi|270007211|gb|EFA03659.1| hypothetical protein TcasGA2_TC013754 [Tribolium castaneum]	XP_973593, EFA03659	2.60336e-86	63.0952	277.715	336	212
Singlet5868	regulator of telomere elongation helicase 1 homolog	783	gnl|BL_ORD_ID|10425438425|regulator of telomere elongation helicase 1 homolog	104254	0	98.913	664.068	368	364
Singlet7579	regulator of telomere elongation helicase 1 homolog	769	gnl|BL_ORD_ID|10425438425|regulator of telomere elongation helicase 1 homolog	104254	0	98.8312	1380.57	770	761
Singlet7378	regulator of nonsense transcripts 2	687	gnl|BL_ORD_ID|11064238416|regulator of nonsense transcripts 2	110642	0	98.69	1218.06	687	678
Contig4136	regulator of nonsense transcripts	722	gi|383862435|ref|XP_003706689.1|PREDICTED: uncharacterized protein LOC100878124 [Megachile rotundata]	XP_003706689	5.60533e-55	83.4646	196.438	127	106
Contig4332	regulator of chromosome condensation	825	gi|572301897|ref|XP_006616984.1|PREDICTED: regulator of chromosome condensation-like isoform X3 [Apis dorsata]	XP_006616984	2.27124e-98	72.6923	306.605	260	189
Contig484	regulation of nuclear pre-mrna domain-containing protein 1b-like	855	gi|380027500|ref|XP_003697461.1|PREDICTED: LOW QUALITY PROTEIN: regulation of nuclear pre-mRNA domain-containing protein 1B-like [Apis florea]	XP_003697461	2.21842e-81	77.3973	207.608	146	113
Contig4517	regulation of nuclear pre-mrna domain-containing protein 1b-like	884	gi|571569596|ref|XP_006560060.1|PREDICTED: regulation of nuclear pre-mRNA domain-containing protein 1B-like isoform X3 [Apis mellifera]	XP_006560060	5.51097e-17	91.4894	87.4261	47	43
Singlet3263	reduction in cnn dots isoform a	796	gi|270010785|gb|EFA07233.1|hypothetical protein TcasGA2_TC010590 [Tribolium castaneum]	EFA07233	8.64559e-35	55.7078	138.658	219	122
Singlet1928	recq-mediated genome instability protein 1-like	829	gi|345492841|ref|XP_003426939.1|PREDICTED: hypothetical protein LOC100679910 [Nasonia vitripennis]	XP_003426939	1.60258e-68	71.2329	238.039	219	156
Contig2906	recombination repair protein 1-like	887	gi|242004144|ref|XP_002422991.1|Recombination repair protein, putative [Pediculus humanus corporis] gi|212505907|gb|EEB10253.1| Recombination repair protein, putative [Pediculus humanus corporis]	XP_002422991, EEB10253	6.76275e-42	66.2252	157.918	151	100
Contig968	receptor-type tyrosine-protein phosphatase n2	2768	gnl|BL_ORD_ID|10841138394|receptor-type tyrosine-protein phosphatase n2	108411	0	99.453	4979.69	2742	2727
Contig2047	receptor associated protein ric-3	1126	gi|571508385|ref|XP_006571334.1|PREDICTED: histone-lysine N-methyltransferase, H3 lysine-79 specific isoform X3 [Apis mellifera]	XP_006571334	1.24024e-51	73.0539	191.045	167	122
Singlet4528	receptor associated protein ric-3	759	gi|242009301|ref|XP_002425428.1|conserved hypothetical protein [Pediculus humanus corporis] gi|212509245|gb|EEB12690.1| conserved hypothetical protein [Pediculus humanus corporis]	XP_002425428, EEB12690	1.04201e-47	52.2337	177.563	291	152
Contig677	reactive oxygen species modulator 1-like	1020	gi|383864677|ref|XP_003707804.1|PREDICTED: reactive oxygen species modulator 1-like [Megachile rotundata]	XP_003707804	1.0435e-37	92.3077	140.198	78	72
Singlet4835	rcc2 homolog	820	gi|209155120|gb|ACI33792.1|RCC2 homolog [Salmo salar]	ACI33792	2.754e-07	70.5882	41.5874	34	24
Singlet854	rcc2 homolog	569	gnl|BL_ORD_ID|83993Sg_CNS_NA4Plus25622|rcc2 homolog	83993	5.97561e-25	95.8333	115.613	72	69
Contig2891	rcc1 domain-containing protein 1	750	gi|383858545|ref|XP_003704761.1|PREDICTED: probable E3 ubiquitin-protein ligase HERC1-like [Megachile rotundata]	XP_003704761	3.02934e-09	52.4752	65.4698	101	53
Singlet3051	rcc1 and btb domain-containing protein 1-like	402	gnl|BL_ORD_ID|10450138364|rcc1 and btb domain-containing protein 1-like	104501	0	99.4962	723.16	397	395
Contig1642	rbm25 protein	738	gi|568252127|gb|ETN61501.1|rbm25 protein [Anopheles darlingi]	ETN61501	1.1398e-51	82.8431	190.274	204	169
Contig3142	ras-related protein rap-1b-like	1756	gi|328777746|ref|XP_396692.3|PREDICTED: roughened isoform X3 [Apis mellifera] gi|340717290|ref|XP_003397118.1| PREDICTED: ras-related protein Rap-1b-like [Bombus terrestris] gi|350407287|ref|XP_003488045.1| PREDICTED: ras-related protein Rap-1b-like [Bombus impatiens] gi|380017382|ref|XP_003692636.1| PREDICTED: ras-related protein Rap-1b-like isoform 1 [Apis florea] gi|571537886|ref|XP_006558879.…	XP_396692, XP_003397118, XP_003488045, XP_003692636, XP_006558879, XP_006558880, XP_006607754, XP_006607755, XP_006607756, XP_006607757, ACA64426	1.35284e-120	98.913	365.925	184	182
Singlet7323	ras-related protein ral-a-like isoform 2	419	gnl|BL_ORD_ID|10823838353|ras-related protein ral-a-like isoform 2	108238	0	99.0025	725.007	401	397
Singlet7724	ras-related protein ral-a-like isoform 2	725	gnl|BL_ORD_ID|10823838353|ras-related protein ral-a-like isoform 2	108238	0	99.1678	1303.01	721	715
Singlet3794	ras-related protein rac1- partial	323	gnl|BL_ORD_ID|8529538347|ras-related protein rac1- partial	85295	1.12599e-59	96.9697	230.105	132	128
Singlet940	ras-related protein rab7	791	gnl|BL_ORD_ID|10541638343|ras-related protein rab7	105416	0	99.763	774.866	422	421
Contig777	ras-related protein rab-9a-like	905	gnl|BL_ORD_ID|10795038342|ras-related protein rab-9a-like	107950	0	100	1556	842	842
Singlet7454	ras-related protein rab-7a-like	665	gi|156543352|ref|XP_001607917.1|PREDICTED: ras-related protein Rab-7a-like isoform 1 [Nasonia vitripennis] gi|156543354|ref|XP_001607924.1| PREDICTED: ras-related protein Rab-7a-like isoform 2 [Nasonia vitripennis]	XP_001607917, XP_001607924	8.95493e-119	98.2857	348.591	175	172
Contig1900	ras-related protein rab-5b-like	1651	gnl|BL_ORD_ID|7670738338|ras-related protein rab-5b-like	76707	0	100	671.454	363	363
Contig3001	ras-related protein rab-40c-like	889	gi|332020765|gb|EGI61169.1|Ras-related protein Rab-40C [Acromyrmex echinatior]	EGI61169	5.14434e-153	95.1754	441.81	228	217
Singlet2587	ras-related protein rab-39a	781	gnl|BL_ORD_ID|9278638336|ras-related protein rab-39a	92786	0	99.872	1437.81	781	780
Singlet7287	ras-related protein rab-39a	889	gnl|BL_ORD_ID|9278638336|ras-related protein rab-39a	92786	0	99.8308	1086.95	591	590
Contig3569	ras-related protein rab-35-like	1294	gi|332030618|gb|EGI70306.1|Ras-related protein Rab-35 [Acromyrmex echinatior]	EGI70306	2.45269e-129	98.01	383.645	201	197
Contig3438	ras-related protein rab-32-like	902	gnl|BL_ORD_ID|10754438333|ras-related protein rab-32-like	107544	0	99.4924	1434.12	788	784
Singlet7887	ras-related protein rab-32-like	384	gnl|BL_ORD_ID|10754438333|ras-related protein rab-32-like	107544	2.08958e-112	85.6771	405.537	384	329
Contig267	ras-related protein rab-21-like	838	gi|149898836|gb|ABR27886.1|Ras-related small GTPase [Triatoma infestans]	ABR27886	4.35567e-121	88.4615	357.066	208	184
Contig479	ras-related protein rab-1a-like	1248	gi|91087113|ref|XP_975150.1|PREDICTED: similar to Rab-protein 1 CG3320-PA [Tribolium castaneum] gi|270010550|gb|EFA06998.1| hypothetical protein TcasGA2_TC009965 [Tribolium castaneum]	XP_975150, EFA06998	8.21986e-139	98.0198	407.142	202	198
Contig2577	ras-related protein rab-18-b-like isoform x1	814	gi|91082425|ref|XP_970378.1|PREDICTED: similar to RAB18, member RAS oncogene family [Tribolium castaneum] gi|270007517|gb|EFA03965.1| hypothetical protein TcasGA2_TC014110 [Tribolium castaneum]	XP_970378, EFA03965	1.87776e-96	83.0846	293.508	201	167
Contig1334	ras-related protein rab-11a	2281	gnl|BL_ORD_ID|9987738324|ras-related protein rab-11a	99877	0	99.7706	1600.32	872	870
Contig4213	ras-related protein rab-11a	848	gnl|BL_ORD_ID|9987738324|ras-related protein rab-11a	99877	0	99.0223	1284.54	716	709
Singlet5993	ras-related protein rab-11a	779	gnl|BL_ORD_ID|9987738324|ras-related protein rab-11a	99877	0	99.8152	994.618	541	540
Contig2219	ras-related protein m-ras-like	865	gnl|BL_ORD_ID|9326538323|ras-related protein m-ras-like	93265	0	99.2714	996.464	549	545
Singlet2091	ras-related protein 2	721	gi|345498179|ref|XP_003428169.1|PREDICTED: ras-related protein Rap-2c-like isoform 1 [Nasonia vitripennis] gi|345498181|ref|XP_003428170.1| PREDICTED: ras-related protein Rap-2c-like isoform 2 [Nasonia vitripennis]	XP_003428169, XP_003428170	1.2988e-112	96.6851	332.413	181	175
Contig3875	ras-related gtp-binding protein a	1225	gnl|BL_ORD_ID|10329138316|ras-related gtp-binding protein a	103291	0	99.2611	2213.41	1218	1209
Singlet2124	ras-related and estrogen-regulated growth inhibitor-like	817	gi|189237781|ref|XP_972376.2|PREDICTED: similar to MRAS2, putative [Tribolium castaneum] gi|270006779|gb|EFA03227.1| hypothetical protein TcasGA2_TC013156 [Tribolium castaneum]	XP_972376, EFA03227	3.81344e-74	75.3695	237.654	203	153
Contig3445	ras-like protein 1-like	1856	gi|380026367|ref|XP_003696923.1|PREDICTED: ras-like protein 1-like [Apis florea] gi|571514556|ref|XP_006568839.1| PREDICTED: ras-like protein 1-like isoform X1 [Apis mellifera] gi|571514559|ref|XP_006568840.1| PREDICTED: ras-like protein 1-like isoform X2 [Apis mellifera] gi|572309778|ref|XP_006620669.1| PREDICTED: ras-like protein 1-like isoform X1 [Apis dorsata] gi|572309780|ref|XP_006620670.1|…	XP_003696923, XP_006568839, XP_006568840, XP_006620669, XP_006620670	8.95725e-102	93.8144	318.931	194	182
Contig4548	ras-like gtp-binding protein rho1	2002	gnl|BL_ORD_ID|1131438302|ras-like gtp-binding protein rho1	11314	1.63666e-40	98.9362	169.165	94	93
Singlet4736	ras-like gtp-binding protein rho1	837	gnl|BL_ORD_ID|1131438302|ras-like gtp-binding protein rho1	11314	6.73137e-41	98.9362	169.165	94	93
Contig2553	ras-like gtp-binding	825	gi|229608932|ref|NP_001153487.1|rho-like [Nasonia vitripennis]	NP_001153487	3.23173e-94	82.9016	287.73	193	160
Contig1045	ras-gef domain-containing family member 1b-like	1007	gnl|BL_ORD_ID|10287238301|ras-gef domain-containing family member 1b-like	102872	0	100	1308.55	708	708
Contig1893	ras gtpase-activating protein-binding protein 2-like	2822	gi|91076984|ref|XP_975463.1|PREDICTED: similar to rasputin CG9412-PB [Tribolium castaneum] gi|270001993|gb|EEZ98440.1| hypothetical protein TcasGA2_TC000929 [Tribolium castaneum]	XP_975463, EEZ98440	1.27201e-111	53.2385	366.311	633	337
Singlet5075	ras gtpase-activating protein 1-like	709	gi|322798459|gb|EFZ20138.1|hypothetical protein SINV_01703 [Solenopsis invicta]	EFZ20138	1.74046e-110	89.3204	343.969	206	184
Singlet3171	rapid alkalinization factor	590	gi|462424438|gb|EMJ28701.1|hypothetical protein PRUPE_ppa013419mg [Prunus persica]	EMJ28701	3.32627e-59	86.5079	192.586	126	109
Contig2388	rap1 gtpase-activating	1495	gi|242011964|ref|XP_002426713.1|Rap1 GTPase-activating protein, putative [Pediculus humanus corporis] gi|212510884|gb|EEB13975.1| Rap1 GTPase-activating protein, putative [Pediculus humanus corporis]	XP_002426713, EEB13975	2.43374e-55	70.7921	205.297	202	143
Singlet5191	ran-specific gtpase-activating	516	gnl|BL_ORD_ID|9479938256|ran-specific gtpase-activating	94799	0	99.802	928.138	505	504
Contig585	ran-binding protein, putative	866	gnl|BL_ORD_ID|10949038250|ran-binding protein, putative	109490	0	100	987.231	534	534
Contig2411	ran-binding protein 9-like	1235	gi|242015522|ref|XP_002428402.1|Ran-binding protein, putative [Pediculus humanus corporis] gi|212513014|gb|EEB15664.1| Ran-binding protein, putative [Pediculus humanus corporis]	XP_002428402, EEB15664	2.4608e-125	72.4638	386.726	345	250
Singlet6262	ran gtpase-activating protein	755	gi|91078814|ref|XP_970649.1|PREDICTED: similar to ran gtpase-activating protein [Tribolium castaneum] gi|270003723|gb|EFA00171.1| hypothetical protein TcasGA2_TC002993 [Tribolium castaneum]	XP_970649, EFA00171	2.27754e-113	81.7073	347.436	246	201
Contig4160	ran binding protein 9	840	gnl|BL_ORD_ID|9685838248|ran binding protein 9	96858	0	99.7619	1539.38	840	838
Contig998	ral gtpase-activating protein subunit beta-like	1326	gnl|BL_ORD_ID|6492438242|ral gtpase-activating protein subunit beta-like	64924	7.50145e-117	99.569	422.156	232	231
Singlet3388	ragulator complex protein lamtor5 homolog	780	gi|307196719|gb|EFN78178.1|Protein HBXIP-like protein [Harpegnathos saltator]	EFN78178	1.13907e-26	73.5632	109.768	87	64
Singlet8350	ragulator complex protein lamtor1-like	734	gi|340711018|ref|XP_003394079.1|PREDICTED: ragulator complex protein LAMTOR1-like [Bombus terrestris] gi|350400663|ref|XP_003485914.1| PREDICTED: ragulator complex protein LAMTOR1-like [Bombus impatiens]	XP_003394079, XP_003485914	6.74399e-28	55.2795	114.775	161	89
Contig1201	rad50-interacting protein 1-like	1109	gnl|BL_ORD_ID|10528838226|rad50-interacting protein 1-like	105288	0	100	2015.82	1091	1091
Contig3564	rad23-like b	928	gi|291382841|ref|XP_002708173.1|PREDICTED: UV excision repair protein RAD23 homolog B [Oryctolagus cuniculus]	XP_002708173	1.70118e-27	66.6667	119.783	141	94
Contig1324	rab4 protein	1060	gnl|BL_ORD_ID|10499538194|rab4 protein	104995	0	100	1934.56	1047	1047
Singlet461	rab4 protein	767	gnl|BL_ORD_ID|10499538194|rab4 protein	104995	0	99.0826	1376.87	763	756
Singlet2781	rab4 protein	901	gnl|BL_ORD_ID|10499538194|rab4 protein	104995	0	99.0385	1131.27	624	618
Contig953	rab-protein 2 cg3269-pa	847	gnl|BL_ORD_ID|9576438186|rab-protein 2 cg3269-pa	95764	2.01045e-180	100	632.674	342	342
Contig2475	rab-protein 14	896	gnl|BL_ORD_ID|10936338178|rab-protein 14	109363	0	99.6411	1526.45	836	833
Singlet2125	rab-protein 14	667	gnl|BL_ORD_ID|10936338178|rab-protein 14	109363	0	98.8006	1199.6	667	659
Singlet1856	rab-like protein 3-like	614	gnl|BL_ORD_ID|9989838175|rab-like protein 3-like	99898	0	98.6992	1098.03	615	607
Singlet5456	rab-like protein 3-like	768	gnl|BL_ORD_ID|9989838175|rab-like protein 3-like	99898	0	98.5981	1134.96	642	633
Singlet2261	rab gtpase-binding effector protein 1-like	656	gnl|BL_ORD_ID|9052938171|rab gtpase-binding effector protein 1-like	90529	1.22206e-166	100	586.508	317	317
Singlet341	rab gtpase-binding effector protein 1	625	gi|91089313|ref|XP_971982.1|PREDICTED: similar to AGAP000407-PA [Tribolium castaneum] gi|270012510|gb|EFA08958.1| hypothetical protein TcasGA2_TC006665 [Tribolium castaneum]	XP_971982, EFA08958	3.64762e-35	66.1692	140.198	201	133
Contig1054	rab gdp-dissociation inhibitor	2123	gi|501297823|dbj|BAN21234.1|rab gdp-dissociation inhibitor [Riptortus pedestris]	BAN21234	0	95.9276	832.787	442	424
Singlet3039	rab gdp-dissociation inhibitor	700	gi|501297823|dbj|BAN21234.1|rab gdp-dissociation inhibitor [Riptortus pedestris]	BAN21234	5.9796e-115	74.1573	347.821	267	198
Singlet8234	rab gdp gtp exchange factor	887	gi|157129858|ref|XP_001661788.1|rab gdp/gtp exchange factor [Aedes aegypti] gi|108872070|gb|EAT36295.1| AAEL011615-PA [Aedes aegypti]	XP_001661788, EAT36295	4.23191e-27	46.5839	120.168	322	150
Singlet1760	rab gdp gtp exchange	845	gi|242012503|ref|XP_002426972.1|RAB GDP/GTP exchange factor, putative [Pediculus humanus corporis] gi|212511201|gb|EEB14234.1| RAB GDP/GTP exchange factor, putative [Pediculus humanus corporis]	XP_002426972, EEB14234	1.32013e-10	80.4878	70.8626	41	33
Singlet1657	rab effector noc2	784	gi|556109195|gb|ESO97847.1|hypothetical protein LOTGIDRAFT_63751, partial [Lottia gigantea]	ESO97847	1.1698e-67	81.0127	218.009	158	128
Contig1398	rab 3	2367	gnl|BL_ORD_ID|5933538160|rab 3	59335	3.59249e-147	100	523.722	283	283
Contig3444	quinone oxidoreductase-like protein 2-like	776	gi|242009154|ref|XP_002425357.1|Zeta-crystallin, putative [Pediculus humanus corporis] gi|212509142|gb|EEB12619.1| Zeta-crystallin, putative [Pediculus humanus corporis]	XP_002425357, EEB12619	1.34764e-61	76.7327	208.764	202	155
Contig3292	quinone oxidoreductase-like isoform x2	1965	gi|322797362|gb|EFZ19474.1|hypothetical protein SINV_08689 [Solenopsis invicta]	EFZ19474	5.163e-173	80.3571	510.76	392	315
Singlet7662	quinone oxidoreductase	702	gnl|BL_ORD_ID|99144Sg_CNS_NA4Plus33831|quinone oxidoreductase	99144	0	99.4178	1247.61	687	683
Contig3689	quick-to- isoform g	802	gi|380026875|ref|XP_003697165.1|PREDICTED: uncharacterized protein LOC100871315 [Apis florea]	XP_003697165	1.00569e-43	68.4211	166.392	171	117
Singlet3508	queuine trna-	788	gnl|BL_ORD_ID|10506538153|queuine trna-	105065	0	99.6164	1428.58	782	779
Singlet7866	pyruvate mitochondrial-like isoform 2	447	gnl|BL_ORD_ID|10969838147|pyruvate mitochondrial-like isoform 2	109698	3.53311e-36	97.7528	152.546	89	87
Contig3291	pyruvate dehydrogenase e1 component subunit mitochondrial-like	1750	gi|307195718|gb|EFN77558.1|Pyruvate dehydrogenase E1 component subunit beta, mitochondrial [Harpegnathos saltator]	EFN77558	0	92.1739	620.157	345	318
Contig1848	pyruvate dehydrogenase	1026	gi|322780448|gb|EFZ09936.1|hypothetical protein SINV_12035 [Solenopsis invicta]	EFZ09936	1.05723e-85	74.1525	278.1	236	175
Singlet7250	pyruvate dehydrogenase	716	gi|322780448|gb|EFZ09936.1|hypothetical protein SINV_12035 [Solenopsis invicta]	EFZ09936	4.77948e-81	72.1739	261.922	230	166
Contig2145	pyruvate dehydrogenase	864	gnl|BL_ORD_ID|9874538135|pyruvate dehydrogenase	98745	3.10158e-69	98.6486	263.345	148	146
Contig3348	pyrroline-5-carboxylate dehydrogenase	2530	gi|170042990|ref|XP_001849188.1|pyrroline-5-carboxylate dehydrogenase [Culex quinquefasciatus] gi|167866390|gb|EDS29773.1| pyrroline-5-carboxylate dehydrogenase [Culex quinquefasciatus]	XP_001849188, EDS29773	0	77.3381	719.924	556	430
Singlet7308	pyrroline-5-carboxylate dehydrogenase	825	gi|347971770|ref|XP_313649.4|AGAP004366-PA [Anopheles gambiae str. PEST] gi|333469021|gb|EAA09247.4| AGAP004366-PA [Anopheles gambiae str. PEST]	XP_313649, EAA09247	2.34581e-69	82.7815	235.343	151	125
Contig3345	pyridoxine-5 -phosphate oxidase-like	755	gnl|BL_ORD_ID|8879638128|pyridoxine-5 -phosphate oxidase-like	88796	0	99.6078	931.832	510	508
Contig1841	pyridoxine pyridoxamine 5 -phosphate oxidase-like	662	gnl|BL_ORD_ID|9962938127|pyridoxine pyridoxamine 5 -phosphate oxidase-like	99629	0	98.9378	1184.82	659	652
Contig4005	pyridoxal phosphate phosphatase phospho2	872	gi|350400074|ref|XP_003485729.1|PREDICTED: phosphoethanolamine/phosphocholine phosphatase-like [Bombus impatiens]	XP_003485729	1.93319e-70	71.123	229.18	187	133
Contig2306	pyridine nucleotide-disulfide oxidoreductase domain-containing protein 1-like	1740	gi|501295764|dbj|BAN20931.1|conserved hypothetical protein [Riptortus pedestris]	BAN20931	4.94671e-142	74.1758	431.795	364	270
Singlet7572	pyrexia	308	gnl|BL_ORD_ID|8721338123|pyrexia	87213	5.70735e-142	99.6364	503.409	275	274
Singlet4714	putative ORF1	777	gnl|BL_ORD_ID|9783637992|putative ORF1	97836	0	96.2637	741.627	455	438
Singlet6150	putative ORF1	853	gnl|BL_ORD_ID|9783637992|putative ORF1	97836	0	95.0269	1168.2	744	707
Singlet757	puromycin-sensitive aminopeptidase-like	846	gi|530233623|ref|NP_001268818.1|puromycin-sensitive aminopeptidase-like [Bombyx mori] gi|389568604|gb|AFK85026.1| aminopeptidase N-10 [Bombyx mori]	NP_001268818, AFK85026	8.53331e-90	70.8333	297.36	264	187
Singlet479	puromycin-sensitive aminopeptidase- partial	481	gi|328700215|ref|XP_003241182.1|PREDICTED: hypothetical protein LOC100573033 [Acyrthosiphon pisum]	XP_003241182	1.57818e-10	59	67.3958	100	59
Singlet5547	purine nucleoside phosphorylase-like	587	gi|225717156|gb|ACO14424.1|Purine nucleoside phosphorylase [Esox lucius]	ACO14424	3.24069e-18	77.7778	89.3521	63	49
Contig518	pumilio domain-containing protein c14orf21-like	1404	gi|345495497|ref|XP_001603653.2|PREDICTED: pumilio domain-containing protein C14orf21-like [Nasonia vitripennis]	XP_001603653	1.78545e-91	56.0976	301.212	492	276
Singlet5827	puff-specific protein bx42-like	721	gi|307180023|gb|EFN68099.1|SNW domain-containing protein 1 [Camponotus floridanus]	EFN68099	3.50272e-18	87.5	92.4337	56	49
Contig4361	ptb domain-containing adapter protein ced-6-like	2256	gi|340724183|ref|XP_003400463.1|PREDICTED: PTB domain-containing adapter protein ced-6-like [Bombus terrestris]	XP_003400463	2.10451e-164	65.9363	494.582	502	331
Singlet7403	protoporphyrinogen oxidase	793	gi|157138076|ref|XP_001657226.1|Protoporphyrinogen IX oxidase, putative [Aedes aegypti] gi|108880710|gb|EAT44935.1| AAEL003762-PA [Aedes aegypti]	XP_001657226, EAT44935	4.47215e-67	73.6041	226.483	197	145
Singlet7435	protoporphyrinogen oxidase	890	gi|58384867|ref|XP_313497.2|AGAP003704-PA [Anopheles gambiae str. PEST] gi|55241187|gb|EAA08942.3| AGAP003704-PA [Anopheles gambiae str. PEST]	XP_313497, EAA08942	5.15816e-83	69.7674	269.24	258	180
Contig245	proton-coupled amino acid transporter 4-like	785	gnl|BL_ORD_ID|10575137810|proton-coupled amino acid transporter 4-like	105751	0	99.2357	1417.5	785	779
Contig1911	proton-coupled amino acid transporter 4-like	2116	gnl|BL_ORD_ID|10943237811|proton-coupled amino acid transporter 4-like	109432	0	99.4332	3847.69	2117	2105
Contig286	proton-coupled amino acid transporter 1-like	728	gnl|BL_ORD_ID|11069137799|proton-coupled amino acid transporter 1-like	110691	0	99.7253	1334.4	728	726
Contig765	proton-coupled amino acid transporter 1-like	964	gnl|BL_ORD_ID|11069137799|proton-coupled amino acid transporter 1-like	110691	0	88.75	769.327	640	568
Contig2104	proton-coupled amino acid transporter 1-like	347	gnl|BL_ORD_ID|11069137799|proton-coupled amino acid transporter 1-like	110691	0	99.7118	638.214	347	346
Contig2672	proton-coupled amino acid transporter 1-like	2065	gnl|BL_ORD_ID|10525437804|proton-coupled amino acid transporter 1-like	105254	0	99.7431	3565.15	1946	1941
Singlet568	proton-coupled amino acid transporter 1-like	863	gnl|BL_ORD_ID|11069137799|proton-coupled amino acid transporter 1-like	110691	0	94.1038	645.601	424	399
Singlet2352	proton-coupled amino acid transporter 1-like	502	gnl|BL_ORD_ID|11069137799|proton-coupled amino acid transporter 1-like	110691	0	92	697.307	500	460
Singlet2633	proton-coupled amino acid transporter 1-like	506	gnl|BL_ORD_ID|11069137799|proton-coupled amino acid transporter 1-like	110691	6.64405e-44	82.0276	178.399	217	178
Singlet2723	proton-coupled amino acid transporter 1-like	601	gnl|BL_ORD_ID|11069137799|proton-coupled amino acid transporter 1-like	110691	2.70413e-83	80.8933	309.511	403	326
Singlet6017	proton-coupled amino acid transporter 1-like	675	gnl|BL_ORD_ID|10691837802|proton-coupled amino acid transporter 1-like	106918	0	99.8519	1242.07	675	674
Singlet6436	proton-coupled amino acid transporter 1-like	763	gnl|BL_ORD_ID|11069137799|proton-coupled amino acid transporter 1-like	110691	2.14504e-60	85.1163	233.798	215	183
Singlet7391	proton-coupled amino acid transporter 1-like	634	gnl|BL_ORD_ID|11069137799|proton-coupled amino acid transporter 1-like	110691	1.95973e-169	85.4758	595.741	599	512
Singlet7665	proton-coupled amino acid transporter 1-like	756	gnl|BL_ORD_ID|11069137799|proton-coupled amino acid transporter 1-like	110691	0	89.4992	763.787	619	554
Contig2850	protoheme ix mitochondrial	828	gnl|BL_ORD_ID|10061337789|protoheme ix mitochondrial	100613	0	99.635	1502.45	822	819
Singlet5073	protoheme ix mitochondrial	638	gnl|BL_ORD_ID|10061337789|protoheme ix mitochondrial	100613	6.05561e-100	99.0148	364.91	203	201
Contig4368	proto-oncogene tyrosine-protein kinase receptor ret- partial	832	gnl|BL_ORD_ID|8022537763|proto-oncogene tyrosine-protein kinase receptor ret- partial	80225	8.29424e-70	100	265.191	143	143
Contig3948	proteinase inhibitor partial	894	gi|443419056|gb|AGC84400.1|proteinase inhibitor serpin, partial [Locusta migratoria]	AGC84400	7.57916e-85	67.1756	269.626	262	176
Singlet3618	proteinase inhibitor partial	820	gi|443419056|gb|AGC84400.1|proteinase inhibitor serpin, partial [Locusta migratoria]	AGC84400	5.3671e-76	62.6812	245.743	276	173
Singlet6592	proteinase inhibitor i4 serpin	841	gi|189242395|ref|XP_973349.2|PREDICTED: similar to serpin 5, partial [Tribolium castaneum]	XP_973349	2.12066e-35	58.8785	140.969	214	126
Contig2946	protein-s-isoprenylcysteine o-methyltransferase-like	1045	gi|350402231|ref|XP_003486413.1|PREDICTED: protein-S-isoprenylcysteine O-methyltransferase-like [Bombus impatiens]	XP_003486413	7.96428e-73	69.0678	238.81	236	163
Singlet7500	protein-l-isoaspartate o-methyltransferase domain-containing	730	gnl|BL_ORD_ID|10669437753|protein-l-isoaspartate o-methyltransferase domain-containing	106694	0	100	1334.4	722	722
Singlet8016	protein-l-isoaspartate o-methyltransferase domain-containing	784	gnl|BL_ORD_ID|10669437753|protein-l-isoaspartate o-methyltransferase domain-containing	106694	0	99.8724	1443.35	784	783
Contig2516	protein-l-isoaspartate o-	2537	gnl|BL_ORD_ID|10948137751|protein-l-isoaspartate o-	109481	0	99.6331	4482.94	2453	2444
Singlet6529	protein-l-isoaspartate o-	664	gnl|BL_ORD_ID|10948137751|protein-l-isoaspartate o-	109481	0	99.7126	640.061	348	347
Singlet6988	protein zyg-11 homolog b-like isoform 2	847	gnl|BL_ORD_ID|10555637739|protein zyg-11 homolog b-like isoform 2	105556	0	99.8819	1561.54	847	846
Contig394	protein yipf6-like	781	gnl|BL_ORD_ID|10739137738|protein yipf6-like	107391	0	99.2258	1395.34	775	769
Contig2944	protein yipf6-like	1041	gnl|BL_ORD_ID|10739137738|protein yipf6-like	107391	0	100	865.352	468	468
Contig3517	protein yipf6-like	1334	gnl|BL_ORD_ID|10739137738|protein yipf6-like	107391	0	99.6981	2425.77	1325	1321
Singlet126	protein yipf6-like	883	gnl|BL_ORD_ID|10739137738|protein yipf6-like	107391	0	100	835.806	452	452
Singlet669	protein yipf6-like	483	gnl|BL_ORD_ID|10739137738|protein yipf6-like	107391	0	98.8796	636.368	357	353
Singlet2621	protein yipf6-like	795	gnl|BL_ORD_ID|10739137738|protein yipf6-like	107391	0	99.8276	1066.64	580	579
Singlet4037	protein yipf6-like	659	gnl|BL_ORD_ID|10739137738|protein yipf6-like	107391	0	99.848	1210.68	658	657
Singlet8146	protein yipf6-like	783	gnl|BL_ORD_ID|10739137738|protein yipf6-like	107391	0	99.711	1271.62	692	690
Contig2702	protein yellow	786	gi|307201061|gb|EFN80993.1|Protein yellow [Harpegnathos saltator]	EFN80993	4.06806e-117	82.8	352.058	250	207
Singlet2236	protein wnt-16-like	507	gnl|BL_ORD_ID|6477237725|protein wnt-16-like	64772	5.50021e-179	98.0609	627.135	361	354
Contig2154	protein unzipped	441	gnl|BL_ORD_ID|7362137711|protein unzipped	73621	0	99.7717	804.413	438	437
Contig1762	protein unc-13-like protein d	817	gi|242010323|ref|XP_002425918.1|conserved hypothetical protein [Pediculus humanus corporis] gi|212509894|gb|EEB13180.1| conserved hypothetical protein [Pediculus humanus corporis]	XP_002425918, EEB13180	3.66576e-86	77.0115	221.861	174	134
Singlet2182	protein unc-13 homolog d-like isoform x1	846	gi|347969392|ref|XP_003436413.1|AGAP003164-PB [Anopheles gambiae str. PEST] gi|333468504|gb|EGK96970.1| AGAP003164-PB [Anopheles gambiae str. PEST]	XP_003436413, EGK96970	2.83989e-70	65.2174	244.973	276	180
Singlet2090	protein tyrosine phosphatase type iva	254	gnl|BL_ORD_ID|912037681|protein tyrosine phosphatase type iva	9120	1.98404e-16	97.9592	86.0662	49	48
Contig233	protein twisted gastrulation	1115	gi|242022400|ref|XP_002431628.1|protein twisted gastrulation precursor, putative [Pediculus humanus corporis] gi|212516936|gb|EEB18890.1| protein twisted gastrulation precursor, putative [Pediculus humanus corporis]	XP_002431628, EEB18890	9.89348e-88	69.5312	277.33	256	178
Contig1685	protein tweety-like	2515	gi|242006107|ref|XP_002423897.1|conserved hypothetical protein [Pediculus humanus corporis] gi|212507152|gb|EEB11159.1| conserved hypothetical protein [Pediculus humanus corporis]	XP_002423897, EEB11159	0	79.8246	633.254	456	364
Singlet5688	protein turtle-like	842	gi|571525986|ref|XP_006569356.1|PREDICTED: protein turtle isoform X4 [Apis mellifera]	XP_006569356	1.12627e-78	67.5439	263.462	228	154
Contig1213	protein tumorous imaginal mitochondrial-like	837	gi|571577853|ref|XP_006572194.1|PREDICTED: protein tumorous imaginal discs, mitochondrial-like isoform X1 [Apis mellifera]	XP_006572194	7.12499e-105	72.1429	325.479	280	202
Singlet5995	protein trichome birefringence-like 39	811	gi|462407276|gb|EMJ12610.1|hypothetical protein PRUPE_ppa007013mg [Prunus persica]	EMJ12610	2.28703e-119	94.086	358.607	186	175
Singlet7277	protein transport protein sec61 subunit alpha isoform 2	879	gnl|BL_ORD_ID|2613837652|protein transport protein sec61 subunit alpha isoform 2	26138	1.58772e-12	100	74.9863	40	40
Singlet7332	protein transport protein sec31a-like	817	gi|270011898|gb|EFA08346.1|hypothetical protein TcasGA2_TC005989 [Tribolium castaneum]	EFA08346	1.14174e-31	60.804	134.42	199	121
Singlet7141	protein transport protein sec24b-like	744	gnl|BL_ORD_ID|11033837646|protein transport protein sec24b-like	110338	0	99.7297	1356.56	740	738
Contig538	protein transport protein	882	gnl|BL_ORD_ID|10724437636|protein transport protein	107244	0	99.5465	1613.25	882	878
Singlet6565	protein transport protein	496	gnl|BL_ORD_ID|10724437636|protein transport protein	107244	0	98.7903	891.205	496	490
Singlet7306	protein transport protein	771	gnl|BL_ORD_ID|8579837641|protein transport protein	85798	1.59054e-96	99.4845	353.83	194	193
Contig4047	protein tob1-like	703	gi|332018215|gb|EGI58820.1|Protein Tob2 [Acromyrmex echinatior]	EGI58820	1.49477e-68	95.7265	223.016	117	112
Contig343	protein tipin homolog	1221	gnl|BL_ORD_ID|9855437617|protein tipin homolog	98554	0	99.6669	2194.94	1201	1197
Singlet2326	protein tipe-like	813	gnl|BL_ORD_ID|10033037616|protein tipe-like	100330	0	100	893.052	483	483
Contig200	protein tex261	813	gi|225709286|gb|ACO10489.1|TEX261 [Caligus rogercresseyi]	ACO10489	7.40386e-79	77.6119	248.44	201	156
Singlet1092	protein takeout-like	837	gnl|BL_ORD_ID|10002537598|protein takeout-like	100025	0	99.6139	1419.35	777	774
Singlet7241	protein takeout	425	gi|311063281|gb|ADP65804.1|hypothetical protein [Locusta migratoria]	ADP65804	7.15997e-18	60.7843	86.2705	102	62
Singlet4228	protein szt2-like	751	gi|571577603|ref|XP_006572120.1|PREDICTED: protein SZT2-like [Apis mellifera]	XP_006572120	1.00063e-81	70.6122	260.381	245	173
Singlet2704	protein suppressor of sable	846	gi|512931360|ref|XP_004932283.1|PREDICTED: protein suppressor of sable-like [Bombyx mori]	XP_004932283	7.34923e-12	65.4321	74.7146	81	53
Singlet6315	protein strawberry notch-like	764	gnl|BL_ORD_ID|10993937555|protein strawberry notch-like	109939	0	100	1256.84	680	680
Singlet7761	protein strawberry notch-like	878	gnl|BL_ORD_ID|10993937555|protein strawberry notch-like	109939	0	100	1000.16	541	541
Contig2458	protein stoned-b	2104	gi|307207125|gb|EFN84934.1|Protein stoned-B [Harpegnathos saltator]	EFN84934	0	90.7527	825.854	465	422
Contig3577	protein spitz-like	1817	gnl|BL_ORD_ID|10884137539|protein spitz-like	108841	0	99.9371	2929.91	1589	1588
Singlet5935	protein spitz-like	862	gnl|BL_ORD_ID|10884137539|protein spitz-like	108841	0	99.5327	1561.54	856	852
Contig3056	protein spire-like isoform x2	1510	gi|242007437|ref|XP_002424546.1|spire, putative [Pediculus humanus corporis] gi|212507989|gb|EEB11808.1| spire, putative [Pediculus humanus corporis]	XP_002424546, EEB11808	1.94966e-22	81.0127	110.153	79	64
Singlet7379	protein son-like	790	gi|512960188|ref|XP_004842374.1|PREDICTED: protein SON-like [Heterocephalus glaber] gi|560965325|ref|XP_006205063.1| PREDICTED: protein SON-like [Vicugna pacos]	XP_004842374, XP_006205063	2.67512e-07	61.4286	56.6102	70	43
Contig3899	protein smg9-like	1303	gnl|BL_ORD_ID|9606537532|protein smg9-like	96065	0	99.8861	1616.94	878	877
Contig1742	protein smg8-like	788	gnl|BL_ORD_ID|11057537529|protein smg8-like	110575	0	99.6114	1410.11	772	769
Contig4396	protein smg8-like	1141	gnl|BL_ORD_ID|11057537529|protein smg8-like	110575	0	98.4057	1991.81	1129	1111
Singlet5864	protein smg8-like	350	gnl|BL_ORD_ID|11057537529|protein smg8-like	110575	1.3917e-148	99.3103	525.569	290	288
Singlet6096	protein smg8-like	224	gnl|BL_ORD_ID|11057537529|protein smg8-like	110575	2.578e-94	100	344.597	186	186
Singlet5325	protein slit-like	865	gnl|BL_ORD_ID|10243137527|protein slit-like	102431	0	96.9942	1432.27	865	839
Singlet6120	protein slit-like	671	gnl|BL_ORD_ID|10243137527|protein slit-like	102431	0	99.187	1107.26	615	610
Contig3164	protein sidekick	1305	gnl|BL_ORD_ID|11073037513|protein sidekick	110730	0	99.6916	2379.61	1297	1293
Singlet7291	protein sidekick	856	gnl|BL_ORD_ID|11073037513|protein sidekick	110730	0	99.7664	1572.62	856	854
Singlet1045	protein sfrs12ip1	708	gi|340715963|ref|XP_003396475.1|PREDICTED: hypothetical protein LOC100643484 [Bombus terrestris]	XP_003396475	2.14006e-35	82.3009	133.65	113	93
Singlet978	protein serac1-like	810	gnl|BL_ORD_ID|10462737501|protein serac1-like	104627	0	100	1496.91	810	810
Contig926	protein sec13 homolog	1070	gi|242017223|ref|XP_002429091.1|protein transport protein sec13, putative [Pediculus humanus corporis] gi|212513955|gb|EEB16353.1| protein transport protein sec13, putative [Pediculus humanus corporis]	XP_002429091, EEB16353	2.03639e-176	84.7761	506.523	335	284
Contig3641	protein scarlet-like	883	gi|571573506|ref|XP_006559109.1|PREDICTED: protein scarlet-like isoform X8 [Apis mellifera]	XP_006559109	5.02843e-117	76.2069	360.918	290	221
Singlet6590	protein scarlet	848	gnl|BL_ORD_ID|1976137490|protein scarlet	19761	1.88358e-46	100	187.632	101	101
Singlet4435	protein sarah-like	796	gnl|BL_ORD_ID|9961237489|protein sarah-like	99612	0	100	1471.05	796	796
Singlet8360	protein rop-like isoform 1	813	gi|242020286|ref|XP_002430586.1|protein ROP, putative [Pediculus humanus corporis] gi|212515758|gb|EEB17848.1| protein ROP, putative [Pediculus humanus corporis]	XP_002430586, EEB17848	5.99913e-164	94.8819	479.559	254	241
Contig4185	protein roadkill-like	885	gnl|BL_ORD_ID|9372837476|protein roadkill-like	93728	0	99.3113	1319.63	726	721
Singlet4809	protein roadkill-like	730	gnl|BL_ORD_ID|10692137477|protein roadkill-like	106921	0	99.7234	1325.17	723	721
Singlet2643	protein rmd5 homolog a-like	782	gi|322794787|gb|EFZ17734.1|hypothetical protein SINV_06377 [Solenopsis invicta]	EFZ17734	6.19686e-133	85.3846	392.889	260	222
Singlet5876	protein rhomboid, putative	785	gnl|BL_ORD_ID|10481637449|protein rhomboid, putative	104816	0	99.1037	1408.27	781	774
Singlet6192	protein rft1 homolog	697	gi|328716052|ref|XP_001944399.2|PREDICTED: protein RFT1 homolog [Acyrthosiphon pisum]	XP_001944399	6.03237e-48	78.3217	176.022	143	112
Contig4453	protein retinal degeneration b isoform 1	2307	gnl|BL_ORD_ID|10986837446|protein retinal degeneration b isoform 1	109868	0	99.4801	4191.17	2308	2296
Contig2972	protein rer1-like	874	gnl|BL_ORD_ID|1035737442|protein rer1-like	10357	2.53148e-40	96.9697	167.319	99	96
Contig1391	protein real-time-like	1970	gnl|BL_ORD_ID|6872137436|protein real-time-like	68721	7.12931e-74	100	279.964	151	151
Contig2051	protein purity of	1191	gi|345486285|ref|XP_001601646.2|PREDICTED: protein purity of essence-like, partial [Nasonia vitripennis]	XP_001601646	0	84.6348	605.134	397	336
Singlet8033	protein pthb1	709	gi|478265942|gb|ENN82630.1|hypothetical protein YQE_01004, partial [Dendroctonus ponderosae] gi|478270114|gb|ENN83459.1| hypothetical protein YQE_00178, partial [Dendroctonus ponderosae]	ENN82630, ENN83459	1.1809e-50	68.9024	180.259	164	113
Contig2578	protein prrc1-like	830	gi|571527439|ref|XP_006562188.1|PREDICTED: protein PRRC1-like isoform X3 [Apis mellifera]	XP_006562188	3.10297e-71	62.3288	235.343	292	182
Singlet7292	protein polybromo-1-like	784	gi|189234458|ref|XP_001808258.1|PREDICTED: similar to polybromo-1 [Tribolium castaneum]	XP_001808258	2.25283e-90	76.0148	303.138	271	206
Singlet6455	protein polybromo-1	351	gnl|BL_ORD_ID|10741437409|protein polybromo-1	107414	1.73077e-177	98.2906	621.595	351	345
Singlet4546	protein pigeon-like isoform 2	754	gi|350401008|ref|XP_003486027.1|PREDICTED: protein pigeon-like isoform 2 [Bombus impatiens]	XP_003486027	3.75546e-50	63.2411	185.267	253	160
Singlet3414	protein pigeon-like	648	gnl|BL_ORD_ID|7363537406|protein pigeon-like	73635	1.2412e-146	99.6479	520.029	284	283
Contig3421	protein phosphatase ptc7 homolog	836	gnl|BL_ORD_ID|9418337390|protein phosphatase ptc7 homolog	94183	2.19003e-110	100	399.997	216	216
Contig2540	protein phosphatase pp2a 55 kda regulatory subunit-like isoform 4	1299	gnl|BL_ORD_ID|6651037389|protein phosphatase pp2a 55 kda regulatory subunit-like isoform 4	66510	1.0641e-35	97.7011	152.546	87	85
Contig1813	protein phosphatase inhibitor 2-like	1053	gi|270011942|gb|EFA08390.1|hypothetical protein TcasGA2_TC006037 [Tribolium castaneum]	EFA08390	8.24606e-48	77.7027	170.244	148	115
Singlet6821	protein phosphatase inhibitor 2-like	424	gi|270011942|gb|EFA08390.1|hypothetical protein TcasGA2_TC006037 [Tribolium castaneum]	EFA08390	2.27732e-43	74.8201	151.754	139	104
Contig2742	protein phosphatase catalytic beta isoform 1	1032	gnl|BL_ORD_ID|9849337386|protein phosphatase catalytic beta isoform 1	98493	0	99.8051	1884.7	1026	1024
Contig4167	protein phosphatase catalytic beta isoform 1	1945	gnl|BL_ORD_ID|9849337386|protein phosphatase catalytic beta isoform 1	98493	8.4819e-123	99.5868	442.47	242	241
Contig1562	protein phosphatase 1l-like	758	gnl|BL_ORD_ID|10317437372|protein phosphatase 1l-like	103174	0	99.7361	1391.65	758	756
Contig3508	protein phosphatase 1 regulatory subunit 15a	1154	gi|242017458|ref|XP_002429205.1|Clustered-asparagine-rich protein, putative [Pediculus humanus corporis] gi|212514094|gb|EEB16467.1| Clustered-asparagine-rich protein, putative [Pediculus humanus corporis]	XP_002429205, EEB16467	8.42353e-17	53.6946	90.8929	203	109
Contig3966	protein phosphatase 1 regulatory subunit 14b-like	1801	gnl|BL_ORD_ID|11005637366|protein phosphatase 1 regulatory subunit 14b-like	110056	0	100	3312.16	1793	1793
Singlet1242	protein phosphatase 1 regulatory subunit 14b-like	624	gnl|BL_ORD_ID|11005637366|protein phosphatase 1 regulatory subunit 14b-like	110056	0	99.6785	1138.66	622	620
Singlet1352	protein phosphatase 1 regulatory subunit 14b-like	847	gnl|BL_ORD_ID|11005637366|protein phosphatase 1 regulatory subunit 14b-like	110056	0	100	767.48	415	415
Singlet6390	protein phosphatase 1 regulatory subunit 14b-like	817	gnl|BL_ORD_ID|11005637366|protein phosphatase 1 regulatory subunit 14b-like	110056	0	98.2346	1413.81	793	779
Singlet6520	protein phosphatase 1 regulatory subunit 12a-like isoform x6	811	gi|572270373|ref|XP_006613184.1|PREDICTED: protein phosphatase 1 regulatory subunit 12A-like isoform X3 [Apis dorsata]	XP_006613184	1.00982e-68	72.7969	239.195	261	190
Singlet2952	protein phosphatase 1 regulatory subunit 12a-like isoform x5	751	gi|572270383|ref|XP_006613189.1|PREDICTED: protein phosphatase 1 regulatory subunit 12A-like isoform X8 [Apis dorsata]	XP_006613189	7.40953e-49	74.3316	182.57	187	139
Contig2770	protein phosphatase 1 regulatory subunit 11-like	874	gi|498989729|ref|XP_004531681.1|PREDICTED: protein phosphatase 1 regulatory subunit 11-like [Ceratitis capitata]	XP_004531681	1.34351e-24	69.3878	105.916	98	68
Contig4713	protein phosphatase	1458	gnl|BL_ORD_ID|7795637363|protein phosphatase	77956	1.13918e-70	100	268.884	145	145
Singlet2523	protein phosphatase	822	gnl|BL_ORD_ID|10806537361|protein phosphatase	108065	0	100	859.812	465	465
Singlet5700	protein phosphatase	879	gnl|BL_ORD_ID|10806537361|protein phosphatase	108065	0	99.6587	1613.25	879	876
Contig3773	protein peter pan-like	1192	gi|91076816|ref|XP_974431.1|PREDICTED: similar to peter pan CG5786-PA [Tribolium castaneum] gi|270001841|gb|EEZ98288.1| hypothetical protein TcasGA2_TC000737 [Tribolium castaneum]	XP_974431, EEZ98288	1.58883e-158	83.2817	466.077	323	269
Contig922	protein penguin-like	855	gnl|BL_ORD_ID|10658837359|protein penguin-like	106588	0	99.6475	1554.15	851	848
Contig2855	protein peanut	2745	gi|156554220|ref|XP_001600879.1|PREDICTED: protein peanut-like [Nasonia vitripennis]	XP_001600879	4.27316e-147	90.6475	462.996	278	252
Contig4130	protein outspread	1285	gnl|BL_ORD_ID|11064937343|protein outspread	110649	0	99.6491	2084.14	1140	1136
Singlet7076	protein oscp1	745	gi|241245164|ref|XP_002402430.1|oxidored-nitro domain-containing protein isoform, putative [Ixodes scapularis] gi|215496341|gb|EEC05981.1| oxidored-nitro domain-containing protein isoform, putative [Ixodes scapularis]	XP_002402430, EEC05981	3.26423e-13	68.1818	74.3294	66	45
Contig190	protein odr-4 homolog	873	gi|383862949|ref|XP_003706945.1|PREDICTED: protein odr-4 homolog [Megachile rotundata]	XP_003706945	8.48754e-62	60.3774	213.772	265	160
Contig2851	protein numb-like	1074	gnl|BL_ORD_ID|10740937325|protein numb-like	107409	0	99.8115	1953.03	1061	1059
Singlet2578	protein njmu-r1	916	gi|21104460|dbj|BAB93500.1|OK/SW-CL.19 [Homo sapiens]	BAB93500	4.74237e-14	71.2329	76.6406	73	52
Singlet3776	protein njmu-r1	747	gi|390349025|ref|XP_796649.2|PREDICTED: protein Njmu-R1-like [Strongylocentrotus purpuratus]	XP_796649	4.86001e-17	46.7742	88.5817	248	116
Singlet7318	protein neuralized	821	gnl|BL_ORD_ID|10756737318|protein neuralized	107567	0	100	1495.06	809	809
Contig209	protein ndufaf4 homolog	887	gi|568252005|gb|ETN61404.1|hypothetical protein AND_006936 [Anopheles darlingi]	ETN61404	1.88657e-37	66.4706	141.354	170	113
Contig4510	protein ndrg3-like isoform 1	2435	gnl|BL_ORD_ID|9863437317|protein ndrg3-like isoform 1	98634	0	99.8767	1493.21	811	810
Contig4609	protein ndrg3-like isoform 1	1073	gnl|BL_ORD_ID|9863437317|protein ndrg3-like isoform 1	98634	1.92144e-22	100	108.226	58	58
Singlet8284	protein n-terminal asparagine amidohydrolase-like isoform 1	500	gnl|BL_ORD_ID|9463337316|protein n-terminal asparagine amidohydrolase-like isoform 1	94633	0	99.3988	911.519	499	496
Singlet660	protein n-terminal asparagine amidohydrolase-like	831	gi|91079304|ref|XP_966317.1|PREDICTED: similar to N-terminal asparagine amidohydrolase isoform 1 [Tribolium castaneum] gi|91079306|ref|XP_975771.1| PREDICTED: similar to N-terminal asparagine amidohydrolase isoform 2 [Tribolium castaneum]	XP_966317, XP_975771	9.23632e-135	89.0756	395.201	238	212
Singlet4925	protein mpv17-like	527	gnl|BL_ORD_ID|9028237312|protein mpv17-like	90282	0	99.0494	946.605	526	521
Contig1879	protein mon2 homolog	1579	gnl|BL_ORD_ID|11072937299|protein mon2 homolog	110729	0	99.3635	2844.96	1571	1561
Contig2982	protein mon2 homolog	915	gnl|BL_ORD_ID|11072937299|protein mon2 homolog	110729	0	98.9071	1640.95	915	905
Contig809	protein mitochondrial-like	805	gi|506965876|gb|AGM32290.1|putative ETHE1 protein, partial [Coptotermes formosanus]	AGM32290	2.17773e-88	88.5714	275.404	175	155
Contig2246	protein mitochondrial-like	1191	gi|242025339|ref|XP_002433082.1|ETHE1 protein, putative [Pediculus humanus corporis] gi|212518609|gb|EEB20344.1| ETHE1 protein, putative [Pediculus humanus corporis]	XP_002433082, EEB20344	3.00456e-124	85.4772	370.933	241	206
Singlet8093	protein misato-like	781	gi|506968353|gb|AGM32520.1|protein misato-like protein, partial [Coptotermes formosanus]	AGM32520	2.26487e-100	72.3735	306.99	257	186
Singlet4783	protein memo1-like	721	gnl|BL_ORD_ID|10953437291|protein memo1-like	109534	0	99.0291	1288.24	721	714
Singlet841	protein mef2bnb homolog	804	gnl|BL_ORD_ID|10017037286|protein mef2bnb homolog	100170	0	100	900.439	487	487
Singlet2114	protein mef2bnb homolog	610	gnl|BL_ORD_ID|10017037286|protein mef2bnb homolog	100170	1.30518e-66	100	254.111	137	137
Singlet2777	protein mef2bnb homolog	762	gnl|BL_ORD_ID|10017037286|protein mef2bnb homolog	100170	4.35088e-102	100	372.297	201	201
Singlet8262	protein mef2bnb homolog	769	gnl|BL_ORD_ID|10017037286|protein mef2bnb homolog	100170	7.72284e-65	99.2701	248.571	137	136
Singlet4397	protein malvolio-like isoform 2	850	gnl|BL_ORD_ID|10920037276|protein malvolio-like isoform 2	109200	0	99.7628	1550.46	843	841
Contig1721	protein lunapark-b-like	868	gi|156538645|ref|XP_001607686.1|PREDICTED: protein lunapark-B-like [Nasonia vitripennis]	XP_001607686	2.08004e-48	73.4463	176.792	177	130
Contig2176	protein lsm14 homolog b-like	889	gi|270004708|gb|EFA01156.1|hypothetical protein TcasGA2_TC010381 [Tribolium castaneum]	EFA01156	3.09059e-70	69.4323	235.343	229	159
Singlet890	protein lsm12 homolog	328	gnl|BL_ORD_ID|9723837269|protein lsm12 homolog	97238	2.72424e-170	100	597.588	323	323
Singlet3282	protein lines isoform 2	791	gnl|BL_ORD_ID|10761437263|protein lines isoform 2	107614	0	99.1105	1417.5	787	780
Singlet6666	protein lin-54 homolog isoform x2	812	gi|571564974|ref|XP_006565296.1|PREDICTED: protein lin-54 homolog isoform X3 [Apis mellifera]	XP_006565296	9.15175e-76	82.7027	256.144	185	153
Contig2462	protein lin-10	1491	gi|328793153|ref|XP_001123207.2|PREDICTED: protein lin-10 isoform X1 [Apis mellifera]	XP_001123207	0	99.4012	670.233	334	332
Singlet2176	protein lin-10	780	gi|270014439|gb|EFA10887.1|hypothetical protein TcasGA2_TC001711 [Tribolium castaneum]	EFA10887	6.72645e-15	58.1395	83.9593	129	75
Contig692	protein lethal, putative	672	gnl|BL_ORD_ID|8801637246|protein lethal, putative	88016	5.82988e-165	84.7973	580.968	592	502
Contig2380	protein kri1 homolog	1476	gi|270010258|gb|EFA06706.1|hypothetical protein TcasGA2_TC009637 [Tribolium castaneum]	EFA06706	0	78.4067	545.814	477	374
Contig2827	protein kr-h2-like	988	gi|332024590|gb|EGI64788.1|Protein Kr-h2 [Acromyrmex echinatior]	EGI64788	9.75019e-101	74.7967	310.457	246	184
Singlet1845	protein kr-h2-like	717	gi|242006849|ref|XP_002424257.1|protein Kr-H2, putative [Pediculus humanus corporis] gi|212507626|gb|EEB11519.1| protein Kr-H2, putative [Pediculus humanus corporis]	XP_002424257, EEB11519	2.87997e-81	81.1828	255.373	186	151
Contig2642	protein kintoun-like	2170	gnl|BL_ORD_ID|10722337225|protein kintoun-like	107223	0	99.5734	2141.39	1172	1167
Singlet6187	protein kintoun-like	702	gnl|BL_ORD_ID|10722337225|protein kintoun-like	107223	0	98.3022	1048.17	589	579
Contig1461	protein kinase shaggy isoform 1	722	gnl|BL_ORD_ID|6035037223|protein kinase shaggy isoform 1	60350	3.4873e-38	98.8889	159.932	90	89
Singlet4428	protein kinase domain-containing cytoplasmic	816	gnl|BL_ORD_ID|104445Sg_CNS_NA4Plus35907|protein kinase domain-containing cytoplasmic	104445	0	99.8775	1504.29	816	815
Contig1023	protein kinase c iota type-like	1998	gnl|BL_ORD_ID|10291237214|protein kinase c iota type-like	102912	0	99.9475	3509.75	1903	1902
Contig2298	protein kinase c iota type-like	795	gnl|BL_ORD_ID|10291237214|protein kinase c iota type-like	102912	0	100	845.039	457	457
Singlet898	protein kinase c iota type-like	772	gnl|BL_ORD_ID|8623737213|protein kinase c iota type-like	86237	0	94.8052	1199.6	770	730
Singlet6098	protein kinase c iota type-like	843	gnl|BL_ORD_ID|10291237214|protein kinase c iota type-like	102912	1.61367e-151	100	536.649	290	290
Contig1200	protein kinase c and casein kinase substrate in neurons protein 2-like isoform 2	2560	gi|571502695|ref|XP_006565353.1|PREDICTED: protein kinase C and casein kinase substrate in neurons protein 2 isoform X6 [Apis mellifera]	XP_006565353	0	90.5618	750.74	445	403
Singlet7307	protein kinase c and casein kinase substrate in neurons protein 2-like isoform 1	748	gi|242005250|ref|XP_002423484.1|protein kinase C and casein kinase substrate in neurons protein, putative [Pediculus humanus corporis] gi|212506572|gb|EEB10746.1| protein kinase C and casein kinase substrate in neurons protein, putative [Pediculus humanus corporis]	XP_002423484, EEB10746	5.26827e-119	92.1569	360.147	204	188
Singlet5165	protein kiaa0317-like isoform 2	285	gnl|BL_ORD_ID|10389837193|protein kiaa0317-like isoform 2	103898	1.89988e-136	96.4912	484.943	285	275
Singlet2612	protein jtb	786	gnl|BL_ORD_ID|7260437192|protein jtb	72604	2.4591e-164	100	579.122	313	313
Singlet2933	protein jagunal	561	gnl|BL_ORD_ID|10735137189|protein jagunal	107351	0	99.8217	1031.55	561	560
Singlet6947	protein homolog	799	gnl|BL_ORD_ID|8681437183|protein homolog	86814	0	100	643.754	348	348
Singlet1569	protein gpr107-like	892	gnl|BL_ORD_ID|10820237156|protein gpr107-like	108202	8.12864e-135	98.5294	481.249	272	268
Singlet2087	protein furry-like	839	gi|345484644|ref|XP_003425091.1|PREDICTED: protein furry-like [Nasonia vitripennis]	XP_003425091	5.70663e-64	68.4397	229.565	282	193
Contig4204	protein frg1 homolog	787	gi|307213542|gb|EFN88951.1|Protein FRG1 [Harpegnathos saltator]	EFN88951	2.32542e-88	72.3849	274.633	239	173
Contig3783	protein farnesyltransferase subunit beta-like	1013	gi|47224369|emb|CAG09215.1|unnamed protein product [Tetraodon nigroviridis]	CAG09215	4.95308e-130	76.1404	389.423	285	217
Contig3456	protein farnesyltransferase geranylgeranyltransferase type-1 subunit alpha-like	798	gi|557752267|ref|XP_005175884.1|PREDICTED: protein farnesyltransferase/geranylgeranyltransferase type-1 subunit alpha-like [Musca domestica]	XP_005175884	1.0243e-120	78.7645	359.762	259	204
Contig357	protein fam8a1-like	753	gi|383848741|ref|XP_003700006.1|PREDICTED: protein FAM8A1-like [Megachile rotundata]	XP_003700006	1.02883e-20	41.1043	75.8702	163	67
Singlet8353	protein fam86a-like	738	gi|307180221|gb|EFN68254.1|Protein FAM86A [Camponotus floridanus]	EFN68254	4.34051e-43	66.4634	157.918	164	109
Singlet429	protein fam76a-like	545	gnl|BL_ORD_ID|10752637134|protein fam76a-like	107526	0	100	1007.54	545	545
Contig2230	protein fam73b-like	739	gi|270006623|gb|EFA03071.1|hypothetical protein TcasGA2_TC010943 [Tribolium castaneum]	EFA03071	2.9111e-18	58.9744	90.5077	156	92
Contig3161	protein fam210a-like	741	gi|91081949|ref|XP_967168.1|PREDICTED: similar to AGAP003463-PA [Tribolium castaneum]	XP_967168	5.71057e-40	86.7647	110.153	68	59
Contig939	protein fam206a	917	gi|432881590|ref|XP_004073855.1|PREDICTED: protein FAM206A-like [Oryzias latipes]	XP_004073855	3.05665e-30	63.0137	122.865	146	92
Contig814	protein fam195a-like	1129	gi|307174222|gb|EFN64867.1|Uncharacterized protein C16orf14-like protein [Camponotus floridanus]	EFN64867	3.15017e-24	69.3878	107.457	98	68
Contig1367	protein fam195a-like	897	gi|307174222|gb|EFN64867.1|Uncharacterized protein C16orf14-like protein [Camponotus floridanus]	EFN64867	2.50866e-27	62.8099	114.775	121	76
Singlet2432	protein fam195a-like	646	gi|307174222|gb|EFN64867.1|Uncharacterized protein C16orf14-like protein [Camponotus floridanus]	EFN64867	8.67062e-27	70.1031	111.309	97	68
Contig2404	protein fam188a homolog	799	gi|307199107|gb|EFN79817.1|Protein CARP-like protein [Harpegnathos saltator]	EFN79817	1.90264e-41	60.7143	158.303	196	119
Contig3760	protein fam151b-like	842	gi|242014426|ref|XP_002427892.1|conserved hypothetical protein [Pediculus humanus corporis] gi|212512361|gb|EEB15154.1| conserved hypothetical protein [Pediculus humanus corporis]	XP_002427892, EEB15154	1.7572e-39	61.5764	150.214	203	125
Singlet2428	protein fam134a	795	gi|501293424|dbj|BAN20597.1|unkown protein [Riptortus pedestris]	BAN20597	2.67233e-29	50.3968	123.635	252	127
Singlet8081	protein fam122a-like	785	gnl|BL_ORD_ID|10681037110|protein fam122a-like	106810	0	100	1450.74	785	785
Contig2995	protein fam109a	1334	gi|322802120|gb|EFZ22585.1|hypothetical protein SINV_06092 [Solenopsis invicta]	EFZ22585	1.21827e-109	77.1784	334.339	241	186
Singlet4237	protein fam102a (early estrogen-induced gene 1 protein)	617	gnl|BL_ORD_ID|10333637099|protein fam102a (early estrogen-induced gene 1 protein)	103336	0	99.6721	1120.19	610	608
Singlet6692	protein fam102a (early estrogen-induced gene 1 protein)	743	gnl|BL_ORD_ID|10413037098|protein fam102a (early estrogen-induced gene 1 protein)	104130	0	100	1373.18	743	743
Contig4095	protein extra-	1329	gnl|BL_ORD_ID|6351037095|protein extra-	63510	0	98.3871	652.988	372	366
Singlet5690	protein enabled-like	828	gi|546673061|gb|ERL84738.1|hypothetical protein D910_02163 [Dendroctonus ponderosae]	ERL84738	8.01877e-65	90.8333	221.09	120	109
Singlet6130	protein enabled-like	798	gi|340724011|ref|XP_003400379.1|PREDICTED: hypothetical protein LOC100647911 [Bombus terrestris]	XP_003400379	3.63454e-70	83.9744	241.121	156	131
Contig4323	protein efr3-like protein cmp44e	831	gi|350420191|ref|XP_003492429.1|PREDICTED: protein EFR3 homolog cmp44E-like [Bombus impatiens]	XP_003492429	3.46254e-59	67.0543	211.46	258	173
Contig1397	protein dr1-like	1008	gi|345492376|ref|XP_003426826.1|PREDICTED: protein Dr1-like [Nasonia vitripennis]	XP_003426826	1.5619e-82	85.3801	259.225	171	146
Singlet2191	protein dpy-	695	gnl|BL_ORD_ID|10525537080|protein dpy-	105255	0	99.5658	1258.69	691	688
Singlet7796	protein dpy-	758	gnl|BL_ORD_ID|10525537080|protein dpy-	105255	0	100	1400.88	758	758
Singlet6717	protein dpcd-like	631	gnl|BL_ORD_ID|10747937079|protein dpcd-like	107479	0	99.52	1138.66	625	622
Contig3796	protein dom3z-like	833	gnl|BL_ORD_ID|10182437065|protein dom3z-like	101824	0	100	1539.38	833	833
Contig3642	protein dj-1	730	gi|242014028|ref|XP_002427700.1|protein DJ-1, putative [Pediculus humanus corporis] gi|212512135|gb|EEB14962.1| protein DJ-1, putative [Pediculus humanus corporis]	XP_002427700, EEB14962	2.55326e-81	80.2139	254.218	187	150
Singlet2746	protein dj-1	726	gi|242014028|ref|XP_002427700.1|protein DJ-1, putative [Pediculus humanus corporis] gi|212512135|gb|EEB14962.1| protein DJ-1, putative [Pediculus humanus corporis]	XP_002427700, EEB14962	1.95167e-61	80	203.371	150	120
Contig2134	protein disulfide-isomerase txndc10	1588	gi|242008949|ref|XP_002425256.1|protein disulfide-isomerase TXNDC10 precursor, putative [Pediculus humanus corporis] gi|212509012|gb|EEB12518.1| protein disulfide-isomerase TXNDC10 precursor, putative [Pediculus humanus corporis]	XP_002425256, EEB12518	1.43665e-139	79.3548	420.239	310	246
Contig3173	protein disulfide isomerase	1538	gi|307207787|gb|EFN85405.1|Protein disulfide-isomerase [Harpegnathos saltator]	EFN85405	0	83.3333	688.723	468	390
Contig1095	protein disulfide isomerase	918	gnl|BL_ORD_ID|9145537056|protein disulfide isomerase	91455	0	100	1109.11	600	600
Singlet5447	protein daughter of sevenless	820	gi|307172991|gb|EFN64133.1|Protein daughter of sevenless [Camponotus floridanus]	EFN64133	3.40204e-29	49.4949	125.561	297	147
Singlet3668	protein dachsous-like	346	gi|242024858|ref|XP_002432843.1|Cadherin-23 precursor, putative [Pediculus humanus corporis] gi|212518352|gb|EEB20105.1| Cadherin-23 precursor, putative [Pediculus humanus corporis]	XP_002432843, EEB20105	3.9994e-21	61.7391	98.5969	115	71
Singlet2118	protein cwc15 homolog a-like	785	gi|383861150|ref|XP_003706049.1|PREDICTED: protein CWC15 homolog A-like [Megachile rotundata]	XP_003706049	2.19159e-47	90.4255	168.318	94	85
Singlet788	protein crooked	841	gnl|BL_ORD_ID|10555237025|protein crooked	105552	0	99.2806	1513.53	834	828
Contig4218	protein creg1-like	1149	gi|321475852|gb|EFX86814.1|hypothetical protein DAPPUDRAFT_44590 [Daphnia pulex]	EFX86814	2.88566e-62	71.1864	209.534	177	126
Contig1647	protein clec16a-like	974	gnl|BL_ORD_ID|11031037018|protein clec16a-like	110310	0	98.853	1724.04	959	948
Singlet4398	protein chibby homolog 1-like	543	gnl|BL_ORD_ID|9180237014|protein chibby homolog 1-like	91802	0	99.8134	985.385	536	535
[truncated: 11,080 more rows]
