# Supplementary material for: RNA-Seq reveals large quantitative differences between the transcriptomes of outbreak and non-outbreak locusts
Source: Sci Rep. 2018 Jun 15;8:9207. doi: 10.1038/s41598-018-27565-0 (PMC6003920; doi:10.1038/s41598-018-27565-0)
Supplement: Supplementary file 13 — Table S10 [file 41598_2018_27565_MOESM13_ESM.xls]

## Sheet: Blazquez_and_Bakkali_locust_CNS
Sequence name	Sequence desc.	Sequence length	Hit desc.	Hit ACC	E-Value	Similarity	Bit-Score	Alignment length	Positives
Contig1	AGAP004581-PA	470	gnl|BL_ORD_ID|8687714523|AGAP004581-PA	86877	6.85363e-143	9.96503e+15	523722	286	285
Contig9	f-box wd repeat-containing protein 1a	1328	gnl|BL_ORD_ID|108997101723|f-box wd repeat-containing protein 1a	108997	2.96245e-46	9.7479e+15	204252	119	116
Contig10	PREDICTED: hypothetical protein LOC100578020	592	gnl|BL_ORD_ID|9214977298|PREDICTED: hypothetical protein LOC100578020	92149	0.0	9.96604e+15	1077.72	589	587
Contig12	s3ae ribosomal protein	913	gnl|BL_ORD_ID|982641903|s3ae ribosomal protein	9826	2.61071e-45	9.33333e+15	200558	135	126
Contig14	hypothetical protein TcasGA2_TC005145	1130	gnl|BL_ORD_ID|9661611204|hypothetical protein TcasGA2_TC005145	96616	0.0	9.44745e+15	1421.19	923	872
Contig22	PREDICTED: similar to GH06117p	915	gnl|BL_ORD_ID|10864380822|PREDICTED: similar to GH06117p	108643	0.0	9.94524e+15	1661.26	913	908
Contig25	3226532614	845	gnl|BL_ORD_ID|3226532614	32265	1.45078e-42	981651376146789	191325	109	107
Contig26	1162028170	1275	gnl|BL_ORD_ID|1162028170	11620	1.37952e-14	9.82143e+15	989927	56	55
Contig28	PREDICTED: hypothetical protein LOC100572069	753	gnl|BL_ORD_ID|8371863703|PREDICTED: hypothetical protein LOC100572069	83718	1.22923e-77	7.60188e+15	307664	638	485
Contig32	80964Sg_CNS_NA4Plus23974	1694	gnl|BL_ORD_ID|80964Sg_CNS_NA4Plus23974	80964	0.0	9.98501e+15	1225.45	667	666
Contig39	endonuclease-reverse transcriptase	954	gnl|BL_ORD_ID|9762694328|endonuclease-reverse transcriptase	97626	1.25293e-53	963768115942029	228258	138	133
Contig40	PREDICTED: hypothetical protein LOC100575899	748	gnl|BL_ORD_ID|10616577047|PREDICTED: hypothetical protein LOC100575899	106165	0.0	9.95973e+15	1365.79	745	742
Contig41	16920Sg_CNS_NA4Plus5070	1022	gnl|BL_ORD_ID|16920Sg_CNS_NA4Plus5070	16920	8.2086e-42	9.81132e+15	185785	106	104
Contig43	sorting nexin isoform 1	821	gnl|BL_ORD_ID|10459843266|sorting nexin isoform 1	104598	0.0	9.98782e+15	1511.68	821	820
Contig45	autophagy-related protein 101-like	1452	gnl|BL_ORD_ID|9886686245|autophagy-related protein 101-like	98866	0.0	9.97934e+15	2663.99	1452	1449
Contig47	85868Sg_CNS_NA4Plus1302	871	gnl|BL_ORD_ID|85868Sg_CNS_NA4Plus1302	85868	1.69275e-136	100.0	503409	272	272
Contig50	isoform a	600	gnl|BL_ORD_ID|9108528158|isoform a	91085	3.97701e-166	100.0	601281	325	325
Contig53	PREDICTED: hypothetical protein LOC409164	967	gnl|BL_ORD_ID|1962878523|PREDICTED: hypothetical protein LOC409164	19628	2.15627e-41	100.0	187632	101	101
Contig54	f-box wd repeat-containing protein 5-like	854	gnl|BL_ORD_ID|107282101727|f-box wd repeat-containing protein 5-like	107282	0.0	9.95294e+15	1548.61	850	846
Contig55	nucleoporin nup37-like	778	gnl|BL_ORD_ID|9574633341|nucleoporin nup37-like	95746	2.12138e-75	9.93939e+15	300278	165	164
Contig56	PREDICTED: hypothetical protein LOC100573212, partial	733	gnl|BL_ORD_ID|9602972129|PREDICTED: hypothetical protein LOC100573212, partial	96029	3.66989e-08	9.57447e+15	768329	47	45
Contig58	AGAP003857-PA	747	gnl|BL_ORD_ID|10689311|AGAP003857-PA	106893	0.0	9.95973e+15	1358.41	745	742
Contig59	AGAP009652-PA	1055	gnl|BL_ORD_ID|5877947380|AGAP009652-PA	58779	1.54906e-157	100.0	573582	310	310
Contig60	RE22403p	421	gnl|BL_ORD_ID|7188482371|RE22403p	71884	8.40817e-97	9.90291e+15	370.45	206	204
Contig61	hypothetical protein TcasGA2_TC004195	718	gnl|BL_ORD_ID|780048533|hypothetical protein TcasGA2_TC004195	78004	8.19271e-149	8.77944e+15	544035	467	410
Contig62	endoplasmic reticulum protein	895	gnl|BL_ORD_ID|14995101181|endoplasmic reticulum protein	14995	7.16192e-41	9.81132e+15	185785	106	104
Contig63	hypothetical protein TcasGA2_TC002592	1067	gnl|BL_ORD_ID|1068436652|hypothetical protein TcasGA2_TC002592	106843	0.0	8.06647e+15	739.78	993	801
Contig66	transmembrane protein 120 homolog	937	gnl|BL_ORD_ID|9997446129|transmembrane protein 120 homolog	99974	0.0	100.0	1720.35	931	931
Contig68	schistocerca gregaria gregaria complete genome	738	gnl|BL_ORD_ID|84614Sg_CNS_NA4Plus25970|schistocerca gregaria gregaria complete genome	84614	0.0	9.91438e+15	1050.02	584	579
Contig69	vacuolar protein sorting-associated protein 8 homolog	1210	gnl|BL_ORD_ID|10560848632|vacuolar protein sorting-associated protein 8 homolog	105608	4.35129e-69	100.0	279964	151	151
Contig71	schistocerca gregaria gregaria complete genome	945	gnl|BL_ORD_ID|1004691402|schistocerca gregaria gregaria complete genome	10046	9.9372e-31	100.0	148852	80	80
Contig83	PREDICTED: hypothetical protein LOC100572891	950	gnl|BL_ORD_ID|5239271662|PREDICTED: hypothetical protein LOC100572891	52392	2.07285e-56	8.33333e+15	237491	276	230
Contig88	glycoprotein 93 cg5520-pa	802	gnl|BL_ORD_ID|105770103665|glycoprotein 93 cg5520-pa	105770	0.0	9.98752e+15	1474.75	801	800
Contig90	hypothetical protein TcasGA2_TC002334	3460	gnl|BL_ORD_ID|790926403|hypothetical protein TcasGA2_TC002334	79092	0.0	9.87784e+15	1020.47	573	566
Contig91	rna-directed dna polymerase from mobile element jockey-like	2387	gnl|BL_ORD_ID|109090Sg_CNS_NA4Plus2288|rna-directed dna polymerase from mobile element jockey-like	109090	0.0	9.96446e+15	4111.76	2251	2243
Contig92	hypothetical protein TcasGA2_TC030596	660	gnl|BL_ORD_ID|9854627563|hypothetical protein TcasGA2_TC030596	98546	0.0	9.95448e+15	1206.98	659	656
Contig93	adp-ribose mitochondrial-like	780	gnl|BL_ORD_ID|9975783989|adp-ribose mitochondrial-like	99757	0.0	9.93827e+15	1175.59	648	644
Contig95	AGAP003217-PA	780	gnl|BL_ORD_ID|105817101987|AGAP003217-PA	105817	0.0	100.0	946605	512	512
Contig96	histone-lysine n-methyltransferase setmar-like	782	gnl|BL_ORD_ID|60212104767|histone-lysine n-methyltransferase setmar-like	60212	1.01351e-58	8.01676e+15	244878	358	287
Contig97	hypothetical protein TcasGA2_TC004425	958	gnl|BL_ORD_ID|990999672|hypothetical protein TcasGA2_TC004425	99099	8.38458e-160	100.0	580968	314	314
Contig98	39s ribosomal protein mitochondrial-like	911	gnl|BL_ORD_ID|9708741916|39s ribosomal protein mitochondrial-like	97087	0.0	9.93407e+15	1650.18	910	904
Contig99	86787Sg_CNS_NA4Plus27213	1196	gnl|BL_ORD_ID|86787Sg_CNS_NA4Plus27213	86787	2.26235e-161	996875	586508	320	319
Contig103	hypothetical protein TcasGA2_TC007785	967	gnl|BL_ORD_ID|11062915572|hypothetical protein TcasGA2_TC007785	110629	0.0	993576017130621	1694/5	934	928
Contig104	28s ribosomal protein mitochondrial	696	gnl|BL_ORD_ID|10121730436|28s ribosomal protein mitochondrial	101217	0.0	9.98551e+15	1269.77	690	689
Contig105	ubiquitin-like protein smt3	953	gnl|BL_ORD_ID|1852947642|ubiquitin-like protein smt3	18529	5.94796e-37	9.89583e+15	172859	96	95
Contig106	elongation factor mitochondrial-like	885	gnl|BL_ORD_ID|10362893696|elongation factor mitochondrial-like	103628	0.0	99.2	1581.85	875	868
Contig107	atp synthase mitochondrial f1 complex assembly factor	765	gnl|BL_ORD_ID|9409185738|atp synthase mitochondrial f1 complex assembly factor	94091	0.0	9.93421e+15	1378.72	760	755
Contig108	cg9018 cg9018-pa	1253	gnl|BL_ORD_ID|9082787988|cg9018 cg9018-pa	90827	0.0	9.98908e+15	1685.26	916	915
Contig112	tsa: osmia cornuta osmia_antenne_contig_15182_1 transcribed rna sequence	906	gnl|BL_ORD_ID|99244Sg_CNS_NA4Plus33860|tsa: osmia cornuta osmia_antenne_contig_15182_1 transcribed rna sequence	99244	0.0	9.9431e+15	1275.31	703	699
Contig113	46190Sg_CNS_NA4Plus10640	589	gnl|BL_ORD_ID|46190Sg_CNS_NA4Plus10640	46190	1.2319e-77	9.06383e+15	303971	235	213
Contig115	dnaj homolog subfamily c member 16-like	802	gnl|BL_ORD_ID|11041292739|dnaj homolog subfamily c member 16-like	110412	0.0	9.96236e+15	1461.82	797	794
Contig116	PREDICTED: similar to AGAP006456-PA	644	gnl|BL_ORD_ID|9092280280|PREDICTED: similar to AGAP006456-PA	90922	0.0	9.9684e+15	1158.97	633	631
Contig118	choline ethanolaminephosphotransferase 1-like isoform 1	683	gnl|BL_ORD_ID|10467788283|choline ethanolaminephosphotransferase 1-like isoform 1	104677	0.0	9.86823e+15	1216.22	683	674
Contig119	short branched chain specific acyl- mitochondrial-like	1597	gnl|BL_ORD_ID|2846142791|short branched chain specific acyl- mitochondrial-like	28461	1.28562e-45	9.91071e+15	202405	112	111
Contig120	pre-mrna-splicing factor syf2-like isoform 2	778	gnl|BL_ORD_ID|9223235821|pre-mrna-splicing factor syf2-like isoform 2	92232	0.0	9.97642e+15	778.56	424	423
Contig124	endonuclease and reverse transcriptase-like protein	672	gnl|BL_ORD_ID|7632394031|endonuclease and reverse transcriptase-like protein	76323	4.66904e-136	8.62661e+15	501562	466	402
Contig125	restin homolog	1245	gnl|BL_ORD_ID|9624938471|restin homolog	96249	0.000136557	9.73684e+15	65753	38	37
Contig126	endonuclease-reverse transcriptase	652	gnl|BL_ORD_ID|5600797566|endonuclease-reverse transcriptase	56007	3.62376e-112	9.13462e+15	422156	312	285
Contig127	histidine triad nucleotide-binding protein 3-like	822	gnl|BL_ORD_ID|79451104354|histidine triad nucleotide-binding protein 3-like	79451	1.65201e-111	9.53846e+15	420.31	260	248
Contig128	PREDICTED: hypothetical protein LOC100572069	720	gnl|BL_ORD_ID|10373363172|PREDICTED: hypothetical protein LOC100572069	103733	1.25954e-27	9.63415e+15	141466	82	79
Contig130	sex-lethal homolog isoform 1	781	gnl|BL_ORD_ID|10013342761|sex-lethal homolog isoform 1	100133	0.0	9.91392e+15	1256.84	697	691
Contig134	PREDICTED: similar to conserved hypothetical protein	1059	gnl|BL_ORD_ID|9331981049|PREDICTED: similar to conserved hypothetical protein	93319	0.0	9.91392e+15	1251.3	697	691
Contig138	uncharacterized aminotransferase sso0104-like	796	gnl|BL_ORD_ID|10322347862|uncharacterized aminotransferase sso0104-like	103223	0.0	992462311557789	1445.2	796	790
Contig142	RE44650p	772	gnl|BL_ORD_ID|9638282501|RE44650p	96382	0.0	9.9389e+15	891205	491	488
Contig145	AGAP001936-PA	1091	gnl|BL_ORD_ID|10491587377|AGAP001936-PA	104915	0.0	9.99008e+15	1855.16	1008	1007
Contig150	hypothetical protein TcasGA2_TC000717	649	gnl|BL_ORD_ID|613851142|hypothetical protein TcasGA2_TC000717	61385	6.80606e-25	823529411764706	132232	153	126
Contig153	glutathione s-transferase 24	701	gnl|BL_ORD_ID|87733103519|glutathione s-transferase 24	87733	0.0	9.91379e+15	1264.23	696	690
Contig157	unnamed protein product	974	gnl|BL_ORD_ID|10770748242|unnamed protein product	107707	0.0	9.97093e+15	1260.54	688	686
Contig160	6047180671	685	gnl|BL_ORD_ID|6047180671	60471	1.74977e-120	9.95935e+15	449856	246	245
Contig161	103045Sg_CNS_NA4Plus1689	2102	gnl|BL_ORD_ID|103045Sg_CNS_NA4Plus1689	103045	0.0	9.91259e+15	1037.09	572	567
Contig162	AGAP004903-PA	1119	gnl|BL_ORD_ID|9822219286|AGAP004903-PA	98222	0.0	9.91751e+15	1965.96	1091	1082
Contig163	adp atp translocase	1204	gnl|BL_ORD_ID|7547983952|adp atp translocase	75479	0.0	9.88024e+15	893052	501	495
Contig164	hypothetical protein SINV_01987	1204	gnl|BL_ORD_ID|93542Sg_CNS_NA4Plus1508|hypothetical protein SINV_01987	93542	2.60553e-66	100.0	270731	146	146
Contig165	acidic leucine-rich nuclear phosphoprotein 32 family member b	628	gnl|BL_ORD_ID|8118620142|acidic leucine-rich nuclear phosphoprotein 32 family member b	81186	8.5683e-20	8.40336e+15	111919	119	100
Contig166	dna-directed rna polymerase ii 16 kda polypeptide	1089	gnl|BL_ORD_ID|9304192662|dna-directed rna polymerase ii 16 kda polypeptide	93041	0.0	100.0	1969.65	1066	1066
Contig168	29436Sg_CNS_NA4Plus7477	768	gnl|BL_ORD_ID|29436Sg_CNS_NA4Plus7477	29436	2.93541e-19	8.57143e+15	113766	119	102
Contig169	AGAP001711-PA	787	gnl|BL_ORD_ID|9121386478|AGAP001711-PA	91213	0.0	994059405940594	917059	505	502
Contig170	15258103845	741	gnl|BL_ORD_ID|15258103845	15258	1.70247e-16	9.42029e+15	104533	69	65
Contig171	92984Sg_CNS_NA4Plus30704	1376	gnl|BL_ORD_ID|92984Sg_CNS_NA4Plus30704	92984	1.66254e-118	100.0	444316	240	240
Contig172	endonuclease-reverse transcriptase	761	gnl|BL_ORD_ID|9959594457|endonuclease-reverse transcriptase	99595	1.64207e-61	8.08511e+15	254111	329	266
Contig173	myst histone	937	gnl|BL_ORD_ID|4200532315|myst histone	42005	6.09876e-07	100.0	731396	39	39
Contig174	hypothetical protein TcasGA2_TC005259	1462	gnl|BL_ORD_ID|4026212745|hypothetical protein TcasGA2_TC005259	40262	1.4365e-85	9.52381e+15	331671	210	200
Contig175	low quality protein: autophagy-related protein 2 homolog a	967	gnl|BL_ORD_ID|11070529798|low quality protein: autophagy-related protein 2 homolog a	110705	0.0	9.93776e+15	1751.74	964	958
Contig176	conserved hypothetical protein	781	gnl|BL_ORD_ID|1202089388|conserved hypothetical protein	12020	3.6923e-49	9.2517e+15	209792	147	136
Contig177	CG42813	1218	gnl|BL_ORD_ID|2120952447|CG42813	21209	3.68653e-10	9.79592e+15	842195	49	48
Contig178	af227115locusta migratoria vitellin b partial sequence	838	gnl|BL_ORD_ID|105012Sg_CNS_NA4Plus36102|af227115locusta migratoria vitellin b partial sequence	105012	0.0	9.95198e+15	1515.37	833	829
Contig179	reverse transcriptase	571	gnl|BL_ORD_ID|100814Sg_CNS_NA4Plus34544|reverse transcriptase	100814	7.07666e-84	7.82374e+15	327977	556	435
Contig180	ww domain-containing oxidoreductase isoform 1	1641	gnl|BL_ORD_ID|9867849695|ww domain-containing oxidoreductase isoform 1	98678	0.0	9.59578e+15	907825	569	546
Contig184	37805Sg_CNS_NA4Plus9162	1520	gnl|BL_ORD_ID|37805Sg_CNS_NA4Plus9162	37805	3.16714e-96	9.95074e+15	370.45	203	202
Contig185	85334Sg_CNS_NA4Plus26387	728	gnl|BL_ORD_ID|85334Sg_CNS_NA4Plus26387	85334	6.09765e-06	100.0	694463	37	37
Contig186	AGAP009579-PA	765	gnl|BL_ORD_ID|10904047079|AGAP009579-PA	109040	0.0	9.88506e+15	937372	522	516
Contig187	farnesyl pyrophosphate synthase-like	1115	gnl|BL_ORD_ID|105679101817|farnesyl pyrophosphate synthase-like	105679	0.0	9.96327e+15	1991.81	1089	1085
Contig188	nad-dependent deacetylase sirtuin-5-like	670	gnl|BL_ORD_ID|9972632398|nad-dependent deacetylase sirtuin-5-like	99726	0.0	9.90741e+15	1171.9	648	642
Contig189	adp-ribosylation factor-like protein 1-like isoform 2	1173	gnl|BL_ORD_ID|9459984001|adp-ribosylation factor-like protein 1-like isoform 2	94599	0.0	100.0	1652/3	894	894
Contig191	tribbles homolog 2	964	gnl|BL_ORD_ID|10526746777|tribbles homolog 2	105267	0.0	9.97925e+15	1768.36	964	962
Contig193	26s proteasome non-atpase regulatory subunit 8	647	gnl|BL_ORD_ID|9124229479|26s proteasome non-atpase regulatory subunit 8	91242	0.0	9.92212e+15	1166.36	642	637
Contig195	PREDICTED: hypothetical protein LOC100572069	929	gnl|BL_ORD_ID|9053263058|PREDICTED: hypothetical protein LOC100572069	90532	0.0	9.54279e+15	1343.63	853	814
Contig198	elongation factor 1-alpha isoform 1	1560	gnl|BL_ORD_ID|9463793544|elongation factor 1-alpha isoform 1	94637	2.81518e-17	100.0	108226	58	58
Contig199	AGAP001968-PA	775	gnl|BL_ORD_ID|10363887425|AGAP001968-PA	103638	0.0	9.96835e+15	1157.12	632	630
Contig202	hypothetical protein TcasGA2_TC008962	787	gnl|BL_ORD_ID|10808116839|hypothetical protein TcasGA2_TC008962	108081	0.0	9.91049e+15	1406.42	782	775
Contig204	69081Sg_CNS_NA4Plus17609	1476	gnl|BL_ORD_ID|69081Sg_CNS_NA4Plus17609	69081	1.68744e-158	9.90683e+15	577275	322	319
Contig205	PREDICTED: similar to EN10	601	gnl|BL_ORD_ID|9069480648|PREDICTED: similar to EN10	90694	2.36402e-173	100.0	625288	338	338
Contig212	PREDICTED: similar to AGAP001300-PA	766	gnl|BL_ORD_ID|8150680012|PREDICTED: similar to AGAP001300-PA	81506	0.0	9.93243e+15	809953	444	441
Contig213	conserved hypothetical protein	864	gnl|BL_ORD_ID|9497289692|conserved hypothetical protein	94972	0.0	995850622406639	1319.63	723	720
Contig217	conserved hypothetical protein	744	gnl|BL_ORD_ID|9609389647|conserved hypothetical protein	96093	0.0	9.98333e+15	1101.72	600	599
Contig219	hypothetical protein TcasGA2_TC014241	804	gnl|BL_ORD_ID|10900824370|hypothetical protein TcasGA2_TC014241	109008	0.0	99.75	1467.36	800	798
Contig220	conserved hypothetical protein	1026	gnl|BL_ORD_ID|10887489494|conserved hypothetical protein	108874	0.0	9.89279e+15	1855.16	1026	1015
Contig222	84834Sg_CNS_NA4Plus26108	1174	gnl|BL_ORD_ID|84834Sg_CNS_NA4Plus26108	84834	3.84828e-134	9.72603e+15	496022	292	284
Contig223	vacuolar protein-sorting-associated protein 36	1748	gnl|BL_ORD_ID|10258849265|vacuolar protein-sorting-associated protein 36	102588	0.0	100.0	1576.31	853	853
Contig224	domain-containing protein	616	gnl|BL_ORD_ID|8932392780|domain-containing protein	89323	0.0	9.95008e+15	1094.34	601	598
Contig225	translocon-associated protein subunit delta-like	804	gnl|BL_ORD_ID|8364146060|translocon-associated protein subunit delta-like	83641	0.0	9.91608e+15	1293.78	715	709
Contig226	schistocerca gregaria gregaria complete genome	778	gnl|BL_ORD_ID|104593Sg_CNS_NA4Plus35961|schistocerca gregaria gregaria complete genome	104593	0.0	998220640569395	1033.4	562	561
Contig227	thrombospondin type-1 domain-containing protein 7a	966	gnl|BL_ORD_ID|10450045173|thrombospondin type-1 domain-containing protein 7a	104500	0.0	9.94797e+15	1753.59	961	956
Contig228	76964Sg_CNS_NA4Plus21780	737	gnl|BL_ORD_ID|76964Sg_CNS_NA4Plus21780	76964	1.91453e-110	9.95614e+15	416616	228	227
Contig230	atrial natriuretic peptide receptor 2-like	549	gnl|BL_ORD_ID|10675686230|atrial natriuretic peptide receptor 2-like	106756	0.0	9.97543e+15	745.32	407	406
Contig231	phosphate carrier	1526	gnl|BL_ORD_ID|2933634067|phosphate carrier	29336	7.28398e-53	99.2	226412	125	124
Contig235	AGAP007242-PB	943	gnl|BL_ORD_ID|9855636282|AGAP007242-PB	98556	0.0	9.98934e+15	1727.74	938	937
Contig237	5593329387	745	gnl|BL_ORD_ID|5593329387	55933	4.46631e-62	100.0	255958	138	138
Contig238	PREDICTED: hypothetical protein LOC410865	737	gnl|BL_ORD_ID|10266978772|PREDICTED: hypothetical protein LOC410865	102669	4.05721e-122	992063492063492	455396	252	250
Contig241	86726Sg_CNS_NA4Plus27181	849	gnl|BL_ORD_ID|86726Sg_CNS_NA4Plus27181	86726	5.43223e-17	100.0	106379	57	57
Contig245	proton-coupled amino acid transporter 4-like	785	gnl|BL_ORD_ID|10575137810|proton-coupled amino acid transporter 4-like	105751	0.0	9.92357e+15	1417.5	785	779
Contig253	dehydrogenase reductase sdr family member 4	993	gnl|BL_ORD_ID|6852092163|dehydrogenase reductase sdr family member 4	68520	2.50586e-135	100.0	499716	270	270
Contig254	serine protease homolog 21 precursor	877	gnl|BL_ORD_ID|9572342369|serine protease homolog 21 precursor	95723	0.0	9.95546e+15	819186	449	447
Contig257	PREDICTED: hypothetical protein LOC100678817	714	gnl|BL_ORD_ID|10706077579|PREDICTED: hypothetical protein LOC100678817	107060	0.0	9.87324e+15	1262.38	710	701
Contig260	PREDICTED: hypothetical protein LOC100572069	780	gnl|BL_ORD_ID|10594362498|PREDICTED: hypothetical protein LOC100572069	105943	3.13368e-163	958448753462604	592048	361	346
Contig262	zinc finger matrin-type protein 2-like	995	gnl|BL_ORD_ID|1199350578|zinc finger matrin-type protein 2-like	11993	2.18923e-51	9.38356e+15	220872	146	137
Contig263	charged multivesicular body protein 2a-like	885	gnl|BL_ORD_ID|9609588070|charged multivesicular body protein 2a-like	96095	0.0	100.0	1633.56	884	884
Contig270	an1-type zinc finger	1267	gnl|BL_ORD_ID|6789785226|an1-type zinc finger	67897	0.0	9.92754e+15	750.86	414	411
Contig271	zinc finger protein 271-like	542	gnl|BL_ORD_ID|10313950908|zinc finger protein 271-like	103139	4.62566e-165	100.0	597588	323	323
Contig274	PREDICTED: similar to adam	873	gnl|BL_ORD_ID|9992080952|PREDICTED: similar to adam	99920	0.0	994131455399061	1552.31	852	847
Contig276	haloacid dehalogenase-like hydrolase domain-containing protein 2	890	gnl|BL_ORD_ID|101366103950|haloacid dehalogenase-like hydrolase domain-containing protein 2	101366	0.0	9.90878e+15	1574.47	877	869
Contig279	cg18065 cg18065-pa	865	gnl|BL_ORD_ID|9722187493|cg18065 cg18065-pa	97221	0.0	9.92284e+15	1179.28	648	643
Contig281	60s ribosomal protein	734	gnl|BL_ORD_ID|5052253173|60s ribosomal protein	50522	6.71288e-125	9.88462e+15	464629	260	257
Contig282	1-associated eps domain-containing	927	gnl|BL_ORD_ID|10941653695|1-associated eps domain-containing	109416	0.0	9.87755e+15	1308.55	735	726
Contig283	PREDICTED: similar to prefoldin, subunit, putative	822	gnl|BL_ORD_ID|8611981595|PREDICTED: similar to prefoldin, subunit, putative	86119	0.0	9.95349e+15	1177.44	645	642
Contig284	mgc85327 protein	652	gnl|BL_ORD_ID|8252131219|mgc85327 protein	82521	0.0	9.81424e+15	1122.04	646	634
Contig286	proton-coupled amino acid transporter 1-like	728	gnl|BL_ORD_ID|11069137799|proton-coupled amino acid transporter 1-like	110691	0.0	9.97253e+15	1334.4	728	726
Contig289	LD36273p	921	gnl|BL_ORD_ID|10486153728|LD36273p	104861	0.0	9.93296e+15	1620.63	895	889
Contig291	hypothetical protein TcasGA2_TC008722	1089	gnl|BL_ORD_ID|8967316788|hypothetical protein TcasGA2_TC008722	89673	1.71756e-107	85.5	407383	400	342
Contig293	protein anon-	983	gnl|BL_ORD_ID|9498136941|protein anon-	94981	0.0	9.97028e+15	1230.99	673	671
Contig294	schistocerca gregaria gregaria complete genome	1112	gnl|BL_ORD_ID|84614Sg_CNS_NA4Plus25970|schistocerca gregaria gregaria complete genome	84614	2.7747e-146	9.83553e+15	532955	304	299
Contig295	protein bccip homolog	742	gnl|BL_ORD_ID|9445836973|protein bccip homolog	94458	0.0	9.94778e+15	701001	383	381
Contig296	ccr4-not transcription complex subunit 6-like	721	gnl|BL_ORD_ID|10562987199|ccr4-not transcription complex subunit 6-like	105629	0.0	9.96894e+15	1179.28	644	642
Contig298	PREDICTED: hypothetical protein LOC100578237	1099	gnl|BL_ORD_ID|11004077310|PREDICTED: hypothetical protein LOC100578237	110040	0.0	9.9636e+15	2008.43	1099	1095
Contig302	endoplasmic reticulum lectin 1-like	1088	gnl|BL_ORD_ID|103559101173|endoplasmic reticulum lectin 1-like	103559	0.0	100.0	1766.52	956	956
Contig305	hypothetical protein TcasGA2_TC005286	774	gnl|BL_ORD_ID|5817113345|hypothetical protein TcasGA2_TC005286	58171	3.78978e-23	9.85915e+15	126692	71	70
Contig306	103020Sg_CNS_NA4Plus35360	1137	gnl|BL_ORD_ID|103020Sg_CNS_NA4Plus35360	103020	1.29293e-158	100.0	577275	312	312
Contig308	low quality protein: probable s-acyltransferase at2g14255-like	1802	gnl|BL_ORD_ID|9910030105|low quality protein: probable s-acyltransferase at2g14255-like	99100	0.0	100.0	2318.67	1255	1255
Contig310	15 kda selenoprotein	913	gnl|BL_ORD_ID|8910683019|15 kda selenoprotein	89106	0.0	100.0	1583/7	857	857
Contig311	36412Sg_CNS_NA4Plus899	910	gnl|BL_ORD_ID|36412Sg_CNS_NA4Plus899	36412	1.45897e-92	9.8995e+15	357524	199	197
Contig313	surp and g-patch domain-containing protein 1-like	793	gnl|BL_ORD_ID|10785743939|surp and g-patch domain-containing protein 1-like	107857	0.0	9.98739e+15	1459.97	793	792
Contig322	15249Sg_CNS_NA4Plus4738	1078	gnl|BL_ORD_ID|15249Sg_CNS_NA4Plus4738	15249	1.098e-56	9.58904e+15	231952	146	140
Contig323	splicing factor u2af 50 kda	1240	gnl|BL_ORD_ID|10597643664|splicing factor u2af 50 kda	105976	0.0	100.0	1580.01	855	855
Contig324	loss of heterozygosity 12 chromosomal region 1 protein homolog	809	gnl|BL_ORD_ID|9424329751|loss of heterozygosity 12 chromosomal region 1 protein homolog	94243	0.0	9.96264e+15	1472.9	803	800
Contig326	nicotinamide mononucleotide	1071	gnl|BL_ORD_ID|9987132774|nicotinamide mononucleotide	99871	0.0	9.98814e+15	1552.31	843	842
Contig327	threonyl-trna cytoplasmic-like	1241	gnl|BL_ORD_ID|10662445166|threonyl-trna cytoplasmic-like	106624	0.0	9.99191e+15	2278/4	1236	1235
Contig328	probable histone acetyltransferase myst1	1097	gnl|BL_ORD_ID|10239336388|probable histone acetyltransferase myst1	102393	0.0	100.0	1818.22	984	984
Contig329	fk506-binding protein	931	gnl|BL_ORD_ID|93966102030|fk506-binding protein	93966	0.0	9.98922e+15	1707.42	928	927
Contig331	21669Sg_CNS_NA4Plus6006	973	gnl|BL_ORD_ID|21669Sg_CNS_NA4Plus6006	21669	1.26062e-63	9.73856e+15	261498	153	149
Contig332	hypothetical protein TcasGA2_TC014519	867	gnl|BL_ORD_ID|9780124413|hypothetical protein TcasGA2_TC014519	97801	0.0	9.94226e+15	1576.31	866	861
Contig333	44803Sg_CNS_NA4Plus119	790	gnl|BL_ORD_ID|44803Sg_CNS_NA4Plus119	44803	4.83322e-47	100.0	206098	111	111
Contig335	lmivitaalocusta migratoria vitellogenin a 5 end	647	gnl|BL_ORD_ID|64331Sg_CNS_NA4Plus15451|lmivitaalocusta migratoria vitellogenin a 5 end	64331	1.1596e-08	9.56522e+15	749863	46	44
Contig336	autophagy protein, putative	248	gnl|BL_ORD_ID|10526486243|autophagy protein, putative	105264	2.76736e-119	9.87952e+15	444316	249	246
Contig339	mitochondrial carrier homolog 2	894	gnl|BL_ORD_ID|9974731516|mitochondrial carrier homolog 2	99747	0.0	9.98403e+15	1151.58	626	625
Contig341	btb poz domain-containing protein kctd3-like	760	gnl|BL_ORD_ID|7980386645|btb poz domain-containing protein kctd3-like	79803	0.0	9.4152e+15	760093	513	483
Contig343	protein tipin homolog	1221	gnl|BL_ORD_ID|9855437617|protein tipin homolog	98554	0.0	996669442131557	2194.94	1201	1197
Contig345	conserved hypothetical protein	1247	gnl|BL_ORD_ID|11032090242|conserved hypothetical protein	110320	0.0	9.99198e+15	2298.35	1247	1246
Contig347	teleopsis quinqueguttata transposon mariner element transposase partial sequence	1319	gnl|BL_ORD_ID|37472Sg_CNS_NA4Plus9093|teleopsis quinqueguttata transposon mariner element transposase partial sequence	37472	4.02729e-05	100.0	675997	36	36
Contig351	hypothetical protein TcasGA2_TC012513	1744	gnl|BL_ORD_ID|10461022149|hypothetical protein TcasGA2_TC012513	104610	0.0	960919540229885	710234	435	418
Contig352	excitatory amino acid transporter-like	2049	gnl|BL_ORD_ID|99850101573|excitatory amino acid transporter-like	99850	0.0	99.6	1373.18	750	747
Contig353	nuclear distribution protein nude-like 1-a-like isoform 2	888	gnl|BL_ORD_ID|10001133034|nuclear distribution protein nude-like 1-a-like isoform 2	100011	0.0	100.0	1629.87	882	882
Contig354	endonuclease-reverse transcriptase	1110	gnl|BL_ORD_ID|9959594457|endonuclease-reverse transcriptase	99595	0.0	9.4385e+15	1703.73	1122	1059
Contig360	histone-lysine n-methyltransferase setmar-like	1893	gnl|BL_ORD_ID|100131105226|histone-lysine n-methyltransferase setmar-like	100131	0.0	9.85519e+15	2202.33	1243	1225
Contig361	gamma-glutamyl cyclotransferase-like venom protein isoform 1 precursor	734	gnl|BL_ORD_ID|82562102895|gamma-glutamyl cyclotransferase-like venom protein isoform 1 precursor	82562	4.97371e-156	9.9361e+15	568042	313	311
Contig363	PREDICTED: hypothetical protein LOC100570299	775	gnl|BL_ORD_ID|10680659914|PREDICTED: hypothetical protein LOC100570299	106806	0.0	8.92142e+15	808106	649	579
Contig364	glia maturation factor	837	gnl|BL_ORD_ID|69258103230|glia maturation factor	69258	1.61319e-141	100.0	520029	281	281
Contig372	conserved hypothetical protein	856	gnl|BL_ORD_ID|10956189547|conserved hypothetical protein	109561	0.0	9.95333e+15	1563.39	857	853
Contig373	upf0547 protein c16orf87 homolog	862	gnl|BL_ORD_ID|9695948412|upf0547 protein c16orf87 homolog	96959	0.0	100.0	1328.86	719	719
Contig376	ubiquinol-cytochrome c rieske iron-sulfur polypeptide 1	968	gnl|BL_ORD_ID|2340447335|ubiquinol-cytochrome c rieske iron-sulfur polypeptide 1	23404	9.9017e-51	97.6	215332	125	122
Contig377	74856Sg_CNS_NA4Plus20577	1250	gnl|BL_ORD_ID|74856Sg_CNS_NA4Plus20577	74856	0.0	100.0	691767	374	374
Contig379	M-phase phosphoprotein, putative	870	gnl|BL_ORD_ID|9089253961|M-phase phosphoprotein, putative	90892	0.0	100.0	1083.26	586	586
Contig382	mitochondrial import inner membrane translocase subunit tim23-like	772	gnl|BL_ORD_ID|7731231548|mitochondrial import inner membrane translocase subunit tim23-like	77312	0.0	100.0	763787	413	413
Contig383	signal peptidase complex subunit 1-like	1497	gnl|BL_ORD_ID|10049742833|signal peptidase complex subunit 1-like	100497	0.0	9.92237e+15	2562.42	1417	1406
Contig384	rs8_apime ame: full=40s ribosomal protein s8	711	gnl|BL_ORD_ID|8053541699|rs8_apime ame: full=40s ribosomal protein s8	80535	6.68154e-105	9.86667e+15	398.15	225	222
Contig385	PREDICTED: similar to AGAP007913-PA	768	gnl|BL_ORD_ID|5534180359|PREDICTED: similar to AGAP007913-PA	55341	8.10401e-25	9.86486e+15	132232	74	73
Contig389	5383396092	770	gnl|BL_ORD_ID|5383396092	53833	2.91401e-24	9.73684e+15	130386	76	74
Contig392	PREDICTED: maspardin-like	1151	gnl|BL_ORD_ID|2478879602|PREDICTED: maspardin-like	24788	3.33472e-40	980952380952381	183939	105	103
Contig394	protein yipf6-like	781	gnl|BL_ORD_ID|10739137738|protein yipf6-like	107391	0.0	992258064516129	1395.34	775	769
Contig400	PREDICTED: hypothetical protein LOC100575801	1298	gnl|BL_ORD_ID|11025276982|PREDICTED: hypothetical protein LOC100575801	110252	5.71436e-108	9.95556e+15	409.23	225	224
Contig401	RNA-binding protein, putative	676	gnl|BL_ORD_ID|9547082702|RNA-binding protein, putative	95470	0.0	9.74318e+15	1086.95	623	607
Contig402	hypothetical protein Phum_PHUM604570	833	gnl|BL_ORD_ID|10285162|hypothetical protein Phum_PHUM604570	102851	0.0	9.95198e+15	1519.07	833	829
Contig403	PREDICTED: hypothetical protein LOC100120957 isoform 2	1503	gnl|BL_ORD_ID|11046856133|PREDICTED: hypothetical protein LOC100120957 isoform 2	110468	0.0	100.0	2776.63	1503	1503
Contig404	mgat2 cg7921-pb	1079	gnl|BL_ORD_ID|10734731207|mgat2 cg7921-pb	107347	0.0	9.95366e+15	1971/5	1079	1074
Contig405	oligosaccharyltransferase complex subunit ostc-b-like	684	gnl|BL_ORD_ID|9436633451|oligosaccharyltransferase complex subunit ostc-b-like	94366	0.0	9.91228e+15	1230.99	684	678
Contig407	endonuclease-reverse transcriptase	800	gnl|BL_ORD_ID|9959594457|endonuclease-reverse transcriptase	99595	0.0	9.91176e+15	1223.6	680	674
Contig410	conserved hypothetical protein	1083	gnl|BL_ORD_ID|10401588893|conserved hypothetical protein	104015	0.0	9.92308e+15	1415.65	780	774
Contig412	cg14235 cg14235-pa	435	gnl|BL_ORD_ID|9461387417|cg14235 cg14235-pa	94613	1.38634e-129	9.81752e+15	479403	274	269
Contig414	papilio polytes mrna for tetraspanin complete sequence id: pp-0863	1087	gnl|BL_ORD_ID|6080844919|papilio polytes mrna for tetraspanin complete sequence id: pp-0863	60808	1.36329e-88	100.0	344597	186	186
Contig416	AGAP003177-PA	822	gnl|BL_ORD_ID|25528101801|AGAP003177-PA	25528	3.0957e-30	9.87805e+15	147006	82	81
Contig417	PREDICTED: hypothetical protein LOC724634	1228	gnl|BL_ORD_ID|11074379326|PREDICTED: hypothetical protein LOC724634	110743	0.0	100.0	1482.13	802	802
Contig420	tubulin-folding cofactor b-like	1288	gnl|BL_ORD_ID|9749747083|tubulin-folding cofactor b-like	97497	0.0	100.0	1748/5	946	946
Contig425	male sterility domain-containing	556	gnl|BL_ORD_ID|10307330515|male sterility domain-containing	103073	4.17145e-76	9.94012e+15	302124	167	166
Contig427	ribosomal protein l27ae	556	gnl|BL_ORD_ID|7055040532|ribosomal protein l27ae	70550	0.0	9.86364e+15	780406	440	434
Contig428	af244980s2schistocerca gregaria muscle fatty acid binding protein exons 2 and and complete cds	739	gnl|BL_ORD_ID|50148Sg_CNS_NA4Plus11343|af244980s2schistocerca gregaria muscle fatty acid binding protein exons 2 and and complete cds	50148	4.58856e-37	9.70588e+15	172859	102	99
Contig432	hypothetical protein TcasGA2_TC001001	969	gnl|BL_ORD_ID|1105701479|hypothetical protein TcasGA2_TC001001	110570	0.0	9.95855e+15	1759.13	965	961
Contig433	inositol-trisphosphate 3-kinase b-like	1046	gnl|BL_ORD_ID|5823527841|inositol-trisphosphate 3-kinase b-like	58235	3.91112e-39	100.0	180245	97	97
Contig434	unknown	642	gnl|BL_ORD_ID|5443639426|unknown	54436	4.39E-151	9.9322e+15	534802	295	293
Contig435	ubiquitin-protein e3	730	gnl|BL_ORD_ID|10927147644|ubiquitin-protein e3	109271	0.0	100.0	1310.39	709	709
Contig438	rna-directed dna polymerase from mobile element jockey-like	790	gnl|BL_ORD_ID|62591Sg_CNS_NA4Plus14704|rna-directed dna polymerase from mobile element jockey-like	62591	1.00985e-68	9.35829e+15	278118	187	175
Contig440	Xylosyltransferase oxt, putative	1909	gnl|BL_ORD_ID|11022083279|Xylosyltransferase oxt, putative	110220	0.0	9.99475e+15	3513.45	1905	1904
Contig441	hypothetical protein TcasGA2_TC011438	601	gnl|BL_ORD_ID|8810821307|hypothetical protein TcasGA2_TC011438	88108	5.377e-137	9.96324e+15	497869	272	271
Contig442	RE04903p	686	gnl|BL_ORD_ID|9660582305|RE04903p	96605	0.0	9.85075e+15	1195.9	670	660
Contig444	mitochondrial nadh:ubiquinone oxidoreductase esss	607	gnl|BL_ORD_ID|8018931562|mitochondrial nadh:ubiquinone oxidoreductase esss	80189	0.0	9.96705e+15	1110.96	607	605
Contig445	84903Sg_CNS_NA4Plus26133	1362	gnl|BL_ORD_ID|84903Sg_CNS_NA4Plus26133	84903	0.0	100.0	944758	511	511
Contig447	conserved hypothetical protein	850	gnl|BL_ORD_ID|10567289460|conserved hypothetical protein	105672	0.0	9.92908e+15	1533.84	846	840
Contig448	jerky protein homolog-like	474	gnl|BL_ORD_ID|4078728850|jerky protein homolog-like	40787	3.57754e-66	8.93519e+15	268884	216	193
Contig452	dynein light chain tctex-	925	gnl|BL_ORD_ID|2335893100|dynein light chain tctex-	23358	4.42774e-43	9.73451e+15	193172	113	110
Contig455	schistocerca gregaria glutathione s-transferase complete cds	1197	gnl|BL_ORD_ID|12493Sg_CNS_NA4Plus3904|schistocerca gregaria glutathione s-transferase complete cds	12493	1.24842e-39	9.90099e+15	182092	101	100
Contig458	107548Sg_CNS_NA4Plus672	1919	gnl|BL_ORD_ID|107548Sg_CNS_NA4Plus672	107548	8.19122e-133	100.0	492329	266	266
Contig459	hypothetical protein TcasGA2_TC008503	795	gnl|BL_ORD_ID|10701516305|hypothetical protein TcasGA2_TC008503	107015	3.89617e-23	8.67257e+15	126692	113	98
Contig460	conserved hypothetical protein	758	gnl|BL_ORD_ID|8014590372|conserved hypothetical protein	80145	0.0	9.95349e+15	1175.59	645	642
Contig462	ufm1-specific protease 1-like	927	gnl|BL_ORD_ID|9378547820|ufm1-specific protease 1-like	93785	0.0	9.92441e+15	1685.26	926	919
Contig464	AT13736p	506	gnl|BL_ORD_ID|7735152136|AT13736p	77351	0.0	9.92736e+15	747167	413	410
Contig467	25033Sg_CNS_NA4Plus6608	625	gnl|BL_ORD_ID|25033Sg_CNS_NA4Plus6608	25033	3.80176e-47	97.5	206098	120	117
Contig469	prohibitin protein wph	886	gnl|BL_ORD_ID|9796336690|prohibitin protein wph	97963	0.0	9.9322e+15	1609.55	885	879
Contig477	ring finger protein 11 (sid 1669)	1275	gnl|BL_ORD_ID|9243941230|ring finger protein 11 (sid 1669)	92439	0.0	9.96812e+15	1722/2	941	938
Contig478	AGAP009772-PA	1280	gnl|BL_ORD_ID|9639547994|AGAP009772-PA	96395	0.0	9.95429e+15	1600.32	875	871
Contig485	leprecan 1	768	gnl|BL_ORD_ID|10507129337|leprecan 1	105071	0.0	9.97375e+15	1397.19	762	760
Contig489	56260Sg_CNS_NA4Plus12753	862	gnl|BL_ORD_ID|56260Sg_CNS_NA4Plus12753	56260	4.29599e-13	9.81132e+15	934528	53	52
Contig491	alpha-tubulin n-acetyltransferase-like	858	gnl|BL_ORD_ID|9893784655|alpha-tubulin n-acetyltransferase-like	98937	0.0	100.0	1576.31	853	853
Contig496	gene for insulin related promoter region	617	gnl|BL_ORD_ID|97254Sg_CNS_NA4Plus32940|gene for insulin related promoter region	97254	0.0	9.98305e+15	1085.1	590	589
Contig500	mitogen-activated protein-binding protein-interacting protein	770	gnl|BL_ORD_ID|6440131687|mitogen-activated protein-binding protein-interacting protein	64401	0.0	100.0	647448	350	350
Contig503	d-tyrosyl-trna deacylase 1-like isoform 1	612	gnl|BL_ORD_ID|9491992010|d-tyrosyl-trna deacylase 1-like isoform 1	94919	0.0	9.98366e+15	1125.73	612	611
Contig504	57585Sg_CNS_NA4Plus13123	994	gnl|BL_ORD_ID|57585Sg_CNS_NA4Plus13123	57585	1.70264e-47	9.7541e+15	207945	122	119
Contig505	AGAP003729-PA	787	gnl|BL_ORD_ID|76162108442|AGAP003729-PA	76162	0.0	996116504854369	941065	515	513
Contig506	peroxisomal membrane protein pmp22	573	gnl|BL_ORD_ID|9071633979|peroxisomal membrane protein pmp22	90716	1.43243e-130	100.0	483096	261	261
Contig508	NADPH:adrenodoxin oxidoreductase, putative	905	gnl|BL_ORD_ID|9324354163|NADPH:adrenodoxin oxidoreductase, putative	93243	0.0	9.91525e+15	850579	472	468
Contig511	anoctamin-8-like isoform 1	813	gnl|BL_ORD_ID|10395985397|anoctamin-8-like isoform 1	103959	0.0	986469864698647	1441.51	813	802
Contig512	phosphatidylinositol-glycan biosynthesis class f	832	gnl|BL_ORD_ID|9578034164|phosphatidylinositol-glycan biosynthesis class f	95780	0.0	9.95187e+15	1519.07	831	827
Contig513	dual 3 -cyclic-amp and -gmp	720	gnl|BL_ORD_ID|10683692932|dual 3 -cyclic-amp and -gmp	106836	0.0	100.0	1327.01	718	718
Contig514	af070965schistocerca gregaria chemosensory protein csp-sg5 (schi-13) partial cds	1377	gnl|BL_ORD_ID|2674693342|af070965schistocerca gregaria chemosensory protein csp-sg5 (schi-13) partial cds	26746	6.65392e-43	9.90654e+15	193172	107	106
Contig515	magnesium-dependent phosphatase 1-like	911	gnl|BL_ORD_ID|7836530428|magnesium-dependent phosphatase 1-like	78365	3.73054e-153	9.96721e+15	558808	305	304
Contig516	peptidyl-prolyl cis-trans isomerase fkbp8-like isoform 1	764	gnl|BL_ORD_ID|10673733899|peptidyl-prolyl cis-trans isomerase fkbp8-like isoform 1	106737	0.0	100.0	1411.96	764	764
Contig519	mitogen-activated protein kinase erk-	738	gnl|BL_ORD_ID|9883931642|mitogen-activated protein kinase erk-	98839	0.0	100.0	1363.95	738	738
Contig520	78535Sg_CNS_NA4Plus971	1213	gnl|BL_ORD_ID|78535Sg_CNS_NA4Plus971	78535	1.62546e-43	981981981981982	195019	111	109
Contig521	dead box atp-dependent rna helicase	1078	gnl|BL_ORD_ID|1175192076|dead box atp-dependent rna helicase	11751	4.03382e-39	99.0	180245	100	99
Contig523	hypothetical protein TcasGA2_TC009254	758	gnl|BL_ORD_ID|9184316884|hypothetical protein TcasGA2_TC009254	91843	1.31904e-32	100.0	158086	85	85
Contig524	PREDICTED: hypothetical protein LOC100571806	733	gnl|BL_ORD_ID|2394961600|PREDICTED: hypothetical protein LOC100571806	23949	0.00369594	9.11111e+15	602131	45	41
Contig529	stathmin	1217	gnl|BL_ORD_ID|10492743701|stathmin	104927	0.0	100.0	1236.53	669	669
Contig530	PREDICTED: hypothetical protein LOC100571806	1010	gnl|BL_ORD_ID|8199361100|PREDICTED: hypothetical protein LOC100571806	81993	2.07128e-101	8.66856e+15	387.07	353	306
Contig534	utp11-like u3 small nucleolar ribonucleo	688	gnl|BL_ORD_ID|9046048481|utp11-like u3 small nucleolar ribonucleo	90460	0.0	9.96894e+15	1177.44	644	642
Contig535	locusta migratoria elongation factor-1 alpha complete cds	827	gnl|BL_ORD_ID|860490421|locusta migratoria elongation factor-1 alpha complete cds	8604	2.45981e-15	100.0	100839	54	54
Contig536	endonuclease-reverse transcriptase	750	gnl|BL_ORD_ID|8876699739|endonuclease-reverse transcriptase	88766	1.74843e-06	8.92857e+15	71293	56	50
Contig537	atp-dependent helicase brm	1353	gnl|BL_ORD_ID|11018886056|atp-dependent helicase brm	110188	0.0	9.94083e+15	2462/7	1352	1344
Contig538	protein transport protein	882	gnl|BL_ORD_ID|10724437636|protein transport protein	107244	0.0	9.95465e+15	1613.25	882	878
Contig541	AGAP006993-PA	2249	gnl|BL_ORD_ID|10433934046|AGAP006993-PA	104339	0.0	9.95953e+15	4061/9	2224	2215
Contig546	cox7a_drome ame: full=probable cytochrome c oxidase subunit mitochondrial ame: full=cytochrome c oxidase subunit viia flags: precursor	674	gnl|BL_ORD_ID|8732190572|cox7a_drome ame: full=probable cytochrome c oxidase subunit mitochondrial ame: full=cytochrome c oxidase subunit viia flags: precursor	87321	0.0	100.0	1245.76	674	674
Contig548	AGAP004174-PA	1062	gnl|BL_ORD_ID|965716948|AGAP004174-PA	96571	0.0	100.0	1670.49	904	904
Contig549	probable nadh dehydrogenase	843	gnl|BL_ORD_ID|5946636555|probable nadh dehydrogenase	59466	2.04357e-160	9.96855e+15	582815	318	317
Contig552	transcriptional repressor protein yy1-like isoform 1	1516	gnl|BL_ORD_ID|10541145868|transcriptional repressor protein yy1-like isoform 1	105411	0.0	9.96257e+15	2447.93	1336	1331
Contig553	adipocyte plasma membrane-associated	1296	gnl|BL_ORD_ID|8425483919|adipocyte plasma membrane-associated	84254	3.33795e-125	992248062015504	466476	258	256
Contig554	PREDICTED: hypothetical protein LOC725524	801	gnl|BL_ORD_ID|10926179389|PREDICTED: hypothetical protein LOC725524	109261	0.0	9.96259e+15	1463.67	802	799
Contig555	102217Sg_CNS_NA4Plus35063	680	gnl|BL_ORD_ID|102217Sg_CNS_NA4Plus35063	102217	9.43982e-09	8.29545e+15	786796	88	73
Contig559	70186Sg_CNS_NA4Plus18193	1197	gnl|BL_ORD_ID|70186Sg_CNS_NA4Plus18193	70186	0.0	9.9784e+15	850579	463	462
Contig561	gtp-binding nuclear protein ran isoform 1	887	gnl|BL_ORD_ID|67913103825|gtp-binding nuclear protein ran isoform 1	67913	1.74938e-126	9.96109e+15	470169	257	256
Contig562	tbc1 domain family member cg11727-like	1362	gnl|BL_ORD_ID|10984844142|tbc1 domain family member cg11727-like	109848	0.0	9.97063e+15	2494/1	1362	1358
Contig563	PREDICTED: hypothetical protein LOC100569746	627	gnl|BL_ORD_ID|7645759108|PREDICTED: hypothetical protein LOC100569746	76457	3.24164e-162	9.49602e+15	588355	377	358
Contig567	protein arginine n-methyltransferase 8	1433	gnl|BL_ORD_ID|10138536954|protein arginine n-methyltransferase 8	101385	0.0	100.0	2645.52	1432	1432
Contig569	PREDICTED: uncharacterized protein C17orf59 homolog	884	gnl|BL_ORD_ID|9943881843|PREDICTED: uncharacterized protein C17orf59 homolog	99438	0.0	9.90773e+15	1570.77	867	859
Contig572	PREDICTED: similar to AGAP005615-PA	798	gnl|BL_ORD_ID|9636780243|PREDICTED: similar to AGAP005615-PA	96367	0.0	9.96188e+15	1435.97	787	784
Contig574	PREDICTED: hypothetical protein LOC100114704	836	gnl|BL_ORD_ID|8754255162|PREDICTED: hypothetical protein LOC100114704	87542	1.20225e-167	100.0	606821	328	328
Contig576	hypothetical protein TcasGA2_TC011559	508	gnl|BL_ORD_ID|10108621468|hypothetical protein TcasGA2_TC011559	101086	0.0	9.98031e+15	933678	508	507
Contig582	dna-directed rna polymerases and iii kda	482	gnl|BL_ORD_ID|7439192703|dna-directed rna polymerases and iii kda	74391	5.21493e-174	970189701897019	627135	369	358
Contig583	retinol dehydrogenase 11-like	1108	gnl|BL_ORD_ID|7721438538|retinol dehydrogenase 11-like	77214	0.0	100.0	944758	511	511
Contig585	ran-binding protein, putative	866	gnl|BL_ORD_ID|10949038250|ran-binding protein, putative	109490	0.0	100.0	987231	534	534
Contig587	78969Sg_CNS_NA4Plus22856	1009	gnl|BL_ORD_ID|78969Sg_CNS_NA4Plus22856	78969	0.0	9.95943e+15	900439	493	491
Contig588	PREDICTED: hypothetical protein LOC100116719	488	gnl|BL_ORD_ID|10283955313|PREDICTED: hypothetical protein LOC100116719	102839	0.0	100.0	902285	488	488
Contig589	glycoprotein endo-alpha- -mannosidase-like	1636	gnl|BL_ORD_ID|85513103669|glycoprotein endo-alpha- -mannosidase-like	85513	0.0	9.72286e+15	734.24	433	421
Contig592	esophageal cancer associated	1315	gnl|BL_ORD_ID|21499101403|esophageal cancer associated	21499	2.20399e-67	100.0	274424	148	148
Contig596	schistocerca gregaria heat shock protein 20 complete cds	960	gnl|BL_ORD_ID|34897Sg_CNS_NA4Plus8544|schistocerca gregaria heat shock protein 20 complete cds	34897	1.60833e-62	100.0	257805	139	139
Contig600	hypothetical protein TcasGA2_TC004528	660	gnl|BL_ORD_ID|913969792|hypothetical protein TcasGA2_TC004528	91396	0.0	9.93939e+15	1195.9	660	656
Contig601	transitional endoplasmic reticulum atpase ter94-like	1314	gnl|BL_ORD_ID|4554645922|transitional endoplasmic reticulum atpase ter94-like	45546	5.04468e-24	100.0	130386	70	70
Contig603	lambda-crystallin homolog	565	gnl|BL_ORD_ID|7426929274|lambda-crystallin homolog	74269	0.0	9.95294e+15	774866	425	423
Contig604	nuclear receptor-binding protein homolog isoform 2	1305	gnl|BL_ORD_ID|10939933089|nuclear receptor-binding protein homolog isoform 2	109399	0.0	996911196911197	2374/7	1295	1291
Contig609	hypothetical protein TcasGA2_TC002228	701	gnl|BL_ORD_ID|780155661|hypothetical protein TcasGA2_TC002228	78015	0.0	9.22456e+15	867199	619	571
Contig612	caseinolytic peptidase b protein homolog (suppressor of potassium transport defect 3)	325	gnl|BL_ORD_ID|10459287127|caseinolytic peptidase b protein homolog (suppressor of potassium transport defect 3)	104592	1.00507e-139	100.0	512642	277	277
Contig614	podisma kanoi microsatellite locus pk-04	773	gnl|BL_ORD_ID|95784Sg_CNS_NA4Plus32189|podisma kanoi microsatellite locus pk-04	95784	0.0	99025069637883	1293.78	718	711
Contig615	ribonuclease kappa-like	608	gnl|BL_ORD_ID|9009740200|ribonuclease kappa-like	90097	0.0	9.98355e+15	1118.34	608	607
Contig616	63886Sg_CNS_NA4Plus15251	811	gnl|BL_ORD_ID|63886Sg_CNS_NA4Plus15251	63886	2.01989e-140	100.0	516336	279	279
Contig617	atpase 6	641	gnl|BL_ORD_ID|8454186193|atpase 6	84541	0.0	9.85714e+15	989078	560	552
Contig619	cg4692 cg4692-pb	626	gnl|BL_ORD_ID|7338187844|cg4692 cg4692-pb	73381	0.0	995475113122172	806.26	442	440
Contig621	schistocerca gregaria clone dl18 microsatellite sequence	832	gnl|BL_ORD_ID|64778Sg_CNS_NA4Plus15640|schistocerca gregaria clone dl18 microsatellite sequence	64778	6.97994e-06	100.0	694463	37	37
Contig622	hypothetical protein TcasGA2_TC006137	1002	gnl|BL_ORD_ID|8967613643|hypothetical protein TcasGA2_TC006137	89676	0.0	901219512195122	1055.56	820	739
Contig624	CG1633	849	gnl|BL_ORD_ID|2210552410|CG1633	22105	8.35019e-75	9.88024e+15	298431	167	165
Contig625	AGAP002412-PA	830	gnl|BL_ORD_ID|9946991091|AGAP002412-PA	99469	0.0	9.96021e+15	1382.41	754	751
Contig627	cathepsin b mrna 3-untranslated-region-binding protein cbbp	1085	gnl|BL_ORD_ID|9777587141|cathepsin b mrna 3-untranslated-region-binding protein cbbp	97775	0.0	100.0	1724/4	933	933
Contig629	cg40228 cg40228-pc	889	gnl|BL_ORD_ID|9621187673|cg40228 cg40228-pc	96211	0.0	9.81921e+15	1535.69	885	869
Contig630	52545Sg_CNS_NA4Plus11871	895	gnl|BL_ORD_ID|52545Sg_CNS_NA4Plus11871	52545	7.52552e-06	97.5	694463	40	39
Contig635	70271Sg_CNS_NA4Plus18211	1156	gnl|BL_ORD_ID|70271Sg_CNS_NA4Plus18211	70271	2.32865e-116	100.0	436.93	236	236
Contig636	f-box wd repeat-containing protein 4-like	830	gnl|BL_ORD_ID|101506101726|f-box wd repeat-containing protein 4-like	101506	0.0	9.89144e+15	1485.83	829	820
Contig638	cyclin-dependent kinase 10	688	gnl|BL_ORD_ID|9925291056|cyclin-dependent kinase 10	99252	0.0	998546511627907	1266.08	688	687
Contig639	ring finger protein 37-like	780	gnl|BL_ORD_ID|7961141242|ring finger protein 37-like	79611	7.22917e-115	9.95763e+15	431.39	236	235
Contig640	wd repeat-containing protein 24-like	668	gnl|BL_ORD_ID|10720949581|wd repeat-containing protein 24-like	107209	0.0	9.91018e+15	1210.68	668	662
Contig642	nu3m_anoga ame: full=nadh-ubiquinone oxidoreductase chain 3 ame: full=nadh dehydrogenase subunit 3	423	gnl|BL_ORD_ID|7984532975|nu3m_anoga ame: full=nadh-ubiquinone oxidoreductase chain 3 ame: full=nadh dehydrogenase subunit 3	79845	7.76283e-157	9.84568e+15	569888	324	319
Contig644	16970Sg_CNS_NA4Plus5007	1072	gnl|BL_ORD_ID|16970Sg_CNS_NA4Plus5007	16970	1.44254e-38	9.89899e+15	178399	99	98
Contig645	copper chaperone for superoxide dismutase	978	gnl|BL_ORD_ID|9092090494|copper chaperone for superoxide dismutase	90920	0.0	9.89659e+15	1748/5	967	957
Contig648	nasonia vitripennis 40s ribosomal protein s6-like mrna	897	gnl|BL_ORD_ID|2423141119|nasonia vitripennis 40s ribosomal protein s6-like mrna	24231	2.56361e-45	9.91071e+15	200558	112	111
Contig653	60s ribosomal protein l24-like	609	gnl|BL_ORD_ID|6192653996|60s ribosomal protein l24-like	61926	8.68183e-168	9.77337e+15	606821	353	345
Contig655	predicted protein	755	gnl|BL_ORD_ID|11027835847|predicted protein	110278	0.0	9.97351e+15	1384.26	755	753
Contig657	PREDICTED: glutaredoxin-3-like	873	gnl|BL_ORD_ID|9841454914|PREDICTED: glutaredoxin-3-like	98414	0.0	9.94836e+15	1062.94	581	578
Contig658	PREDICTED: similar to GA20113-PA	981	gnl|BL_ORD_ID|9800580778|PREDICTED: similar to GA20113-PA	98005	0.0	8.79739e+15	904132	765	673
Contig661	4304986244	840	gnl|BL_ORD_ID|4304986244	43049	3.1657e-30	9.87805e+15	147006	82	81
Contig663	glutamate receptor gr1	2575	gnl|BL_ORD_ID|105538103428|glutamate receptor gr1	105538	0.0	9.99151e+15	4338/9	2355	2353
Contig664	af289191carcinus maenas hyperglycemic hormone 1 partial alternatively spliced	821	gnl|BL_ORD_ID|107387Sg_CNS_NA4Plus675|af289191carcinus maenas hyperglycemic hormone 1 partial alternatively spliced	107387	0.0	9.97549e+15	1500.6	816	814
Contig666	cox2_anoga ame: full=cytochrome c oxidase subunit 2 ame: full=cytochrome c oxidase polypeptide ii	749	gnl|BL_ORD_ID|7352690519|cox2_anoga ame: full=cytochrome c oxidase subunit 2 ame: full=cytochrome c oxidase polypeptide ii	73526	0.0	9.87288e+15	839499	472	466
Contig668	adam 9	894	gnl|BL_ORD_ID|10394183790|adam 9	103941	0.0	9.95588e+15	1240.22	680	677
Contig670	PREDICTED: hypothetical protein LOC100577237	762	gnl|BL_ORD_ID|9643177212|PREDICTED: hypothetical protein LOC100577237	96431	0.0	993920972644377	1192.21	658	654
Contig672	PREDICTED: golgin-45-like	783	gnl|BL_ORD_ID|10245254920|PREDICTED: golgin-45-like	102452	0.0	992526158445441	1208.83	669	664
Contig674	histone-lysine n-methyltransferase setmar-like	919	gnl|BL_ORD_ID|66070105204|histone-lysine n-methyltransferase setmar-like	66070	2.15016e-06	100.0	71293	38	38
Contig675	64043Sg_CNS_NA4Plus15346	1058	gnl|BL_ORD_ID|64043Sg_CNS_NA4Plus15346	64043	0.000415803	100.0	639064	34	34
Contig678	metallophosphoesterase domain-containing protein 1-like isoform 1	1604	gnl|BL_ORD_ID|10051031124|metallophosphoesterase domain-containing protein 1-like isoform 1	100510	0.0	100.0	933678	505	505
Contig681	PREDICTED: similar to AGAP012804-PA	844	gnl|BL_ORD_ID|8984980579|PREDICTED: similar to AGAP012804-PA	89849	0.0	996969696969697	1208.83	660	658
Contig682	wd-repeat protein	545	gnl|BL_ORD_ID|9880149639|wd-repeat protein	98801	0.0	9.98165e+15	1002.0	545	544
Contig684	26277Sg_CNS_NA4Plus6772	958	gnl|BL_ORD_ID|26277Sg_CNS_NA4Plus6772	26277	5.85446e-52	9.68992e+15	222718	129	125
Contig685	comm domain-containing protein 7-like	590	gnl|BL_ORD_ID|8488588605|comm domain-containing protein 7-like	84885	0.0	100.0	678841	367	367
Contig688	AGAP010039-PA	1008	gnl|BL_ORD_ID|826350943|AGAP010039-PA	8263	2.95232e-30	9.88095e+15	150699	84	83
Contig689	97285Sg_CNS_NA4Plus432	1009	gnl|BL_ORD_ID|97285Sg_CNS_NA4Plus432	97285	0.0	9.7989e+15	944758	547	536
Contig692	protein lethal, putative	672	gnl|BL_ORD_ID|8801637246|protein lethal, putative	88016	5.82988e-160	8.47973e+15	580968	592	502
Contig695	serine protease h99	1643	gnl|BL_ORD_ID|9191742364|serine protease h99	91917	2.00549e-113	100.0	427696	231	231
Contig698	dolichyl-diphosphooligosaccharide--protein glycosyltransferase subunit 2-like	1912	gnl|BL_ORD_ID|6334192766|dolichyl-diphosphooligosaccharide--protein glycosyltransferase subunit 2-like	63341	3.12815e-87	100.0	340904	184	184
Contig701	gene for insulin related promoter region	1894	gnl|BL_ORD_ID|90215Sg_CNS_NA4Plus29158|gene for insulin related promoter region	90215	6.24853e-134	8.61284e+15	496022	483	416
Contig702	af227122euchorthippus declivus vitellin b partial sequence	902	gnl|BL_ORD_ID|64783Sg_CNS_NA4Plus15642|af227122euchorthippus declivus vitellin b partial sequence	64783	5.78206e-17	953125	106379	64	61
Contig703	ubiquitin-60s ribosomal protein l40-like isoform 2	606	gnl|BL_ORD_ID|2660047544|ubiquitin-60s ribosomal protein l40-like isoform 2	26600	1.01634e-52	9.91935e+15	224565	124	123
Contig704	coatomer subunit delta-like	802	gnl|BL_ORD_ID|1270488532|coatomer subunit delta-like	12704	5.15837e-12	100.0	897595	48	48
Contig706	hypothetical protein TcasGA2_TC008568	679	gnl|BL_ORD_ID|5710316720|hypothetical protein TcasGA2_TC008568	57103	3.11407e-68	100.0	276271	149	149
Contig707	AGAP003536-PA	1119	gnl|BL_ORD_ID|108029103730|AGAP003536-PA	108029	0.0	9.88382e+15	2002.89	1119	1106
Contig708	PREDICTED: similar to beta-sarcoglycan	712	gnl|BL_ORD_ID|10451380982|PREDICTED: similar to beta-sarcoglycan	104513	0.0	9.81402e+15	1236.53	699	686
Contig709	vacuolar protein sorting-associated protein 8 homolog	1107	gnl|BL_ORD_ID|7694148806|vacuolar protein sorting-associated protein 8 homolog	76941	2.34077e-81	7.84861e+15	320591	502	394
Contig710	hypothetical protein TcasGA2_TC005178	694	gnl|BL_ORD_ID|10912312088|hypothetical protein TcasGA2_TC005178	109123	0.0	991304347826087	1242.07	690	684
Contig714	PREDICTED: hypothetical protein LOC412552	817	gnl|BL_ORD_ID|8664878946|PREDICTED: hypothetical protein LOC412552	86648	0.0	9.97326e+15	1369.49	748	746
Contig715	hypothetical protein TcasGA2_TC002110	1075	gnl|BL_ORD_ID|951184128|hypothetical protein TcasGA2_TC002110	95118	0.0	88.16	749013	625	551
Contig717	conserved hypothetical protein	704	gnl|BL_ORD_ID|6078188978|conserved hypothetical protein	60781	1.12242e-92	9.94898e+15	357524	196	195
Contig718	82092Sg_CNS_NA4Plus24577	965	gnl|BL_ORD_ID|82092Sg_CNS_NA4Plus24577	82092	0.0	9.96769e+15	1131.27	619	617
Contig720	hypothetical protein TcasGA2_TC003868	766	gnl|BL_ORD_ID|1106157732|hypothetical protein TcasGA2_TC003868	110615	1.00205e-53	8.24818e+15	228258	274	226
Contig722	ferritin heavy polypeptide-like 17-like isoform 1	975	gnl|BL_ORD_ID|83723101970|ferritin heavy polypeptide-like 17-like isoform 1	83723	0.0	9.91416e+15	1258.69	699	693
Contig725	scaahii03schistocerca nitens adipokinetic hormone ii exon 3 and complete cds	785	gnl|BL_ORD_ID|91510Sg_CNS_NA4Plus29897|scaahii03schistocerca nitens adipokinetic hormone ii exon 3 and complete cds	91510	2.91033e-39	900709219858156	180245	141	127
Contig726	74412Sg_CNS_NA4Plus196	1150	gnl|BL_ORD_ID|74412Sg_CNS_NA4Plus196	74412	1.50686e-58	100.0	244878	132	132
Contig727	PREDICTED: hypothetical protein LOC100572069	1153	gnl|BL_ORD_ID|9053263058|PREDICTED: hypothetical protein LOC100572069	90532	0.0	9.71879e+15	1502.45	889	864
Contig728	pre-mrna-splicing factor 38a-like	514	gnl|BL_ORD_ID|9571435799|pre-mrna-splicing factor 38a-like	95714	0.0	9.98054e+15	942912	514	513
Contig729	PREDICTED: hypothetical protein LOC100570299	552	gnl|BL_ORD_ID|10387759952|PREDICTED: hypothetical protein LOC100570299	103877	0.0	9.33092e+15	806.26	553	516
Contig731	endonuclease-reverse transcriptase	1384	gnl|BL_ORD_ID|5712094614|endonuclease-reverse transcriptase	57120	4.19992e-10	9.79167e+15	842195	48	47
Contig734	vacuolar-sorting protein snf8	950	gnl|BL_ORD_ID|9368749270|vacuolar-sorting protein snf8	93687	0.0	9.9789e+15	1744.36	948	946
Contig739	PREDICTED: similar to AGAP005122-PA	1050	gnl|BL_ORD_ID|9709680211|PREDICTED: similar to AGAP005122-PA	97096	2.31349e-51	100.0	220872	119	119
Contig741	Blimp-1	974	gnl|BL_ORD_ID|4761952357|Blimp-1	47619	4.87153e-13	9.64286e+15	934528	56	54
Contig743	deoxyribonuclease tatd-like isoform 2	879	gnl|BL_ORD_ID|9715092201|deoxyribonuclease tatd-like isoform 2	97150	0.0	9.96583e+15	1611/4	878	875
Contig744	lysosomal thioesterase ppt2 homolog isoform 1	883	gnl|BL_ORD_ID|7795430361|lysosomal thioesterase ppt2 homolog isoform 1	77954	1.71679e-136	9.96364e+15	503409	275	274
Contig746	AGAP004581-PA	390	gnl|BL_ORD_ID|8687714523|AGAP004581-PA	86877	1.35307e-64	8.41155e+15	263345	277	233
Contig748	piggybac transposable element-derived protein 4-like	1388	gnl|BL_ORD_ID|90673Sg_CNS_NA4Plus29422|piggybac transposable element-derived protein 4-like	90673	7.58607e-137	986013986013986	505256	286	282
Contig750	schistocerca gregaria microsatellite 74 sequence	818	gnl|BL_ORD_ID|92865Sg_CNS_NA4Plus30638|schistocerca gregaria microsatellite 74 sequence	92865	8.74764e-15	9.15493e+15	989927	71	65
Contig755	PREDICTED: uncharacterized protein LOC100200212, partial	838	gnl|BL_ORD_ID|8330472392|PREDICTED: uncharacterized protein LOC100200212, partial	83304	0.0	897125567322239	841346	661	593
Contig757	proteasome subunit beta type-7	867	gnl|BL_ORD_ID|2207236864|proteasome subunit beta type-7	22072	1.48976e-42	9.90566e+15	191325	106	105
Contig758	arrestin homolog	1164	gnl|BL_ORD_ID|32980Sg_CNS_NA4Plus8121|arrestin homolog	32980	4.18223e-69	9.7546e+15	279964	163	159
Contig762	PREDICTED: hypothetical protein LOC100572414	773	gnl|BL_ORD_ID|10632470516|PREDICTED: hypothetical protein LOC100572414	106324	9.07015e-129	8.23024e+15	477556	582	479
Contig764	metaxin 2	898	gnl|BL_ORD_ID|9155631132|metaxin 2	91556	0.0	9.95402e+15	1592.93	870	866
Contig765	proton-coupled amino acid transporter 1-like	964	gnl|BL_ORD_ID|11069137799|proton-coupled amino acid transporter 1-like	110691	0.0	88.75	769327	640	568
Contig768	endonuclease-reverse transcriptase	632	gnl|BL_ORD_ID|9804894340|endonuclease-reverse transcriptase	98048	0.0	8.93651e+15	789.64	630	563
Contig771	peptidyl-prolyl cis-trans isomerase	575	gnl|BL_ORD_ID|9916633880|peptidyl-prolyl cis-trans isomerase	99166	0.0	100.0	867199	469	469
Contig774	conserved hypothetical protein	889	gnl|BL_ORD_ID|10692389501|conserved hypothetical protein	106923	0.0	9.94376e+15	1620.63	889	884
Contig776	upf0585 protein cg18661-like	867	gnl|BL_ORD_ID|10279748419|upf0585 protein cg18661-like	102797	0.0	992526158445441	1218.06	669	664
Contig777	ras-related protein rab-9a-like	905	gnl|BL_ORD_ID|10795038342|ras-related protein rab-9a-like	107950	0.0	100.0	1556.0	842	842
Contig780	hypothetical protein TcasGA2_TC000039	1229	gnl|BL_ORD_ID|105082819|hypothetical protein TcasGA2_TC000039	105082	0.0	9.99186e+15	2265/11	1229	1228
Contig782	PREDICTED: similar to cxpwmw03	1334	gnl|BL_ORD_ID|5330181210|PREDICTED: similar to cxpwmw03	53301	1.24524e-119	9.80695e+15	448.01	259	254
Contig784	cg1458 cg1458-pa	903	gnl|BL_ORD_ID|1705487430|cg1458 cg1458-pa	17054	4.31938e-43	9.90654e+15	193172	107	106
Contig785	hypothetical protein TcasGA2_TC012886	1427	gnl|BL_ORD_ID|9070622641|hypothetical protein TcasGA2_TC012886	90706	2.0017e-14	9.81818e+15	952994	55	54
Contig787	AGAP012418-PA	470	gnl|BL_ORD_ID|7969751865|AGAP012418-PA	79697	0.0	100.0	859812	465	465
Contig788	f-actin-capping protein subunit alpha-like isoform 2	611	gnl|BL_ORD_ID|109281101651|f-actin-capping protein subunit alpha-like isoform 2	109281	0.0	981636060100167	1051.86	599	588
Contig789	16350Sg_CNS_NA4Plus4879	1097	gnl|BL_ORD_ID|16350Sg_CNS_NA4Plus4879	16350	1.09436e-69	9.87342e+15	281811	158	156
Contig791	hexamerin-like protein 5	874	gnl|BL_ORD_ID|66017Sg_CNS_NA4Plus16175|hexamerin-like protein 5	66017	9.30014e-20	9.84615e+15	115613	65	64
Contig792	cg9849 cg9849-pa	704	gnl|BL_ORD_ID|8684588040|cg9849 cg9849-pa	86845	0.0	9.9345e+15	826573	458	455
Contig793	shc-transforming protein 1-like	781	gnl|BL_ORD_ID|11024642788|shc-transforming protein 1-like	110246	0.0	998719590268886	1437.81	781	780
Contig797	23593Sg_CNS_NA4Plus6343	2623	gnl|BL_ORD_ID|23593Sg_CNS_NA4Plus6343	23593	2.7052e-55	9.84496e+15	231952	129	127
Contig798	hypothetical protein TcasGA2_TC000684	400	gnl|BL_ORD_ID|104092934|hypothetical protein TcasGA2_TC000684	104092	3.83787e-70	9.5977e+15	281811	174	167
Contig801	replication protein a2	864	gnl|BL_ORD_ID|9259138452|replication protein a2	92591	0.0	9.95338e+15	1568.93	858	854
Contig802	scaahii03schistocerca nitens adipokinetic hormone ii exon 3 and complete cds	607	gnl|BL_ORD_ID|108110Sg_CNS_NA4Plus37031|scaahii03schistocerca nitens adipokinetic hormone ii exon 3 and complete cds	108110	0.0	9.91763e+15	1088.8	607	602
Contig805	80589Sg_CNS_NA4Plus23768	1355	gnl|BL_ORD_ID|80589Sg_CNS_NA4Plus23768	80589	1.17881e-169	9.85549e+15	614208	346	341
Contig807	46763Sg_CNS_NA4Plus10745	911	gnl|BL_ORD_ID|46763Sg_CNS_NA4Plus10745	46763	3.39347e-39	99.0	180245	100	99
Contig808	dihydrolipoyl mitochondrial-like	1471	gnl|BL_ORD_ID|691292295|dihydrolipoyl mitochondrial-like	6912	4.3443e-31	9.77011e+15	150699	87	85
Contig810	tc1-like transposase	787	gnl|BL_ORD_ID|4600144795|tc1-like transposase	46001	2.27177e-35	8.39779e+15	167319	181	152
Contig811	21687Sg_CNS_NA4Plus5982	1037	gnl|BL_ORD_ID|21687Sg_CNS_NA4Plus5982	21687	4.97936e-43	9.81818e+15	193172	110	108
Contig812	f-box lrr-repeat protein 2-like isoform 2	637	gnl|BL_ORD_ID|107433101677|f-box lrr-repeat protein 2-like isoform 2	107433	0.0	9.9529e+15	1160.82	637	634
Contig813	1755044933	499	gnl|BL_ORD_ID|1755044933	17550	5.20669e-20	100.0	115613	62	62
Contig815	atp-dependent rna helicase p62-like	1208	gnl|BL_ORD_ID|1315386108|atp-dependent rna helicase p62-like	13153	7.8572e-13	100.0	897595	48	48
Contig816	non-histone protein 10-like	714	gnl|BL_ORD_ID|10763932868|non-histone protein 10-like	107639	0.0	9.85975e+15	1269.77	713	703
Contig819	schistocerca gregaria gregaria complete genome	1261	gnl|BL_ORD_ID|1136583664|schistocerca gregaria gregaria complete genome	11365	2.26646e-17	9.83607e+15	108226	61	60
Contig825	juvenile hormone-inducible	829	gnl|BL_ORD_ID|8831328949|juvenile hormone-inducible	88313	0.0	9.92515e+15	1212.52	668	663
Contig828	locusta migratoria phosphoglucomutase complete cds	995	gnl|BL_ORD_ID|719434001|locusta migratoria phosphoglucomutase complete cds	7194	1.37471e-18	9.84127e+15	111919	63	62
Contig831	32259Sg_CNS_NA4Plus8051	875	gnl|BL_ORD_ID|32259Sg_CNS_NA4Plus8051	32259	3.23248e-44	100.0	196865	106	106
Contig834	105476Sg_CNS_NA4Plus36260	2116	gnl|BL_ORD_ID|105476Sg_CNS_NA4Plus36260	105476	0.0	9.86203e+15	3465.44	1957	1930
Contig835	serine protease homolog 21 precursor	922	gnl|BL_ORD_ID|2021742368|serine protease homolog 21 precursor	20217	3.55935e-14	100.0	971461	52	52
Contig836	76538Sg_CNS_NA4Plus21520	1186	gnl|BL_ORD_ID|76538Sg_CNS_NA4Plus21520	76538	7.54903e-27	100.0	139619	75	75
Contig837	PREDICTED: hypothetical protein LOC100570299	797	gnl|BL_ORD_ID|10387759952|PREDICTED: hypothetical protein LOC100570299	103877	0.0	8.46154e+15	784.1	793	671
Contig838	104256Sg_CNS_NA4Plus588	1285	gnl|BL_ORD_ID|104256Sg_CNS_NA4Plus588	104256	4.16107e-144	9.96552e+15	529262	290	289
Contig846	protein XRP2, putative	984	gnl|BL_ORD_ID|9770236931|protein XRP2, putative	97702	0.0	9.94331e+15	1609.55	882	877
Contig847	gamma-tubulin complex component 5-like	997	gnl|BL_ORD_ID|105515102932|gamma-tubulin complex component 5-like	105515	0.0	9.83952e+15	1768.36	997	981
Contig848	phosphatidylserine decarboxylase proenzyme-like	855	gnl|BL_ORD_ID|10049034166|phosphatidylserine decarboxylase proenzyme-like	100490	0.0	9.90632e+15	1543.07	854	846
Contig849	cop9 signalosome complex subunit	783	gnl|BL_ORD_ID|8644090412|cop9 signalosome complex subunit	86440	4.27642e-127	9.96139e+15	472016	259	258
Contig850	beta- -galactosyltransferase 7	871	gnl|BL_ORD_ID|9928686394|beta- -galactosyltransferase 7	99286	0.0	100.0	874586	473	473
Contig851	aldose reductase, putative	1259	gnl|BL_ORD_ID|7720884497|aldose reductase, putative	77208	0.0	9.96396e+15	1014.93	555	553
Contig853	PREDICTED: hypothetical protein LOC100118685	710	gnl|BL_ORD_ID|6208555934|PREDICTED: hypothetical protein LOC100118685	62085	2.25158e-149	100.0	545882	295	295
Contig855	endonuclease-reverse transcriptase	859	gnl|BL_ORD_ID|7438599197|endonuclease-reverse transcriptase	74385	1.77842e-91	9.94872e+15	353.83	195	194
Contig857	alpha n-terminal protein methyltransferase 1a-like isoform 1	850	gnl|BL_ORD_ID|9248384543|alpha n-terminal protein methyltransferase 1a-like isoform 1	92483	0.0	9.98818e+15	1557.85	846	845
Contig859	heat shock cognate 70 isoform 1	845	gnl|BL_ORD_ID|13700103997|heat shock cognate 70 isoform 1	13700	1.13751e-33	927927927927928	161779	111	103
Contig860	AGAP000026-PA	653	gnl|BL_ORD_ID|9958979089|AGAP000026-PA	99589	0.0	9.9345e+15	832113	458	455
Contig861	20464Sg_CNS_NA4Plus98	848	gnl|BL_ORD_ID|20464Sg_CNS_NA4Plus98	20464	3.10762e-49	9.83471e+15	213485	121	119
Contig863	7427782358	958	gnl|BL_ORD_ID|7427782358	74277	1.47427e-122	9.77186e+15	457243	263	257
Contig864	PREDICTED: uncharacterized protein LOC100883122	842	gnl|BL_ORD_ID|96742Sg_CNS_NA4Plus32694|PREDICTED: uncharacterized protein LOC100883122	96742	0.0	995243757431629	1537.53	841	837
Contig865	PREDICTED: hypothetical protein LOC100572414	994	gnl|BL_ORD_ID|10976770486|PREDICTED: hypothetical protein LOC100572414	109767	0.0	9.98995e+15	1831.15	995	994
Contig870	vacuolar protein sorting-associated protein 29-like	1280	gnl|BL_ORD_ID|10117248560|vacuolar protein sorting-associated protein 29-like	101172	0.0	9.99218e+15	2357.45	1279	1278
Contig873	copper chaperone	589	gnl|BL_ORD_ID|6547490492|copper chaperone	65474	0.0	9.92941e+15	769327	425	422
Contig874	PREDICTED: similar to GA15301-PA	1655	gnl|BL_ORD_ID|7009280722|PREDICTED: similar to GA15301-PA	70092	3.57766e-71	9.87578e+15	287351	161	159
Contig875	microsomal signal peptidase 23 kd	886	gnl|BL_ORD_ID|9290031239|microsomal signal peptidase 23 kd	92900	0.0	100.0	1140.5	617	617
Contig876	schistocerca americana isolate 34_01_s18_i30_d24_p190 cytochrome oxidase subunit i partial sequence nuclear copy of mitochondrial gene	858	gnl|BL_ORD_ID|91403Sg_CNS_NA4Plus29836|schistocerca americana isolate 34_01_s18_i30_d24_p190 cytochrome oxidase subunit i partial sequence nuclear copy of mitochondrial gene	91403	1.97514e-16	8.58586e+15	104533	99	85
Contig877	transcription elongation factor	479	gnl|BL_ORD_ID|11062145744|transcription elongation factor	110621	0.0	9.74684e+15	822879	474	462
Contig878	core 1 udp-galactose:n-acetylgalactosamine-alpha-r beta -	944	gnl|BL_ORD_ID|10205590503|core 1 udp-galactose:n-acetylgalactosamine-alpha-r beta -	102055	0.0	9.97881e+15	1731.43	944	942
Contig881	mitochondrial import inner membrane translocase subunit	550	gnl|BL_ORD_ID|9254031544|mitochondrial import inner membrane translocase subunit	92540	0.0	100.0	686227	371	371
Contig882	hypothetical protein TcasGA2_TC001001	1515	gnl|BL_ORD_ID|1105701479|hypothetical protein TcasGA2_TC001001	110570	0.0	9.96029e+15	2765.55	1511	1505
Contig883	coiled-coil domain-containing protein 58-like	752	gnl|BL_ORD_ID|9976788563|coiled-coil domain-containing protein 58-like	99767	0.0	998529411764706	1251.3	680	679
Contig884	soss complex subunit b homolog	1400	gnl|BL_ORD_ID|10267343293|soss complex subunit b homolog	102673	2.85158e-111	9.87124e+15	420.31	233	230
Contig885	tc1-like transposase	620	gnl|BL_ORD_ID|9611844792|tc1-like transposase	96118	1.61128e-105	7.96667e+15	399997	600	478
Contig890	2504424227	1290	gnl|BL_ORD_ID|2504424227	25044	8.0531e-43	9.64912e+15	189479	114	110
Contig891	exoribonuclease 1	612	gnl|BL_ORD_ID|99346101604|exoribonuclease 1	99346	0.0	9.93475e+15	1114.65	613	609
Contig892	AGAP007670-PB	797	gnl|BL_ORD_ID|10012237553|AGAP007670-PB	100122	0.0	9.98744e+15	1465.51	796	795
Contig893	leucine-rich transmembrane	664	gnl|BL_ORD_ID|10939729426|leucine-rich transmembrane	109397	0.0	9.94737e+15	1037.09	570	567
Contig895	hypothetical protein TcasGA2_TC001001	1565	gnl|BL_ORD_ID|1105701479|hypothetical protein TcasGA2_TC001001	110570	0.0	100.0	2891.13	1565	1565
Contig896	CG42558	1288	gnl|BL_ORD_ID|10435752446|CG42558	104357	0.0	992930086410055	2309.43	1273	1264
Contig897	g1 s-specific cyclin c	664	gnl|BL_ORD_ID|95769102219|g1 s-specific cyclin c	95769	0.0	996987951807229	1214.37	664	662
Contig898	AGAP005673-PA	790	gnl|BL_ORD_ID|10492229348|AGAP005673-PA	104922	0.0	9.89751e+15	1225.45	683	676
Contig899	roadblock	687	gnl|BL_ORD_ID|9364741566|roadblock	93647	0.0	9.98487e+15	1214.37	661	660
Contig905	aldehyde mitochondrial-like	804	gnl|BL_ORD_ID|9184584483|aldehyde mitochondrial-like	91845	0.0	100.0	809953	438	438
Contig907	ribosomal protein l7ae	844	gnl|BL_ORD_ID|3556640778|ribosomal protein l7ae	35566	1.42866e-52	984375	224565	128	126
Contig908	hypothetical protein TcasGA2_TC011265	791	gnl|BL_ORD_ID|5800921110|hypothetical protein TcasGA2_TC011265	58009	3.68864e-58	8.08511e+15	243031	329	266
Contig911	PREDICTED: hypothetical protein LOC100576974	817	gnl|BL_ORD_ID|10161877194|PREDICTED: hypothetical protein LOC100576974	101618	0.0	9.92565e+15	1461.82	807	801
Contig912	AGAP010552-PA	656	gnl|BL_ORD_ID|8888351326|AGAP010552-PA	88883	0.0	9.98319e+15	1094.34	595	594
Contig914	ribosomal protein l23	449	gnl|BL_ORD_ID|5232740420|ribosomal protein l23	52327	1.92136e-103	9.86425e+15	392.61	221	218
Contig915	scaahii03schistocerca nitens adipokinetic hormone ii exon 3 and complete cds	1102	gnl|BL_ORD_ID|108110Sg_CNS_NA4Plus37031|scaahii03schistocerca nitens adipokinetic hormone ii exon 3 and complete cds	108110	0.0	9.92714e+15	1993.66	1098	1090
Contig916	PREDICTED: similar to conserved hypothetical protein	729	gnl|BL_ORD_ID|8324981165|PREDICTED: similar to conserved hypothetical protein	83249	2.78133e-19	8.34586e+15	113766	133	111
Contig917	3918253221	891	gnl|BL_ORD_ID|3918253221	39182	3.41198e-19	9.57746e+15	113766	71	68
Contig918	wd repeat domain phosphoinositide-interacting protein 2-like	2086	gnl|BL_ORD_ID|10745749576|wd repeat domain phosphoinositide-interacting protein 2-like	107457	0.0	9.97692e+15	2385.14	1300	1297
Contig919	60s ribosomal protein l35a-like	729	gnl|BL_ORD_ID|7032754798|60s ribosomal protein l35a-like	70327	0.0	9.93814e+15	880126	485	482
Contig922	protein penguin-like	855	gnl|BL_ORD_ID|10658837359|protein penguin-like	106588	0.0	9.96475e+15	1554.15	851	848
Contig923	39s ribosomal protein mitochondrial-like	699	gnl|BL_ORD_ID|11017341917|39s ribosomal protein mitochondrial-like	110173	0.0	9.98559e+15	1277.16	694	693
Contig925	cg11699 cg11699-pa	1157	gnl|BL_ORD_ID|8888087364|cg11699 cg11699-pa	88880	0.0	9.98883e+15	1648.33	895	894
Contig927	cg6697 cg6697-pa	851	gnl|BL_ORD_ID|10493887903|cg6697 cg6697-pa	104938	0.0	9.92899e+15	1531.99	845	839
Contig928	probable ubiquitin-conjugating enzyme e2 w-like	1065	gnl|BL_ORD_ID|10612636662|probable ubiquitin-conjugating enzyme e2 w-like	106126	0.0	9.93988e+15	1821.92	998	992
Contig929	endonuclease-reverse transcriptase	684	gnl|BL_ORD_ID|8993694324|endonuclease-reverse transcriptase	89936	0.0	9.36296e+15	1016.78	675	632
Contig930	PREDICTED: hypothetical protein LOC100678217	1211	gnl|BL_ORD_ID|10745977498|PREDICTED: hypothetical protein LOC100678217	107459	0.0	990008326394671	2170.93	1201	1189
Contig934	cytosolic fe-s cluster assembly factor nubp1 homolog	744	gnl|BL_ORD_ID|9669191989|cytosolic fe-s cluster assembly factor nubp1 homolog	96691	0.0	9.94624e+15	1354.71	744	740
Contig942	peptidyl-prolyl cis-trans isomerase-like 4-like	858	gnl|BL_ORD_ID|10678933915|peptidyl-prolyl cis-trans isomerase-like 4-like	106789	8.09069e-105	9.95413e+15	398.15	218	217
Contig946	predicted protein	1464	gnl|BL_ORD_ID|10993435865|predicted protein	109934	0.0	9.95186e+15	2656/6	1454	1447
Contig948	gastric cancer antigen zg14 homolog-like	1042	gnl|BL_ORD_ID|107397102936|gastric cancer antigen zg14 homolog-like	107397	0.0	9.7527e+15	1096.18	647	631
Contig949	AGAP007871-PA	1975	gnl|BL_ORD_ID|10168438317|AGAP007871-PA	101684	0.0	9.97772e+15	3291.85	1795	1791
Contig951	hypothetical protein DAPPUDRAFT_312544	761	gnl|BL_ORD_ID|9959289863|hypothetical protein DAPPUDRAFT_312544	99592	0.0	9.86755e+15	1334.4	755	745
Contig953	rab-protein 2 cg3269-pa	847	gnl|BL_ORD_ID|9576438186|rab-protein 2 cg3269-pa	95764	2.01045e-175	100.0	632674	342	342
Contig954	hypothetical protein TcasGA2_TC003451	1178	gnl|BL_ORD_ID|1105547550|hypothetical protein TcasGA2_TC003451	110554	1.05115e-149	100.0	547729	296	296
Contig955	probable cytochrome p450 49a1-like	945	gnl|BL_ORD_ID|10924936307|probable cytochrome p450 49a1-like	109249	0.0	998861047835991	1615/9	878	877
Contig956	vacuolar protein sorting-associated protein 33b-like	886	gnl|BL_ORD_ID|10432548566|vacuolar protein sorting-associated protein 33b-like	104325	0.0	100.0	1637.25	886	886
Contig959	AGAP002526-PA	845	gnl|BL_ORD_ID|8550092143|AGAP002526-PA	85500	1.23293e-157	9.93671e+15	573582	316	314
Contig960	64109Sg_CNS_NA4Plus949	737	gnl|BL_ORD_ID|64109Sg_CNS_NA4Plus949	64109	2.35695e-144	100.0	529262	286	286
Contig961	eukaryotic translation initiation factor 2 subunit 2-like	1351	gnl|BL_ORD_ID|86194101498|eukaryotic translation initiation factor 2 subunit 2-like	86194	0.0	9.94197e+15	937372	517	514
Contig963	103119Sg_CNS_NA4Plus35399	1159	gnl|BL_ORD_ID|103119Sg_CNS_NA4Plus35399	103119	0.0	9.95667e+15	2102.61	1154	1149
Contig965	schistocerca gregaria gregaria complete genome	2012	gnl|BL_ORD_ID|2099748098|schistocerca gregaria gregaria complete genome	20997	1.2989e-22	100.0	122999	66	66
Contig968	receptor-type tyrosine-protein phosphatase n2	2768	gnl|BL_ORD_ID|10841138394|receptor-type tyrosine-protein phosphatase n2	108411	0.0	9.9453e+15	4979.69	2742	2727
Contig970	carnitine o-palmitoyltransferase liver isoform-like isoform 1	1547	gnl|BL_ORD_ID|10846287065|carnitine o-palmitoyltransferase liver isoform-like isoform 1	108462	0.0	9.97781e+15	2481.17	1352	1349
Contig972	PREDICTED: hypothetical protein LOC100123802	853	gnl|BL_ORD_ID|8063356378|PREDICTED: hypothetical protein LOC100123802	80633	2.05401e-165	100.0	599435	324	324
Contig977	PREDICTED: hypothetical protein LOC100115461 isoform 2	873	gnl|BL_ORD_ID|9955555229|PREDICTED: hypothetical protein LOC100115461 isoform 2	99555	0.0	9.91424e+15	1048.17	583	578
Contig979	60s ribosomal protein l22-like	651	gnl|BL_ORD_ID|6715953871|60s ribosomal protein l22-like	67159	0.0	9.90971e+15	797026	443	439
Contig980	AGAP010954-PA	1666	gnl|BL_ORD_ID|10945851458|AGAP010954-PA	109458	0.0	9.92169e+15	2989.0	1660	1647
Contig981	fizzy-related protein homolog	1745	gnl|BL_ORD_ID|105192102024|fizzy-related protein homolog	105192	0.0	9.89637e+15	689921	386	382
Contig982	gpi mannosyltransferase 4-like	1683	gnl|BL_ORD_ID|92458103742|gpi mannosyltransferase 4-like	92458	0.0	100.0	1057.4	572	572
Contig983	sugar transporter, putative	1186	gnl|BL_ORD_ID|8091243839|sugar transporter, putative	80912	7.60263e-22	100.0	122999	66	66
Contig984	conserved hypothetical protein	1246	gnl|BL_ORD_ID|11039888903|conserved hypothetical protein	110398	0.0	100.0	2276.19	1232	1232
Contig985	91695Sg_CNS_NA4Plus30014	1906	gnl|BL_ORD_ID|91695Sg_CNS_NA4Plus30014	91695	3.97697e-96	100.0	370.45	200	200
Contig986	serine threonine-protein phosphatase 2a 65 kda regulatory subunit a alpha isoform-like	1825	gnl|BL_ORD_ID|10489142647|serine threonine-protein phosphatase 2a 65 kda regulatory subunit a alpha isoform-like	104891	0.0	9.97213e+15	3284.46	1794	1789
Contig990	d-3-phosphoglycerate dehydrogenase-like	982	gnl|BL_ORD_ID|10618791996|d-3-phosphoglycerate dehydrogenase-like	106187	0.0	9.97845e+15	852426	464	463
Contig991	camp-dependent protein kinase catalytic	1155	gnl|BL_ORD_ID|10917186900|camp-dependent protein kinase catalytic	109171	0.0	9.96528e+15	2104.45	1152	1148
Contig993	AGAP000812-PA	1335	gnl|BL_ORD_ID|7559482200|AGAP000812-PA	75594	2.01284e-142	9.96516e+15	523722	287	286
Contig994	AGAP009997-PA	1383	gnl|BL_ORD_ID|9800349892|AGAP009997-PA	98003	0.0	9.99251e+15	2462/7	1336	1335
Contig998	ral gtpase-activating protein subunit beta-like	1326	gnl|BL_ORD_ID|6492438242|ral gtpase-activating protein subunit beta-like	64924	7.50145e-112	9.9569e+15	422156	232	231
Contig1000	PREDICTED: hypothetical protein LOC727639	1441	gnl|BL_ORD_ID|7336679557|PREDICTED: hypothetical protein LOC727639	73366	5.50303e-29	976470588235294	147006	85	83
Contig1003	GH07286p	801	gnl|BL_ORD_ID|10687452894|GH07286p	106874	0.0	100.0	881972	477	477
Contig1005	88357Sg_CNS_NA4Plus28109	2014	gnl|BL_ORD_ID|88357Sg_CNS_NA4Plus28109	88357	0.0	100.0	1048.17	567	567
Contig1008	AGAP012156-PA	1144	gnl|BL_ORD_ID|11012451806|AGAP012156-PA	110124	0.0	9.97364e+15	2085.99	1138	1135
Contig1009	vacuolar protein sorting-associated protein 33a-like	1207	gnl|BL_ORD_ID|9950348565|vacuolar protein sorting-associated protein 33a-like	99503	0.0	9.97502e+15	2207.87	1201	1198
Contig1010	ay040607s1schistocerca americana transcription factor hunchback partial cds	1172	gnl|BL_ORD_ID|91716Sg_CNS_NA4Plus30020|ay040607s1schistocerca americana transcription factor hunchback partial cds	91716	4.48851e-24	100.0	130386	70	70
Contig1013	80048Sg_CNS_NA4Plus23434	1008	gnl|BL_ORD_ID|80048Sg_CNS_NA4Plus23434	80048	0.0	9.93701e+15	1151.58	635	631
Contig1016	PREDICTED: neurobeachin-like	1316	gnl|BL_ORD_ID|10982279757|PREDICTED: neurobeachin-like	109822	0.0	9.9848e+15	2420.23	1316	1314
Contig1018	103365Sg_CNS_NA4Plus35501	1037	gnl|BL_ORD_ID|103365Sg_CNS_NA4Plus35501	103365	6.26149e-62	100.0	255958	138	138
Contig1021	electron-transfer-flavoprotein beta polypeptide	846	gnl|BL_ORD_ID|9748493371|electron-transfer-flavoprotein beta polypeptide	97484	0.0	9.97619e+15	1544.92	840	838
Contig1022	transmembrane protein 115-like	796	gnl|BL_ORD_ID|7238046128|transmembrane protein 115-like	72380	6.48213e-26	987012987012987	135926	77	76
Contig1023	protein kinase c iota type-like	1998	gnl|BL_ORD_ID|10291237214|protein kinase c iota type-like	102912	0.0	999474513925381	3509.75	1903	1902
Contig1025	PREDICTED: hypothetical protein LOC726160	644	gnl|BL_ORD_ID|9987979467|PREDICTED: hypothetical protein LOC726160	99879	0.0	9.9835e+15	1114.65	606	605
Contig1027	solute carrier family 25 member 40-like isoform 2	852	gnl|BL_ORD_ID|8405143197|solute carrier family 25 member 40-like isoform 2	84051	5.52972e-07	100.0	731396	39	39
Contig1028	adp atp translocase	1651	gnl|BL_ORD_ID|4632783948|adp atp translocase	46327	3.91267e-06	100.0	71293	38	38
Contig1029	conserved hypothetical protein	828	gnl|BL_ORD_ID|10218889215|conserved hypothetical protein	102188	0.0	992619926199262	1474.75	813	807
Contig1033	LD12501p	1172	gnl|BL_ORD_ID|10625153602|LD12501p	106251	0.0	9.99052e+15	1943/8	1055	1054
Contig1036	neutral and basic amino acid transport protein rbat isoform 2	2383	gnl|BL_ORD_ID|7038132721|neutral and basic amino acid transport protein rbat isoform 2	70381	0.0	100.0	891205	482	482
Contig1037	mpa13 allergen-like	812	gnl|BL_ORD_ID|8178131789|mpa13 allergen-like	81781	1.30644e-87	7.98387e+15	340904	496	396
Contig1038	AGAP003372-PA	825	gnl|BL_ORD_ID|95472103322|AGAP003372-PA	95472	0.0	9.98779e+15	1507.99	819	818
Contig1040	PREDICTED: hypothetical protein LOC100122475	2316	gnl|BL_ORD_ID|10883556256|PREDICTED: hypothetical protein LOC100122475	108835	0.0	100.0	3969.57	2149	2149
Contig1042	adenylosuccinate synthetase-like	1586	gnl|BL_ORD_ID|10563983908|adenylosuccinate synthetase-like	105639	0.0	991304347826087	2486.71	1380	1368
Contig1044	e3 ubiquitin-protein ligase	1522	gnl|BL_ORD_ID|11019693128|e3 ubiquitin-protein ligase	110196	0.0	9.97375e+15	2789.56	1524	1520
Contig1045	ras-gef domain-containing family member 1b-like	1007	gnl|BL_ORD_ID|10287238301|ras-gef domain-containing family member 1b-like	102872	0.0	100.0	1308.55	708	708
Contig1046	zinc finger	2229	gnl|BL_ORD_ID|7224549944|zinc finger	72245	4.22113e-166	100.0	603128	326	326
Contig1047	lipoyltransferase mitochondrial-like isoform 2	892	gnl|BL_ORD_ID|8387129579|lipoyltransferase mitochondrial-like isoform 2	83871	8.72453e-80	9.94253e+15	315051	174	173
Contig1049	cytochrome p450 cyp15a1	856	gnl|BL_ORD_ID|10122891800|cytochrome p450 cyp15a1	101228	0.0	9.95305e+15	1557.85	852	848
Contig1050	10842081096	981	gnl|BL_ORD_ID|10842081096	108420	1.67977e-47	9.91379e+15	207945	116	115
Contig1052	chromatin target of prmt1 protein isoform x1	1498	gnl|BL_ORD_ID|9963390222|chromatin target of prmt1 protein isoform x1	99633	0.0	100.0	2460.86	1332	1332
Contig1053	focal adhesion kinase	2541	gnl|BL_ORD_ID|108046102039|focal adhesion kinase	108046	0.0	100.0	1670.49	904	904
Contig1056	PREDICTED: hypothetical protein LOC100572069	2272	gnl|BL_ORD_ID|4221964471|PREDICTED: hypothetical protein LOC100572069	42219	6.93213e-10	9.79167e+15	842195	48	47
Contig1057	cop9 signalosome complex subunit	848	gnl|BL_ORD_ID|9938190413|cop9 signalosome complex subunit	99381	0.0	9.98802e+15	1535.69	835	834
Contig1058	PREDICTED: similar to AGAP004937-PA	1644	gnl|BL_ORD_ID|11025680194|PREDICTED: similar to AGAP004937-PA	110256	0.0	9.99389e+15	3018.55	1638	1637
Contig1061	60s ribosomal protein	661	gnl|BL_ORD_ID|4375053202|60s ribosomal protein	43750	3.02836e-68	9.49153e+15	276271	177	168
Contig1063	vacuolar protein sorting-associated protein 53 homolog	1295	gnl|BL_ORD_ID|10506648577|vacuolar protein sorting-associated protein 53 homolog	105066	0.0	9.97664e+15	787793	428	427
Contig1066	na(+) h(+) exchange regulatory cofactor nhe-rf1-like	812	gnl|BL_ORD_ID|10520832374|na(+) h(+) exchange regulatory cofactor nhe-rf1-like	105208	0.0	100.0	1489.52	806	806
Contig1068	Cytochrome b561, putative	3010	gnl|BL_ORD_ID|9558252566|Cytochrome b561, putative	95582	0.0	9.95912e+15	2230/3	1223	1218
Contig1072	acidic fibroblast growth factor intracellular-binding	1293	gnl|BL_ORD_ID|11039183552|acidic fibroblast growth factor intracellular-binding	110391	0.0	9.92181e+15	2311.28	1279	1269
Contig1073	protein bem46, putative	1184	gnl|BL_ORD_ID|8408936976|protein bem46, putative	84089	0.0	100.0	795.18	430	430
Contig1074	ubiquitin-conjugating enzyme e2-32 kda	1491	gnl|BL_ORD_ID|1194847570|ubiquitin-conjugating enzyme e2-32 kda	11948	1.56186e-39	9.90099e+15	182092	101	100
Contig1078	af227122euchorthippus declivus vitellin b partial sequence	1800	gnl|BL_ORD_ID|109941Sg_CNS_NA4Plus37498|af227122euchorthippus declivus vitellin b partial sequence	109941	0.0	9.97773e+15	3293/7	1796	1792
Contig1079	tsa: clavigralla tomentosicollis clavig_trimmed_contig_6060 transcribed rna sequence	861	gnl|BL_ORD_ID|98187Sg_CNS_NA4Plus33397|tsa: clavigralla tomentosicollis clavig_trimmed_contig_6060 transcribed rna sequence	98187	0.0	9.93151e+15	1064.79	584	580
Contig1081	hypothetical protein TcasGA2_TC012698	794	gnl|BL_ORD_ID|10577922593|hypothetical protein TcasGA2_TC012698	105779	0.0	100.0	1096.18	593	593
Contig1082	islet cell autoantigen 1-like	2174	gnl|BL_ORD_ID|9535828121|islet cell autoantigen 1-like	95358	0.0	100.0	1594.78	863	863
Contig1085	cytochrome P450, putative	1207	gnl|BL_ORD_ID|10103591151|cytochrome P450, putative	101035	0.0	9.98336e+15	2213.41	1202	1200
Contig1086	nuclear pore complex protein nup98-nup96	1904	gnl|BL_ORD_ID|10822233073|nuclear pore complex protein nup98-nup96	108222	0.0	9.97545e+15	2237.41	1222	1219
Contig1087	5532552071	1877	gnl|BL_ORD_ID|5532552071	55325	2.65774e-08	100.0	786796	42	42
Contig1090	69575Sg_CNS_NA4Plus17885	1614	gnl|BL_ORD_ID|69575Sg_CNS_NA4Plus17885	69575	1.13609e-140	100.0	518182	280	280
Contig1091	ammonium transporter rh type b- partial	1469	gnl|BL_ORD_ID|4918685195|ammonium transporter rh type b- partial	49186	2.95271e-121	9.92032e+15	453549	251	249
Contig1092	conserved hypothetical protein	1635	gnl|BL_ORD_ID|10223188889|conserved hypothetical protein	102231	0.0	100.0	1195.9	647	647
Contig1095	protein disulfide isomerase	918	gnl|BL_ORD_ID|9145537056|protein disulfide isomerase	91455	0.0	100.0	1109.11	600	600
Contig1097	adp-ribosylation factor gtpase-activating	1311	gnl|BL_ORD_ID|10398483996|adp-ribosylation factor gtpase-activating	103984	0.0	996319018404908	1489.52	815	812
Contig1098	hypothetical protein TcasGA2_TC010626	803	gnl|BL_ORD_ID|3080319497|hypothetical protein TcasGA2_TC010626	30803	2.42011e-05	100.0	675997	36	36
Contig1099	hypothetical protein TcasGA2_TC009322	841	gnl|BL_ORD_ID|10526316907|hypothetical protein TcasGA2_TC009322	105263	0.0	9.98789e+15	1520.91	826	825
Contig1105	danaus plexippus plexippus clone mo16 microsatellite sequence	4040	gnl|BL_ORD_ID|105992Sg_CNS_NA4Plus36408|danaus plexippus plexippus clone mo16 microsatellite sequence	105992	0.0	9.97727e+15	4034/2	2200	2195
Contig1106	PREDICTED: similar to conserved hypothetical protein	867	gnl|BL_ORD_ID|9536881107|PREDICTED: similar to conserved hypothetical protein	95368	0.0	9.95354e+15	1572.62	861	857
Contig1107	PREDICTED: shootin-1-like	755	gnl|BL_ORD_ID|10508779914|PREDICTED: shootin-1-like	105087	0.0	100.0	1395.34	755	755
Contig1110	elongation factor 1- partial	940	gnl|BL_ORD_ID|3873493470|elongation factor 1- partial	38734	3.63086e-14	9.81818e+15	971461	55	54
Contig1114	42314Sg_CNS_NA4Plus917	1823	gnl|BL_ORD_ID|42314Sg_CNS_NA4Plus917	42314	8.11275e-103	9.90826e+15	392.61	218	216
Contig1117	PREDICTED: frizzled	847	gnl|BL_ORD_ID|7396254891|PREDICTED: frizzled	73962	0.0	9.98131e+15	983538	535	534
Contig1118	adp atp translocase	1510	gnl|BL_ORD_ID|7721583949|adp atp translocase	77215	0.0	9.97403e+15	706.54	385	384
Contig1122	PREDICTED: epsin-1-like	1440	gnl|BL_ORD_ID|10735854825|PREDICTED: epsin-1-like	107358	0.0	9.97222e+15	2636.29	1440	1436
Contig1123	AGAP010895-PA	4954	gnl|BL_ORD_ID|9757551447|AGAP010895-PA	97575	0.0	100.0	1170.05	633	633
Contig1124	86455Sg_CNS_NA4Plus1202	1258	gnl|BL_ORD_ID|86455Sg_CNS_NA4Plus1202	86455	3.26106e-120	9.95935e+15	449856	246	245
Contig1125	PREDICTED: hypothetical protein LOC100572069	1090	gnl|BL_ORD_ID|10001962815|PREDICTED: hypothetical protein LOC100572069	100019	1.40639e-68	9.31579e+15	278118	190	177
Contig1126	parn-a protein	823	gnl|BL_ORD_ID|10431133783|parn-a protein	104311	0.0	9.90208e+15	1471.05	817	809
Contig1128	zinc finger protein 271-like isoform 2	1025	gnl|BL_ORD_ID|10498450929|zinc finger protein 271-like isoform 2	104984	0.0	9.97056e+15	1864.39	1019	1016
Contig1129	95541Sg_CNS_NA4Plus32087	935	gnl|BL_ORD_ID|95541Sg_CNS_NA4Plus32087	95541	8.53226e-130	9.96198e+15	481249	263	262
Contig1130	ACYPI000585	826	gnl|BL_ORD_ID|1562856394|ACYPI000585	15628	6.54678e-46	9.7479e+15	202405	119	116
Contig1133	PREDICTED: hypothetical protein LOC100573104	1562	gnl|BL_ORD_ID|10107771991|PREDICTED: hypothetical protein LOC100573104	101077	0.0	9.99356e+15	2861.58	1552	1551
Contig1134	hypothetical protein TcasGA2_TC000684	2021	gnl|BL_ORD_ID|104092934|hypothetical protein TcasGA2_TC000684	104092	0.0	9.98463e+15	3594/7	1952	1949
Contig1135	AGAP009896-PA	834	gnl|BL_ORD_ID|10877048539|AGAP009896-PA	108770	0.0	993984962406015	1205.14	665	661
Contig1139	cytochrome p450	1239	gnl|BL_ORD_ID|7484491643|cytochrome p450	74844	3.0341e-161	9.93769e+15	582815	321	319
Contig1140	adenosine 3 -phospho 5 -phosphosulfate	2068	gnl|BL_ORD_ID|10778783841|adenosine 3 -phospho 5 -phosphosulfate	107787	0.0	100.0	1810.84	980	980
Contig1141	ccaat enhancer-binding protein gamma-like	1430	gnl|BL_ORD_ID|10902187186|ccaat enhancer-binding protein gamma-like	109021	0.0	9.94402e+15	2597.51	1429	1421
Contig1142	asparagine synthetase, putative	1026	gnl|BL_ORD_ID|10642085646|asparagine synthetase, putative	106420	0.0	9.69844e+15	1711/12	1028	997
Contig1146	schistocerca gregaria clone sgr022 microsatellite sequence	1378	gnl|BL_ORD_ID|95752Sg_CNS_NA4Plus32172|schistocerca gregaria clone sgr022 microsatellite sequence	95752	2.51653e-07	8.35443e+15	749863	79	66
Contig1147	PREDICTED: hypothetical protein LOC100158766	1071	gnl|BL_ORD_ID|10179956401|PREDICTED: hypothetical protein LOC100158766	101799	0.0	9.81818e+15	1247.61	715	702
Contig1148	84808Sg_CNS_NA4Plus269	1354	gnl|BL_ORD_ID|84808Sg_CNS_NA4Plus269	84808	1.20319e-154	9.96753e+15	564348	308	307
Contig1149	ACYPI001706	854	gnl|BL_ORD_ID|9609657111|ACYPI001706	96096	0.0	9.95238e+15	1537.53	840	836
Contig1150	u4 u6 small nuclear ribonucleoprotein	853	gnl|BL_ORD_ID|10402147288|u4 u6 small nuclear ribonucleoprotein	104021	0.0	9.96458e+15	1548.61	847	844
Contig1153	transcription factor -like isoform 1	1437	gnl|BL_ORD_ID|10086145759|transcription factor -like isoform 1	100861	0.0	100.0	2261.42	1224	1224
Contig1155	ring finger and spry domain-containing protein 1-like isoform 3	919	gnl|BL_ORD_ID|10788741225|ring finger and spry domain-containing protein 1-like isoform 3	107887	0.0	100.0	1687/11	913	913
Contig1156	AGAP007606-PA	1863	gnl|BL_ORD_ID|9259437397|AGAP007606-PA	92594	0.0	9.96781e+15	1703.73	932	929
Contig1158	PREDICTED: hypothetical protein LOC100169151	1320	gnl|BL_ORD_ID|10122757579|PREDICTED: hypothetical protein LOC100169151	101227	0.0	9.99222e+15	2370.37	1286	1285
Contig1160	vacuolar atp synthase subunit	1785	gnl|BL_ORD_ID|10216848506|vacuolar atp synthase subunit	102168	0.0	100.0	3286.31	1779	1779
Contig1162	beta-tubulin at isoform c	1617	gnl|BL_ORD_ID|8597986443|beta-tubulin at isoform c	85979	0.0	100.0	1243.92	673	673
Contig1164	58553Sg_CNS_NA4Plus13368	809	gnl|BL_ORD_ID|58553Sg_CNS_NA4Plus13368	58553	8.58727e-20	100.0	115613	62	62
Contig1168	72895Sg_CNS_NA4Plus19563	1277	gnl|BL_ORD_ID|72895Sg_CNS_NA4Plus19563	72895	2.68979e-86	100.0	337211	182	182
Contig1169	39109Sg_CNS_NA4Plus9427	620	gnl|BL_ORD_ID|39109Sg_CNS_NA4Plus9427	39109	1.62272e-100	100.0	383377	207	207
Contig1174	hemocyanin subunit, putative	855	gnl|BL_ORD_ID|57002104114|hemocyanin subunit, putative	57002	2.5458e-16	100.0	100839	54	54
Contig1177	88814Sg_CNS_NA4Plus28375	1997	gnl|BL_ORD_ID|88814Sg_CNS_NA4Plus28375	88814	0.0	9.86301e+15	1033.4	584	576
Contig1178	AGAP010956-PA	1493	gnl|BL_ORD_ID|10977451461|AGAP010956-PA	109774	0.0	997291807718348	2706.46	1477	1473
Contig1179	schistocerca gregaria clone dl18 microsatellite sequence	1836	gnl|BL_ORD_ID|96800Sg_CNS_NA4Plus1587|schistocerca gregaria clone dl18 microsatellite sequence	96800	8.22949e-98	100.0	375.99	203	203
Contig1184	phosphatidate photoreceptor-specific-like	1171	gnl|BL_ORD_ID|10947634092|phosphatidate photoreceptor-specific-like	109476	0.0	100.0	2126.61	1151	1151
Contig1185	glyoxylate reductase hydroxypyruvate	1375	gnl|BL_ORD_ID|105034103689|glyoxylate reductase hydroxypyruvate	105034	0.0	9.94909e+15	2495.94	1375	1368
Contig1186	probable ubiquitin-conjugating enzyme e2 w-like	2056	gnl|BL_ORD_ID|10612636662|probable ubiquitin-conjugating enzyme e2 w-like	106126	0.0	100.0	2230/3	1207	1207
Contig1187	transmembrane emp24 domain-containing protein 10	1828	gnl|BL_ORD_ID|1945946094|transmembrane emp24 domain-containing protein 10	19459	4.20875e-26	100.0	137772	74	74
Contig1190	PREDICTED: dihydropyrimidinase-like	985	gnl|BL_ORD_ID|10682354786|PREDICTED: dihydropyrimidinase-like	106823	0.0	9.97957e+15	1801/6	979	977
Contig1192	hypothetical protein TcasGA2_TC010748	880	gnl|BL_ORD_ID|10595519895|hypothetical protein TcasGA2_TC010748	105955	0.0	9.98857e+15	1611/4	875	874
Contig1195	f-spondin, putative	1203	gnl|BL_ORD_ID|96581101744|f-spondin, putative	96581	0.0	9.95175e+15	1509.83	829	825
Contig1197	basic juvenile hormone sensitive hemolymph protein	1555	gnl|BL_ORD_ID|2401086330|basic juvenile hormone sensitive hemolymph protein	24010	7.16676e-78	9.94118e+15	309511	170	169
Contig1198	hypothetical protein TcasGA2_TC011241	1174	gnl|BL_ORD_ID|9399821076|hypothetical protein TcasGA2_TC011241	93998	0.0	9.99049e+15	1936.41	1051	1050
Contig1201	rad50-interacting protein 1-like	1109	gnl|BL_ORD_ID|10528838226|rad50-interacting protein 1-like	105288	0.0	100.0	2015.82	1091	1091
Contig1202	76113Sg_CNS_NA4Plus1150	1236	gnl|BL_ORD_ID|76113Sg_CNS_NA4Plus1150	76113	1.46919e-128	100.0	477556	258	258
Contig1203	phd finger and cxxc domain-containing protein cg17446-like isoform 1	869	gnl|BL_ORD_ID|10358634013|phd finger and cxxc domain-containing protein cg17446-like isoform 1	103586	0.0	100.0	665914	360	360
Contig1206	atp-citrate synthase-like isoform 2	2591	gnl|BL_ORD_ID|10046985903|atp-citrate synthase-like isoform 2	100469	3.93638e-142	100.0	523722	283	283
Contig1207	28126Sg_CNS_NA4Plus7178	945	gnl|BL_ORD_ID|28126Sg_CNS_NA4Plus7178	28126	5.65157e-67	100.0	272578	147	147
Contig1209	61933Sg_CNS_NA4Plus14496	1625	gnl|BL_ORD_ID|61933Sg_CNS_NA4Plus14496	61933	5.10112e-169	9.94065e+15	612361	337	335
Contig1211	PREDICTED: similar to Uncharacterized protein C18orf1	1996	gnl|BL_ORD_ID|2307280898|PREDICTED: similar to Uncharacterized protein C18orf1	23072	5.78614e-45	9.82456e+15	200558	114	112
Contig1214	pre-mrna-splicing atp-dependent rna helicase	1537	gnl|BL_ORD_ID|10814335791|pre-mrna-splicing atp-dependent rna helicase	108143	0.0	9.95428e+15	2789.56	1531	1524
Contig1218	af244980s2schistocerca gregaria muscle fatty acid binding protein exons 2 and and complete cds	1246	gnl|BL_ORD_ID|108142Sg_CNS_NA4Plus37041|af244980s2schistocerca gregaria muscle fatty acid binding protein exons 2 and and complete cds	108142	0.0	9.95994e+15	2281.73	1248	1243
Contig1219	65170Sg_CNS_NA4Plus15851	2095	gnl|BL_ORD_ID|65170Sg_CNS_NA4Plus15851	65170	1.22561e-91	100.0	355677	192	192
Contig1220	transposable element tc3 transposase	1190	gnl|BL_ORD_ID|9575123928|transposable element tc3 transposase	95751	5.41746e-83	9.34884e+15	326131	215	201
Contig1222	PREDICTED: similar to AGAP005091-PB	832	gnl|BL_ORD_ID|10795280207|PREDICTED: similar to AGAP005091-PB	107952	0.0	9.98789e+15	1520.91	826	825
Contig1223	hypothetical protein TcasGA2_TC005145	1139	gnl|BL_ORD_ID|11039711389|hypothetical protein TcasGA2_TC005145	110397	0.0	9.93756e+15	2045.36	1121	1114
Contig1226	importin subunit beta-1-like isoform 2	780	gnl|BL_ORD_ID|11030927685|importin subunit beta-1-like isoform 2	110309	0.0	9.96099e+15	1410.11	769	766
Contig1227	cytochrome p450 6k1	580	gnl|BL_ORD_ID|10351591782|cytochrome p450 6k1	103515	0.0	100.0	1046.32	566	566
Contig1228	nuclear speckle splicing regulatory protein 1-like	793	gnl|BL_ORD_ID|10468833097|nuclear speckle splicing regulatory protein 1-like	104688	0.0	100.0	1454.43	787	787
Contig1232	74987Sg_CNS_NA4Plus20677	1170	gnl|BL_ORD_ID|74987Sg_CNS_NA4Plus20677	74987	1.40885e-118	100.0	444316	240	240
Contig1233	AGAP009850-PA	1663	gnl|BL_ORD_ID|2480848453|AGAP009850-PA	24808	2.24168e-43	9.90741e+15	195019	108	107
Contig1235	PREDICTED: hypothetical protein LOC100115890	1068	gnl|BL_ORD_ID|9064655258|PREDICTED: hypothetical protein LOC100115890	90646	0.0	8.34202e+15	876432	959	800
Contig1238	16354Sg_CNS_NA4Plus4880	2093	gnl|BL_ORD_ID|16354Sg_CNS_NA4Plus4880	16354	1.7E-45	9.81132e+15	185785	106	104
Contig1244	locusta migratoria hsp70 family member partial cds	2283	gnl|BL_ORD_ID|51560Sg_CNS_NA4Plus11622|locusta migratoria hsp70 family member partial cds	51560	3.85128e-67	9.93377e+15	274424	151	150
Contig1245	PREDICTED: similar to AGAP003138-PA	1420	gnl|BL_ORD_ID|10895680104|PREDICTED: similar to AGAP003138-PA	108956	0.0	9.96464e+15	2584.58	1414	1409
Contig1246	carboxypeptidase m-like	1217	gnl|BL_ORD_ID|10166187048|carboxypeptidase m-like	101661	0.0	99317738791423	1858.85	1026	1019
Contig1248	89853Sg_CNS_NA4Plus28953	839	gnl|BL_ORD_ID|89853Sg_CNS_NA4Plus28953	89853	2.16726e-115	100.0	433236	234	234
Contig1251	conserved hypothetical protein	1790	gnl|BL_ORD_ID|10048788795|conserved hypothetical protein	100487	0.0	100.0	1873.62	1014	1014
Contig1254	hypothetical protein TcasGA2_TC004549	1411	gnl|BL_ORD_ID|1097629796|hypothetical protein TcasGA2_TC004549	109762	0.0	99644128113879	2567.96	1405	1400
Contig1255	AGAP000943-PE	926	gnl|BL_ORD_ID|10176982581|AGAP000943-PE	101769	0.0	9.98915e+15	1700/4	922	921
Contig1256	66532Sg_CNS_NA4Plus16422	1225	gnl|BL_ORD_ID|66532Sg_CNS_NA4Plus16422	66532	1.13342e-124	9.88506e+15	464629	261	258
Contig1259	39s ribosomal protein mitochondrial-like	819	gnl|BL_ORD_ID|9614841923|39s ribosomal protein mitochondrial-like	96148	0.0	100.0	1513.53	819	819
Contig1260	chromatin regulatory protein	1058	gnl|BL_ORD_ID|10707988348|chromatin regulatory protein	107079	0.0	9.97137e+15	1921.64	1048	1045
Contig1261	PREDICTED: hypothetical protein LOC100118209	1836	gnl|BL_ORD_ID|10936555444|PREDICTED: hypothetical protein LOC100118209	109365	0.0	9.96507e+15	2093.37	1145	1141
Contig1265	AGAP002391-PA	1466	gnl|BL_ORD_ID|10337391038|AGAP002391-PA	103373	0.0	9.95205e+15	2671.38	1460	1453
Contig1266	65324Sg_CNS_NA4Plus15903	1518	gnl|BL_ORD_ID|65324Sg_CNS_NA4Plus15903	65324	1.94441e-78	100.0	311357	168	168
Contig1267	PREDICTED: similar to lachesin, putative	880	gnl|BL_ORD_ID|9972781272|PREDICTED: similar to lachesin, putative	99727	0.0	9.96337e+15	1502.45	819	816
Contig1268	conserved hypothetical protein	1402	gnl|BL_ORD_ID|10692389501|conserved hypothetical protein	106923	0.0	9.96418e+15	2553.19	1396	1391
Contig1269	hypothetical protein TcasGA2_TC002610	1137	gnl|BL_ORD_ID|688406894|hypothetical protein TcasGA2_TC002610	68840	8.41114e-101	100.0	385223	208	208
Contig1271	PREDICTED: hypothetical protein LOC408661	1324	gnl|BL_ORD_ID|11039678408|PREDICTED: hypothetical protein LOC408661	110396	0.0	9.99236e+15	2414.69	1309	1308
Contig1274	34943Sg_CNS_NA4Plus8626	876	gnl|BL_ORD_ID|34943Sg_CNS_NA4Plus8626	34943	4.12759e-53	9.05882e+15	226412	170	154
Contig1275	schistocerca gregaria 14-3-3 protein epsilon complete cds	2689	gnl|BL_ORD_ID|7579Sg_CNS_NA4Plus2997|schistocerca gregaria 14-3-3 protein epsilon complete cds	7579	6.09018e-41	9.4958e+15	187632	119	113
Contig1279	necap-like protein cg9132-like	1485	gnl|BL_ORD_ID|10992932608|necap-like protein cg9132-like	109929	0.0	9.89226e+15	2662.14	1485	1469
Contig1282	riboflavin transporter 2-a-like	1302	gnl|BL_ORD_ID|6782440186|riboflavin transporter 2-a-like	67824	0.0	9.97647e+15	778.56	425	424
Contig1284	105376Sg_CNS_NA4Plus36224	3083	gnl|BL_ORD_ID|105376Sg_CNS_NA4Plus36224	105376	0.0	9.96553e+15	3711/4	2031	2024
Contig1285	41214Sg_CNS_NA4Plus116	911	gnl|BL_ORD_ID|41214Sg_CNS_NA4Plus116	41214	2.58646e-50	9.91667e+15	217178	120	119
Contig1287	PREDICTED: similar to beta-glucosidase	1456	gnl|BL_ORD_ID|10917380972|PREDICTED: similar to beta-glucosidase	109173	6.8465e-64	795969773299748	259651	397	316
Contig1291	tribbles homolog 2	1043	gnl|BL_ORD_ID|10526746777|tribbles homolog 2	105267	0.0	100.0	1498.75	811	811
Contig1293	myosin-xviiia isoform 2	1431	gnl|BL_ORD_ID|10974932282|myosin-xviiia isoform 2	109749	0.0	9.98429e+15	2340.83	1273	1271
Contig1294	hypothetical protein TcasGA2_TC010748	891	gnl|BL_ORD_ID|10776419788|hypothetical protein TcasGA2_TC010748	107764	0.0	9.9774e+15	1624.33	885	883
Contig1297	conserved hypothetical protein	1541	gnl|BL_ORD_ID|10667990247|conserved hypothetical protein	106679	0.0	997002997002997	1833.0	1001	998
Contig1298	BmP109	2985	gnl|BL_ORD_ID|7633052362|BmP109	76330	0.0	100.0	1061.1	574	574
Contig1300	microtubule-associated protein rp eb family member 1-like isoform 2	1474	gnl|BL_ORD_ID|10064331267|microtubule-associated protein rp eb family member 1-like isoform 2	100643	0.0	9.97932e+15	2660/3	1451	1448
Contig1301	73260Sg_CNS_NA4Plus19730	2534	gnl|BL_ORD_ID|73260Sg_CNS_NA4Plus19730	73260	0.0	9.94792e+15	699154	384	382
Contig1302	low quality protein: baculoviral iap repeat-containing protein 6	2188	gnl|BL_ORD_ID|11074629799|low quality protein: baculoviral iap repeat-containing protein 6	110746	0.0	100.0	1550.46	839	839
Contig1304	ribosomal protein l7e	965	gnl|BL_ORD_ID|4249540783|ribosomal protein l7e	42495	1.23241e-73	971264367816092	294738	174	169
Contig1311	hypothetical protein TcasGA2_TC002592	894	gnl|BL_ORD_ID|1062926806|hypothetical protein TcasGA2_TC002592	106292	0.0	958594730238394	1284.54	797	764
Contig1312	abrupt protein, putative	992	gnl|BL_ORD_ID|10123583368|abrupt protein, putative	101235	0.0	9.89919e+15	1772/6	992	982
Contig1313	eukaryotic translation initiation factor 2 subunit y-linked-like	1150	gnl|BL_ORD_ID|101696101500|eukaryotic translation initiation factor 2 subunit y-linked-like	101696	0.0	9.99126e+15	2108.15	1144	1143
Contig1316	hypothetical protein TcasGA2_TC001746	1399	gnl|BL_ORD_ID|167642422|hypothetical protein TcasGA2_TC001746	16764	3.124e-48	9.82759e+15	204252	116	114
Contig1317	FI07223p	1025	gnl|BL_ORD_ID|10464952762|FI07223p	104649	0.0	999018645731109	1877.32	1019	1018
Contig1321	Innexin inx2, putative	1684	gnl|BL_ORD_ID|10656453485|Innexin inx2, putative	106564	0.0	996387718242023	3038.86	1661	1655
Contig1324	rab4 protein	1060	gnl|BL_ORD_ID|10499538194|rab4 protein	104995	0.0	100.0	1934.56	1047	1047
Contig1325	nop5 cg10206-pa	1370	gnl|BL_ORD_ID|10031532904|nop5 cg10206-pa	100315	0.0	100.0	2060.13	1115	1115
Contig1326	hypothetical protein TcasGA2_TC000101	1441	gnl|BL_ORD_ID|106427828|hypothetical protein TcasGA2_TC000101	106427	0.0	9.9023e+15	2595.66	1433	1419
Contig1328	46749Sg_CNS_NA4Plus792	1720	gnl|BL_ORD_ID|46749Sg_CNS_NA4Plus792	46749	1.07166e-46	9.67213e+15	206098	122	118
Contig1329	isoform a	878	gnl|BL_ORD_ID|9108528158|isoform a	91085	6.63544e-81	100.0	318744	172	172
Contig1333	PREDICTED: myophilin	1101	gnl|BL_ORD_ID|7338079633|PREDICTED: myophilin	73380	0.0	9.98099e+15	966918	526	525
Contig1334	ras-related protein rab-11a	2281	gnl|BL_ORD_ID|9987738324|ras-related protein rab-11a	99877	0.0	9.97706e+15	1600.32	872	870
Contig1337	ubiquitin conjugating enzyme j2	1181	gnl|BL_ORD_ID|324747418|ubiquitin conjugating enzyme j2	3247	9.79223e-21	9.85075e+15	119306	67	66
Contig1338	zinc finger protein 271-like	1545	gnl|BL_ORD_ID|10073050896|zinc finger protein 271-like	100730	0.0	9.91605e+15	1724/4	953	945
Contig1343	stethophyma grossum microsatellite sgr19 sequence	1459	gnl|BL_ORD_ID|109411Sg_CNS_NA4Plus711|stethophyma grossum microsatellite sgr19 sequence	109411	0.0	100.0	2684/3	1453	1453
Contig1344	hypothetical protein TcasGA2_TC002152	2808	gnl|BL_ORD_ID|1080284529|hypothetical protein TcasGA2_TC002152	108028	0.0	9.87419e+15	4931.67	2782	2747
Contig1346	stathmin	852	gnl|BL_ORD_ID|10492743701|stathmin	104927	0.0	100.0	1323.32	716	716
Contig1347	bcn92_drome ame: full=protein bcn92	873	gnl|BL_ORD_ID|9822186348|bcn92_drome ame: full=protein bcn92	98221	0.0	9.92891e+15	1530.15	844	838
Contig1349	probable tyrosyl-trna mitochondrial-like	1008	gnl|BL_ORD_ID|10447336651|probable tyrosyl-trna mitochondrial-like	104473	0.0	9.97106e+15	1266.08	691	689
Contig1357	f-box only protein 28-like	867	gnl|BL_ORD_ID|96268101709|f-box only protein 28-like	96268	0.0	100.0	1578.16	854	854
Contig1359	92415Sg_CNS_NA4Plus30396	1324	gnl|BL_ORD_ID|92415Sg_CNS_NA4Plus30396	92415	5.43289e-158	984423676012461	575428	321	316
Contig1360	AGAP003790-PA	1229	gnl|BL_ORD_ID|57666108859|AGAP003790-PA	57666	6.51352e-157	9.96795e+15	571735	312	311
Contig1363	cysteine protease	2470	gnl|BL_ORD_ID|10896391090|cysteine protease	108963	0.0	9.99185e+15	4523.57	2455	2453
Contig1364	PREDICTED: hypothetical protein LOC410546	905	gnl|BL_ORD_ID|10675778743|PREDICTED: hypothetical protein LOC410546	106757	0.0	100.0	1646.49	891	891
Contig1368	AGAP009070-PA	1304	gnl|BL_ORD_ID|10664944051|AGAP009070-PA	106649	0.0	99768875192604	2381.45	1298	1295
Contig1369	hypothetical protein TcasGA2_TC014113	1710	gnl|BL_ORD_ID|2026924341|hypothetical protein TcasGA2_TC014113	20269	2.30604e-43	9.66387e+15	195019	119	115
Contig1373	AGAP002412-PA	1598	gnl|BL_ORD_ID|9946991091|AGAP002412-PA	99469	3.06126e-156	9.96795e+15	569888	312	311
Contig1374	ay040607s2schistocerca americana transcription factor hunchback partial cds	1196	gnl|BL_ORD_ID|109153Sg_CNS_NA4Plus8|ay040607s2schistocerca americana transcription factor hunchback partial cds	109153	0.0	9.98307e+15	2170.93	1181	1179
Contig1377	hypothetical protein TcasGA2_TC001808	1153	gnl|BL_ORD_ID|1021742522|hypothetical protein TcasGA2_TC001808	102174	0.0	9.9214e+15	2071.21	1145	1136
Contig1378	j domain containing protein	1698	gnl|BL_ORD_ID|10090628339|j domain containing protein	100906	0.0	9.9821e+15	3079.49	1676	1673
Contig1383	GH01626p	927	gnl|BL_ORD_ID|10511252839|GH01626p	105112	1.1254e-109	761029411764706	411077	816	621
Contig1387	85077Sg_CNS_NA4Plus26234	1502	gnl|BL_ORD_ID|85077Sg_CNS_NA4Plus26234	85077	0.0	100.0	981691	531	531
Contig1388	hypothetical protein TcasGA2_TC002947	1398	gnl|BL_ORD_ID|996607281|hypothetical protein TcasGA2_TC002947	99660	0.0	9.92825e+15	2021.36	1115	1107
Contig1389	92597Sg_CNS_NA4Plus1410	2012	gnl|BL_ORD_ID|92597Sg_CNS_NA4Plus1410	92597	0.0	9.98729e+15	1448.89	787	786
Contig1390	99497Sg_CNS_NA4Plus33972	1030	gnl|BL_ORD_ID|99497Sg_CNS_NA4Plus33972	99497	0.0	9.97669e+15	787793	429	428
Contig1391	protein real-time-like	1970	gnl|BL_ORD_ID|6872137436|protein real-time-like	68721	7.12931e-69	100.0	279964	151	151
Contig1393	schistocerca gregaria calreticulin complete cds	1314	gnl|BL_ORD_ID|14242Sg_CNS_NA4Plus4389|schistocerca gregaria calreticulin complete cds	14242	2.29777e-37	970873786407767	174705	103	100
Contig1395	hypothetical protein TcasGA2_TC010408	869	gnl|BL_ORD_ID|11070319301|hypothetical protein TcasGA2_TC010408	110703	0.0	9.98841e+15	1587.39	863	862
Contig1398	rab 3	2367	gnl|BL_ORD_ID|5933538160|rab 3	59335	3.59249e-142	100.0	523722	283	283
Contig1400	cg3430 cg3430-pa	1623	gnl|BL_ORD_ID|10176787628|cg3430 cg3430-pa	101767	0.0	9.96904e+15	2964.99	1615	1610
Contig1401	caax prenyl protease 2-like	914	gnl|BL_ORD_ID|10588386721|caax prenyl protease 2-like	105883	1.38493e-132	100.0	490482	265	265
Contig1402	hypothetical protein TcasGA2_TC004723	1307	gnl|BL_ORD_ID|49559856|hypothetical protein TcasGA2_TC004723	4955	2.9562e-37	9.70588e+15	171012	102	99
Contig1405	70187Sg_CNS_NA4Plus18184	2351	gnl|BL_ORD_ID|70187Sg_CNS_NA4Plus18184	70187	3.08873e-63	9.55128e+15	261498	156	149
Contig1406	cytochrome p450	1474	gnl|BL_ORD_ID|10703691680|cytochrome p450	107036	1.77066e-123	7.63699e+15	460936	876	669
Contig1407	protein argonaute-2-like	1753	gnl|BL_ORD_ID|10886336957|protein argonaute-2-like	108863	0.0	9.99425e+15	3205/6	1738	1737
Contig1408	thymosin beta isoform 1	1496	gnl|BL_ORD_ID|1269145187|thymosin beta isoform 1	12691	9.36555e-42	9.90476e+15	189479	105	104
Contig1409	82315Sg_CNS_NA4Plus24686	2816	gnl|BL_ORD_ID|82315Sg_CNS_NA4Plus24686	82315	0.0	9.94545e+15	998311	550	547
Contig1412	conserved hypothetical protein	496	gnl|BL_ORD_ID|10181889364|conserved hypothetical protein	101818	0.0	986784140969163	811799	454	448
Contig1415	PREDICTED: hypothetical protein LOC100570863	1432	gnl|BL_ORD_ID|11072460623|PREDICTED: hypothetical protein LOC100570863	110724	0.0	9.83961e+15	2505.18	1434	1411
Contig1416	5426194672	736	gnl|BL_ORD_ID|5426194672	54261	1.71467e-06	100.0	71293	38	38
Contig1418	AGAP009978-PA	1555	gnl|BL_ORD_ID|11005549723|AGAP009978-PA	110055	4.3439e-71	9.9359e+15	283658	156	155
Contig1419	PREDICTED: similar to USF	915	gnl|BL_ORD_ID|10901680892|PREDICTED: similar to USF	109016	0.0	9.96721e+15	1672.34	915	912
Contig1420	neurocalcin homolog	952	gnl|BL_ORD_ID|1132532657|neurocalcin homolog	11325	4.5931e-39	989795918367347	176552	98	97
Contig1424	elongation factor 1-	1094	gnl|BL_ORD_ID|2973193442|elongation factor 1-	29731	4.18301e-24	100.0	130386	70	70
Contig1426	tubulin gamma-1 chain-like	634	gnl|BL_ORD_ID|10418147070|tubulin gamma-1 chain-like	104181	0.0	100.0	1144.2	619	619
Contig1427	leukocyte receptor cluster member 8-like	1516	gnl|BL_ORD_ID|10495429454|leukocyte receptor cluster member 8-like	104954	0.0	9.85366e+15	1459.97	820	808
Contig1428	AGAP001255-PA	741	gnl|BL_ORD_ID|10589983992|AGAP001255-PA	105899	0.0	9.94558e+15	1338.09	735	731
Contig1431	AGAP009875-PA	1792	gnl|BL_ORD_ID|7945548511|AGAP009875-PA	79455	3.25692e-12	9.80769e+15	916061	52	51
Contig1434	PREDICTED: similar to conserved hypothetical protein	740	gnl|BL_ORD_ID|10640281041|PREDICTED: similar to conserved hypothetical protein	106402	0.0	9.87854e+15	1321.47	741	732
Contig1436	hypothetical protein TcasGA2_TC008146	683	gnl|BL_ORD_ID|10877815636|hypothetical protein TcasGA2_TC008146	108778	0.0	9.85359e+15	1216.22	683	673
Contig1441	serine threonine-protein phosphatase 2a 56 kda regulatory subunit delta isoform-like	1096	gnl|BL_ORD_ID|10880142646|serine threonine-protein phosphatase 2a 56 kda regulatory subunit delta isoform-like	108801	0.0	9.97263e+15	2013.97	1096	1093
Contig1448	inhibitor of apoptosis protein	584	gnl|BL_ORD_ID|8168227726|inhibitor of apoptosis protein	81682	0.0	9.9292e+15	1022.32	565	561
Contig1449	paramyosin, long form, putative	734	gnl|BL_ORD_ID|8970033736|paramyosin, long form, putative	89700	0.0	9.97076e+15	1256.84	684	682
Contig1452	hypothetical protein TcasGA2_TC009313	613	gnl|BL_ORD_ID|10056616899|hypothetical protein TcasGA2_TC009313	100566	0.0	996661101836394	1098.03	599	597
Contig1454	sgu90609locusta migratoria adp-ribosylation factor 1 complete cds	2151	gnl|BL_ORD_ID|44294Sg_CNS_NA4Plus100|sgu90609locusta migratoria adp-ribosylation factor 1 complete cds	44294	3.67761e-57	9.85294e+15	241185	136	134
Contig1455	86457Sg_CNS_NA4Plus27027	1452	gnl|BL_ORD_ID|86457Sg_CNS_NA4Plus27027	86457	0.0	100.0	1125.73	609	609
Contig1457	PREDICTED: similar to AGAP005215-PA	683	gnl|BL_ORD_ID|10437980216|PREDICTED: similar to AGAP005215-PA	104379	1.06486e-107	9.95516e+15	407383	223	222
Contig1461	protein kinase shaggy isoform 1	722	gnl|BL_ORD_ID|6035037223|protein kinase shaggy isoform 1	60350	3.4873e-34	9.88889e+15	159932	90	89
Contig1462	ubiquitin-conjugating enzyme e2i	749	gnl|BL_ORD_ID|5439747571|ubiquitin-conjugating enzyme e2i	54397	2.14949e-40	9.90196e+15	183939	102	101
Contig1464	hypothetical protein TcasGA2_TC008528	1428	gnl|BL_ORD_ID|9175516393|hypothetical protein TcasGA2_TC008528	91755	0.0	9.55796e+15	1620.63	1018	973
Contig1465	pre-mrna-splicing factor slu7	785	gnl|BL_ORD_ID|10707335819|pre-mrna-splicing factor slu7	107073	0.0	9.93532e+15	1406.42	773	768
Contig1469	79578Sg_CNS_NA4Plus23161	1328	gnl|BL_ORD_ID|79578Sg_CNS_NA4Plus23161	79578	3.27983e-155	9.9359e+15	566195	312	310
Contig1473	PREDICTED: hypothetical protein LOC100166020	753	gnl|BL_ORD_ID|10781257328|PREDICTED: hypothetical protein LOC100166020	107812	0.0	9.90704e+15	1360.25	753	746
Contig1474	dolichyl-diphosphooligosaccharide--protein glycosyltransferase 67 kda subunit	1281	gnl|BL_ORD_ID|882892762|dolichyl-diphosphooligosaccharide--protein glycosyltransferase 67 kda subunit	8828	4.88078e-29	976470588235294	147006	85	83
Contig1475	schistocerca gregaria clone dl18 microsatellite sequence	469	gnl|BL_ORD_ID|106354Sg_CNS_NA4Plus647|schistocerca gregaria clone dl18 microsatellite sequence	106354	0.0	9.89339e+15	839499	469	464
Contig1480	endonuclease-reverse transcriptase	768	gnl|BL_ORD_ID|8993694324|endonuclease-reverse transcriptase	89936	1.95593e-125	905982905982906	466476	351	318
Contig1481	acyl- synthetase family member mitochondrial-like isoform 3	738	gnl|BL_ORD_ID|11045483752|acyl- synthetase family member mitochondrial-like isoform 3	110454	0.0	100.0	1363.95	738	738
Contig1482	bromodomain-containing protein 7-like isoform 2	808	gnl|BL_ORD_ID|10919686600|bromodomain-containing protein 7-like isoform 2	109196	0.0	9.98762e+15	1487.67	808	807
Contig1484	67755Sg_CNS_NA4Plus16966	597	gnl|BL_ORD_ID|67755Sg_CNS_NA4Plus16966	67755	2.16592e-49	946969696969697	213485	132	125
Contig1487	cytochrome p450 6bq13	658	gnl|BL_ORD_ID|10329391765|cytochrome p450 6bq13	103293	1.78852e-75	7.97619e+15	300278	420	335
Contig1490	neutral and basic amino acid transport protein rbat-like	649	gnl|BL_ORD_ID|10682932722|neutral and basic amino acid transport protein rbat-like	106829	0.0	9.95378e+15	1181.13	649	646
Contig1492	conserved hypothetical protein	1713	gnl|BL_ORD_ID|9904389029|conserved hypothetical protein	99043	1.48581e-174	9.48148e+15	630828	405	384
Contig1494	cytochrome c oxidase subunit ii	681	gnl|BL_ORD_ID|2412983187|cytochrome c oxidase subunit ii	24129	4.30625e-22	100.0	122999	66	66
Contig1496	pogo transposable element with krab domain	721	gnl|BL_ORD_ID|108603Sg_CNS_NA4Plus37165|pogo transposable element with krab domain	108603	2.74973e-19	8.40336e+15	113766	119	100
Contig1503	trans- -dihydrobenzene- -diol dehydrogenase-like	1193	gnl|BL_ORD_ID|9891345729|trans- -dihydrobenzene- -diol dehydrogenase-like	98913	0.0	988135593220339	2108.15	1180	1166
Contig1506	atp-dependent rna helicase belle	3029	gnl|BL_ORD_ID|11050086069|atp-dependent rna helicase belle	110500	0.0	9.95739e+15	4279.81	2347	2337
Contig1509	tubulin alpha-3	1767	gnl|BL_ORD_ID|26747033|tubulin alpha-3	267	4.10394e-21	948051948051948	121153	77	73
Contig1511	PREDICTED: hypothetical protein LOC100572069	465	gnl|BL_ORD_ID|10933763310|PREDICTED: hypothetical protein LOC100572069	109337	5.7028e-85	9.78836e+15	327977	189	185
Contig1512	vacuolar protein sorting-associated protein 8 homolog	770	gnl|BL_ORD_ID|8378348688|vacuolar protein sorting-associated protein 8 homolog	83783	4.98076e-07	796116504854369	731396	103	82
Contig1513	v-type proton atpase subunit d	1989	gnl|BL_ORD_ID|10298248494|v-type proton atpase subunit d	102982	0.0	9.99488e+15	3602/9	1953	1952
Contig1514	PREDICTED: similar to predicted protein	743	gnl|BL_ORD_ID|10993681543|PREDICTED: similar to predicted protein	109936	0.0	9.98621e+15	1334.4	725	724
Contig1516	aldehyde dehydrogenase mitochondrial-like	1691	gnl|BL_ORD_ID|8612484475|aldehyde dehydrogenase mitochondrial-like	86124	0.0	99875	1472.9	800	799
Contig1517	92014Sg_CNS_NA4Plus30204	2608	gnl|BL_ORD_ID|92014Sg_CNS_NA4Plus30204	92014	0.0	9.92754e+15	747167	414	411
Contig1519	prostamide prostaglandin f synthase	724	gnl|BL_ORD_ID|101945Sg_CNS_NA4Plus34968|prostamide prostaglandin f synthase	101945	0.0	9.98594e+15	1308.55	711	710
Contig1520	phospholipid hydroperoxide glutathione	373	gnl|BL_ORD_ID|9838534261|phospholipid hydroperoxide glutathione	98385	0.0	100.0	689921	373	373
Contig1528	60710Sg_CNS_NA4Plus14096	593	gnl|BL_ORD_ID|60710Sg_CNS_NA4Plus14096	60710	5.53223e-105	9.82143e+15	398.15	224	220
Contig1531	mesoderm development	1347	gnl|BL_ORD_ID|5702631113|mesoderm development	57026	5.56841e-153	100.0	558808	302	302
Contig1534	86023Sg_CNS_NA4Plus26777	787	gnl|BL_ORD_ID|86023Sg_CNS_NA4Plus26777	86023	1.9035e-161	9.90654e+15	582815	321	318
Contig1536	conserved hypothetical protein	778	gnl|BL_ORD_ID|10692389501|conserved hypothetical protein	106923	0.0140967	100.0	583664	31	31
Contig1537	hypothetical protein TcasGA2_TC014518	718	gnl|BL_ORD_ID|9746624412|hypothetical protein TcasGA2_TC014518	97466	0.0	9.86726e+15	804413	452	446
Contig1539	follistatin-related protein 5- partial	557	gnl|BL_ORD_ID|109136102044|follistatin-related protein 5- partial	109136	0.0	9.96409e+15	1018.62	557	555
Contig1540	microtubule-associated protein rp eb family member 1-like isoform 2	735	gnl|BL_ORD_ID|10064331267|microtubule-associated protein rp eb family member 1-like isoform 2	100643	2.99762e-153	9.29504e+15	558808	383	356
Contig1541	pol-like protein	728	gnl|BL_ORD_ID|9432034895|pol-like protein	94320	4.17962e-92	761455525606469	355677	742	565
Contig1546	conserved hypothetical protein	645	gnl|BL_ORD_ID|10750988842|conserved hypothetical protein	107509	0.0	9.93798e+15	1171.9	645	641
Contig1547	atpase type 13a1	608	gnl|BL_ORD_ID|10282186214|atpase type 13a1	102821	0.0	99375	869046	480	477
Contig1548	dna-repair protein	758	gnl|BL_ORD_ID|10488592724|dna-repair protein	104885	0.0	100.0	1373.18	743	743
Contig1550	proteasome subunit beta type-5-like	274	gnl|BL_ORD_ID|7831136863|proteasome subunit beta type-5-like	78311	7.12511e-71	100.0	283658	153	153
Contig1551	sodium hydrogen	3034	gnl|BL_ORD_ID|10929643029|sodium hydrogen	109296	0.0	9.98187e+15	4058.21	2206	2202
Contig1552	synaptonemal complex protein	506	gnl|BL_ORD_ID|11066944010|synaptonemal complex protein	110669	0.0	100.0	935525	506	506
Contig1553	sodium-coupled monocarboxylate transporter 1-like	370	gnl|BL_ORD_ID|8869743110|sodium-coupled monocarboxylate transporter 1-like	88697	0.0	9.83784e+15	654834	370	364
Contig1554	pre-mrna-splicing factor clf-	387	gnl|BL_ORD_ID|10962035812|pre-mrna-splicing factor clf-	109620	1.17317e-159	9.33504e+15	579122	391	365
Contig1555	eyprepocnemis plorans clone 5 non-ltr retrotransposon partial sequence	435	gnl|BL_ORD_ID|109609Sg_CNS_NA4Plus2345|eyprepocnemis plorans clone 5 non-ltr retrotransposon partial sequence	109609	2.19219e-167	9.88235e+15	604975	340	336
Contig1560	cg1824 cg1824-pa	490	gnl|BL_ORD_ID|10624187497|cg1824 cg1824-pa	106241	0.0	9.7551e+15	843193	490	478
Contig1562	protein phosphatase 1l-like	758	gnl|BL_ORD_ID|10317437372|protein phosphatase 1l-like	103174	0.0	9.97361e+15	1391.65	758	756
Contig1563	tbc1 domain family member 24-like isoform 1	1639	gnl|BL_ORD_ID|5115444124|tbc1 domain family member 24-like isoform 1	51154	3.3953e-102	9.95283e+15	387.07	212	211
Contig1565	hypothetical protein TcasGA2_TC000971	600	gnl|BL_ORD_ID|1105671464|hypothetical protein TcasGA2_TC000971	110567	0.0	9.89744e+15	1055.56	585	579
Contig1568	N-acetylglucosamine-6-sulfatase precursor, putative	896	gnl|BL_ORD_ID|10293854133|N-acetylglucosamine-6-sulfatase precursor, putative	102938	0.0	9.90279e+15	1482.13	823	815
Contig1574	eyprepocnemis plorans clone 5 non-ltr retrotransposon partial sequence	614	gnl|BL_ORD_ID|110686Sg_CNS_NA4Plus760|eyprepocnemis plorans clone 5 non-ltr retrotransposon partial sequence	110686	0.0	998371335504886	1131.27	614	613
Contig1575	inter-alpha-trypsin inhibitor heavy chain h4 precursor (iti heavy chain h4) (inter-alpha-inhibitor heavy chain 4) (inter-alpha-trypsin inhibitor family heavy chain-related protein) (plasma kallikrein sensitive glycoprotein 120) (p	847	gnl|BL_ORD_ID|9113628052|inter-alpha-trypsin inhibitor heavy chain h4 precursor (iti heavy chain h4) (inter-alpha-inhibitor heavy chain 4) (inter-alpha-trypsin inhibitor family heavy chain-related protein) (plasma kallikrein sensitive glycoprotein 120) (p	91136	0.0	9.91254e+15	1234.68	686	680
Contig1576	unknown	650	gnl|BL_ORD_ID|10530548093|unknown	105305	1.90883e-20	9.57746e+15	117459	71	68
Contig1580	PREDICTED: hypothetical protein LOC411294 isoform 1	598	gnl|BL_ORD_ID|8615378828|PREDICTED: hypothetical protein LOC411294 isoform 1	86153	0.0	991638795986622	1081.41	598	593
Contig1581	aminopeptidase n	703	gnl|BL_ORD_ID|11016584677|aminopeptidase n	110165	0.0	994261119081779	1271.62	697	693
Contig1582	s1 rna binding domain	509	gnl|BL_ORD_ID|10856841823|s1 rna binding domain	108568	0.0	9.92141e+15	920752	509	505
Contig1583	conserved hypothetical protein	360	gnl|BL_ORD_ID|10381689524|conserved hypothetical protein	103816	1.77856e-172	97.5	621595	360	351
Contig1584	glucose-6-phosphate dehydrogenase	674	gnl|BL_ORD_ID|107939103306|glucose-6-phosphate dehydrogenase	107939	0.0	100.0	1245.76	674	674
Contig1585	stethophyma grossum microsatellite sgr29 sequence	1655	gnl|BL_ORD_ID|109830Sg_CNS_NA4Plus695|stethophyma grossum microsatellite sgr29 sequence	109830	0.0	9.98187e+15	3044/4	1655	1652
Contig1586	AGAP010039-PA	317	gnl|BL_ORD_ID|1133250944|AGAP010039-PA	11332	2.43966e-36	9.2437e+15	169165	119	110
Contig1587	65175Sg_CNS_NA4Plus15839	751	gnl|BL_ORD_ID|65175Sg_CNS_NA4Plus15839	65175	4.5677e-53	100.0	222718	120	120
Contig1588	nitric oxide synthase	514	gnl|BL_ORD_ID|11042432838|nitric oxide synthase	110424	0.0	100.0	926292	501	501
Contig1590	anx10_drome ame: full=annexin-b10 ame: full=annexin x ame: full=annexin-10	543	gnl|BL_ORD_ID|8764085420|anx10_drome ame: full=annexin-b10 ame: full=annexin x ame: full=annexin-10	87640	3.12361e-82	9.78142e+15	322437	183	179
Contig1591	PREDICTED: importin-4-like	774	gnl|BL_ORD_ID|10546979567|PREDICTED: importin-4-like	105469	0.0	9.80315e+15	1336.25	762	747
Contig1593	kelch domain-containing protein 4-like	259	gnl|BL_ORD_ID|6931228989|kelch domain-containing protein 4-like	69312	3.13821e-64	9.93056e+15	261498	144	143
Contig1596	29857Sg_CNS_NA4Plus7553	751	gnl|BL_ORD_ID|29857Sg_CNS_NA4Plus7553	29857	2.6348e-80	9.77528e+15	313204	178	174
Contig1597	nu1m_anoga ame: full=nadh-ubiquinone oxidoreductase chain 1 ame: full=nadh dehydrogenase subunit 1	978	gnl|BL_ORD_ID|8494032953|nu1m_anoga ame: full=nadh-ubiquinone oxidoreductase chain 1 ame: full=nadh dehydrogenase subunit 1	84940	0.0	9.91561e+15	1280.85	711	705
Contig1598	PREDICTED: similar to pinn	1265	gnl|BL_ORD_ID|10653381392|PREDICTED: similar to pinn	106533	0.0	9.95215e+15	2281.73	1254	1248
Contig1603	PREDICTED: hypothetical protein LOC100120957 isoform 2	1484	gnl|BL_ORD_ID|11046856133|PREDICTED: hypothetical protein LOC100120957 isoform 2	110468	0.0	9.93886e+15	2680.61	1472	1463
Contig1605	inositol polyphosphate 1-phosphatase-like	709	gnl|BL_ORD_ID|10778927826|inositol polyphosphate 1-phosphatase-like	107789	0.0	9.97179e+15	1297.47	709	707
Contig1606	sugar transporter, putative	1941	gnl|BL_ORD_ID|10773143867|sugar transporter, putative	107731	0.0	9.89108e+15	3448.82	1928	1907
Contig1608	PREDICTED: hypothetical protein LOC411802	442	gnl|BL_ORD_ID|9345778865|PREDICTED: hypothetical protein LOC411802	93457	0.0	100.0	817339	442	442
Contig1609	vacuolar protein sorting-associated protein 41 homolog	1002	gnl|BL_ORD_ID|10618148571|vacuolar protein sorting-associated protein 41 homolog	106181	0.0	999001996007984	1845.92	1002	1001
Contig1611	macro domain-containing protein 2-like isoform 2	474	gnl|BL_ORD_ID|9168930417|macro domain-containing protein 2-like isoform 2	91689	1.99192e-118	9.95868e+15	442.47	242	241
Contig1612	tyrosine-protein kinase	1108	gnl|BL_ORD_ID|10981547174|tyrosine-protein kinase	109815	0.0	100.0	2019.51	1093	1093
Contig1618	sialin, putative	812	gnl|BL_ORD_ID|10911342810|sialin, putative	109113	0.0	9.83709e+15	1415.65	798	785
Contig1620	eyprepocnemis plorans clone 5 non-ltr retrotransposon partial sequence	615	gnl|BL_ORD_ID|100993Sg_CNS_NA4Plus34615|eyprepocnemis plorans clone 5 non-ltr retrotransposon partial sequence	100993	2.45599e-163	9.8494e+15	592048	332	327
Contig1621	cohesin subunit sa-1-like	799	gnl|BL_ORD_ID|11066188539|cohesin subunit sa-1-like	110661	0.0	9.98748e+15	1472.9	799	798
Contig1622	cg5287 cg5287-pa	551	gnl|BL_ORD_ID|10180187864|cg5287 cg5287-pa	101801	2.23654e-148	9.93333e+15	542189	300	298
Contig1624	61540Sg_CNS_NA4Plus999	2294	gnl|BL_ORD_ID|61540Sg_CNS_NA4Plus999	61540	0.0	99.2	676994	375	372
Contig1625	nuclear receptor 2c2-associated	763	gnl|BL_ORD_ID|10011333085|nuclear receptor 2c2-associated	100113	0.0	9.94498e+15	1328.86	727	723
Contig1629	82915Sg_CNS_NA4Plus1242	2024	gnl|BL_ORD_ID|82915Sg_CNS_NA4Plus1242	82915	0.0	9.94374e+15	1291.93	711	707
Contig1631	serine threonine-protein kinase rio1	1094	gnl|BL_ORD_ID|10489042609|serine threonine-protein kinase rio1	104890	0.0	9.9722e+15	1977/4	1079	1076
Contig1635	AGAP008940-PA	1553	gnl|BL_ORD_ID|9135343634|AGAP008940-PA	91353	0.0	9.95833e+15	876432	480	478
Contig1636	NADPH--cytochrome P450, putative	1650	gnl|BL_ORD_ID|1291354159|NADPH--cytochrome P450, putative	12913	3.74776e-36	945945945945946	171012	111	105
Contig1637	PREDICTED: hypothetical protein LOC411794	1325	gnl|BL_ORD_ID|11021078863|PREDICTED: hypothetical protein LOC411794	110210	0.0	9.96226e+15	2427.62	1325	1320
Contig1641	tpa_exp: troponin t isoform 2	808	gnl|BL_ORD_ID|1055245608|tpa_exp: troponin t isoform 2	10552	5.19825e-12	100.0	897595	48	48
Contig1643	udp-glucuronosyltransferase 1-10-like	549	gnl|BL_ORD_ID|10055047714|udp-glucuronosyltransferase 1-10-like	100550	1.47011e-80	8.56667e+15	316897	300	257
Contig1646	g patch domain and ankyrin repeats-containing protein 1 homolog	583	gnl|BL_ORD_ID|103895102175|g patch domain and ankyrin repeats-containing protein 1 homolog	103895	0.0	9.86348e+15	1035.24	586	578
Contig1647	protein clec16a-like	974	gnl|BL_ORD_ID|11031037018|protein clec16a-like	110310	0.0	9.8853e+15	1724/4	959	948
Contig1649	schistocerca gregaria microsatellite 66 sequence	815	gnl|BL_ORD_ID|110647Sg_CNS_NA4Plus37621|schistocerca gregaria microsatellite 66 sequence	110647	0.0	9.92583e+15	1467.36	809	803
Contig1651	hypothetical protein TcasGA2_TC008372	601	gnl|BL_ORD_ID|11036915659|hypothetical protein TcasGA2_TC008372	110369	0.0	9.95008e+15	1096.18	601	598
Contig1652	cg2217 protein	2895	gnl|BL_ORD_ID|10470587523|cg2217 protein	104705	0.0	9.97414e+15	4250.26	2320	2314
Contig1653	vacuolar protein sorting-associated	1665	gnl|BL_ORD_ID|10772348525|vacuolar protein sorting-associated	107723	0.0	9.98788e+15	3037/1	1650	1648
Contig1657	PREDICTED: hypothetical protein LOC725987	878	gnl|BL_ORD_ID|10174979458|PREDICTED: hypothetical protein LOC725987	101749	0.0	9.93166e+15	1596.63	878	872
Contig1659	wd repeat domain phosphoinositide-interacting protein 2-like	780	gnl|BL_ORD_ID|10745749576|wd repeat domain phosphoinositide-interacting protein 2-like	107457	0.0	100.0	1410.11	763	763
Contig1664	grunge, putative	1631	gnl|BL_ORD_ID|110065103793|grunge, putative	110065	0.0	9.99387e+15	3005.62	1631	1630
Contig1666	splicing factor 3a subunit 3	778	gnl|BL_ORD_ID|8109043649|splicing factor 3a subunit 3	81090	0.0	100.0	743473	402	402
Contig1669	rhythmically expressed gene 5	1001	gnl|BL_ORD_ID|9791840185|rhythmically expressed gene 5	97918	0.0	9.98718e+15	1435.97	780	779
Contig1671	87337Sg_CNS_NA4Plus27518	1976	gnl|BL_ORD_ID|87337Sg_CNS_NA4Plus27518	87337	1.76303e-154	9.9359e+15	564348	312	310
Contig1673	PREDICTED: hypothetical protein LOC409645	791	gnl|BL_ORD_ID|6664578587|PREDICTED: hypothetical protein LOC409645	66645	7.54516e-95	100.0	364.91	197	197
Contig1675	conserved hypothetical protein	840	gnl|BL_ORD_ID|6732888841|conserved hypothetical protein	67328	8.92725e-20	75.0	115613	248	186
Contig1676	e3 ubiquitin-protein ligase suppressor of	1882	gnl|BL_ORD_ID|11061893195|e3 ubiquitin-protein ligase suppressor of	110618	0.0	100.0	985385	533	533
Contig1680	hypothetical protein TcasGA2_TC002682	701	gnl|BL_ORD_ID|1007776953|hypothetical protein TcasGA2_TC002682	100777	0.0	9.88355e+15	1230.99	687	679
Contig1682	PREDICTED: similar to AGAP000312-PA	546	gnl|BL_ORD_ID|10913879973|PREDICTED: similar to AGAP000312-PA	109138	0.0	989010989010989	981691	546	540
Contig1683	rna binding protein fox-1 homolog 2-like	1448	gnl|BL_ORD_ID|10947841337|rna binding protein fox-1 homolog 2-like	109478	0.0	9.97928e+15	2660/3	1448	1445
Contig1684	er degradation-enhancing alpha-mannosidase-like 3-like isoform 2	941	gnl|BL_ORD_ID|104408101392|er degradation-enhancing alpha-mannosidase-like 3-like isoform 2	104408	0.0	9.92561e+15	1709.27	941	934
Contig1687	RE12569p	753	gnl|BL_ORD_ID|2336482324|RE12569p	23364	4.81282e-17	9.42029e+15	106379	69	65
Contig1689	PREDICTED: hypothetical protein	803	gnl|BL_ORD_ID|10239754988|PREDICTED: hypothetical protein	102397	0.0	9.94917e+15	1437.81	787	783
Contig1691	down syndrome cell adhesion molecule-like protein cg42256-like	2842	gnl|BL_ORD_ID|11050492888|down syndrome cell adhesion molecule-like protein cg42256-like	110504	0.0	999578947368421	4381.37	2375	2374
Contig1692	prolyl 4-hydroxylase subunit alpha-2-like	887	gnl|BL_ORD_ID|9376436708|prolyl 4-hydroxylase subunit alpha-2-like	93764	0.0	9.94363e+15	1611/4	887	882
Contig1698	64406Sg_CNS_NA4Plus15492	2397	gnl|BL_ORD_ID|64406Sg_CNS_NA4Plus15492	64406	1.74144e-120	100.0	451703	244	244
Contig1700	sel1l protein	1652	gnl|BL_ORD_ID|10738942289|sel1l protein	107389	0.0	9.98781e+15	3024/9	1641	1639
Contig1702	ino80 complex subunit b-like	744	gnl|BL_ORD_ID|11049027741|ino80 complex subunit b-like	110490	0.0	9.9328e+15	1347.33	744	739
Contig1705	Flotillin-1, putative	1862	gnl|BL_ORD_ID|10187352809|Flotillin-1, putative	101873	0.0	996319018404908	2979.77	1630	1624
Contig1706	hypothetical protein DAPPUDRAFT_308250	896	gnl|BL_ORD_ID|6030136131|hypothetical protein DAPPUDRAFT_308250	60301	2.14557e-170	100.0	616055	333	333
Contig1707	karg_drome ame: full=arginine kinase short=ak	916	gnl|BL_ORD_ID|8975928967|karg_drome ame: full=arginine kinase short=ak	89759	0.0	9.97963e+15	902285	491	490
Contig1711	inositol polyphosphate 5-phosphatase ocrl-1-like isoform 2	788	gnl|BL_ORD_ID|10915527829|inositol polyphosphate 5-phosphatase ocrl-1-like isoform 2	109155	0.0	9.97442e+15	1434.12	782	780
Contig1713	7797278678	780	gnl|BL_ORD_ID|7797278678	77972	1.88599e-160	9.93789e+15	582815	322	320
Contig1716	PREDICTED: hypothetical protein LOC100577903	563	gnl|BL_ORD_ID|10969477287|PREDICTED: hypothetical protein LOC100577903	109694	0.0	980461811722913	994618	563	552
Contig1717	hypothetical protein TcasGA2_TC004170	642	gnl|BL_ORD_ID|554428324|hypothetical protein TcasGA2_TC004170	55442	1.07171e-57	8.48739e+15	241185	238	202
Contig1718	aquaporin transporter	565	gnl|BL_ORD_ID|9649985497|aquaporin transporter	96499	0.0	9.9823e+15	1038.94	565	564
Contig1719	golgin IMH1, putative	683	gnl|BL_ORD_ID|110311103715|golgin IMH1, putative	110311	0.0	9.97072e+15	1251.3	683	681
Contig1724	histidine-rich membrane protein ke4 homolog 2-like	1181	gnl|BL_ORD_ID|106422104356|histidine-rich membrane protein ke4 homolog 2-like	106422	0.0	9.97438e+15	2146.93	1171	1168
Contig1726	eukaryotic translation initiation factor 2d-like	800	gnl|BL_ORD_ID|104425101513|eukaryotic translation initiation factor 2d-like	104425	1.08264e-28	100.0	145159	78	78
Contig1727	104716Sg_CNS_NA4Plus35997	2825	gnl|BL_ORD_ID|104716Sg_CNS_NA4Plus35997	104716	0.0	100.0	2189/4	1185	1185
Contig1729	PREDICTED: RPE-spondin-like	875	gnl|BL_ORD_ID|10946854457|PREDICTED: RPE-spondin-like	109468	0.0	9.98857e+15	1611/4	875	874
Contig1730	surfeit locus	847	gnl|BL_ORD_ID|9252243938|surfeit locus	92522	0.0	100.0	937372	507	507
Contig1731	hypothetical protein TcasGA2_TC008962	869	gnl|BL_ORD_ID|10808116839|hypothetical protein TcasGA2_TC008962	108081	0.0	9.89595e+15	1546.77	865	856
Contig1732	dead box atp-dependent rna	1413	gnl|BL_ORD_ID|10460492069|dead box atp-dependent rna	104604	0.0	9.94996e+15	2549/5	1399	1392
Contig1733	hypothetical protein Phum_PHUM596260	728	gnl|BL_ORD_ID|10126636|hypothetical protein Phum_PHUM596260	101266	0.0	9.97191e+15	1304.85	712	710
Contig1735	hypothetical protein TcasGA2_TC002110	768	gnl|BL_ORD_ID|786504168|hypothetical protein TcasGA2_TC002110	78650	6.13322e-41	8.17778e+15	185785	225	184
Contig1736	sphingosine phosphate lyase isoform 1	883	gnl|BL_ORD_ID|10991043614|sphingosine phosphate lyase isoform 1	109910	0.0	9.96602e+15	1618.79	883	880
Contig1741	viral iap-associated factor homolog	724	gnl|BL_ORD_ID|7652249443|viral iap-associated factor homolog	76522	2.39723e-119	9.91837e+15	446163	245	243
Contig1742	protein smg8-like	788	gnl|BL_ORD_ID|11057537529|protein smg8-like	110575	0.0	9.96114e+15	1410.11	772	769
Contig1743	histone-lysine n-methyltransferase setmar-like	820	gnl|BL_ORD_ID|102946107730|histone-lysine n-methyltransferase setmar-like	102946	0.0	9.91315e+15	1448.89	806	799
Contig1744	Optineurin, putative	528	gnl|BL_ORD_ID|11003154328|Optineurin, putative	110031	0.0	100.0	976151	528	528
Contig1745	casein kinase ii beta subunit isoform 1	998	gnl|BL_ORD_ID|10673887117|casein kinase ii beta subunit isoform 1	106738	0.0	993006993006993	1807.14	1001	994
Contig1747	phosphatidylinositol-binding clathrin assembly protein	368	gnl|BL_ORD_ID|10921534160|phosphatidylinositol-binding clathrin assembly protein	109215	0.0	9.91848e+15	664068	368	365
Contig1748	hypothetical protein TcasGA2_TC015859	1246	gnl|BL_ORD_ID|11059025397|hypothetical protein TcasGA2_TC015859	110590	0.0	9.9905e+15	1938.26	1053	1052
Contig1750	hypothetical protein Phum_PHUM546520	393	gnl|BL_ORD_ID|105149109518|hypothetical protein Phum_PHUM546520	105149	0.0	9.79221e+15	675147	385	377
Contig1752	gryllus bimaculatus gbcontig04285	804	gnl|BL_ORD_ID|103265Sg_CNS_NA4Plus35460|gryllus bimaculatus gbcontig04285	103265	0.0	9.88593e+15	1411.96	789	780
Contig1756	calcium and integrin-binding protein 1-like	820	gnl|BL_ORD_ID|9066886786|calcium and integrin-binding protein 1-like	90668	0.0	9.97234e+15	1323.32	723	721
Contig1758	93654Sg_CNS_NA4Plus31078	786	gnl|BL_ORD_ID|93654Sg_CNS_NA4Plus31078	93654	1.318e-59	9.77941e+15	241185	136	133
Contig1761	scaahii03schistocerca nitens adipokinetic hormone ii exon 3 and complete cds	778	gnl|BL_ORD_ID|108309Sg_CNS_NA4Plus37089|scaahii03schistocerca nitens adipokinetic hormone ii exon 3 and complete cds	108309	1.39973e-07	100.0	749863	40	40
Contig1765	PREDICTED: hypothetical protein LOC100120613	419	gnl|BL_ORD_ID|10208056122|PREDICTED: hypothetical protein LOC100120613	102080	0.0	9.97613e+15	769327	419	418
Contig1767	PREDICTED: hypothetical protein LOC100679642	1155	gnl|BL_ORD_ID|8657977758|PREDICTED: hypothetical protein LOC100679642	86579	0.0	100.0	665914	360	360
Contig1771	40s ribosomal protein s15	584	gnl|BL_ORD_ID|7196447600|40s ribosomal protein s15	71964	0.0	9.94083e+15	918905	507	504
Contig1773	PREDICTED: similar to AGAP009085-PA	1126	gnl|BL_ORD_ID|10562080444|PREDICTED: similar to AGAP009085-PA	105620	0.0	9.90291e+15	1851.46	1030	1020
Contig1774	unnamed protein product	989	gnl|BL_ORD_ID|11069248203|unnamed protein product	110692	0.0	9.95931e+15	1799.76	983	979
Contig1777	conserved hypothetical protein	889	gnl|BL_ORD_ID|11064888843|conserved hypothetical protein	110648	0.0	9.93251e+15	1616.94	889	883
Contig1778	AGAP008806-PA	785	gnl|BL_ORD_ID|11002543005|AGAP008806-PA	110025	0.0	9.8057e+15	1330.71	772	757
Contig1779	hypothetical protein TcasGA2_TC013023	951	gnl|BL_ORD_ID|11059424195|hypothetical protein TcasGA2_TC013023	110594	0.0	9.96849e+15	1744.36	952	949
Contig1780	guanine nucleotide exchange factor for rab-3a-like	2007	gnl|BL_ORD_ID|89886103877|guanine nucleotide exchange factor for rab-3a-like	89886	0.0	9.98201e+15	1020.47	556	555
Contig1781	laminin a	375	gnl|BL_ORD_ID|11031729284|laminin a	110317	0.0	99.2	676994	375	372
Contig1783	AGAP011369-PA	424	gnl|BL_ORD_ID|10718051557|AGAP011369-PA	107180	0.0	100.0	784.1	424	424
Contig1785	bombus impatiens probable cysteine mitochondrial-like mrna	1443	gnl|BL_ORD_ID|8412132746|bombus impatiens probable cysteine mitochondrial-like mrna	84121	2.60047e-17	100.0	108226	58	58
Contig1786	glycerol-3-phosphate acyltransferase 3-like isoform 3	645	gnl|BL_ORD_ID|87130103622|glycerol-3-phosphate acyltransferase 3-like isoform 3	87130	0.0	9.95062e+15	739.78	405	403
Contig1787	17496Sg_CNS_NA4Plus5222	2033	gnl|BL_ORD_ID|17496Sg_CNS_NA4Plus5222	17496	7.36048e-69	98125	279964	160	157
Contig1788	76905Sg_CNS_NA4Plus1160	1948	gnl|BL_ORD_ID|76905Sg_CNS_NA4Plus1160	76905	0.0	9.91781e+15	656681	365	362
Contig1789	PREDICTED: similar to AGAP002913-PA	864	gnl|BL_ORD_ID|10319180094|PREDICTED: similar to AGAP002913-PA	103191	3.73811e-113	100.0	425.85	230	230
Contig1790	drosophila melanogaster heat shock protein 60 transcript variant mrna	1081	gnl|BL_ORD_ID|96372Sg_CNS_NA4Plus32484|drosophila melanogaster heat shock protein 60 transcript variant mrna	96372	1.43452e-48	9.83333e+15	211638	120	118
Contig1799	PREDICTED: similar to AGAP001185-PA	1136	gnl|BL_ORD_ID|7769880006|PREDICTED: similar to AGAP001185-PA	77698	3.10921e-80	7.90043e+15	316897	462	365
Contig1800	hypothetical protein TcasGA2_TC007383	678	gnl|BL_ORD_ID|7496715501|hypothetical protein TcasGA2_TC007383	74967	2.43789e-59	100.0	246725	133	133
Contig1801	lysine-specific demethylase 4b-like	395	gnl|BL_ORD_ID|8337230309|lysine-specific demethylase 4b-like	83372	2.78587e-106	9.62185e+15	401843	238	229
Contig1802	AGAP005095-PA	846	gnl|BL_ORD_ID|8700422105|AGAP005095-PA	87004	0.0	9.15663e+15	1029.7	747	684
Contig1804	83998Sg_CNS_NA4Plus1213	713	gnl|BL_ORD_ID|83998Sg_CNS_NA4Plus1213	83998	6.74859e-100	9.72477e+15	381.53	218	212
Contig1805	cop9 signalosome complex	604	gnl|BL_ORD_ID|10474390410|cop9 signalosome complex	104743	0.0	9.91722e+15	1088.8	604	599
Contig1806	PREDICTED: exportin-5	920	gnl|BL_ORD_ID|11005954851|PREDICTED: exportin-5	110059	0.0	998913043478261	1694/5	920	919
Contig1808	citron rho-interacting kinase-like	609	gnl|BL_ORD_ID|2930488415|citron rho-interacting kinase-like	29304	7.56918e-84	9.94444e+15	327977	180	179
Contig1811	locusta migratoria glucosyl glucuronosyl transferases complete cds	770	gnl|BL_ORD_ID|103111Sg_CNS_NA4Plus35396|locusta migratoria glucosyl glucuronosyl transferases complete cds	103111	0.0	100.0	1406.42	761	761
Contig1814	AGAP003292-PA	1044	gnl|BL_ORD_ID|107695102264|AGAP003292-PA	107695	0.0	9.95211e+15	1901.32	1044	1039
Contig1817	adenosine monophosphate-protein transferase ficd homolog isoform 1	852	gnl|BL_ORD_ID|10642883861|adenosine monophosphate-protein transferase ficd homolog isoform 1	106428	0.0	994131455399061	1552.31	852	847
Contig1822	s68306pol truncated - red flour beetle retrotransposon woot	682	gnl|BL_ORD_ID|8360142039|s68306pol truncated - red flour beetle retrotransposon woot	83601	0.0	9.94667e+15	682534	375	373
Contig1828	conserved hypothetical protein	877	gnl|BL_ORD_ID|11008790269|conserved hypothetical protein	110087	0.0	9.96487e+15	1561.54	854	851
Contig1830	55208Sg_CNS_NA4Plus12469	1899	gnl|BL_ORD_ID|55208Sg_CNS_NA4Plus12469	55208	3.74413e-136	98932384341637	503409	281	278
Contig1831	PREDICTED: ubiquilin-1-like	1047	gnl|BL_ORD_ID|8344781822|PREDICTED: ubiquilin-1-like	83447	0.0	9.97024e+15	1232.84	672	670
Contig1833	hexokinase type 2-like isoform 4	928	gnl|BL_ORD_ID|67738104283|hexokinase type 2-like isoform 4	67738	2.54452e-75	9.93902e+15	300278	164	163
Contig1834	serine--pyruvate mitochondrial-like	652	gnl|BL_ORD_ID|9261642687|serine--pyruvate mitochondrial-like	92616	0.0	9.90654e+15	1158.97	642	636
Contig1835	gryllus bimaculatus gbcontig18812	1124	gnl|BL_ORD_ID|4772481129|gryllus bimaculatus gbcontig18812	47724	3.20896e-50	9.68254e+15	217178	126	122
Contig1841	pyridoxine pyridoxamine 5 -phosphate oxidase-like	662	gnl|BL_ORD_ID|9962938127|pyridoxine pyridoxamine 5 -phosphate oxidase-like	99629	0.0	9.89378e+15	1184.82	659	652
Contig1845	PREDICTED: similar to myostatin	1511	gnl|BL_ORD_ID|10947381300|PREDICTED: similar to myostatin	109473	0.0	9.96697e+15	2765.55	1514	1509
Contig1846	dnaj homolog subfamily c member 3	384	gnl|BL_ORD_ID|10720192743|dnaj homolog subfamily c member 3	107201	0.0	9.92167e+15	689921	383	380
Contig1847	hypothetical protein TcasGA2_TC005170	2057	gnl|BL_ORD_ID|10390912087|hypothetical protein TcasGA2_TC005170	103909	8.30508e-173	100.0	625288	338	338
Contig1850	PREDICTED: hypothetical protein LOC100116464 isoform 2	566	gnl|BL_ORD_ID|10918155292|PREDICTED: hypothetical protein LOC100116464 isoform 2	109181	0.0	100.0	1046.32	566	566
Contig1851	af227115locusta migratoria vitellin b partial sequence	693	gnl|BL_ORD_ID|76277Sg_CNS_NA4Plus21361|af227115locusta migratoria vitellin b partial sequence	76277	1.21061e-27	87.2	141466	125	109
Contig1853	Innexin inx2, putative	751	gnl|BL_ORD_ID|10656453485|Innexin inx2, putative	106564	0.0	9.97337e+15	1376.87	751	749
Contig1854	zinc finger homeobox protein 3 (zinc finger homeodomain protein 3) (zfh-3) (alpha-fetoprotein enhancer-binding protein) (at motif-binding factor) (at-binding transcription factor 1)	1078	gnl|BL_ORD_ID|10625250577|zinc finger homeobox protein 3 (zinc finger homeodomain protein 3) (zfh-3) (alpha-fetoprotein enhancer-binding protein) (at motif-binding factor) (at-binding transcription factor 1)	106252	0.0	9.97217e+15	1977/4	1078	1075
Contig1855	PREDICTED: hypothetical protein LOC725318	707	gnl|BL_ORD_ID|10660979374|PREDICTED: hypothetical protein LOC725318	106609	0.0	9.85856e+15	1260.54	707	697
Contig1857	cg9213 cg9213-pa	505	gnl|BL_ORD_ID|10247087999|cg9213 cg9213-pa	102470	1.47639e-15	100.0	100839	54	54
Contig1859	antennae-rich cytochrome p450	845	gnl|BL_ORD_ID|10189685404|antennae-rich cytochrome p450	101896	0.0	9.98778e+15	1506.14	818	817
Contig1862	podisma kanoi microsatellite locus pk-04	3866	gnl|BL_ORD_ID|93218Sg_CNS_NA4Plus30825|podisma kanoi microsatellite locus pk-04	93218	0.0	9.96201e+15	1923.48	1053	1049
Contig1866	WD-repeat protein, putative	1160	gnl|BL_ORD_ID|9739283272|WD-repeat protein, putative	97392	0.0	9.93023e+15	784.1	430	427
Contig1867	f-box lrr-repeat protein 2-like isoform 1	710	gnl|BL_ORD_ID|108108101671|f-box lrr-repeat protein 2-like isoform 1	108108	0.0	9.92888e+15	1269.77	703	698
Contig1869	terminal uridylyltransferase 4	739	gnl|BL_ORD_ID|54328102866|terminal uridylyltransferase 4	54328	7.7328e-31	100.0	148852	80	80
Contig1870	AGAP003656-PA	2159	gnl|BL_ORD_ID|106091104236|AGAP003656-PA	106091	0.0	100.0	3712.89	2010	2010
Contig1872	sodium potassium-transporting atpase subunit beta-	2639	gnl|BL_ORD_ID|10145743072|sodium potassium-transporting atpase subunit beta-	101457	0.0	9.96571e+15	3199.52	1750	1744
Contig1874	18113Sg_CNS_NA4Plus5250	847	gnl|BL_ORD_ID|18113Sg_CNS_NA4Plus5250	18113	2.4336e-41	9.46903e+15	183939	113	107
Contig1877	neurexin iv cg6827-pb	658	gnl|BL_ORD_ID|11053632652|neurexin iv cg6827-pb	110536	0.0	9.92401e+15	1184.82	658	653
Contig1879	protein mon2 homolog	1579	gnl|BL_ORD_ID|11072937299|protein mon2 homolog	110729	0.0	9.93635e+15	2844.96	1571	1561
Contig1880	77965Sg_CNS_NA4Plus215	697	gnl|BL_ORD_ID|77965Sg_CNS_NA4Plus215	77965	1.89871e-75	9.82456e+15	300278	171	168
Contig1882	4929579522	1322	gnl|BL_ORD_ID|4929579522	49295	3.78762e-50	9.68254e+15	217178	126	122
Contig1885	af244980s2schistocerca gregaria muscle fatty acid binding protein exons 2 and and complete cds	764	gnl|BL_ORD_ID|109277Sg_CNS_NA4Plus1192|af244980s2schistocerca gregaria muscle fatty acid binding protein exons 2 and and complete cds	109277	0.0	9.96026e+15	1382.41	755	752
Contig1886	Troponin T, putative	1636	gnl|BL_ORD_ID|1285083216|Troponin T, putative	12850	2.31664e-08	9.58333e+15	786796	48	46
Contig1887	f-box wd repeat-containing protein 5-like	2019	gnl|BL_ORD_ID|107282101727|f-box wd repeat-containing protein 5-like	107282	0.0	9.97019e+15	3685.19	2013	2007
Contig1888	45710Sg_CNS_NA4Plus10587	2627	gnl|BL_ORD_ID|45710Sg_CNS_NA4Plus10587	45710	6.20626e-11	9.44444e+15	879128	54	51
Contig1890	Enolase, putative	1932	gnl|BL_ORD_ID|9420252724|Enolase, putative	94202	0.0	100.0	2106/3	1140	1140
Contig1891	trafficking protein particle complex subunit 3	1346	gnl|BL_ORD_ID|9530045723|trafficking protein particle complex subunit 3	95300	0.0	9.94465e+15	1969.65	1084	1078
Contig1892	hypothetical protein TcasGA2_TC000797	858	gnl|BL_ORD_ID|1106301295|hypothetical protein TcasGA2_TC000797	110630	0.0	9.98826e+15	1567.08	852	851
Contig1894	dolichyl-diphosphooligosaccharide--protein glycosyltransferase subunit dad1-like	1394	gnl|BL_ORD_ID|10818992772|dolichyl-diphosphooligosaccharide--protein glycosyltransferase subunit dad1-like	108189	0.0	9.9639e+15	2531/3	1385	1380
Contig1895	lipopolysaccharide-induced tumor necrosis factor-alpha factor homolog	693	gnl|BL_ORD_ID|10740429561|lipopolysaccharide-induced tumor necrosis factor-alpha factor homolog	107404	0.0	9.91342e+15	1253.15	693	687
Contig1897	dcn1-like protein 3-like	757	gnl|BL_ORD_ID|9825392046|dcn1-like protein 3-like	98253	0.0	9.98549e+15	1266.08	689	688
Contig1899	PREDICTED: hypothetical protein LOC100572069	756	gnl|BL_ORD_ID|5494462551|PREDICTED: hypothetical protein LOC100572069	54944	9.95543e-49	100.0	211638	114	114
Contig1900	ras-related protein rab-5b-like	1651	gnl|BL_ORD_ID|7670738338|ras-related protein rab-5b-like	76707	0.0	100.0	671454	363	363
Contig1906	PREDICTED: copia protein-like	677	gnl|BL_ORD_ID|10367354700|PREDICTED: copia protein-like	103673	0.0	9.92718e+15	749013	412	409
Contig1908	PREDICTED: similar to conserved hypothetical protein	1060	gnl|BL_ORD_ID|10398281073|PREDICTED: similar to conserved hypothetical protein	103982	0.0	9.9661e+15	1618.79	885	882
Contig1909	na(+) h(+) exchange regulatory cofactor nhe-rf1-like	1514	gnl|BL_ORD_ID|10520832374|na(+) h(+) exchange regulatory cofactor nhe-rf1-like	105208	0.0	9.96697e+15	2774.79	1514	1509
Contig1911	proton-coupled amino acid transporter 4-like	2116	gnl|BL_ORD_ID|10943237811|proton-coupled amino acid transporter 4-like	109432	0.0	9.94332e+15	3847.69	2117	2105
Contig1918	ring finger protein 157-like	936	gnl|BL_ORD_ID|10983441233|ring finger protein 157-like	109834	0.0	9.92521e+15	1692.65	936	929
Contig1919	heparan-sulfate 6-o-	873	gnl|BL_ORD_ID|110712104190|heparan-sulfate 6-o-	110712	0.0	100.0	1613.25	873	873
Contig1924	coiled-coil domain-containing protein 76	1200	gnl|BL_ORD_ID|9939088565|coiled-coil domain-containing protein 76	99390	0.0	9.98325e+15	2198.63	1194	1192
Contig1928	hypothetical protein TcasGA2_TC006160	614	gnl|BL_ORD_ID|9897013999|hypothetical protein TcasGA2_TC006160	98970	0.0	980456026058632	1083.26	614	602
Contig1929	vesicle-fusing atpase 1-like isoform 2	1838	gnl|BL_ORD_ID|10935249423|vesicle-fusing atpase 1-like isoform 2	109352	0.0	100.0	2769.25	1499	1499
Contig1931	inositol-trisphosphate 3-kinase	563	gnl|BL_ORD_ID|10548927834|inositol-trisphosphate 3-kinase	105489	0.0	9.86717e+15	929985	527	520
Contig1932	hypothetical protein TcasGA2_TC015952	764	gnl|BL_ORD_ID|8635125818|hypothetical protein TcasGA2_TC015952	86351	0.0	99.0	1081.41	600	594
Contig1933	conserved hypothetical protein	459	gnl|BL_ORD_ID|10657689738|conserved hypothetical protein	106576	6.54384e-158	100.0	573582	310	310
Contig1936	zinc finger protein 294 (ring finger protein 160)	701	gnl|BL_ORD_ID|11016250932|zinc finger protein 294 (ring finger protein 160)	110162	0.0	9.97642e+15	778.56	424	423
Contig1937	threonyl-trna cytoplasmic-like	715	gnl|BL_ORD_ID|10662445166|threonyl-trna cytoplasmic-like	106624	0.0	9.98028e+15	931832	507	506
Contig1938	ammar1 transposase	2385	gnl|BL_ORD_ID|11014584711|ammar1 transposase	110145	0.0	9.99159e+15	4381.37	2378	2376
Contig1941	det1- and ddb1-associated protein 1-like	900	gnl|BL_ORD_ID|5644892221|det1- and ddb1-associated protein 1-like	56448	5.00773e-117	100.0	438776	237	237
Contig1946	PREDICTED: centrosomin	522	gnl|BL_ORD_ID|11060954635|PREDICTED: centrosomin	110609	0.0	100.0	965071	522	522
Contig1949	cg3556 cg3556-pa	2233	gnl|BL_ORD_ID|10674687631|cg3556 cg3556-pa	106746	0.0	9.93699e+15	4030.51	2222	2208
Contig1950	hypothetical protein TcasGA2_TC008528	586	gnl|BL_ORD_ID|10756616464|hypothetical protein TcasGA2_TC008528	107566	0.0	9.93115e+15	1053.71	581	577
Contig1953	dfp_locmi ame: full= defense protein ame: full=basic 19 kda hemolymph protein flags: precursor	436	gnl|BL_ORD_ID|5488788720|dfp_locmi ame: full= defense protein ame: full=basic 19 kda hemolymph protein flags: precursor	54887	6.32998e-143	979933110367893	523722	299	293
Contig1955	ammar1 transposase	508	gnl|BL_ORD_ID|9327684855|ammar1 transposase	93276	3.12607e-32	7.62658e+15	156239	316	241
Contig1957	46585Sg_CNS_NA4Plus10711	1001	gnl|BL_ORD_ID|46585Sg_CNS_NA4Plus10711	46585	2.2983e-22	96.0	121153	75	72
Contig1958	polyadenylate-binding protein 2	650	gnl|BL_ORD_ID|10321535535|polyadenylate-binding protein 2	103215	0.0	9.95385e+15	1190.36	650	647
Contig1962	nucleolar complex protein 4 homolog b-like	825	gnl|BL_ORD_ID|10862033312|nucleolar complex protein 4 homolog b-like	108620	0.0	9.91443e+15	1478.44	818	811
Contig1964	serine threonine-protein kinase osr1-like	752	gnl|BL_ORD_ID|8888242595|serine threonine-protein kinase osr1-like	88882	0.0	9.95434e+15	1197.75	657	654
Contig1965	91146Sg_CNS_NA4Plus29705	913	gnl|BL_ORD_ID|91146Sg_CNS_NA4Plus29705	91146	0.0	9.9509e+15	1118.34	611	608
Contig1966	stress-induced-phosphoprotein 1-like	2116	gnl|BL_ORD_ID|9195943771|stress-induced-phosphoprotein 1-like	91959	0.0	9.94737e+15	1727.74	950	945
Contig1967	teneurin-3-like isoform 1	1662	gnl|BL_ORD_ID|11073344891|teneurin-3-like isoform 1	110733	0.0	994588093806374	3029.63	1663	1654
Contig1970	PREDICTED: hypothetical protein LOC100572069	370	gnl|BL_ORD_ID|10560962618|PREDICTED: hypothetical protein LOC100572069	105609	3.96482e-169	9.69529e+15	610515	361	350
Contig1971	tsa: chrysopa pallens transcribed rna sequence	3082	gnl|BL_ORD_ID|82224Sg_CNS_NA4Plus1233|tsa: chrysopa pallens transcribed rna sequence	82224	1.31331e-137	100.0	508949	275	275
Contig1972	21073Sg_CNS_NA4Plus5860	798	gnl|BL_ORD_ID|21073Sg_CNS_NA4Plus5860	21073	3.74882e-53	99.2	226412	125	124
Contig1973	hypothetical protein TcasGA2_TC001067	1365	gnl|BL_ORD_ID|1098031499|hypothetical protein TcasGA2_TC001067	109803	0.0	9.85988e+15	2411.0	1356	1337
Contig1978	PREDICTED: hypothetical protein LOC552505	800	gnl|BL_ORD_ID|9442179279|PREDICTED: hypothetical protein LOC552505	94421	3.19413e-168	100.0	608668	329	329
Contig1980	laminin subunit alpha-like	539	gnl|BL_ORD_ID|11050129296|laminin subunit alpha-like	110501	1.48344e-60	100.0	250418	135	135
Contig1981	prkc apoptosis wt1 regulator	1337	gnl|BL_ORD_ID|10089536145|prkc apoptosis wt1 regulator	100895	0.0	9.81231e+15	2313.13	1332	1307
Contig1983	locusta migratoria clone lmt-137 microsatellite sequence	396	gnl|BL_ORD_ID|67252Sg_CNS_NA4Plus16714|locusta migratoria clone lmt-137 microsatellite sequence	67252	1.43495e-34	8.14634e+15	163625	205	167
Contig1984	AGAP000885-PA	406	gnl|BL_ORD_ID|9043882477|AGAP000885-PA	90438	0.0	9.97494e+15	732394	399	398
Contig1986	mediator of rna polymerase ii transcription subunit 11	733	gnl|BL_ORD_ID|9466831008|mediator of rna polymerase ii transcription subunit 11	94668	0.0	9.95862e+15	1323.32	725	722
Contig1992	hypothetical protein TcasGA2_TC006590	477	gnl|BL_ORD_ID|9679414294|hypothetical protein TcasGA2_TC006590	96794	0.0	9.93711e+15	865352	477	474
Contig1996	sphingosine phosphate lyase isoform 1	657	gnl|BL_ORD_ID|10991043614|sphingosine phosphate lyase isoform 1	109910	0.0	9.98478e+15	1208.83	657	656
Contig1998	alpha-tubulin	1297	gnl|BL_ORD_ID|10466584648|alpha-tubulin	104665	0.0	9.98458e+15	2383/3	1297	1295
Contig1999	glycerol-3-phosphate acyltransferase	548	gnl|BL_ORD_ID|107988103616|glycerol-3-phosphate acyltransferase	107988	0.0	9.81752e+15	976151	548	538
Contig2001	endonuclease-reverse transcriptase	471	gnl|BL_ORD_ID|10262894555|endonuclease-reverse transcriptase	102628	2.36787e-172	908119658119658	621595	468	425
Contig2003	Spermine synthase, putative	1019	gnl|BL_ORD_ID|11028883058|Spermine synthase, putative	110288	0.0	100.0	1158.97	627	627
Contig2005	PREDICTED: similar to cyclin	632	gnl|BL_ORD_ID|10021181212|PREDICTED: similar to cyclin	100211	0.0	100.0	1168.2	632	632
Contig2006	nuclear fragile x mental retardation-interacting protein 1-like	584	gnl|BL_ORD_ID|10661833046|nuclear fragile x mental retardation-interacting protein 1-like	106618	0.0	9.93151e+15	1061.1	584	580
Contig2009	endonuclease-reverse transcriptase	643	gnl|BL_ORD_ID|109641100366|endonuclease-reverse transcriptase	109641	0.0	9.93691e+15	1153.43	634	630
Contig2010	hypothetical protein EAG_00560	722	gnl|BL_ORD_ID|109355Sg_CNS_NA4Plus37358|hypothetical protein EAG_00560	109355	0.0	9.88935e+15	1293.78	723	715
Contig2012	schistocerca americana isolate 34_01_s18_i30_d24_p190 cytochrome oxidase subunit i partial sequence nuclear copy of mitochondrial gene	452	gnl|BL_ORD_ID|69264Sg_CNS_NA4Plus17688|schistocerca americana isolate 34_01_s18_i30_d24_p190 cytochrome oxidase subunit i partial sequence nuclear copy of mitochondrial gene	69264	3.12533e-126	884318766066838	468323	389	344
Contig2014	serine threonine-protein phosphatase 4 regulatory subunit 4-like	505	gnl|BL_ORD_ID|10916442666|serine threonine-protein phosphatase 4 regulatory subunit 4-like	109164	0.0	9.91935e+15	894899	496	492
Contig2016	sumo-1-activating enzyme	842	gnl|BL_ORD_ID|9746943889|sumo-1-activating enzyme	97469	0.0	9.97593e+15	1524.61	831	829
Contig2021	PREDICTED: similar to conserved hypothetical protein	845	gnl|BL_ORD_ID|10508481057|PREDICTED: similar to conserved hypothetical protein	105084	0.0	100.0	1561.54	845	845
Contig2028	conserved hypothetical protein	1014	gnl|BL_ORD_ID|11044288731|conserved hypothetical protein	110442	0.0	9.97041e+15	1858.85	1014	1011
Contig2031	rho gtpase activating	832	gnl|BL_ORD_ID|10530840110|rho gtpase activating	105308	0.0	9.89024e+15	1474.75	820	811
Contig2032	hypothetical protein TcasGA2_TC006281	904	gnl|BL_ORD_ID|8597814106|hypothetical protein TcasGA2_TC006281	85978	3.86152e-123	100.0	459089	248	248
Contig2035	PREDICTED: cullin-4B-like	805	gnl|BL_ORD_ID|10807054776|PREDICTED: cullin-4B-like	108070	0.0	9.98736e+15	1456.28	791	790
Contig2036	zinc finger protein 271-like	689	gnl|BL_ORD_ID|10804050914|zinc finger protein 271-like	108040	0.0	100.0	1205.14	652	652
Contig2037	elongation factor 1-gamma (ef-1-gamma) (eef-1b gamma)	1494	gnl|BL_ORD_ID|2699393591|elongation factor 1-gamma (ef-1-gamma) (eef-1b gamma)	26993	1.53219e-54	9921875	231952	128	127
Contig2040	jnk1 mapk8-associated membrane	1529	gnl|BL_ORD_ID|9918928897|jnk1 mapk8-associated membrane	99189	0.0	100.0	2209.71	1196	1196
Contig2041	89158Sg_CNS_NA4Plus28584	1432	gnl|BL_ORD_ID|89158Sg_CNS_NA4Plus28584	89158	4.31772e-15	100.0	100839	54	54
Contig2042	PREDICTED: hypothetical protein LOC100577885	1205	gnl|BL_ORD_ID|10408677276|PREDICTED: hypothetical protein LOC100577885	104086	1.01381e-10	100.0	860662	46	46
Contig2050	parvin	747	gnl|BL_ORD_ID|10573133789|parvin	105731	0.0	9.74648e+15	1218.06	710	692
Contig2053	hypothetical protein TcasGA2_TC008528	1486	gnl|BL_ORD_ID|10832916397|hypothetical protein TcasGA2_TC008528	108329	0.0	100.0	719467	389	389
Contig2055	glutamic acid-rich protein	1420	gnl|BL_ORD_ID|109522103461|glutamic acid-rich protein	109522	0.0	100.0	1347.33	729	729
Contig2058	agap005134-pa isoform 1	2107	gnl|BL_ORD_ID|9087284375|agap005134-pa isoform 1	90872	0.0	992638036809816	1471.05	815	809
Contig2060	conserved hypothetical protein	788	gnl|BL_ORD_ID|7054588679|conserved hypothetical protein	70545	1.59267e-106	100.0	403.69	218	218
Contig2062	18717Sg_CNS_NA4Plus5474	1647	gnl|BL_ORD_ID|18717Sg_CNS_NA4Plus5474	18717	2.2997e-19	100.0	111919	60	60
Contig2066	protein C9orf74, putative	789	gnl|BL_ORD_ID|7790936896|protein C9orf74, putative	77909	0.0	997275204359673	673301	367	366
Contig2067	teneurin-3 isoform 1	779	gnl|BL_ORD_ID|11073744887|teneurin-3 isoform 1	110737	0.0	9.84273e+15	1343.63	763	751
Contig2068	multiprotein bridging factor 1	1717	gnl|BL_ORD_ID|10287831938|multiprotein bridging factor 1	102878	0.0	100.0	3138.58	1699	1699
Contig2073	eyprepocnemis plorans clone 5 non-ltr retrotransposon partial sequence	690	gnl|BL_ORD_ID|106840Sg_CNS_NA4Plus2110|eyprepocnemis plorans clone 5 non-ltr retrotransposon partial sequence	106840	0.0	9.86667e+15	1197.75	675	666
Contig2074	synaptosomal-associated protein 25-like isoform 1	1392	gnl|BL_ORD_ID|10822844013|synaptosomal-associated protein 25-like isoform 1	108228	0.0	9.81609e+15	2276.19	1305	1281
Contig2075	ribonuclease h1	1277	gnl|BL_ORD_ID|8611840193|ribonuclease h1	86118	0.0	9.96942e+15	1197.75	654	652
Contig2077	bombus terrestris vacuolar protein sorting-associated protein 35-like partial mrna	1278	gnl|BL_ORD_ID|37099Sg_CNS_NA4Plus8994|bombus terrestris vacuolar protein sorting-associated protein 35-like partial mrna	37099	7.53774e-82	9.9435e+15	322437	177	176
Contig2080	contactin-5-like isoform 1	918	gnl|BL_ORD_ID|10862690399|contactin-5-like isoform 1	108626	0.0	9.96678e+15	1652/3	903	900
Contig2082	adenosine monophosphate-protein transferase ficd homolog isoform 1	775	gnl|BL_ORD_ID|10642883861|adenosine monophosphate-protein transferase ficd homolog isoform 1	106428	0.0	9.96129e+15	1421.19	775	772
Contig2086	AGAP002391-PA	824	gnl|BL_ORD_ID|9677591037|AGAP002391-PA	96775	0.0	9.9604e+15	922598	505	503
Contig2088	angiogenic factor with g patch and fha domains 1-like	1046	gnl|BL_ORD_ID|7253585255|angiogenic factor with g patch and fha domains 1-like	72535	1.9446e-172	9.88506e+15	619748	348	344
Contig2089	endoplasmic reticulum-golgi intermediate compartment protein 3-like isoform 1	875	gnl|BL_ORD_ID|101042101183|endoplasmic reticulum-golgi intermediate compartment protein 3-like isoform 1	101042	0.0	9.89619e+15	1543.07	867	858
Contig2090	fatty acyl- reductase cg5065-like isoform 2	744	gnl|BL_ORD_ID|107385101923|fatty acyl- reductase cg5065-like isoform 2	107385	0.0	9.98626e+15	1341.79	728	727
Contig2091	cg5913 cg5913-pa	1045	gnl|BL_ORD_ID|10564587871|cg5913 cg5913-pa	105645	0.0	9.93263e+15	1882.86	1039	1032
Contig2094	clathrin coat assembly protein ap-	1164	gnl|BL_ORD_ID|10112088469|clathrin coat assembly protein ap-	101120	0.0	998266897746967	2122.92	1154	1152
Contig2097	43809Sg_CNS_NA4Plus10232	925	gnl|BL_ORD_ID|43809Sg_CNS_NA4Plus10232	43809	1.5925e-43	9.73214e+15	191325	112	109
Contig2098	short-chain dehydrogenase	875	gnl|BL_ORD_ID|1233742802|short-chain dehydrogenase	12337	2.5166e-41	9.90196e+15	183939	102	101
Contig2101	93654Sg_CNS_NA4Plus31078	2247	gnl|BL_ORD_ID|93654Sg_CNS_NA4Plus31078	93654	0.0	100.0	1539.38	833	833
Contig2102	coq5_drome ame: full=2-methoxy-6-polyprenyl- -benzoquinol mitochondrial ame: full=ubiquinone biosynthesis methyltransferase coq5 flags: precursor	1467	gnl|BL_ORD_ID|9704190499|coq5_drome ame: full=2-methoxy-6-polyprenyl- -benzoquinol mitochondrial ame: full=ubiquinone biosynthesis methyltransferase coq5 flags: precursor	97041	1.01644e-150	100.0	551422	298	298
Contig2104	proton-coupled amino acid transporter 1-like	347	gnl|BL_ORD_ID|11069137799|proton-coupled amino acid transporter 1-like	110691	0.0	9.97118e+15	638214	347	346
Contig2105	upf0563 protein c17orf95 homolog	1318	gnl|BL_ORD_ID|10674348417|upf0563 protein c17orf95 homolog	106743	0.0	9.99241e+15	2427.62	1318	1317
Contig2117	heparan-alpha-glucosaminide n-acetyltransferase	341	gnl|BL_ORD_ID|108985104189|heparan-alpha-glucosaminide n-acetyltransferase	108985	1.01451e-169	9.8827e+15	612361	341	337
Contig2120	hypothetical protein TcasGA2_TC000717	1198	gnl|BL_ORD_ID|108336949|hypothetical protein TcasGA2_TC000717	108336	0.0	9.76569e+15	2065.67	1195	1167
Contig2121	turtle protein, isoform, putative	1893	gnl|BL_ORD_ID|10933447126|turtle protein, isoform, putative	109334	0.0	9.98943e+15	3487.59	1893	1891
Contig2124	glutamate receptor gr1	1042	gnl|BL_ORD_ID|108156103429|glutamate receptor gr1	108156	0.0	100.0	1925.33	1042	1042
Contig2126	probable exonuclease mut-7 homolog	502	gnl|BL_ORD_ID|8562036372|probable exonuclease mut-7 homolog	85620	0.0	9.90847e+15	787793	437	433
Contig2127	serine threonine-protein phosphatase 6 regulatory subunit 3-like	1365	gnl|BL_ORD_ID|11024142679|serine threonine-protein phosphatase 6 regulatory subunit 3-like	110241	0.0	9.97802e+15	2503.33	1365	1362
Contig2128	rrna promoter binding protein	1069	gnl|BL_ORD_ID|73323Sg_CNS_NA4Plus968|rrna promoter binding protein	73323	3.72615e-89	9.89637e+15	346444	193	191
Contig2132	eif2b-gamma protein	1150	gnl|BL_ORD_ID|10391293330|eif2b-gamma protein	103912	0.0	9.98143e+15	1978.88	1077	1075
Contig2133	rna-directed dna polymerase from mobile element jockey-like	1193	gnl|BL_ORD_ID|10439052316|rna-directed dna polymerase from mobile element jockey-like	104390	0.0	9.715e+15	2026.89	1193	1159
Contig2135	lipoamide acyltransferase component of branched-chain alpha-keto acid dehydrogenase mitochondrial precursor (dihydrolipoyllysine-residue (2-methylpropanoyl)transferase) (dihydrolipoamide branched chain transacylase) (bckad	710	gnl|BL_ORD_ID|10146529545|lipoamide acyltransferase component of branched-chain alpha-keto acid dehydrogenase mitochondrial precursor (dihydrolipoyllysine-residue (2-methylpropanoyl)transferase) (dihydrolipoamide branched chain transacylase) (bckad	101465	0.0	9.97183e+15	1301.16	710	708
Contig2137	charged multivesicular body protein 1b-like	697	gnl|BL_ORD_ID|8946488069|charged multivesicular body protein 1b-like	89464	8.11486e-134	100.0	494176	267	267
Contig2138	endomembrane protein emp70	1471	gnl|BL_ORD_ID|10944893894|endomembrane protein emp70	109448	0.0	9.95927e+15	2688.0	1473	1467
Contig2141	PREDICTED: hypothetical protein LOC100577552, partial	1121	gnl|BL_ORD_ID|10971477243|PREDICTED: hypothetical protein LOC100577552, partial	109714	0.0	9.93705e+15	2028.74	1112	1105
Contig2142	alpha-( )-fucosyltransferase	1463	gnl|BL_ORD_ID|11021784577|alpha-( )-fucosyltransferase	110217	0.0	9.99316e+15	2697.23	1463	1462
Contig2143	2111232aactin-related protein	1471	gnl|BL_ORD_ID|81123103648|2111232aactin-related protein	81123	1.06345e-120	100.0	451703	244	244
Contig2145	pyruvate dehydrogenase	864	gnl|BL_ORD_ID|9874538135|pyruvate dehydrogenase	98745	3.10158e-64	9.86486e+15	263345	148	146
Contig2147	hypothetical protein TcasGA2_TC001728	628	gnl|BL_ORD_ID|1053592206|hypothetical protein TcasGA2_TC001728	105359	0.0	998407643312102	1155.28	628	627
Contig2151	hypothetical protein TcasGA2_TC000880	737	gnl|BL_ORD_ID|1097791318|hypothetical protein TcasGA2_TC000880	109779	0.0	9.93084e+15	1308.55	723	718
Contig2152	ubiquitin-conjugating enzyme e2-17	762	gnl|BL_ORD_ID|10821747566|ubiquitin-conjugating enzyme e2-17	108217	0.0	9.87593e+15	721314	403	398
Contig2153	AGAP008622-PA	630	gnl|BL_ORD_ID|679942632|AGAP008622-PA	6799	3.94347e-27	9.87179e+15	139619	78	77
Contig2154	protein unzipped	441	gnl|BL_ORD_ID|7362137711|protein unzipped	73621	0.0	9.97717e+15	804413	438	437
Contig2155	otu domain-containing protein 5-like	903	gnl|BL_ORD_ID|10933933590|otu domain-containing protein 5-like	109339	0.0	9.92687e+15	992771	547	543
Contig2158	PREDICTED: uncharacterized protein C8orf41-like	1328	gnl|BL_ORD_ID|9810581877|PREDICTED: uncharacterized protein C8orf41-like	98105	0.0	9.96021e+15	1376.87	754	751
Contig2159	prenylated rab acceptor	677	gnl|BL_ORD_ID|10855936134|prenylated rab acceptor	108559	0.0	100.0	1210.68	655	655
Contig2161	zinc finger cchc domain-containing protein 24-like	728	gnl|BL_ORD_ID|10818050552|zinc finger cchc domain-containing protein 24-like	108180	0.0	9.93075e+15	1310.39	722	717
Contig2162	antennae-rich cytochrome p450	585	gnl|BL_ORD_ID|10189685404|antennae-rich cytochrome p450	101896	0.0	9.9177e+15	881972	486	482
Contig2164	unnamed protein product	670	gnl|BL_ORD_ID|11057948256|unnamed protein product	110579	0.0	100.0	1238.38	670	670
Contig2165	upf0694 transmembrane protein c14orf109 homolog	1520	gnl|BL_ORD_ID|107785Sg_CNS_NA4Plus36923|upf0694 transmembrane protein c14orf109 homolog	107785	0.0	9.99337e+15	2780.33	1508	1507
Contig2167	PREDICTED: hypothetical protein LOC410198	1569	gnl|BL_ORD_ID|10887578686|PREDICTED: hypothetical protein LOC410198	108875	0.0	9.91077e+15	2822/8	1569	1555
Contig2168	signal transducing adapter molecule 1	1598	gnl|BL_ORD_ID|10553642863|signal transducing adapter molecule 1	105536	0.0	9.96853e+15	2909.59	1589	1584
Contig2169	ubx domain-containing protein 1-like	835	gnl|BL_ORD_ID|9937747683|ubx domain-containing protein 1-like	99377	0.0	100.0	1526.45	826	826
Contig2170	gtpase-activating protein and vps9 domain-containing protein 1-like	851	gnl|BL_ORD_ID|110431103859|gtpase-activating protein and vps9 domain-containing protein 1-like	110431	0.0	100.0	1556.0	842	842
Contig2171	PREDICTED: hypothetical protein LOC100122327	812	gnl|BL_ORD_ID|8983156238|PREDICTED: hypothetical protein LOC100122327	89831	9.81762e-109	9.82759e+15	411077	232	228
Contig2173	proteasome zeta subunit	790	gnl|BL_ORD_ID|9471236867|proteasome zeta subunit	94712	0.0	9.93856e+15	1179.28	651	647
Contig2174	Aladin, putative	723	gnl|BL_ORD_ID|10401052269|Aladin, putative	104010	1.45092e-111	100.0	420.31	227	227
Contig2177	conserved hypothetical protein	755	gnl|BL_ORD_ID|11044288731|conserved hypothetical protein	110442	0.0	9.98654e+15	1365.79	743	742
Contig2181	sodium- and chloride-dependent	1129	gnl|BL_ORD_ID|280043085|sodium- and chloride-dependent	2800	1.53195e-33	9.88889e+15	161779	90	89
Contig2183	polypyrimidine tract-binding protein 1-like	1166	gnl|BL_ORD_ID|11071835713|polypyrimidine tract-binding protein 1-like	110718	0.0	9.87993e+15	2091.53	1166	1152
Contig2185	caax prenyl protease 1 homolog isoform 1	876	gnl|BL_ORD_ID|10363186720|caax prenyl protease 1 homolog isoform 1	103631	0.0	9.96536e+15	1587.39	866	863
Contig2189	PREDICTED: hypothetical protein LOC100572069	747	gnl|BL_ORD_ID|6469164718|PREDICTED: hypothetical protein LOC100572069	64691	0.00376902	100.0	602131	32	32
Contig2192	ACYPI001113	942	gnl|BL_ORD_ID|1268556438|ACYPI001113	12685	3.56239e-29	9.45652e+15	147006	92	87
Contig2193	65321Sg_CNS_NA4Plus15902	774	gnl|BL_ORD_ID|65321Sg_CNS_NA4Plus15902	65321	5.50494e-121	99.2	451703	250	248
Contig2196	isocitrate dehydrogenase	1366	gnl|BL_ORD_ID|9227628123|isocitrate dehydrogenase	92276	5.56915e-163	9.96904e+15	592048	323	322
Contig2201	transposable element tc3 transposase	773	gnl|BL_ORD_ID|9575123928|transposable element tc3 transposase	95751	9.87378e-69	9.87261e+15	278118	157	155
Contig2203	92235Sg_CNS_NA4Plus30305	2067	gnl|BL_ORD_ID|92235Sg_CNS_NA4Plus30305	92235	0.0	9.96466e+15	1035.24	566	564
Contig2204	transient receptor potential cation channel protein painless-like isoform 1	1019	gnl|BL_ORD_ID|10334245907|transient receptor potential cation channel protein painless-like isoform 1	103342	0.0	9.92149e+15	1851.46	1019	1011
Contig2205	small gtp-binding protein	935	gnl|BL_ORD_ID|10794042939|small gtp-binding protein	107940	0.0	9.9893e+15	1722/2	935	934
Contig2206	conserved hypothetical protein	1602	gnl|BL_ORD_ID|11059189757|conserved hypothetical protein	110591	0.0	9.98752e+15	2946.53	1602	1600
Contig2207	niemann-pick c1	777	gnl|BL_ORD_ID|10950332801|niemann-pick c1	109503	0.0	9.94778e+15	1397.19	766	762
Contig2208	turtle protein, isoform, putative	676	gnl|BL_ORD_ID|10933447126|turtle protein, isoform, putative	109334	0.0	992503748125937	1201.44	667	662
Contig2210	striatin isoform 2	1059	gnl|BL_ORD_ID|10996843775|striatin isoform 2	109968	0.0	9.99056e+15	1951.18	1059	1058
Contig2211	paired amphipathic helix protein sin3b	1365	gnl|BL_ORD_ID|10573033666|paired amphipathic helix protein sin3b	105730	0.0	9.96832e+15	1736.97	947	944
Contig2212	pogo transposable element with krab domain	1616	gnl|BL_ORD_ID|109900Sg_CNS_NA4Plus736|pogo transposable element with krab domain	109900	0.0	9.96891e+15	2950.22	1608	1603
Contig2214	bsd domain-containing protein 1	867	gnl|BL_ORD_ID|9227586608|bsd domain-containing protein 1	92275	0.0	9.98615e+15	1328.86	722	721
Contig2215	AGAP012154-PA	816	gnl|BL_ORD_ID|10594651805|AGAP012154-PA	105946	0.0	9.97528e+15	1487.67	809	807
Contig2216	neutral alpha-glucosidase ab	1108	gnl|BL_ORD_ID|2137332717|neutral alpha-glucosidase ab	21373	6.84496e-47	9.75207e+15	206098	121	118
Contig2219	ras-related protein m-ras-like	865	gnl|BL_ORD_ID|9326538323|ras-related protein m-ras-like	93265	0.0	9.92714e+15	996464	549	545
Contig2220	PREDICTED: hypothetical protein LOC100120566 isoform 2	1320	gnl|BL_ORD_ID|9355156115|PREDICTED: hypothetical protein LOC100120566 isoform 2	93551	0.0	100.0	1053.71	570	570
Contig2221	conserved hypothetical protein	697	gnl|BL_ORD_ID|10291189281|conserved hypothetical protein	102911	0.0	9.9854e+15	1260.54	685	684
Contig2223	eyprepocnemis plorans clone 5 non-ltr retrotransposon partial sequence	618	gnl|BL_ORD_ID|110460Sg_CNS_NA4Plus37588|eyprepocnemis plorans clone 5 non-ltr retrotransposon partial sequence	110460	0.0	9.88673e+15	1098.03	618	611
Contig2225	SD16010p	754	gnl|BL_ORD_ID|6124683005|SD16010p	61246	0.0	994535519125683	665914	366	364
Contig2226	zinc finger cchc domain-containing protein 8 homolog	796	gnl|BL_ORD_ID|10198250555|zinc finger cchc domain-containing protein 8 homolog	101982	0.0	9.98744e+15	1465.51	796	795
Contig2228	growth hormone-inducible transmembrane isoform 2	1299	gnl|BL_ORD_ID|62472103784|growth hormone-inducible transmembrane isoform 2	62472	9.5022e-112	9.95633e+15	418463	229	228
Contig2232	restculocalbin-2 precursor, putative	1201	gnl|BL_ORD_ID|10419438468|restculocalbin-2 precursor, putative	104194	0.0	991575400168492	2146.93	1187	1177
Contig2234	growth hormone-inducible transmembrane isoform 2	960	gnl|BL_ORD_ID|62472103784|growth hormone-inducible transmembrane isoform 2	62472	3.0008e-165	9.88024e+15	595741	334	330
Contig2235	PREDICTED: hypothetical protein LOC100115461 isoform 2	821	gnl|BL_ORD_ID|9955555229|PREDICTED: hypothetical protein LOC100115461 isoform 2	99555	0.0	997539975399754	1493.21	813	811
Contig2236	hypothetical protein TcasGA2_TC005142	867	gnl|BL_ORD_ID|10250210929|hypothetical protein TcasGA2_TC005142	102502	0.0	9.91926e+15	1568.93	867	860
Contig2240	bric-A-brac, putative	1139	gnl|BL_ORD_ID|10707086569|bric-A-brac, putative	107070	0.0	9.96451e+15	2065.67	1127	1123
Contig2241	sodium-potassium-chloride cotransporter, putative	459	gnl|BL_ORD_ID|11044943159|sodium-potassium-chloride cotransporter, putative	110449	0.0	9.95565e+15	822879	451	449
Contig2245	schistocerca gregaria clone dl18 microsatellite sequence	875	gnl|BL_ORD_ID|107926Sg_CNS_NA4Plus36968|schistocerca gregaria clone dl18 microsatellite sequence	107926	0.0	9.98825e+15	1567.08	851	850
Contig2251	mayetiola hordei clone d1 microsatellite sequence	1506	gnl|BL_ORD_ID|105358Sg_CNS_NA4Plus36220|mayetiola hordei clone d1 microsatellite sequence	105358	0.0	100.0	1757.28	951	951
Contig2253	PREDICTED: similar to GA19701-PA	1823	gnl|BL_ORD_ID|10720380773|PREDICTED: similar to GA19701-PA	107203	0.0	9.96698e+15	3330.63	1817	1811
Contig2255	FI19814p1	849	gnl|BL_ORD_ID|8324552789|FI19814p1	83245	0.0	100.0	1214.37	657	657
Contig2256	scaahii03schistocerca nitens adipokinetic hormone ii exon 3 and complete cds	2773	gnl|BL_ORD_ID|108567Sg_CNS_NA4Plus37155|scaahii03schistocerca nitens adipokinetic hormone ii exon 3 and complete cds	108567	0.0	9.97861e+15	1714.81	935	933
Contig2258	splicing factor u2af 50 kda subunit	827	gnl|BL_ORD_ID|10641943665|splicing factor u2af 50 kda subunit	106419	0.0	993924665856622	1496.91	823	818
Contig2260	probable cytochrome p450 49a1-like	1660	gnl|BL_ORD_ID|10217136306|probable cytochrome p450 49a1-like	102171	0.0	9.96041e+15	2305.74	1263	1258
Contig2261	AGAP002117-PA	573	gnl|BL_ORD_ID|10786087904|AGAP002117-PA	107860	0.0	9.92933e+15	1022.32	566	562
Contig2265	tsa: chrysopa pallens transcribed rna sequence	716	gnl|BL_ORD_ID|101005Sg_CNS_NA4Plus34618|tsa: chrysopa pallens transcribed rna sequence	101005	0.0	9.97207e+15	1312.24	716	714
Contig2266	zinc finger protein 845-like	829	gnl|BL_ORD_ID|10406151019|zinc finger protein 845-like	104061	0.0	100.0	1517.22	821	821
Contig2267	eyprepocnemis plorans clone 5 non-ltr retrotransposon partial sequence	1836	gnl|BL_ORD_ID|109568Sg_CNS_NA4Plus159|eyprepocnemis plorans clone 5 non-ltr retrotransposon partial sequence	109568	0.0	9.85157e+15	3212.44	1819	1792
Contig2268	aminomethyltransferase,putative	992	gnl|BL_ORD_ID|10911084672|aminomethyltransferase,putative	109110	0.0	9.91886e+15	1790.52	986	978
Contig2273	endonuclease-reverse transcriptase	814	gnl|BL_ORD_ID|5195694467|endonuclease-reverse transcriptase	51956	1.42581e-27	85.0	141466	140	119
Contig2274	Aquaporin AQPAe.a, putative	777	gnl|BL_ORD_ID|9743352284|Aquaporin AQPAe.a, putative	97433	0.0	9.98696e+15	1411.96	767	766
Contig2276	schistocerca gregaria microsatellite 51 sequence	839	gnl|BL_ORD_ID|92427Sg_CNS_NA4Plus1386|schistocerca gregaria microsatellite 51 sequence	92427	0.0	9.91607e+15	1500.6	834	827
Contig2278	PREDICTED: agrin-like	806	gnl|BL_ORD_ID|10550254489|PREDICTED: agrin-like	105502	0.0	997496871088861	1463.67	799	797
Contig2279	78572Sg_CNS_NA4Plus22653	1586	gnl|BL_ORD_ID|78572Sg_CNS_NA4Plus22653	78572	0.0	100.0	686227	371	371
Contig2280	73329Sg_CNS_NA4Plus1113	1755	gnl|BL_ORD_ID|73329Sg_CNS_NA4Plus1113	73329	0.0	994296577946768	953992	526	523
Contig2281	CG7739	2042	gnl|BL_ORD_ID|6591952479|CG7739	65919	6.55569e-154	100.0	562502	304	304
Contig2282	tsa: sitodiplosis mosellana unigene14164_s_mosellanaa transcribed rna sequence	750	gnl|BL_ORD_ID|108278Sg_CNS_NA4Plus37077|tsa: sitodiplosis mosellana unigene14164_s_mosellanaa transcribed rna sequence	108278	4.72565e-27	100.0	139619	75	75
Contig2284	cell differentiation protein	2774	gnl|BL_ORD_ID|10402687249|cell differentiation protein	104026	0.0	9.95329e+15	3897.55	2141	2131
Contig2290	AGAP006232-PA	958	gnl|BL_ORD_ID|10413431591|AGAP006232-PA	104134	0.0	9.94737e+15	1733.28	950	945
Contig2292	PREDICTED: derlin-2-like	695	gnl|BL_ORD_ID|8436954783|PREDICTED: derlin-2-like	84369	0.0	9.90581e+15	1149.74	637	631
Contig2293	guanine nucleotide-binding protein subunit beta-like	1117	gnl|BL_ORD_ID|22088103903|guanine nucleotide-binding protein subunit beta-like	22088	2.48236e-46	9.9115e+15	204252	113	112
Contig2294	pentatricopeptide repeat-containing protein 2-like	850	gnl|BL_ORD_ID|8313733857|pentatricopeptide repeat-containing protein 2-like	83137	3.78116e-93	9.89899e+15	359.37	198	196
Contig2297	PREDICTED: beta-glucuronidase-like	789	gnl|BL_ORD_ID|10347854592|PREDICTED: beta-glucuronidase-like	103478	0.0	9.98723e+15	1439.66	783	782
Contig2298	protein kinase c iota type-like	795	gnl|BL_ORD_ID|10291237214|protein kinase c iota type-like	102912	0.0	100.0	845039	457	457
Contig2299	s-adenosylmethionine decarboxylase proenzyme- partial	1694	gnl|BL_ORD_ID|11065441780|s-adenosylmethionine decarboxylase proenzyme- partial	110654	0.0	9.98224e+15	3103.49	1689	1686
Contig2302	glucosyl glucuronosyl transferases	1524	gnl|BL_ORD_ID|81749103368|glucosyl glucuronosyl transferases	81749	1.7188e-169	8.91616e+15	610515	489	436
Contig2304	conserved hypothetical protein	859	gnl|BL_ORD_ID|6916589931|conserved hypothetical protein	69165	7.65469e-145	100.0	531109	287	287
Contig2305	93634Sg_CNS_NA4Plus31068	1204	gnl|BL_ORD_ID|93634Sg_CNS_NA4Plus31068	93634	1.9859e-78	9.88235e+15	307664	170	168
Contig2308	probable 2-oxoglutarate dehydrogenase e1 component dhktd1 mitochondrial-like	420	gnl|BL_ORD_ID|10908136202|probable 2-oxoglutarate dehydrogenase e1 component dhktd1 mitochondrial-like	109081	0.0	994579945799458	669607	369	367
Contig2312	glycerol-3-phosphate dehydrogenase	891	gnl|BL_ORD_ID|54425103625|glycerol-3-phosphate dehydrogenase	54425	1.61006e-07	100.0	749863	40	40
Contig2315	conserved hypothetical protein	790	gnl|BL_ORD_ID|10769990331|conserved hypothetical protein	107699	0.0	9.97442e+15	1435.97	782	780
Contig2319	nucleolar protein c7b	2253	gnl|BL_ORD_ID|10312733333|nucleolar protein c7b	103127	0.0	9.97947e+15	894899	487	486
Contig2321	747728163	730	gnl|BL_ORD_ID|747728163	7477	1.26865e-32	95.0	158086	100	95
Contig2326	PREDICTED: spastin	1141	gnl|BL_ORD_ID|11019581693|PREDICTED: spastin	110195	0.0	982713915298185	2010.28	1157	1137
Contig2330	molybdopterin- binding	715	gnl|BL_ORD_ID|10523631753|molybdopterin- binding	105236	0.0	100.0	1310.39	709	709
Contig2332	MIP14123p	788	gnl|BL_ORD_ID|3402454033|MIP14123p	34024	3.88812e-18	100.0	110073	59	59
Contig2335	PREDICTED: similar to AGAP005736-PA	903	gnl|BL_ORD_ID|9137580246|PREDICTED: similar to AGAP005736-PA	91375	1.02785e-153	100.0	560655	303	303
Contig2338	synaptosomal-associated protein 25-like isoform 1	1897	gnl|BL_ORD_ID|10822844013|synaptosomal-associated protein 25-like isoform 1	108228	0.0	9.92009e+15	3382.34	1877	1862
Contig2339	mitochondrial methionyl-trna formyltransferase	466	gnl|BL_ORD_ID|10278231558|mitochondrial methionyl-trna formyltransferase	102782	0.0	9.95444e+15	800.72	439	437
Contig2341	carnitine o-acetyltransferase	1750	gnl|BL_ORD_ID|10558087063|carnitine o-acetyltransferase	105580	0.0	9.98857e+15	3221.68	1750	1748
Contig2342	AGAP001738-PA	1399	gnl|BL_ORD_ID|10343486589|AGAP001738-PA	103434	0.0	9.99266e+15	2510.72	1362	1361
Contig2343	29003Sg_CNS_NA4Plus7371	2501	gnl|BL_ORD_ID|29003Sg_CNS_NA4Plus7371	29003	1.96497e-65	9.86755e+15	268884	151	149
Contig2346	PREDICTED: similar to caspase-8	1157	gnl|BL_ORD_ID|10998880996|PREDICTED: similar to caspase-8	109988	0.0	996542783059637	2115.53	1157	1153
Contig2347	parvin	1328	gnl|BL_ORD_ID|10573133789|parvin	105731	0.0	9.97741e+15	2436.85	1328	1325
Contig2351	GJ22709	730	gnl|BL_ORD_ID|10068387526|GJ22709	100683	0.0	9.87671e+15	1301.16	730	721
Contig2353	beta- -mannosyltransferase egh-like	779	gnl|BL_ORD_ID|10747286408|beta- -mannosyltransferase egh-like	107472	0.0	990909090909091	1384.26	770	763
Contig2354	49888Sg_CNS_NA4Plus11312	1368	gnl|BL_ORD_ID|49888Sg_CNS_NA4Plus11312	49888	3.14111e-26	100.0	137772	74	74
Contig2356	PREDICTED: hypothetical protein LOC725524	711	gnl|BL_ORD_ID|10926179389|PREDICTED: hypothetical protein LOC725524	109261	0.0	9.88748e+15	1282.7	711	703
Contig2357	ferritin gf1	804	gnl|BL_ORD_ID|108736101959|ferritin gf1	108736	0.0	100.0	1469.21	795	795
Contig2360	cg30387 cg30387-pb	954	gnl|BL_ORD_ID|10779987552|cg30387 cg30387-pb	107799	3.50836e-49	9.83471e+15	213485	121	119
Contig2364	calcium calmodulin-dependent protein kinase ii	1134	gnl|BL_ORD_ID|10823186798|calcium calmodulin-dependent protein kinase ii	108231	0.0	9.95516e+15	1624.33	892	888
Contig2365	hypothetical protein TcasGA2_TC011522	1862	gnl|BL_ORD_ID|11068121433|hypothetical protein TcasGA2_TC011522	110681	0.0	9.96783e+15	3413.73	1865	1859
Contig2368	rs4_bommo ame: full=40s ribosomal protein s4	835	gnl|BL_ORD_ID|383141692|rs4_bommo ame: full=40s ribosomal protein s4	3831	2.43221e-30	9.39394e+15	150699	99	93
Contig2369	gc-rich sequence dna-binding factor 1-like isoform 3	856	gnl|BL_ORD_ID|99868102949|gc-rich sequence dna-binding factor 1-like isoform 3	99868	0.0	998805256869773	1541.23	837	836
Contig2373	96490Sg_CNS_NA4Plus32558	1339	gnl|BL_ORD_ID|96490Sg_CNS_NA4Plus32558	96490	2.66776e-126	100.0	470169	254	254
Contig2374	pre-mrna-processing factor 17-like	846	gnl|BL_ORD_ID|10456335784|pre-mrna-processing factor 17-like	104563	0.0	100.0	702847	380	380
Contig2376	hypothetical protein TcasGA2_TC005946	1868	gnl|BL_ORD_ID|10564913453|hypothetical protein TcasGA2_TC005946	105649	0.0	9.95924e+15	2695.38	1472	1466
Contig2378	lachesin precursor, putative	652	gnl|BL_ORD_ID|10639429255|lachesin precursor, putative	106394	0.0	9.9689e+15	1181.13	643	641
Contig2379	papilin, putative	1777	gnl|BL_ORD_ID|8203333707|papilin, putative	82033	0.0	9.95098e+15	741627	408	406
Contig2381	LD08826p	742	gnl|BL_ORD_ID|9741653581|LD08826p	97416	0.0	9.9863e+15	1343.63	730	729
Contig2382	jerky protein homolog-like	761	gnl|BL_ORD_ID|4080628395|jerky protein homolog-like	40806	7.69404e-55	8.67925e+15	231952	212	184
Contig2384	upf0061 protein azo1574-like	1234	gnl|BL_ORD_ID|107044Sg_CNS_NA4Plus1857|upf0061 protein azo1574-like	107044	0.0	9.71761e+15	1009.39	602	585
Contig2386	mitogen-activated protein kinase erk-	770	gnl|BL_ORD_ID|10339931641|mitogen-activated protein kinase erk-	103399	3.4383e-89	100.0	342.75	185	185
Contig2391	PREDICTED: hypothetical protein LOC100165581	1458	gnl|BL_ORD_ID|10937657280|PREDICTED: hypothetical protein LOC100165581	109376	0.0	9.99314e+15	2688.0	1458	1457
Contig2392	conserved hypothetical protein	606	gnl|BL_ORD_ID|10888989004|conserved hypothetical protein	108889	0.0	9.91749e+15	1094.34	606	601
Contig2395	karg_drome ame: full=arginine kinase short=ak	2051	gnl|BL_ORD_ID|8975928967|karg_drome ame: full=arginine kinase short=ak	89759	0.0	9.97768e+15	1644.64	896	894
Contig2397	hypothetical protein TcasGA2_TC016101	2082	gnl|BL_ORD_ID|10587226652|hypothetical protein TcasGA2_TC016101	105872	0.0	9.73893e+15	1504.29	881	858
Contig2398	replication protein a1	1470	gnl|BL_ORD_ID|10204638450|replication protein a1	102046	0.0	100.0	2702.77	1463	1463
Contig2400	Dronc-1	1219	gnl|BL_ORD_ID|10340952616|Dronc-1	103409	0.0	9.95902e+15	2224.49	1220	1215
Contig2401	atpb2_drome ame: full=sodium potassium-transporting atpase subunit beta-2 ame: full=protein nervana 2 ame: full=sodium potassium-dependent atpase subunit beta-2	1407	gnl|BL_ORD_ID|8930586216|atpb2_drome ame: full=sodium potassium-transporting atpase subunit beta-2 ame: full=protein nervana 2 ame: full=sodium potassium-dependent atpase subunit beta-2	89305	0.0	100.0	929985	503	503
Contig2402	90243Sg_CNS_NA4Plus29184	1145	gnl|BL_ORD_ID|90243Sg_CNS_NA4Plus29184	90243	0.0	9.88579e+15	1400.88	788	779
Contig2406	RE63412p	1001	gnl|BL_ORD_ID|10316582561|RE63412p	103165	0.0	9.92655e+15	1725.89	953	946
Contig2409	translin	877	gnl|BL_ORD_ID|10641246013|translin	106412	0.0	100.0	1602.17	867	867
Contig2415	probable cytochrome p450 6a13 isoform 1	2630	gnl|BL_ORD_ID|10681236319|probable cytochrome p450 6a13 isoform 1	106812	0.0	9.97329e+15	4807.95	2621	2614
Contig2416	conserved hypothetical protein	809	gnl|BL_ORD_ID|7570288985|conserved hypothetical protein	75702	0.0	100.0	673301	364	364
Contig2417	hypothetical protein TcasGA2_TC001264	844	gnl|BL_ORD_ID|1071481519|hypothetical protein TcasGA2_TC001264	107148	0.0	100.0	1543.07	835	835
Contig2419	tc1-like transposase	1377	gnl|BL_ORD_ID|9930244147|tc1-like transposase	99302	0.0	9.8538e+15	2416.54	1368	1348
Contig2422	repressor of rna polymerase iii transcription maf1 homolog	857	gnl|BL_ORD_ID|10902438454|repressor of rna polymerase iii transcription maf1 homolog	109024	0.0	9.98652e+15	1365.79	742	741
Contig2423	AGAP011104-PA	865	gnl|BL_ORD_ID|10398751497|AGAP011104-PA	103987	0.0	9.97131e+15	1277.16	697	695
Contig2424	PREDICTED: uncharacterized protein C05D11.1-like	1697	gnl|BL_ORD_ID|10186181828|PREDICTED: uncharacterized protein C05D11.1-like	101861	0.0	9.95833e+15	876432	480	478
Contig2432	aminopeptidase n-10	1038	gnl|BL_ORD_ID|10105284680|aminopeptidase n-10	101052	0.0	100.0	1079.56	584	584
Contig2433	atp synthase gamma chain isoform	1066	gnl|BL_ORD_ID|8436885734|atp synthase gamma chain isoform	84368	0.0	9.98665e+15	1376.87	749	748
Contig2436	centromere kinetochore protein zw10 homolog	1882	gnl|BL_ORD_ID|10471987278|centromere kinetochore protein zw10 homolog	104719	0.0	9.97861e+15	3439.58	1870	1866
Contig2437	PREDICTED: hypothetical protein LOC725987	546	gnl|BL_ORD_ID|10174979458|PREDICTED: hypothetical protein LOC725987	101749	0.0	9.97354e+15	693614	378	377
Contig2442	eyprepocnemis plorans clone 5 non-ltr retrotransposon partial sequence	753	gnl|BL_ORD_ID|110686Sg_CNS_NA4Plus760|eyprepocnemis plorans clone 5 non-ltr retrotransposon partial sequence	110686	0.0	9.97323e+15	1369.49	747	745
Contig2444	eyprepocnemis plorans clone 5 non-ltr retrotransposon partial sequence	811	gnl|BL_ORD_ID|8311566427|eyprepocnemis plorans clone 5 non-ltr retrotransposon partial sequence	83115	1.12158e-13	9.81481e+15	952994	54	53
Contig2445	synaptic vesicle glycoprotein 2b-like	908	gnl|BL_ORD_ID|8733243967|synaptic vesicle glycoprotein 2b-like	87332	0.0	9.98807e+15	1543.07	838	837
Contig2448	laminin a	1002	gnl|BL_ORD_ID|11031729284|laminin a	110317	0.0	9.91976e+15	1808.99	997	989
Contig2449	parvin	844	gnl|BL_ORD_ID|10573133789|parvin	105731	0.0	9.81378e+15	952145	537	527
Contig2451	eukaryotic translation initiation factor 4b-like	827	gnl|BL_ORD_ID|106393101548|eukaryotic translation initiation factor 4b-like	106393	0.0	100.0	1515.37	820	820
Contig2456	AGAP003967-PA	1370	gnl|BL_ORD_ID|11052592649|AGAP003967-PA	110525	0.0	9.99267e+15	2516.26	1365	1364
Contig2457	hypothetical protein TcasGA2_TC007833	1255	gnl|BL_ORD_ID|10282715583|hypothetical protein TcasGA2_TC007833	102827	0.0	100.0	1600.32	866	866
Contig2460	jnk-interacting protein 1	893	gnl|BL_ORD_ID|9656528886|jnk-interacting protein 1	96565	0.0	9.90025e+15	725007	401	397
Contig2461	tho complex subunit 6-like	1046	gnl|BL_ORD_ID|7832845159|tho complex subunit 6-like	78328	1.18702e-158	9.90654e+15	577275	321	318
Contig2463	aminomethyltransferase,putative	895	gnl|BL_ORD_ID|10911084672|aminomethyltransferase,putative	109110	0.0	9.92179e+15	1628/2	895	888
Contig2464	allototropin	850	gnl|BL_ORD_ID|9549984528|allototropin	95499	0.0	9.95232e+15	1528.3	839	835
Contig2467	proteasome activator complex subunit 3-like	697	gnl|BL_ORD_ID|10482036806|proteasome activator complex subunit 3-like	104820	0.0	9.84218e+15	1232.84	697	686
Contig2468	PREDICTED: hypothetical protein LOC411958	936	gnl|BL_ORD_ID|10498578878|PREDICTED: hypothetical protein LOC411958	104985	0.0	100.0	704694	381	381
Contig2470	60s ribosomal protein l18a	584	gnl|BL_ORD_ID|6932753686|60s ribosomal protein l18a	69327	0.0	9.89407e+15	845039	472	467
Contig2473	PREDICTED: hypothetical protein LOC551826	950	gnl|BL_ORD_ID|11064579193|PREDICTED: hypothetical protein LOC551826	110645	0.0	9.98938e+15	1735/12	942	941
Contig2475	rab-protein 14	896	gnl|BL_ORD_ID|10936338178|rab-protein 14	109363	0.0	9.96411e+15	1526.45	836	833
Contig2476	75300Sg_CNS_NA4Plus20822	1135	gnl|BL_ORD_ID|75300Sg_CNS_NA4Plus20822	75300	1.13318e-69	9.93548e+15	281811	155	154
Contig2478	synaptic glycoprotein	1040	gnl|BL_ORD_ID|9006943962|synaptic glycoprotein	90069	1.72156e-72	100.0	291044	157	157
Contig2479	PREDICTED: hypothetical protein LOC100118595	1259	gnl|BL_ORD_ID|10929155491|PREDICTED: hypothetical protein LOC100118595	109291	0.0	100.0	2326/5	1259	1259
Contig2480	AGAP000932-PA	909	gnl|BL_ORD_ID|10381782556|AGAP000932-PA	103817	0.0	9.98737e+15	1458.13	792	791
Contig2481	integrin alpha-ps1	860	gnl|BL_ORD_ID|10987528000|integrin alpha-ps1	109875	0.0	991869918699187	1556.0	861	854
Contig2485	hypothetical protein TcasGA2_TC012585	768	gnl|BL_ORD_ID|10100122565|hypothetical protein TcasGA2_TC012585	101001	5.28649e-146	100.0	534802	289	289
Contig2486	reverse transcriptase, putative	1104	gnl|BL_ORD_ID|6625339999|reverse transcriptase, putative	66253	2.57731e-11	9.33333e+15	879128	60	56
Contig2488	ribosomal rna methyltransferase 1-like isoform 1	734	gnl|BL_ORD_ID|10675541167|ribosomal rna methyltransferase 1-like isoform 1	106755	0.0	9.91087e+15	1018.62	561	556
Contig2490	AGAP004793-PA	1446	gnl|BL_ORD_ID|9964016754|AGAP004793-PA	99640	0.0	9.96486e+15	2601/2	1423	1418
Contig2491	100259Sg_CNS_NA4Plus221	897	gnl|BL_ORD_ID|100259Sg_CNS_NA4Plus221	100259	0.0	9.87624e+15	1435.97	808	798
Contig2492	PREDICTED: hypothetical protein LOC100678777	788	gnl|BL_ORD_ID|9772277566|PREDICTED: hypothetical protein LOC100678777	97722	0.0	9.96324e+15	994618	544	542
Contig2493	aklqs2adipokinetic hormone ii precursor - desert locust	385	gnl|BL_ORD_ID|65691Sg_CNS_NA4Plus16039|aklqs2adipokinetic hormone ii precursor - desert locust	65691	0.0	100.0	706.54	382	382
Contig2494	eyprepocnemis plorans clone 5 non-ltr retrotransposon partial sequence	2345	gnl|BL_ORD_ID|99691Sg_CNS_NA4Plus1760|eyprepocnemis plorans clone 5 non-ltr retrotransposon partial sequence	99691	0.0	9.98024e+15	1858.85	1012	1010
Contig2495	cg5287 cg5287-pa	832	gnl|BL_ORD_ID|10180187864|cg5287 cg5287-pa	101801	0.0	9.98789e+15	1519.07	826	825
Contig2496	voltage-dependent anion-selective channel isoform 1	1297	gnl|BL_ORD_ID|1037949477|voltage-dependent anion-selective channel isoform 1	10379	1.70394e-58	9.85507e+15	244878	138	136
Contig2497	pol-like protein	1543	gnl|BL_ORD_ID|10530635342|pol-like protein	105306	4.49668e-40	8.68571e+15	183939	175	152
Contig2499	IP18018p	1493	gnl|BL_ORD_ID|10818153455|IP18018p	108181	0.0	9.99327e+15	2737.86	1485	1484
Contig2500	serine arginine rich splicing factor-like	902	gnl|BL_ORD_ID|798042322|serine arginine rich splicing factor-like	7980	1.24277e-18	923076923076923	111919	78	72
Contig2503	calcium-transporting atpase type 2c	2027	gnl|BL_ORD_ID|11067086858|calcium-transporting atpase type 2c	110670	0.0	9.96552e+15	3707.35	2030	2023
Contig2505	57161Sg_CNS_NA4Plus12972	743	gnl|BL_ORD_ID|57161Sg_CNS_NA4Plus12972	57161	0.0134807	100.0	583664	31	31
Contig2506	schistocerca gregaria gregaria complete genome	1474	gnl|BL_ORD_ID|1205788229|schistocerca gregaria gregaria complete genome	12057	1.58804e-19	9.58333e+15	115613	72	69
Contig2507	hypothetical protein EAG_02052	839	gnl|BL_ORD_ID|958914580|hypothetical protein EAG_02052	95891	3.65234e-108	100.0	409.23	221	221
Contig2512	hypothetical protein TcasGA2_TC007452	490	gnl|BL_ORD_ID|11069615511|hypothetical protein TcasGA2_TC007452	110696	0.0	9.9384e+15	883819	487	484
Contig2516	protein-l-isoaspartate o-	2537	gnl|BL_ORD_ID|10948137751|protein-l-isoaspartate o-	109481	0.0	9.96331e+15	4482.94	2453	2444
Contig2518	proline oxidase, putative	1194	gnl|BL_ORD_ID|10854236699|proline oxidase, putative	108542	0.0	9.98316e+15	2183.86	1188	1186
Contig2519	disintegrin and metalloproteinase domain-containing protein 10-like isoform 2	2121	gnl|BL_ORD_ID|10608392401|disintegrin and metalloproteinase domain-containing protein 10-like isoform 2	106083	0.0	9.84776e+15	3683.34	2102	2070
Contig2520	transcription factor e2f2-like	832	gnl|BL_ORD_ID|10614645766|transcription factor e2f2-like	106146	7.94954e-95	100.0	364.91	197	197
Contig2521	scaahii03schistocerca nitens adipokinetic hormone ii exon 3 and complete cds	1359	gnl|BL_ORD_ID|98294Sg_CNS_NA4Plus33453|scaahii03schistocerca nitens adipokinetic hormone ii exon 3 and complete cds	98294	0.0	9.85623e+15	2213.41	1252	1234
Contig2529	mitochondrial ribosomal protein s31	687	gnl|BL_ORD_ID|10033631595|mitochondrial ribosomal protein s31	100336	0.0	9.95633e+15	1256.84	687	684
Contig2531	trafficking protein particle complex subunit 8-like	1074	gnl|BL_ORD_ID|10549645725|trafficking protein particle complex subunit 8-like	105496	0.0	9.96904e+15	1181.13	646	644
Contig2532	Fructose-bisphosphate aldolase, putative	1692	gnl|BL_ORD_ID|4541452811|Fructose-bisphosphate aldolase, putative	45414	1.60866e-109	991304347826087	414.77	230	228
Contig2533	conserved oligomeric golgi complex subunit 7	1246	gnl|BL_ORD_ID|10545190392|conserved oligomeric golgi complex subunit 7	105451	0.0	9.97577e+15	2272/5	1238	1235
Contig2535	AGAP011972-PA	824	gnl|BL_ORD_ID|9514451759|AGAP011972-PA	95144	0.0	100.0	1506.14	815	815
Contig2537	83931Sg_CNS_NA4Plus25592	1364	gnl|BL_ORD_ID|83931Sg_CNS_NA4Plus25592	83931	2.87685e-86	100.0	337211	182	182
Contig2540	protein phosphatase pp2a 55 kda regulatory subunit-like isoform 4	1299	gnl|BL_ORD_ID|6651037389|protein phosphatase pp2a 55 kda regulatory subunit-like isoform 4	66510	1.0641e-31	9.77011e+15	152546	87	85
Contig2542	acid sphingomyelinase-like phosphodiesterase 3a-like isoform 1	1761	gnl|BL_ORD_ID|9524183550|acid sphingomyelinase-like phosphodiesterase 3a-like isoform 1	95241	0.0	9.96624e+15	2167.24	1185	1181
Contig2544	conserved hypothetical protein	753	gnl|BL_ORD_ID|10401588893|conserved hypothetical protein	104015	0.0	100.0	1158.97	627	627
Contig2547	stethophyma grossum microsatellite sgr19 sequence	918	gnl|BL_ORD_ID|106776Sg_CNS_NA4Plus484|stethophyma grossum microsatellite sgr19 sequence	106776	0.0	9.96736e+15	1679.72	919	916
Contig2551	104413Sg_CNS_NA4Plus1922	708	gnl|BL_ORD_ID|104413Sg_CNS_NA4Plus1922	104413	8.48442e-114	100.0	427696	231	231
Contig2552	choline ethanolamine kinase-like	662	gnl|BL_ORD_ID|10750088282|choline ethanolamine kinase-like	107500	0.0	9.92447e+15	1194.06	662	657
Contig2557	probable udp-glucose 4-epimerase-like	925	gnl|BL_ORD_ID|10214736667|probable udp-glucose 4-epimerase-like	102147	0.0	9.90533e+15	1515.37	845	837
Contig2558	williams-beuren syndrome chromosomal region 16 protein homolog	1005	gnl|BL_ORD_ID|9245749675|williams-beuren syndrome chromosomal region 16 protein homolog	92457	0.0	9.97312e+15	682534	372	371
Contig2560	atp synthase subunit mitochondrial	1676	gnl|BL_ORD_ID|7592585765|atp synthase subunit mitochondrial	75925	0.0	9.91182e+15	1020.47	567	562
Contig2563	histone-lysine n-methyltransferase setmar-like	1366	gnl|BL_ORD_ID|81329105137|histone-lysine n-methyltransferase setmar-like	81329	0.0	9.947e+15	1029.7	566	563
Contig2565	histone-lysine n-methyltransferase setmar-like	827	gnl|BL_ORD_ID|109484104975|histone-lysine n-methyltransferase setmar-like	109484	1.65067e-116	9.91667e+15	436.93	240	238
Contig2567	20477Sg_CNS_NA4Plus5793	1120	gnl|BL_ORD_ID|20477Sg_CNS_NA4Plus5793	20477	1.55205e-18	100.0	111919	60	60
Contig2569	AGAP006966-PB	2140	gnl|BL_ORD_ID|10244133984|AGAP006966-PB	102441	0.0	9.97516e+15	2948.37	1610	1606
Contig2571	AGAP007868-PA	1615	gnl|BL_ORD_ID|8987038298|AGAP007868-PA	89870	0.0	100.0	1705.58	923	923
Contig2572	104355Sg_CNS_NA4Plus2024	2369	gnl|BL_ORD_ID|104355Sg_CNS_NA4Plus2024	104355	1.33031e-121	9.95984e+15	455396	249	248
Contig2573	gaba neurotransmitter transporter-1a	1862	gnl|BL_ORD_ID|105284102262|gaba neurotransmitter transporter-1a	105284	0.0	9.95166e+15	3400/8	1862	1853
Contig2575	iron zinc purple acid phosphatase-like	959	gnl|BL_ORD_ID|10430828106|iron zinc purple acid phosphatase-like	104308	0.0	9.92608e+15	1716.66	947	940
Contig2580	n-acetyltransferase 15-like	755	gnl|BL_ORD_ID|10190232353|n-acetyltransferase 15-like	101902	0.0	9.94521e+15	667761	365	363
Contig2582	27249Sg_CNS_NA4Plus7046	2681	gnl|BL_ORD_ID|27249Sg_CNS_NA4Plus7046	27249	2.07832e-75	100.0	302124	163	163
Contig2583	histone-lysine n-methyltransferase setmar-like	789	gnl|BL_ORD_ID|108007104926|histone-lysine n-methyltransferase setmar-like	108007	0.0	9.54427e+15	1201.44	768	733
Contig2584	cap-n-collar	1220	gnl|BL_ORD_ID|9811086940|cap-n-collar	98110	0.0	100.0	1539.38	833	833
Contig2587	leukocyte receptor tyrosine protein kinase	1203	gnl|BL_ORD_ID|10839129460|leukocyte receptor tyrosine protein kinase	108391	0.0	9.97506e+15	2209.71	1203	1200
Contig2588	PREDICTED: hypothetical protein LOC100634292	1233	gnl|BL_ORD_ID|5634777437|PREDICTED: hypothetical protein LOC100634292	56347	2.57689e-91	100.0	353.83	191	191
Contig2595	glucosyl glucuronosyl transferases	1088	gnl|BL_ORD_ID|103571103342|glucosyl glucuronosyl transferases	103571	0.0	9.91667e+15	1938.26	1080	1071
Contig2597	dendritic cell	691	gnl|BL_ORD_ID|2268692183|dendritic cell	22686	5.45886e-46	9.91071e+15	202405	112	111
Contig2598	nfx1-type zinc finger-containing protein 1-like isoform 1	845	gnl|BL_ORD_ID|8856632760|nfx1-type zinc finger-containing protein 1-like isoform 1	88566	2.68776e-149	9.96644e+15	545882	298	297
Contig2599	p19 protein	1539	gnl|BL_ORD_ID|10020833634|p19 protein	100208	1.42017e-129	100.0	481249	260	260
Contig2601	atp synthase subunit mitochondrial-like	2036	gnl|BL_ORD_ID|3164485784|atp synthase subunit mitochondrial-like	31644	1.26891e-46	967479674796748	206098	123	119
Contig2603	zinc finger protein 135-like	779	gnl|BL_ORD_ID|8429450806|zinc finger protein 135-like	84294	4.83152e-37	7.95918e+15	172859	245	195
Contig2604	acetyl-coenzyme a synthetase-like	783	gnl|BL_ORD_ID|10385283485|acetyl-coenzyme a synthetase-like	103852	0.0	9.9393e+15	1201.44	659	655
Contig2605	leucine carboxyl	748	gnl|BL_ORD_ID|10336429365|leucine carboxyl	103364	1.85018e-145	9.96552e+15	532955	290	289
Contig2609	rho rac guanine nucleotide exchange	834	gnl|BL_ORD_ID|11029740150|rho rac guanine nucleotide exchange	110297	0.0	9.97602e+15	1530.15	834	832
Contig2611	ion transport peptide isoform b	1259	gnl|BL_ORD_ID|10285228092|ion transport peptide isoform b	102852	0.0	9.90408e+15	2244/8	1251	1239
Contig2613	AGAP004362-PB	1606	gnl|BL_ORD_ID|256149794|AGAP004362-PB	25614	7.83703e-38	9.80198e+15	176552	101	99
Contig2614	reverse transcriptase	769	gnl|BL_ORD_ID|4709239608|reverse transcriptase	47092	2.32101e-05	9.03846e+15	675997	52	47
Contig2616	cg3038 cg3038-pa	800	gnl|BL_ORD_ID|9804687551|cg3038 cg3038-pa	98046	0.0	99875	1472.9	800	799
Contig2617	PREDICTED: hypothetical protein LOC100575211	845	gnl|BL_ORD_ID|10115074272|PREDICTED: hypothetical protein LOC100575211	101150	0.0	9.9686e+15	1166.36	637	635
Contig2619	schistocerca gregaria flaviventris atp synthase f0 subunit 6 complete cds mitochondrial	787	gnl|BL_ORD_ID|71148Sg_CNS_NA4Plus1087|schistocerca gregaria flaviventris atp synthase f0 subunit 6 complete cds mitochondrial	71148	5.36786e-151	9.93421e+15	551422	304	302
Contig2620	hypothetical protein TcasGA2_TC010381	1260	gnl|BL_ORD_ID|8677919296|hypothetical protein TcasGA2_TC010381	86779	0.0	100.0	952145	515	515
Contig2621	gene for insulin related promoter region	746	gnl|BL_ORD_ID|76169Sg_CNS_NA4Plus21291|gene for insulin related promoter region	76169	0.0	9.91935e+15	676994	372	369
Contig2623	hypothetical protein TcasGA2_TC000010	768	gnl|BL_ORD_ID|97293289|hypothetical protein TcasGA2_TC000010	97293	0.0	9.86877e+15	1356.56	762	752
Contig2625	8490977528	616	gnl|BL_ORD_ID|8490977528	84909	2.08501e-99	9.64286e+15	379683	224	216
Contig2626	ubiquitin carboxyl-terminal	821	gnl|BL_ORD_ID|10994247361|ubiquitin carboxyl-terminal	109942	0.0	9.92674e+15	1476.59	819	813
Contig2629	PREDICTED: similar to predicted protein	787	gnl|BL_ORD_ID|10635381567|PREDICTED: similar to predicted protein	106353	0.0	9.94872e+15	1421.19	780	776
Contig2632	cytochrome c oxidase subunit 1	724	gnl|BL_ORD_ID|2656791273|cytochrome c oxidase subunit 1	26567	7.6241e-26	9.74026e+15	132232	77	75
Contig2635	sodium- and chloride-dependent glycine transporter 1-like isoform 2	1132	gnl|BL_ORD_ID|9626943099|sodium- and chloride-dependent glycine transporter 1-like isoform 2	96269	0.0	9.96432e+15	2049/5	1121	1117
Contig2636	solute carrier organic anion transporter family member 3a1-like	1172	gnl|BL_ORD_ID|9894143225|solute carrier organic anion transporter family member 3a1-like	98941	0.0	9.98613e+15	1327.01	721	720
Contig2639	striatin isoform 2	844	gnl|BL_ORD_ID|10996843775|striatin isoform 2	109968	0.0	9.96407e+15	1524.61	835	832
Contig2642	protein kintoun-like	2170	gnl|BL_ORD_ID|10722337225|protein kintoun-like	107223	0.0	9.95734e+15	2141.39	1172	1167
Contig2649	conserved hypothetical protein	960	gnl|BL_ORD_ID|10771889812|conserved hypothetical protein	107718	0.0	9.91667e+15	1744.36	960	952
Contig2650	PREDICTED: hypothetical protein LOC100569966	834	gnl|BL_ORD_ID|7038259418|PREDICTED: hypothetical protein LOC100569966	70382	3.12021e-34	100.0	163625	88	88
Contig2652	cg3961 cg3961-pa	757	gnl|BL_ORD_ID|10475687657|cg3961 cg3961-pa	104756	0.0	9.97573e+15	758247	412	411
Contig2653	solute carrier family member 7	813	gnl|BL_ORD_ID|8835043224|solute carrier family member 7	88350	1.23613e-127	9.96154e+15	473863	260	259
Contig2654	PREDICTED: similar to conserved hypothetical protein	1219	gnl|BL_ORD_ID|10880681082|PREDICTED: similar to conserved hypothetical protein	108806	0.0	9.83593e+15	2126.61	1219	1199
Contig2655	dnaj homolog subfamily c member 16-like	630	gnl|BL_ORD_ID|11041292739|dnaj homolog subfamily c member 16-like	110412	0.0	9.95161e+15	1134.96	620	617
Contig2656	dfg10 protein, putative	1451	gnl|BL_ORD_ID|10713992226|dfg10 protein, putative	107139	0.0	9.97932e+15	2663.99	1451	1448
Contig2660	serine threonine-protein kinase ulk3-like	1877	gnl|BL_ORD_ID|10194242637|serine threonine-protein kinase ulk3-like	101942	0.0	9.78541e+15	2403.61	1398	1368
Contig2661	PREDICTED: hypothetical protein LOC100114800	785	gnl|BL_ORD_ID|10792855167|PREDICTED: hypothetical protein LOC100114800	107928	0.0	9.98715e+15	1432.27	778	777
Contig2662	hypothetical protein TcasGA2_TC013580	748	gnl|BL_ORD_ID|10943724266|hypothetical protein TcasGA2_TC013580	109437	0.0	100.0	662221	358	358
Contig2664	PREDICTED: similar to AGAP009314-PA	1765	gnl|BL_ORD_ID|10866480459|PREDICTED: similar to AGAP009314-PA	108664	0.0	100.0	3249.38	1759	1759
Contig2666	eyprepocnemis plorans clone 20 non-ltr retrotransposon partial sequence	1125	gnl|BL_ORD_ID|97995Sg_CNS_NA4Plus33318|eyprepocnemis plorans clone 20 non-ltr retrotransposon partial sequence	97995	0.0	100.0	1829/3	990	990
Contig2669	cg18547 cg18547-pa	1183	gnl|BL_ORD_ID|11042587504|cg18547 cg18547-pa	110425	0.0	9.97375e+15	699154	381	380
Contig2670	yth domain	2010	gnl|BL_ORD_ID|11043949906|yth domain	110439	0.0	9.9801e+15	3696.27	2010	2006
Contig2671	efgm_drome ame: full=elongation factor mitochondrial short=ef-gmt ame: full=elongation factor g mitochondrial short=mef-g 1 ame: full=elongation factor g1 short=def-g1 ame: full=protein iconoclast flags: precursor	1022	gnl|BL_ORD_ID|10700593319|efgm_drome ame: full=elongation factor mitochondrial short=ef-gmt ame: full=elongation factor g mitochondrial short=mef-g 1 ame: full=elongation factor g1 short=def-g1 ame: full=protein iconoclast flags: precursor	107005	0.0	9.94077e+15	1845.92	1013	1007
Contig2672	proton-coupled amino acid transporter 1-like	2065	gnl|BL_ORD_ID|10525437804|proton-coupled amino acid transporter 1-like	105254	0.0	9.97431e+15	3565.15	1946	1941
Contig2675	calcineurin b-like	1792	gnl|BL_ORD_ID|1795886773|calcineurin b-like	17958	5.18666e-45	9.74576e+15	200558	118	115
Contig2676	endothelin-converting enzyme 1-like	1171	gnl|BL_ORD_ID|90480101196|endothelin-converting enzyme 1-like	90480	1.35148e-148	9.93289e+15	544035	298	296
Contig2677	PREDICTED: hypothetical protein LOC100120324	1211	gnl|BL_ORD_ID|10865456052|PREDICTED: hypothetical protein LOC100120324	108654	0.0	9.95871e+15	2217/1	1211	1206
Contig2678	charged multivesicular body protein 1b-like	920	gnl|BL_ORD_ID|8946488069|charged multivesicular body protein 1b-like	89464	0.0	9.95751e+15	1288.24	706	703
Contig2679	PREDICTED: hypothetical protein LOC100117836 isoform 3	1803	gnl|BL_ORD_ID|10725155407|PREDICTED: hypothetical protein LOC100117836 isoform 3	107251	0.0	9.95533e+15	3277/8	1791	1783
Contig2681	scaahii03schistocerca nitens adipokinetic hormone ii exon 3 and complete cds	971	gnl|BL_ORD_ID|94045Sg_CNS_NA4Plus31284|scaahii03schistocerca nitens adipokinetic hormone ii exon 3 and complete cds	94045	2.48375e-125	8.98072e+15	466476	363	326
Contig2683	zinc finger homeobox protein 3 (zinc finger homeodomain protein 3) (zfh-3) (alpha-fetoprotein enhancer-binding protein) (at motif-binding factor) (at-binding transcription factor 1)	921	gnl|BL_ORD_ID|10625250577|zinc finger homeobox protein 3 (zinc finger homeodomain protein 3) (zfh-3) (alpha-fetoprotein enhancer-binding protein) (at motif-binding factor) (at-binding transcription factor 1)	106252	0.0	9.96587e+15	1609.55	879	876
Contig2684	g2 mitotic-specific cyclin-b3 isoform 2	802	gnl|BL_ORD_ID|94985102231|g2 mitotic-specific cyclin-b3 isoform 2	94985	1.71638e-66	100.0	270731	146	146
Contig2690	discs large 1 cg1725-pk	1226	gnl|BL_ORD_ID|11013792395|discs large 1 cg1725-pk	110137	0.0	9.99178e+15	2241/11	1216	1215
Contig2691	PREDICTED: hypothetical protein LOC411217	1447	gnl|BL_ORD_ID|10700378811|PREDICTED: hypothetical protein LOC411217	107003	0.0	9.90264e+15	2575.35	1438	1424
Contig2692	gryllus bimaculatus gbcontig15502	2562	gnl|BL_ORD_ID|987129594|gryllus bimaculatus gbcontig15502	9871	1.65879e-21	100.0	122999	66	66
Contig2693	af227122euchorthippus declivus vitellin b partial sequence	1593	gnl|BL_ORD_ID|109361Sg_CNS_NA4Plus1826|af227122euchorthippus declivus vitellin b partial sequence	109361	0.0	9.89261e+15	2815.41	1583	1566
Contig2694	nuclear protein 1-like	844	gnl|BL_ORD_ID|2473633079|nuclear protein 1-like	24736	2.34044e-65	9.86667e+15	267038	150	148
Contig2697	t family of potassium channels family member (twk-46)	1804	gnl|BL_ORD_ID|10342744040|t family of potassium channels family member (twk-46)	103427	0.0	9.97519e+15	2222.64	1209	1206
Contig2698	retinol dehydrogenase 14-like	1022	gnl|BL_ORD_ID|10096138539|retinol dehydrogenase 14-like	100961	0.0	100.0	1888/4	1022	1022
Contig2700	PREDICTED: hypothetical protein LOC100572069	1982	gnl|BL_ORD_ID|1309663792|PREDICTED: hypothetical protein LOC100572069	13096	2.80859e-08	100.0	786796	42	42
Contig2701	short-chain dehydrogenase	919	gnl|BL_ORD_ID|9883742801|short-chain dehydrogenase	98837	0.0	9.78237e+15	1576.31	919	899
Contig2706	dolichyl glycosyltransferase	1141	gnl|BL_ORD_ID|10509992754|dolichyl glycosyltransferase	105099	0.0	9.95442e+15	1999/2	1097	1092
Contig2707	hypothetical protein TcasGA2_TC010751	1030	gnl|BL_ORD_ID|8545920114|hypothetical protein TcasGA2_TC010751	85459	1.84253e-17	100.0	108226	58	58
Contig2709	21058Sg_CNS_NA4Plus5957	1451	gnl|BL_ORD_ID|21058Sg_CNS_NA4Plus5957	21058	7.06821e-38	9.47368e+15	176552	114	108
Contig2710	PREDICTED: similar to AGAP001126-PA	853	gnl|BL_ORD_ID|7288080001|PREDICTED: similar to AGAP001126-PA	72880	1.90849e-36	80.0	171012	230	184
Contig2712	dendroctonus ponderosae whole genome shotgun sequence	1376	gnl|BL_ORD_ID|88939Sg_CNS_NA4Plus271|dendroctonus ponderosae whole genome shotgun sequence	88939	2.98596e-66	921875	270731	192	177
Contig2713	glutaminyl-peptide cyclotransferase-like	911	gnl|BL_ORD_ID|87825103468|glutaminyl-peptide cyclotransferase-like	87825	2.21366e-160	100.0	582815	315	315
Contig2717	IP17244p	791	gnl|BL_ORD_ID|9338453438|IP17244p	93384	0.0	9.95227e+15	763787	419	417
Contig2721	porcupine, putative	1001	gnl|BL_ORD_ID|10173435730|porcupine, putative	101734	0.0	9.95502e+15	1221.76	667	664
Contig2722	AGAP007698-PA	1349	gnl|BL_ORD_ID|10403137699|AGAP007698-PA	104031	2.42796e-17	100.0	108226	58	58
Contig2723	Filamin-C, putative	1546	gnl|BL_ORD_ID|8454452806|Filamin-C, putative	84544	0.0	9.97812e+15	839499	457	456
Contig2726	hypothetical protein TcasGA2_TC004757	1438	gnl|BL_ORD_ID|1098279867|hypothetical protein TcasGA2_TC004757	109827	0.0	9.97528e+15	1482.13	809	807
Contig2727	ankyrin repeat-containing	418	gnl|BL_ORD_ID|8951885359|ankyrin repeat-containing	89518	2.00848e-18	100.0	110073	59	59
Contig2729	superkiller viralicidic activity 2-like 2-like isoform 1	957	gnl|BL_ORD_ID|9055543896|superkiller viralicidic activity 2-like 2-like isoform 1	90555	0.0	9.98188e+15	1014.93	552	551
Contig2730	90147Sg_CNS_NA4Plus29130	1733	gnl|BL_ORD_ID|90147Sg_CNS_NA4Plus29130	90147	0.0	9.97506e+15	736087	401	400
Contig2732	hypothetical protein DAPPUDRAFT_312544	1653	gnl|BL_ORD_ID|9959289863|hypothetical protein DAPPUDRAFT_312544	99592	0.0	9.9171e+15	1736.97	965	957
Contig2735	hypothetical protein Phum_PHUM335260	2523	gnl|BL_ORD_ID|109103108952|hypothetical protein Phum_PHUM335260	109103	0.0	9.99198e+15	4597.43	2495	2493
Contig2736	netrin receptor unc5c	921	gnl|BL_ORD_ID|10867932635|netrin receptor unc5c	108679	0.0	9.94541e+15	1670.49	916	911
Contig2737	sodium-potassium-chloride cotransporter, putative	930	gnl|BL_ORD_ID|10521443156|sodium-potassium-chloride cotransporter, putative	105214	0.0	9.96032e+15	920752	504	502
Contig2739	hypothetical protein TcasGA2_TC002447	982	gnl|BL_ORD_ID|1095426526|hypothetical protein TcasGA2_TC002447	109542	0.0	9.91727e+15	1736.97	967	959
Contig2741	PREDICTED: hypothetical protein LOC100575156	1340	gnl|BL_ORD_ID|4612073893|PREDICTED: hypothetical protein LOC100575156	46120	1.89072e-08	100.0	786796	42	42
Contig2742	protein phosphatase catalytic beta isoform 1	1032	gnl|BL_ORD_ID|9849337386|protein phosphatase catalytic beta isoform 1	98493	0.0	9.98051e+15	1884/7	1026	1024
Contig2744	PREDICTED: uncharacterized protein KIAA1109-like isoform 2	2055	gnl|BL_ORD_ID|10793682220|PREDICTED: uncharacterized protein KIAA1109-like isoform 2	107936	0.0	9.96285e+15	3446.97	1884	1877
Contig2746	Calumenin precursor, putative	969	gnl|BL_ORD_ID|1151452525|Calumenin precursor, putative	11514	1.3005e-39	9.89899e+15	178399	99	98
Contig2756	chorthippus parallelus erythropus isolate gr23 locus 8i genomic sequence	913	gnl|BL_ORD_ID|66833Sg_CNS_NA4Plus16533|chorthippus parallelus erythropus isolate gr23 locus 8i genomic sequence	66833	3.21399e-79	9.29907e+15	313204	214	199
Contig2758	low quality protein: rna-binding protein 5-b-like	980	gnl|BL_ORD_ID|11024830130|low quality protein: rna-binding protein 5-b-like	110248	0.0	9.9898e+15	1805/3	980	979
Contig2761	hypothetical protein Phum_PHUM335260	2245	gnl|BL_ORD_ID|109103108952|hypothetical protein Phum_PHUM335260	109103	7.42326e-134	100.0	496022	268	268
Contig2762	PREDICTED: hypothetical protein LOC551566	1756	gnl|BL_ORD_ID|11067179174|PREDICTED: hypothetical protein LOC551566	110671	0.0	9.93703e+15	3182/9	1747	1736
Contig2764	PREDICTED: hypothetical protein LOC552826	1360	gnl|BL_ORD_ID|10383779293|PREDICTED: hypothetical protein LOC552826	103837	0.0	9.99265e+15	2507/2	1360	1359
Contig2767	conserved hypothetical protein	950	gnl|BL_ORD_ID|11046288916|conserved hypothetical protein	110462	0.0	9.97895e+15	1748/5	950	948
Contig2772	pre-mrna-splicing factor slu7	1104	gnl|BL_ORD_ID|10707335819|pre-mrna-splicing factor slu7	107073	0.0	9.98988e+15	1820/7	988	987
Contig2773	apolipoprotein li-ii precursor	4196	gnl|BL_ORD_ID|9106285469|apolipoprotein li-ii precursor	91062	0.0	9.96957e+15	1805/3	986	983
Contig2777	26s proteasome non-atpase regulatory subunit 7-like	925	gnl|BL_ORD_ID|9944729269|26s proteasome non-atpase regulatory subunit 7-like	99447	0.0	9.91351e+15	1670.49	925	917
Contig2778	leucine-zipper-like transcription regulator 1	875	gnl|BL_ORD_ID|10585229444|leucine-zipper-like transcription regulator 1	105852	0.0	9.63415e+15	1458.13	902	869
Contig2779	plexin a cg11081-pa	1661	gnl|BL_ORD_ID|11044034354|plexin a cg11081-pa	110440	0.0	9.98787e+15	3038.86	1649	1647
Contig2780	unnamed protein product	1264	gnl|BL_ORD_ID|10292848240|unnamed protein product	102928	0.0	100.0	1736.97	940	940
Contig2781	51572Sg_CNS_NA4Plus11650	1720	gnl|BL_ORD_ID|51572Sg_CNS_NA4Plus11650	51572	6.18169e-74	9.93902e+15	296584	164	163
Contig2782	glycylpeptide n-tetradecanoyltransferase 1	904	gnl|BL_ORD_ID|110530103687|glycylpeptide n-tetradecanoyltransferase 1	110530	0.0	995575221238938	1646.49	904	900
Contig2783	hypothetical protein TcasGA2_TC006625	1655	gnl|BL_ORD_ID|9621314374|hypothetical protein TcasGA2_TC006625	96213	0.0	9.00234e+15	1633.56	1283	1155
Contig2784	bag family molecular chaperone regulator 2-like	1238	gnl|BL_ORD_ID|10617486295|bag family molecular chaperone regulator 2-like	106174	0.0	9.96737e+15	2242.95	1226	1222
Contig2786	nuclear pore complex protein	1311	gnl|BL_ORD_ID|10634933061|nuclear pore complex protein	106349	3.02905e-21	100.0	121153	65	65
Contig2790	dosage compensation regulator isoform 2	864	gnl|BL_ORD_ID|10877492803|dosage compensation regulator isoform 2	108774	0.0	9.96528e+15	1585.55	864	861
Contig2793	PREDICTED: similar to beta-sarcoglycan	984	gnl|BL_ORD_ID|10451380982|PREDICTED: similar to beta-sarcoglycan	104513	0.0	9.9691e+15	1783.14	971	968
Contig2794	myotrophin, putative	990	gnl|BL_ORD_ID|10910432292|myotrophin, putative	109104	0.0	9.95927e+15	1799.76	982	978
Contig2795	schistocerca gregaria rho gdp dissociation inhibitor complete cds	2228	gnl|BL_ORD_ID|14698Sg_CNS_NA4Plus4448|schistocerca gregaria rho gdp dissociation inhibitor complete cds	14698	3.00922e-43	9.73684e+15	195019	114	111
Contig2798	atp-dependent rna helicase p62	2167	gnl|BL_ORD_ID|10186886094|atp-dependent rna helicase p62	101868	0.0	100.0	2968.69	1607	1607
Contig2800	follistatin-related protein 5- partial	2261	gnl|BL_ORD_ID|109136102044|follistatin-related protein 5- partial	109136	0.0	9.91932e+15	4019.43	2231	2213
Contig2802	serine-threonine kinase receptor-associated	2385	gnl|BL_ORD_ID|5442642704|serine-threonine kinase receptor-associated	54426	3.72403e-122	99.6	457243	250	249
Contig2805	hypothetical protein TcasGA2_TC004425	1402	gnl|BL_ORD_ID|990999672|hypothetical protein TcasGA2_TC004425	99099	0.0	9.93001e+15	2082.29	1143	1135
Contig2809	craniofacial development protein 1	1334	gnl|BL_ORD_ID|10475090609|craniofacial development protein 1	104750	0.0	9.93967e+15	2416.54	1326	1318
Contig2810	mitochondrial folate transporter carrier-like	1366	gnl|BL_ORD_ID|10838131538|mitochondrial folate transporter carrier-like	108381	0.0	9.97285e+15	2025/5	1105	1102
Contig2812	ylp motif containing 1	1262	gnl|BL_ORD_ID|10636949903|ylp motif containing 1	106369	0.0	100.0	2174.63	1177	1177
Contig2817	AGAP000167-PA	819	gnl|BL_ORD_ID|8961879469|AGAP000167-PA	89618	0.0	9.92556e+15	1461.82	806	800
Contig2822	ga binding protein beta chain (transcription factor e4tf1-47)	820	gnl|BL_ORD_ID|94733102242|ga binding protein beta chain (transcription factor e4tf1-47)	94733	0.0	9.94424e+15	977998	538	535
Contig2825	af201829schistocerca gregaria fringe partial cds	1852	gnl|BL_ORD_ID|98215Sg_CNS_NA4Plus33421|af201829schistocerca gregaria fringe partial cds	98215	0.0	9.94726e+15	1722/2	948	943
Contig2829	69087Sg_CNS_NA4Plus17622	2098	gnl|BL_ORD_ID|69087Sg_CNS_NA4Plus17622	69087	8.59355e-163	100.0	592048	320	320
Contig2831	AGAP007643-PD	2666	gnl|BL_ORD_ID|7047537511|AGAP007643-PD	70475	0.0	9.47826e+15	715774	460	436
Contig2832	hypothetical protein TcasGA2_TC009740	1409	gnl|BL_ORD_ID|10914317099|hypothetical protein TcasGA2_TC009740	109143	0.0	9.98577e+15	2584.58	1405	1403
Contig2834	n-sulphoglucosamine sulphohydrolase-like	1154	gnl|BL_ORD_ID|10189732363|n-sulphoglucosamine sulphohydrolase-like	101897	0.0	100.0	1533.84	830	830
Contig2835	inter-alpha-trypsin inhibitor heavy chain h4 precursor (iti heavy chain h4) (inter-alpha-inhibitor heavy chain 4) (inter-alpha-trypsin inhibitor family heavy chain-related protein) (plasma kallikrein sensitive glycoprotein 120) (p	1478	gnl|BL_ORD_ID|9113628052|inter-alpha-trypsin inhibitor heavy chain h4 precursor (iti heavy chain h4) (inter-alpha-inhibitor heavy chain 4) (inter-alpha-trypsin inhibitor family heavy chain-related protein) (plasma kallikrein sensitive glycoprotein 120) (p	91136	0.0	9.83516e+15	643754	364	358
Contig2839	99811Sg_CNS_NA4Plus34104	1587	gnl|BL_ORD_ID|99811Sg_CNS_NA4Plus34104	99811	0.0	9.90584e+15	1899.48	1062	1052
Contig2840	LP09443p	1547	gnl|BL_ORD_ID|4632853909|LP09443p	46328	4.05461e-115	100.0	433236	234	234
Contig2843	PREDICTED: hypothetical protein LOC100678777	958	gnl|BL_ORD_ID|9772277566|PREDICTED: hypothetical protein LOC100678777	97722	0.0	9.28309e+15	771173	544	505
Contig2845	af309090_1allatostatin preprohormone	1038	gnl|BL_ORD_ID|9862884137|af309090_1allatostatin preprohormone	98628	0.0	981427174975562	1773/9	1023	1004
Contig2846	bud13 homolog	779	gnl|BL_ORD_ID|9166186658|bud13 homolog	91661	0.0	9.94543e+15	1330.71	733	729
Contig2850	protoheme ix mitochondrial	828	gnl|BL_ORD_ID|10061337789|protoheme ix mitochondrial	100613	0.0	9.9635e+15	1502.45	822	819
Contig2851	protein numb-like	1074	gnl|BL_ORD_ID|10740937325|protein numb-like	107409	0.0	998114985862394	1953/3	1061	1059
Contig2852	btb poz domain-containing protein 2-like	758	gnl|BL_ORD_ID|10912586632|btb poz domain-containing protein 2-like	109125	0.0	9.93404e+15	1378.72	758	753
Contig2858	hypothetical protein TcasGA2_TC005583	1387	gnl|BL_ORD_ID|10939613407|hypothetical protein TcasGA2_TC005583	109396	0.0	9.97116e+15	2540.26	1387	1383
Contig2859	methyltransferase-like protein 4-like	903	gnl|BL_ORD_ID|10111931192|methyltransferase-like protein 4-like	101119	0.0	992248062015504	1631.71	903	896
Contig2860	PREDICTED: similar to chaperonin	853	gnl|BL_ORD_ID|10378681003|PREDICTED: similar to chaperonin	103786	0.0	9.98817e+15	1554.15	845	844
Contig2862	nadh dehydrogenase subunit 5	1792	gnl|BL_ORD_ID|9096832505|nadh dehydrogenase subunit 5	90968	0.0	9.92453e+15	1439.66	795	789
Contig2867	AGAP008556-PA	1059	gnl|BL_ORD_ID|10961642461|AGAP008556-PA	109616	0.0	996222851746931	1938.26	1059	1055
Contig2869	104362Sg_CNS_NA4Plus35880	1238	gnl|BL_ORD_ID|104362Sg_CNS_NA4Plus35880	104362	0.0	980952380952381	736087	420	412
Contig2870	dipeptidyl peptidase	2214	gnl|BL_ORD_ID|10459092326|dipeptidyl peptidase	104590	0.0	9.92784e+15	3506/6	1940	1926
Contig2871	eukaryotic peptide chain release factor gtp-binding	996	gnl|BL_ORD_ID|108894101474|eukaryotic peptide chain release factor gtp-binding	108894	0.0	9.92886e+15	1792.37	984	977
Contig2874	ferritin gf1	1617	gnl|BL_ORD_ID|108736101959|ferritin gf1	108736	0.0	100.0	2977.92	1612	1612
Contig2875	105369Sg_CNS_NA4Plus36222	1975	gnl|BL_ORD_ID|105369Sg_CNS_NA4Plus36222	105369	0.0	100.0	1681.57	910	910
Contig2877	87201Sg_CNS_NA4Plus27436	1677	gnl|BL_ORD_ID|87201Sg_CNS_NA4Plus27436	87201	8.48406e-13	100.0	934528	50	50
Contig2878	tsa: leptopilina heterotoma comp9333_c0_seq1 transcribed rna sequence	1945	gnl|BL_ORD_ID|102575Sg_CNS_NA4Plus485|tsa: leptopilina heterotoma comp9333_c0_seq1 transcribed rna sequence	102575	0.0	9.9085e+15	3321/4	1858	1841
Contig2879	PREDICTED: hypothetical protein LOC100161154 isoform 1	1254	gnl|BL_ORD_ID|9173056570|PREDICTED: hypothetical protein LOC100161154 isoform 1	91730	0.0	100.0	1609.55	871	871
Contig2880	AGAP001888-PA	1534	gnl|BL_ORD_ID|10984987248|AGAP001888-PA	109849	0.0	9.91525e+15	2767/4	1534	1521
Contig2882	proliferation-associated protein 2g4-like	845	gnl|BL_ORD_ID|9711236698|proliferation-associated protein 2g4-like	97112	0.0	100.0	1539.38	833	833
Contig2885	PREDICTED: exportin-1-like	1464	gnl|BL_ORD_ID|11040354839|PREDICTED: exportin-1-like	110403	0.0	100.0	2695.38	1459	1459
Contig2886	rna-directed dna polymerase from mobile element jockey-like	1384	gnl|BL_ORD_ID|10337922775|rna-directed dna polymerase from mobile element jockey-like	103379	0.0	9.91292e+15	2483/2	1378	1366
Contig2887	95444Sg_CNS_NA4Plus32027	3290	gnl|BL_ORD_ID|95444Sg_CNS_NA4Plus32027	95444	0.0	9.95734e+15	2135.85	1172	1167
Contig2888	ay040607s1schistocerca americana transcription factor hunchback partial cds	2176	gnl|BL_ORD_ID|108799Sg_CNS_NA4Plus323|ay040607s1schistocerca americana transcription factor hunchback partial cds	108799	0.0	995404411764706	3962.18	2176	2166
Contig2889	asparagine synthetase, putative	840	gnl|BL_ORD_ID|10642085646|asparagine synthetase, putative	106420	0.0	9.95192e+15	1515.37	832	828
Contig2892	mevalonate kinase	1192	gnl|BL_ORD_ID|10709231194|mevalonate kinase	107092	0.0	9.89002e+15	2119.23	1182	1169
Contig2893	hypothetical protein TcasGA2_TC008962	1135	gnl|BL_ORD_ID|10808116839|hypothetical protein TcasGA2_TC008962	108081	0.0	9.97345e+15	2071.21	1130	1127
Contig2895	schistocerca gregaria calreticulin complete cds	1520	gnl|BL_ORD_ID|22164Sg_CNS_NA4Plus6018|schistocerca gregaria calreticulin complete cds	22164	2.04586e-43	9.82143e+15	195019	112	110
Contig2896	syt7 cg2381-pg	1197	gnl|BL_ORD_ID|10936444037|syt7 cg2381-pg	109364	0.0	9.91085e+15	1210.68	673	667
Contig2898	eyprepocnemis plorans clone 5 non-ltr retrotransposon partial sequence	1666	gnl|BL_ORD_ID|109860Sg_CNS_NA4Plus37476|eyprepocnemis plorans clone 5 non-ltr retrotransposon partial sequence	109860	0.0	9.96399e+15	3049.94	1666	1660
Contig2899	integrase	1302	gnl|BL_ORD_ID|10988627920|integrase	109886	0.0	990015360983103	2337.13	1302	1289
Contig2900	very low-density lipoprotein receptor-like	1169	gnl|BL_ORD_ID|9519549388|very low-density lipoprotein receptor-like	95195	2.19456e-166	9.9696e+15	603128	329	328
Contig2901	catalase- partial	1884	gnl|BL_ORD_ID|2031187131|catalase- partial	20311	5.49576e-40	980952380952381	183939	105	103
Contig2902	PREDICTED: LOW QUALITY PROTEIN: hypothetical protein LOC726671	1054	gnl|BL_ORD_ID|10763854451|PREDICTED: LOW QUALITY PROTEIN: hypothetical protein LOC726671	107638	0.0	9.98102e+15	1936.41	1054	1052
Contig2908	ctd (carboxy-terminal rna polymerase polypeptide a) small phosphatase like 2	1257	gnl|BL_ORD_ID|10892590905|ctd (carboxy-terminal rna polymerase polypeptide a) small phosphatase like 2	108925	0.0	9.92794e+15	2263.27	1249	1240
Contig2911	PREDICTED: similar to conserved hypothetical protein	807	gnl|BL_ORD_ID|10398281073|PREDICTED: similar to conserved hypothetical protein	103982	0.0	100.0	1491.37	807	807
Contig2912	glycyl-trna synthetase-like	915	gnl|BL_ORD_ID|107546103684|glycyl-trna synthetase-like	107546	0.0	9.9235e+15	1663/1	915	908
Contig2914	high affinity cationic amino acid transporter 1-like isoform 3	1223	gnl|BL_ORD_ID|104470104299|high affinity cationic amino acid transporter 1-like isoform 3	104470	0.0	9.98365e+15	2252.19	1223	1221
Contig2918	cavia porcellus high mobility group protein b1-like mrna	2300	gnl|BL_ORD_ID|108871Sg_CNS_NA4Plus37242|cavia porcellus high mobility group protein b1-like mrna	108871	0.0	9.98233e+15	4165.32	2264	2260
Contig2920	91650Sg_CNS_NA4Plus871	2457	gnl|BL_ORD_ID|91650Sg_CNS_NA4Plus871	91650	6.15501e-150	9.57576e+15	549575	330	316
Contig2925	aminopeptidase-like protein	898	gnl|BL_ORD_ID|10702384690|aminopeptidase-like protein	107023	0.0	9.98874e+15	1635.41	888	887
Contig2926	cytochrome p-	859	gnl|BL_ORD_ID|10655791613|cytochrome p-	106557	0.0	100.0	1216.22	658	658
Contig2928	PREDICTED: peroxiredoxin-6-like	467	gnl|BL_ORD_ID|4865679836|PREDICTED: peroxiredoxin-6-like	48656	2.7033e-73	9.41799e+15	289198	189	178
Contig2930	hypothetical protein TcasGA2_TC010279	1172	gnl|BL_ORD_ID|8816317604|hypothetical protein TcasGA2_TC010279	88163	3.27891e-65	100.0	267038	144	144
Contig2933	95094Sg_CNS_NA4Plus388	2346	gnl|BL_ORD_ID|95094Sg_CNS_NA4Plus388	95094	0.0	9.98325e+15	2193/9	1194	1192
Contig2935	PREDICTED: hypothetical protein LOC100573570	1528	gnl|BL_ORD_ID|8117772483|PREDICTED: hypothetical protein LOC100573570	81177	0.0	9.80882e+15	1175.59	680	667
Contig2937	elongation factor 1-beta	546	gnl|BL_ORD_ID|7515293579|elongation factor 1-beta	75152	0.0	911275415896488	756.4	541	493
Contig2938	27 kda hemolymph	862	gnl|BL_ORD_ID|7142730147|27 kda hemolymph	71427	3.83623e-93	9.94924e+15	359.37	197	196
Contig2940	ecdysteroid-regulated 16 kda	645	gnl|BL_ORD_ID|8310593253|ecdysteroid-regulated 16 kda	83105	0.0	9.98384e+15	1138.66	619	618
Contig2941	solute carrier family 39	915	gnl|BL_ORD_ID|10475543207|solute carrier family 39	104755	0.0	9.86711e+15	1604/1	903	891
Contig2942	PREDICTED: similar to conserved hypothetical protein	3095	gnl|BL_ORD_ID|11000081047|PREDICTED: similar to conserved hypothetical protein	110000	0.0	9.97711e+15	5611.24	3058	3051
Contig2943	casein kinase ii subunit beta	2019	gnl|BL_ORD_ID|10865087122|casein kinase ii subunit beta	108650	0.0	9.99505e+15	3723.97	2020	2019
Contig2944	protein yipf6-like	1041	gnl|BL_ORD_ID|10739137738|protein yipf6-like	107391	0.0	100.0	865352	468	468
Contig2945	Liprin-alpha, putative	1447	gnl|BL_ORD_ID|10913753938|Liprin-alpha, putative	109137	7.09841e-33	100.0	159932	86	86
Contig2947	cytochrome oxidase subunit ii	1449	gnl|BL_ORD_ID|983691357|cytochrome oxidase subunit ii	9836	2.04756e-08	100.0	786796	42	42
Contig2950	choline ethanolamine kinase-like	761	gnl|BL_ORD_ID|10750088282|choline ethanolamine kinase-like	107500	0.0	9.90802e+15	1367.64	761	754
Contig2951	AGAP011104-PA	693	gnl|BL_ORD_ID|11016951496|AGAP011104-PA	110169	0.0	9.98538e+15	1256.84	684	683
Contig2953	af244980s2schistocerca gregaria muscle fatty acid binding protein exons 2 and and complete cds	1263	gnl|BL_ORD_ID|108786Sg_CNS_NA4Plus37217|af244980s2schistocerca gregaria muscle fatty acid binding protein exons 2 and and complete cds	108786	0.0	9.9763e+15	2318.67	1266	1263
Contig2955	PREDICTED: similar to conserved hypothetical protein	762	gnl|BL_ORD_ID|9944681155|PREDICTED: similar to conserved hypothetical protein	99446	0.0	100.0	1408.27	762	762
Contig2956	l 37ce cg17347-pa	917	gnl|BL_ORD_ID|9517329233|l 37ce cg17347-pa	95173	0.0	9.98909e+15	1690/8	917	916
Contig2958	1212243hubiquitin s7	1195	gnl|BL_ORD_ID|1374980185|1212243hubiquitin s7	13749	2.58562e-66	9.86928e+15	270731	153	151
Contig2960	hemocyanin subunit, putative	726	gnl|BL_ORD_ID|103920104118|hemocyanin subunit, putative	103920	0.0	100.0	1341.79	726	726
Contig2964	hypothetical protein TcasGA2_TC007992	1510	gnl|BL_ORD_ID|10789515609|hypothetical protein TcasGA2_TC007992	107895	0.0	9.98013e+15	2772.94	1510	1507
Contig2969	bmp-binding endothelial regulator protein isoform 2	942	gnl|BL_ORD_ID|8247986517|bmp-binding endothelial regulator protein isoform 2	82479	0.0	100.0	708387	383	383
Contig2971	multidrug resistance-associated protein 4-like	2751	gnl|BL_ORD_ID|9648931906|multidrug resistance-associated protein 4-like	96489	0.0	9.95352e+15	2351.91	1291	1285
Contig2972	protein rer1-like	874	gnl|BL_ORD_ID|1035737442|protein rer1-like	10357	2.53148e-35	9.69697e+15	167319	99	96
Contig2979	588288582	1246	gnl|BL_ORD_ID|588288582	5882	1.68251e-38	9.71429e+15	178399	105	102
Contig2980	probable serine incorporator-like	1666	gnl|BL_ORD_ID|6162236632|probable serine incorporator-like	61622	0.0	9.97333e+15	688074	375	374
Contig2981	voltage-gated calcium channel beta subunit	793	gnl|BL_ORD_ID|10796649505|voltage-gated calcium channel beta subunit	107966	0.0	9.98739e+15	1459.97	793	792
Contig2982	protein mon2 homolog	915	gnl|BL_ORD_ID|11072937299|protein mon2 homolog	110729	0.0	9.89071e+15	1640.95	915	905
Contig2989	Metaxin-1, putative	1134	gnl|BL_ORD_ID|10114054085|Metaxin-1, putative	101140	0.0	9.98219e+15	2063.83	1123	1121
Contig2990	46366Sg_CNS_NA4Plus10693	1595	gnl|BL_ORD_ID|46366Sg_CNS_NA4Plus10693	46366	1.16291e-115	100.0	435083	235	235
Contig2991	disco-interacting protein, putative	847	gnl|BL_ORD_ID|11064192357|disco-interacting protein, putative	110641	0.0	998819362455726	1559.69	847	846
Contig2994	5854180072	2007	gnl|BL_ORD_ID|5854180072	58541	6.62672e-134	100.0	496022	268	268
Contig2998	aminopeptidase n	1309	gnl|BL_ORD_ID|11016584677|aminopeptidase n	110165	0.0	9.94652e+15	2385.14	1309	1302
Contig2999	serine threonine-protein phosphatase 4 catalytic subunit b- partial	1137	gnl|BL_ORD_ID|6249542659|serine threonine-protein phosphatase 4 catalytic subunit b- partial	62495	5.93088e-167	100.0	604975	327	327
Contig3003	aminopeptidase-like protein	989	gnl|BL_ORD_ID|10702384690|aminopeptidase-like protein	107023	0.0	9.9898e+15	1805/3	980	979
Contig3006	fatty acyl- reductase cg5065-like	1203	gnl|BL_ORD_ID|109539101912|fatty acyl- reductase cg5065-like	109539	0.0	9.89924e+15	2137.69	1191	1179
Contig3007	cg14945 cg14945-pa	2856	gnl|BL_ORD_ID|10192787448|cg14945 cg14945-pa	101927	0.0	9.91323e+15	3317/7	1844	1828
Contig3008	broad-complex isoform z4	849	gnl|BL_ORD_ID|10744786582|broad-complex isoform z4	107447	0.0	9.95289e+15	1554.15	849	845
Contig3012	glycylpeptide n-tetradecanoyltransferase 1	1117	gnl|BL_ORD_ID|110530103687|glycylpeptide n-tetradecanoyltransferase 1	110530	0.0	9.97285e+15	2030.59	1105	1102
Contig3013	PREDICTED: similar to AGAP010738-PA	767	gnl|BL_ORD_ID|10555580533|PREDICTED: similar to AGAP010738-PA	105555	0.0	9.96063e+15	1391.65	762	759
Contig3016	60s ribosomal protein l4-like isoform 1	1442	gnl|BL_ORD_ID|1236155139|60s ribosomal protein l4-like isoform 1	12361	3.24471e-41	9.90385e+15	187632	104	103
Contig3017	AGAP010716-PA	1031	gnl|BL_ORD_ID|9009451420|AGAP010716-PA	90094	0.0	9.48093e+15	1432.27	944	895
Contig3018	67177Sg_CNS_NA4Plus836	1420	gnl|BL_ORD_ID|67177Sg_CNS_NA4Plus836	67177	0.0	9.82801e+15	710234	407	400
Contig3019	ay197702s1schistocerca americana lazarillo exon 2	1354	gnl|BL_ORD_ID|105997Sg_CNS_NA4Plus36409|ay197702s1schistocerca americana lazarillo exon 2	105997	1.03426e-80	9.88764e+15	318744	178	176
Contig3021	endomembrane protein emp70	1035	gnl|BL_ORD_ID|10944893894|endomembrane protein emp70	109448	0.0	998046875	1881/1	1024	1022
Contig3023	cop9 signalosome complex	1203	gnl|BL_ORD_ID|7651390405|cop9 signalosome complex	76513	3.48886e-40	9.0411e+15	183939	146	132
Contig3024	hypothetical protein TcasGA2_TC012723	2012	gnl|BL_ORD_ID|10855422595|hypothetical protein TcasGA2_TC012723	108554	0.0	9.97509e+15	3679.65	2007	2002
Contig3027	ion transport peptide isoform b	964	gnl|BL_ORD_ID|10285228092|ion transport peptide isoform b	102852	2.39656e-145	9.68652e+15	532955	319	309
Contig3030	transmembrane and tpr repeat-containing protein 4-like	1058	gnl|BL_ORD_ID|9392846090|transmembrane and tpr repeat-containing protein 4-like	93928	0.0	9.97333e+15	688074	375	374
Contig3032	hypothetical protein TcasGA2_TC002463	1703	gnl|BL_ORD_ID|1047266601|hypothetical protein TcasGA2_TC002463	104726	0.0	9.90826e+15	983538	545	540
Contig3034	PREDICTED: hypothetical protein LOC100159700	1471	gnl|BL_ORD_ID|9355756450|PREDICTED: hypothetical protein LOC100159700	93557	0.0	9.97146e+15	1925.33	1051	1048
Contig3035	PREDICTED: similar to GA13696-PA	1387	gnl|BL_ORD_ID|7683780703|PREDICTED: similar to GA13696-PA	76837	4.06291e-35	9.59596e+15	167319	99	95
Contig3038	RE74011p	1012	gnl|BL_ORD_ID|10926582585|RE74011p	109265	0.0	9.98991e+15	1823.76	991	990
Contig3040	protein c kinase 98e-like protein	1694	gnl|BL_ORD_ID|11030536998|protein c kinase 98e-like protein	110305	0.0	999406528189911	3107.19	1685	1684
Contig3044	66841Sg_CNS_NA4Plus16558	931	gnl|BL_ORD_ID|66841Sg_CNS_NA4Plus16558	66841	4.24193e-78	100.0	309511	167	167
Contig3045	prefoldin subunit, putative	1694	gnl|BL_ORD_ID|8127236133|prefoldin subunit, putative	81272	2.63849e-122	9.92126e+15	457243	254	252
Contig3046	73460Sg_CNS_NA4Plus19824	1401	gnl|BL_ORD_ID|73460Sg_CNS_NA4Plus19824	73460	0.0	100.0	933678	505	505
Contig3048	rna-binding protein pno1-like	771	gnl|BL_ORD_ID|7727241420|rna-binding protein pno1-like	77272	0.0	9.93056e+15	1042.63	576	572
Contig3049	diphteria toxin resistance protein	1453	gnl|BL_ORD_ID|10113792350|diphteria toxin resistance protein	101137	0.0	9.97222e+15	2641.83	1440	1436
Contig3050	PREDICTED: hypothetical protein LOC409714	2754	gnl|BL_ORD_ID|10963878613|PREDICTED: hypothetical protein LOC409714	109638	0.0	9.97821e+15	5053.55	2754	2748
Contig3052	nadh dehydrogenase subunit 4	1645	gnl|BL_ORD_ID|7062832495|nadh dehydrogenase subunit 4	70628	0.0	9.90762e+15	778.56	433	429
Contig3053	hypothetical protein TcasGA2_TC002592	1169	gnl|BL_ORD_ID|805296756|hypothetical protein TcasGA2_TC002592	80529	0.0	8.81188e+15	708387	606	534
Contig3057	PREDICTED: similar to GST	897	gnl|BL_ORD_ID|334780826|PREDICTED: similar to GST	3347	2.02431e-31	9.4898e+15	154392	98	93
Contig3058	mitochondrial uncoupling protein 2-like	3783	gnl|BL_ORD_ID|7375331613|mitochondrial uncoupling protein 2-like	73753	4.52122e-133	100.0	494176	267	267
Contig3061	transmembrane protein	770	gnl|BL_ORD_ID|11035346115|transmembrane protein	110353	0.0	9.90814e+15	1367.64	762	755
Contig3063	tachykinin	1423	gnl|BL_ORD_ID|9762944075|tachykinin	97629	0.0	997874601487779	1727.74	941	939
Contig3065	Pleiotropic regulator, putative	819	gnl|BL_ORD_ID|10766182277|Pleiotropic regulator, putative	107661	0.0	100.0	1410.11	763	763
Contig3071	conserved hypothetical protein	1203	gnl|BL_ORD_ID|9647789625|conserved hypothetical protein	96477	1.22847e-54	9921875	231952	128	127
Contig3076	transmembrane protein 110	788	gnl|BL_ORD_ID|10249446124|transmembrane protein 110	102494	0.0	995505617977528	811799	445	443
Contig3082	hypothetical protein TcasGA2_TC003870	906	gnl|BL_ORD_ID|1009797817|hypothetical protein TcasGA2_TC003870	100979	0.0	100.0	658528	356	356
Contig3084	PREDICTED: hypothetical protein LOC408848	776	gnl|BL_ORD_ID|9883678467|PREDICTED: hypothetical protein LOC408848	98836	0.0	9.96134e+15	1417.5	776	773
Contig3086	PREDICTED: similar to conserved hypothetical protein	1558	gnl|BL_ORD_ID|11017481105|PREDICTED: similar to conserved hypothetical protein	110174	0.0	9.99358e+15	2872.66	1558	1557
Contig3087	6-phosphofructo-2-kinase fructose- -bisphosphatase short form	829	gnl|BL_ORD_ID|9404252867|6-phosphofructo-2-kinase fructose- -bisphosphatase short form	94042	0.0	9.98794e+15	1524.61	829	828
Contig3089	thrombospondin type-1 domain-containing protein 4-like	1017	gnl|BL_ORD_ID|10863545170|thrombospondin type-1 domain-containing protein 4-like	108635	0.0	9.95084e+15	1858.85	1017	1012
Contig3090	nfu1 iron-sulfur cluster scaffold mitochondrial-like	622	gnl|BL_ORD_ID|8421932750|nfu1 iron-sulfur cluster scaffold mitochondrial-like	84219	0.0	9.96785e+15	1138.66	622	620
Contig3091	ubiquitin-conjugating enzyme e2-24	888	gnl|BL_ORD_ID|7450847569|ubiquitin-conjugating enzyme e2-24	74508	6.29921e-126	100.0	468323	253	253
Contig3093	cytochrome p450 9z4	1703	gnl|BL_ORD_ID|10923591794|cytochrome p450 9z4	109235	0.0	9.9882e+15	3120/11	1695	1693
Contig3095	96392Sg_CNS_NA4Plus32499	3185	gnl|BL_ORD_ID|96392Sg_CNS_NA4Plus32499	96392	0.0	9.91173e+15	1426.73	793	786
Contig3101	74588Sg_CNS_NA4Plus20427	1117	gnl|BL_ORD_ID|74588Sg_CNS_NA4Plus20427	74588	4.86668e-113	100.0	425.85	230	230
Contig3103	89076Sg_CNS_NA4Plus28530	1847	gnl|BL_ORD_ID|89076Sg_CNS_NA4Plus28530	89076	0.0	9.92933e+15	1020.47	566	562
Contig3104	cytochrome p450	1009	gnl|BL_ORD_ID|10058891645|cytochrome p450	100588	0.0	100.0	1847.77	1000	1000
Contig3107	carboxylesterase-like protein	1014	gnl|BL_ORD_ID|3101687819|carboxylesterase-like protein	31016	3.55472e-84	9.8913e+15	329824	184	182
Contig3108	vitellogenin	3046	gnl|BL_ORD_ID|73906Sg_CNS_NA4Plus20024|vitellogenin	73906	0.0	9.91507e+15	848732	471	467
Contig3109	PREDICTED: hypothetical protein LOC100572414	1104	gnl|BL_ORD_ID|9913070450|PREDICTED: hypothetical protein LOC100572414	99130	0.0	9.87226e+15	1947.49	1096	1082
Contig3112	hypothetical protein TcasGA2_TC014767	1053	gnl|BL_ORD_ID|10979925019|hypothetical protein TcasGA2_TC014767	109799	0.0	9.84053e+15	1866.24	1066	1049
Contig3113	cgmp-dependent 3 -cyclic phosphodiesterase-like	1146	gnl|BL_ORD_ID|10555188047|cgmp-dependent 3 -cyclic phosphodiesterase-like	105551	4.32505e-34	100.0	163625	88	88
Contig3115	atp synthase subunit mitochondrial	396	gnl|BL_ORD_ID|7592585765|atp synthase subunit mitochondrial	75925	5.34683e-09	9.77273e+15	786796	44	43
Contig3118	chromodomain-helicase-dna-binding protein mi-2 homolog	952	gnl|BL_ORD_ID|11057388354|chromodomain-helicase-dna-binding protein mi-2 homolog	110573	0.0	9.98938e+15	1735/12	942	941
Contig3123	band 7 protein agap004871-like isoform 1	1208	gnl|BL_ORD_ID|10922086302|band 7 protein agap004871-like isoform 1	109220	0.0	9.90123e+15	2170.93	1215	1203
Contig3125	eyprepocnemis plorans clone 5 non-ltr retrotransposon partial sequence	2043	gnl|BL_ORD_ID|1228465575|eyprepocnemis plorans clone 5 non-ltr retrotransposon partial sequence	12284	1.33798e-11	100.0	897595	48	48
Contig3127	PREDICTED: hypothetical protein LOC100572069	1315	gnl|BL_ORD_ID|4029063052|PREDICTED: hypothetical protein LOC100572069	40290	1.85475e-08	100.0	786796	42	42
Contig3130	hemocyanin subunit, putative	997	gnl|BL_ORD_ID|103092104111|hemocyanin subunit, putative	103092	0.0	9.72919e+15	1700/4	997	970
Contig3132	cgmp-specific 3 -cyclic phosphodiesterase-like isoform 2	949	gnl|BL_ORD_ID|3635188056|cgmp-specific 3 -cyclic phosphodiesterase-like isoform 2	36351	2.53111e-95	100.0	366757	198	198
Contig3136	5403325244	1137	gnl|BL_ORD_ID|5403325244	54033	3.4118e-16	8.98734e+15	100839	79	71
Contig3137	85302Sg_CNS_NA4Plus26371	2725	gnl|BL_ORD_ID|85302Sg_CNS_NA4Plus26371	85302	0.0	9.97426e+15	1424.89	777	775
Contig3139	AGAP007934-PA	824	gnl|BL_ORD_ID|10789040099|AGAP007934-PA	107890	0.0	9.98786e+15	1517.22	824	823
Contig3140	cell division cycle protein 123 homolog	1008	gnl|BL_ORD_ID|9380887255|cell division cycle protein 123 homolog	93808	0.0	9.97024e+15	1847.77	1008	1005
Contig3143	probable ubiquitin carboxyl-terminal hydrolase faf-x	849	gnl|BL_ORD_ID|11073536652|probable ubiquitin carboxyl-terminal hydrolase faf-x	110735	0.0	9.96424e+15	1537.53	839	836
Contig3147	AGAP007542-PA	2626	gnl|BL_ORD_ID|9807737052|AGAP007542-PA	98077	0.0	99644128113879	2566/12	1405	1400
Contig3150	hypothetical protein TcasGA2_TC008528	1244	gnl|BL_ORD_ID|10832916397|hypothetical protein TcasGA2_TC008528	108329	0.0	9.95981e+15	2274.35	1244	1239
Contig3152	transposable element tc1 transposase	1168	gnl|BL_ORD_ID|10588044150|transposable element tc1 transposase	105880	0.0	100.0	2158/1	1168	1168
Contig3153	phytanoyl- peroxisomal	961	gnl|BL_ORD_ID|9489334291|phytanoyl- peroxisomal	94893	0.0	9.98959e+15	1770.21	961	960
Contig3155	40s ribosomal protein s20	581	gnl|BL_ORD_ID|5422651403|40s ribosomal protein s20	54226	2.48412e-113	9.91525e+15	425.85	236	234
Contig3156	mind bomb, putative	1345	gnl|BL_ORD_ID|9089831282|mind bomb, putative	90898	6.73022e-18	100.0	110073	59	59
Contig3158	rna-directed dna polymerase from mobile element jockey-like	1907	gnl|BL_ORD_ID|872528708|rna-directed dna polymerase from mobile element jockey-like	87252	0.0351856	100.0	583664	31	31
Contig3159	hypothetical protein TcasGA2_TC000797	788	gnl|BL_ORD_ID|1106301295|hypothetical protein TcasGA2_TC000797	110630	0.0	9.97462e+15	1443.35	788	786
Contig3162	nuclear receptor-binding protein homolog isoform 2	936	gnl|BL_ORD_ID|10939933089|nuclear receptor-binding protein homolog isoform 2	109399	0.0	9.94658e+15	1709.27	936	931
Contig3164	protein sidekick	1305	gnl|BL_ORD_ID|11073037513|protein sidekick	110730	0.0	9.96916e+15	2379.61	1297	1293
Contig3165	coatomer subunit delta-like	979	gnl|BL_ORD_ID|1270488532|coatomer subunit delta-like	12704	3.78578e-14	100.0	971461	52	52
Contig3168	hypothetical protein TcasGA2_TC007232	933	gnl|BL_ORD_ID|10731615446|hypothetical protein TcasGA2_TC007232	107316	0.0	9.90354e+15	1685.26	933	924
Contig3169	cg6972 cg6972-pa	1851	gnl|BL_ORD_ID|7251687932|cg6972 cg6972-pa	72516	9.22668e-23	100.0	126692	68	68
Contig3170	hypothetical protein TcasGA2_TC007232	809	gnl|BL_ORD_ID|10731615446|hypothetical protein TcasGA2_TC007232	107316	0.0	9.83831e+15	1411.96	804	791
Contig3172	cytoskeletal protein	1156	gnl|BL_ORD_ID|10473391979|cytoskeletal protein	104733	0.0	9.83564e+15	2041.67	1156	1137
Contig3174	nucleolar protein 11-like	1282	gnl|BL_ORD_ID|10007033329|nucleolar protein 11-like	100070	0.0	9.9064e+15	2313.13	1282	1270
Contig3175	26s proteasome non-atpase regulatory subunit 4	1033	gnl|BL_ORD_ID|10209225192|26s proteasome non-atpase regulatory subunit 4	102092	0.0	9.94197e+15	1881/1	1034	1028
Contig3176	PREDICTED: hypothetical protein LOC100572977	753	gnl|BL_ORD_ID|10894171925|PREDICTED: hypothetical protein LOC100572977	108941	0.0	9.89376e+15	1339.94	753	745
Contig3177	gaba neurotransmitter transporter-1a	736	gnl|BL_ORD_ID|105284102262|gaba neurotransmitter transporter-1a	105284	0.0	9.98619e+15	1332.55	724	723
Contig3178	PREDICTED: hypothetical protein LOC551323 isoform 1	1170	gnl|BL_ORD_ID|10507879165|PREDICTED: hypothetical protein LOC551323 isoform 1	105078	0.0	9.43715e+15	1624.33	1066	1006
Contig3182	AGAP008622-PA	1331	gnl|BL_ORD_ID|679942632|AGAP008622-PA	6799	8.49266e-27	9.87179e+15	139619	78	77
Contig3184	brefeldin a-inhibited guanine nucleotide-exchange protein 3-like	845	gnl|BL_ORD_ID|10975486554|brefeldin a-inhibited guanine nucleotide-exchange protein 3-like	109754	0.0	100.0	1029.7	557	557
Contig3188	nudc domain-containing protein 3-like	1447	gnl|BL_ORD_ID|9913933397|nudc domain-containing protein 3-like	99139	0.0	9.97239e+15	2654.76	1449	1445
Contig3192	102998Sg_CNS_NA4Plus35356	951	gnl|BL_ORD_ID|102998Sg_CNS_NA4Plus35356	102998	8.74408e-125	992156862745098	464629	255	253
Contig3196	af227119chorthippus binotatus vitellin b partial sequence	715	gnl|BL_ORD_ID|4592741040|af227119chorthippus binotatus vitellin b partial sequence	45927	5.9008e-17	9.82759e+15	102686	58	57
Contig3197	af227116chorthippus jucundus vitellin b partial sequence	861	gnl|BL_ORD_ID|108269Sg_CNS_NA4Plus37072|af227116chorthippus jucundus vitellin b partial sequence	108269	0.0	9.96516e+15	1580.01	861	858
Contig3198	hypothetical protein TcasGA2_TC002492	639	gnl|BL_ORD_ID|341466607|hypothetical protein TcasGA2_TC002492	34146	7.9019e-90	9.89583e+15	344597	192	190
Contig3200	AGAP006184-PA	2234	gnl|BL_ORD_ID|10091331206|AGAP006184-PA	100913	0.0	9.96599e+15	1075.87	588	586
Contig3201	34943Sg_CNS_NA4Plus8626	1081	gnl|BL_ORD_ID|34943Sg_CNS_NA4Plus8626	34943	1.06286e-79	100.0	315051	170	170
Contig3204	schistocerca gregaria superoxide dismutase complete cds	1683	gnl|BL_ORD_ID|27190Sg_CNS_NA4Plus6965|schistocerca gregaria superoxide dismutase complete cds	27190	3.74361e-51	9.91803e+15	220872	122	121
Contig3205	visgun cg16707-pc	1430	gnl|BL_ORD_ID|10832649444|visgun cg16707-pc	108326	0.0	100.0	1969.65	1066	1066
Contig3211	conserved hypothetical protein	1108	gnl|BL_ORD_ID|7946488719|conserved hypothetical protein	79464	3.45179e-169	994047619047619	612361	336	334
Contig3212	af227115locusta migratoria vitellin b partial sequence	2675	gnl|BL_ORD_ID|108867Sg_CNS_NA4Plus2275|af227115locusta migratoria vitellin b partial sequence	108867	0.0	99572877736252	3415.58	1873	1865
Contig3215	solute carrier family 23 member 2-like	864	gnl|BL_ORD_ID|9903943196|solute carrier family 23 member 2-like	99039	0.0	100.0	1171.9	634	634
Contig3218	AGAP005124-PB	1488	gnl|BL_ORD_ID|9861822610|AGAP005124-PB	98618	0.0	100.0	2032.43	1100	1100
Contig3219	conserved hypothetical protein	842	gnl|BL_ORD_ID|9497289692|conserved hypothetical protein	94972	1.03376e-98	100.0	377837	204	204
Contig3220	transposable element tc1 transposase	775	gnl|BL_ORD_ID|10588044150|transposable element tc1 transposase	105880	0.0	9.93548e+15	1404.57	775	770
Contig3221	reverse transcriptase	1513	gnl|BL_ORD_ID|10043738663|reverse transcriptase	100437	0.0	9.12214e+15	1731.43	1310	1195
Contig3222	cation transport regulator-like protein 2-like	1303	gnl|BL_ORD_ID|10497887170|cation transport regulator-like protein 2-like	104978	0.0	9.99233e+15	2401.76	1303	1302
Contig3223	neuropathy target esterase sws	1266	gnl|BL_ORD_ID|8311132700|neuropathy target esterase sws	83111	0.0	100.0	636368	344	344
Contig3228	atp-dependent rna helicase p62	1190	gnl|BL_ORD_ID|10555886089|atp-dependent rna helicase p62	105558	0.0	9.92032e+15	1816.38	1004	996
Contig3229	PREDICTED: hypothetical protein LOC408358	1881	gnl|BL_ORD_ID|11047778367|PREDICTED: hypothetical protein LOC408358	110477	0.0	9.94149e+15	3413.73	1880	1869
Contig3230	pab-dependent poly -specific ribonuclease subunit 3-like	1688	gnl|BL_ORD_ID|10955233652|pab-dependent poly -specific ribonuclease subunit 3-like	109552	0.0	9.97022e+15	3077.64	1679	1674
Contig3231	conserved hypothetical protein	1072	gnl|BL_ORD_ID|9119188954|conserved hypothetical protein	91191	0.0	9.98634e+15	1347.33	732	731
Contig3233	88865Sg_CNS_NA4Plus28404	1344	gnl|BL_ORD_ID|88865Sg_CNS_NA4Plus28404	88865	0.0	100.0	887512	480	480
Contig3235	hypothetical protein TcasGA2_TC015432	944	gnl|BL_ORD_ID|10154825201|hypothetical protein TcasGA2_TC015432	101548	7.72805e-26	100.0	135926	73	73
Contig3238	PREDICTED: hemicentin-1-like	1320	gnl|BL_ORD_ID|10364854928|PREDICTED: hemicentin-1-like	103648	0.0	9.79941e+15	2313.13	1346	1319
Contig3242	schistocerca gregaria gregaria complete genome	2191	gnl|BL_ORD_ID|80046Sg_CNS_NA4Plus1083|schistocerca gregaria gregaria complete genome	80046	3.22959e-162	9.96904e+15	590202	323	322
Contig3243	81399Sg_CNS_NA4Plus24183	1382	gnl|BL_ORD_ID|81399Sg_CNS_NA4Plus24183	81399	1.44565e-39	9.54545e+15	182092	110	105
Contig3244	PREDICTED: similar to nucleoplasmin	812	gnl|BL_ORD_ID|9102081318|PREDICTED: similar to nucleoplasmin	91020	0.0	9.9835e+15	1114.65	606	605
Contig3245	cytosolic non-specific dipeptidase-like	943	gnl|BL_ORD_ID|10232891991|cytosolic non-specific dipeptidase-like	102328	0.0	100.0	1742.51	943	943
Contig3246	97639Sg_CNS_NA4Plus33144	2275	gnl|BL_ORD_ID|97639Sg_CNS_NA4Plus33144	97639	0.0	9.92562e+15	2183.86	1210	1201
Contig3247	hypothetical protein TcasGA2_TC003335	971	gnl|BL_ORD_ID|1026637331|hypothetical protein TcasGA2_TC003335	102663	0.0	9.96795e+15	1712.96	936	933
Contig3248	conserved hypothetical protein	1533	gnl|BL_ORD_ID|9413789793|conserved hypothetical protein	94137	3.85034e-145	100.0	532955	288	288
Contig3249	AGAP004148-PA	887	gnl|BL_ORD_ID|1047996618|AGAP004148-PA	104799	0.0	100.0	798873	432	432
Contig3250	zinc finger protein	890	gnl|BL_ORD_ID|10065150793|zinc finger protein	100651	1.14203e-68	970059880239521	278118	167	162
Contig3252	PREDICTED: similar to metalloprotease	2224	gnl|BL_ORD_ID|10666481288|PREDICTED: similar to metalloprotease	106664	0.0	9.99055e+15	3899/4	2117	2115
Contig3254	pkhd domain-containing transmembrane protein c17orf101 homolog isoform 1	880	gnl|BL_ORD_ID|8782734317|pkhd domain-containing transmembrane protein c17orf101 homolog isoform 1	87827	0.0	9.97904e+15	876432	477	476
Contig3256	hypothetical protein TcasGA2_TC015936	1038	gnl|BL_ORD_ID|7658025811|hypothetical protein TcasGA2_TC015936	76580	1.80539e-37	9.89691e+15	174705	97	96
Contig3257	acyl-coenzyme a thioesterase 13-like isoform 2	1429	gnl|BL_ORD_ID|9856383764|acyl-coenzyme a thioesterase 13-like isoform 2	98563	0.0	9.99295e+15	2612.28	1418	1417
Contig3259	probable ribonuclease p mrp protein subunit pop5-like isoform 2	890	gnl|BL_ORD_ID|10482536603|probable ribonuclease p mrp protein subunit pop5-like isoform 2	104825	0.0	9.89784e+15	1587.39	881	872
Contig3260	hypothetical protein TcasGA2_TC002154	816	gnl|BL_ORD_ID|1051044639|hypothetical protein TcasGA2_TC002154	105104	0.0	9.83871e+15	1411.96	806	793
Contig3266	signal peptide peptidase-like 3-like	880	gnl|BL_ORD_ID|10905142836|signal peptide peptidase-like 3-like	109051	0.0	9.98855e+15	1605.86	873	872
Contig3267	leucine-zipper-like transcription regulator 1	970	gnl|BL_ORD_ID|10585229444|leucine-zipper-like transcription regulator 1	105852	0.0	9.97938e+15	1783.14	970	968
Contig3270	PREDICTED: similar to conserved hypothetical protein	1154	gnl|BL_ORD_ID|10895281066|PREDICTED: similar to conserved hypothetical protein	108952	0.0	9.99133e+15	2126.61	1154	1153
Contig3271	phosphatase and tensin-like a	1423	gnl|BL_ORD_ID|10660134061|phosphatase and tensin-like a	106601	0.0	9.97892e+15	2615.98	1423	1420
Contig3272	dynactin subunit	1558	gnl|BL_ORD_ID|9944592987|dynactin subunit	99445	0.0	9.98296e+15	2159.85	1174	1172
Contig3276	camp-dependent protein kinase catalytic	814	gnl|BL_ORD_ID|10592886903|camp-dependent protein kinase catalytic	105928	0.0	9.98771e+15	1498.75	814	813
Contig3278	nucleosome assembly protein 1-like 1-like isoform 1	833	gnl|BL_ORD_ID|1793033381|nucleosome assembly protein 1-like 1-like isoform 1	17930	4.05988e-28	98.75	143312	80	79
Contig3283	PREDICTED: hypothetical protein LOC410041	2541	gnl|BL_ORD_ID|10032878664|PREDICTED: hypothetical protein LOC410041	100328	0.0	9.9429e+15	2226.33	1226	1219
Contig3284	69658Sg_CNS_NA4Plus17953	1645	gnl|BL_ORD_ID|69658Sg_CNS_NA4Plus17953	69658	1.43604e-169	9.48718e+15	614208	390	370
Contig3286	Hsp60 protein, putative	2298	gnl|BL_ORD_ID|10461253119|Hsp60 protein, putative	104612	0.0	997807978956598	4185.63	2281	2276
Contig3287	PREDICTED: similar to vitellogenin	2856	gnl|BL_ORD_ID|8485681682|PREDICTED: similar to vitellogenin	84856	0.0	9.95822e+15	1310.39	718	715
Contig3290	lachesin precursor, putative	1112	gnl|BL_ORD_ID|10639429255|lachesin precursor, putative	106394	0.0	9.99056e+15	1949.34	1059	1058
Contig3295	AGAP010260-PA	1766	gnl|BL_ORD_ID|10900551230|AGAP010260-PA	109005	0.0	9.96016e+15	3212.44	1757	1750
Contig3296	AGAP001888-PA	959	gnl|BL_ORD_ID|10984987248|AGAP001888-PA	109849	0.0	9.83234e+15	1456.28	835	821
Contig3298	gryllus bimaculatus gbcontig22493	1548	gnl|BL_ORD_ID|110250Sg_CNS_NA4Plus37552|gryllus bimaculatus gbcontig22493	110250	0.0	100.0	2859.73	1548	1548
Contig3301	ssm4 protein, putative	1609	gnl|BL_ORD_ID|9688243691|ssm4 protein, putative	96882	0.0	100.0	2401.76	1300	1300
Contig3302	udp-glucose 6-dehydrogenase-like	2057	gnl|BL_ORD_ID|10952047705|udp-glucose 6-dehydrogenase-like	109520	0.0	9.99028e+15	3792.29	2057	2055
Contig3303	AGAP003625-PA	829	gnl|BL_ORD_ID|70716104085|AGAP003625-PA	70716	0.0	100.0	905979	490	490
Contig3305	t-complex protein 1 subunit alpha-like isoform 1	2033	gnl|BL_ORD_ID|5792244052|t-complex protein 1 subunit alpha-like isoform 1	57922	2.39767e-138	996415770609319	510796	279	278
Contig3306	bric-A-brac, putative	1291	gnl|BL_ORD_ID|10707086569|bric-A-brac, putative	107070	0.0	9.98111e+15	1943/8	1059	1057
Contig3307	conserved hypothetical protein	1491	gnl|BL_ORD_ID|10013989296|conserved hypothetical protein	100139	0.0	100.0	822879	445	445
Contig3308	PREDICTED: uncharacterized protein C1orf31 homolog	1453	gnl|BL_ORD_ID|9075181848|PREDICTED: uncharacterized protein C1orf31 homolog	90751	0.0	100.0	966918	523	523
Contig3309	PREDICTED: hypothetical protein LOC100573973	1294	gnl|BL_ORD_ID|10645073087|PREDICTED: hypothetical protein LOC100573973	106450	0.0	97.75	1362.1	800	782
Contig3311	Semaphorin-1A precursor, putative	887	gnl|BL_ORD_ID|8798283048|Semaphorin-1A precursor, putative	87982	6.33657e-121	100.0	451703	244	244
Contig3313	55289Sg_CNS_NA4Plus929	1540	gnl|BL_ORD_ID|55289Sg_CNS_NA4Plus929	55289	3.27838e-81	9.94318e+15	320591	176	175
Contig3314	PREDICTED: similar to oxidoreductase	1029	gnl|BL_ORD_ID|1124081368|PREDICTED: similar to oxidoreductase	11240	1.78934e-37	9.89691e+15	174705	97	96
Contig3315	conserved hypothetical protein	1239	gnl|BL_ORD_ID|3044589828|conserved hypothetical protein	30445	7.89395e-27	9.75309e+15	139619	81	79
Contig3316	transmembrane protein 132c-like	897	gnl|BL_ORD_ID|10433046133|transmembrane protein 132c-like	104330	0.0	9.95541e+15	1637.25	897	893
Contig3318	ubiquitin activating enzyme 1 isoform 1	900	gnl|BL_ORD_ID|11026847353|ubiquitin activating enzyme 1 isoform 1	110268	0.0	100.0	1663/1	900	900
Contig3320	upf0468 protein c16orf80 homolog	851	gnl|BL_ORD_ID|9456248400|upf0468 protein c16orf80 homolog	94562	0.0	100.0	942912	510	510
Contig3322	adenosylhomocysteinase, putative	1004	gnl|BL_ORD_ID|10958083864|adenosylhomocysteinase, putative	109580	0.0	9.91036e+15	1820/7	1004	995
Contig3323	PREDICTED: similar to AGAP003014-PA	3537	gnl|BL_ORD_ID|10674780100|PREDICTED: similar to AGAP003014-PA	106747	0.0	9.98245e+15	5234.53	2849	2844
Contig3327	0908303Doxidase III,cytochrome	979	gnl|BL_ORD_ID|4969251615|0908303Doxidase III,cytochrome	49692	4.22113e-118	9.80315e+15	442.47	254	249
Contig3329	ubiquitin-protein ligase	754	gnl|BL_ORD_ID|10949747657|ubiquitin-protein ligase	109497	0.0	9.92042e+15	1362.1	754	748
Contig3330	96710Sg_CNS_NA4Plus1553	2849	gnl|BL_ORD_ID|96710Sg_CNS_NA4Plus1553	96710	0.0	9.96848e+15	2320.51	1269	1265
Contig3332	synaptojanin-1, putative	1696	gnl|BL_ORD_ID|10989544001|synaptojanin-1, putative	109895	0.0	997036158861885	3092.41	1687	1682
Contig3333	82569Sg_CNS_NA4Plus24828	1136	gnl|BL_ORD_ID|82569Sg_CNS_NA4Plus24828	82569	2.54352e-41	9.81481e+15	187632	108	106
Contig3334	cg1962 cg1962-pa	883	gnl|BL_ORD_ID|10876987508|cg1962 cg1962-pa	108769	0.0	9.9094e+15	1600.32	883	875
Contig3336	101737Sg_CNS_NA4Plus952	1905	gnl|BL_ORD_ID|101737Sg_CNS_NA4Plus952	101737	0.0	9.90253e+15	924445	513	508
Contig3339	94261Sg_CNS_NA4Plus1511	1191	gnl|BL_ORD_ID|94261Sg_CNS_NA4Plus1511	94261	7.52812e-32	9.88506e+15	156239	87	86
Contig3341	polyadenylate-binding protein-interacting protein 2b-like isoform 2	1056	gnl|BL_ORD_ID|7293635537|polyadenylate-binding protein-interacting protein 2b-like isoform 2	72936	8.02172e-81	100.0	318744	172	172
Contig3342	10257684716	2377	gnl|BL_ORD_ID|10257684716	102576	0.0	9.96933e+15	1192.21	652	650
Contig3343	AGAP006131-PA	793	gnl|BL_ORD_ID|10885531114|AGAP006131-PA	108855	0.0	9.96217e+15	1447.05	793	790
Contig3344	wd repeat-containing protein mio-b-like	775	gnl|BL_ORD_ID|10958449636|wd repeat-containing protein mio-b-like	109584	1.62187e-81	100.0	320591	173	173
Contig3345	pyridoxine-5 -phosphate oxidase-like	755	gnl|BL_ORD_ID|8879638128|pyridoxine-5 -phosphate oxidase-like	88796	0.0	996078431372549	931832	510	508
Contig3346	hemocyanin subunit, putative	1383	gnl|BL_ORD_ID|100413104108|hemocyanin subunit, putative	100413	0.0	9.98247e+15	2097/7	1141	1139
Contig3347	phosphate carrier	850	gnl|BL_ORD_ID|910434066|phosphate carrier	9104	4.11618e-33	9.78261e+15	159932	92	90
Contig3349	46370Sg_CNS_NA4Plus10680	1904	gnl|BL_ORD_ID|46370Sg_CNS_NA4Plus10680	46370	4.44885e-16	100.0	104533	56	56
Contig3351	4-hydroxybenzoate mitochondrial-like	1010	gnl|BL_ORD_ID|9345942670|4-hydroxybenzoate mitochondrial-like	93459	0.0	9.95957e+15	1352.87	742	739
Contig3352	nc2alpha cg10318-pa	1284	gnl|BL_ORD_ID|10514232599|nc2alpha cg10318-pa	105142	0.0	9.92991e+15	2331.59	1284	1275
Contig3355	repressor of rna polymerase iii transcription maf1 homolog	1272	gnl|BL_ORD_ID|10902438454|repressor of rna polymerase iii transcription maf1 homolog	109024	0.0	9.9584e+15	2191.25	1202	1197
Contig3357	collagen alpha-2 chain-like	843	gnl|BL_ORD_ID|10730788597|collagen alpha-2 chain-like	107307	0.0	9.98814e+15	1552.31	843	842
Contig3361	hypothetical protein TcasGA2_TC006332	1504	gnl|BL_ORD_ID|11042714115|hypothetical protein TcasGA2_TC006332	110427	0.0	9.95992e+15	2732.32	1497	1491
Contig3362	dehydrodolichyl diphosphate synthase-like	972	gnl|BL_ORD_ID|1290492148|dehydrodolichyl diphosphate synthase-like	12904	1.27724e-53	94.0	228258	150	141
Contig3364	PREDICTED: hypothetical protein LOC100119058	2384	gnl|BL_ORD_ID|11062355960|PREDICTED: hypothetical protein LOC100119058	110623	0.0	9.99161e+15	4392.45	2384	2382
Contig3368	MIP13952p	1096	gnl|BL_ORD_ID|9352354030|MIP13952p	93523	1.28095e-138	100.0	510796	276	276
Contig3369	7167461430	1383	gnl|BL_ORD_ID|7167461430	71674	9.0205e-13	100.0	897595	48	48
Contig3373	106898Sg_CNS_NA4Plus36686	921	gnl|BL_ORD_ID|106898Sg_CNS_NA4Plus36686	106898	6.49425e-131	988929889298893	484943	271	268
Contig3377	conserved hypothetical protein	1751	gnl|BL_ORD_ID|10381689524|conserved hypothetical protein	103816	0.0	9.94994e+15	1461.82	799	795
Contig3378	PREDICTED: 5-oxoprolinase-like	1148	gnl|BL_ORD_ID|10920454347|PREDICTED: 5-oxoprolinase-like	109204	0.0	9.95645e+15	2100.76	1148	1143
Contig3380	76286Sg_CNS_NA4Plus1152	1026	gnl|BL_ORD_ID|76286Sg_CNS_NA4Plus1152	76286	9.12453e-150	100.0	547729	296	296
Contig3382	glyceraldehyde-3-phosphate dehydrogenase	1400	gnl|BL_ORD_ID|30600103569|glyceraldehyde-3-phosphate dehydrogenase	30600	2.39972e-52	9.91935e+15	224565	124	123
Contig3384	hypothetical protein TcasGA2_TC009632	1050	gnl|BL_ORD_ID|10968417030|hypothetical protein TcasGA2_TC009632	109684	0.0	9.95122e+15	1120.19	615	612
Contig3385	l-gulonolactone oxidase-like	907	gnl|BL_ORD_ID|10483691994|l-gulonolactone oxidase-like	104836	0.0	9.97795e+15	1664.95	907	905
Contig3386	af229609_1atp dependent transmembrane transporter protein	1211	gnl|BL_ORD_ID|10227984109|af229609_1atp dependent transmembrane transporter protein	102279	0.0	9.93399e+15	2193/9	1212	1204
Contig3388	PREDICTED: uncharacterized protein C3orf21 homolog	1008	gnl|BL_ORD_ID|10980181862|PREDICTED: uncharacterized protein C3orf21 homolog	109801	0.0	996003996003996	1833.0	1001	997
Contig3391	bekka cg4539-pa	1357	gnl|BL_ORD_ID|9290286361|bekka cg4539-pa	92902	0.0	100.0	1417.5	767	767
Contig3392	caax prenyl protease 2-like	1085	gnl|BL_ORD_ID|10588386721|caax prenyl protease 2-like	105883	0.0	100.0	1989.96	1077	1077
Contig3393	83181Sg_CNS_NA4Plus25170	1120	gnl|BL_ORD_ID|83181Sg_CNS_NA4Plus25170	83181	0.0	9.91776e+15	1096.18	608	603
Contig3397	23586Sg_CNS_NA4Plus863	908	gnl|BL_ORD_ID|23586Sg_CNS_NA4Plus863	23586	3.31095e-54	100.0	230105	124	124
Contig3398	16982Sg_CNS_NA4Plus5003	1240	gnl|BL_ORD_ID|16982Sg_CNS_NA4Plus5003	16982	1.29426e-39	9.90099e+15	182092	101	100
Contig3401	104416Sg_CNS_NA4Plus35901	3877	gnl|BL_ORD_ID|104416Sg_CNS_NA4Plus35901	104416	0.0	9.9812e+15	3906.78	2128	2124
Contig3402	transcription elongation factor s-ii	818	gnl|BL_ORD_ID|8743045750|transcription elongation factor s-ii	87430	0.0	100.0	1382.41	748	748
Contig3406	PREDICTED: similar to conserved hypothetical protein	1669	gnl|BL_ORD_ID|10301581163|PREDICTED: similar to conserved hypothetical protein	103015	0.0	9.97603e+15	3068.41	1669	1665
Contig3407	platelet glycoprotein v-like	1987	gnl|BL_ORD_ID|10442734342|platelet glycoprotein v-like	104427	0.0	100.0	3616.86	1958	1958
Contig3411	protein	1111	gnl|BL_ORD_ID|103080Sg_CNS_NA4Plus35382|protein	103080	0.0	9.86511e+15	1967/8	1112	1097
Contig3412	PREDICTED: hypothetical protein LOC100116719	385	gnl|BL_ORD_ID|10283955313|PREDICTED: hypothetical protein LOC100116719	102839	0.0	9.97389e+15	702847	383	382
Contig3413	conserved hypothetical protein	821	gnl|BL_ORD_ID|9670589748|conserved hypothetical protein	96705	0.0	9.8722e+15	1122.04	626	618
Contig3415	hypothetical protein TcasGA2_TC003580	1360	gnl|BL_ORD_ID|1102547570|hypothetical protein TcasGA2_TC003580	110254	0.0	9.95565e+15	2462/7	1353	1347
Contig3416	sv2-like protein 1	793	gnl|BL_ORD_ID|9324243947|sv2-like protein 1	93242	3.0469e-15	100.0	971461	52	52
Contig3417	sodium hydrogen	1012	gnl|BL_ORD_ID|11034543026|sodium hydrogen	110345	0.0	9.96016e+15	1831.15	1004	1000
Contig3418	AGAP005653-PA	1910	gnl|BL_ORD_ID|4001529267|AGAP005653-PA	40015	3.95734e-101	100.0	387.07	209	209
Contig3420	locusta migratoria er protein gp78 (gp78-2) complete cds	1279	gnl|BL_ORD_ID|2119103985|locusta migratoria er protein gp78 (gp78-2) complete cds	2119	1.05482e-25	934065934065934	135926	91	85
Contig3421	protein phosphatase ptc7 homolog	836	gnl|BL_ORD_ID|9418337390|protein phosphatase ptc7 homolog	94183	2.19003e-105	100.0	399997	216	216
Contig3422	AGAP005223-PA	809	gnl|BL_ORD_ID|9261324980|AGAP005223-PA	92613	0.0	9.93395e+15	1375.03	757	752
Contig3423	tgf-beta-activated kinase 1 and map3k7-binding protein 1 isoform 1	1527	gnl|BL_ORD_ID|8906444974|tgf-beta-activated kinase 1 and map3k7-binding protein 1 isoform 1	89064	0.0	9.9768e+15	791486	431	430
Contig3425	pdz domain containing guanine nucleotide exchange pdz-	2043	gnl|BL_ORD_ID|11061033832|pdz domain containing guanine nucleotide exchange pdz-	110610	0.0	9.96577e+15	3736.89	2045	2038
Contig3427	79571Sg_CNS_NA4Plus23195	1815	gnl|BL_ORD_ID|79571Sg_CNS_NA4Plus23195	79571	1.14542e-36	9.89583e+15	172859	96	95
Contig3428	38164Sg_CNS_NA4Plus9246	2509	gnl|BL_ORD_ID|38164Sg_CNS_NA4Plus9246	38164	3.36948e-48	100.0	211638	114	114
Contig3431	unnamed protein product	1472	gnl|BL_ORD_ID|1610148122|unnamed protein product	16101	7.17237e-38	9.55357e+15	176552	112	107
Contig3436	conserved hypothetical protein	1622	gnl|BL_ORD_ID|11066789684|conserved hypothetical protein	110667	0.0	9.95071e+15	2957.61	1623	1615
Contig3437	34202Sg_CNS_NA4Plus8480	3212	gnl|BL_ORD_ID|34202Sg_CNS_NA4Plus8480	34202	1.46956e-87	9.84694e+15	342.75	196	193
Contig3438	ras-related protein rab-32-like	902	gnl|BL_ORD_ID|10754438333|ras-related protein rab-32-like	107544	0.0	9.94924e+15	1434.12	788	784
Contig3443	PREDICTED: hypothetical protein LOC100568990, partial	1066	gnl|BL_ORD_ID|10383858661|PREDICTED: hypothetical protein LOC100568990, partial	103838	0.0	9.99053e+15	1945.64	1056	1055
Contig3446	75302Sg_CNS_NA4Plus20837	1061	gnl|BL_ORD_ID|75302Sg_CNS_NA4Plus20837	75302	1.5803e-148	100.0	540342	292	292
Contig3447	methyltransferase nsun6-like	1175	gnl|BL_ORD_ID|9419331184|methyltransferase nsun6-like	94193	2.67041e-31	100.0	154392	83	83
Contig3448	pontin protein isoform 1	2091	gnl|BL_ORD_ID|10629535725|pontin protein isoform 1	106295	0.0	9.9712e+15	3816/3	2083	2077
Contig3450	PREDICTED: hypothetical protein LOC408602	1189	gnl|BL_ORD_ID|10873378398|PREDICTED: hypothetical protein LOC408602	108733	0.0	9.99142e+15	2148.77	1166	1165
Contig3451	eukaryotic translation initiation factor 4b-like	901	gnl|BL_ORD_ID|106393101548|eukaryotic translation initiation factor 4b-like	106393	0.0	9.98876e+15	1637.25	890	889
Contig3452	67668Sg_CNS_NA4Plus16927	820	gnl|BL_ORD_ID|67668Sg_CNS_NA4Plus16927	67668	9.24017e-159	9.96835e+15	577275	316	315
Contig3453	Spermine synthase, putative	1279	gnl|BL_ORD_ID|11028883058|Spermine synthase, putative	110288	0.0	100.0	1506.14	815	815
Contig3457	hemocyanin subunit, putative	1170	gnl|BL_ORD_ID|103092104111|hemocyanin subunit, putative	103092	0.0	7.9204e+15	680687	1005	796
Contig3459	udp- c:polypeptide n-	1176	gnl|BL_ORD_ID|10510047692|udp- c:polypeptide n-	105100	0.0	9.98789e+15	1519.07	826	825
Contig3463	PREDICTED: hypothetical protein LOC100570299	969	gnl|BL_ORD_ID|10987160277|PREDICTED: hypothetical protein LOC100570299	109871	0.0	9.91744e+15	1751.74	969	961
Contig3464	PREDICTED: hypothetical protein LOC552297	1228	gnl|BL_ORD_ID|10593179255|PREDICTED: hypothetical protein LOC552297	105931	0.0	992671009771987	2224.49	1228	1219
Contig3465	PREDICTED: similar to synaptobrevin	1161	gnl|BL_ORD_ID|9621481643|PREDICTED: similar to synaptobrevin	96214	0.0	9.98219e+15	2063.83	1123	1121
Contig3467	hypothetical protein TcasGA2_TC012618	920	gnl|BL_ORD_ID|10832022572|hypothetical protein TcasGA2_TC012618	108320	0.0	100.0	1122.04	607	607
Contig3469	hypothetical protein Phum_PHUM335260	891	gnl|BL_ORD_ID|109103108952|hypothetical protein Phum_PHUM335260	109103	0.0	100.0	1310.39	709	709
Contig3471	schistocerca gregaria microsatellite 51 sequence	1801	gnl|BL_ORD_ID|109618Sg_CNS_NA4Plus2333|schistocerca gregaria microsatellite 51 sequence	109618	0.0	9.96657e+15	3277/8	1795	1789
Contig3472	isoforms a c f g h-like	2780	gnl|BL_ORD_ID|10915628322|isoforms a c f g h-like	109156	0.0	9.97122e+15	5096/3	2780	2772
Contig3473	PREDICTED: hypothetical protein LOC409752	999	gnl|BL_ORD_ID|11031578620|PREDICTED: hypothetical protein LOC409752	110315	0.0	99.7	1833.0	1000	997
Contig3474	arylphorin subunit alpha	932	gnl|BL_ORD_ID|7632485614|arylphorin subunit alpha	76324	0.0	9.90762e+15	778.56	433	429
Contig3476	inter-alpha-trypsin inhibitor heavy chain h4 precursor (iti heavy chain h4) (inter-alpha-inhibitor heavy chain 4) (inter-alpha-trypsin inhibitor family heavy chain-related protein) (plasma kallikrein sensitive glycoprotein 120) (p	975	gnl|BL_ORD_ID|9113628052|inter-alpha-trypsin inhibitor heavy chain h4 precursor (iti heavy chain h4) (inter-alpha-inhibitor heavy chain 4) (inter-alpha-trypsin inhibitor family heavy chain-related protein) (plasma kallikrein sensitive glycoprotein 120) (p	91136	0.0	8.58156e+15	741627	705	605
Contig3481	n-acetylglucosaminyl-phosphatidylinositol de-n-	1396	gnl|BL_ORD_ID|10146332338|n-acetylglucosaminyl-phosphatidylinositol de-n-	101463	0.0	9.97771e+15	2475.63	1346	1343
Contig3482	PREDICTED: similar to AGAP008016-PA	1536	gnl|BL_ORD_ID|9747080367|PREDICTED: similar to AGAP008016-PA	97470	0.0	100.0	2381.45	1289	1289
Contig3483	ubiquitin-specific protease, putative	790	gnl|BL_ORD_ID|10268847679|ubiquitin-specific protease, putative	102688	0.0	9.94937e+15	1445.2	790	786
Contig3485	furin isoform i	1278	gnl|BL_ORD_ID|110581102152|furin isoform i	110581	0.0	9.91393e+15	2311.28	1278	1267
Contig3486	PREDICTED: hypothetical protein LOC100575211	840	gnl|BL_ORD_ID|5917174121|PREDICTED: hypothetical protein LOC100575211	59171	8.73978e-35	7.77372e+15	165472	274	213
Contig3487	110265Sg_CNS_NA4Plus2362	1751	gnl|BL_ORD_ID|110265Sg_CNS_NA4Plus2362	110265	0.0	9.97433e+15	2852.35	1558	1554
Contig3491	cg14945 cg14945-pa	1622	gnl|BL_ORD_ID|10104987446|cg14945 cg14945-pa	101049	0.0	9.78232e+15	2595.66	1516	1483
Contig3493	dna polymerase subunit gamma mitochondrial	835	gnl|BL_ORD_ID|10940992545|dna polymerase subunit gamma mitochondrial	109409	0.0	9.92727e+15	1493.21	825	819
Contig3494	PREDICTED: hypothetical protein LOC100160992	1496	gnl|BL_ORD_ID|10103856531|PREDICTED: hypothetical protein LOC100160992	101038	0.0	9.93316e+15	2713.85	1496	1486
Contig3495	AGAP010716-PA	778	gnl|BL_ORD_ID|9009451420|AGAP010716-PA	90094	0.0	9.95873e+15	1327.01	727	724
Contig3496	hypothetical protein TcasGA2_TC002223	843	gnl|BL_ORD_ID|981045588|hypothetical protein TcasGA2_TC002223	98104	2.5447e-06	100.0	675997	36	36
Contig3497	transferrin	2501	gnl|BL_ORD_ID|1257845881|transferrin	12578	5.66007e-41	9.81308e+15	187632	107	105
Contig3498	short-chain acyl- dehydrogenase	1474	gnl|BL_ORD_ID|10699942799|short-chain acyl- dehydrogenase	106999	0.0	9.93216e+15	2673.22	1474	1464
Contig3500	asparagine-linked glycosylation protein 11 homolog	1501	gnl|BL_ORD_ID|11015385651|asparagine-linked glycosylation protein 11 homolog	110153	0.0	9.842e+15	2660/3	1519	1495
Contig3501	150 kda oxygen-regulated protein	1812	gnl|BL_ORD_ID|10924083750|150 kda oxygen-regulated protein	109240	0.0	9.97225e+15	3306.62	1802	1797
Contig3504	conserved hypothetical protein	917	gnl|BL_ORD_ID|8174689811|conserved hypothetical protein	81746	0.0	9.91266e+15	830266	458	454
Contig3505	influenza virus ns1a-binding isoform 2	801	gnl|BL_ORD_ID|10906627708|influenza virus ns1a-binding isoform 2	109066	0.0	100.0	1463.67	792	792
Contig3509	43039Sg_CNS_NA4Plus10101	1098	gnl|BL_ORD_ID|43039Sg_CNS_NA4Plus10101	43039	1.82003e-72	9.8773e+15	291044	163	161
Contig3510	atpase 6	1134	gnl|BL_ORD_ID|8454186193|atpase 6	84541	0.0	965564738292011	1201.44	726	701
Contig3512	cleavage and polyadenylation specificity factor subunit 3-like	841	gnl|BL_ORD_ID|10479688484|cleavage and polyadenylation specificity factor subunit 3-like	104796	0.0	9.9399e+15	1515.37	832	827
Contig3513	scaahii03schistocerca nitens adipokinetic hormone ii exon 3 and complete cds	821	gnl|BL_ORD_ID|56665Sg_CNS_NA4Plus12825|scaahii03schistocerca nitens adipokinetic hormone ii exon 3 and complete cds	56665	1.46933e-12	853932584269663	916061	89	76
Contig3514	xanthine dehydrogenase oxidase-like	1156	gnl|BL_ORD_ID|9670649717|xanthine dehydrogenase oxidase-like	96706	0.0	9.9883e+15	1574.47	855	854
Contig3515	pol polyprotein	1457	gnl|BL_ORD_ID|10651834540|pol polyprotein	106518	0.0	9.92586e+15	1947.49	1079	1071
Contig3516	histidine-rich membrane protein ke4 homolog 2-like	1048	gnl|BL_ORD_ID|106422104356|histidine-rich membrane protein ke4 homolog 2-like	106422	0.0	9.96587e+15	1072.18	586	584
Contig3517	protein yipf6-like	1334	gnl|BL_ORD_ID|10739137738|protein yipf6-like	107391	0.0	9.96981e+15	2425.77	1325	1321
Contig3520	male-specific lethal 2 homolog	1287	gnl|BL_ORD_ID|10157630519|male-specific lethal 2 homolog	101576	0.0	100.0	2355/6	1275	1275
Contig3521	hypothetical protein TcasGA2_TC000782	2502	gnl|BL_ORD_ID|1102821291|hypothetical protein TcasGA2_TC000782	110282	0.0	9.99599e+15	4601/12	2494	2493
Contig3522	PREDICTED: hypothetical protein LOC100572069	1819	gnl|BL_ORD_ID|9868263693|PREDICTED: hypothetical protein LOC100572069	98682	0.0	997690531177829	795.18	433	432
Contig3523	hypothetical protein TcasGA2_TC004421	773	gnl|BL_ORD_ID|1056229671|hypothetical protein TcasGA2_TC004421	105622	0.0	100.0	1411.96	764	764
Contig3524	digestive organ expansion factor homolog	1124	gnl|BL_ORD_ID|110638Sg_CNS_NA4Plus2388|digestive organ expansion factor homolog	110638	0.0	100.0	2076.75	1124	1124
Contig3525	upf0160 protein mitochondrial-like	865	gnl|BL_ORD_ID|10552748373|upf0160 protein mitochondrial-like	105527	0.0	100.0	1581.85	856	856
Contig3526	scaahi02schistocerca nitens adipokinetic hormone i exon 2 including mature peptide	1223	gnl|BL_ORD_ID|2571861211|scaahi02schistocerca nitens adipokinetic hormone i exon 2 including mature peptide	25718	0.000482283	951219512195122	639064	41	39
Contig3528	PREDICTED: hypothetical protein LOC551870	2210	gnl|BL_ORD_ID|4588579199|PREDICTED: hypothetical protein LOC551870	45885	5.13766e-21	9.85294e+15	121153	68	67
Contig3530	alpha beta hydrolase domain-containing protein 14b	1290	gnl|BL_ORD_ID|9980154571|alpha beta hydrolase domain-containing protein 14b	99801	0.0	9.86852e+15	2283.58	1293	1276
Contig3531	82655Sg_CNS_NA4Plus24874	856	gnl|BL_ORD_ID|82655Sg_CNS_NA4Plus24874	82655	0.0	100.0	782253	423	423
Contig3532	low quality protein: ddb1- and cul4-associated factor 7-like	859	gnl|BL_ORD_ID|10268329838|low quality protein: ddb1- and cul4-associated factor 7-like	102683	0.0	9.95033e+15	1105.42	604	601
Contig3535	hypothetical protein TcasGA2_TC008503	1441	gnl|BL_ORD_ID|11052816089|hypothetical protein TcasGA2_TC008503	110528	0.0	9.99306e+15	2656/6	1441	1440
Contig3537	AGAP002117-PA	1653	gnl|BL_ORD_ID|10786087904|AGAP002117-PA	107860	0.0	9.98179e+15	3022.24	1647	1644
Contig3541	multiple epidermal growth factor-like domains protein 11-like	2085	gnl|BL_ORD_ID|10920131917|multiple epidermal growth factor-like domains protein 11-like	109201	0.0	9.88719e+15	2689.84	1507	1490
Contig3542	ubiquitin-60s ribosomal protein l40-like isoform 1	967	gnl|BL_ORD_ID|8071047514|ubiquitin-60s ribosomal protein l40-like isoform 1	80710	9.68347e-65	9.93151e+15	265191	146	145
Contig3548	sorting nexin isoform 1	911	gnl|BL_ORD_ID|10459843266|sorting nexin isoform 1	104598	0.0	100.0	1683.42	911	911
Contig3549	PREDICTED: hypothetical protein LOC410819	1101	gnl|BL_ORD_ID|10975378769|PREDICTED: hypothetical protein LOC410819	109753	0.0	100.0	2034.28	1101	1101
Contig3551	inositol-3-phosphate synthase 1-b isoform 1	2684	gnl|BL_ORD_ID|10750327832|inositol-3-phosphate synthase 1-b isoform 1	107503	0.0	9.96639e+15	4909.52	2678	2669
Contig3552	s14e ribosomal protein	604	gnl|BL_ORD_ID|5304741849|s14e ribosomal protein	53047	4.51647e-81	9.63731e+15	318744	193	186
Contig3555	PREDICTED: calcyclin-binding protein-like	1546	gnl|BL_ORD_ID|10545554620|PREDICTED: calcyclin-binding protein-like	105455	0.0	9.98928e+15	1716.66	933	932
Contig3556	AT10981p	918	gnl|BL_ORD_ID|9566752112|AT10981p	95667	0.0	100.0	634521	343	343
Contig3557	10093330984	1180	gnl|BL_ORD_ID|10093330984	100933	2.90701e-155	9.96764e+15	566195	309	308
Contig3559	26s protease regulatory subunit 10b-like	863	gnl|BL_ORD_ID|855971956|26s protease regulatory subunit 10b-like	85597	0.0	9.97015e+15	1229.14	670	668
Contig3563	PREDICTED: similar to GA17922-PA	805	gnl|BL_ORD_ID|10932980747|PREDICTED: similar to GA17922-PA	109329	0.0	995031055900621	1471.05	805	801
Contig3566	traf-type zinc finger domain-containing protein 1-like isoform 1	1426	gnl|BL_ORD_ID|10480845705|traf-type zinc finger domain-containing protein 1-like isoform 1	104808	0.0	9.9435e+15	2582.74	1416	1408
Contig3567	hypothetical protein Phum_PHUM213210	1812	gnl|BL_ORD_ID|110744108849|hypothetical protein Phum_PHUM213210	110744	0.0	9.98344e+15	3334.32	1812	1809
Contig3571	schistocerca gregaria omp-dh-s precursor protein complete cds	1386	gnl|BL_ORD_ID|56761Sg_CNS_NA4Plus12837|schistocerca gregaria omp-dh-s precursor protein complete cds	56761	1.15302e-20	100.0	119306	64	64
Contig3573	homolog subfamily a member 1	2341	gnl|BL_ORD_ID|106080108463|homolog subfamily a member 1	106080	0.0	100.0	4305.66	2331	2331
Contig3574	PREDICTED: exostosin-2	1103	gnl|BL_ORD_ID|10437354837|PREDICTED: exostosin-2	104373	0.000433934	100.0	639064	34	34
Contig3576	2-deoxyribose-5-phosphate aldolase homolog	1559	gnl|BL_ORD_ID|5712587119|2-deoxyribose-5-phosphate aldolase homolog	57125	4.00079e-130	9.85348e+15	483096	273	269
Contig3577	protein spitz-like	1817	gnl|BL_ORD_ID|10884137539|protein spitz-like	108841	0.0	9.99371e+15	2929.91	1589	1588
Contig3578	methyltransferase-like protein 13-like	767	gnl|BL_ORD_ID|10786431187|methyltransferase-like protein 13-like	107864	2.75063e-64	100.0	263345	142	142
Contig3579	dead-box helicase dbp80	862	gnl|BL_ORD_ID|10389192092|dead-box helicase dbp80	103891	0.0	9.9073e+15	1559.69	863	855
Contig3581	92950Sg_CNS_NA4Plus30683	1362	gnl|BL_ORD_ID|92950Sg_CNS_NA4Plus30683	92950	0.0	988875154511743	1452.59	809	800
Contig3582	1140391486	996	gnl|BL_ORD_ID|1140391486	11403	1.03413e-39	9.80769e+15	182092	104	102
Contig3586	FI20105p1	1216	gnl|BL_ORD_ID|10185852790|FI20105p1	101858	0.0	9.96674e+15	1655.72	902	899
Contig3587	PREDICTED: hypothetical protein LOC100568495	1511	gnl|BL_ORD_ID|10792257765|PREDICTED: hypothetical protein LOC100568495	107922	1.64018e-14	100.0	989927	53	53
Contig3590	PREDICTED: hypothetical protein LOC100577885	824	gnl|BL_ORD_ID|10408677276|PREDICTED: hypothetical protein LOC100577885	104086	0.0	9.93932e+15	1504.29	824	819
Contig3593	eukaryotic translation initiation factor 4b-like	722	gnl|BL_ORD_ID|106393101548|eukaryotic translation initiation factor 4b-like	106393	0.0	9.98571e+15	1288.24	700	699
Contig3595	foraging cg10033-pa	1416	gnl|BL_ORD_ID|107253102055|foraging cg10033-pa	107253	0.0	9.95763e+15	2591.97	1416	1410
Contig3597	19921Sg_CNS_NA4Plus5619	1856	gnl|BL_ORD_ID|19921Sg_CNS_NA4Plus5619	19921	1.48384e-50	9.83871e+15	219025	124	122
Contig3598	akh1_schgr ame: full=adipokinetic prohormone type 1 contains: ame: full=adipokinetic hormone 1 ame: full=adipokinetic hormone i short=akh-i contains: ame: full=adipokinetic hormone i4-10 short=akh-i4-10 contains: ame: full=adipokinetic hormone precursor-related peptide alpha chain short=aprp-alpha flags: precursor	623	gnl|BL_ORD_ID|5785283920|akh1_schgr ame: full=adipokinetic prohormone type 1 contains: ame: full=adipokinetic hormone 1 ame: full=adipokinetic hormone i short=akh-i contains: ame: full=adipokinetic hormone i4-10 short=akh-i4-10 contains: ame: full=adipokinetic hormone precursor-related peptide alpha chain short=aprp-alpha flags: precursor	57852	1.92434e-164	993920972644377	595741	329	327
Contig3600	androgen-induced gene 1 isoform 2	1101	gnl|BL_ORD_ID|10489885253|androgen-induced gene 1 isoform 2	104898	0.0	9.99092e+15	2028.74	1101	1100
Contig3605	66922Sg_CNS_NA4Plus16601	1361	gnl|BL_ORD_ID|66922Sg_CNS_NA4Plus16601	66922	6.81186e-18	100.0	110073	59	59
Contig3608	ank2 cg34416-pi	1524	gnl|BL_ORD_ID|10645185269|ank2 cg34416-pi	106451	0.0	100.0	2113.69	1144	1144
Contig3609	PREDICTED: hypothetical protein LOC409273	1294	gnl|BL_ORD_ID|10913978542|PREDICTED: hypothetical protein LOC409273	109139	0.0	9.95367e+15	2357.45	1295	1289
Contig3611	diphosphomevalonate decarboxylase-like	1287	gnl|BL_ORD_ID|7039492349|diphosphomevalonate decarboxylase-like	70394	0.0	100.0	822879	445	445
Contig3613	hypothetical protein TcasGA2_TC013580	2728	gnl|BL_ORD_ID|10943724266|hypothetical protein TcasGA2_TC013580	109437	0.0	998900293255132	5022.16	2728	2725
Contig3614	sclerostin domain-containing protein 1-like	3184	gnl|BL_ORD_ID|10811556414|sclerostin domain-containing protein 1-like	108115	0.0	9.97157e+15	4508.79	2462	2455
Contig3615	uncharacterized protein LOC100123423 precursor	905	gnl|BL_ORD_ID|7730847935|uncharacterized protein LOC100123423 precursor	77308	1.0302e-154	9.93506e+15	560655	308	306
Contig3618	carboxypeptidase m-like	1363	gnl|BL_ORD_ID|10166187048|carboxypeptidase m-like	101661	0.0	9.98512e+15	1236.53	672	671
Contig3619	ankyrin repeat domain-containing protein 50	1157	gnl|BL_ORD_ID|10985185341|ankyrin repeat domain-containing protein 50	109851	0.0	9.97407e+15	2126.61	1157	1154
Contig3620	22238Sg_CNS_NA4Plus6170	1563	gnl|BL_ORD_ID|22238Sg_CNS_NA4Plus6170	22238	7.84257e-18	9.33333e+15	110073	75	70
Contig3622	PREDICTED: similar to AGAP003208-PA	920	gnl|BL_ORD_ID|9957980108|PREDICTED: similar to AGAP003208-PA	99579	0.0	9.95652e+15	1685.26	920	916
Contig3626	conserved hypothetical protein	896	gnl|BL_ORD_ID|10843689704|conserved hypothetical protein	108436	0.0	100.0	1655.72	896	896
Contig3627	PREDICTED: similar to conserved hypothetical protein	1238	gnl|BL_ORD_ID|10595981148|PREDICTED: similar to conserved hypothetical protein	105959	0.0	997560975609756	2254/3	1230	1227
Contig3629	mediator complex	828	gnl|BL_ORD_ID|8865630996|mediator complex	88656	4.09222e-18	100.0	110073	59	59
Contig3635	99305108567	870	gnl|BL_ORD_ID|99305108567	99305	4.24602e-28	7.47826e+15	143312	345	258
Contig3637	conserved hypothetical protein	2026	gnl|BL_ORD_ID|10402590371|conserved hypothetical protein	104025	0.0	9.94939e+15	3591/1	1976	1966
Contig3640	WD-repeat protein, putative	820	gnl|BL_ORD_ID|10201083250|WD-repeat protein, putative	102010	0.0	9.88916e+15	1448.89	812	803
Contig3644	cg14661 cg14661-pa	814	gnl|BL_ORD_ID|8940387439|cg14661 cg14661-pa	89403	0.000317493	100.0	639064	34	34
Contig3647	93836Sg_CNS_NA4Plus31186	2257	gnl|BL_ORD_ID|93836Sg_CNS_NA4Plus31186	93836	0.0	9.88798e+15	1746/2	982	971
Contig3650	gpn-loop gtpase 1-like	802	gnl|BL_ORD_ID|98744103751|gpn-loop gtpase 1-like	98744	0.0	9.96226e+15	1452.59	795	792
Contig3652	aldehyde mitochondrial-like	888	gnl|BL_ORD_ID|9184584483|aldehyde mitochondrial-like	91845	0.0	100.0	1064.79	576	576
Contig3653	integrator complex subunit 10-like isoform 1	1225	gnl|BL_ORD_ID|10468427980|integrator complex subunit 10-like isoform 1	104684	0.0	9.97551e+15	2250.34	1225	1222
Contig3656	hypothetical protein TcasGA2_TC014706	2224	gnl|BL_ORD_ID|10973825008|hypothetical protein TcasGA2_TC014706	109738	0.0	100.0	4108/7	2224	2224
Contig3657	87276Sg_CNS_NA4Plus1336	1587	gnl|BL_ORD_ID|87276Sg_CNS_NA4Plus1336	87276	0.0	100.0	948452	513	513
Contig3658	53186Sg_CNS_NA4Plus11991	1478	gnl|BL_ORD_ID|53186Sg_CNS_NA4Plus11991	53186	5.68702e-24	100.0	130386	70	70
Contig3660	RE24633p	1006	gnl|BL_ORD_ID|6454282387|RE24633p	64542	6.37763e-27	100.0	139619	75	75
Contig3661	PREDICTED: uncharacterized protein CG10915-like	987	gnl|BL_ORD_ID|10924381878|PREDICTED: uncharacterized protein CG10915-like	109243	0.0	9.98205e+15	1022.32	557	556
Contig3663	hypothetical protein TcasGA2_TC003436	1645	gnl|BL_ORD_ID|746407549|hypothetical protein TcasGA2_TC003436	74640	0.0	9.87179e+15	965071	546	539
Contig3665	94602Sg_CNS_NA4Plus31585	1810	gnl|BL_ORD_ID|94602Sg_CNS_NA4Plus31585	94602	1.60149e-159	9.8494e+15	580968	332	327
Contig3666	54992Sg_CNS_NA4Plus12420	1030	gnl|BL_ORD_ID|54992Sg_CNS_NA4Plus12420	54992	3.58682e-89	9.94737e+15	346444	190	189
Contig3670	carbonic anhydrase	842	gnl|BL_ORD_ID|9930086962|carbonic anhydrase	99300	0.0	9.97599e+15	1528.3	833	831
Contig3672	103118Sg_CNS_NA4Plus35402	3074	gnl|BL_ORD_ID|103118Sg_CNS_NA4Plus35402	103118	0.0	9.98822e+15	1561.54	849	848
Contig3676	schistocerca gregaria glycogen phosphorylase complete cds	2130	gnl|BL_ORD_ID|91289Sg_CNS_NA4Plus29765|schistocerca gregaria glycogen phosphorylase complete cds	91289	0.0	9.9799e+15	1825.61	995	993
Contig3677	elongation factor 1-alpha isoform 1	960	gnl|BL_ORD_ID|6141493543|elongation factor 1-alpha isoform 1	61414	2.88861e-10	9.61538e+15	842195	52	50
Contig3680	PREDICTED: hypothetical protein LOC100572414	2972	gnl|BL_ORD_ID|10900270477|PREDICTED: hypothetical protein LOC100572414	109002	0.0	9.90847e+15	5288/8	2950	2923
Contig3681	8886315496	1784	gnl|BL_ORD_ID|8886315496	88863	0.0	9.95893e+15	889359	487	485
Contig3682	acid alpha-glucosidase	891	gnl|BL_ORD_ID|10933183544|acid alpha-glucosidase	109331	0.0	992081447963801	1600.32	884	877
Contig3684	sentrin-specific protease 1-like	1094	gnl|BL_ORD_ID|10787542310|sentrin-specific protease 1-like	107875	0.0	987750556792873	1598.47	898	887
Contig3685	PREDICTED: hypothetical protein LOC412133	1037	gnl|BL_ORD_ID|10993878910|PREDICTED: hypothetical protein LOC412133	109938	0.0	991321118611379	1857.0	1037	1028
Contig3686	ribosomal protein l10ae	720	gnl|BL_ORD_ID|9786940252|ribosomal protein l10ae	97869	0.0	9.96262e+15	977998	535	533
Contig3687	8183645699	2192	gnl|BL_ORD_ID|8183645699	81836	9.5067e-124	99.6	459089	250	249
Contig3690	beat protein, putative	1070	gnl|BL_ORD_ID|9321486350|beat protein, putative	93214	0.000116953	90.0	65753	50	45
Contig3692	locusta migratoria phosphoglucomutase complete cds	1373	gnl|BL_ORD_ID|719434001|locusta migratoria phosphoglucomutase complete cds	7194	4.1659e-11	9.10714e+15	842195	56	51
Contig3696	PREDICTED: similar to GA14517-PA	937	gnl|BL_ORD_ID|9474480709|PREDICTED: similar to GA14517-PA	94744	0.0	9.9422e+15	1570.77	865	860
Contig3697	cugbp elav-like family member 2-like	1088	gnl|BL_ORD_ID|10957590935|cugbp elav-like family member 2-like	109575	0.0	9.91728e+15	1977/4	1088	1079
Contig3699	69426Sg_CNS_NA4Plus17821	1959	gnl|BL_ORD_ID|69426Sg_CNS_NA4Plus17821	69426	1.72309e-164	9.96933e+15	597588	326	325
Contig3700	conserved hypothetical protein	1260	gnl|BL_ORD_ID|11016190277|conserved hypothetical protein	110161	0.0	9.87271e+15	2233.72	1257	1241
Contig3702	troponin c-like	816	gnl|BL_ORD_ID|4474046914|troponin c-like	44740	1.4498e-18	9.83607e+15	108226	61	60
Contig3703	serpin peptidase inhibitor 5 precursor	1812	gnl|BL_ORD_ID|10378442723|serpin peptidase inhibitor 5 precursor	103784	0.0	9.97231e+15	3315.86	1806	1801
Contig3704	u1 small nuclear ribonucleoprotein 70	1001	gnl|BL_ORD_ID|9826847249|u1 small nuclear ribonucleoprotein 70	98268	2.21843e-46	100.0	204252	110	110
Contig3707	thauria aliris cytochrome c oxidase subunit i partial cds mitochondrial	1621	gnl|BL_ORD_ID|105400Sg_CNS_NA4Plus36232|thauria aliris cytochrome c oxidase subunit i partial cds mitochondrial	105400	0.0	9.95053e+15	2937.29	1617	1609
Contig3709	PREDICTED: hypothetical protein LOC100571806	2121	gnl|BL_ORD_ID|10001061157|PREDICTED: hypothetical protein LOC100571806	100010	0.0	9.9543e+15	2392.53	1313	1307
Contig3712	transcription factor, putative	932	gnl|BL_ORD_ID|10866345796|transcription factor, putative	108663	4.5258e-34	7.35169e+15	159932	472	347
Contig3713	90759Sg_CNS_NA4Plus29487	1049	gnl|BL_ORD_ID|90759Sg_CNS_NA4Plus29487	90759	1.35219e-68	100.0	278118	150	150
Contig3715	1210538371	983	gnl|BL_ORD_ID|1210538371	12105	1.33861e-28	9.87654e+15	145159	81	80
Contig3716	92375Sg_CNS_NA4Plus30375	1802	gnl|BL_ORD_ID|92375Sg_CNS_NA4Plus30375	92375	3.03015e-67	100.0	274424	148	148
Contig3717	sphingomyelin phosphodiesterase 3-like	877	gnl|BL_ORD_ID|104846Sg_CNS_NA4Plus36045|sphingomyelin phosphodiesterase 3-like	104846	0.0	9.97719e+15	1613.25	877	875
Contig3718	thymidine kinase-like	1201	gnl|BL_ORD_ID|10342645180|thymidine kinase-like	103426	0.0	9.94012e+15	909672	501	498
Contig3723	84440Sg_CNS_NA4Plus25894	1993	gnl|BL_ORD_ID|84440Sg_CNS_NA4Plus25894	84440	1.233e-53	100.0	222718	120	120
Contig3724	atp-dependent helicase brm	1333	gnl|BL_ORD_ID|11018886056|atp-dependent helicase brm	110188	0.0	9.92459e+15	2396.22	1326	1316
Contig3727	adult thoracic myosin heavy partial	851	gnl|BL_ORD_ID|2889484026|adult thoracic myosin heavy partial	28894	5.48409e-12	100.0	897595	48	48
Contig3728	proteasome activator complex subunit 3-like	1041	gnl|BL_ORD_ID|10482036806|proteasome activator complex subunit 3-like	104820	0.0	100.0	1923.48	1041	1041
Contig3729	ay040607s2schistocerca americana transcription factor hunchback partial cds	1102	gnl|BL_ORD_ID|805678874|ay040607s2schistocerca americana transcription factor hunchback partial cds	8056	2.55439e-16	100.0	104533	56	56
Contig3730	protein FAM32A, putative	979	gnl|BL_ORD_ID|10181736903|protein FAM32A, putative	101817	0.0	9.97906e+15	1751.74	955	953
Contig3732	inositol monophosphatase 1-like	908	gnl|BL_ORD_ID|10558927781|inositol monophosphatase 1-like	105589	0.0	998898678414097	1672.34	908	907
Contig3735	tsa: osmia cornuta osmia_antenne_contig_2689_3 transcribed rna sequence	1167	gnl|BL_ORD_ID|106119Sg_CNS_NA4Plus36459|tsa: osmia cornuta osmia_antenne_contig_2689_3 transcribed rna sequence	106119	0.0	9.91438e+15	2109.99	1168	1158
Contig3738	hypothetical protein TcasGA2_TC013717	1015	gnl|BL_ORD_ID|11056424292|hypothetical protein TcasGA2_TC013717	110564	0.0	9.88177e+15	1831.15	1015	1003
Contig3740	77368Sg_CNS_NA4Plus21988	1530	gnl|BL_ORD_ID|77368Sg_CNS_NA4Plus21988	77368	1.17964e-75	9.93976e+15	302124	166	165
Contig3741	107714Sg_CNS_NA4Plus36900	914	gnl|BL_ORD_ID|107714Sg_CNS_NA4Plus36900	107714	0.0	9.95624e+15	1672.34	914	910
Contig3742	PREDICTED: hypothetical protein LOC100577694	1617	gnl|BL_ORD_ID|9599077271|PREDICTED: hypothetical protein LOC100577694	95990	0.0	100.0	684381	370	370
Contig3744	conserved hypothetical protein	1506	gnl|BL_ORD_ID|11057688630|conserved hypothetical protein	110576	0.0	9.9562e+15	2507/2	1370	1364
Contig3745	106670Sg_CNS_NA4Plus36614	1391	gnl|BL_ORD_ID|106670Sg_CNS_NA4Plus36614	106670	0.0	9.90758e+15	1958.57	1082	1072
Contig3746	AGAP010566-PA	849	gnl|BL_ORD_ID|9390751330|AGAP010566-PA	93907	0.0	9.96424e+15	1530.15	839	836
Contig3747	AGAP003688-PA	1474	gnl|BL_ORD_ID|94615104300|AGAP003688-PA	94615	0.0	9.9908e+15	2002.89	1087	1086
Contig3748	gtp-binding protein	863	gnl|BL_ORD_ID|74570103835|gtp-binding protein	74570	2.88629e-114	100.0	429543	232	232
Contig3750	hypothetical protein TcasGA2_TC009424	871	gnl|BL_ORD_ID|9326016945|hypothetical protein TcasGA2_TC009424	93260	3.30959e-24	9.07216e+15	130386	97	88
Contig3753	hypothetical protein SINV_09295	971	gnl|BL_ORD_ID|108976Sg_CNS_NA4Plus701|hypothetical protein SINV_09295	108976	0.0	9.90644e+15	1725.89	962	953
Contig3755	AGAP008137-PA	962	gnl|BL_ORD_ID|10760041038|AGAP008137-PA	107600	0.0	998960498960499	1772/6	962	961
Contig3758	beta amyloid protein precursor-like isoform 1	3593	gnl|BL_ORD_ID|11021586383|beta amyloid protein precursor-like isoform 1	110215	0.0	9.97143e+15	6407.15	3500	3490
Contig3759	hypothetical protein TcasGA2_TC001087	2166	gnl|BL_ORD_ID|1106971502|hypothetical protein TcasGA2_TC001087	110697	0.0	9.95398e+15	3951/1	2173	2163
Contig3761	vacuolar protein sorting-associated protein 16 homolog	865	gnl|BL_ORD_ID|10735548556|vacuolar protein sorting-associated protein 16 homolog	107355	0.0	9.97688e+15	1589.24	865	863
Contig3762	103151Sg_CNS_NA4Plus463	1232	gnl|BL_ORD_ID|103151Sg_CNS_NA4Plus463	103151	0.0	9.97245e+15	665914	363	362
Contig3763	angiotensin-converting enzyme-like	1677	gnl|BL_ORD_ID|9343085260|angiotensin-converting enzyme-like	93430	1.9765e-139	996415770609319	510796	279	278
Contig3766	disintegrin and metalloproteinase domain-containing protein 10-like isoform 2	793	gnl|BL_ORD_ID|10608392401|disintegrin and metalloproteinase domain-containing protein 10-like isoform 2	106083	0.0	9.87671e+15	1306.7	730	721
Contig3769	tubulin alpha-3	1592	gnl|BL_ORD_ID|3143147032|tubulin alpha-3	31431	1.62295e-59	908108108108108	248571	185	168
Contig3770	PREDICTED: shootin-1-like	1452	gnl|BL_ORD_ID|10508779914|PREDICTED: shootin-1-like	105087	0.0	9.93029e+15	2331.59	1291	1282
Contig3775	Y816_DROMERecName: Full=Uncharacterized protein CG7816	758	gnl|BL_ORD_ID|10760183281|Y816_DROMERecName: Full=Uncharacterized protein CG7816	107601	0.0	9.98681e+15	1395.34	758	757
Contig3776	gpi-anchor transamidase, putative	993	gnl|BL_ORD_ID|106064103749|gpi-anchor transamidase, putative	106064	0.0	9.96979e+15	1821.92	993	990
Contig3778	PREDICTED: similar to AGAP004795-PA	914	gnl|BL_ORD_ID|11052380179|PREDICTED: similar to AGAP004795-PA	110523	0.0	9.91247e+15	1653.87	914	906
Contig3779	proteasome subunit alpha type-6-like	896	gnl|BL_ORD_ID|1096836833|proteasome subunit alpha type-6-like	10968	5.5038e-48	97.5	206098	120	117
Contig3784	phosphofurin acidic cluster sorting protein 2-like isoform 2	951	gnl|BL_ORD_ID|10829234209|phosphofurin acidic cluster sorting protein 2-like isoform 2	108292	0.0	996845425867508	1740.66	951	948
Contig3785	transmembrane protein 205-like	1140	gnl|BL_ORD_ID|10203146169|transmembrane protein 205-like	102031	0.0	9.97312e+15	2045.36	1116	1113
Contig3786	cg18547 cg18547-pa	1888	gnl|BL_ORD_ID|11042587504|cg18547 cg18547-pa	110425	0.0	9.79044e+15	3199.52	1861	1822
Contig3788	conserved hypothetical protein	1373	gnl|BL_ORD_ID|10745189493|conserved hypothetical protein	107451	0.0	997805413313826	2508.87	1367	1364
Contig3789	91902Sg_CNS_NA4Plus30133	1475	gnl|BL_ORD_ID|91902Sg_CNS_NA4Plus30133	91902	0.0	9.95192e+15	756.4	416	414
Contig3791	ubiquitin carboxyl-terminal hydrolase 22-like	686	gnl|BL_ORD_ID|10549447375|ubiquitin carboxyl-terminal hydrolase 22-like	105494	2.46776e-59	100.0	246725	133	133
Contig3792	unnamed protein product	850	gnl|BL_ORD_ID|7080648180|unnamed protein product	70806	2.82143e-119	9.91903e+15	446163	247	245
Contig3793	PREDICTED: hypothetical protein LOC100572069	1151	gnl|BL_ORD_ID|7295862921|PREDICTED: hypothetical protein LOC100572069	72958	4.50078e-09	9.78261e+15	805262	46	45
Contig3796	protein dom3z-like	833	gnl|BL_ORD_ID|10182437065|protein dom3z-like	101824	0.0	100.0	1539.38	833	833
Contig3797	cg2010 cg2010-pa	1115	gnl|BL_ORD_ID|7669587516|cg2010 cg2010-pa	76695	7.90195e-131	8.80488e+15	484943	410	361
Contig3799	AGAP003352-PA	1483	gnl|BL_ORD_ID|107923103231|AGAP003352-PA	107923	0.0	9.98604e+15	2636.29	1433	1431
Contig3805	89043Sg_CNS_NA4Plus1376	1367	gnl|BL_ORD_ID|89043Sg_CNS_NA4Plus1376	89043	1.00808e-105	995475113122172	401843	221	220
Contig3811	gryllus bimaculatus gbcontig12460	1550	gnl|BL_ORD_ID|105293Sg_CNS_NA4Plus2050|gryllus bimaculatus gbcontig12460	105293	0.0	9.99134e+15	2128.46	1155	1154
Contig3812	cysteine and histidine-rich protein 1 homolog	1399	gnl|BL_ORD_ID|10972091084|cysteine and histidine-rich protein 1 homolog	109720	0.0	100.0	2584.58	1399	1399
Contig3813	sugar transporter, putative	648	gnl|BL_ORD_ID|8091243839|sugar transporter, putative	80912	0.0	9.93289e+15	808106	447	444
Contig3815	ap-1 complex subunit beta-1-like isoform 3	3015	gnl|BL_ORD_ID|10199085421|ap-1 complex subunit beta-1-like isoform 3	101990	0.0	9.97779e+15	3302.93	1801	1797
Contig3817	threonyl-trna cytoplasmic-like	858	gnl|BL_ORD_ID|10662445166|threonyl-trna cytoplasmic-like	106624	0.0	9.98834e+15	1580.01	858	857
Contig3819	replication protein a 70 kda dna-binding subunit isoform 1	878	gnl|BL_ORD_ID|10558438446|replication protein a 70 kda dna-binding subunit isoform 1	105584	0.0	100.0	1622.48	878	878
Contig3821	PREDICTED: similar to AGAP007393-PB	1560	gnl|BL_ORD_ID|3375080327|PREDICTED: similar to AGAP007393-PB	33750	7.39657e-58	9.92537e+15	243031	134	133
Contig3823	64339Sg_CNS_NA4Plus15482	1487	gnl|BL_ORD_ID|64339Sg_CNS_NA4Plus15482	64339	0.0	9.94667e+15	682534	375	373
Contig3824	conserved hypothetical protein	853	gnl|BL_ORD_ID|10888989004|conserved hypothetical protein	108889	0.0	9.98828e+15	1570.77	853	852
Contig3830	endonuclease-reverse transcriptase	879	gnl|BL_ORD_ID|10389397977|endonuclease-reverse transcriptase	103893	0.0	9.97672e+15	1574.47	859	857
Contig3831	conserved hypothetical protein	844	gnl|BL_ORD_ID|10001289434|conserved hypothetical protein	100012	0.0	9.96445e+15	1543.07	844	841
Contig3835	PREDICTED: similar to aprataxin	872	gnl|BL_ORD_ID|8233980965|PREDICTED: similar to aprataxin	82339	0.0	9.98305e+15	1085.1	590	589
Contig3837	cuticular protein rr-1 family (agap009876-pa)	1087	gnl|BL_ORD_ID|6021490994|cuticular protein rr-1 family (agap009876-pa)	60214	0.0	9.86034e+15	640061	358	353
Contig3839	sumo-activating enzyme subunit 2	1369	gnl|BL_ORD_ID|10469143890|sumo-activating enzyme subunit 2	104691	0.0	997808619430241	2518/1	1369	1366
Contig3840	nhl (ring finger b-box coiled coil) domain containing family member (nhl-3)	865	gnl|BL_ORD_ID|10874932767|nhl (ring finger b-box coiled coil) domain containing family member (nhl-3)	108749	0.0	9.95376e+15	1574.47	865	861
Contig3842	non-capsid protein ns-1-like	1142	gnl|BL_ORD_ID|10906332865|non-capsid protein ns-1-like	109063	0.0	9.97359e+15	2084.14	1136	1133
Contig3847	unnamed protein product	1457	gnl|BL_ORD_ID|9971048137|unnamed protein product	99710	0.0	9.95662e+15	2518/1	1383	1377
Contig3852	87671101466	826	gnl|BL_ORD_ID|87671101466	87671	3.00312e-54	9.70149e+15	230105	134	130
Contig3855	hypothetical protein TcasGA2_TC000123	2048	gnl|BL_ORD_ID|90297852|hypothetical protein TcasGA2_TC000123	90297	0.0	9.98395e+15	1146.04	623	622
Contig3857	PREDICTED: similar to AGAP007103-PA	2109	gnl|BL_ORD_ID|11069080314|PREDICTED: similar to AGAP007103-PA	110690	0.0	9.98578e+15	3884.62	2109	2106
Contig3859	scylla paramamosain aconitate hydratase partial cds	996	gnl|BL_ORD_ID|586322070|scylla paramamosain aconitate hydratase partial cds	58632	4.98458e-13	100.0	934528	50	50
Contig3862	40062Sg_CNS_NA4Plus9640	1050	gnl|BL_ORD_ID|40062Sg_CNS_NA4Plus9640	40062	1.32509e-83	9.94444e+15	327977	180	179
Contig3863	PREDICTED: hypothetical protein LOC100679642	863	gnl|BL_ORD_ID|8657977758|PREDICTED: hypothetical protein LOC100679642	86579	1.77436e-96	100.0	370.45	200	200
Contig3864	tumor endothelial marker 7	2152	gnl|BL_ORD_ID|8963247112|tumor endothelial marker 7	89632	1.33272e-51	991869918699187	222718	123	122
Contig3865	chitinase-like protein idgf4-like	1675	gnl|BL_ORD_ID|6356388269|chitinase-like protein idgf4-like	63563	0.0	99.5	728.7	400	398
Contig3866	FI20105p1	856	gnl|BL_ORD_ID|10185852790|FI20105p1	101858	0.0	100.0	1581.85	856	856
Contig3869	annexin ix cg5730-pc	1390	gnl|BL_ORD_ID|8802085391|annexin ix cg5730-pc	88020	0.0	9.96532e+15	1580.01	865	862
Contig3870	lo1 mrna	1191	gnl|BL_ORD_ID|1987731783|lo1 mrna	19877	2.0347e-53	984375	224565	128	126
Contig3874	hesperotettix viridis viridis 18s ribosomal rna partial sequence	1474	gnl|BL_ORD_ID|1628589106|hesperotettix viridis viridis 18s ribosomal rna partial sequence	16285	7.33636e-23	9.85915e+15	126692	71	70
Contig3875	ras-related gtp-binding protein a	1225	gnl|BL_ORD_ID|10329138316|ras-related gtp-binding protein a	103291	0.0	9.92611e+15	2213.41	1218	1209
Contig3876	cytoskeleton-associated protein 5- partial	1125	gnl|BL_ORD_ID|11015691980|cytoskeleton-associated protein 5- partial	110156	0.0	100.0	1356.56	734	734
Contig3877	carbohydrate sulfotransferase, putative	853	gnl|BL_ORD_ID|11020686958|carbohydrate sulfotransferase, putative	110206	0.0	99644128113879	1539.38	843	840
Contig3883	cg14945 cg14945-pa	1924	gnl|BL_ORD_ID|9684487449|cg14945 cg14945-pa	96844	0.0	9.97722e+15	2416.54	1317	1314
Contig3885	6181590326	947	gnl|BL_ORD_ID|6181590326	61815	1.845e-138	9.92806e+15	503409	278	276
Contig3887	PREDICTED: hypothetical protein LOC100167416	1237	gnl|BL_ORD_ID|9096257476|PREDICTED: hypothetical protein LOC100167416	90962	2.83449e-26	100.0	137772	74	74
Contig3888	LBC oncogene, putative	1999	gnl|BL_ORD_ID|11035753553|LBC oncogene, putative	110357	0.0	9.98486e+15	3644.56	1982	1979
Contig3889	10455Sg_CNS_NA4Plus3527	841	gnl|BL_ORD_ID|10455Sg_CNS_NA4Plus3527	10455	3.12506e-39	99.0	180245	100	99
Contig3893	PREDICTED: similar to GA11414-PA	1310	gnl|BL_ORD_ID|10081280672|PREDICTED: similar to GA11414-PA	100812	0.0	9.98447e+15	2366.68	1288	1286
Contig3894	PREDICTED: similar to AGAP003715-PA	1725	gnl|BL_ORD_ID|11024280138|PREDICTED: similar to AGAP003715-PA	110242	0.0	9.98834e+15	3157/4	1715	1713
Contig3897	PREDICTED: membralin-like	862	gnl|BL_ORD_ID|10836079607|PREDICTED: membralin-like	108360	0.0	9.95305e+15	1552.31	852	848
Contig3898	104918Sg_CNS_NA4Plus1959	1761	gnl|BL_ORD_ID|104918Sg_CNS_NA4Plus1959	104918	0.0	9.90971e+15	802566	443	439
Contig3899	protein smg9-like	1303	gnl|BL_ORD_ID|9606537532|protein smg9-like	96065	0.0	998861047835991	1616.94	878	877
Contig3900	atp-dependent rna helicase p62	1591	gnl|BL_ORD_ID|10555886089|atp-dependent rna helicase p62	105558	0.0	9.90679e+15	1349.17	751	744
Contig3902	annexin ix cg5730-pc	1556	gnl|BL_ORD_ID|9885585392|annexin ix cg5730-pc	98855	0.0	9.83891e+15	1426.73	807	794
Contig3905	megachile rotundata collagen alpha-1 chain-like mrna	1010	gnl|BL_ORD_ID|105067Sg_CNS_NA4Plus36128|megachile rotundata collagen alpha-1 chain-like mrna	105067	0.0	9.98006e+15	1842.23	1003	1001
Contig3906	rhotekin-like isoform 2	1396	gnl|BL_ORD_ID|10821440180|rhotekin-like isoform 2	108214	0.0	995850622406639	1325.17	723	720
Contig3909	hypothetical protein TcasGA2_TC004307	1789	gnl|BL_ORD_ID|699229074|hypothetical protein TcasGA2_TC004307	69922	3.83637e-76	8.66426e+15	303971	277	240
Contig3911	PREDICTED: similar to AGAP006264-PA	1761	gnl|BL_ORD_ID|11002680273|PREDICTED: similar to AGAP006264-PA	110026	2.64909e-147	100.0	540342	292	292
Contig3912	AGAP000715-PA	947	gnl|BL_ORD_ID|3061181241|AGAP000715-PA	30611	2.09556e-46	8.68132e+15	204252	182	158
Contig3913	trna-dihydrouridine synthase 3-like	1185	gnl|BL_ORD_ID|10674446857|trna-dihydrouridine synthase 3-like	106744	0.0	100.0	2189/4	1185	1185
Contig3915	unnamed protein product	864	gnl|BL_ORD_ID|9500248258|unnamed protein product	95002	0.0	100.0	673301	364	364
Contig3923	tubulin alpha-3	1069	gnl|BL_ORD_ID|3143147032|tubulin alpha-3	31431	1.08861e-54	891891891891892	231952	185	165
Contig3925	mitochondrial enolase superfamily member 1-like	1198	gnl|BL_ORD_ID|9578231537|mitochondrial enolase superfamily member 1-like	95782	0.0	9.92674e+15	994618	546	542
Contig3927	fgfr1 oncogene partner 2	879	gnl|BL_ORD_ID|109263101994|fgfr1 oncogene partner 2	109263	0.0	9.9093e+15	1581.85	882	874
Contig3928	tpr repeat-containing protein	1720	gnl|BL_ORD_ID|9719445703|tpr repeat-containing protein	97194	0.0	9.96956e+15	2405.46	1314	1310
Contig3934	76786Sg_CNS_NA4Plus21672	1237	gnl|BL_ORD_ID|76786Sg_CNS_NA4Plus21672	76786	5.14097e-148	100.0	542189	293	293
Contig3940	AGAP011363-PA	844	gnl|BL_ORD_ID|9841751550|AGAP011363-PA	98417	0.0	9.94211e+15	1255.0	691	687
Contig3941	soluble guanylyl cyclase alpha-1 subunit	1152	gnl|BL_ORD_ID|10914043173|soluble guanylyl cyclase alpha-1 subunit	109140	0.0	9.98264e+15	2117.38	1152	1150
Contig3942	low quality protein: diacylglycerol kinase 1-like	1508	gnl|BL_ORD_ID|8284329841|low quality protein: diacylglycerol kinase 1-like	82843	0.0	9.95763e+15	1290.08	708	705
Contig3945	choline-phosphate cytidylyltransferase b-like	853	gnl|BL_ORD_ID|10462188293|choline-phosphate cytidylyltransferase b-like	104621	0.0	99761620977354	1537.53	839	837
Contig3946	gtp cyclohydrolase	816	gnl|BL_ORD_ID|98094103806|gtp cyclohydrolase	98094	0.0	9.98654e+15	1367.64	743	742
Contig3949	locusta migratoria heat shock protein complete cds	1632	gnl|BL_ORD_ID|92118Sg_CNS_NA4Plus277|locusta migratoria heat shock protein complete cds	92118	8.57335e-167	9.88166e+15	604975	338	334
Contig3951	s-adenosylmethionine synthase-like isoform 2	2345	gnl|BL_ORD_ID|8402841788|s-adenosylmethionine synthase-like isoform 2	84028	0.0	9.42478e+15	1033.4	678	639
Contig3952	endonuclease-reverse transcriptase	1261	gnl|BL_ORD_ID|6052899712|endonuclease-reverse transcriptase	60528	0.00643678	100.0	602131	32	32
Contig3958	mind bomb, putative	1019	gnl|BL_ORD_ID|9089831282|mind bomb, putative	90898	7.51779e-101	100.0	385223	208	208
Contig3960	tbc1 domain family member 13-like isoform 1	790	gnl|BL_ORD_ID|10085644114|tbc1 domain family member 13-like isoform 1	100856	0.0	100.0	1284.54	695	695
Contig3961	60396Sg_CNS_NA4Plus13969	1137	gnl|BL_ORD_ID|60396Sg_CNS_NA4Plus13969	60396	2.83857e-145	9.9322e+15	532955	295	293
Contig3963	ubiquitin conjugating enzyme e2	1693	gnl|BL_ORD_ID|10227047415|ubiquitin conjugating enzyme e2	102270	0.0	100.0	3120/11	1689	1689
Contig3965	PREDICTED: hypothetical protein LOC408358	1421	gnl|BL_ORD_ID|11047778367|PREDICTED: hypothetical protein LOC408358	110477	0.0	9.96481e+15	2606.74	1421	1416
Contig3966	protein phosphatase 1 regulatory subunit 14b-like	1801	gnl|BL_ORD_ID|11005637366|protein phosphatase 1 regulatory subunit 14b-like	110056	0.0	100.0	3312.16	1793	1793
Contig3967	AGAP007571-PA	921	gnl|BL_ORD_ID|10260337230|AGAP007571-PA	102603	0.0	9.88185e+15	1650.18	931	920
Contig3968	PREDICTED: similar to AT30101p	854	gnl|BL_ORD_ID|10327180580|PREDICTED: similar to AT30101p	103271	0.0	9.98811e+15	1548.61	841	840
Contig3973	AGAP005993-PA	892	gnl|BL_ORD_ID|10900330333|AGAP005993-PA	109003	0.0	9.93274e+15	1622.48	892	886
Contig3974	indirect flight muscle-like	1746	gnl|BL_ORD_ID|8415327702|indirect flight muscle-like	84153	1.63747e-119	7.93701e+15	448.01	635	504
Contig3978	PREDICTED: similar to AGAP003656-PA	1366	gnl|BL_ORD_ID|11024480135|PREDICTED: similar to AGAP003656-PA	110244	0.0	9.96318e+15	2481.17	1358	1353
Contig3983	88324Sg_CNS_NA4Plus28093	2018	gnl|BL_ORD_ID|88324Sg_CNS_NA4Plus28093	88324	0.0	9.82211e+15	1367.64	787	773
Contig3986	AGAP005507-PC	1942	gnl|BL_ORD_ID|10591227996|AGAP005507-PC	105912	0.0	9.98455e+15	3574.39	1942	1939
Contig3991	dopamine beta-hydroxylase-like	857	gnl|BL_ORD_ID|9153392790|dopamine beta-hydroxylase-like	91533	0.0	100.0	1526.45	826	826
Contig3992	ethanolamine-phosphate cytidylyltransferase-like	868	gnl|BL_ORD_ID|79557101463|ethanolamine-phosphate cytidylyltransferase-like	79557	3.32126e-19	100.0	113766	61	61
Contig3995	PREDICTED: uncharacterized protein C3orf21 homolog	853	gnl|BL_ORD_ID|10264981863|PREDICTED: uncharacterized protein C3orf21 homolog	102649	0.0	100.0	1576.31	853	853
Contig3996	PREDICTED: similar to AGAP005322-PA	1258	gnl|BL_ORD_ID|11051980234|PREDICTED: similar to AGAP005322-PA	110519	0.0	9.99205e+15	2318.67	1258	1257
Contig3997	stathmin	858	gnl|BL_ORD_ID|10492743701|stathmin	104927	0.0	9.95338e+15	1567.08	858	854
Contig4000	17531Sg_CNS_NA4Plus5196	1586	gnl|BL_ORD_ID|17531Sg_CNS_NA4Plus5196	17531	1.28568e-40	9.57265e+15	185785	117	112
Contig4002	PREDICTED: hypothetical protein LOC100120957 isoform 2	2091	gnl|BL_ORD_ID|11046856133|PREDICTED: hypothetical protein LOC100120957 isoform 2	110468	0.0	100.0	3862.46	2091	2091
Contig4003	synaptic vesicle membrane protein vat-1 homolog-like	2152	gnl|BL_ORD_ID|10436943976|synaptic vesicle membrane protein vat-1 homolog-like	104369	0.0	99953314659197	3949.26	2142	2141
Contig4004	rpb8 cg11246-pa	1486	gnl|BL_ORD_ID|2019541584|rpb8 cg11246-pa	20195	2.04219e-28	100.0	145159	78	78
Contig4006	proteasome subunit cg10149-pb	1216	gnl|BL_ORD_ID|9951236865|proteasome subunit cg10149-pb	99512	0.0	100.0	2230/3	1207	1207
Contig4008	sorting nexin-6-like	1725	gnl|BL_ORD_ID|7774043289|sorting nexin-6-like	77740	0.0	100.0	665914	360	360
Contig4009	prefoldin subunit 3-like	858	gnl|BL_ORD_ID|10568636123|prefoldin subunit 3-like	105686	0.0	9.97669e+15	1574.47	858	856
Contig4011	AGAP000331-PA	1146	gnl|BL_ORD_ID|11023380045|AGAP000331-PA	110233	0.0	9.95637e+15	2098.91	1146	1141
Contig4012	probable cytochrome p450 49a1-like	1217	gnl|BL_ORD_ID|10924936307|probable cytochrome p450 49a1-like	109249	0.0	100.0	2248.49	1217	1217
Contig4013	PREDICTED: hypothetical protein LOC725324	721	gnl|BL_ORD_ID|10872879375|PREDICTED: hypothetical protein LOC725324	108728	0.0	9.92987e+15	1286.39	713	708
Contig4014	74527Sg_CNS_NA4Plus20408	1267	gnl|BL_ORD_ID|74527Sg_CNS_NA4Plus20408	74527	3.67857e-40	100.0	183939	99	99
Contig4020	dual specificity mitogen-activated protein kinase kinase 4-like	1081	gnl|BL_ORD_ID|10951092946|dual specificity mitogen-activated protein kinase kinase 4-like	109510	0.0	9.95379e+15	1967/8	1082	1077
Contig4023	Rad17	993	gnl|BL_ORD_ID|10737682719|Rad17	107376	0.0	100.0	1834.84	993	993
Contig4024	hypothetical protein TcasGA2_TC010026	2384	gnl|BL_ORD_ID|10700917255|hypothetical protein TcasGA2_TC010026	107009	0.0	9.98738e+15	4381.37	2378	2375
Contig4028	cytochrome P450, putative	287	gnl|BL_ORD_ID|10103591151|cytochrome P450, putative	101035	8.84422e-135	996309963099631	496022	271	270
Contig4031	19302Sg_CNS_NA4Plus5581	2391	gnl|BL_ORD_ID|19302Sg_CNS_NA4Plus5581	19302	1.9315e-46	9.91071e+15	202405	112	111
Contig4032	PREDICTED: similar to AGAP007103-PA	1675	gnl|BL_ORD_ID|11069080314|PREDICTED: similar to AGAP007103-PA	110690	0.0	9.99403e+15	3086.87	1675	1674
Contig4035	AGAP011666-PA	1146	gnl|BL_ORD_ID|10107251652|AGAP011666-PA	101072	0.0	998240985048373	2089.68	1137	1135
Contig4037	PREDICTED: hypothetical protein LOC726093	4036	gnl|BL_ORD_ID|7045879463|PREDICTED: hypothetical protein LOC726093	70458	3.9758e-90	100.0	348.29	188	188
Contig4040	schistocerca gregaria gregaria complete genome	1512	gnl|BL_ORD_ID|80778Sg_CNS_NA4Plus23835|schistocerca gregaria gregaria complete genome	80778	0.0	9.93056e+15	1042.63	576	572
Contig4042	mariner transposase	966	gnl|BL_ORD_ID|10324830593|mariner transposase	103248	1.12532e-138	100.0	510796	276	276
Contig4045	PREDICTED: hypothetical protein LOC100578621	1039	gnl|BL_ORD_ID|10253577334|PREDICTED: hypothetical protein LOC100578621	102535	0.0	9.97899e+15	1746/2	952	950
Contig4046	sodium solute	823	gnl|BL_ORD_ID|8865343076|sodium solute	88653	0.0	9.87437e+15	1413.81	796	786
Contig4048	PREDICTED: myosin-IXa	878	gnl|BL_ORD_ID|11067979645|PREDICTED: myosin-IXa	110679	0.0	9.95413e+15	1592.93	872	868
Contig4051	hypothetical protein TcasGA2_TC004962	1384	gnl|BL_ORD_ID|8529710165|hypothetical protein TcasGA2_TC004962	85297	0.0	100.0	1434.12	776	776
Contig4053	AGAP001504-PA	2016	gnl|BL_ORD_ID|10170585511|AGAP001504-PA	101705	0.0	9.98342e+15	3323.24	1809	1806
Contig4055	598437312	1027	gnl|BL_ORD_ID|598437312	59843	2.18293e-76	100.0	303971	164	164
Contig4056	u3 small nucleolar ribonucleoprotein protein imp4-like	850	gnl|BL_ORD_ID|9506247271|u3 small nucleolar ribonucleoprotein protein imp4-like	95062	0.0	9.98789e+15	1520.91	826	825
Contig4057	nadh dehydrogenase subunit 2	1141	gnl|BL_ORD_ID|8336632471|nadh dehydrogenase subunit 2	83366	0.0	99.5	1092.49	600	597
Contig4059	Fructose-bisphosphate aldolase, putative	1986	gnl|BL_ORD_ID|4541452811|Fructose-bisphosphate aldolase, putative	45414	2.01273e-64	9.93151e+15	265191	146	145
Contig4062	nuclear valosin-containing (nuclear vcp-like protein)	866	gnl|BL_ORD_ID|10659633104|nuclear valosin-containing (nuclear vcp-like protein)	106596	1.06416e-98	9.95169e+15	377837	207	206
Contig4064	cohesin subunit sa-1-like isoform 1	1729	gnl|BL_ORD_ID|8510488540|cohesin subunit sa-1-like isoform 1	85104	2.81067e-92	100.0	357524	193	193
Contig4065	conserved hypothetical protein	1598	gnl|BL_ORD_ID|10952990338|conserved hypothetical protein	109529	0.0	9.99371e+15	2933/6	1591	1590
Contig4066	leucine-rich transmembrane	1877	gnl|BL_ORD_ID|10939729426|leucine-rich transmembrane	109397	0.0	9.99467e+15	3461.74	1877	1876
Contig4068	choline ethanolamine kinase-like	891	gnl|BL_ORD_ID|8690588281|choline ethanolamine kinase-like	86905	0.0	997289972899729	676994	369	368
Contig4070	gtp-binding protein	783	gnl|BL_ORD_ID|91870103831|gtp-binding protein	91870	0.0	99442119944212	1310.39	717	713
Contig4073	son dna-binding protein	1238	gnl|BL_ORD_ID|11058343238|son dna-binding protein	110583	0.0	100.0	1430.43	774	774
Contig4077	mmsa_anoga ame: full=probable methylmalonate-semialdehyde dehydrogenase	1728	gnl|BL_ORD_ID|10786231721|mmsa_anoga ame: full=probable methylmalonate-semialdehyde dehydrogenase	107862	0.0	100.0	3168/12	1715	1715
Contig4078	hypothetical protein TcasGA2_TC006909	1317	gnl|BL_ORD_ID|4937714831|hypothetical protein TcasGA2_TC006909	49377	8.58177e-12	100.0	897595	48	48
Contig4079	translation initiation factor eif-2b subunit epsilon	840	gnl|BL_ORD_ID|10485545971|translation initiation factor eif-2b subunit epsilon	104855	0.0	9.84524e+15	1485.83	840	827
Contig4084	synaptogyrin-1, putative	3218	gnl|BL_ORD_ID|10933844000|synaptogyrin-1, putative	109338	0.0	997205836696678	5895.63	3221	3212
Contig4085	kinesin heavy chain	3536	gnl|BL_ORD_ID|11060729049|kinesin heavy chain	110607	0.0	9.95762e+15	6445.93	3539	3524
Contig4089	neuropeptide f	2343	gnl|BL_ORD_ID|10035232701|neuropeptide f	100352	0.0	9.97525e+15	2961/3	1616	1612
Contig4090	camp-dependent protein kinase r2	1695	gnl|BL_ORD_ID|11013886928|camp-dependent protein kinase r2	110138	0.0	9.9287e+15	3040.71	1683	1671
Contig4092	mitochondrial-like isoform 2	791	gnl|BL_ORD_ID|9388831620|mitochondrial-like isoform 2	93888	0.0	9.94943e+15	1439.66	791	787
Contig4093	soluble nsf attachment protein	863	gnl|BL_ORD_ID|10037043179|soluble nsf attachment protein	100370	0.0	9.90885e+15	1380.57	768	761
Contig4094	camp-dependent protein kinase catalytic	1141	gnl|BL_ORD_ID|10592886903|camp-dependent protein kinase catalytic	105928	0.0	9.88526e+15	2045.36	1133	1120
Contig4095	protein extra-	1329	gnl|BL_ORD_ID|6351037095|protein extra-	63510	0.0	9.83871e+15	652988	372	366
Contig4097	kinesin 2a	686	gnl|BL_ORD_ID|10600429030|kinesin 2a	106004	0.0	100.0	1267.92	686	686
Contig4098	wd repeat and fyve domain-containing protein 3-like	1286	gnl|BL_ORD_ID|10634749563|wd repeat and fyve domain-containing protein 3-like	106347	1.57382e-108	100.0	411077	222	222
Contig4099	PREDICTED: hypothetical protein LOC100121744	586	gnl|BL_ORD_ID|9690956196|PREDICTED: hypothetical protein LOC100121744	96909	0.0	9.91334e+15	1048.17	577	572
Contig4100	81237Sg_CNS_NA4Plus24108	1154	gnl|BL_ORD_ID|81237Sg_CNS_NA4Plus24108	81237	0.0	9.73154e+15	756.4	447	435
Contig4102	WD-repeat protein, putative	813	gnl|BL_ORD_ID|9739283272|WD-repeat protein, putative	97392	0.0	100.0	1354.71	733	733
Contig4105	histone-lysine n-methyltransferase setmar-like	675	gnl|BL_ORD_ID|63868107371|histone-lysine n-methyltransferase setmar-like	63868	1.05192e-107	8.99083e+15	407383	327	294
Contig4109	AGAP012048-PA	824	gnl|BL_ORD_ID|10682851774|AGAP012048-PA	106828	0.0	998769987699877	1496.91	813	812
Contig4110	zinc finger hit domain-containing protein 2-like	870	gnl|BL_ORD_ID|9362650575|zinc finger hit domain-containing protein 2-like	93626	0.0	100.0	1465.51	793	793
Contig4112	high mobility group protein dsp1	2062	gnl|BL_ORD_ID|96104104318|high mobility group protein dsp1	96104	0.0	100.0	1236.53	669	669
Contig4114	integrase	834	gnl|BL_ORD_ID|10988627920|integrase	109886	0.0	9.96368e+15	1507.99	826	823
Contig4117	inter-alpha-trypsin inhibitor heavy chain h4 precursor (iti heavy chain h4) (inter-alpha-inhibitor heavy chain 4) (inter-alpha-trypsin inhibitor family heavy chain-related protein) (plasma kallikrein sensitive glycoprotein 120) (p	839	gnl|BL_ORD_ID|9113628052|inter-alpha-trypsin inhibitor heavy chain h4 precursor (iti heavy chain h4) (inter-alpha-inhibitor heavy chain 4) (inter-alpha-trypsin inhibitor family heavy chain-related protein) (plasma kallikrein sensitive glycoprotein 120) (p	91136	0.0	904047976011994	876432	667	603
Contig4119	PREDICTED: hypothetical protein LOC552185	832	gnl|BL_ORD_ID|9472479247|PREDICTED: hypothetical protein LOC552185	94724	0.0	100.0	1134.96	614	614
Contig4122	solute carrier organic anion transporter family member 5a1-like	2602	gnl|BL_ORD_ID|10580743230|solute carrier organic anion transporter family member 5a1-like	105807	0.0	9.98706e+15	4265/3	2318	2315
Contig4125	hypothetical protein TcasGA2_TC012576	1094	gnl|BL_ORD_ID|10533422563|hypothetical protein TcasGA2_TC012576	105334	0.0	100.0	2021.36	1094	1094
Contig4126	PREDICTED: hypothetical protein LOC100572069	1272	gnl|BL_ORD_ID|10703464545|PREDICTED: hypothetical protein LOC100572069	107034	7.2409e-108	100.0	405537	219	219
Contig4127	cytochrome p450 9z4	850	gnl|BL_ORD_ID|10716791796|cytochrome p450 9z4	107167	0.0	9.98824e+15	1565.23	850	849
Contig4130	protein outspread	1285	gnl|BL_ORD_ID|11064937343|protein outspread	110649	0.0	9.96491e+15	2084.14	1140	1136
Contig4134	eukaryotic translation initiation factor 5 isoform 1	2326	gnl|BL_ORD_ID|16142101553|eukaryotic translation initiation factor 5 isoform 1	16142	1.1305e-43	9.90654e+15	193172	107	106
Contig4135	protein	1102	gnl|BL_ORD_ID|103711Sg_CNS_NA4Plus35632|protein	103711	0.0	9.9543e+15	1991.81	1094	1089
[truncated: 5,720 more rows]
