# Supplementary material for: RNA-Seq reveals large quantitative differences between the transcriptomes of outbreak and non-outbreak locusts
Source: Sci Rep. 2018 Jun 15;8:9207. doi: 10.1038/s41598-018-27565-0 (PMC6003920; doi:10.1038/s41598-018-27565-0)
Supplement: Supplementary file 14 — Table S11 [file 41598_2018_27565_MOESM14_ESM.xls]

## Sheet: Blazquez_and_Bakkali_locust_CNS
NGS Sequence name	EST Sequence name	E-Value	Similarity	Bit-Score	Alignment length	Positives		Blast sequence description	NGS Sequence length	Blast hit description	Blast Hit Accession	Blast E-Value	Blast similarity	Blast Bit-Score	Blast alignment length	Blast positives
11	Contig4555	0.0	992018244013683	1580.01	877	870		AGAP003857-PA	2900	gi|333466825|gb|EAA06004.5|AGAP003857-PA [Anopheles gambiae str. PEST]	EAA06004	4.43514e-91	100.0	305449	151	151
18	Singlet6217	0.0	9.96399e+15	1528.3	833	830		hypothetical protein Phum_PHUM581900	2798	gi|212517806|gb|EEB19645.1|hypothetical protein Phum_PHUM581900 [Pediculus humanus corporis]	EEB19645	0.000147757	8.69565e+15	623882	46	40
24	Singlet6998	0.0	9.92974e+15	1544.92	854	848		hypothetical protein Phum_PHUM583410	4011	gi|212517858|gb|EEB19687.1|hypothetical protein Phum_PHUM583410 [Pediculus humanus corporis]	EEB19687	1.25527e-21	5.52347e+16	116701	277	153
27	Contig90	2.12129e-34	9.58763e+15	158086	97	93		gomphocerinae jm-2004 internal transcribed spacer partial sequence ribosomal rna gene and internal transcribed spacer complete sequence and 28s ribosomal rna partial sequence	97	gi|56968000|gb|AY859546.1|Gomphocerinae sp. JM-2004 internal transcribed spacer 1, partial sequence; 5.8S ribosomal RNA gene and internal transcribed spacer 2, complete sequence; and 28S ribosomal RNA gene, partial sequence	AY859546	7.35443e-31	9.58763e+15	158179	97	93
28	Contig90	2.0899e-24	948051948051948	121153	77	73		gomphocerinae jm-2004 internal transcribed spacer partial sequence ribosomal rna gene and internal transcribed spacer complete sequence and 28s ribosomal rna partial sequence	77	gi|56968000|gb|AY859546.1|Gomphocerinae sp. JM-2004 internal transcribed spacer 1, partial sequence; 5.8S ribosomal RNA gene and internal transcribed spacer 2, complete sequence; and 28S ribosomal RNA gene, partial sequence	AY859546	3.64069e-20	948051948051948	122112	77	73
36	Contig1733	0.0	9.97191e+15	1304.85	712	710		hypothetical protein Phum_PHUM596260	1759	gi|212518108|gb|EEB19900.1|hypothetical protein Phum_PHUM596260 [Pediculus humanus corporis]	EEB19900	1.285e-20	5.94406e+15	107071	143	85
42	Singlet3087	0.0	9.93421e+15	1386.11	760	755		hypothetical protein Phum_PHUM599070	2143	gi|212518210|gb|EEB19987.1|hypothetical protein Phum_PHUM599070 [Pediculus humanus corporis]	EEB19987	2.62048e-16	6.07407e+15	989821	135	82
51	Singlet6166	4.31257e-71	9.54545e+15	281811	176	168		AGAP003864-PA	294	gi|116131032|gb|EAA06017.4|AGAP003864-PA [Anopheles gambiae str. PEST]	EAA06017	5.83892e-11	78.0	708626	50	39
52	Singlet6166	9.0195e-41	9.80392e+15	178399	102	100		AGAP003864-PA	445	gi|116131032|gb|EAA06017.4|AGAP003864-PA [Anopheles gambiae str. PEST]	EAA06017	2.88617e-07	6.72727e+15	623882	55	37
53	Singlet6166	1.15414e-126	992248062015504	466476	258	256		AGAP003864-PA	305	gi|116131032|gb|EAA06017.4|AGAP003864-PA [Anopheles gambiae str. PEST]	EAA06017	5.68855e-28	8.15789e+15	115161	76	62
54	Singlet6166	2.41001e-123	9.77273e+15	455396	264	258		AGAP003864-PA	295	gi|116131032|gb|EAA06017.4|AGAP003864-PA [Anopheles gambiae str. PEST]	EAA06017	6.4153e-26	7.76316e+15	107071	76	59
55	Contig3510	2.30012e-21	100.0	115613	62	62		gastrimargus marmoratus complete genome	156	gi|257122855|gb|GQ491031.1|Schistocerca gregaria gregaria mitochondrion, complete genome	GQ491031	5.35743e-17	100.0	113095	62	62
56	Singlet6166	5.61811e-42	9.72222e+15	183939	108	105		AGAP003864-PA	143	gi|116131032|gb|EAA06017.4|AGAP003864-PA [Anopheles gambiae str. PEST]	EAA06017	0.000263961	9.28571e+15	516026	28	26
57	Singlet6166	2.18966e-61	9.85714e+15	248571	140	138		AGAP003864-PA	157	gi|116131032|gb|EAA06017.4|AGAP003864-PA [Anopheles gambiae str. PEST]	EAA06017	2.43504e-09	7.55556e+15	650846	45	34
58	Singlet6166	4.79786e-27	9.62963e+15	134079	81	78		AGAP003864-PA	123	gi|116131032|gb|EAA06017.4|AGAP003864-PA [Anopheles gambiae str. PEST]	EAA06017	0.00436475	8.88889e+15	481358	27	24
59	Singlet6166	1.82886e-21	9.71014e+15	117459	69	67			410	No Blast Hit
60	Singlet6166	9.89665e-70	9.87097e+15	276271	155	153		AGAP003864-PA	155	gi|116131032|gb|EAA06017.4|AGAP003864-PA [Anopheles gambiae str. PEST]	EAA06017	3.63015e-07	7.14286e+15	593066	42	30
61	Singlet6166	1.70421e-52	9.83871e+15	219025	124	122			156	No Blast Hit
62	Contig402	0.0	9.95198e+15	1519.07	833	829		hypothetical protein Phum_PHUM604570	1980	gi|212518423|gb|EEB20176.1|hypothetical protein Phum_PHUM604570 [Pediculus humanus corporis]	EEB20176	5.87214e-20	7.21649e+15	114.39	97	70
72	Singlet1412	2.81234e-44	94.4	193172	125	118			390	No Blast Hit
88	Singlet7886	0.0709612	100.0	528265	28	28			548	No Blast Hit
90	Singlet1509	1.09116e-65	8.89401e+15	263345	217	193		hypothetical protein EAG_02637	212	gi|307187889|gb|EFN72812.1|hypothetical protein EAG_02637 [Camponotus floridanus]	EFN72812	0.0105004	6.32653e+16	527582	49	31
91	Singlet1509	1.81754e-57	9.21687e+15	235645	166	153		hypothetical protein EAG_12981	166	gi|307168634|gb|EFN61674.1|hypothetical protein EAG_12981 [Camponotus floridanus] gi|307179652|gb|EFN67911.1| hypothetical protein EAG_02762 [Camponotus floridanus]	EFN61674, EFN67911	8.9756e-05	6.74419e+15	550694	43	29
92	Singlet3774	7.61904e-36	8.64865e+15	163625	148	128		hypothetical protein TcasGA2_TC000005	148	gi|270015179|gb|EFA11627.1|hypothetical protein TcasGA2_TC000005 [Tribolium castaneum]	EFA11627	0.0476721	6.45833e+15	473654	48	31
93	Singlet3113	7.91278e-94	8.85522e+15	359.37	297	263		schistocerca gregaria microsatellite 40 sequence	1138	gi|410695979|gb|JX101526.1|Schistocerca gregaria microsatellite SgM40 sequence	JX101526	9.87456e-63	8.68778e+15	268185	221	192
94	Singlet1509	5.62056e-110	9.20962e+15	411077	291	268		hypothetical protein TcasGA2_TC000005	312	gi|270015179|gb|EFA11627.1|hypothetical protein TcasGA2_TC000005 [Tribolium castaneum]	EFA11627	1.22916e-08	5.87629e+15	673958	97	57
96	Singlet1509	6.85262e-57	9.35897e+15	233798	156	146		hypothetical protein TcasGA2_TC000005	173	gi|270015179|gb|EFA11627.1|hypothetical protein TcasGA2_TC000005 [Tribolium castaneum]	EFA11627	0.000439763	6.93878e+15	535286	49	34
97	Singlet1509	2.13921e-51	9.26174e+15	215332	149	138		hypothetical protein EAG_05969	152	gi|307184971|gb|EFN71217.1|hypothetical protein EAG_05969 [Camponotus floridanus]	EFN71217	0.00943875	66.0	550694	50	33
99	Singlet1509	4.45215e-74	9.42105e+15	291044	190	179		hypothetical protein TcasGA2_TC000005	191	gi|270015179|gb|EFA11627.1|hypothetical protein TcasGA2_TC000005 [Tribolium castaneum]	EFA11627	0.000881244	5.87302e+15	531434	63	37
173	Singlet1460	1.75974e-154	978395061728395	560655	324	317		hypothetical protein TcasGA2_TC000006	994	gi|270015180|gb|EFA11628.1|hypothetical protein TcasGA2_TC000006 [Tribolium castaneum]	EFA11628	8.95758e-18	6.38554e+16	866557	83	53
174	Singlet8236	6.08752e-81	8.83459e+15	316897	266	235		hypothetical protein TcasGA2_TC000006	1428	gi|270015180|gb|EFA11628.1|hypothetical protein TcasGA2_TC000006 [Tribolium castaneum]	EFA11628	5.28349e-31	6.13924e+16	136346	158	97
176	Contig3581	2.74865e-52	9.13043e+15	219025	161	147		hypothetical protein TcasGA2_TC000006	240	gi|270015180|gb|EFA11628.1|hypothetical protein TcasGA2_TC000006 [Tribolium castaneum]	EFA11628	0.00541699	5.38462e+15	500618	78	42
177	Singlet6840	5.56257e-90	8.84615e+15	344597	286	253		hypothetical protein TcasGA2_TC000006	301	gi|270015180|gb|EFA11628.1|hypothetical protein TcasGA2_TC000006 [Tribolium castaneum]	EFA11628	0.000202812	6.33333e+16	546842	60	38
178	Singlet6840	8.14278e-102	8.90323e+15	385223	310	276		hypothetical protein TcasGA2_TC000006	717	gi|270015180|gb|EFA11628.1|hypothetical protein TcasGA2_TC000006 [Tribolium castaneum]	EFA11628	6.87327e-25	5.61538e+15	943597	130	73
179	Singlet8236	2.18357e-81	8.83459e+15	316897	266	235		hypothetical protein TcasGA2_TC000006	526	gi|270015180|gb|EFA11628.1|hypothetical protein TcasGA2_TC000006 [Tribolium castaneum]	EFA11628	1.54373e-24	6328125	112464	128	81
181	Singlet8236	3.45156e-37	8.76712e+15	169165	146	128		hypothetical protein TcasGA2_TC000006	290	gi|270015180|gb|EFA11628.1|hypothetical protein TcasGA2_TC000006 [Tribolium castaneum]	EFA11628	7.33925e-07	673913043478261	50447	46	31
182	Singlet7407	6.93678e-78	9.11111e+15	303971	225	205		hypothetical protein TcasGA2_TC000006	227	gi|270015180|gb|EFA11628.1|hypothetical protein TcasGA2_TC000006 [Tribolium castaneum]	EFA11628	1.29855e-05	6.38889e+16	573806	72	46
183	Contig1344	4.92667e-22	8.3871e+15	117459	124	104		hypothetical protein TcasGA2_TC000006	125	gi|270015180|gb|EFA11628.1|hypothetical protein TcasGA2_TC000006 [Tribolium castaneum]	EFA11628	0.00832878	6.92308e+15	481358	39	27
186	Singlet5267	2.49587e-34	8.76812e+15	159932	138	121			344	No Blast Hit
200	Contig3239	3.7855e-37	9.89362e+15	169165	94	93			2975	No Blast Hit
215	Singlet5698	1.10588e-07	975609756097561	71293	41	40			318	No Blast Hit
218	Singlet5491	4.39062e-19	8.97727e+15	108226	88	79		hypothetical protein TcasGA2_TC000006	175	gi|270015180|gb|EFA11628.1|hypothetical protein TcasGA2_TC000006 [Tribolium castaneum]	EFA11628	0.000135712	6.18182e+15	539138	55	34
242	Singlet76	2.94457e-41	853932584269663	182092	178	152		hypothetical protein TcasGA2_TC000006	200	gi|270015180|gb|EFA11628.1|hypothetical protein TcasGA2_TC000006 [Tribolium castaneum]	EFA11628	5.69229e-09	6.34921e+16	662402	63	40
264	Singlet1518	7.94346e-123	9.84496e+15	455396	258	254		hypothetical protein TcasGA2_TC000010	926	gi|270015184|gb|EFA11632.1|hypothetical protein TcasGA2_TC000010 [Tribolium castaneum]	EFA11632	4.91893e-11	5.36723e+15	812629	177	95
267	Singlet1518	5.95503e-74	9.87805e+15	292891	164	162		hypothetical protein TcasGA2_TC000010	837	gi|270015184|gb|EFA11632.1|hypothetical protein TcasGA2_TC000010 [Tribolium castaneum]	EFA11632	6.53807e-10	5.41096e+15	77411	146	79
268	Singlet2866	2.03359e-105	8.27515e+15	398.15	487	403		hypothetical protein TcasGA2_TC000010	1375	gi|270015184|gb|EFA11632.1|hypothetical protein TcasGA2_TC000010 [Tribolium castaneum]	EFA11632	2.70152e-10	5.9434e+15	69707	106	63
269	Contig2623	0.0	979002624671916	1323.32	762	746		hypothetical protein TcasGA2_TC000010	2414	gi|270015184|gb|EFA11632.1|hypothetical protein TcasGA2_TC000010 [Tribolium castaneum]	EFA11632	3.02768e-06	5.11111e+16	700922	180	92
272	Singlet1518	1.88844e-24	100.0	128539	69	69		hypothetical protein TcasGA2_TC000010	888	gi|270015184|gb|EFA11632.1|hypothetical protein TcasGA2_TC000010 [Tribolium castaneum]	EFA11632	1.56267e-07	5.57252e+16	704774	131	73
275	Singlet1518	4.05229e-72	9.81707e+15	287351	164	161		hypothetical protein TcasGA2_TC000010	1216	gi|270015184|gb|EFA11632.1|hypothetical protein TcasGA2_TC000010 [Tribolium castaneum]	EFA11632	7.22114e-09	5.4321e+15	762554	162	88
280	Contig2623	3.00122e-78	8.40256e+15	305817	313	263		hypothetical protein TcasGA2_TC000010	341	gi|270015184|gb|EFA11632.1|hypothetical protein TcasGA2_TC000010 [Tribolium castaneum]	EFA11632	0.00338017	4.94949e+16	539138	99	49
281	Contig2623	7.91333e-108	9.3985e+15	403.69	266	250			266	No Blast Hit
282	Contig2623	0.0	953307392996109	821033	514	490			586	No Blast Hit
284	Singlet7055	1.14051e-18	100.0	108226	58	58		hypothetical protein TcasGA2_TC000010	424	gi|270015184|gb|EFA11632.1|hypothetical protein TcasGA2_TC000010 [Tribolium castaneum]	EFA11632	4.34763e-07	5.41667e+16	662402	120	65
286	Contig2623	0.0	9.48819e+15	1195.9	762	723		hypothetical protein TcasGA2_TC000010	1253	gi|270015184|gb|EFA11632.1|hypothetical protein TcasGA2_TC000010 [Tribolium castaneum]	EFA11632	0.000923101	5.33898e+16	604622	118	63
288	Singlet2938	7.99126e-67	9.33702e+15	267038	181	169			202	No Blast Hit
289	Contig2623	0.0	9.86877e+15	1356.56	762	752		hypothetical protein TcasGA2_TC000010	1352	gi|270015184|gb|EFA11632.1|hypothetical protein TcasGA2_TC000010 [Tribolium castaneum]	EFA11632	6.33355e-07	5.13966e+15	704774	179	92
304	Singlet6438	0.0	9.68288e+15	800.72	473	458		hypothetical protein TcasGA2_TC000010	938	gi|270015184|gb|EFA11632.1|hypothetical protein TcasGA2_TC000010 [Tribolium castaneum]	EFA11632	4.7134e-12	5.81967e+15	781814	122	71
311	Singlet1518	1.91647e-165	9.76945e+15	597588	347	339		hypothetical protein TcasGA2_TC000010	1410	gi|270015184|gb|EFA11632.1|hypothetical protein TcasGA2_TC000010 [Tribolium castaneum]	EFA11632	0.000990856	519774011299435	604622	177	92
322	Singlet1518	1.11997e-24	100.0	128539	69	69		hypothetical protein TcasGA2_TC000010	536	gi|270015184|gb|EFA11632.1|hypothetical protein TcasGA2_TC000010 [Tribolium castaneum]	EFA11632	1.01229e-06	5.65217e+15	65855	115	65
330	Singlet5621	8.50338e-66	8.84259e+15	267038	216	191		hypothetical protein TcasGA2_TC000010	1944	gi|270015184|gb|EFA11632.1|hypothetical protein TcasGA2_TC000010 [Tribolium castaneum]	EFA11632	3.65905e-07	4.87342e+16	724034	158	77
334	Singlet6438	2.47779e-174	9.65147e+15	627135	373	360		hypothetical protein TcasGA2_TC000010	1429	gi|270015184|gb|EFA11632.1|hypothetical protein TcasGA2_TC000010 [Tribolium castaneum]	EFA11632	3.64103e-15	5.53672e+16	966709	177	98
337	Singlet2866	4.84093e-19	9.29577e+15	108226	71	66			192	No Blast Hit
348	Contig2147	3.27388e-80	8.2398e+15	313204	392	323			606	No Blast Hit
352	Singlet1518	0.0	9.76864e+15	669607	389	380		hypothetical protein TcasGA2_TC000010	1145	gi|270015184|gb|EFA11632.1|hypothetical protein TcasGA2_TC000010 [Tribolium castaneum]	EFA11632	0.000485152	519774011299435	608474	177	92
361	Singlet7312	1.01294e-19	9.24051e+15	113766	79	73			1683	No Blast Hit
369	Singlet5976	4.21134e-31	880952380952381	148852	126	111			273	No Blast Hit
375	Singlet3774	5.15744e-34	847953216374269	158086	171	145		hypothetical protein TcasGA2_TC000011	207	gi|270015185|gb|EFA11633.1|hypothetical protein TcasGA2_TC000011 [Tribolium castaneum]	EFA11633	1.22108e-05	6.37931e+16	596918	58	37
376	Singlet3774	4.13933e-27	9.01961e+15	134079	102	92		hypothetical protein EAI_03982	109	gi|307201474|gb|EFN81251.1|hypothetical protein EAI_03982 [Harpegnathos saltator]	EFN81251	0.0090279	7.94118e+15	500618	34	27
377	Singlet3774	1.05518e-61	8.66667e+15	250418	240	208		hypothetical protein TcasGA2_TC000011	258	gi|270015185|gb|EFA11633.1|hypothetical protein TcasGA2_TC000011 [Tribolium castaneum]	EFA11633	4.87056e-10	631578947368421	589214	57	36
378	Singlet3774	3.72203e-82	8.77193e+15	318744	285	250		hypothetical protein TcasGA2_TC000011	330	gi|270015185|gb|EFA11633.1|hypothetical protein TcasGA2_TC000011 [Tribolium castaneum]	EFA11633	2.1579e-18	6.10526e+15	947449	95	58
381	Singlet3774	3.20451e-123	8.80208e+15	455396	384	338		hypothetical protein TcasGA2_TC000011	385	gi|270015185|gb|EFA11633.1|hypothetical protein TcasGA2_TC000011 [Tribolium castaneum]	EFA11633	1.67002e-16	5.73643e+15	932041	129	74
382	Singlet3774	1.17673e-30	9.2233e+15	147006	103	95		hypothetical protein TcasGA2_TC000011	217	gi|270015185|gb|EFA11633.1|hypothetical protein TcasGA2_TC000011 [Tribolium castaneum]	EFA11633	6.004e-06	6.97674e+15	546842	43	30
384	Singlet1509	0.0	9.21488e+15	682534	484	446		hypothetical protein TcasGA2_TC000011	1520	gi|270015185|gb|EFA11633.1|hypothetical protein TcasGA2_TC000011 [Tribolium castaneum]	EFA11633	0.0160607	6.41509e+15	569954	53	34
385	Singlet1509	0.0	9.20082e+15	684381	488	449		hypothetical protein TcasGA2_TC000011	1014	gi|270015185|gb|EFA11633.1|hypothetical protein TcasGA2_TC000011 [Tribolium castaneum]	EFA11633	2.79634e-13	62.5	885817	96	60
386	Singlet3774	1.77673e-48	8.62069e+15	206098	203	175		hypothetical protein TcasGA2_TC000011	203	gi|270015185|gb|EFA11633.1|hypothetical protein TcasGA2_TC000011 [Tribolium castaneum]	EFA11633	3.81539e-10	6.61765e+15	724034	68	45
387	Singlet3774	2.92499e-118	8.96254e+15	438776	347	311		hypothetical protein TcasGA2_TC000011	351	gi|270015185|gb|EFA11633.1|hypothetical protein TcasGA2_TC000011 [Tribolium castaneum]	EFA11633	4.69103e-14	5.60345e+15	855001	116	65
388	Singlet4792	5.73759e-63	9.09574e+15	254111	188	171		hypothetical protein TcasGA2_TC000011	188	gi|270015185|gb|EFA11633.1|hypothetical protein TcasGA2_TC000011 [Tribolium castaneum]	EFA11633	0.0597022	6.29032e+16	48521	62	39
391	Singlet3774	8.59361e-29	9.19192e+15	139619	99	91		hypothetical protein TcasGA2_TC000011	106	gi|270015185|gb|EFA11633.1|hypothetical protein TcasGA2_TC000011 [Tribolium castaneum]	EFA11633	0.00546218	81.25	50447	32	26
392	Singlet3774	5.7614e-48	9.3985e+15	200558	133	125			147	No Blast Hit
393	Singlet3774	9.12317e-31	9.2233e+15	147006	103	95		hypothetical protein TcasGA2_TC000011	172	gi|270015185|gb|EFA11633.1|hypothetical protein TcasGA2_TC000011 [Tribolium castaneum]	EFA11633	4.74558e-05	823529411764706	573806	34	28
394	Singlet3774	1.63436e-33	8.50299e+15	156239	167	142		hypothetical protein TcasGA2_TC000011	185	gi|270015185|gb|EFA11633.1|hypothetical protein TcasGA2_TC000011 [Tribolium castaneum]	EFA11633	6.45732e-09	7.14286e+15	685514	56	40
395	Singlet1509	3.49768e-49	9.24138e+15	207945	145	134			149	No Blast Hit
396	Singlet1509	8.25217e-134	9.11357e+15	490482	361	329		hypothetical protein TcasGA2_TC000011	363	gi|270015185|gb|EFA11633.1|hypothetical protein TcasGA2_TC000011 [Tribolium castaneum]	EFA11633	1.27272e-08	5.65217e+15	700922	92	52
397	Singlet1509	3.55233e-49	9.29577e+15	207945	142	132		hypothetical protein EAG_12981	151	gi|307168634|gb|EFN61674.1|hypothetical protein EAG_12981 [Camponotus floridanus] gi|307179652|gb|EFN67911.1| hypothetical protein EAG_02762 [Camponotus floridanus]	EFN61674, EFN67911	0.000262129	6.97674e+15	56225	43	30
399	Singlet1509	1.7217e-79	9.36893e+15	305817	206	193		hypothetical protein TcasGA2_TC000011	205	gi|270015185|gb|EFA11633.1|hypothetical protein TcasGA2_TC000011 [Tribolium castaneum]	EFA11633	0.000103036	6.05634e+16	569954	71	43
400	Singlet1509	8.68434e-72	9.4086e+15	283658	186	175		hypothetical protein TcasGA2_TC000011	219	gi|270015185|gb|EFA11633.1|hypothetical protein TcasGA2_TC000011 [Tribolium castaneum]	EFA11633	0.000320005	5.90909e+15	558398	66	39
401	Singlet3774	7.73825e-24	9.1954e+15	122999	87	80		hypothetical protein EAI_03982	97	gi|307201474|gb|EFN81251.1|hypothetical protein EAI_03982 [Harpegnathos saltator]	EFN81251	0.00128159	87.5	546842	32	28
402	Singlet1509	1.87941e-62	9.30233e+15	252265	172	160			172	No Blast Hit
403	Singlet1509	5.71677e-96	9.35223e+15	364.91	247	231		hypothetical protein TcasGA2_TC000011	397	gi|270015185|gb|EFA11633.1|hypothetical protein TcasGA2_TC000011 [Tribolium castaneum]	EFA11633	1.57258e-06	6.08108e+16	643142	74	45
404	Singlet1509	3.53904e-86	910204081632653	331671	245	223		hypothetical protein TcasGA2_TC000011	250	gi|270015185|gb|EFA11633.1|hypothetical protein TcasGA2_TC000011 [Tribolium castaneum]	EFA11633	1.96931e-07	5.97403e+15	654698	77	46
406	Singlet3774	1.4823e-22	9.06977e+15	115613	86	78		hypothetical protein TcasGA2_TC000011	108	gi|270015185|gb|EFA11633.1|hypothetical protein TcasGA2_TC000011 [Tribolium castaneum]	EFA11633	0.00472775	7.42857e+15	508322	35	26
407	Singlet3774	9.15602e-56	8.99441e+15	230105	179	161		hypothetical protein TcasGA2_TC000011	178	gi|270015185|gb|EFA11633.1|hypothetical protein TcasGA2_TC000011 [Tribolium castaneum]	EFA11633	0.00437418	6.10169e+16	519878	59	36
408	Singlet3774	2.80129e-169	9.04968e+15	608668	463	419		hypothetical protein TcasGA2_TC000011	461	gi|270015185|gb|EFA11633.1|hypothetical protein TcasGA2_TC000011 [Tribolium castaneum]	EFA11633	2.44926e-11	5.52083e+16	612326	96	53
410	Singlet2104	2.40972e-77	9.20561e+15	302124	214	197		hypothetical protein TcasGA2_TC000011	220	gi|270015185|gb|EFA11633.1|hypothetical protein TcasGA2_TC000011 [Tribolium castaneum]	EFA11633	0.000792587	5.85714e+15	546842	70	41
412	Singlet2104	5.73072e-69	9.35135e+15	274424	185	173			238	No Blast Hit
413	Contig1344	1.64331e-63	904040404040404	255958	198	179		hypothetical protein TcasGA2_TC000011	193	gi|270015185|gb|EFA11633.1|hypothetical protein TcasGA2_TC000011 [Tribolium castaneum]	EFA11633	0.00817178	6.37931e+16	512174	58	37
415	Singlet3774	4.07696e-112	8.67876e+15	418463	386	335		hypothetical protein TcasGA2_TC000011	374	gi|270015185|gb|EFA11633.1|hypothetical protein TcasGA2_TC000011 [Tribolium castaneum]	EFA11633	2.4784e-14	5.27132e+16	839593	129	68
416	Singlet1509	3.77149e-54	91875	224565	160	147		hypothetical protein TcasGA2_TC000011	160	gi|270015185|gb|EFA11633.1|hypothetical protein TcasGA2_TC000011 [Tribolium castaneum]	EFA11633	0.0201128	588235294117647	496766	51	30
418	Singlet2104	2.78201e-61	8.97436e+15	248571	195	175		hypothetical protein TcasGA2_TC000011	195	gi|270015185|gb|EFA11633.1|hypothetical protein TcasGA2_TC000011 [Tribolium castaneum]	EFA11633	0.0951146	5.41667e+16	481358	48	26
419	Singlet1509	1.42442e-58	9.22619e+15	239338	168	155			168	No Blast Hit
420	Singlet1509	2.84794e-60	9.07609e+15	246725	184	167		hypothetical protein EAG_12981	516	gi|307168634|gb|EFN61674.1|hypothetical protein EAG_12981 [Camponotus floridanus] gi|307179652|gb|EFN67911.1| hypothetical protein EAG_02762 [Camponotus floridanus]	EFN61674, EFN67911	0.0188855	6.66667e+15	54299	45	30
422	Singlet792	1.58381e-115	9.16399e+15	429543	311	285		transposable element tc3 transposase	318	gi|307186443|gb|EFN72056.1|hypothetical protein EAG_14155 [Camponotus floridanus]	EFN72056	1.13942e-06	7.22222e+15	666254	54	39
526	Singlet3774	2.09581e-17	9.28571e+15	102686	70	65		hypothetical protein EAI_03982	179	gi|307201474|gb|EFN81251.1|hypothetical protein EAI_03982 [Harpegnathos saltator]	EFN81251	0.000197664	7.33333e+15	58151	45	33
560	Contig1735	1.3154e-20	8.49558e+15	113766	113	96		hypothetical protein TcasGA2_TC000033	2182	gi|270003020|gb|EEZ99467.1|hypothetical protein TcasGA2_TC000033 [Tribolium castaneum]	EEZ99467	2.24321e-15	6.57143e+15	993673	105	69
616	Singlet1535	2.86679e-09	8.87097e+15	768329	62	55		hypothetical protein TcasGA2_TC000033	379	gi|270003020|gb|EEZ99467.1|hypothetical protein TcasGA2_TC000033 [Tribolium castaneum]	EEZ99467	0.000239584	5.69231e+15	577658	65	37
819	Contig780	0.0	9.99186e+15	2265/11	1229	1228		hypothetical protein TcasGA2_TC000039	2409	gi|270003021|gb|EEZ99468.1|hypothetical protein TcasGA2_TC000039 [Tribolium castaneum]	EEZ99468	1.06555e-41	5.88679e+16	181.03	265	156
821	Contig780	0.0	100.0	1203.29	651	651		hypothetical protein TcasGA2_TC000039	1908	gi|270003021|gb|EEZ99468.1|hypothetical protein TcasGA2_TC000039 [Tribolium castaneum]	EEZ99468	2.17279e-42	5.88679e+16	181.03	265	156
822	Singlet2853	0.0	100.0	797026	431	431		hypothetical protein TcasGA2_TC000046	1004	gi|270003026|gb|EEZ99473.1|hypothetical protein TcasGA2_TC000046 [Tribolium castaneum]	EEZ99473	3.07721e-43	9.22222e+15	162925	90	83
828	Contig4228	0.0	9.98017e+15	2782.17	1513	1510		hypothetical protein TcasGA2_TC000101	2757	gi|270003073|gb|EEZ99520.1|hypothetical protein TcasGA2_TC000101 [Tribolium castaneum]	EEZ99520	2.8128e-137	9.06716e+15	427943	268	243
852	Contig3855	0.0	9.98395e+15	1146.04	623	622		hypothetical protein TcasGA2_TC000123	953	gi|270003094|gb|EEZ99541.1|hypothetical protein TcasGA2_TC000123 [Tribolium castaneum]	EEZ99541	1.24844e-13	4.91713e+16	889669	181	89
860	Singlet1335	0.0	9.89943e+15	1253.15	696	689		hypothetical protein TcasGA2_TC000193	2283	gi|270001379|gb|EEZ97826.1|hypothetical protein TcasGA2_TC000193 [Tribolium castaneum]	EEZ97826	1.91429e-123	7.30659e+15	392889	349	255
871	Singlet1514	0.0	100.0	1448.89	784	784		hypothetical protein TcasGA2_TC000209	2557	gi|270001393|gb|EEZ97840.1|hypothetical protein TcasGA2_TC000209 [Tribolium castaneum]	EEZ97840	1.54479e-80	5.66351e+15	285419	422	239
874	Singlet7705	0.0	992526158445441	1218.06	669	664		hypothetical protein TcasGA2_TC000244	4591	gi|270001422|gb|EEZ97869.1|hypothetical protein TcasGA2_TC000244 [Tribolium castaneum]	EEZ97869	0.0	88.0	667922	400	352
887	Singlet2115	0.0	9.95037e+15	734.24	403	401		AGAP003900-PA	1434	gi|116132703|gb|EAA03888.3|AGAP003900-PA [Anopheles gambiae str. PEST]	EAA03888	1.62588e-22	6.2037e+15	109383	108	67
888	Singlet2115	0.0	9.97519e+15	739.78	403	402		AGAP003900-PA	1138	gi|116132703|gb|EAA03888.3|AGAP003900-PA [Anopheles gambiae str. PEST]	EAA03888	7.40985e-23	6.2037e+15	109383	108	67
891	Singlet6021	0.0	100.0	1240.22	671	671		hypothetical protein TcasGA2_TC000349	2405	gi|270001511|gb|EEZ97958.1|hypothetical protein TcasGA2_TC000349 [Tribolium castaneum]	EEZ97958	6.31157e-07	5.54795e+15	704774	146	81
892	Singlet6021	4.53775e-141	9.49704e+15	514489	338	321		hypothetical protein TcasGA2_TC000349	338	gi|270001511|gb|EEZ97958.1|hypothetical protein TcasGA2_TC000349 [Tribolium castaneum]	EEZ97958	0.0012766	7.72727e+15	516026	44	34
893	Singlet7496	1.5684e-151	9.96644e+15	545882	298	297			330	No Blast Hit
926	Singlet5653	0.0	9.9361e+15	1136.81	626	622		hypothetical protein TcasGA2_TC000610	6428	gi|270001734|gb|EEZ98181.1|hypothetical protein TcasGA2_TC000610 [Tribolium castaneum]	EEZ98181	8.09653e-139	884297520661157	400208	242	214
927	Singlet5653	4.39837e-52	9.76378e+15	222718	127	124		hypothetical protein TcasGA2_TC000610	4554	gi|270001734|gb|EEZ98181.1|hypothetical protein TcasGA2_TC000610 [Tribolium castaneum]	EEZ98181	1.97455e-165	8.51312e+15	529635	343	292
931	Contig2654	0.0	9.83593e+15	2126.61	1219	1199		hypothetical protein TcasGA2_TC000669	2808	gi|270001783|gb|EEZ98230.1|hypothetical protein TcasGA2_TC000669 [Tribolium castaneum]	EEZ98230	3.39051e-80	651948051948052	285419	385	251
934	Contig1134	0.0	9.98463e+15	3594/7	1952	1949		hypothetical protein TcasGA2_TC000684	2199	gi|270001798|gb|EEZ98245.1|hypothetical protein TcasGA2_TC000684 [Tribolium castaneum]	EEZ98245	6.4383e-20	6.64516e+15	111694	155	103
940	Singlet5759	0.0	8.88747e+15	961378	782	695		hypothetical protein TcasGA2_TC000717	1130	gi|270001827|gb|EEZ98274.1|hypothetical protein TcasGA2_TC000717 [Tribolium castaneum]	EEZ98274	1.91723e-57	5.55901e+16	209534	322	179
941	Contig715	1.34046e-105	9.32836e+15	396303	268	250		hypothetical protein TcasGA2_TC000717	269	gi|270001827|gb|EEZ98274.1|hypothetical protein TcasGA2_TC000717 [Tribolium castaneum]	EEZ98274	4.00499e-09	639344262295082	693218	61	39
942	Singlet1047	1.91714e-131	8.80668e+15	483096	419	369		hypothetical protein TcasGA2_TC000717	497	gi|270001827|gb|EEZ98274.1|hypothetical protein TcasGA2_TC000717 [Tribolium castaneum]	EEZ98274	6.67236e-11	5.14925e+16	766406	134	69
943	Singlet1047	6.57596e-166	8.92857e+15	597588	476	425		hypothetical protein TcasGA2_TC000717	498	gi|270001827|gb|EEZ98274.1|hypothetical protein TcasGA2_TC000717 [Tribolium castaneum]	EEZ98274	1.53964e-25	5.67073e+16	117857	164	93
944	Singlet1047	5.92552e-161	8.99123e+15	580968	456	410		hypothetical protein TcasGA2_TC000717	448	gi|270001827|gb|EEZ98274.1|hypothetical protein TcasGA2_TC000717 [Tribolium castaneum]	EEZ98274	3.10777e-16	5.47945e+16	908929	146	80
945	Singlet5759	1.72352e-127	899182561307902	472016	367	330		hypothetical protein TcasGA2_TC000717	1995	gi|270001827|gb|EEZ98274.1|hypothetical protein TcasGA2_TC000717 [Tribolium castaneum]	EEZ98274	2.0633e-16	6.63366e+15	801073	101	67
946	Singlet5759	7.95912e-99	90.0	374144	290	261		hypothetical protein TcasGA2_TC000717	335	gi|270001827|gb|EEZ98274.1|hypothetical protein TcasGA2_TC000717 [Tribolium castaneum]	EEZ98274	1.46668e-15	8.03571e+15	750998	56	45
947	Singlet5759	5.77758e-105	892063492063492	394457	315	281		hypothetical protein TcasGA2_TC000717	318	gi|270001827|gb|EEZ98274.1|hypothetical protein TcasGA2_TC000717 [Tribolium castaneum]	EEZ98274	4.40323e-15	6.79612e+15	862705	103	70
948	Singlet1047	0.0	903688524590164	638214	488	441		hypothetical protein TcasGA2_TC000717	489	gi|270001827|gb|EEZ98274.1|hypothetical protein TcasGA2_TC000717 [Tribolium castaneum]	EEZ98274	0.0254685	4.13333e+16	519878	150	62
949	Contig2120	0.0	9.76569e+15	2065.67	1195	1167		hypothetical protein TcasGA2_TC000717	3514	gi|270001827|gb|EEZ98274.1|hypothetical protein TcasGA2_TC000717 [Tribolium castaneum]	EEZ98274	4.64326e-69	6.01156e+16	253832	346	208
950	Singlet3113	5.99873e-82	8.99194e+15	318744	248	223		hypothetical protein TcasGA2_TC000717	520	gi|270001827|gb|EEZ98274.1|hypothetical protein TcasGA2_TC000717 [Tribolium castaneum]	EEZ98274	1.44628e-08	4.92857e+16	704774	140	69
951	Singlet7587	0.0	9.9866e+15	1373.18	746	745		hypothetical protein TcasGA2_TC000717	3208	gi|270001827|gb|EEZ98274.1|hypothetical protein TcasGA2_TC000717 [Tribolium castaneum]	EEZ98274	0.00119621	673076923076923	539138	52	35
952	Singlet1047	4.2137e-66	9.11458e+15	261498	192	175		hypothetical protein TcasGA2_TC000717	226	gi|270001827|gb|EEZ98274.1|hypothetical protein TcasGA2_TC000717 [Tribolium castaneum]	EEZ98274	1.11318e-05	6.2069e+15	593066	58	36
953	Singlet5759	0.0	8.60614e+15	826573	782	673		hypothetical protein TcasGA2_TC000717	2204	gi|270001827|gb|EEZ98274.1|hypothetical protein TcasGA2_TC000717 [Tribolium castaneum]	EEZ98274	4.12385e-42	5.33742e+16	174481	326	174
954	Singlet6755	3.03516e-15	9.02778e+15	971461	72	65		hypothetical protein TcasGA2_TC000717	516	gi|270001827|gb|EEZ98274.1|hypothetical protein TcasGA2_TC000717 [Tribolium castaneum]	EEZ98274	2.31348e-06	5.19231e+15	63929	104	54
957	Singlet8005	5.60191e-105	8.97436e+15	394457	312	280		hypothetical protein TcasGA2_TC000717	309	gi|270001827|gb|EEZ98274.1|hypothetical protein TcasGA2_TC000717 [Tribolium castaneum]	EEZ98274	4.59016e-06	6.51515e+15	612326	66	43
958	Singlet1888	3.82308e-86	8.49398e+15	333517	332	282		acidic leucine-rich nuclear phosphoprotein 32 family member b	912	gi|209155120|gb|ACI33792.1|RCC2 homolog [Salmo salar]	ACI33792	8.42953e-23	7.03704e+15	121709	108	76
959	Singlet1888	4.86653e-93	8.11816e+15	355677	457	371		hypothetical protein TcasGA2_TC000717	552	gi|270001827|gb|EEZ98274.1|hypothetical protein TcasGA2_TC000717 [Tribolium castaneum]	EEZ98274	0.00230341	4.71154e+15	469802	104	49
960	Singlet6168	1.35207e-42	8.98649e+15	189479	148	133		scaahii03schistocerca nitens adipokinetic hormone ii exon 3 and complete cds	1395	gi|160831|gb|L08775.1|SCAAHII03Schistocerca nitens adipokinetic hormone II gene, exon 3 and complete cds	L08775	2.86688e-45	890909090909091	210477	165	147
961	Singlet3113	9.13296e-73	9.14286e+15	287351	210	192		hypothetical protein TcasGA2_TC000717	290	gi|270001827|gb|EEZ98274.1|hypothetical protein TcasGA2_TC000717 [Tribolium castaneum]	EEZ98274	8.19198e-10	5.30973e+16	71633	113	60
962	Singlet1047	1.43278e-79	929245283018868	309511	212	197		latrodectus hesperus clone 46b18 major ampullate spidroin 2 complete cds	219	gi|150416771|gb|EF595245.1|Latrodectus hesperus clone 46B18 major ampullate spidroin 2 (MaSp2) gene, complete cds	EF595245	3.41015e-34	7.86408e+15	170803	206	162
963	Singlet3113	1.86109e-147	9.13486e+15	536649	393	359		hypothetical protein TcasGA2_TC000717	631	gi|270001827|gb|EEZ98274.1|hypothetical protein TcasGA2_TC000717 [Tribolium castaneum]	EEZ98274	3.05236e-14	546875	870409	128	70
964	Singlet3113	3.1254e-136	9.23295e+15	497869	352	325		hypothetical protein TcasGA2_TC000717	2194	gi|270001827|gb|EEZ98274.1|hypothetical protein TcasGA2_TC000717 [Tribolium castaneum]	EEZ98274	2.06111e-05	5.67901e+15	662402	81	46
965	Singlet1047	3.06417e-72	9.28571e+15	285504	196	182		latrodectus hesperus clone 46b18 major ampullate spidroin 2 complete cds	272	gi|150416771|gb|EF595245.1|Latrodectus hesperus clone 46B18 major ampullate spidroin 2 (MaSp2) gene, complete cds	EF595245	1.17865e-28	7.78351e+15	152769	194	151
966	Singlet1047	2.53336e-98	9.09747e+15	372297	277	252		hypothetical protein TcasGA2_TC000717	299	gi|270001827|gb|EEZ98274.1|hypothetical protein TcasGA2_TC000717 [Tribolium castaneum]	EEZ98274	3.18727e-05	5.7377e+16	589214	61	35
967	Contig2120	0.0	9.64523e+15	736087	451	435		hypothetical protein TcasGA2_TC000717	791	gi|270001827|gb|EEZ98274.1|hypothetical protein TcasGA2_TC000717 [Tribolium castaneum]	EEZ98274	1.22757e-13	6.02041e+16	866557	98	59
968	Singlet1047	8.73585e-83	9.0535e+15	320591	243	220		hypothetical protein TcasGA2_TC000717	282	gi|270001827|gb|EEZ98274.1|hypothetical protein TcasGA2_TC000717 [Tribolium castaneum]	EEZ98274	2.55572e-06	56.25	616178	80	45
969	Singlet5759	0.0	8.86571e+15	922598	767	680		hypothetical protein TcasGA2_TC000717	1538	gi|270001827|gb|EEZ98274.1|hypothetical protein TcasGA2_TC000717 [Tribolium castaneum]	EEZ98274	8.42882e-19	4.75113e+15	985969	221	105
970	Singlet5759	2.46464e-56	907514450867052	231952	173	157		latrodectus hesperus clone 46b18 major ampullate spidroin 2 complete cds	173	gi|150416771|gb|EF595245.1|Latrodectus hesperus clone 46B18 major ampullate spidroin 2 (MaSp2) gene, complete cds	EF595245	6.47701e-23	8.42975e+15	132932	121	102
971	Singlet5759	2.0604e-79	8.95833e+15	305817	240	215		hypothetical protein TcasGA2_TC000717	241	gi|270001827|gb|EEZ98274.1|hypothetical protein TcasGA2_TC000717 [Tribolium castaneum]	EEZ98274	2.15489e-07	6.22951e+16	643142	61	38
972	Contig2120	0.0	9.91684e+15	867199	481	477		hypothetical protein TcasGA2_TC000717	1483	gi|270001827|gb|EEZ98274.1|hypothetical protein TcasGA2_TC000717 [Tribolium castaneum]	EEZ98274	1.37443e-21	6.7619e+15	113235	105	71
973	Contig715	7.37457e-64	9.18478e+15	257805	184	169		hypothetical protein TcasGA2_TC000717	298	gi|270001827|gb|EEZ98274.1|hypothetical protein TcasGA2_TC000717 [Tribolium castaneum]	EEZ98274	0.00299027	5.83333e+16	531434	60	35
974	Singlet1047	5.10088e-79	9.29577e+15	307664	213	198		latrodectus hesperus clone 46b18 major ampullate spidroin 2 complete cds	217	gi|150416771|gb|EF595245.1|Latrodectus hesperus clone 46B18 major ampullate spidroin 2 (MaSp2) gene, complete cds	EF595245	1.25703e-39	7.92627e+15	188837	217	172
975	Singlet4530	1.65766e-120	907185628742515	446163	334	303		hypothetical protein TcasGA2_TC000717	334	gi|270001827|gb|EEZ98274.1|hypothetical protein TcasGA2_TC000717 [Tribolium castaneum]	EEZ98274	5.17122e-05	5.7377e+16	585362	61	35
976	Singlet3113	3.66818e-76	87890625	298431	256	225		hypothetical protein TcasGA2_TC000717	255	gi|270001827|gb|EEZ98274.1|hypothetical protein TcasGA2_TC000717 [Tribolium castaneum]	EEZ98274	2.0546e-07	5.46667e+16	616178	75	41
977	Singlet1047	1.36628e-58	9.32099e+15	239338	162	151		latrodectus hesperus clone 46b18 major ampullate spidroin 2 complete cds	162	gi|150416771|gb|EF595245.1|Latrodectus hesperus clone 46B18 major ampullate spidroin 2 (MaSp2) gene, complete cds	EF595245	7.31129e-22	7.88079e+15	129325	151	119
978	Singlet1047	1.8744e-105	920863309352518	392.61	278	256		hypothetical protein TcasGA2_TC000717	289	gi|270001827|gb|EEZ98274.1|hypothetical protein TcasGA2_TC000717 [Tribolium castaneum]	EEZ98274	1.72858e-07	5.26882e+15	650846	93	49
980	Contig715	4.09232e-98	9.04255e+15	372297	282	255		hypothetical protein TcasGA2_TC000717	471	gi|270001827|gb|EEZ98274.1|hypothetical protein TcasGA2_TC000717 [Tribolium castaneum]	EEZ98274	3.62373e-15	641025641025641	881965	117	75
981	Singlet5759	1.02988e-154	8.53832e+15	560655	561	479		hypothetical protein TcasGA2_TC000717	590	gi|270001827|gb|EEZ98274.1|hypothetical protein TcasGA2_TC000717 [Tribolium castaneum]	EEZ98274	1.05402e-09	5.55556e+15	415874	63	35
982	Singlet3113	6.81849e-69	922279792746114	274424	193	178		hypothetical protein TcasGA2_TC000717	279	gi|270001827|gb|EEZ98274.1|hypothetical protein TcasGA2_TC000717 [Tribolium castaneum]	EEZ98274	0.00442642	5.22222e+15	52373	90	47
983	Singlet5759	9.79649e-51	87.5	213485	184	161		hypothetical protein TcasGA2_TC000717	189	gi|270001827|gb|EEZ98274.1|hypothetical protein TcasGA2_TC000717 [Tribolium castaneum]	EEZ98274	4.80564e-07	6.93548e+15	623882	62	43
984	Singlet4530	1.79784e-115	8.8764e+15	429543	356	316		hypothetical protein TcasGA2_TC000717	358	gi|270001827|gb|EEZ98274.1|hypothetical protein TcasGA2_TC000717 [Tribolium castaneum]	EEZ98274	2.31046e-07	5.60345e+15	654698	116	65
985	Singlet5759	2.99106e-61	8.90547e+15	248571	201	179		hypothetical protein TcasGA2_TC000717	208	gi|270001827|gb|EEZ98274.1|hypothetical protein TcasGA2_TC000717 [Tribolium castaneum]	EEZ98274	9.97878e-07	7.40741e+15	62003	54	40
986	Singlet5759	0.0	8.95197e+15	867199	687	615		hypothetical protein TcasGA2_TC000717	731	gi|270001827|gb|EEZ98274.1|hypothetical protein TcasGA2_TC000717 [Tribolium castaneum]	EEZ98274	5.20513e-41	5.67227e+15	162155	238	135
987	Singlet1047	0.0	8.95735e+15	808106	633	567		hypothetical protein TcasGA2_TC000717	1674	gi|270001827|gb|EEZ98274.1|hypothetical protein TcasGA2_TC000717 [Tribolium castaneum]	EEZ98274	6.30657e-22	5.44379e+16	115161	169	92
988	Singlet4530	3.40672e-102	896103896103896	385223	308	276		hypothetical protein TcasGA2_TC000717	312	gi|270001827|gb|EEZ98274.1|hypothetical protein TcasGA2_TC000717 [Tribolium castaneum]	EEZ98274	1.00136e-08	6.34409e+15	689366	93	59
989	Singlet4530	9.62405e-87	9.14286e+15	333517	245	224		hypothetical protein TcasGA2_TC000717	245	gi|270001827|gb|EEZ98274.1|hypothetical protein TcasGA2_TC000717 [Tribolium castaneum]	EEZ98274	1.94629e-08	6.6129e+15	670106	62	41
990	Singlet1047	1.05885e-75	923444976076555	296584	209	193		latrodectus hesperus clone 46b18 major ampullate spidroin 2 complete cds	209	gi|150416771|gb|EF595245.1|Latrodectus hesperus clone 46B18 major ampullate spidroin 2 (MaSp2) gene, complete cds	EF595245	6.26364e-37	7.94258e+15	179.82	209	166
991	Singlet1047	1.16857e-59	9.15254e+15	243031	177	162		latrodectus hesperus clone 46b18 major ampullate spidroin 2 complete cds	177	gi|150416771|gb|EF595245.1|Latrodectus hesperus clone 46B18 major ampullate spidroin 2 (MaSp2) gene, complete cds	EF595245	1.67318e-30	81437125748503	158179	167	136
992	Contig715	5.98509e-137	856842105263158	501562	475	407		hypothetical protein TcasGA2_TC000717	559	gi|270001827|gb|EEZ98274.1|hypothetical protein TcasGA2_TC000717 [Tribolium castaneum]	EEZ98274	9.53796e-16	5.06329e+15	908929	158	80
993	Singlet4403	3.15359e-43	8.37321e+15	189479	209	175		hypothetical protein TcasGA2_TC000717	341	gi|270001827|gb|EEZ98274.1|hypothetical protein TcasGA2_TC000717 [Tribolium castaneum]	EEZ98274	0.0439735	6.42857e+15	361946	28	18
994	Contig2419	2.11606e-34	8.76812e+15	159932	138	121			295	No Blast Hit
995	Singlet1269	2.58843e-107	774496644295302	405537	745	577		hypothetical protein TcasGA2_TC000717	2906	gi|270001827|gb|EEZ98274.1|hypothetical protein TcasGA2_TC000717 [Tribolium castaneum]	EEZ98274	0.00319202	4.95238e+16	596918	105	52
996	Singlet3541	0.00224279	9.70588e+15	583664	34	33			795	No Blast Hit
997	Singlet1047	5.58117e-80	874074074074074	311357	270	236		hypothetical protein TcasGA2_TC000717	298	gi|270001827|gb|EEZ98274.1|hypothetical protein TcasGA2_TC000717 [Tribolium castaneum]	EEZ98274	0.0308433	5.22222e+15	500618	90	47
998	Singlet2206	2.71872e-35	9.35185e+15	161779	108	101		hypothetical protein TcasGA2_TC000717	147	gi|270001827|gb|EEZ98274.1|hypothetical protein TcasGA2_TC000717 [Tribolium castaneum]	EEZ98274	0.0123739	5.87302e+15	496766	63	37
999	Singlet4530	9.73584e-82	8.98374e+15	316897	246	221		hypothetical protein TcasGA2_TC000717	246	gi|270001827|gb|EEZ98274.1|hypothetical protein TcasGA2_TC000717 [Tribolium castaneum]	EEZ98274	8.79834e-08	5.92593e+15	654698	81	48
1000	Singlet6679	2.87255e-26	8.12121e+15	132232	165	134		hypothetical protein TcasGA2_TC000717	192	gi|270001827|gb|EEZ98274.1|hypothetical protein TcasGA2_TC000717 [Tribolium castaneum]	EEZ98274	0.0837289	5.71429e+16	477506	63	36
1001	Singlet3113	1.73241e-58	9.06077e+15	239338	181	164		transposable element tc1 transposase	201	gi|307165980|gb|EFN60293.1|Transposable element Tc1 transposase [Camponotus floridanus] gi|307168083|gb|EFN61384.1| Transposable element Tc1 transposase [Camponotus floridanus]	EFN60293, EFN61384	0.0207072	5.90164e+15	527582	61	36
1002	Contig715	1.72902e-47	8.98089e+15	202405	157	141		hypothetical protein TcasGA2_TC000717	157	gi|270001827|gb|EEZ98274.1|hypothetical protein TcasGA2_TC000717 [Tribolium castaneum]	EEZ98274	0.00315566	68.0	516026	50	34
1003	Singlet5759	8.81629e-41	9.15385e+15	180245	130	119		hypothetical protein TcasGA2_TC000717	169	gi|270001827|gb|EEZ98274.1|hypothetical protein TcasGA2_TC000717 [Tribolium castaneum]	EEZ98274	0.000151153	7.44681e+15	554546	47	35
1004	Singlet5759	4.6244e-27	9.07216e+15	130386	97	88		latrodectus hesperus clone 46b18 major ampullate spidroin 2 complete cds	97	gi|150416771|gb|EF595245.1|Latrodectus hesperus clone 46B18 major ampullate spidroin 2 (MaSp2) gene, complete cds	EF595245	2.19419e-12	8.35165e+15	968649	91	76
1005	Singlet1047	2.65336e-61	908108108108108	248571	185	168		hypothetical protein TcasGA2_TC000717	187	gi|270001827|gb|EEZ98274.1|hypothetical protein TcasGA2_TC000717 [Tribolium castaneum]	EEZ98274	0.0385604	5.90164e+15	48521	61	36
1006	Singlet6679	1.24965e-57	7.9096e+15	237491	354	280		hypothetical protein TcasGA2_TC000717	381	gi|270001827|gb|EEZ98274.1|hypothetical protein TcasGA2_TC000717 [Tribolium castaneum]	EEZ98274	0.00824011	5.34247e+15	527582	73	39
1007	Singlet5759	2.55338e-31	9.15888e+15	148852	107	98		latrodectus hesperus clone 46b18 major ampullate spidroin 2 complete cds	173	gi|150416771|gb|EF595245.1|Latrodectus hesperus clone 46B18 major ampullate spidroin 2 (MaSp2) gene, complete cds	EF595245	0.000185733	7.85714e+15	716177	84	66
1010	Singlet1047	8.74402e-61	9.24419e+15	246725	172	159		latrodectus hesperus clone 46b18 major ampullate spidroin 2 complete cds	172	gi|150416771|gb|EF595245.1|Latrodectus hesperus clone 46B18 major ampullate spidroin 2 (MaSp2) gene, complete cds	EF595245	1.62438e-30	8.25806e+15	158179	155	128
1011	Singlet3584	7.98763e-51	910828025477707	213485	157	143		latrodectus hesperus clone 46b18 major ampullate spidroin 2 complete cds	157	gi|150416771|gb|EF595245.1|Latrodectus hesperus clone 46B18 major ampullate spidroin 2 (MaSp2) gene, complete cds	EF595245	1.35628e-24	7.94872e+15	138342	156	124
1012	Singlet3584	1.68514e-89	9.09449e+15	342.75	254	231		hypothetical protein TcasGA2_TC000717	257	gi|270001827|gb|EEZ98274.1|hypothetical protein TcasGA2_TC000717 [Tribolium castaneum]	EEZ98274	3.24276e-09	6.66667e+15	693218	84	56
1013	Singlet3113	5.19615e-48	8.87574e+15	204252	169	150		transposable element tc1 transposase	168	gi|307165980|gb|EFN60293.1|Transposable element Tc1 transposase [Camponotus floridanus] gi|307168083|gb|EFN61384.1| Transposable element Tc1 transposase [Camponotus floridanus]	EFN60293, EFN61384	0.00031222	6.60714e+15	546842	56	37
1014	Singlet6679	5.23216e-71	8.18182e+15	281811	341	279		hypothetical protein TcasGA2_TC000717	352	gi|270001827|gb|EEZ98274.1|hypothetical protein TcasGA2_TC000717 [Tribolium castaneum]	EEZ98274	3.33436e-09	56.0	704774	100	56
1015	Singlet5759	2.26074e-83	8.86792e+15	322437	265	235		hypothetical protein TcasGA2_TC000717	264	gi|270001827|gb|EEZ98274.1|hypothetical protein TcasGA2_TC000717 [Tribolium castaneum]	EEZ98274	3.7958e-07	6.19048e+16	612326	84	52
1016	Singlet5759	4.44185e-26	9.14894e+15	130386	94	86		latrodectus hesperus clone 46b18 major ampullate spidroin 2 complete cds	94	gi|150416771|gb|EF595245.1|Latrodectus hesperus clone 46B18 major ampullate spidroin 2 (MaSp2) gene, complete cds	EF595245	5.75899e-13	8.50575e+15	986682	87	74
1017	Singlet1047	5.88275e-58	9.5302e+15	237491	149	142		latrodectus hesperus clone 46b18 major ampullate spidroin 2 complete cds	191	gi|150416771|gb|EF595245.1|Latrodectus hesperus clone 46B18 major ampullate spidroin 2 (MaSp2) gene, complete cds	EF595245	1.50789e-31	8.31169e+15	161786	154	128
1018	Singlet4530	1.22607e-38	8.81944e+15	172859	144	127		latrodectus hesperus clone 46b18 major ampullate spidroin 2 complete cds	144	gi|150416771|gb|EF595245.1|Latrodectus hesperus clone 46B18 major ampullate spidroin 2 (MaSp2) gene, complete cds	EF595245	4.8305e-18	8.21429e+15	113095	112	92
1019	Singlet1047	3.49499e-44	9.0411e+15	191325	146	132		latrodectus hesperus clone 46b18 major ampullate spidroin 2 complete cds	148	gi|150416771|gb|EF595245.1|Latrodectus hesperus clone 46B18 major ampullate spidroin 2 (MaSp2) gene, complete cds	EF595245	3.15923e-13	77.6	100472	125	97
1020	Singlet4110	5.12442e-53	9.08537e+15	220872	164	149		latrodectus hesperus clone 46b18 major ampullate spidroin 2 complete cds	167	gi|150416771|gb|EF595245.1|Latrodectus hesperus clone 46B18 major ampullate spidroin 2 (MaSp2) gene, complete cds	EF595245	5.46073e-30	8.10976e+15	156376	164	133
1021	Singlet5759	0.0	902439024390244	852426	656	592		hypothetical protein TcasGA2_TC000717	734	gi|270001827|gb|EEZ98274.1|hypothetical protein TcasGA2_TC000717 [Tribolium castaneum]	EEZ98274	2.60299e-21	50.8	108612	250	127
1022	Singlet4530	2.15062e-62	9.05759e+15	252265	191	173		latrodectus hesperus clone 46b18 major ampullate spidroin 2 complete cds	195	gi|150416771|gb|EF595245.1|Latrodectus hesperus clone 46B18 major ampullate spidroin 2 (MaSp2) gene, complete cds	EF595245	6.15813e-24	7.64706e+15	136539	187	143
1023	Singlet3113	2.08022e-68	8.94009e+15	272578	217	194		transposable element tc1 transposase	240	gi|307165980|gb|EFN60293.1|Transposable element Tc1 transposase [Camponotus floridanus] gi|307168083|gb|EFN61384.1| Transposable element Tc1 transposase [Camponotus floridanus]	EFN60293, EFN61384	1.41519e-05	6.41791e+15	62003	67	43
1024	Singlet3584	2.79424e-78	8.79845e+15	305817	258	227		hypothetical protein TcasGA2_TC000717	319	gi|270001827|gb|EEZ98274.1|hypothetical protein TcasGA2_TC000717 [Tribolium castaneum]	EEZ98274	2.10443e-12	6.46465e+15	789518	99	64
1025	Contig715	6.03576e-47	9.06667e+15	200558	150	136		latrodectus hesperus clone 46b18 major ampullate spidroin 2 complete cds	153	gi|150416771|gb|EF595245.1|Latrodectus hesperus clone 46B18 major ampullate spidroin 2 (MaSp2) gene, complete cds	EF595245	1.40226e-11	7.55102e+15	950615	147	111
1027	Singlet4530	3.18723e-39	9.08397e+15	174705	131	119		latrodectus hesperus clone 46b18 major ampullate spidroin 2 complete cds	136	gi|150416771|gb|EF595245.1|Latrodectus hesperus clone 46B18 major ampullate spidroin 2 (MaSp2) gene, complete cds	EF595245	2.17315e-08	7.70642e+15	842413	109	84
1028	Singlet3113	1.5364e-77	8.70504e+15	300278	278	242		hypothetical protein TcasGA2_TC000717	373	gi|270001827|gb|EEZ98274.1|hypothetical protein TcasGA2_TC000717 [Tribolium castaneum]	EEZ98274	3.03241e-16	5.77236e+15	901225	123	71
1029	Singlet4530	1.75037e-95	8.93836e+15	363064	292	261		hypothetical protein TcasGA2_TC000717	340	gi|270001827|gb|EEZ98274.1|hypothetical protein TcasGA2_TC000717 [Tribolium castaneum]	EEZ98274	9.5276e-08	6.61017e+15	635438	59	39
1030	Singlet4530	1.39809e-95	9.05109e+15	363064	274	248		hypothetical protein TcasGA2_TC000717	276	gi|270001827|gb|EEZ98274.1|hypothetical protein TcasGA2_TC000717 [Tribolium castaneum]	EEZ98274	3.97184e-08	6.22951e+16	666254	61	38
1032	Singlet1047	1.40526e-53	9.1358e+15	222718	162	148		latrodectus hesperus clone 46b18 major ampullate spidroin 2 complete cds	165	gi|150416771|gb|EF595245.1|Latrodectus hesperus clone 46B18 major ampullate spidroin 2 (MaSp2) gene, complete cds	EF595245	9.7329e-28	7.97546e+15	145556	163	130
1033	Contig715	6.03576e-47	9.01961e+15	200558	153	138		latrodectus hesperus clone 46b18 major ampullate spidroin 2 complete cds	153	gi|150416771|gb|EF595245.1|Latrodectus hesperus clone 46B18 major ampullate spidroin 2 (MaSp2) gene, complete cds	EF595245	4.01754e-12	7.20497e+15	968649	161	116
1034	Singlet1047	4.25988e-54	8.93258e+15	224565	178	159		latrodectus hesperus clone 46b18 major ampullate spidroin 2 complete cds	178	gi|150416771|gb|EF595245.1|Latrodectus hesperus clone 46B18 major ampullate spidroin 2 (MaSp2) gene, complete cds	EF595245	4.23447e-19	7.52809e+15	120309	178	134
1035	Singlet3584	3.02831e-71	909090909090909	281811	209	190		latrodectus hesperus clone 46b18 major ampullate spidroin 2 complete cds	213	gi|150416771|gb|EF595245.1|Latrodectus hesperus clone 46B18 major ampullate spidroin 2 (MaSp2) gene, complete cds	EF595245	2.5515e-30	7.81915e+15	154573	188	147
1037	Singlet1047	1.90619e-52	8.95349e+15	219025	172	154		latrodectus hesperus clone 46b18 major ampullate spidroin 2 complete cds	172	gi|150416771|gb|EF595245.1|Latrodectus hesperus clone 46B18 major ampullate spidroin 2 (MaSp2) gene, complete cds	EF595245	9.60283e-21	7.63314e+15	125719	169	129
1038	Singlet3584	1.0993e-111	995575221238938	412923	226	225		latrodectus hesperus clone 46b18 major ampullate spidroin 2 complete cds	226	gi|150416771|gb|EF595245.1|Latrodectus hesperus clone 46B18 major ampullate spidroin 2 (MaSp2) gene, complete cds	EF595245	2.54889e-23	7.20833e+15	134736	240	173
1039	Singlet5759	2.15979e-169	8.68613e+15	612361	548	476		hypothetical protein TcasGA2_TC000717	4404	gi|270001827|gb|EEZ98274.1|hypothetical protein TcasGA2_TC000717 [Tribolium castaneum]	EEZ98274	6.40451e-28	4.67422e+16	136732	353	165
1040	Singlet3113	4.91638e-64	8.93204e+15	257805	206	184		hypothetical protein TcasGA2_TC000717	206	gi|270001827|gb|EEZ98274.1|hypothetical protein TcasGA2_TC000717 [Tribolium castaneum]	EEZ98274	0.00111738	5.29412e+15	535286	68	36
1041	Singlet5759	6.96699e-68	8.84444e+15	270731	225	199		latrodectus hesperus clone 46b18 major ampullate spidroin 2 complete cds	225	gi|150416771|gb|EF595245.1|Latrodectus hesperus clone 46B18 major ampullate spidroin 2 (MaSp2) gene, complete cds	EF595245	7.75629e-30	7.57991e+15	156376	219	166
1042	Contig1735	1.01448e-40	7.65957e+15	182092	376	288		hypothetical protein TcasGA2_TC000717	637	gi|270001827|gb|EEZ98274.1|hypothetical protein TcasGA2_TC000717 [Tribolium castaneum]	EEZ98274	3.37651e-16	6.04651e+15	928189	129	78
1043	Singlet5759	6.67229e-57	9.21212e+15	233798	165	152		latrodectus hesperus clone 46b18 major ampullate spidroin 2 complete cds	169	gi|150416771|gb|EF595245.1|Latrodectus hesperus clone 46B18 major ampullate spidroin 2 (MaSp2) gene, complete cds	EF595245	1.93635e-10	7.10227e+15	914547	176	125
1044	Contig1511	1.80739e-45	896774193548387	198712	155	139		transposase	1127	gi|157285980|gb|ABV31711.1|transposase [Salmo salar]	ABV31711	1.25994e-11	5.36585e+15	589214	82	44
1045	Singlet5759	3.8291e-150	8.6747e+15	542189	498	432		hypothetical protein TcasGA2_TC000717	605	gi|270001827|gb|EEZ98274.1|hypothetical protein TcasGA2_TC000717 [Tribolium castaneum]	EEZ98274	3.21649e-24	5.97938e+15	766406	97	58
1046	Singlet1324	8.23683e-68	8.77729e+15	270731	229	201		latrodectus hesperus clone 46b18 major ampullate spidroin 2 complete cds	262	gi|150416771|gb|EF595245.1|Latrodectus hesperus clone 46B18 major ampullate spidroin 2 (MaSp2) gene, complete cds	EF595245	4.20709e-34	7.84314e+15	170803	204	160
1047	Contig715	6.76245e-57	912280701754386	233798	171	156		hypothetical protein TcasGA2_TC000717	171	gi|270001827|gb|EEZ98274.1|hypothetical protein TcasGA2_TC000717 [Tribolium castaneum]	EEZ98274	0.00209136	5.96154e+15	519878	52	31
1048	Singlet4110	2.82165e-51	865979381443299	215332	194	168		latrodectus hesperus clone 46b18 major ampullate spidroin 2 complete cds	195	gi|150416771|gb|EF595245.1|Latrodectus hesperus clone 46B18 major ampullate spidroin 2 (MaSp2) gene, complete cds	EF595245	1.44825e-25	778409090909091	141949	176	137
1049	Contig715	4.63058e-48	909090909090909	204252	154	140		latrodectus hesperus clone 46b18 major ampullate spidroin 2 complete cds	152	gi|150416771|gb|EF595245.1|Latrodectus hesperus clone 46B18 major ampullate spidroin 2 (MaSp2) gene, complete cds	EF595245	1.069e-08	6.98795e+15	788312	166	116
1050	Contig715	9.7939e-46	9.0411e+15	193172	146	132		latrodectus hesperus clone 46b18 major ampullate spidroin 2 complete cds	149	gi|150416771|gb|EF595245.1|Latrodectus hesperus clone 46B18 major ampullate spidroin 2 (MaSp2) gene, complete cds	EF595245	0.00657458	7.05036e+15	662076	139	98
1051	Singlet4530	7.81144e-51	9.15584e+15	213485	154	141		latrodectus hesperus clone 46b18 major ampullate spidroin 2 complete cds	154	gi|150416771|gb|EF595245.1|Latrodectus hesperus clone 46B18 major ampullate spidroin 2 (MaSp2) gene, complete cds	EF595245	3.11463e-07	7.45902e+15	806345	122	91
1052	Singlet1047	5.57137e-13	8.84058e+15	879128	69	61			171	No Blast Hit
1053	Singlet5759	1.89275e-57	9.12791e+15	235645	172	157		hypothetical protein TcasGA2_TC000717	172	gi|270001827|gb|EEZ98274.1|hypothetical protein TcasGA2_TC000717 [Tribolium castaneum]	EEZ98274	0.0854052	5.92593e+15	473654	54	32
1054	Singlet4530	1.65167e-42	891891891891892	185785	148	132		latrodectus hesperus clone 46b18 major ampullate spidroin 2 complete cds	150	gi|150416771|gb|EF595245.1|Latrodectus hesperus clone 46B18 major ampullate spidroin 2 (MaSp2) gene, complete cds	EF595245	9.83371e-20	82.5	122112	120	99
1055	Singlet1047	6.93267e-68	9.17526e+15	270731	194	178		hypothetical protein TcasGA2_TC000717	224	gi|270001827|gb|EEZ98274.1|hypothetical protein TcasGA2_TC000717 [Tribolium castaneum]	EEZ98274	0.0712962	5.69231e+15	48521	65	37
1056	Singlet1047	1.91268e-120	8.75635e+15	446163	394	345		latrodectus hesperus clone 46b18 major ampullate spidroin 2 complete cds	382	gi|150416771|gb|EF595245.1|Latrodectus hesperus clone 46B18 major ampullate spidroin 2 (MaSp2) gene, complete cds	EF595245	3.81796e-62	7.55208e+15	264578	384	290
1057	Singlet3113	4.60651e-96	8.96194e+15	364.91	289	259		hypothetical protein TcasGA2_TC000717	323	gi|270001827|gb|EEZ98274.1|hypothetical protein TcasGA2_TC000717 [Tribolium castaneum]	EEZ98274	0.0464692	5.74074e+16	392762	54	31
1058	Singlet3113	1.36623e-135	8.95674e+15	497869	393	352		hypothetical protein TcasGA2_TC000717	971	gi|270001827|gb|EEZ98274.1|hypothetical protein TcasGA2_TC000717 [Tribolium castaneum]	EEZ98274	3.98604e-27	6.23288e+15	127102	146	91
1059	Singlet3584	4.94892e-53	9.13043e+15	220872	161	147		latrodectus hesperus clone 46b18 major ampullate spidroin 2 complete cds	162	gi|150416771|gb|EF595245.1|Latrodectus hesperus clone 46B18 major ampullate spidroin 2 (MaSp2) gene, complete cds	EF595245	6.00147e-23	7.8481e+15	132932	158	124
1060	Singlet3113	1.03009e-81	8.88462e+15	316897	260	231		latrodectus hesperus clone 46b18 major ampullate spidroin 2 complete cds	259	gi|150416771|gb|EF595245.1|Latrodectus hesperus clone 46B18 major ampullate spidroin 2 (MaSp2) gene, complete cds	EF595245	5.39996e-39	7.71429e+15	187033	245	189
1061	Contig715	7.32705e-41	9.27419e+15	180245	124	115		latrodectus hesperus clone 46b18 major ampullate spidroin 2 complete cds	144	gi|150416771|gb|EF595245.1|Latrodectus hesperus clone 46B18 major ampullate spidroin 2 (MaSp2) gene, complete cds	EF595245	0.000516211	7.52475e+15	698143	101	76
1062	Singlet5759	4.04419e-49	891566265060241	207945	166	148		hypothetical protein TcasGA2_TC000717	169	gi|270001827|gb|EEZ98274.1|hypothetical protein TcasGA2_TC000717 [Tribolium castaneum]	EEZ98274	0.0909246	6.03774e+15	473654	53	32
1063	Contig715	1.9406e-47	927536231884058	198712	138	128		latrodectus hesperus clone 46b18 major ampullate spidroin 2 complete cds	139	gi|150416771|gb|EF595245.1|Latrodectus hesperus clone 46B18 major ampullate spidroin 2 (MaSp2) gene, complete cds	EF595245	3.3201e-07	793103448275862	770278	87	69
1064	Singlet5759	1.15114e-117	905775075987842	436.93	329	298		hypothetical protein TcasGA2_TC000717	382	gi|270001827|gb|EEZ98274.1|hypothetical protein TcasGA2_TC000717 [Tribolium castaneum]	EEZ98274	5.55257e-11	7.79661e+15	731738	59	46
1065	Singlet3113	1.8849e-135	8.93939e+15	494176	396	354		hypothetical protein TcasGA2_TC000717	1034	gi|270001827|gb|EEZ98274.1|hypothetical protein TcasGA2_TC000717 [Tribolium castaneum]	EEZ98274	7.92335e-10	5.32258e+16	77411	124	66
1066	Singlet3113	1.71396e-74	8.82114e+15	292891	246	217		hypothetical protein TcasGA2_TC000717	256	gi|270001827|gb|EEZ98274.1|hypothetical protein TcasGA2_TC000717 [Tribolium castaneum]	EEZ98274	8.69237e-07	5.60976e+15	627734	82	46
1067	Singlet1047	2.3778e-73	9.0411e+15	285504	219	198		hypothetical protein TcasGA2_TC000717	216	gi|270001827|gb|EEZ98274.1|hypothetical protein TcasGA2_TC000717 [Tribolium castaneum]	EEZ98274	0.00377782	5.42373e+15	519878	59	32
1068	Contig715	2.39896e-61	9.29412e+15	248571	170	158		hypothetical protein TcasGA2_TC000717	170	gi|270001827|gb|EEZ98274.1|hypothetical protein TcasGA2_TC000717 [Tribolium castaneum]	EEZ98274	0.0819594	65.0	477506	40	26
1069	Singlet5759	2.95015e-67	850909090909091	268884	275	234		hypothetical protein TcasGA2_TC000717	261	gi|270001827|gb|EEZ98274.1|hypothetical protein TcasGA2_TC000717 [Tribolium castaneum]	EEZ98274	0.00345469	75.0	404318	32	24
1070	Singlet4530	9.02875e-45	9.31298e+15	193172	131	122		latrodectus hesperus clone 46b18 major ampullate spidroin 2 complete cds	139	gi|150416771|gb|EF595245.1|Latrodectus hesperus clone 46B18 major ampullate spidroin 2 (MaSp2) gene, complete cds	EF595245	4.92311e-23	8.42975e+15	132932	121	102
1071	Singlet1047	2.97848e-50	9.01235e+15	211638	162	146		latrodectus hesperus clone 46b18 major ampullate spidroin 2 complete cds	162	gi|150416771|gb|EF595245.1|Latrodectus hesperus clone 46B18 major ampullate spidroin 2 (MaSp2) gene, complete cds	EF595245	6.00147e-23	7.82609e+15	132932	161	126
1072	Singlet3584	1.44295e-74	9.11628e+15	292891	215	196		hypothetical protein TcasGA2_TC000717	219	gi|270001827|gb|EEZ98274.1|hypothetical protein TcasGA2_TC000717 [Tribolium castaneum]	EEZ98274	0.000156803	6.47887e+15	558398	71	46
1073	Singlet4981	8.30225e-77	8.8664e+15	302124	247	219		latrodectus hesperus clone 46b18 major ampullate spidroin 2 complete cds	706	gi|150416771|gb|EF595245.1|Latrodectus hesperus clone 46B18 major ampullate spidroin 2 (MaSp2) gene, complete cds	EF595245	2.91912e-35	7.41818e+15	176213	275	204
1074	Singlet4981	1.26782e-48	9.23611e+15	206098	144	133		latrodectus hesperus clone 46b18 major ampullate spidroin 2 complete cds	150	gi|150416771|gb|EF595245.1|Latrodectus hesperus clone 46B18 major ampullate spidroin 2 (MaSp2) gene, complete cds	EF595245	4.4645e-25	806896551724138	136539	145	117
1075	Singlet1146	3.56013e-122	100.0	453549	245	245		hypothetical protein TcasGA2_TC000717	1148	gi|270001827|gb|EEZ98274.1|hypothetical protein TcasGA2_TC000717 [Tribolium castaneum]	EEZ98274	0.00236578	4.55446e+15	489062	101	46
1076	Singlet4981	2.57151e-26	8.39416e+15	132232	137	115		hypothetical protein TcasGA2_TC000717	173	gi|270001827|gb|EEZ98274.1|hypothetical protein TcasGA2_TC000717 [Tribolium castaneum]	EEZ98274	0.000137704	62.5	554546	48	30
1077	Singlet3291	1.30059e-52	7.79188e+15	220872	394	307			393	No Blast Hit
1078	Singlet5355	1.54656e-110	907051282051282	412923	312	283		hypothetical protein TcasGA2_TC000717	309	gi|270001827|gb|EEZ98274.1|hypothetical protein TcasGA2_TC000717 [Tribolium castaneum]	EEZ98274	1.54018e-07	5.74713e+15	654698	87	50
1079	Singlet5355	7.80775e-46	9.05405e+15	196865	148	134		latrodectus hesperus clone 46b18 major ampullate spidroin 2 complete cds	153	gi|150416771|gb|EF595245.1|Latrodectus hesperus clone 46B18 major ampullate spidroin 2 (MaSp2) gene, complete cds	EF595245	5.65307e-23	7.9085e+15	132932	153	121
1080	Singlet5355	6.57077e-112	8.66667e+15	418463	390	338		hypothetical protein TcasGA2_TC000717	591	gi|270001827|gb|EEZ98274.1|hypothetical protein TcasGA2_TC000717 [Tribolium castaneum]	EEZ98274	0.0111047	588235294117647	535286	68	40
1081	Singlet5355	3.81315e-157	8.52174e+15	569888	575	490		hypothetical protein TcasGA2_TC000717	1289	gi|270001827|gb|EEZ98274.1|hypothetical protein TcasGA2_TC000717 [Tribolium castaneum]	EEZ98274	0.00127954	48.8	593066	125	61
1082	Singlet4383	1.90017e-121	8.99713e+15	451703	349	314		hypothetical protein TcasGA2_TC000717	1692	gi|270001827|gb|EEZ98274.1|hypothetical protein TcasGA2_TC000717 [Tribolium castaneum]	EEZ98274	2.49989e-05	4.62025e+15	527582	158	73
1083	Contig885	2.25007e-26	8.48485e+15	132232	132	112		hypothetical protein TcasGA2_TC000717	154	gi|270001827|gb|EEZ98274.1|hypothetical protein TcasGA2_TC000717 [Tribolium castaneum]	EEZ98274	0.0404438	6.93878e+15	481358	49	34
1085	Singlet6744	6.91253e-32	8.34356e+15	150699	163	136		hypothetical protein TcasGA2_TC000717	169	gi|270001827|gb|EEZ98274.1|hypothetical protein TcasGA2_TC000717 [Tribolium castaneum]	EEZ98274	0.0649592	6.73469e+15	477506	49	33
1086	Singlet4403	2.83435e-62	8.7907e+15	252265	215	189		gryllus bimaculatus gbcontig22399	250	gi|153922055|dbj|AK275538.1|Gryllus bimaculatus mRNA, GBcontig22399	AK275538	0.00100232	9.16667e+15	698143	48	44
1089	Singlet4403	1.07003e-100	7.84666e+15	381.53	613	481		hypothetical protein TcasGA2_TC000717	728	gi|270001827|gb|EEZ98274.1|hypothetical protein TcasGA2_TC000717 [Tribolium castaneum]	EEZ98274	1.00207e-05	4.81818e+15	516026	110	53
1092	Singlet4403	1.6426e-55	8.9071e+15	226412	183	163			240	No Blast Hit
1093	Singlet4023	6.96699e-68	8.87387e+15	270731	222	197		aminoacyl trna synthase complex-interacting multifunctional protein 1-like isoform x2	225	gi|498978784|ref|XP_004549410.1|PREDICTED: aminoacyl tRNA synthase complex-interacting multifunctional protein 1-like isoform X2 [Maylandia zebra] gi|498978788|ref|XP_004549411.1| PREDICTED: aminoacyl tRNA synthase complex-interacting multifunctional protein 1-like isoform X3 [Maylandia zebra]	XP_004549410, XP_004549411	8.75249e-14	7.22222e+15	862705	72	52
1094	Singlet6960	1.35238e-14	9.81818e+15	971461	55	54		hypothetical protein TcasGA2_TC000717	2227	gi|270001827|gb|EEZ98274.1|hypothetical protein TcasGA2_TC000717 [Tribolium castaneum]	EEZ98274	0.000157708	4.69136e+15	46595	81	38
1095	Contig2419	2.8016e-33	8.77863e+15	152546	131	115			238	No Blast Hit
1098	Contig2419	6.30659e-13	8.97059e+15	879128	68	61			192	No Blast Hit
1100	Contig2419	1.98884e-22	8.73786e+15	119306	103	90			172	No Blast Hit
1104	Contig2419	2.54237e-34	8.85496e+15	159932	131	116			350	No Blast Hit
1106	Singlet583	4.86335e-24	8.6087e+15	124846	115	99			194	No Blast Hit
1109	Singlet583	1.14038e-55	8.33333e+15	231952	252	210		hypothetical protein TcasGA2_TC000717	728	gi|270001827|gb|EEZ98274.1|hypothetical protein TcasGA2_TC000717 [Tribolium castaneum]	EEZ98274	1.71775e-07	5.53398e+15	689366	103	57
1110	Singlet583	2.08028e-80	8.5342e+15	313204	307	262		hypothetical protein TcasGA2_TC000717	392	gi|270001827|gb|EEZ98274.1|hypothetical protein TcasGA2_TC000717 [Tribolium castaneum]	EEZ98274	6.22984e-07	5.39683e+15	546842	63	34
1111	Singlet1269	7.29252e-47	7.70202e+15	202405	396	305			598	No Blast Hit
1112	Contig885	4.03717e-45	8.39806e+15	195019	206	173			212	No Blast Hit
1116	Singlet4110	3.66011e-44	8.90323e+15	191325	155	138		latrodectus hesperus clone 46b18 major ampullate spidroin 2 complete cds	154	gi|150416771|gb|EF595245.1|Latrodectus hesperus clone 46B18 major ampullate spidroin 2 (MaSp2) gene, complete cds	EF595245	1.2393e-19	7.77027e+15	118505	148	115
1122	Contig885	3.96522e-73	8.38188e+15	289198	309	259		hypothetical protein TcasGA2_TC000717	442	gi|270001827|gb|EEZ98274.1|hypothetical protein TcasGA2_TC000717 [Tribolium castaneum]	EEZ98274	1.018e-05	5.25773e+16	558398	97	51
1139	Singlet5807	9.93164e-07	8.81356e+15	694463	59	52		hypothetical protein TcasGA2_TC000717	763	gi|270001827|gb|EEZ98274.1|hypothetical protein TcasGA2_TC000717 [Tribolium castaneum]	EEZ98274	0.0416666	4.9505e+16	489062	101	50
1142	Contig150	5.93098e-26	823529411764706	132232	153	126		hypothetical protein TcasGA2_TC000717	373	gi|270001827|gb|EEZ98274.1|hypothetical protein TcasGA2_TC000717 [Tribolium castaneum]	EEZ98274	0.0255107	6.05263e+16	512174	76	46
1148	Singlet4820	9.01221e-33	8.66197e+15	156239	142	123		hypothetical protein TcasGA2_TC000717	925	gi|270001827|gb|EEZ98274.1|hypothetical protein TcasGA2_TC000717 [Tribolium castaneum]	EEZ98274	4.16898e-13	5.2381e+15	858853	147	77
1150	Singlet4110	2.19388e-52	8.71134e+15	219025	194	169		hypothetical protein TcasGA2_TC000717	196	gi|270001827|gb|EEZ98274.1|hypothetical protein TcasGA2_TC000717 [Tribolium castaneum]	EEZ98274	1.04402e-07	6.37931e+16	646994	58	37
1151	Singlet3728	1.49704e-26	7.53165e+15	137772	316	238		hypothetical protein TcasGA2_TC000717	4162	gi|270001827|gb|EEZ98274.1|hypothetical protein TcasGA2_TC000717 [Tribolium castaneum]	EEZ98274	3.42638e-07	43125	577658	160	69
1158	Singlet5208	2.44045e-07	7.40113e+15	71293	177	131		hypothetical protein TcasGA2_TC000717	677	gi|270001827|gb|EEZ98274.1|hypothetical protein TcasGA2_TC000717 [Tribolium castaneum]	EEZ98274	1.29712e-06	50.0	65855	148	74
1163	Singlet6755	9.37378e-13	8.97059e+15	897595	68	61		hypothetical protein TcasGA2_TC000717	935	gi|270001827|gb|EEZ98274.1|hypothetical protein TcasGA2_TC000717 [Tribolium castaneum]	EEZ98274	8.41165e-16	5.47059e+16	939745	170	93
1179	Singlet5310	9.30568e-06	9.33333e+15	65753	45	42		hypothetical protein TcasGA2_TC000717	559	gi|270001827|gb|EEZ98274.1|hypothetical protein TcasGA2_TC000717 [Tribolium castaneum]	EEZ98274	6.94759e-13	4.96599e+15	828037	147	73
1180	Singlet6755	1.03402e-16	9.15493e+15	100839	71	65		hypothetical protein TcasGA2_TC000717	239	gi|270001827|gb|EEZ98274.1|hypothetical protein TcasGA2_TC000717 [Tribolium castaneum]	EEZ98274	0.0330694	5.55556e+15	496766	63	35
1185	Singlet5208	1.75754e-15	73.0	989927	300	219		hypothetical protein TcasGA2_TC000717	1052	gi|270001827|gb|EEZ98274.1|hypothetical protein TcasGA2_TC000717 [Tribolium castaneum]	EEZ98274	2.51159e-14	50.0	63929	118	59
1193	Singlet7547	5.97087e-50	8.36207e+15	211638	232	194		hypothetical protein TcasGA2_TC000717	305	gi|270001827|gb|EEZ98274.1|hypothetical protein TcasGA2_TC000717 [Tribolium castaneum]	EEZ98274	0.0430102	5.26316e+15	365798	57	30
1196	Singlet1324	1.58729e-28	9.04762e+15	139619	105	95		latrodectus hesperus clone 46b18 major ampullate spidroin 2 complete cds	178	gi|150416771|gb|EF595245.1|Latrodectus hesperus clone 46B18 major ampullate spidroin 2 (MaSp2) gene, complete cds	EF595245	3.47586e-20	7.93333e+15	123915	150	119
1208	Singlet595	1.24787e-28	8.08989e+15	141466	178	144			468	No Blast Hit
1218	Singlet7389	5.29499e-28	807909604519774	139619	177	143			548	No Blast Hit
1224	Contig1862	0.000258791	100.0	602131	32	32		hypothetical protein TcasGA2_TC000717	342	gi|270001827|gb|EEZ98274.1|hypothetical protein TcasGA2_TC000717 [Tribolium castaneum]	EEZ98274	0.0106706	4.93333e+16	519878	75	37
1263	Singlet4383	2.57427e-45	8.85542e+15	198712	166	147		transposable element tcb1 transposase	1595	gi|307215451|gb|EFN90115.1|Transposable element Tcb1 transposase [Harpegnathos saltator]	EFN90115	0.00843415	5.50725e+16	489062	69	38
1285	Singlet3584	2.15139e-150	8.87892e+15	545882	446	396		latrodectus hesperus clone 46b18 major ampullate spidroin 2 complete cds	446	gi|150416771|gb|EF595245.1|Latrodectus hesperus clone 46B18 major ampullate spidroin 2 (MaSp2) gene, complete cds	EF595245	8.10276e-59	7.24062e+15	253758	453	328
1291	Contig3521	0.0	9.99599e+15	4601/12	2494	2493		hypothetical protein TcasGA2_TC000782	5661	gi|270001881|gb|EEZ98328.1|hypothetical protein TcasGA2_TC000782 [Tribolium castaneum]	EEZ98328	0.0	8.85806e+15	1551.57	937	830
1295	Contig1892	0.0	9.98826e+15	1567.08	852	851		hypothetical protein TcasGA2_TC000797	7540	gi|270001895|gb|EEZ98342.1|hypothetical protein TcasGA2_TC000797 [Tribolium castaneum]	EEZ98342	0.0	805439330543933	1293.49	956	770
1301	Singlet1510	0.0	100.0	1088.8	589	589		hypothetical protein TcasGA2_TC000825	2144	gi|270001921|gb|EEZ98368.1|hypothetical protein TcasGA2_TC000825 [Tribolium castaneum]	EEZ98368	0.0	8.90359e+15	802742	529	471
1309	Singlet7330	0.0	100.0	848732	459	459		hypothetical protein TcasGA2_TC000844	1306	gi|270001934|gb|EEZ98381.1|hypothetical protein TcasGA2_TC000844 [Tribolium castaneum]	EEZ98381	2.1111e-48	8.53846e+15	178718	130	111
1310	Singlet7330	4.21128e-162	996875	586508	320	319		hypothetical protein TcasGA2_TC000844	1431	gi|270001934|gb|EEZ98381.1|hypothetical protein TcasGA2_TC000844 [Tribolium castaneum]	EEZ98381	4.81421e-28	8.38095e+15	126716	105	88
1311	Singlet7330	0.0	9.98452e+15	1188.52	646	645		hypothetical protein TcasGA2_TC000844	834	gi|270001934|gb|EEZ98381.1|hypothetical protein TcasGA2_TC000844 [Tribolium castaneum]	EEZ98381	1.41688e-49	8.53846e+15	179874	130	111
1313	Singlet7330	0.0	100.0	848732	459	459		hypothetical protein TcasGA2_TC000844	814	gi|270001934|gb|EEZ98381.1|hypothetical protein TcasGA2_TC000844 [Tribolium castaneum]	EEZ98381	2.94224e-49	8.53846e+15	178718	130	111
1318	Singlet4920	0.0	9.97717e+15	1611/4	876	874		hypothetical protein TcasGA2_TC000880	4723	gi|270001965|gb|EEZ98412.1|hypothetical protein TcasGA2_TC000880 [Tribolium castaneum]	EEZ98412	0.0	8.12918e+15	651358	449	365
1321	Singlet2560	1.1276e-97	8.92361e+15	366757	288	257		hypothetical protein TcasGA2_TC000902	287	gi|270001982|gb|EEZ98429.1|hypothetical protein TcasGA2_TC000902 [Tribolium castaneum]	EEZ98429	2.10678e-25	7.06522e+15	110538	92	65
1323	Contig1384	9.82594e-08	975609756097561	71293	41	40		hypothetical protein TcasGA2_TC000902	285	gi|270001982|gb|EEZ98429.1|hypothetical protein TcasGA2_TC000902 [Tribolium castaneum]	EEZ98429	4.75143e-10	5.45455e+15	700922	99	54
1325	Singlet2560	6.84597e-121	8.36032e+15	448.01	494	413		hypothetical protein TcasGA2_TC000902	487	gi|270001982|gb|EEZ98429.1|hypothetical protein TcasGA2_TC000902 [Tribolium castaneum]	EEZ98429	2.5299e-22	7.32558e+15	102449	86	63
1326	Singlet4236	3.98649e-65	893719806763285	261498	207	185		hypothetical protein TcasGA2_TC000902	215	gi|270001982|gb|EEZ98429.1|hypothetical protein TcasGA2_TC000902 [Tribolium castaneum]	EEZ98429	1.00799e-12	7.9661e+15	762554	59	47
1328	Singlet4887	5.33225e-58	9.13793e+15	237491	174	159			174	No Blast Hit
1329	Singlet4887	2.292e-74	9.17073e+15	285504	205	188		hypothetical protein TcasGA2_TC000902	209	gi|270001982|gb|EEZ98429.1|hypothetical protein TcasGA2_TC000902 [Tribolium castaneum]	EEZ98429	0.0519237	5.96491e+15	46595	57	34
1330	Singlet4887	1.51838e-63	9.22222e+15	255958	180	166		paraphlebia zoe clone 107 microsatellite sequence	180	gi|374306733|gb|JN653068.1|Paraphlebia zoe clone 107 microsatellite sequence	JN653068	3.76606e-07	766355140186916	806345	107	82
1331	Singlet5323	9.59491e-31	8.37838e+15	147006	148	124		flj37770-like protein	181	gi|332027123|gb|EGI67218.1|FLJ37770-like protein [Acromyrmex echinatior]	EGI67218	0.00449343	7.22222e+15	550694	54	39
1341	Singlet2560	3.41481e-55	8.81081e+15	228258	185	163		hypothetical protein TcasGA2_TC000902	185	gi|270001982|gb|EEZ98429.1|hypothetical protein TcasGA2_TC000902 [Tribolium castaneum]	EEZ98429	0.00559005	8.05556e+15	489062	36	29
1347	Singlet2560	1.67071e-43	9.57265e+15	189479	117	112		hypothetical protein TcasGA2_TC000902	191	gi|270001982|gb|EEZ98429.1|hypothetical protein TcasGA2_TC000902 [Tribolium castaneum]	EEZ98429	0.000297394	7.94872e+15	527582	39	31
1361	Singlet1687	4.85078e-34	8.31522e+15	158086	184	153		hypothetical protein TcasGA2_TC000902	196	gi|270001982|gb|EEZ98429.1|hypothetical protein TcasGA2_TC000902 [Tribolium castaneum]	EEZ98429	0.000551543	8.28571e+15	519878	35	29
1372	Singlet1687	1.21637e-35	8.46626e+15	163625	163	138		hypothetical protein TcasGA2_TC000902	225	gi|270001982|gb|EEZ98429.1|hypothetical protein TcasGA2_TC000902 [Tribolium castaneum]	EEZ98429	1.36536e-11	6.35135e+16	73559	74	47
1381	Singlet1687	2.7561e-38	9.05512e+15	169165	127	115		hypothetical protein TcasGA2_TC000902	236	gi|270001982|gb|EEZ98429.1|hypothetical protein TcasGA2_TC000902 [Tribolium castaneum]	EEZ98429	0.00177401	7.77778e+15	512174	36	28
1382	Singlet4236	9.73783e-51	8.7234e+15	213485	188	164		hypothetical protein TcasGA2_TC000902	188	gi|270001982|gb|EEZ98429.1|hypothetical protein TcasGA2_TC000902 [Tribolium castaneum]	EEZ98429	1.35186e-06	74.0	593066	50	37
1383	Singlet5034	1.70359e-08	9.16667e+15	731396	48	44		hypothetical protein TcasGA2_TC000902	186	gi|270001982|gb|EEZ98429.1|hypothetical protein TcasGA2_TC000902 [Tribolium castaneum]	EEZ98429	9.00066e-07	7.27273e+15	596918	55	40
1384	Singlet6767	2.25007e-62	9.01554e+15	252265	193	174		hypothetical protein TcasGA2_TC000902	203	gi|270001982|gb|EEZ98429.1|hypothetical protein TcasGA2_TC000902 [Tribolium castaneum]	EEZ98429	0.0628988	6.12903e+15	462098	62	38
1387	Singlet4236	2.08255e-17	8.11966e+15	102686	117	95		flj37770-like protein	178	gi|307208297|gb|EFN85722.1|Putative uncharacterized protein FLJ37770 [Harpegnathos saltator]	EFN85722	2.019e-06	6.92308e+15	577658	52	36
1389	Singlet2560	1.44468e-31	9.15888e+15	148852	107	98		dendroctonus ponderosae whole genome shotgun sequence	107	gi|462311581|gb|APGK01046899.1|Dendroctonus ponderosae Seq01046909, whole genome shotgun sequence	APGK01046899	1.61705e-27	9.20792e+15	147359	101	93
1394	Singlet2560	5.82039e-35	9.68421e+15	159932	95	92		dendroctonus ponderosae whole genome shotgun sequence	96	gi|462311581|gb|APGK01046899.1|Dendroctonus ponderosae Seq01046909, whole genome shotgun sequence	APGK01046899	5.2128e-21	8.84211e+15	122112	95	84
1395	Singlet1687	9.46918e-24	8.82353e+15	122999	102	90		hypothetical protein TcasGA2_TC000902	114	gi|270001982|gb|EEZ98429.1|hypothetical protein TcasGA2_TC000902 [Tribolium castaneum]	EEZ98429	0.0412953	75.0	458246	36	27
1397	Singlet2560	1.61448e-63	9.34524e+15	255958	168	157		hypothetical protein TcasGA2_TC000902	190	gi|270001982|gb|EEZ98429.1|hypothetical protein TcasGA2_TC000902 [Tribolium castaneum]	EEZ98429	1.75691e-06	8.18182e+15	589214	44	36
1401	Singlet4236	3.30529e-66	8.79464e+15	265191	224	197		hypothetical protein TcasGA2_TC000902	229	gi|270001982|gb|EEZ98429.1|hypothetical protein TcasGA2_TC000902 [Tribolium castaneum]	EEZ98429	1.14456e-07	7.62712e+15	627734	59	45
1405	Singlet4832	2.59099e-16	9.15493e+15	989927	71	65		hypothetical protein TcasGA2_TC000902	172	gi|270001982|gb|EEZ98429.1|hypothetical protein TcasGA2_TC000902 [Tribolium castaneum]	EEZ98429	8.96193e-06	6.14035e+15	569954	57	35
1410	Singlet4236	1.06354e-25	8.64865e+15	130386	111	96		flj37770-like protein	197	gi|307208297|gb|EFN85722.1|Putative uncharacterized protein FLJ37770 [Harpegnathos saltator]	EFN85722	0.000147329	8.94737e+15	585362	38	34
1411	Singlet2560	9.7671e-68	859504132231405	267038	242	208		hypothetical protein TcasGA2_TC000902	242	gi|270001982|gb|EEZ98429.1|hypothetical protein TcasGA2_TC000902 [Tribolium castaneum]	EEZ98429	1.79753e-15	6.93333e+15	839593	75	52
1429	Singlet2560	1.29349e-31	9.38776e+15	148852	98	92		dendroctonus ponderosae whole genome shotgun sequence	98	gi|462311581|gb|APGK01046899.1|Dendroctonus ponderosae Seq01046909, whole genome shotgun sequence	APGK01046899	1.3071e-22	8.87755e+15	127522	98	87
1430	Singlet1687	4.98948e-26	9.08163e+15	130386	98	89		Putative uncharacterized protein FLJ37770	103	gi|307173699|gb|EFN64520.1|Putative uncharacterized protein FLJ37770 [Camponotus floridanus]	EFN64520	0.0744041	8.70968e+15	500618	31	27
1431	Singlet2560	1.20128e-44	8.60215e+15	193172	186	160		GE18376	178	gi|195471563|ref|XP_002088072.1|GE18376 [Drosophila yakuba] gi|194174173|gb|EDW87784.1| GE18376 [Drosophila yakuba]	XP_002088072, EDW87784	0.0312617	8.61111e+15	50447	36	31
1432	Singlet2560	1.43489e-48	8.84848e+15	206098	165	146		hypothetical protein TcasGA2_TC000902	167	gi|270001982|gb|EEZ98429.1|hypothetical protein TcasGA2_TC000902 [Tribolium castaneum]	EEZ98429	1.9944e-07	7.44681e+15	585362	47	35
1435	Singlet1687	4.12947e-43	9.12409e+15	187632	137	125		histone-lysine n-methyltransferase setmar	137	gi|307184166|gb|EFN70690.1|Histone-lysine N-methyltransferase SETMAR [Camponotus floridanus]	EFN70690	0.0720685	7.31707e+15	512174	41	30
1436	Singlet2560	6.26281e-42	8.87417e+15	183939	151	134		hypothetical protein TcasGA2_TC000902	157	gi|270001982|gb|EEZ98429.1|hypothetical protein TcasGA2_TC000902 [Tribolium castaneum]	EEZ98429	0.0887147	6.04167e+16	454394	48	29
1438	Contig785	5.16281e-13	9.80392e+15	879128	51	50		hypothetical protein TcasGA2_TC000933	160	gi|270001997|gb|EEZ98444.1|hypothetical protein TcasGA2_TC000933 [Tribolium castaneum]	EEZ98444	6.95328e-07	8.63636e+15	62003	44	38
1446	Singlet6897	7.10272e-27	100.0	134079	72	72		hypothetical protein TcasGA2_TC000933	172	gi|270001997|gb|EEZ98444.1|hypothetical protein TcasGA2_TC000933 [Tribolium castaneum]	EEZ98444	3.1511e-06	9.39394e+15	573806	33	31
1464	Singlet6522	0.0	100.0	1472.9	797	797		hypothetical protein TcasGA2_TC000971	7059	gi|270002031|gb|EEZ98478.1|hypothetical protein TcasGA2_TC000971 [Tribolium castaneum]	EEZ98478	0.0	7.14862e+15	1890.16	1736	1241
1479	Contig895	0.0	100.0	2891.13	1565	1565		hypothetical protein TcasGA2_TC001001	7079	gi|270002053|gb|EEZ98500.1|hypothetical protein TcasGA2_TC001001 [Tribolium castaneum]	EEZ98500	3.31778e-10	5.75758e+15	858853	165	95
1480	Contig4252	0.0	9.9395e+15	3007.47	1653	1643		chorthippus parallelus erythropus isolate gr23 locus 7c genomic sequence	3727	gi|385682770|gb|JQ432832.1|Chorthippus parallelus erythropus isolate GR23 locus 7C genomic sequence	JQ432832	1.82595e-103	8.29016e+15	405241	386	320
1482	Contig895	0.0	9.9682e+15	1149.74	629	627		hypothetical protein TcasGA2_TC001001	1989	gi|270002053|gb|EEZ98500.1|hypothetical protein TcasGA2_TC001001 [Tribolium castaneum]	EEZ98500	8.76879e-11	5.75758e+15	851149	165	95
1490	Singlet2658	3.66207e-23	9.85294e+15	121153	68	67		hypothetical protein TcasGA2_TC001050	121	gi|270002099|gb|EEZ98546.1|hypothetical protein TcasGA2_TC001050 [Tribolium castaneum]	EEZ98546	6.2306e-07	8.97436e+15	577658	39	35
1499	Contig1973	0.0	9.85988e+15	2411.0	1356	1337		hypothetical protein TcasGA2_TC001067	4755	gi|270002113|gb|EEZ98560.1|hypothetical protein TcasGA2_TC001067 [Tribolium castaneum]	EEZ98560	6.66652e-24	4.87032e+15	125946	347	169
1500	Contig1973	0.0	9.85988e+15	2411.0	1356	1337		hypothetical protein TcasGA2_TC001067	3751	gi|270002113|gb|EEZ98560.1|hypothetical protein TcasGA2_TC001067 [Tribolium castaneum]	EEZ98560	5.39976e-24	4.87032e+15	125946	347	169
1501	Singlet1964	0.0	996372430471584	1517.22	827	824		hypothetical protein TcasGA2_TC001081	7950	gi|270002122|gb|EEZ98569.1|hypothetical protein TcasGA2_TC001081 [Tribolium castaneum]	EEZ98569	9.06023e-48	8.34711e+15	192971	121	101
1502	Contig3759	0.0	9.95398e+15	3951/1	2173	2163		hypothetical protein TcasGA2_TC001087	8793	gi|270002127|gb|EEZ98574.1|hypothetical protein TcasGA2_TC001087 [Tribolium castaneum]	EEZ98574	0.0	8.08686e+15	2453.71	1819	1471
1511	Singlet8121	0.0	100.0	1083.26	586	586		hypothetical protein TcasGA2_TC001102	4644	gi|270002140|gb|EEZ98587.1|hypothetical protein TcasGA2_TC001102 [Tribolium castaneum]	EEZ98587	7.67026e-166	6.70118e+15	558.91	676	453
1512	Contig3327	3.92623e-14	9.36508e+15	934528	63	59		AGAP003979-PA	516	gi|157014429|gb|EAA13682.5|AGAP003979-PA [Anopheles gambiae str. PEST]	EAA13682	1.86215e-06	6.79487e+15	654698	78	53
1515	Contig912	1.0369e-165	100.0	593895	321	321		hypothetical protein TcasGA2_TC001170	602	gi|270002195|gb|EEZ98642.1|hypothetical protein TcasGA2_TC001170 [Tribolium castaneum]	EEZ98642	1.44058e-38	83.0	148288	100	83
1519	Contig2417	0.0	100.0	1543.07	835	835		hypothetical protein TcasGA2_TC001264	2984	gi|270002271|gb|EEZ98718.1|hypothetical protein TcasGA2_TC001264 [Tribolium castaneum]	EEZ98718	1.8577e-22	5.82353e+15	115931	170	99
1561	Singlet1687	1.34401e-23	9.28571e+15	122999	84	78		hypothetical protein TcasGA2_TC001387	153	gi|270015274|gb|EFA11722.1|hypothetical protein TcasGA2_TC001387 [Tribolium castaneum]	EFA11722	0.00270158	8.3871e+15	519878	31	26
1563	Singlet7502	1.64161e-51	8.63874e+15	217178	191	165		hypothetical protein TcasGA2_TC001387	384	gi|270015274|gb|EFA11722.1|hypothetical protein TcasGA2_TC001387 [Tribolium castaneum]	EFA11722	0.00144016	5.80645e+16	46595	62	36
1564	Singlet6767	2.43979e-39	9.2623e+15	176552	122	113			339	No Blast Hit
1587	Singlet4805	2.79086e-24	9.30233e+15	126692	86	80		hypothetical protein TcasGA2_TC001387	377	gi|270015274|gb|EFA11722.1|hypothetical protein TcasGA2_TC001387 [Tribolium castaneum]	EFA11722	0.0124838	6.42857e+15	358094	28	18
1588	Singlet6767	3.74153e-39	8.9781e+15	174705	137	123		flj37770-like protein	156	gi|332024216|gb|EGI64421.1|FLJ37770-like protein [Acromyrmex echinatior]	EGI64421	0.00974912	7.34694e+15	535286	49	36
1589	Singlet2560	2.42523e-45	925925925925926	195019	135	125		hypothetical protein TcasGA2_TC001387	135	gi|270015274|gb|EFA11722.1|hypothetical protein TcasGA2_TC001387 [Tribolium castaneum]	EFA11722	0.0144238	7.14286e+15	496766	42	30
1593	Singlet4832	8.87792e-12	8.93939e+15	842195	66	59		hypothetical protein TcasGA2_TC001387	207	gi|270015274|gb|EFA11722.1|hypothetical protein TcasGA2_TC001387 [Tribolium castaneum]	EFA11722	0.0036555	6.52174e+15	412022	46	30
1601	Singlet1687	2.81979e-23	8.95833e+15	121153	96	86		dendroctonus ponderosae whole genome shotgun sequence	98	gi|462303549|gb|APGK01049807.1|Dendroctonus ponderosae Seq01049817, whole genome shotgun sequence	APGK01049807	1.23253e-15	845360824742268	107685	97	82
1604	Contig1384	2.17407e-45	8.56383e+15	196865	188	161		histone-lysine n-methyltransferase setmar	390	gi|307208297|gb|EFN85722.1|Putative uncharacterized protein FLJ37770 [Harpegnathos saltator]	EFN85722	0.000326109	6.44444e+15	593066	45	29
1610	Singlet1687	3.57451e-33	9.11504e+15	154392	113	103		hypothetical protein TcasGA2_TC001387	120	gi|270015274|gb|EFA11722.1|hypothetical protein TcasGA2_TC001387 [Tribolium castaneum]	EFA11722	0.00358984	80.0	512174	35	28
1620	Singlet2911	4.48605e-56	9.11765e+15	231952	170	155		scaahi02schistocerca nitens adipokinetic hormone i exon 2 including mature peptide	299	gi|160825|gb|L08771.1|SCAAHI02Schistocerca nitens adipokinetic hormone I gene, exon 2 including mature peptide	L08771	5.57778e-46	8.84146e+15	210477	164	145
1632	Contig3221	8.87244e-46	8.83041e+15	196865	171	151			171	No Blast Hit
1633	Contig3221	2.0568e-41	9.80392e+15	178399	102	100			117	No Blast Hit
1635	Contig3221	2.28908e-42	9.09722e+15	185785	144	131			201	No Blast Hit
1644	Singlet3176	4.89622e-25	8.29787e+15	128539	141	117			246	No Blast Hit
1694	Singlet3819	4.74168e-116	9.09938e+15	435083	322	293		hypothetical protein TcasGA2_TC001491	4163	gi|270017072|gb|EFA13518.1|hypothetical protein TcasGA2_TC001491 [Tribolium castaneum]	EFA13518	9.83962e-16	5.63636e+15	516026	55	31
1702	Contig1511	3.62404e-54	9.40397e+15	230105	151	142		hypothetical protein TcasGA2_TC001491	6278	gi|270017072|gb|EFA13518.1|hypothetical protein TcasGA2_TC001491 [Tribolium castaneum]	EFA13518	5.4316e-78	5.4712e+16	257299	382	209
1703	Singlet7201	0.000911251	100.0	565198	30	30			108	No Blast Hit
1828	Singlet8309	0.0	9.90184e+15	1472.9	815	807		hypothetical protein TcasGA2_TC001493	3935	gi|270017074|gb|EFA13520.1|hypothetical protein TcasGA2_TC001493 [Tribolium castaneum]	EFA13520	3.26617e-10	5.03546e+16	762554	141	71
1836	Singlet3058	0.0	9.93036e+15	1304.85	718	713		ac transposable element-derived protein 4	1626	gi|307213372|gb|EFN88817.1|PiggyBac transposable element-derived protein 4 [Harpegnathos saltator]	EFN88817	5.45679e-07	5.49296e+16	758702	142	78
1860	Singlet8309	0.0	9.90184e+15	1472.9	815	807		hypothetical protein TcasGA2_TC001493	2817	gi|270017074|gb|EFA13520.1|hypothetical protein TcasGA2_TC001493 [Tribolium castaneum]	EFA13520	2.27226e-10	5.03546e+16	762554	141	71
1882	Contig2160	2.06763e-97	9.95098e+15	372297	204	203		hypothetical protein TcasGA2_TC001493	2294	gi|270017074|gb|EFA13520.1|hypothetical protein TcasGA2_TC001493 [Tribolium castaneum]	EFA13520	0.000499815	4.66135e+16	627734	251	117
1885	Singlet7671	3.39547e-49	9.83333e+15	209792	120	118		hypothetical protein TcasGA2_TC001493	471	gi|270017074|gb|EFA13520.1|hypothetical protein TcasGA2_TC001493 [Tribolium castaneum]	EFA13520	7.85587e-07	5.36082e+16	65855	97	52
1908	Contig2160	2.14508e-97	9.95098e+15	372297	204	203		hypothetical protein TcasGA2_TC001493	2379	gi|270017074|gb|EFA13520.1|hypothetical protein TcasGA2_TC001493 [Tribolium castaneum]	EFA13520	0.000526699	4.66135e+16	627734	251	117
1956	Contig3559	0.0	9.97015e+15	1229.14	670	668		26s protease regulatory subunit 10b-like	784	gi|193629665|ref|XP_001951431.1|PREDICTED: 26S protease regulatory subunit 10B-like [Acyrthosiphon pisum]	XP_001951431	1.18442e-153	986784140969163	453366	227	224
1994	Singlet3541	9.0761e-07	9.72973e+15	639064	37	36		af227122euchorthippus declivus vitellin b partial sequence	166	gi|9965164|gb|AF227122.1|AF227122Euchorthippus declivus vitellin B gene, partial sequence	AF227122	3.42607e-07	8.98305e+15	806345	59	53
2011	Singlet7671	3.67457e-85	9.19149e+15	329824	235	216		hypothetical protein TcasGA2_TC001659	682	gi|270012885|gb|EFA09333.1|hypothetical protein TcasGA2_TC001659 [Tribolium castaneum]	EFA09333	0.0016535	4.67626e+15	52373	139	65
2017	Singlet6611	1.3673e-07	97.5	694463	40	39		hypothetical protein TcasGA2_TC001659	1044	gi|270012885|gb|EFA09333.1|hypothetical protein TcasGA2_TC001659 [Tribolium castaneum]	EFA09333	9.98718e-11	5.25424e+15	770258	177	93
2026	Singlet2442	2.37182e-65	9.08629e+15	265191	197	179		hypothetical protein TcasGA2_TC001664	1513	gi|270012890|gb|EFA09338.1|hypothetical protein TcasGA2_TC001664 [Tribolium castaneum]	EFA09338	1.41626e-05	5.29412e+15	527582	85	45
2027	Singlet5060	1.4963e-29	84.0	139619	150	126		hypothetical protein TcasGA2_TC001664	169	gi|270012890|gb|EFA09338.1|hypothetical protein TcasGA2_TC001664 [Tribolium castaneum]	EFA09338	7.68076e-06	7.44681e+15	60077	47	35
2028	Singlet1596	2.57718e-162	928395061728395	586508	405	376		hypothetical protein TcasGA2_TC001664	883	gi|270012890|gb|EFA09338.1|hypothetical protein TcasGA2_TC001664 [Tribolium castaneum]	EFA09338	4.77852e-05	4.82456e+15	631586	114	55
2029	Contig14	3.06179e-150	9.63746e+15	545882	331	319		rna-directed dna polymerase from mobile element jockey-like	625	gi|390361245|ref|XP_798897.3|PREDICTED: uncharacterized protein LOC594361, partial [Strongylocentrotus purpuratus]	XP_798897	1.09801e-12	5.03759e+15	916633	133	67
2030	Singlet1596	2.71161e-118	908256880733945	438776	327	297		hypothetical protein TcasGA2_TC001664	327	gi|270012890|gb|EFA09338.1|hypothetical protein TcasGA2_TC001664 [Tribolium castaneum]	EFA09338	0.00137825	5.10204e+15	554546	98	50
2031	Singlet197	1.0795e-81	93.75	313204	208	195		rna-directed dna polymerase from mobile element jockey-like	214	gi|390348600|ref|XP_003727036.1|PREDICTED: RNA-directed DNA polymerase from mobile element jockey-like [Strongylocentrotus purpuratus]	XP_003727036	0.000185374	5.85714e+15	616178	70	41
2032	Singlet1596	0.0	9.1863e+15	654834	467	429		hypothetical protein TcasGA2_TC001664	487	gi|270012890|gb|EFA09338.1|hypothetical protein TcasGA2_TC001664 [Tribolium castaneum]	EFA09338	0.0539799	4.40789e+16	512174	152	67
2033	Singlet5348	2.06144e-103	9.47791e+15	388917	249	236		hypothetical protein TcasGA2_TC001664	249	gi|270012890|gb|EFA09338.1|hypothetical protein TcasGA2_TC001664 [Tribolium castaneum]	EFA09338	1.73537e-09	6.52778e+15	71633	72	47
2034	Contig2397	1.0512e-148	930939226519337	536649	362	337		hypothetical protein TcasGA2_TC001664	365	gi|270012890|gb|EFA09338.1|hypothetical protein TcasGA2_TC001664 [Tribolium castaneum]	EFA09338	0.00177974	4.46429e+16	554546	112	50
2035	Contig2397	9.59176e-94	8.90459e+15	357524	283	252		rna-directed dna polymerase from mobile element jockey-like	398	gi|390332980|ref|XP_003723613.1|PREDICTED: RNA-directed DNA polymerase from mobile element jockey-like [Strongylocentrotus purpuratus]	XP_003723613	2.16719e-08	5.52083e+16	75485	96	53
2036	Singlet3250	1.11765e-87	9.14634e+15	337211	246	225		hypothetical protein TcasGA2_TC001664	357	gi|270012890|gb|EFA09338.1|hypothetical protein TcasGA2_TC001664 [Tribolium castaneum]	EFA09338	0.00296186	4.77064e+16	546842	109	52
2037	Singlet2231	2.7944e-37	9.44444e+15	167319	108	102		hypothetical protein TcasGA2_TC001664	627	gi|270012890|gb|EFA09338.1|hypothetical protein TcasGA2_TC001664 [Tribolium castaneum]	EFA09338	0.000127618	65625	604622	64	42
2038	Singlet6168	6.31452e-69	9.31579e+15	278118	190	177		hypothetical protein TcasGA2_TC001664	3115	gi|270012890|gb|EFA09338.1|hypothetical protein TcasGA2_TC001664 [Tribolium castaneum]	EFA09338	3.24245e-05	5.29412e+15	527582	85	45
2039	Contig90	9.50084e-14	100.0	897595	48	48		gomphocerinae jm-2004 internal transcribed spacer partial sequence ribosomal rna gene and internal transcribed spacer complete sequence and 28s ribosomal rna partial sequence	113	gi|56968000|gb|AY859546.1|Gomphocerinae sp. JM-2004 internal transcribed spacer 1, partial sequence; 5.8S ribosomal RNA gene and internal transcribed spacer 2, complete sequence; and 28S ribosomal RNA gene, partial sequence	AY859546	1.42464e-09	9.80392e+15	87848	51	50
2040	Singlet1575	2.10581e-91	869969040247678	350137	323	281		hypothetical protein TcasGA2_TC001664	515	gi|270012890|gb|EFA09338.1|hypothetical protein TcasGA2_TC001664 [Tribolium castaneum]	EFA09338	3.00546e-16	5.51282e+15	654698	78	43
2041	Singlet1596	5.75736e-91	847645429362881	348.29	361	306		rna-directed dna polymerase from mobile element jockey-like	397	gi|390361245|ref|XP_798897.3|PREDICTED: uncharacterized protein LOC594361, partial [Strongylocentrotus purpuratus]	XP_798897	5.0755e-09	5.44118e+16	546842	68	37
2042	Singlet197	5.42405e-64	9.31429e+15	257805	175	163		rna-directed dna polymerase from mobile element jockey-like	225	gi|390361245|ref|XP_798897.3|PREDICTED: uncharacterized protein LOC594361, partial [Strongylocentrotus purpuratus]	XP_798897	4.55402e-05	5.75342e+16	646994	73	42
2043	Singlet5348	1.32709e-31	9.47368e+15	148852	95	90		hypothetical protein TcasGA2_TC001664	100	gi|270012890|gb|EFA09338.1|hypothetical protein TcasGA2_TC001664 [Tribolium castaneum]	EFA09338	0.0973035	8.33333e+15	469802	30	25
2044	Singlet5348	6.62475e-46	9.32331e+15	196865	133	124		hypothetical protein TcasGA2_TC001664	133	gi|270012890|gb|EFA09338.1|hypothetical protein TcasGA2_TC001664 [Tribolium castaneum]	EFA09338	0.0694429	6.48148e+15	481358	54	35
2045	Singlet5348	1.43712e-84	9.32127e+15	326131	221	206		hypothetical protein TcasGA2_TC001664	221	gi|270012890|gb|EFA09338.1|hypothetical protein TcasGA2_TC001664 [Tribolium castaneum]	EFA09338	6.51219e-08	6.38889e+16	666254	72	46
2047	Singlet5348	6.19523e-41	9.34426e+15	180245	122	114		hypothetical protein TcasGA2_TC001664	125	gi|270012890|gb|EFA09338.1|hypothetical protein TcasGA2_TC001664 [Tribolium castaneum]	EFA09338	0.00407537	8.78788e+15	512174	33	29
2048	Singlet5348	2.67953e-34	941747572815534	158086	103	97		hypothetical protein TcasGA2_TC001664	117	gi|270012890|gb|EFA09338.1|hypothetical protein TcasGA2_TC001664 [Tribolium castaneum]	EFA09338	0.0224585	87.5	492914	32	28
2050	Singlet5348	1.49336e-82	9.24444e+15	320591	225	208		hypothetical protein TcasGA2_TC001664	468	gi|270012890|gb|EFA09338.1|hypothetical protein TcasGA2_TC001664 [Tribolium castaneum]	EFA09338	0.000565505	6.66667e+15	573806	63	42
2051	Singlet5348	7.46312e-73	8.77863e+15	287351	262	230		hypothetical protein TcasGA2_TC001664	241	gi|270012890|gb|EFA09338.1|hypothetical protein TcasGA2_TC001664 [Tribolium castaneum]	EFA09338	1.97185e-05	5.64706e+16	596918	85	48
2052	Singlet5348	1.66712e-69	8.97321e+15	276271	224	201		rna-directed dna polymerase from mobile element partial	248	gi|449684218|ref|XP_004210576.1|PREDICTED: uncharacterized protein LOC101237938, partial [Hydra magnipapillata]	XP_004210576	0.00193442	5.84615e+15	596918	65	38
2053	Singlet5348	9.27032e-39	9.38596e+15	172859	114	107		hypothetical protein TcasGA2_TC001664	114	gi|270012890|gb|EFA09338.1|hypothetical protein TcasGA2_TC001664 [Tribolium castaneum]	EFA09338	0.0118749	8.05556e+15	496766	36	29
2054	Contig2397	4.29804e-69	9.34783e+15	274424	184	172		rna-directed dna polymerase from mobile element jockey-like	184	gi|156350402|ref|XP_001622268.1|predicted protein [Nematostella vectensis] gi|156208760|gb|EDO30168.1| predicted protein [Nematostella vectensis]	XP_001622268, EDO30168	1.05259e-06	6.55738e+15	635438	61	40
2055	Contig2397	2.53774e-82	9.17031e+15	318744	229	210		rna-directed dna polymerase from mobile element jockey-like	232	gi|390348600|ref|XP_003727036.1|PREDICTED: RNA-directed DNA polymerase from mobile element jockey-like [Strongylocentrotus purpuratus]	XP_003727036	1.44053e-05	5.75342e+16	650846	73	42
2056	Contig2397	1.85007e-89	9.21488e+15	342.75	242	223		hypothetical protein TcasGA2_TC001664	280	gi|270012890|gb|EFA09338.1|hypothetical protein TcasGA2_TC001664 [Tribolium castaneum]	EFA09338	0.00547551	5.18987e+15	531434	79	41
2057	Contig2397	1.22503e-106	9.00641e+15	399997	312	281		rna-directed dna polymerase from mobile element jockey-like	314	gi|390359959|ref|XP_785760.3|PREDICTED: rhomboid-related protein 3-like [Strongylocentrotus purpuratus]	XP_785760	1.07226e-08	5.68627e+15	750998	102	58
2058	Contig2397	7.8423e-116	9.20792e+15	427696	303	279		hypothetical protein TcasGA2_TC001664	431	gi|270012890|gb|EFA09338.1|hypothetical protein TcasGA2_TC001664 [Tribolium castaneum]	EFA09338	0.0548329	5.14851e+15	512174	101	52
2059	Contig2397	5.0767e-65	8.87324e+15	257805	213	189		rna-directed dna polymerase from mobile element jockey-like	212	gi|390362754|ref|XP_003730218.1|PREDICTED: uncharacterized protein LOC100889850 [Strongylocentrotus purpuratus]	XP_003730218	7.47939e-05	6.14286e+15	631586	70	43
2060	Contig2397	3.61106e-137	9.30029e+15	501562	343	319		hypothetical protein TcasGA2_TC001664	345	gi|270012890|gb|EFA09338.1|hypothetical protein TcasGA2_TC001664 [Tribolium castaneum]	EFA09338	4.67821e-06	4.77477e+16	627734	111	53
2062	Contig2397	8.5524e-99	9.0942e+15	370.45	276	251		hypothetical protein TcasGA2_TC001664	282	gi|270012890|gb|EFA09338.1|hypothetical protein TcasGA2_TC001664 [Tribolium castaneum]	EFA09338	5.1395e-08	5.34884e+15	650846	86	46
2063	Singlet5060	1.4963e-29	84.0	139619	150	126		hypothetical protein TcasGA2_TC001664	169	gi|270012890|gb|EFA09338.1|hypothetical protein TcasGA2_TC001664 [Tribolium castaneum]	EFA09338	7.68076e-06	7.44681e+15	60077	47	35
2064	Singlet3250	5.96835e-70	9.12195e+15	278118	205	187		hypothetical protein TcasGA2_TC001664	313	gi|270012890|gb|EFA09338.1|hypothetical protein TcasGA2_TC001664 [Tribolium castaneum]	EFA09338	0.0359159	5.11628e+15	508322	86	44
2065	Singlet3250	2.27439e-58	8.87755e+15	239338	196	174		rna-directed dna polymerase from mobile element jockey-like	257	gi|156350402|ref|XP_001622268.1|predicted protein [Nematostella vectensis] gi|156208760|gb|EDO30168.1| predicted protein [Nematostella vectensis]	XP_001622268, EDO30168	3.98036e-08	6.23188e+15	681662	69	43
2066	Singlet3250	3.52173e-61	9.25287e+15	248571	174	161		rna-directed dna polymerase from mobile element jockey-like	241	gi|156350402|ref|XP_001622268.1|predicted protein [Nematostella vectensis] gi|156208760|gb|EDO30168.1| predicted protein [Nematostella vectensis]	XP_001622268, EDO30168	1.26339e-08	640625	693218	64	41
2067	Contig837	4.65572e-70	8.6747e+15	278118	249	216		hypothetical protein TcasGA2_TC001664	249	gi|270012890|gb|EFA09338.1|hypothetical protein TcasGA2_TC001664 [Tribolium castaneum]	EFA09338	5.86462e-06	5.90361e+16	616178	83	49
2068	Contig837	1.36061e-80	8.8417e+15	313204	259	229		hypothetical protein TcasGA2_TC001664	264	gi|270012890|gb|EFA09338.1|hypothetical protein TcasGA2_TC001664 [Tribolium castaneum]	EFA09338	1.98431e-08	611764705882353	689366	85	52
2069	Contig837	1.79874e-60	84765625	246725	256	217			333	No Blast Hit
2070	Contig837	1.82766e-60	84765625	246725	256	217		scylla paramamosain aconitate hydratase partial cds	338	gi|262401124|gb|FJ774744.1|Scylla paramamosain aconitate hydratase mRNA, partial cds	FJ774744	0.000115951	93.75	734211	48	45
2071	Contig837	7.92502e-57	8.78788e+15	233798	198	174		reverse partial	198	gi|443684706|gb|ELT88563.1|hypothetical protein CAPTEDRAFT_67292, partial [Capitella teleta]	ELT88563	0.000871725	6.66667e+15	566102	60	40
2072	Singlet4928	2.75746e-25	892156862745098	128539	102	91		hypothetical protein TcasGA2_TC001664	147	gi|270012890|gb|EFA09338.1|hypothetical protein TcasGA2_TC001664 [Tribolium castaneum]	EFA09338	0.0528754	653061224489796	48521	49	32
2073	Singlet4928	8.45857e-31	8.53147e+15	147006	143	122		rna-directed dna polymerase from mobile element jockey- partial	161	gi|59799392|gb|AAX07242.1|reverse transcriptase [Smeringurus mesaensis]	AAX07242	0.00221669	68.75	558398	48	33
2111	Singlet6312	0.0	9.92509e+15	1450.74	801	795		hypothetical protein TcasGA2_TC001674	3705	gi|270012900|gb|EFA09348.1|hypothetical protein TcasGA2_TC001674 [Tribolium castaneum]	EFA09348	2.31299e-131	7.58112e+15	426017	339	257
2117	Contig782	1.3758e-44	9.81481e+15	189479	108	106		AGAP004031-PA	160	gi|333469634|gb|EAA13601.4|AGAP004031-PA [Anopheles gambiae str. PEST]	EAA13601	8.07694e-10	9.71429e+15	69707	35	34
2118	Contig782	2.9138e-41	9.89899e+15	178399	99	98		AGAP004031-PA	157	gi|333469634|gb|EAA13601.4|AGAP004031-PA [Anopheles gambiae str. PEST]	EAA13601	2.10871e-10	100.0	712478	33	33
2124	Contig4392	0.0	9.96629e+15	1626.17	890	887		hypothetical protein TcasGA2_TC001714	2090	gi|270014442|gb|EFA10890.1|hypothetical protein TcasGA2_TC001714 [Tribolium castaneum]	EFA10890	3.54023e-21	6.35036e+16	118242	137	87
2126	Contig4392	0.0	9.96629e+15	1626.17	890	887		hypothetical protein TcasGA2_TC001714	2291	gi|270014442|gb|EFA10890.1|hypothetical protein TcasGA2_TC001714 [Tribolium castaneum]	EFA10890	8.64495e-34	5.95331e+15	158303	257	153
2131	Singlet5904	4.60404e-24	8.94231e+15	128539	104	93		hypothetical protein TcasGA2_TC001728	2139	gi|270014454|gb|EFA10902.1|hypothetical protein TcasGA2_TC001728 [Tribolium castaneum]	EFA10902	1.67118e-10	5.84416e+15	546842	77	45
2175	Singlet891	1.8936e-171	9.9403e+15	612361	335	333			406	No Blast Hit
2192	Contig1511	1.72295e-12	98.0	879128	50	49		hypothetical protein TcasGA2_TC001728	488	gi|270014454|gb|EFA10902.1|hypothetical protein TcasGA2_TC001728 [Tribolium castaneum]	EFA10902	0.0191314	5.65789e+16	527582	76	43
2206	Contig2147	0.0	998407643312102	1155.28	628	627		hypothetical protein TcasGA2_TC001728	2474	gi|270014454|gb|EFA10902.1|hypothetical protein TcasGA2_TC001728 [Tribolium castaneum]	EFA10902	0.000956039	5.21368e+16	623882	117	61
2216	Singlet4620	1.05612e-36	7.94239e+15	167319	243	193		hypothetical protein TcasGA2_TC001732	250	gi|270014458|gb|EFA10906.1|hypothetical protein TcasGA2_TC001732 [Tribolium castaneum]	EFA10906	0.0370416	5.90164e+15	473654	61	36
2218	Singlet3541	3.37285e-13	8.98551e+15	897595	69	62		schistocerca gregaria microsatellite 66 sequence	349	gi|410695983|gb|JX101530.1|Schistocerca gregaria microsatellite SgM66 sequence	JX101530	0.0178334	8.57143e+15	662076	56	48
2219	Singlet6251	2.08081e-38	8.20896e+15	172859	201	165		hypothetical protein TcasGA2_TC001732	231	gi|270014458|gb|EFA10906.1|hypothetical protein TcasGA2_TC001732 [Tribolium castaneum]	EFA10906	0.00538721	5.6338e+15	496766	71	40
2243	Singlet4620	2.72277e-21	7.82609e+15	115613	184	144		hypothetical protein TcasGA2_TC001732	182	gi|270014458|gb|EFA10906.1|hypothetical protein TcasGA2_TC001732 [Tribolium castaneum]	EFA10906	0.0180988	6.52174e+15	477506	46	30
2250	Singlet5681	1.95682e-05	90.0	639064	50	45			335	No Blast Hit
2289	Singlet4620	6.10195e-12	8.35165e+15	842195	91	76		hypothetical protein TcasGA2_TC001732	148	gi|270014458|gb|EFA10906.1|hypothetical protein TcasGA2_TC001732 [Tribolium castaneum]	EFA10906	0.00502674	6.81818e+15	489062	44	30
2330	Singlet4620	5.19285e-58	9.47368e+15	237491	152	144		hypothetical protein TcasGA2_TC001732	170	gi|270014458|gb|EFA10906.1|hypothetical protein TcasGA2_TC001732 [Tribolium castaneum]	EFA10906	0.0223545	6.32653e+16	473654	49	31
2350	Singlet4137	1.96204e-22	9.38272e+15	122999	81	76		af244980s2schistocerca gregaria muscle fatty acid binding protein exons 2 and and complete cds	1958	gi|13374274|gb|AF244981.1|AF244980S2Schistocerca gregaria muscle fatty acid binding protein (FABP) gene, exons 2 and 3, and complete cds	AF244981	3.11769e-21	951219512195122	131129	82	78
2361	Singlet5132	1.40423e-47	7.95455e+15	206098	308	245		hypothetical protein TcasGA2_TC001736	1458	gi|270014462|gb|EFA10910.1|hypothetical protein TcasGA2_TC001736 [Tribolium castaneum]	EFA10910	9.81161e-05	5.65217e+15	419726	46	26
2422	Contig1316	4.84267e-48	9.82759e+15	204252	116	114		hypothetical protein TcasGA2_TC001746	158	gi|270014472|gb|EFA10920.1|hypothetical protein TcasGA2_TC001746 [Tribolium castaneum]	EFA10920	1.9643e-11	8.97436e+15	708626	39	35
2424	Contig2494	1.22607e-38	9.70588e+15	172859	102	99		hypothetical protein TcasGA2_TC001749	144	gi|270014475|gb|EFA10923.1|hypothetical protein TcasGA2_TC001749 [Tribolium castaneum]	EFA10923	2.39418e-06	9.65517e+15	550694	29	28
2428	Singlet678	0.0	9.98549e+15	1267.92	689	688		hypothetical protein TcasGA2_TC001783	1412	gi|270017097|gb|EFA13543.1|hypothetical protein TcasGA2_TC001783 [Tribolium castaneum]	EFA13543	0.0216272	903225806451613	539138	31	28
2443	Singlet6373	4.18981e-24	810126582278481	124846	158	128		hypothetical protein TcasGA2_TC001807	169	gi|270015272|gb|EFA11720.1|hypothetical protein TcasGA2_TC001807 [Tribolium castaneum]	EFA11720	0.00091617	5.96154e+15	508322	52	31
2504	Singlet6373	2.71746e-37	8.12207e+15	169165	213	173			233	No Blast Hit
2522	Contig1377	0.0	9.9214e+15	2071.21	1145	1136		hypothetical protein TcasGA2_TC001808	1880	gi|270015273|gb|EFA11721.1|hypothetical protein TcasGA2_TC001808 [Tribolium castaneum]	EFA11721	2.01261e-06	4.80392e+15	704774	204	98
2553	Singlet2867	1.74368e-42	943089430894309	187632	123	116		hypothetical protein TcasGA2_TC001824	514	gi|270016137|gb|EFA12585.1|hypothetical protein TcasGA2_TC001824 [Tribolium castaneum]	EFA12585	1.15585e-13	6.36364e+15	874261	88	56
2685	Singlet6840	2.70424e-57	8.64865e+15	235645	222	192		cytosolic endo-beta-n-acetylglucosaminidase	238	gi|307180978|gb|EFN68758.1|Cytosolic endo-beta-N-acetylglucosaminidase [Camponotus floridanus]	EFN68758	4.29235e-06	6.88525e+15	670106	61	42
2686	Singlet2104	3.04981e-66	8.91509e+15	265191	212	189		hypothetical protein EAG_05969	213	gi|307184971|gb|EFN71217.1|hypothetical protein EAG_05969 [Camponotus floridanus]	EFN71217	1.24453e-09	7.28571e+15	743294	70	51
2688	Singlet2104	1.895e-75	9.00901e+15	289198	222	200		hypothetical protein EAG_05969	222	gi|307184971|gb|EFN71217.1|hypothetical protein EAG_05969 [Camponotus floridanus]	EFN71217	2.52863e-11	7.28571e+15	79337	70	51
2689	Singlet6840	1.75909e-55	8.52174e+15	230105	230	196		hypothetical protein TcasGA2_TC001831	324	gi|270016143|gb|EFA12591.1|hypothetical protein TcasGA2_TC001831 [Tribolium castaneum]	EFA12591	5.80479e-09	5.91549e+15	681662	71	42
2690	Singlet1509	1.24197e-59	9.11111e+15	243031	180	164			188	No Blast Hit
2692	Singlet1509	2.04123e-51	9.31507e+15	215332	146	136			146	No Blast Hit
2693	Singlet1509	3.41243e-44	9.13669e+15	191325	139	127		hypothetical protein EAG_02637	145	gi|307187889|gb|EFN72812.1|hypothetical protein EAG_02637 [Camponotus floridanus]	EFN72812	0.0382531	6.74419e+15	50447	43	29
2696	Singlet4792	2.93132e-56	87.5	231952	200	175		hypothetical protein EAG_05969	203	gi|307184971|gb|EFN71217.1|hypothetical protein EAG_05969 [Camponotus floridanus]	EFN71217	0.000183414	75.0	54299	44	33
2700	Singlet5972	1.54086e-103	8.62162e+15	390763	370	319			634	No Blast Hit
2701	Singlet5177	1.06421e-60	8.82927e+15	246725	205	181		hypothetical protein TcasGA2_TC001831	206	gi|270016143|gb|EFA12591.1|hypothetical protein TcasGA2_TC001831 [Tribolium castaneum]	EFA12591	0.000339893	62.0	539138	50	31
2705	Singlet7407	4.50895e-28	9.19192e+15	137772	99	91		hypothetical protein TcasGA2_TC001831	145	gi|270016143|gb|EFA12591.1|hypothetical protein TcasGA2_TC001831 [Tribolium castaneum]	EFA12591	0.0519032	7.27273e+15	469802	33	24
2730	Singlet5177	4.28183e-54	8.98305e+15	224565	177	159		hypothetical protein TcasGA2_TC001831	180	gi|270016143|gb|EFA12591.1|hypothetical protein TcasGA2_TC001831 [Tribolium castaneum]	EFA12591	0.0210044	6.18182e+15	48521	55	34
2738	Singlet5177	1.72902e-47	9.02597e+15	202405	154	139		hypothetical protein TcasGA2_TC001831	157	gi|270016143|gb|EFA12591.1|hypothetical protein TcasGA2_TC001831 [Tribolium castaneum]	EFA12591	0.000427781	64.0	527582	50	32
2746	Singlet314	2.8882e-18	9.28571e+15	102686	70	65		bombyx mori clone: bmov01h13	240	gi|350408468|ref|XM_003488364.1|PREDICTED: Bombus impatiens hypothetical protein LOC100740015 (LOC100740015), mRNA	XM_003488364	7.84489e-05	7.65306e+15	734211	98	75
2750	Singlet314	2.67679e-16	896103896103896	989927	77	69		hypothetical protein TcasGA2_TC001831	177	gi|270016143|gb|EFA12591.1|hypothetical protein TcasGA2_TC001831 [Tribolium castaneum]	EFA12591	0.00345803	6.22642e+16	508322	53	33
2768	Contig291	4.81081e-15	84.0	952994	100	84		hypothetical protein TcasGA2_TC001834	239	gi|270016146|gb|EFA12594.1|hypothetical protein TcasGA2_TC001834 [Tribolium castaneum]	EFA12594	0.0389904	6.66667e+15	500618	48	32
2858	Singlet1412	1.42442e-58	9.22619e+15	239338	168	155		hypothetical protein EAI_05801	168	gi|307201143|gb|EFN81054.1|hypothetical protein EAI_05801 [Harpegnathos saltator]	EFN81054	0.0129329	6.15385e+15	531434	52	32
2861	Singlet792	1.22374e-39	92.0	176552	125	115		hypothetical protein TcasGA2_TC001915	181	gi|270012908|gb|EFA09356.1|hypothetical protein TcasGA2_TC001915 [Tribolium castaneum]	EFA09356	0.00155129	87.5	508322	32	28
2862	Singlet4101	1.97214e-49	8.38298e+15	211638	235	197		hypothetical protein TcasGA2_TC001915	961	gi|270012908|gb|EFA09356.1|hypothetical protein TcasGA2_TC001915 [Tribolium castaneum]	EFA09356	0.0252343	4.85075e+16	527582	134	65
2890	Singlet792	2.21597e-57	8.89474e+15	235645	190	169		hypothetical protein TcasGA2_TC001936	199	gi|270012927|gb|EFA09375.1|hypothetical protein TcasGA2_TC001936 [Tribolium castaneum]	EFA09375	2.42369e-07	7.14286e+15	643142	63	45
2892	Singlet792	2.1443e-23	8.66071e+15	119306	112	97			185	No Blast Hit
2894	Singlet792	3.66163e-49	909090909090909	207945	154	140		hypothetical protein TcasGA2_TC001936	155	gi|270012927|gb|EFA09375.1|hypothetical protein TcasGA2_TC001936 [Tribolium castaneum]	EFA09375	2.39765e-05	7.55556e+15	58151	45	34
2895	Singlet792	7.05101e-63	8.71681e+15	254111	226	197		hypothetical protein TcasGA2_TC001936	226	gi|270012927|gb|EFA09375.1|hypothetical protein TcasGA2_TC001936 [Tribolium castaneum]	EFA09375	4.00621e-11	8.03279e+15	75485	61	49
2896	Singlet792	2.93449e-35	8.58065e+15	161779	155	133		hypothetical protein TcasGA2_TC001936	157	gi|270012927|gb|EFA09375.1|hypothetical protein TcasGA2_TC001936 [Tribolium castaneum]	EFA09375	0.000832798	6.93878e+15	535286	49	34
2898	Singlet792	4.46967e-91	8.6901e+15	348.29	313	272		hypothetical protein TcasGA2_TC001936	312	gi|270012927|gb|EFA09375.1|hypothetical protein TcasGA2_TC001936 [Tribolium castaneum]	EFA09375	2.56776e-08	7.30159e+15	685514	63	46
2899	Singlet792	1.41524e-48	8.95062e+15	206098	162	145		hypothetical protein TcasGA2_TC001936	165	gi|270012927|gb|EFA09375.1|hypothetical protein TcasGA2_TC001936 [Tribolium castaneum]	EFA09375	3.45138e-08	8.33333e+15	662402	48	40
2900	Singlet792	3.06298e-50	9.01235e+15	211638	162	146		hypothetical protein TcasGA2_TC001936	166	gi|270012927|gb|EFA09375.1|hypothetical protein TcasGA2_TC001936 [Tribolium castaneum]	EFA09375	2.91782e-06	7.64706e+15	608474	51	39
2901	Singlet792	1.07855e-29	8.30409e+15	143312	171	142		hypothetical protein EAG_00414	159	gi|307181407|gb|EFN69005.1|hypothetical protein EAG_00414 [Camponotus floridanus]	EFN69005	0.00797978	8.48485e+15	435134	33	28
2902	Singlet792	4.60321e-20	9.32432e+15	110073	74	69		hypothetical protein TcasGA2_TC001936	78	gi|270012927|gb|EFA09375.1|hypothetical protein TcasGA2_TC001936 [Tribolium castaneum]	EFA09375	0.0328661	84.0	477506	25	21
2903	Singlet792	1.09388e-54	9.15663e+15	226412	166	152		hypothetical protein TcasGA2_TC001936	166	gi|270012927|gb|EFA09375.1|hypothetical protein TcasGA2_TC001936 [Tribolium castaneum]	EFA09375	6.98994e-05	8.46154e+15	569954	39	33
2904	Singlet792	5.85286e-47	9.11565e+15	200558	147	134		hypothetical protein TcasGA2_TC001936	149	gi|270012927|gb|EFA09375.1|hypothetical protein TcasGA2_TC001936 [Tribolium castaneum]	EFA09375	0.000326136	7.55102e+15	546842	49	37
2906	Singlet792	9.36736e-24	8.67257e+15	122999	113	98		hypothetical protein EAG_00126	113	gi|307177029|gb|EFN66312.1|hypothetical protein EAG_00126 [Camponotus floridanus]	EFN66312	0.0319224	7.83784e+15	508322	37	29
2907	Contig609	7.987e-31	9.19192e+15	139619	99	91		transposable element tc3 transposase	100	gi|307186443|gb|EFN72056.1|hypothetical protein EAG_14155 [Camponotus floridanus]	EFN72056	0.00123269	8.78788e+15	550694	33	29
2908	Singlet792	3.74179e-71	90.0	281811	220	198		hypothetical protein TcasGA2_TC001936	258	gi|270012927|gb|EFA09375.1|hypothetical protein TcasGA2_TC001936 [Tribolium castaneum]	EFA09375	2.91377e-07	6.71233e+15	650846	73	49
2909	Singlet792	5.21349e-75	896103896103896	294738	231	207		hypothetical protein TcasGA2_TC001936	278	gi|270012927|gb|EFA09375.1|hypothetical protein TcasGA2_TC001936 [Tribolium castaneum]	EFA09375	1.80803e-08	7.01493e+15	685514	67	47
2910	Singlet792	5.23149e-48	8.87574e+15	204252	169	150		hypothetical protein TcasGA2_TC001936	169	gi|270012927|gb|EFA09375.1|hypothetical protein TcasGA2_TC001936 [Tribolium castaneum]	EFA09375	0.00226828	77.5	52373	40	31
2911	Singlet792	1.0406e-45	8.90323e+15	193172	155	138		hypothetical protein TcasGA2_TC001936	157	gi|270012927|gb|EFA09375.1|hypothetical protein TcasGA2_TC001936 [Tribolium castaneum]	EFA09375	5.12996e-05	7.69231e+15	569954	52	40
2912	Singlet792	6.69243e-68	890909090909091	270731	220	196		hypothetical protein TcasGA2_TC001936	217	gi|270012927|gb|EFA09375.1|hypothetical protein TcasGA2_TC001936 [Tribolium castaneum]	EFA09375	4.51355e-09	7.54098e+15	69707	61	46
2913	Contig609	1.70288e-42	8.99329e+15	185785	149	134		hypothetical protein TcasGA2_TC001936	154	gi|270012927|gb|EFA09375.1|hypothetical protein TcasGA2_TC001936 [Tribolium castaneum]	EFA09375	0.00116584	8.15789e+15	531434	38	31
2914	Singlet792	1.11431e-33	8.78788e+15	156239	132	116		hypothetical protein TcasGA2_TC001936	132	gi|270012927|gb|EFA09375.1|hypothetical protein TcasGA2_TC001936 [Tribolium castaneum]	EFA09375	0.0613289	7.72727e+15	477506	44	34
2916	Singlet792	4.80732e-48	903225806451613	204252	155	140		hypothetical protein TcasGA2_TC001936	157	gi|270012927|gb|EFA09375.1|hypothetical protein TcasGA2_TC001936 [Tribolium castaneum]	EFA09375	8.47265e-05	813953488372093	566102	43	35
2986	Singlet4915	9.8309e-42	8.78205e+15	182092	156	137		hypothetical protein TcasGA2_TC001939	618	gi|270012930|gb|EFA09378.1|hypothetical protein TcasGA2_TC001939 [Tribolium castaneum]	EFA09378	0.00701773	5.28302e+15	419726	53	28
2987	Contig729	2.66061e-76	9.47644e+15	298431	191	181		hypothetical protein TcasGA2_TC001939	191	gi|270012930|gb|EFA09378.1|hypothetical protein TcasGA2_TC001939 [Tribolium castaneum]	EFA09378	1.1555e-08	7.91667e+15	654698	48	38
2992	Singlet6078	7.11292e-110	963855421686747	411077	249	240		hypothetical protein TcasGA2_TC001939	389	gi|270012930|gb|EFA09378.1|hypothetical protein TcasGA2_TC001939 [Tribolium castaneum]	EFA09378	1.63847e-18	6.45161e+15	993673	124	80
2995	Contig729	4.53661e-40	8.33333e+15	178399	204	170		hypothetical protein TcasGA2_TC001939	234	gi|270012930|gb|EFA09378.1|hypothetical protein TcasGA2_TC001939 [Tribolium castaneum]	EFA09378	0.0770303	6.36364e+15	489062	55	35
2998	Contig729	1.07623e-52	8.84615e+15	220872	182	161		hypothetical protein TcasGA2_TC001939	329	gi|270012930|gb|EFA09378.1|hypothetical protein TcasGA2_TC001939 [Tribolium castaneum]	EFA09378	0.000197596	8.46154e+15	577658	39	33
2999	Contig729	1.37972e-37	9.18033e+15	169165	122	112		hypothetical protein TcasGA2_TC001939	128	gi|270012930|gb|EFA09378.1|hypothetical protein TcasGA2_TC001939 [Tribolium castaneum]	EFA09378	4.63292e-05	8.20513e+15	569954	39	32
3000	Contig729	5.98651e-42	8.87417e+15	183939	151	134		hypothetical protein TcasGA2_TC001939	151	gi|270012930|gb|EFA09378.1|hypothetical protein TcasGA2_TC001939 [Tribolium castaneum]	EFA09378	0.0177981	7.38095e+15	496766	42	31
3001	Contig729	2.27993e-38	8.14159e+15	172859	226	184			251	No Blast Hit
3002	Contig729	1.45406e-53	9.33775e+15	222718	151	141		hypothetical protein TcasGA2_TC001939	170	gi|270012930|gb|EFA09378.1|hypothetical protein TcasGA2_TC001939 [Tribolium castaneum]	EFA09378	2.22767e-05	8.09524e+15	585362	42	34
3004	Contig363	2.02818e-57	8.97297e+15	235645	185	166		hypothetical protein TcasGA2_TC001939	184	gi|270012930|gb|EFA09378.1|hypothetical protein TcasGA2_TC001939 [Tribolium castaneum]	EFA09378	2.725e-06	6.66667e+15	554546	57	38
3007	Singlet5817	1.99864e-36	7.57925e+15	167319	347	263		rna-directed dna polymerase from mobile element jockey-like	455	gi|390336260|ref|XP_003724311.1|PREDICTED: RNA-directed DNA polymerase from mobile element jockey-like [Strongylocentrotus purpuratus]	XP_003724311	1.06033e-07	68.75	724034	80	55
3009	Singlet2258	2.75504e-18	9.83333e+15	106379	60	59			291	No Blast Hit
3010	Singlet3176	2.05719e-14	8.1982e+15	934528	111	91		hypothetical protein TcasGA2_TC001939	280	gi|270012930|gb|EFA09378.1|hypothetical protein TcasGA2_TC001939 [Tribolium castaneum]	EFA09378	0.000903861	6.14286e+15	550694	70	43
3011	Singlet3176	1.06351e-37	8.73333e+15	171012	150	131		hypothetical protein TcasGA2_TC001939	319	gi|270012930|gb|EFA09378.1|hypothetical protein TcasGA2_TC001939 [Tribolium castaneum]	EFA09378	0.000467029	5.94937e+15	566102	79	47
3012	Contig837	8.92115e-19	8.42593e+15	106379	108	91			108	No Blast Hit
3014	Contig837	2.12548e-127	833984375	470169	512	427		hypothetical protein TcasGA2_TC001939	698	gi|270012930|gb|EFA09378.1|hypothetical protein TcasGA2_TC001939 [Tribolium castaneum]	EFA09378	8.27285e-15	5.25547e+15	670106	137	72
3015	Singlet3342	1.09989e-61	8.41085e+15	250418	258	217		hypothetical protein TcasGA2_TC001939	268	gi|270012930|gb|EFA09378.1|hypothetical protein TcasGA2_TC001939 [Tribolium castaneum]	EFA09378	0.000316965	63.75	566102	80	51
3016	Contig837	2.97279e-82	8.83895e+15	318744	267	236			268	No Blast Hit
3017	Contig837	2.3353e-47	8.88889e+15	198712	162	144		hypothetical protein TcasGA2_TC001939	163	gi|270012930|gb|EFA09378.1|hypothetical protein TcasGA2_TC001939 [Tribolium castaneum]	EFA09378	0.0480077	7.05882e+15	48521	51	36
3018	Contig837	7.4148e-22	9.05882e+15	113766	85	77		scaahii03schistocerca nitens adipokinetic hormone ii exon 3 and complete cds	142	gi|160831|gb|L08775.1|SCAAHII03Schistocerca nitens adipokinetic hormone II gene, exon 3 and complete cds	L08775	4.16027e-05	9.76744e+15	734211	43	42
3020	Contig837	6.02765e-59	8.44898e+15	241185	245	207		hypothetical protein TcasGA2_TC001939	246	gi|270012930|gb|EFA09378.1|hypothetical protein TcasGA2_TC001939 [Tribolium castaneum]	EFA09378	4.15447e-07	6.07595e+15	646994	79	48
3058	Singlet2696	5.85991e-95	873015873015873	361217	315	275		hypothetical protein TcasGA2_TC001939	318	gi|270012930|gb|EFA09378.1|hypothetical protein TcasGA2_TC001939 [Tribolium castaneum]	EFA09378	0.000448253	5.94937e+15	566102	79	47
3068	Singlet7719	3.10357e-53	9.28571e+15	224565	154	143			1172	No Blast Hit
3073	Singlet6078	3.8012e-35	9.50495e+15	159932	101	96		hypothetical protein TcasGA2_TC001939	514	gi|270012930|gb|EFA09378.1|hypothetical protein TcasGA2_TC001939 [Tribolium castaneum]	EFA09378	1.08434e-17	62.5	985969	120	75
3096	Singlet6	8.92718e-37	837696335078534	169165	191	160		hypothetical protein TcasGA2_TC001939	717	gi|270012930|gb|EFA09378.1|hypothetical protein TcasGA2_TC001939 [Tribolium castaneum]	EFA09378	0.00101081	7.23404e+15	512174	47	34
3104	Contig729	8.8342e-35	925925925925926	156239	108	100		hypothetical protein TcasGA2_TC001939	109	gi|270012930|gb|EFA09378.1|hypothetical protein TcasGA2_TC001939 [Tribolium castaneum]	EFA09378	0.00768143	8.33333e+15	50447	36	30
3123	Singlet8065	2.85474e-44	8.86076e+15	193172	158	140		hypothetical protein TcasGA2_TC001939	397	gi|270012930|gb|EFA09378.1|hypothetical protein TcasGA2_TC001939 [Tribolium castaneum]	EFA09378	0.0276802	6.37931e+16	516026	58	37
3129	Contig2756	1.88909e-29	923076923076923	143312	104	96		hypothetical protein TcasGA2_TC001939	264	gi|270012930|gb|EFA09378.1|hypothetical protein TcasGA2_TC001939 [Tribolium castaneum]	EFA09378	0.0972802	5.52239e+16	489062	67	37
3178	Singlet3342	1.58435e-55	8.19149e+15	230105	282	231			294	No Blast Hit
3229	Singlet6	6.17071e-42	917910447761194	183939	134	123		hypothetical protein TcasGA2_TC001939	155	gi|270012930|gb|EFA09378.1|hypothetical protein TcasGA2_TC001939 [Tribolium castaneum]	EFA09378	0.00640743	6.92308e+15	512174	52	36
3247	Singlet5853	2.48137e-35	87.5	161779	136	119		hypothetical protein TcasGA2_TC001939	136	gi|270012930|gb|EFA09378.1|hypothetical protein TcasGA2_TC001939 [Tribolium castaneum]	EFA09378	0.0153869	7.69231e+15	496766	39	30
3288	Singlet4319	9.51023e-22	8.67925e+15	117459	106	92		hypothetical protein TcasGA2_TC001984	223	gi|270016986|gb|EFA13432.1|hypothetical protein TcasGA2_TC001984 [Tribolium castaneum]	EFA13432	1.59496e-12	6.54762e+15	766406	84	55
3291	Singlet4180	2.32361e-42	8.03509e+15	189479	285	229		hypothetical protein TcasGA2_TC001984	2384	gi|270016986|gb|EFA13432.1|hypothetical protein TcasGA2_TC001984 [Tribolium castaneum]	EFA13432	2.51373e-06	4.50292e+15	673958	171	77
3293	Singlet4887	8.62693e-119	9.00293e+15	440623	341	307		hypothetical protein TcasGA2_TC001984	371	gi|270016986|gb|EFA13432.1|hypothetical protein TcasGA2_TC001984 [Tribolium castaneum]	EFA13432	7.79335e-07	5.45455e+15	623882	88	48
3294	Singlet5703	0.0	8.8015e+15	630828	534	470		hypothetical protein TcasGA2_TC001984	550	gi|270016986|gb|EFA13432.1|hypothetical protein TcasGA2_TC001984 [Tribolium castaneum]	EFA13432	2.50824e-08	4.69512e+16	681662	164	77
3302	Singlet2560	3.4808e-28	9.18367e+15	134079	98	90		dendroctonus ponderosae whole genome shotgun sequence	95	gi|462348258|gb|APGK01033666.1|Dendroctonus ponderosae Seq01033676, whole genome shotgun sequence	APGK01033666	9.90335e-23	8.97959e+15	131129	98	88
3306	Singlet4236	5.24018e-49	85.0	207945	200	170		hypothetical protein TcasGA2_TC001984	214	gi|270016986|gb|EFA13432.1|hypothetical protein TcasGA2_TC001984 [Tribolium castaneum]	EFA13432	1.27513e-11	676056338028169	739442	71	48
3331	Singlet2560	8.35764e-47	8.42365e+15	200558	203	171		hypothetical protein TcasGA2_TC001984	205	gi|270016986|gb|EFA13432.1|hypothetical protein TcasGA2_TC001984 [Tribolium castaneum]	EFA13432	1.3886e-06	5.8209e+16	569954	67	39
3333	Singlet4180	4.79044e-37	8.65854e+15	172859	164	142		hypothetical protein TcasGA2_TC001984	4861	gi|270016986|gb|EFA13432.1|hypothetical protein TcasGA2_TC001984 [Tribolium castaneum]	EFA13432	8.82523e-18	5.2381e+15	103219	189	99
3337	Singlet4319	8.51782e-21	8.03797e+15	113766	158	127		hypothetical protein TcasGA2_TC001984	160	gi|270016986|gb|EFA13432.1|hypothetical protein TcasGA2_TC001984 [Tribolium castaneum]	EFA13432	4.29255e-09	7.73585e+15	662402	53	41
3360	Singlet1687	3.29534e-50	8.81356e+15	211638	177	156		hypothetical protein TcasGA2_TC001984	177	gi|270016986|gb|EFA13432.1|hypothetical protein TcasGA2_TC001984 [Tribolium castaneum]	EFA13432	3.89341e-11	6.77966e+15	724034	59	40
3365	Singlet4236	6.50081e-08	9.54545e+15	71293	44	42		hypothetical protein EAG_00028	196	gi|307169477|gb|EFN62144.1|hypothetical protein EAG_00028 [Camponotus floridanus]	EFN62144	0.0530588	6.1194e+15	512174	67	41
3369	Singlet1687	2.15337e-57	8.97297e+15	235645	185	166		hypothetical protein TcasGA2_TC001984	194	gi|270016986|gb|EFA13432.1|hypothetical protein TcasGA2_TC001984 [Tribolium castaneum]	EFA13432	3.42518e-09	5.81081e+16	670106	74	43
3370	Singlet4319	1.03062e-35	8.28877e+15	163625	187	155		hypothetical protein TcasGA2_TC001984	194	gi|270016986|gb|EFA13432.1|hypothetical protein TcasGA2_TC001984 [Tribolium castaneum]	EFA13432	2.90961e-10	6.6129e+15	700922	62	41
3384	Singlet1535	0.0	9.34183e+15	695461	471	440		hypothetical protein TcasGA2_TC001984	713	gi|270016986|gb|EFA13432.1|hypothetical protein TcasGA2_TC001984 [Tribolium castaneum]	EFA13432	2.11276e-25	5.67251e+15	117087	171	97
3386	Singlet1687	8.96719e-23	909090909090909	119306	88	80		hypothetical protein TcasGA2_TC001984	88	gi|270016986|gb|EFA13432.1|hypothetical protein TcasGA2_TC001984 [Tribolium castaneum]	EFA13432	4.07867e-05	9.62963e+15	539138	27	26
3387	Singlet4319	1.30408e-16	9.06667e+15	989927	75	68		hypothetical protein TcasGA2_TC001984	97	gi|270016986|gb|EFA13432.1|hypothetical protein TcasGA2_TC001984 [Tribolium castaneum]	EFA13432	0.00380533	92.0	489062	25	23
3397	Contig1464	4.32998e-111	9.27083e+15	414.77	288	267		reverse partial	311	gi|512878701|ref|XP_004919413.1|PREDICTED: uncharacterized protein LOC101732139 [Xenopus (Silurana) tropicalis] gi|512878704|ref|XP_004919414.1| PREDICTED: uncharacterized protein LOC101732193 [Xenopus (Silurana) tropicalis]	XP_004919413, XP_004919414	4.94591e-11	6.4557e+15	816481	79	51
3398	Contig1464	7.32008e-130	8.95561e+15	477556	383	343		reverse partial	412	gi|512863615|ref|XP_004917465.1|PREDICTED: uncharacterized protein LOC101732449 [Xenopus (Silurana) tropicalis]	XP_004917465	6.22183e-19	62.5	106686	128	80
3436	Contig179	1.2045e-54	8.50679e+15	224565	221	188		reverse partial	468	gi|512856533|ref|XP_004916525.1|PREDICTED: uncharacterized protein LOC101733395 [Xenopus (Silurana) tropicalis]	XP_004916525	5.08611e-14	6.19469e+15	932041	113	70
3454	Singlet1399	1.31584e-29	8.97436e+15	145159	117	105		hypothetical protein TcasGA2_TC001991	630	gi|270016457|gb|EFA12903.1|hypothetical protein TcasGA2_TC001991 [Tribolium castaneum]	EFA12903	0.00343201	5.22222e+15	52373	90	47
3455	Contig4210	1.51874e-12	100.0	897595	48	48		hypothetical protein TcasGA2_TC001991	1500	gi|270016457|gb|EFA12903.1|hypothetical protein TcasGA2_TC001991 [Tribolium castaneum]	EFA12903	3.36421e-05	62.5	392762	40	25
3456	Singlet8316	6.61375e-58	8.66667e+15	237491	225	195		hypothetical protein TcasGA2_TC001991	212	gi|270016457|gb|EFA12903.1|hypothetical protein TcasGA2_TC001991 [Tribolium castaneum]	EFA12903	9.76322e-05	6.27119e+15	573806	59	37
3457	Contig837	3.88322e-65	904040404040404	261498	198	179		hypothetical protein TcasGA2_TC001991	210	gi|270016457|gb|EFA12903.1|hypothetical protein TcasGA2_TC001991 [Tribolium castaneum]	EFA12903	0.00384857	5.97015e+16	527582	67	40
3497	Singlet2442	1.06099e-12	100.0	879128	47	47		hypothetical protein TcasGA2_TC001995	308	gi|270016242|gb|EFA12688.1|hypothetical protein TcasGA2_TC001995 [Tribolium castaneum]	EFA12688	1.83983e-07	75.0	635438	52	39
3500	Singlet4928	9.67043e-21	8.59813e+15	113766	107	92		hypothetical protein TcasGA2_TC001995	180	gi|270016242|gb|EFA12688.1|hypothetical protein TcasGA2_TC001995 [Tribolium castaneum]	EFA12688	0.00414478	77.5	500618	40	31
3504	Singlet4907	4.54742e-14	9.81132e+15	934528	53	52		hypothetical protein TcasGA2_TC001995	594	gi|270016242|gb|EFA12688.1|hypothetical protein TcasGA2_TC001995 [Tribolium castaneum]	EFA12688	3.87646e-13	5.61404e+15	824185	114	64
3505	Singlet197	3.08334e-55	934640522875817	228258	153	143		hypothetical protein TcasGA2_TC001995	168	gi|270016242|gb|EFA12688.1|hypothetical protein TcasGA2_TC001995 [Tribolium castaneum]	EFA12688	0.00237238	70.0	50447	40	28
3506	Singlet1540	9.89387e-16	9.28571e+15	989927	70	65		hypothetical protein TcasGA2_TC001995	601	gi|270016242|gb|EFA12688.1|hypothetical protein TcasGA2_TC001995 [Tribolium castaneum]	EFA12688	0.00057884	654320987654321	535286	81	53
3507	Singlet5853	3.36173e-125	8.69565e+15	462783	414	360		gene for insulin related promoter region	661	gi|454313|emb|Z29968.1|L.migratoria gene for insulin related peptide, promoter region (1386bp)	Z29968	0.000834464	8.64407e+15	716177	59	51
3508	Contig14	6.10838e-59	9.59459e+15	241185	148	142		hypothetical protein TcasGA2_TC001995	249	gi|270016242|gb|EFA12688.1|hypothetical protein TcasGA2_TC001995 [Tribolium castaneum]	EFA12688	0.000528254	8.64865e+15	531434	37	32
3510	Contig14	4.95128e-59	9.53947e+15	241185	152	145			206	No Blast Hit
3511	Singlet6330	3.01207e-21	8.67925e+15	115613	106	92		hypothetical protein TcasGA2_TC001995	199	gi|270016242|gb|EFA12688.1|hypothetical protein TcasGA2_TC001995 [Tribolium castaneum]	EFA12688	9.81588e-07	75.0	60077	56	42
3513	Contig14	9.88262e-55	9.34211e+15	226412	152	142		hypothetical protein TcasGA2_TC001995	152	gi|270016242|gb|EFA12688.1|hypothetical protein TcasGA2_TC001995 [Tribolium castaneum]	EFA12688	1.37425e-05	8.20513e+15	56225	39	32
3514	Singlet197	1.41547e-38	9.31624e+15	172859	117	109		rna-directed dna polymerase from mobile element jockey-like	163	gi|390352383|ref|XP_003727887.1|PREDICTED: RNA-directed DNA polymerase from mobile element jockey-like [Strongylocentrotus purpuratus]	XP_003727887	0.00181197	7.80488e+15	558398	41	32
3515	Singlet5532	3.34001e-45	8.69318e+15	195019	176	153		hypothetical protein TcasGA2_TC001995	178	gi|270016242|gb|EFA12688.1|hypothetical protein TcasGA2_TC001995 [Tribolium castaneum]	EFA12688	0.000805365	8.61111e+15	519878	36	31
3518	Singlet197	3.86788e-90	9.53704e+15	344597	216	206		hypothetical protein TcasGA2_TC001995	216	gi|270016242|gb|EFA12688.1|hypothetical protein TcasGA2_TC001995 [Tribolium castaneum]	EFA12688	0.0789885	6.75676e+15	469802	37	25
3520	Contig14	7.58141e-56	9.40397e+15	230105	151	142		rna-directed dna polymerase from mobile element jockey-like	151	gi|390348600|ref|XP_003727036.1|PREDICTED: RNA-directed DNA polymerase from mobile element jockey-like [Strongylocentrotus purpuratus]	XP_003727036	0.00117144	7.95918e+15	585362	49	39
3521	Singlet197	1.03327e-49	903030303030303	209792	165	149		hypothetical protein TcasGA2_TC001995	157	gi|270016242|gb|EFA12688.1|hypothetical protein TcasGA2_TC001995 [Tribolium castaneum]	EFA12688	0.000389546	717948717948718	52373	39	28
3522	Singlet197	3.9176e-56	945578231292517	228258	147	139		hypothetical protein TcasGA2_TC001995	209	gi|270016242|gb|EFA12688.1|hypothetical protein TcasGA2_TC001995 [Tribolium castaneum]	EFA12688	4.59993e-05	72.5	554546	40	29
3523	Singlet5776	2.04775e-37	97.0	169165	100	97			181	No Blast Hit
3524	Singlet6330	2.08017e-28	7.86325e+15	139619	234	184		hypothetical protein TcasGA2_TC001995	228	gi|270016242|gb|EFA12688.1|hypothetical protein TcasGA2_TC001995 [Tribolium castaneum]	EFA12688	0.0412749	8.57143e+15	477506	35	30
3525	Contig14	6.80754e-57	9.12791e+15	233798	172	157		hypothetical protein TcasGA2_TC001995	172	gi|270016242|gb|EFA12688.1|hypothetical protein TcasGA2_TC001995 [Tribolium castaneum]	EFA12688	0.000169468	8.20513e+15	535286	39	32
3527	Contig14	2.909e-30	9.4382e+15	137772	89	84		hypothetical protein TcasGA2_TC001995	101	gi|270016242|gb|EFA12688.1|hypothetical protein TcasGA2_TC001995 [Tribolium castaneum]	EFA12688	0.0626545	92.0	458246	25	23
3528	Singlet6330	2.97394e-26	8.48485e+15	132232	132	112		hypothetical protein TcasGA2_TC001995	198	gi|270016242|gb|EFA12688.1|hypothetical protein TcasGA2_TC001995 [Tribolium castaneum]	EFA12688	0.00019404	80.0	512174	40	32
3529	Contig14	9.7939e-46	9.44444e+15	193172	126	119		hypothetical protein TcasGA2_TC001995	149	gi|270016242|gb|EFA12688.1|hypothetical protein TcasGA2_TC001995 [Tribolium castaneum]	EFA12688	0.100981	8.48485e+15	458246	33	28
3532	Singlet6330	3.53869e-24	9.39024e+15	124846	82	77		hypothetical protein TcasGA2_TC001995	146	gi|270016242|gb|EFA12688.1|hypothetical protein TcasGA2_TC001995 [Tribolium castaneum]	EFA12688	0.0418403	7.69231e+15	469802	39	30
3533	Singlet6330	1.76597e-10	8.88889e+15	786796	63	56		hesperotettix viridis clone ca2-g8-c10 microsatellite sequence	100	gi|242267003|gb|FJ948480.1|Hesperotettix viridis clone CA2-G8-C10 microsatellite sequence	FJ948480	0.00111747	7.6087e+15	680109	92	70
3535	Contig14	5.96454e-44	9.57627e+15	191325	118	113			239	No Blast Hit
3536	Singlet5348	2.70579e-55	94.0	228258	150	141		hypothetical protein TcasGA2_TC001995	150	gi|270016242|gb|EFA12688.1|hypothetical protein TcasGA2_TC001995 [Tribolium castaneum]	EFA12688	8.13964e-05	8.20513e+15	54299	39	32
3537	Singlet5348	1.17455e-33	925925925925926	156239	108	100		hypothetical protein TcasGA2_TC001995	138	gi|270016242|gb|EFA12688.1|hypothetical protein TcasGA2_TC001995 [Tribolium castaneum]	EFA12688	0.00547257	7.71429e+15	489062	35	27
3538	Singlet5348	2.47151e-50	9.42029e+15	211638	138	130		hypothetical protein TcasGA2_TC001995	138	gi|270016242|gb|EFA12688.1|hypothetical protein TcasGA2_TC001995 [Tribolium castaneum]	EFA12688	1.56054e-05	8.20513e+15	558398	39	32
3540	Singlet5348	6.8022e-47	926470588235294	196865	136	126		hypothetical protein TcasGA2_TC001995	136	gi|270016242|gb|EFA12688.1|hypothetical protein TcasGA2_TC001995 [Tribolium castaneum]	EFA12688	0.000293179	8.46154e+15	52373	39	33
3541	Singlet3709	1.47638e-23	8.1457e+15	122999	151	123		hypothetical protein TcasGA2_TC001995	166	gi|270016242|gb|EFA12688.1|hypothetical protein TcasGA2_TC001995 [Tribolium castaneum]	EFA12688	0.0337829	7.94872e+15	473654	39	31
3545	Contig14	3.48869e-43	9.4958e+15	187632	119	113			119	No Blast Hit
3547	Singlet5060	1.56801e-23	85.6	122999	125	107		hypothetical protein TcasGA2_TC001995	175	gi|270016242|gb|EFA12688.1|hypothetical protein TcasGA2_TC001995 [Tribolium castaneum]	EFA12688	0.000658154	7.69231e+15	519878	39	30
3548	Singlet4928	1.50955e-12	8.68421e+15	860662	76	66		hesperotettix viridis clone ca2-g8-c10 microsatellite sequence	134	gi|242267003|gb|FJ948480.1|Hesperotettix viridis clone CA2-G8-C10 microsatellite sequence	FJ948480	0.0199544	7.08661e+15	644042	127	90
3559	Singlet5532	3.84375e-12	9.18033e+15	842195	61	56		hesperotettix viridis clone ca2-g8-c10 microsatellite sequence	101	gi|242267003|gb|FJ948480.1|Hesperotettix viridis clone CA2-G8-C10 microsatellite sequence	FJ948480	0.00395858	7.45283e+15	662076	106	79
3566	Singlet5532	2.31645e-16	8.33333e+15	989927	108	90		hypothetical protein TcasGA2_TC001995	156	gi|270016242|gb|EFA12688.1|hypothetical protein TcasGA2_TC001995 [Tribolium castaneum]	EFA12688	0.00053236	7.94872e+15	492914	39	31
3612	Singlet5532	6.67943e-22	8.01242e+15	117459	161	129		hypothetical protein TcasGA2_TC001995	162	gi|270016242|gb|EFA12688.1|hypothetical protein TcasGA2_TC001995 [Tribolium castaneum]	EFA12688	0.00026364	8.37838e+15	500618	37	31
3633	Singlet5532	7.2289e-15	8.47826e+15	897595	92	78		hesperotettix viridis clone ca2-g8-c10 microsatellite sequence	91	gi|242267003|gb|FJ948480.1|Hesperotettix viridis clone CA2-G8-C10 microsatellite sequence	FJ948480	0.000265665	7.69231e+15	698143	91	70
3644	Singlet5532	2.70926e-48	7.96552e+15	206098	290	231		hypothetical protein TcasGA2_TC001995	298	gi|270016242|gb|EFA12688.1|hypothetical protein TcasGA2_TC001995 [Tribolium castaneum]	EFA12688	0.000302592	7.85714e+15	54299	42	33
3678	Singlet5532	4.8229e-35	8.15385e+15	158086	195	159		hypothetical protein TcasGA2_TC001995	195	gi|270016242|gb|EFA12688.1|hypothetical protein TcasGA2_TC001995 [Tribolium castaneum]	EFA12688	8.51249e-07	706896551724138	604622	58	41
3690	Singlet5532	1.27358e-24	808641975308642	126692	162	131		hypothetical protein TcasGA2_TC001995	184	gi|270016242|gb|EFA12688.1|hypothetical protein TcasGA2_TC001995 [Tribolium castaneum]	EFA12688	0.00097488	7.94872e+15	489062	39	31
3698	Singlet4112	8.82216e-12	100.0	860662	46	46		hypothetical protein TcasGA2_TC001995	685	gi|270016242|gb|EFA12688.1|hypothetical protein TcasGA2_TC001995 [Tribolium castaneum]	EFA12688	1.29367e-08	6.07143e+16	69707	84	51
3792	Singlet5532	7.25164e-17	8.68132e+15	100839	91	79		hypothetical protein TcasGA2_TC001995	173	gi|270016242|gb|EFA12688.1|hypothetical protein TcasGA2_TC001995 [Tribolium castaneum]	EFA12688	0.0781784	8.48485e+15	46595	33	28
3836	Singlet2442	3.68865e-28	9.27835e+15	141466	97	90		hypothetical protein TcasGA2_TC002001	1341	gi|270016247|gb|EFA12693.1|hypothetical protein TcasGA2_TC002001 [Tribolium castaneum]	EFA12693	0.000392523	4.74138e+15	508322	116	55
3838	Singlet6728	0.0	9.9061e+15	763787	426	422		hypothetical protein TcasGA2_TC002001	932	gi|270016247|gb|EFA12693.1|hypothetical protein TcasGA2_TC002001 [Tribolium castaneum]	EFA12693	5.87614e-17	5.03937e+15	635438	127	64
3839	Singlet6785	1.10373e-19	100.0	111919	60	60		hypothetical protein TcasGA2_TC002001	525	gi|270016247|gb|EFA12693.1|hypothetical protein TcasGA2_TC002001 [Tribolium castaneum]	EFA12693	3.91452e-07	543859649122807	666254	114	62
3840	Singlet2828	3.41132e-143	9.68354e+15	521875	316	306		hypothetical protein TcasGA2_TC002001	421	gi|270016247|gb|EFA12693.1|hypothetical protein TcasGA2_TC002001 [Tribolium castaneum]	EFA12693	3.01554e-06	5.84615e+15	450542	65	38
3885	Singlet6960	6.37008e-12	9.79592e+15	860662	49	48		hypothetical protein TcasGA2_TC002010	501	gi|270016692|gb|EFA13138.1|hypothetical protein TcasGA2_TC002010 [Tribolium castaneum]	EFA13138	7.96716e-06	5.14851e+15	62003	101	52
3899	Singlet2146	5.8141e-26	7.49153e+15	130386	295	221		af369891_4endonuclease reverse transcriptase	983	gi|390359773|ref|XP_003729561.1|PREDICTED: uncharacterized protein LOC100891120 [Strongylocentrotus purpuratus]	XP_003729561	0.000197192	5.10204e+15	635438	147	75
3901	Singlet600	3.76085e-117	9.2233e+15	436.93	309	285		hypothetical protein TcasGA2_TC002010	1203	gi|270016692|gb|EFA13138.1|hypothetical protein TcasGA2_TC002010 [Tribolium castaneum]	EFA13138	1.92577e-07	5.25316e+15	704774	158	83
3925	Singlet1051	2.26476e-24	949367088607595	124846	79	75		hypothetical protein TcasGA2_TC002025	101	gi|270016096|gb|EFA12544.1|hypothetical protein TcasGA2_TC002025 [Tribolium castaneum]	EFA12544	0.0325964	7.41935e+15	46595	31	23
3929	Singlet6168	1.17662e-09	96.0	805262	50	48		hypothetical protein TcasGA2_TC002026	1924	gi|270015424|gb|EFA11872.1|hypothetical protein TcasGA2_TC002026 [Tribolium castaneum]	EFA11872	4.99877e-07	5.65657e+15	685514	99	56
3933	Contig3327	1.1941e-06	100.0	639064	34	34		hypothetical protein TcasGA2_TC002027	213	gi|270015425|gb|EFA11873.1|hypothetical protein TcasGA2_TC002027 [Tribolium castaneum]	EFA11873	0.000167769	62.5	539138	64	40
3957	Singlet4370	2.0958e-44	9.19118e+15	189479	136	125		hypothetical protein TcasGA2_TC002031	234	gi|270017034|gb|EFA13480.1|hypothetical protein TcasGA2_TC002031 [Tribolium castaneum]	EFA13480	0.000448619	5.58824e+15	554546	68	38
3958	Singlet6678	1.82819e-130	9.07563e+15	479403	357	324		rna-directed dna polymerase from mobile element jockey-like	371	gi|390359309|ref|XP_003729454.1|PREDICTED: RNA-directed DNA polymerase from mobile element jockey-like [Strongylocentrotus purpuratus]	XP_003729454	6.75137e-07	5.50847e+15	708626	118	65
3966	Singlet4982	0.0	9.9247e+15	1205.14	664	659		hypothetical protein TcasGA2_TC002031	1378	gi|270017034|gb|EFA13480.1|hypothetical protein TcasGA2_TC002031 [Tribolium castaneum]	EFA13480	0.0527472	4.33333e+16	385058	90	39
3971	Singlet3250	3.1236e-80	9.29577e+15	309511	213	198		hypothetical protein TcasGA2_TC002033	453	gi|270017036|gb|EFA13482.1|hypothetical protein TcasGA2_TC002033 [Tribolium castaneum]	EFA13482	0.000472093	547008547008547	573806	117	64
3972	Singlet197	9.6433e-64	935672514619883	254111	171	160		schistocerca gregaria microsatellite 23 sequence	301	gi|410695985|gb|JX101532.1|Schistocerca gregaria microsatellite SgM23 sequence	JX101532	0.0151073	7.89474e+15	662076	76	60
3973	Singlet197	8.12929e-47	959349593495935	200558	123	118			200	No Blast Hit
3974	Singlet197	2.02437e-67	9.23469e+15	268884	196	181			186	No Blast Hit
3975	Singlet197	1.72445e-73	9.21569e+15	289198	204	188		rna-directed dna polymerase from mobile element jockey-like	204	gi|390352383|ref|XP_003727887.1|PREDICTED: RNA-directed DNA polymerase from mobile element jockey-like [Strongylocentrotus purpuratus]	XP_003727887	0.00077343	62.5	546842	64	40
3976	Singlet197	2.62234e-82	9.34884e+15	318744	215	201		rna-directed dna polymerase from mobile element jockey-like	239	gi|390348600|ref|XP_003727036.1|PREDICTED: RNA-directed DNA polymerase from mobile element jockey-like [Strongylocentrotus purpuratus]	XP_003727036	0.000198329	6.72414e+15	62003	58	39
3977	Singlet3250	1.14908e-61	9.21788e+15	250418	179	165		hypothetical protein TcasGA2_TC002033	279	gi|270017036|gb|EFA13482.1|hypothetical protein TcasGA2_TC002033 [Tribolium castaneum]	EFA13482	9.98535e-09	6.33333e+16	69707	90	57
3978	Singlet197	6.13129e-57	9.46667e+15	233798	150	142		rna-directed dna polymerase from mobile element jockey-like	157	gi|390345996|ref|XP_003726455.1|PREDICTED: RNA-directed DNA polymerase from mobile element jockey-like [Strongylocentrotus purpuratus]	XP_003726455	0.00122973	74.0	558398	50	37
3980	Singlet197	1.16331e-70	8.89381e+15	279964	226	201		hypothetical protein TcasGA2_TC002033	226	gi|270017036|gb|EFA13482.1|hypothetical protein TcasGA2_TC002033 [Tribolium castaneum]	EFA13482	2.3552e-07	6.05263e+16	62003	76	46
3981	Contig14	5.49255e-99	9.49791e+15	374144	239	227		rna-directed dna polymerase from mobile element jockey-like	238	gi|390339252|ref|XP_003724962.1|PREDICTED: uncharacterized protein LOC764672 [Strongylocentrotus purpuratus]	XP_003724962	0.000769951	6.51515e+15	608474	66	43
3982	Singlet197	1.89185e-62	930635838150289	252265	173	161			173	No Blast Hit
3983	Singlet197	5.56947e-58	9.36709e+15	237491	158	148		rna-directed dna polymerase from mobile element jockey-like	182	gi|390352383|ref|XP_003727887.1|PREDICTED: RNA-directed DNA polymerase from mobile element jockey-like [Strongylocentrotus purpuratus]	XP_003727887	0.0192678	6.92308e+15	531434	52	36
3984	Singlet197	1.32806e-55	9.11243e+15	230105	169	154		hypothetical protein TcasGA2_TC002033	250	gi|270017036|gb|EFA13482.1|hypothetical protein TcasGA2_TC002033 [Tribolium castaneum]	EFA13482	0.0120282	6.34615e+15	516026	52	33
3985	Singlet197	1.79257e-52	91.25	219025	160	146		hypothetical protein TcasGA2_TC002033	163	gi|270017036|gb|EFA13482.1|hypothetical protein TcasGA2_TC002033 [Tribolium castaneum]	EFA13482	0.00304931	6.59574e+15	52373	47	31
3986	Singlet197	3.52501e-49	9.18919e+15	207945	148	136			150	No Blast Hit
3987	Singlet197	1.67708e-73	9.29293e+15	289198	198	184		hypothetical protein TcasGA2_TC002033	199	gi|270017036|gb|EFA13482.1|hypothetical protein TcasGA2_TC002033 [Tribolium castaneum]	EFA13482	0.000197041	626865671641791	56225	67	42
3988	Contig2397	1.70208e-37	9.2437e+15	169165	119	110			153	No Blast Hit
3990	Singlet8316	1.24197e-59	898936170212766	243031	188	169		hypothetical protein TcasGA2_TC002033	188	gi|270017036|gb|EFA13482.1|hypothetical protein TcasGA2_TC002033 [Tribolium castaneum]	EFA13482	0.000137394	6.50794e+15	566102	63	41
3991	Singlet2150	1.83102e-37	9.00763e+15	169165	131	118			163	No Blast Hit
3993	Contig2397	3.06002e-71	9.02778e+15	281811	216	195		hypothetical protein TcasGA2_TC002033	215	gi|270017036|gb|EFA13482.1|hypothetical protein TcasGA2_TC002033 [Tribolium castaneum]	EFA13482	0.000371384	6.29032e+16	554546	62	39
3995	Contig2397	1.40545e-60	908108108108108	246725	185	168		hypothetical protein TcasGA2_TC002033	265	gi|270017036|gb|EFA13482.1|hypothetical protein TcasGA2_TC002033 [Tribolium castaneum]	EFA13482	0.0249977	6.27119e+15	508322	59	37
3997	Singlet3250	8.73396e-12	8.48837e+15	842195	86	73		hypothetical protein TcasGA2_TC002033	204	gi|270017036|gb|EFA13482.1|hypothetical protein TcasGA2_TC002033 [Tribolium castaneum]	EFA13482	0.000714678	6.15385e+15	546842	65	40
4001	Singlet2150	8.22059e-41	9.09774e+15	180245	133	121		rna-directed dna polymerase from mobile element jockey-like	159	gi|390348600|ref|XP_003727036.1|PREDICTED: RNA-directed DNA polymerase from mobile element jockey-like [Strongylocentrotus purpuratus]	XP_003727036	0.0129302	6.86275e+15	554546	51	35
4030	Singlet8316	5.71021e-42	8.95833e+15	183939	144	129		hypothetical protein TcasGA2_TC002033	145	gi|270017036|gb|EFA13482.1|hypothetical protein TcasGA2_TC002033 [Tribolium castaneum]	EFA13482	0.0116257	6.66667e+15	500618	45	30
4045	Contig1244	1.58461e-36	9.22414e+15	165472	116	107		hypothetical protein TcasGA2_TC002089	116	gi|270015934|gb|EFA12382.1|hypothetical protein TcasGA2_TC002089 [Tribolium castaneum]	EFA12382	2.17075e-08	8.42105e+15	666254	38	32
4073	Singlet7073	3.83566e-111	9.17219e+15	416616	302	277		hypothetical protein TcasGA2_TC002105	947	gi|270016718|gb|EFA13164.1|hypothetical protein TcasGA2_TC002105 [Tribolium castaneum]	EFA13164	3.55581e-08	7.32143e+15	700922	56	41
4116	Singlet1047	0.0	895800933125972	821033	643	576		hypothetical protein TcasGA2_TC002110	691	gi|270003149|gb|EEZ99596.1|hypothetical protein TcasGA2_TC002110 [Tribolium castaneum]	EEZ99596	8.21481e-33	5.75472e+15	139813	212	122
4117	Contig1347	0.0293662	100.0	528265	28	28		hypothetical protein TcasGA2_TC002110	239	gi|270003149|gb|EEZ99596.1|hypothetical protein TcasGA2_TC002110 [Tribolium castaneum]	EEZ99596	0.00395273	6.51163e+15	52373	43	28
4118	Singlet3113	4.62265e-128	9.07042e+15	472016	355	322		hypothetical protein TcasGA2_TC002110	551	gi|270003149|gb|EEZ99596.1|hypothetical protein TcasGA2_TC002110 [Tribolium castaneum]	EEZ99596	6.86051e-23	6.18321e+15	110923	131	81
4119	Singlet5759	3.67359e-81	8.90196e+15	315051	255	227		hypothetical protein TcasGA2_TC002110	257	gi|270003149|gb|EEZ99596.1|hypothetical protein TcasGA2_TC002110 [Tribolium castaneum]	EEZ99596	1.35839e-16	7.38095e+15	893521	84	62
4120	Singlet2442	5.54383e-12	9.31034e+15	860662	58	54		ay040607s2schistocerca americana transcription factor hunchback partial cds	439	gi|15212252|gb|AY040605.1|AY040607S2Schistocerca americana transcription factor hunchback (hunchback) gene, partial cds	AY040605	6.99873e-09	9.46429e+15	87848	56	53
4123	Singlet5310	2.14035e-14	7.98507e+15	971461	134	107		hypothetical protein TcasGA2_TC002110	3510	gi|270003149|gb|EEZ99596.1|hypothetical protein TcasGA2_TC002110 [Tribolium castaneum]	EEZ99596	0.0102517	4.90566e+16	585362	106	52
4124	Singlet5759	0.0	8.94545e+15	684381	550	492		hypothetical protein TcasGA2_TC002110	1193	gi|270003149|gb|EEZ99596.1|hypothetical protein TcasGA2_TC002110 [Tribolium castaneum]	EEZ99596	5.14263e-36	5.98174e+16	153295	219	131
4125	Singlet4530	1.55221e-95	8.81579e+15	363064	304	268		hypothetical protein TcasGA2_TC002110	304	gi|270003149|gb|EEZ99596.1|hypothetical protein TcasGA2_TC002110 [Tribolium castaneum]	EEZ99596	0.000113648	5.6383e+15	573806	94	53
4127	Singlet6744	3.39236e-86	8.13107e+15	333517	412	335		hypothetical protein TcasGA2_TC002110	810	gi|270003149|gb|EEZ99596.1|hypothetical protein TcasGA2_TC002110 [Tribolium castaneum]	EEZ99596	0.0300714	5.17241e+16	489062	87	45
4128	Contig715	0.0	88.16	749013	625	551		hypothetical protein TcasGA2_TC002110	1195	gi|270003149|gb|EEZ99596.1|hypothetical protein TcasGA2_TC002110 [Tribolium castaneum]	EEZ99596	4.62183e-11	5.09554e+16	816481	157	80
4130	Singlet104	2.38068e-09	8.82353e+15	805262	68	60		hypothetical protein TcasGA2_TC002110	3874	gi|270003149|gb|EEZ99596.1|hypothetical protein TcasGA2_TC002110 [Tribolium castaneum]	EEZ99596	0.0047357	5.9322e+15	423578	59	35
4131	Singlet2206	6.80079e-67	9.57576e+15	267038	165	158		hypothetical protein TcasGA2_TC002110	174	gi|270003149|gb|EEZ99596.1|hypothetical protein TcasGA2_TC002110 [Tribolium castaneum]	EEZ99596	0.00993381	631578947368421	50447	57	36
4132	Singlet2231	1.25517e-11	9.79592e+15	860662	49	48		hypothetical protein TcasGA2_TC002110	967	gi|270003149|gb|EEZ99596.1|hypothetical protein TcasGA2_TC002110 [Tribolium castaneum]	EEZ99596	0.0736425	4.11483e+15	531434	209	86
4133	Singlet6168	4.91514e-63	9.07216e+15	257805	194	176		hypothetical protein TcasGA2_TC002110	1868	gi|270003149|gb|EEZ99596.1|hypothetical protein TcasGA2_TC002110 [Tribolium castaneum]	EEZ99596	2.61396e-16	5.30612e+15	989821	147	78
4134	Singlet1047	2.81134e-133	9.31138e+15	488636	334	311		hypothetical protein TcasGA2_TC002110	345	gi|270003149|gb|EEZ99596.1|hypothetical protein TcasGA2_TC002110 [Tribolium castaneum]	EEZ99596	0.0157831	6.34146e+15	385058	41	26
4135	Singlet1047	7.55226e-99	8.75371e+15	374144	337	295		hypothetical protein TcasGA2_TC002110	319	gi|270003149|gb|EEZ99596.1|hypothetical protein TcasGA2_TC002110 [Tribolium castaneum]	EEZ99596	0.00639637	4.90566e+16	52373	106	52
4136	Singlet5759	2.63954e-129	875912408759124	475709	411	360		hypothetical protein TcasGA2_TC002110	413	gi|270003149|gb|EEZ99596.1|hypothetical protein TcasGA2_TC002110 [Tribolium castaneum]	EEZ99596	3.05913e-14	5859375	851149	128	75
4137	Singlet5759	8.92324e-68	8.70833e+15	270731	240	209		hypothetical protein TcasGA2_TC002110	282	gi|270003149|gb|EEZ99596.1|hypothetical protein TcasGA2_TC002110 [Tribolium castaneum]	EEZ99596	2.52915e-08	6.43836e+15	673958	73	47
4138	Singlet5355	7.29881e-89	8.6901e+15	340904	313	272		hypothetical protein TcasGA2_TC002110	305	gi|270003149|gb|EEZ99596.1|hypothetical protein TcasGA2_TC002110 [Tribolium castaneum]	EEZ99596	0.0047779	5.25424e+15	438986	59	31
4139	Singlet5759	3.73116e-76	8.78431e+15	298431	255	224		hypothetical protein TcasGA2_TC002110	259	gi|270003149|gb|EEZ99596.1|hypothetical protein TcasGA2_TC002110 [Tribolium castaneum]	EEZ99596	6.26081e-11	6.58228e+15	739442	79	52
4140	Singlet1047	6.50894e-73	9.10798e+15	287351	213	194		latrodectus hesperus clone 46b18 major ampullate spidroin 2 complete cds	213	gi|150416771|gb|EF595245.1|Latrodectus hesperus clone 46B18 major ampullate spidroin 2 (MaSp2) gene, complete cds	EF595245	8.9056e-30	7.65258e+15	152769	213	163
4141	Singlet1047	2.17158e-155	8.9207e+15	562502	454	405		hypothetical protein TcasGA2_TC002110	453	gi|270003149|gb|EEZ99596.1|hypothetical protein TcasGA2_TC002110 [Tribolium castaneum]	EEZ99596	5.20153e-13	5.13889e+16	820333	144	74
4142	Singlet5759	8.39985e-83	891891891891892	320591	259	231		hypothetical protein TcasGA2_TC002110	272	gi|270003149|gb|EEZ99596.1|hypothetical protein TcasGA2_TC002110 [Tribolium castaneum]	EEZ99596	2.62866e-06	660377358490566	496766	53	35
4143	Singlet1047	8.46392e-72	9.06103e+15	283658	213	193		latrodectus hesperus clone 46b18 major ampullate spidroin 2 complete cds	214	gi|150416771|gb|EF595245.1|Latrodectus hesperus clone 46B18 major ampullate spidroin 2 (MaSp2) gene, complete cds	EF595245	7.351e-32	7.76119e+15	156376	201	156
4144	Singlet5759	3.3481e-98	8.85621e+15	368604	306	271		hypothetical protein TcasGA2_TC002110	305	gi|270003149|gb|EEZ99596.1|hypothetical protein TcasGA2_TC002110 [Tribolium castaneum]	EEZ99596	1.34783e-08	77.5	489062	40	31
4145	Singlet1047	1.06704e-91	9140625	350137	256	234		hypothetical protein TcasGA2_TC002110	271	gi|270003149|gb|EEZ99596.1|hypothetical protein TcasGA2_TC002110 [Tribolium castaneum]	EEZ99596	0.00053791	7.10526e+15	442838	38	27
4146	Singlet1047	0.0	887189292543021	640061	523	464		hypothetical protein TcasGA2_TC002110	523	gi|270003149|gb|EEZ99596.1|hypothetical protein TcasGA2_TC002110 [Tribolium castaneum]	EEZ99596	1.96432e-13	4.89933e+16	839593	149	73
4147	Singlet1047	1.51412e-105	9.0604e+15	396303	298	270		hypothetical protein TcasGA2_TC002110	301	gi|270003149|gb|EEZ99596.1|hypothetical protein TcasGA2_TC002110 [Tribolium castaneum]	EEZ99596	0.000456322	5.31915e+16	554546	94	50
4148	Contig715	0.0	8.83764e+15	658528	542	479		hypothetical protein TcasGA2_TC002110	1485	gi|270003149|gb|EEZ99596.1|hypothetical protein TcasGA2_TC002110 [Tribolium castaneum]	EEZ99596	0.000185957	5.3211e+16	623882	109	58
4149	Singlet950	2.51553e-142	7.99447e+15	521875	723	578		hypothetical protein TcasGA2_TC002110	2967	gi|270003149|gb|EEZ99596.1|hypothetical protein TcasGA2_TC002110 [Tribolium castaneum]	EEZ99596	1.06405e-07	4.96183e+15	608474	131	65
4150	Singlet4403	5.69104e-54	8.42795e+15	224565	229	193		hypothetical protein TcasGA2_TC002110	232	gi|270003149|gb|EEZ99596.1|hypothetical protein TcasGA2_TC002110 [Tribolium castaneum]	EEZ99596	0.00529196	6.66667e+15	516026	51	34
4151	Singlet4403	7.33067e-51	857843137254902	215332	204	175		hypothetical protein TcasGA2_TC002110	473	gi|270003149|gb|EEZ99596.1|hypothetical protein TcasGA2_TC002110 [Tribolium castaneum]	EEZ99596	0.00552188	5.32468e+16	539138	77	41
4152	Contig885	9.22443e-58	8.27206e+15	237491	272	225		hypothetical protein TcasGA2_TC002110	287	gi|270003149|gb|EEZ99596.1|hypothetical protein TcasGA2_TC002110 [Tribolium castaneum]	EEZ99596	0.0127425	5.41667e+16	512174	72	39
4153	Singlet8224	7.31597e-15	100.0	952994	51	51		hypothetical protein TcasGA2_TC002110	352	gi|270003149|gb|EEZ99596.1|hypothetical protein TcasGA2_TC002110 [Tribolium castaneum]	EEZ99596	0.00747771	5.34091e+15	52373	88	47
4154	Singlet6168	6.75767e-11	9.60784e+15	823729	51	49		af244980s2schistocerca gregaria muscle fatty acid binding protein exons 2 and and complete cds	415	gi|13374274|gb|AF244981.1|AF244980S2Schistocerca gregaria muscle fatty acid binding protein (FABP) gene, exons 2 and 3, and complete cds	AF244981	8.04282e-08	9.80392e+15	842413	51	50
4155	Singlet6168	1.91416e-70	93717277486911	283658	191	179		acidic leucine-rich nuclear phosphoprotein 32 family member b	4383	gi|292620990|ref|XP_002664513.1|PREDICTED: hypothetical protein LOC100329764 [Danio rerio] gi|292621017|ref|XP_002664522.1| PREDICTED: hypothetical protein LOC100330473 [Danio rerio]	XP_002664513, XP_002664522	8.71025e-06	5.51724e+16	724034	116	64
4156	Singlet4530	8.2169e-32	834319526627219	147006	169	141		latrodectus hesperus clone 46b18 major ampullate spidroin 2 complete cds	157	gi|150416771|gb|EF595245.1|Latrodectus hesperus clone 46B18 major ampullate spidroin 2 (MaSp2) gene, complete cds	EF595245	4.15255e-12	7.10843e+15	968649	166	118
4157	Contig715	4.94379e-23	8.81188e+15	121153	101	89		latrodectus hesperus clone 46b18 major ampullate spidroin 2 complete cds	156	gi|150416771|gb|EF595245.1|Latrodectus hesperus clone 46B18 major ampullate spidroin 2 (MaSp2) gene, complete cds	EF595245	4.39677e-18	7.7551e+15	116702	147	114
4158	Singlet4110	7.30723e-47	8.88889e+15	200558	162	144		latrodectus hesperus clone 46b18 major ampullate spidroin 2 complete cds	182	gi|150416771|gb|EF595245.1|Latrodectus hesperus clone 46B18 major ampullate spidroin 2 (MaSp2) gene, complete cds	EF595245	1.97585e-23	7.75148e+15	134736	169	131
4159	Contig2120	5.6285e-69	9.30108e+15	270731	186	173		hypothetical protein TcasGA2_TC002110	186	gi|270003149|gb|EEZ99596.1|hypothetical protein TcasGA2_TC002110 [Tribolium castaneum]	EEZ99596	0.0146599	5.9322e+15	500618	59	35
4160	Singlet5759	2.571e-42	8.93617e+15	178399	141	126		hypothetical protein TcasGA2_TC002110	141	gi|270003149|gb|EEZ99596.1|hypothetical protein TcasGA2_TC002110 [Tribolium castaneum]	EEZ99596	0.0145824	6.30435e+15	492914	46	29
4161	Singlet5759	9.32314e-67	87.5	267038	232	203		hypothetical protein TcasGA2_TC002110	232	gi|270003149|gb|EEZ99596.1|hypothetical protein TcasGA2_TC002110 [Tribolium castaneum]	EEZ99596	2.86019e-09	6.23377e+15	693218	77	48
4162	Singlet5759	2.80469e-104	8.35214e+15	392.61	443	370		hypothetical protein TcasGA2_TC002110	423	gi|270003149|gb|EEZ99596.1|hypothetical protein TcasGA2_TC002110 [Tribolium castaneum]	EEZ99596	1.81856e-15	6.66667e+15	73559	78	52
4163	Singlet1047	2.22716e-77	9.31707e+15	302124	205	191		latrodectus hesperus clone 46b18 major ampullate spidroin 2 complete cds	205	gi|150416771|gb|EF595245.1|Latrodectus hesperus clone 46B18 major ampullate spidroin 2 (MaSp2) gene, complete cds	EF595245	1.4394e-39	803921568627451	185.23	204	164
4164	Singlet1047	6.98337e-62	9.34911e+15	250418	169	158		latrodectus hesperus clone 46b18 major ampullate spidroin 2 complete cds	177	gi|150416771|gb|EF595245.1|Latrodectus hesperus clone 46B18 major ampullate spidroin 2 (MaSp2) gene, complete cds	EF595245	1.05589e-26	7.97546e+15	145556	163	130
4165	Singlet1047	1.74052e-78	9.36275e+15	305817	204	191		latrodectus hesperus clone 46b18 major ampullate spidroin 2 complete cds	207	gi|150416771|gb|EF595245.1|Latrodectus hesperus clone 46B18 major ampullate spidroin 2 (MaSp2) gene, complete cds	EF595245	2.16124e-36	80.0	178016	200	160
4166	Singlet4530	1.14007e-44	90.0	193172	150	135		latrodectus hesperus clone 46b18 major ampullate spidroin 2 complete cds	170	gi|150416771|gb|EF595245.1|Latrodectus hesperus clone 46B18 major ampullate spidroin 2 (MaSp2) gene, complete cds	EF595245	8.29985e-09	80.0	860446	95	76
4167	Singlet1047	8.60639e-63	9.45122e+15	254111	164	155		latrodectus hesperus clone 46b18 major ampullate spidroin 2 complete cds	271	gi|150416771|gb|EF595245.1|Latrodectus hesperus clone 46B18 major ampullate spidroin 2 (MaSp2) gene, complete cds	EF595245	5.32849e-33	8.2716e+15	167196	162	134
4168	Contig1735	7.58698e-42	8.17778e+15	185785	225	184		hypothetical protein TcasGA2_TC002110	617	gi|270003149|gb|EEZ99596.1|hypothetical protein TcasGA2_TC002110 [Tribolium castaneum]	EEZ99596	8.20497e-26	60.0	119783	150	90
4169	Singlet3584	2.97498e-61	8.867e+15	248571	203	180		latrodectus hesperus clone 46b18 major ampullate spidroin 2 complete cds	207	gi|150416771|gb|EF595245.1|Latrodectus hesperus clone 46B18 major ampullate spidroin 2 (MaSp2) gene, complete cds	EF595245	4.76045e-32	8.06452e+15	163589	186	150
4170	Singlet5759	7.1905e-74	8.91775e+15	287351	231	206		hypothetical protein TcasGA2_TC002110	233	gi|270003149|gb|EEZ99596.1|hypothetical protein TcasGA2_TC002110 [Tribolium castaneum]	EEZ99596	2.11233e-06	618421052631579	612326	76	47
4171	Singlet1047	1.38187e-79	929245283018868	309511	212	197		hypothetical protein TcasGA2_TC002110	212	gi|270003149|gb|EEZ99596.1|hypothetical protein TcasGA2_TC002110 [Tribolium castaneum]	EEZ99596	0.00381212	5.8209e+16	519878	67	39
4172	Singlet5759	2.29593e-67	9.02913e+15	268884	206	186		hypothetical protein TcasGA2_TC002110	208	gi|270003149|gb|EEZ99596.1|hypothetical protein TcasGA2_TC002110 [Tribolium castaneum]	EEZ99596	0.00449451	7.87879e+15	435134	33	26
4173	Singlet1047	5.81325e-94	9.30612e+15	357524	245	228		hypothetical protein TcasGA2_TC002110	249	gi|270003149|gb|EEZ99596.1|hypothetical protein TcasGA2_TC002110 [Tribolium castaneum]	EEZ99596	0.00961806	5.77465e+15	512174	71	41
4174	Singlet1047	1.01133e-91	9140625	350137	256	234		hypothetical protein TcasGA2_TC002110	258	gi|270003149|gb|EEZ99596.1|hypothetical protein TcasGA2_TC002110 [Tribolium castaneum]	EEZ99596	0.0250498	5.58442e+15	500618	77	43
4175	Singlet5759	6.12466e-42	8.86667e+15	183939	150	133		hypothetical protein TcasGA2_TC002110	154	gi|270003149|gb|EEZ99596.1|hypothetical protein TcasGA2_TC002110 [Tribolium castaneum]	EEZ99596	0.00013791	6.27451e+16	52373	51	32
4176	Singlet3113	2.25382e-37	9.05512e+15	169165	127	115		hypothetical protein TcasGA2_TC002110	197	gi|270003149|gb|EEZ99596.1|hypothetical protein TcasGA2_TC002110 [Tribolium castaneum]	EEZ99596	1.38353e-05	660377358490566	585362	53	35
4177	Singlet1047	4.35527e-64	9.18919e+15	257805	185	170		latrodectus hesperus clone 46b18 major ampullate spidroin 2 complete cds	185	gi|150416771|gb|EF595245.1|Latrodectus hesperus clone 46B18 major ampullate spidroin 2 (MaSp2) gene, complete cds	EF595245	5.06192e-31	797752808988764	159983	178	142
4179	Contig715	2.85465e-39	92.0	174705	125	115		latrodectus hesperus clone 46b18 major ampullate spidroin 2 complete cds	124	gi|150416771|gb|EF595245.1|Latrodectus hesperus clone 46B18 major ampullate spidroin 2 (MaSp2) gene, complete cds	EF595245	0.000123167	7.62376e+15	716177	101	77
4180	Singlet6251	4.96906e-21	9.35065e+15	115613	77	72		gryllus bimaculatus gbcontig22399	314	gi|153922055|dbj|AK275538.1|Gryllus bimaculatus mRNA, GBcontig22399	AK275538	0.00130069	92.0	698143	50	46
4181	Singlet5779	4.35192e-18	8.08824e+15	104533	136	110		hypothetical protein TcasGA2_TC002110	139	gi|270003149|gb|EEZ99596.1|hypothetical protein TcasGA2_TC002110 [Tribolium castaneum]	EEZ99596	0.0192399	6.30435e+15	489062	46	29
4182	Singlet1675	7.59606e-107	8.31486e+15	401843	451	375		latrodectus hesperus clone 46b18 major ampullate spidroin 2 complete cds	675	gi|150416771|gb|EF595245.1|Latrodectus hesperus clone 46B18 major ampullate spidroin 2 (MaSp2) gene, complete cds	EF595245	3.38868e-53	7.1097e+15	235724	474	337
4183	Singlet5355	4.12794e-44	8.69822e+15	191325	169	147		latrodectus hesperus clone 46b18 major ampullate spidroin 2 complete cds	171	gi|150416771|gb|EF595245.1|Latrodectus hesperus clone 46B18 major ampullate spidroin 2 (MaSp2) gene, complete cds	EF595245	6.01493e-17	7.74648e+15	113095	142	110
4184	Singlet5355	1.81801e-47	9.07285e+15	202405	151	137		latrodectus hesperus clone 46b18 major ampullate spidroin 2 complete cds	164	gi|150416771|gb|EF595245.1|Latrodectus hesperus clone 46B18 major ampullate spidroin 2 (MaSp2) gene, complete cds	EF595245	6.50661e-29	825503355704698	152769	149	123
4185	Singlet7631	1.03176e-11	8.93939e+15	842195	66	59			237	No Blast Hit
4186	Singlet7631	6.57995e-06	8.48485e+15	65753	66	56			402	No Blast Hit
4187	Singlet4403	1.63149e-29	8.87931e+15	143312	116	103			231	No Blast Hit
4188	Singlet4403	4.65966e-60	8.57143e+15	244878	231	198		hypothetical protein TcasGA2_TC002110	246	gi|270003149|gb|EEZ99596.1|hypothetical protein TcasGA2_TC002110 [Tribolium castaneum]	EEZ99596	0.000460212	5.14286e+15	550694	70	36
4189	Singlet4403	4.37849e-55	8.47162e+15	228258	229	194		hypothetical protein TcasGA2_TC002110	231	gi|270003149|gb|EEZ99596.1|hypothetical protein TcasGA2_TC002110 [Tribolium castaneum]	EEZ99596	0.0220357	578125	500618	64	37
4190	Contig1192	2.53747e-40	7.70186e+15	180245	322	248			450	No Blast Hit
4192	Contig885	1.36528e-33	8.79699e+15	156239	133	117		hypothetical protein TcasGA2_TC002110	157	gi|270003149|gb|EEZ99596.1|hypothetical protein TcasGA2_TC002110 [Tribolium castaneum]	EEZ99596	0.00676257	6.47059e+15	50447	51	33
4194	Singlet4403	7.99853e-44	8.77301e+15	191325	163	143			313	No Blast Hit
4195	Singlet7631	7.16269e-09	9.38776e+15	749863	49	46		hypothetical protein TcasGA2_TC002110	270	gi|270003149|gb|EEZ99596.1|hypothetical protein TcasGA2_TC002110 [Tribolium castaneum]	EEZ99596	0.000612855	5.84615e+15	550694	65	38
4196	Singlet776	6.65688e-07	97.5	694463	40	39		hypothetical protein TcasGA2_TC002110	519	gi|270003149|gb|EEZ99596.1|hypothetical protein TcasGA2_TC002110 [Tribolium castaneum]	EEZ99596	0.0182394	4.7541e+16	52373	122	58
4197	Contig720	1.12839e-45	8.63388e+15	196865	183	158		hypothetical protein TcasGA2_TC002110	213	gi|270003149|gb|EEZ99596.1|hypothetical protein TcasGA2_TC002110 [Tribolium castaneum]	EEZ99596	0.100357	5.39683e+15	477506	63	34
4210	Singlet5310	8.82233e-19	9.33333e+15	110073	75	70			1141	No Blast Hit
4225	Singlet5208	1.41054e-07	7.40113e+15	71293	177	131		hypothetical protein TcasGA2_TC002110	401	gi|270003149|gb|EEZ99596.1|hypothetical protein TcasGA2_TC002110 [Tribolium castaneum]	EEZ99596	0.00765732	55.0	516026	80	44
4226	Singlet1996	1.56218e-17	81203007518797	106379	133	108		hypothetical protein TcasGA2_TC002110	1553	gi|270003149|gb|EEZ99596.1|hypothetical protein TcasGA2_TC002110 [Tribolium castaneum]	EEZ99596	5.43089e-06	660377358490566	496766	53	35
4229	Contig2003	8.40331e-09	7.34317e+15	768329	271	199		pholidoptera griseoaptera microsatellite clone wpg 1-27	1073	gi|62868235|emb|AJ865321.1|Pholidoptera griseoaptera microsatellite DNA, clone WPG 1-27	AJ865321	1.92022e-14	8.31776e+15	107685	107	89
4246	Singlet7389	2.2569e-06	100.0	639064	34	34			383	No Blast Hit
4265	Singlet1773	9.48444e-33	90.0	154392	120	108			285	No Blast Hit
4279	Singlet4620	6.09755e-36	7.96537e+15	165472	231	184		hypothetical protein TcasGA2_TC002110	388	gi|270003149|gb|EEZ99596.1|hypothetical protein TcasGA2_TC002110 [Tribolium castaneum]	EEZ99596	8.873e-06	5.46667e+16	554546	75	41
4340	Singlet1675	1.92747e-32	8.89764e+15	156239	127	113		hypothetical protein TcasGA2_TC002110	1951	gi|270003149|gb|EEZ99596.1|hypothetical protein TcasGA2_TC002110 [Tribolium castaneum]	EEZ99596	0.00027609	5.36842e+15	593066	95	51
4372	Singlet1996	1.78389e-17	81203007518797	106379	133	108		hypothetical protein TcasGA2_TC002110	1770	gi|270003149|gb|EEZ99596.1|hypothetical protein TcasGA2_TC002110 [Tribolium castaneum]	EEZ99596	6.35945e-06	660377358490566	496766	53	35
4383	Singlet1032	2.75089e-22	9.84848e+15	117459	66	65		hypothetical protein TcasGA2_TC002114	78	gi|270004799|gb|EFA01247.1|hypothetical protein TcasGA2_TC002114 [Tribolium castaneum]	EFA01247	0.0380399	9.52381e+15	477506	21	20
4384	Singlet6382	1.55898e-131	9.96226e+15	484943	265	264		hypothetical protein TcasGA2_TC002114	1412	gi|270004799|gb|EFA01247.1|hypothetical protein TcasGA2_TC002114 [Tribolium castaneum]	EFA01247	1.79624e-86	5.86813e+15	307375	455	267
4388	Singlet5411	0.0	9.97097e+15	1262.38	689	687		hypothetical protein TcasGA2_TC002128	3537	gi|270003164|gb|EEZ99611.1|hypothetical protein TcasGA2_TC002128 [Tribolium castaneum]	EEZ99611	8.98528e-32	50.0	149443	294	147
4390	Singlet2577	2.31358e-07	9.0566e+15	71293	53	48		citrate lyase subunit beta-like mitochondrial-like	643	gi|307183633|gb|EFN70341.1|hypothetical protein EAG_00560 [Camponotus floridanus]	EFN70341	1.83621e-22	7.17172e+15	114.39	99	71
4400	Singlet5147	1.01663e-34	8.82353e+15	159932	136	120		hypothetical protein TcasGA2_TC002128	152	gi|270003164|gb|EEZ99611.1|hypothetical protein TcasGA2_TC002128 [Tribolium castaneum]	EEZ99611	0.0111646	6.32653e+16	500618	49	31
4401	Singlet1038	1.83243e-53	8.60465e+15	222718	215	185		hypothetical protein TcasGA2_TC002128	210	gi|270003164|gb|EEZ99611.1|hypothetical protein TcasGA2_TC002128 [Tribolium castaneum]	EEZ99611	0.00798792	5.69231e+15	512174	65	37
4488	Singlet4171	3.05182e-88	8.42541e+15	339057	362	305		hypothetical protein TcasGA2_TC002128	351	gi|270003164|gb|EEZ99611.1|hypothetical protein TcasGA2_TC002128 [Tribolium castaneum]	EEZ99611	0.000730132	7.90698e+15	558398	43	34
4514	Singlet2183	8.8991e-153	9.93443e+15	553269	305	303		hypothetical protein TcasGA2_TC002139	2960	gi|270003174|gb|EEZ99621.1|hypothetical protein TcasGA2_TC002139 [Tribolium castaneum]	EEZ99621	0.0	686382393397524	716842	727	499
4524	Singlet3774	2.9903e-139	9.13747e+15	505256	371	339		hypothetical protein TcasGA2_TC002152	368	gi|270015247|gb|EFA11695.1|hypothetical protein TcasGA2_TC002152 [Tribolium castaneum]	EFA11695	2.11757e-11	5.53398e+15	770258	103	57
4525	Singlet3541	6.32718e-06	9.73684e+15	65753	38	37			386	No Blast Hit
4526	Singlet8236	0.0	8.78195e+15	776713	665	584		hypothetical protein TcasGA2_TC002152	1175	gi|270015247|gb|EFA11695.1|hypothetical protein TcasGA2_TC002152 [Tribolium castaneum]	EFA11695	1.24851e-31	576271186440678	789518	118	68
4529	Contig1344	0.0	9.87419e+15	4931.67	2782	2747		hypothetical protein TcasGA2_TC002152	3349	gi|270015247|gb|EFA11695.1|hypothetical protein TcasGA2_TC002152 [Tribolium castaneum]	EFA11695	7.31945e-22	50625	727886	160	81
4530	Singlet2104	0.0	9.19255e+15	675147	483	444		hypothetical protein TcasGA2_TC002152	718	gi|270015247|gb|EFA11695.1|hypothetical protein TcasGA2_TC002152 [Tribolium castaneum]	EFA11695	3.18764e-12	5.22059e+16	824185	136	71
4531	Contig1344	8.30694e-97	9.90196e+15	368604	204	202			726	No Blast Hit
4532	Singlet6168	5.14104e-09	9.58333e+15	786796	48	46		hypothetical protein TcasGA2_TC002152	2336	gi|270015247|gb|EFA11695.1|hypothetical protein TcasGA2_TC002152 [Tribolium castaneum]	EFA11695	2.62321e-13	50.0	905077	234	117
4533	Singlet3774	6.10972e-16	8.33333e+15	971461	120	100		hypothetical protein EAI_03982	120	gi|307201474|gb|EFN81251.1|hypothetical protein EAI_03982 [Harpegnathos saltator]	EFN81251	0.0174474	7.4359e+15	519878	39	29
4534	Singlet3774	8.30057e-134	92.0	490482	350	322		hypothetical protein TcasGA2_TC002152	365	gi|270015247|gb|EFA11695.1|hypothetical protein TcasGA2_TC002152 [Tribolium castaneum]	EFA11695	5.77635e-21	6.06557e+15	103605	122	74
4535	Singlet1509	4.5116e-27	923913043478261	132232	92	85		hypothetical protein TcasGA2_TC002152	289	gi|270015247|gb|EFA11695.1|hypothetical protein TcasGA2_TC002152 [Tribolium castaneum]	EFA11695	3.47192e-06	6.02941e+16	616178	68	41
4536	Contig4438	1.2707e-50	910828025477707	211638	157	143		eyprepocnemis plorans clone 20 non-ltr retrotransposon partial sequence	626	gi|392507258|gb|JN604090.1|Eyprepocnemis plorans clone EploRTE20 non-LTR retrotransposon RTE, partial sequence	JN604090	1.62364e-12	8.40426e+15	100472	94	79
4551	Singlet5177	1.46795e-69	9.01869e+15	276271	214	193		hypothetical protein TcasGA2_TC002152	221	gi|270015247|gb|EFA11695.1|hypothetical protein TcasGA2_TC002152 [Tribolium castaneum]	EFA11695	4.73209e-09	6.38889e+16	685514	72	46
4571	Contig360	0.0	982532751091703	1210.68	687	675		hypothetical protein TcasGA2_TC002152	3201	gi|270015247|gb|EFA11695.1|hypothetical protein TcasGA2_TC002152 [Tribolium castaneum]	EFA11695	1.5682e-20	4.43243e+15	720182	185	82
4578	Contig360	0.0	982089552238806	1179.28	670	658		hypothetical protein TcasGA2_TC002152	3334	gi|270015247|gb|EFA11695.1|hypothetical protein TcasGA2_TC002152 [Tribolium castaneum]	EFA11695	1.64059e-19	4.43243e+15	720182	185	82
4580	Contig2507	8.49067e-109	100.0	409.23	221	221		hypothetical protein EAG_02052	1245	gi|307188350|gb|EFN73125.1|hypothetical protein EAG_02052 [Camponotus floridanus]	EFN73125	6.90185e-05	6.14286e+15	654698	70	43
4583	Singlet5177	1.34753e-107	8.38926e+15	403.69	447	375		hypothetical protein TcasGA2_TC002152	439	gi|270015247|gb|EFA11695.1|hypothetical protein TcasGA2_TC002152 [Tribolium castaneum]	EFA11695	1.20507e-05	5.51282e+15	616178	78	43
4591	Singlet6319	5.52812e-09	9.77778e+15	786796	45	44		hypothetical protein TcasGA2_TC002152	2510	gi|270015247|gb|EFA11695.1|hypothetical protein TcasGA2_TC002152 [Tribolium castaneum]	EFA11695	5.73772e-35	5.13393e+16	135576	224	115
4596	Singlet5177	3.23657e-35	887218045112782	161779	133	118		hypothetical protein TcasGA2_TC002152	171	gi|270015247|gb|EFA11695.1|hypothetical protein TcasGA2_TC002152 [Tribolium castaneum]	EFA11695	0.000747237	75.0	535286	36	27
4604	Singlet4530	7.49018e-17	9.52381e+15	100839	63	60			178	No Blast Hit
4639	Contig3260	0.0	9.83871e+15	1411.96	806	793		hypothetical protein TcasGA2_TC002154	2415	gi|270015249|gb|EFA11697.1|hypothetical protein TcasGA2_TC002154 [Tribolium castaneum]	EFA11697	3.67477e-16	6.07407e+15	993673	135	82
4640	Contig3260	0.0	9.78723e+15	808106	470	460		hypothetical protein TcasGA2_TC002154	828	gi|270015249|gb|EFA11697.1|hypothetical protein TcasGA2_TC002154 [Tribolium castaneum]	EFA11697	1.75347e-05	5.98039e+15	63929	102	61
4647	Singlet3113	1.45349e-58	9.18129e+15	239338	171	157		latrodectus hesperus clone 46b18 major ampullate spidroin 2 complete cds	171	gi|150416771|gb|EF595245.1|Latrodectus hesperus clone 46B18 major ampullate spidroin 2 (MaSp2) gene, complete cds	EF595245	2.72904e-21	7.64706e+15	127522	170	130
4648	Singlet3113	7.12829e-52	8.8764e+15	217178	178	158		transposable element tc1 transposase	178	gi|307165980|gb|EFN60293.1|Transposable element Tc1 transposase [Camponotus floridanus] gi|307168083|gb|EFN61384.1| Transposable element Tc1 transposase [Camponotus floridanus]	EFN60293, EFN61384	0.00765444	6.37931e+16	535286	58	37
4649	Singlet3113	8.64548e-57	8.8601e+15	233798	193	171		schistocerca gregaria microsatellite 40 sequence	214	gi|410695979|gb|JX101526.1|Schistocerca gregaria microsatellite SgM40 sequence	JX101526	4.95307e-32	894308943089431	163589	123	110
4650	Singlet3113	1.20302e-60	9.24855e+15	246725	173	160		latrodectus hesperus clone 46b18 major ampullate spidroin 2 complete cds	230	gi|150416771|gb|EF595245.1|Latrodectus hesperus clone 46B18 major ampullate spidroin 2 (MaSp2) gene, complete cds	EF595245	5.02356e-26	791907514450867	143752	173	137
4651	Singlet3113	3.49474e-60	90.0	244878	190	171		hypothetical protein TcasGA2_TC002157	190	gi|270015947|gb|EFA12395.1|hypothetical protein TcasGA2_TC002157 [Tribolium castaneum]	EFA12395	0.0851153	5.48387e+15	454394	62	34
4652	Singlet3113	2.17487e-109	9.08795e+15	409.23	307	279		schistocerca gregaria microsatellite 40 sequence	334	gi|410695979|gb|JX101526.1|Schistocerca gregaria microsatellite SgM40 sequence	JX101526	3.0595e-76	9.02222e+15	307859	225	203
4653	Singlet4403	4.68807e-30	8.88889e+15	145159	117	104			238	No Blast Hit
4654	Singlet4403	1.74076e-37	8.75862e+15	169165	145	127			156	No Blast Hit
4655	Singlet4403	1.92129e-37	9.18033e+15	169165	122	112			170	No Blast Hit
4656	Singlet4403	1.51652e-28	8.99083e+15	139619	109	98			171	No Blast Hit
4662	Singlet7631	8.68761e-47	8.22034e+15	202405	236	194		hypothetical protein TcasGA2_TC002157	708	gi|270015947|gb|EFA12395.1|hypothetical protein TcasGA2_TC002157 [Tribolium castaneum]	EFA12395	0.00113762	5.34653e+15	546842	101	54
4663	Singlet4403	2.92522e-48	909090909090909	206098	154	140		gryllus bimaculatus gbcontig22399	320	gi|153922055|dbj|AK275538.1|Gryllus bimaculatus mRNA, GBcontig22399	AK275538	0.000380668	8.19444e+15	716177	72	59
4664	Singlet6018	0.0228704	100.0	528265	28	28		hypothetical protein TcasGA2_TC002157	191	gi|270015947|gb|EFA12395.1|hypothetical protein TcasGA2_TC002157 [Tribolium castaneum]	EFA12395	0.0253122	6.66667e+15	469802	54	36
4670	Singlet583	3.97184e-30	8.48276e+15	145159	145	123		hypothetical protein TcasGA2_TC002157	205	gi|270015947|gb|EFA12395.1|hypothetical protein TcasGA2_TC002157 [Tribolium castaneum]	EFA12395	0.00127528	6.66667e+15	508322	63	42
4675	Singlet4708	3.6972e-46	896103896103896	195019	154	138		transposable element tc1 transposase	196	gi|307165980|gb|EFN60293.1|Transposable element Tc1 transposase [Camponotus floridanus] gi|307168083|gb|EFN61384.1| Transposable element Tc1 transposase [Camponotus floridanus]	EFN60293, EFN61384	0.00034487	6.30769e+15	546842	65	41
4684	Singlet4708	1.72764e-48	9.18919e+15	206098	148	136		transposable element tc1 transposase	198	gi|307165980|gb|EFN60293.1|Transposable element Tc1 transposase [Camponotus floridanus] gi|307168083|gb|EFN61384.1| Transposable element Tc1 transposase [Camponotus floridanus]	EFN60293, EFN61384	0.00573189	60.0	54299	65	39
4701	Singlet4708	7.89377e-30	90.0	143312	110	99		schistocerca gregaria microsatellite 40 sequence	122	gi|410695979|gb|JX101526.1|Schistocerca gregaria microsatellite SgM40 sequence	JX101526	3.43798e-24	9.15789e+15	136539	95	87
4749	Contig363	2.15313e-41	9.48276e+15	182092	116	110		hypothetical protein TcasGA2_TC002166	151	gi|270016350|gb|EFA12796.1|hypothetical protein TcasGA2_TC002166 [Tribolium castaneum]	EFA12796	0.0230926	8.28571e+15	496766	35	29
4750	Contig363	3.51982e-71	9.16667e+15	281811	204	187		hypothetical protein TcasGA2_TC002166	244	gi|270016350|gb|EFA12796.1|hypothetical protein TcasGA2_TC002166 [Tribolium castaneum]	EFA12796	0.00048321	7.38095e+15	527582	42	31
4751	Contig363	1.193e-30	9.27083e+15	139619	96	89		hypothetical protein TcasGA2_TC002166	139	gi|270016350|gb|EFA12796.1|hypothetical protein TcasGA2_TC002166 [Tribolium castaneum]	EFA12796	0.0222419	7.56757e+15	492914	37	28
4753	Singlet792	6.82976e-70	8.60465e+15	278118	258	222		hypothetical protein TcasGA2_TC002166	355	gi|270016350|gb|EFA12796.1|hypothetical protein TcasGA2_TC002166 [Tribolium castaneum]	EFA12796	0.000525469	5.92593e+15	566102	81	48
4824	Singlet6078	2.46843e-11	9.45455e+15	842195	55	52		hypothetical protein TcasGA2_TC002166	538	gi|270016350|gb|EFA12796.1|hypothetical protein TcasGA2_TC002166 [Tribolium castaneum]	EFA12796	5.99782e-09	6.33803e+15	731738	71	45
4848	Singlet583	3.38171e-28	9.10891e+15	137772	101	92		hypothetical protein TcasGA2_TC002176	114	gi|270011252|gb|EFA07700.1|hypothetical protein TcasGA2_TC002176 [Tribolium castaneum]	EFA07700	9.84281e-05	7.89474e+15	527582	38	30
4852	Singlet6960	5.60978e-19	96875	108226	64	62		hypothetical protein TcasGA2_TC002176	219	gi|270011252|gb|EFA07700.1|hypothetical protein TcasGA2_TC002176 [Tribolium castaneum]	EFA07700	0.0224229	6.33803e+15	477506	71	45
4853	Contig2419	1.01537e-24	8.35821e+15	126692	134	112		hypothetical protein TcasGA2_TC002176	150	gi|270011252|gb|EFA07700.1|hypothetical protein TcasGA2_TC002176 [Tribolium castaneum]	EFA07700	5.26799e-07	7.14286e+15	593066	49	35
4855	Contig2419	6.16669e-33	8.24859e+15	154392	177	146		hypothetical protein TcasGA2_TC002176	193	gi|270011252|gb|EFA07700.1|hypothetical protein TcasGA2_TC002176 [Tribolium castaneum]	EFA07700	7.19231e-06	6.66667e+15	569954	51	34
4856	Contig2419	2.91065e-25	8.38235e+15	128539	136	114		hypothetical protein TcasGA2_TC002176	154	gi|270011252|gb|EFA07700.1|hypothetical protein TcasGA2_TC002176 [Tribolium castaneum]	EFA07700	1.51969e-06	7.05882e+15	58151	51	36
4857	Contig2419	3.14831e-29	8.66142e+15	141466	127	110		hypothetical protein TcasGA2_TC002176	133	gi|270011252|gb|EFA07700.1|hypothetical protein TcasGA2_TC002176 [Tribolium castaneum]	EFA07700	7.94149e-05	77.5	531434	40	31
4858	Contig2419	2.39488e-19	854368932038835	108226	103	88		hypothetical protein TcasGA2_TC002176	105	gi|270011252|gb|EFA07700.1|hypothetical protein TcasGA2_TC002176 [Tribolium castaneum]	EFA07700	0.0035169	7.74194e+15	454394	31	24
4859	Contig2419	6.72467e-37	8.49398e+15	167319	166	141		hypothetical protein TcasGA2_TC002176	166	gi|270011252|gb|EFA07700.1|hypothetical protein TcasGA2_TC002176 [Tribolium castaneum]	EFA07700	8.56462e-07	75.0	593066	44	33
4860	Contig2419	6.4543e-26	9.13978e+15	126692	93	85		gryllus bimaculatus gbcontig02926	103	gi|153922799|dbj|AK256065.1|Gryllus bimaculatus mRNA, GBcontig02926	AK256065	4.10459e-22	9.04255e+15	129325	94	85
4861	Contig2419	1.01387e-14	8.83117e+15	934528	77	68		gryllus bimaculatus gbcontig02926	148	gi|153922799|dbj|AK256065.1|Gryllus bimaculatus mRNA, GBcontig02926	AK256065	5.71202e-10	8.57143e+15	896514	77	66
4862	Contig2419	3.54674e-56	903409090909091	231952	176	159		hypothetical protein TcasGA2_TC002176	241	gi|270011252|gb|EFA07700.1|hypothetical protein TcasGA2_TC002176 [Tribolium castaneum]	EFA07700	2.87366e-06	6.86275e+15	585362	51	35
4863	Contig2419	5.49258e-16	8.34951e+15	971461	103	86		hypothetical protein TcasGA2_TC002176	110	gi|270011252|gb|EFA07700.1|hypothetical protein TcasGA2_TC002176 [Tribolium castaneum]	EFA07700	0.0493846	75.0	450542	36	27
4864	Singlet583	3.99164e-24	8.32117e+15	124846	137	114		hypothetical protein TcasGA2_TC002176	162	gi|270011252|gb|EFA07700.1|hypothetical protein TcasGA2_TC002176 [Tribolium castaneum]	EFA07700	8.45259e-06	673076923076923	56225	52	35
4868	Singlet583	3.69961e-12	8.22917e+15	842195	96	79		hypothetical protein TcasGA2_TC002176	98	gi|270011252|gb|EFA07700.1|hypothetical protein TcasGA2_TC002176 [Tribolium castaneum]	EFA07700	0.0412476	7.09677e+15	450542	31	22
4869	Singlet583	2.19932e-26	8.33333e+15	132232	144	120		hypothetical protein TcasGA2_TC002176	151	gi|270011252|gb|EFA07700.1|hypothetical protein TcasGA2_TC002176 [Tribolium castaneum]	EFA07700	0.0339311	7.57576e+15	462098	33	25
4961	Singlet7631	9.6981e-42	8.46154e+15	180245	182	154		hypothetical protein TcasGA2_TC002189	185	gi|270011264|gb|EFA07712.1|hypothetical protein TcasGA2_TC002189 [Tribolium castaneum]	EFA07712	4.37108e-10	7.45098e+15	689366	51	38
4962	Singlet7631	1.51587e-33	8.31395e+15	156239	172	143		hypothetical protein TcasGA2_TC002189	172	gi|270011264|gb|EFA07712.1|hypothetical protein TcasGA2_TC002189 [Tribolium castaneum]	EFA07712	0.00274908	7.71429e+15	496766	35	27
4975	Singlet4533	1.9836e-21	87.5	111919	96	84		hypothetical protein TcasGA2_TC002189	111	gi|270011264|gb|EFA07712.1|hypothetical protein TcasGA2_TC002189 [Tribolium castaneum]	EFA07712	0.000272105	7.56757e+15	516026	37	28
4990	Contig14	1.82066e-166	9.20375e+15	599435	427	393		hypothetical protein TcasGA2_TC002195	496	gi|270011269|gb|EFA07717.1|hypothetical protein TcasGA2_TC002195 [Tribolium castaneum]	EFA07717	3.51032e-18	5.67376e+16	966709	141	80
4991	Singlet3250	8.20241e-85	907258064516129	327977	248	225		hypothetical protein TcasGA2_TC002195	432	gi|270011269|gb|EFA07717.1|hypothetical protein TcasGA2_TC002195 [Tribolium castaneum]	EFA07717	4.86538e-12	6.04839e+16	785666	124	75
4992	Singlet3250	9.68887e-49	9.10256e+15	207945	156	142		hypothetical protein TcasGA2_TC002195	377	gi|270011269|gb|EFA07717.1|hypothetical protein TcasGA2_TC002195 [Tribolium castaneum]	EFA07717	3.37443e-11	6.1157e+15	75485	121	74
4993	Singlet3602	4.48205e-102	8.54396e+15	385223	364	311		hypothetical protein TcasGA2_TC002195	405	gi|270011269|gb|EFA07717.1|hypothetical protein TcasGA2_TC002195 [Tribolium castaneum]	EFA07717	8.16449e-17	588235294117647	916633	136	80
4994	Singlet6960	3.89394e-22	9.85075e+15	119306	67	66		hypothetical protein TcasGA2_TC002195	318	gi|270011269|gb|EFA07717.1|hypothetical protein TcasGA2_TC002195 [Tribolium castaneum]	EFA07717	2.15159e-10	66.25	727886	80	53
4996	Singlet3602	1.23047e-62	8.35206e+15	254111	267	223		hypothetical protein TcasGA2_TC002195	378	gi|270011269|gb|EFA07717.1|hypothetical protein TcasGA2_TC002195 [Tribolium castaneum]	EFA07717	0.0151824	5.68182e+15	516026	88	50
4997	Singlet3250	9.47732e-81	9.17749e+15	315051	231	212		hypothetical protein TcasGA2_TC002195	630	gi|270011269|gb|EFA07717.1|hypothetical protein TcasGA2_TC002195 [Tribolium castaneum]	EFA07717	6.8146e-05	627906976744186	573806	86	54
4998	Singlet3250	1.23573e-57	9.18605e+15	237491	172	158		hypothetical protein TcasGA2_TC002195	377	gi|270011269|gb|EFA07717.1|hypothetical protein TcasGA2_TC002195 [Tribolium castaneum]	EFA07717	3.17461e-15	6.35593e+16	870409	118	75
4999	Singlet3250	6.20295e-50	906832298136646	211638	161	146		hypothetical protein TcasGA2_TC002195	316	gi|270011269|gb|EFA07717.1|hypothetical protein TcasGA2_TC002195 [Tribolium castaneum]	EFA07717	5.67791e-10	653061224489796	712478	98	64
5002	Singlet3250	2.5357e-59	9.02703e+15	239338	185	167		hypothetical protein TcasGA2_TC002195	284	gi|270011269|gb|EFA07717.1|hypothetical protein TcasGA2_TC002195 [Tribolium castaneum]	EFA07717	5.86908e-09	6.45161e+15	681662	93	60
5006	Contig14	6.8966e-120	9.30233e+15	440623	301	280		hypothetical protein TcasGA2_TC002195	301	gi|270011269|gb|EFA07717.1|hypothetical protein TcasGA2_TC002195 [Tribolium castaneum]	EFA07717	1.89967e-05	5.68182e+15	589214	88	50
5007	Singlet197	9.9697e-124	909090909090909	453549	341	310		hypothetical protein TcasGA2_TC002195	336	gi|270011269|gb|EFA07717.1|hypothetical protein TcasGA2_TC002195 [Tribolium castaneum]	EFA07717	0.000495131	5.52239e+16	415874	67	37
5008	Singlet197	7.45907e-83	9.24444e+15	320591	225	208		rna-directed dna polymerase from mobile element jockey-like	244	gi|390348600|ref|XP_003727036.1|PREDICTED: RNA-directed DNA polymerase from mobile element jockey-like [Strongylocentrotus purpuratus]	XP_003727036	0.00371998	5.97015e+16	58151	67	40
5009	Singlet197	7.99392e-129	9.17647e+15	473863	340	312		hypothetical protein TcasGA2_TC002195	350	gi|270011269|gb|EFA07717.1|hypothetical protein TcasGA2_TC002195 [Tribolium castaneum]	EFA07717	3.37346e-05	5.22124e+15	589214	113	59
5010	Singlet4993	0.0	9.24596e+15	789.64	557	515		hypothetical protein TcasGA2_TC002195	1122	gi|270011269|gb|EFA07717.1|hypothetical protein TcasGA2_TC002195 [Tribolium castaneum]	EFA07717	0.0334177	4.94949e+16	54299	99	49
5011	Singlet197	3.29785e-71	8.96396e+15	281811	222	199		PREDICTED: uncharacterized protein LOC594361, partial	230	gi|390361245|ref|XP_798897.3|PREDICTED: uncharacterized protein LOC594361, partial [Strongylocentrotus purpuratus]	XP_798897	0.0212824	5.73333e+16	566102	75	43
5012	Singlet1596	8.89344e-114	9.2053e+15	425.85	302	278		hypothetical protein TcasGA2_TC002195	1312	gi|270011269|gb|EFA07717.1|hypothetical protein TcasGA2_TC002195 [Tribolium castaneum]	EFA07717	0.0621307	5.04673e+16	539138	107	54
5013	Singlet197	4.40871e-64	9.22652e+15	257805	181	167		hypothetical protein TcasGA2_TC002195	187	gi|270011269|gb|EFA07717.1|hypothetical protein TcasGA2_TC002195 [Tribolium castaneum]	EFA07717	0.00105826	6.22951e+16	527582	61	38
5014	Singlet1243	3.4062e-92	9.2562e+15	348.29	242	224			243	No Blast Hit
5015	Singlet197	9.43178e-104	92619926199262	390763	271	251		hypothetical protein TcasGA2_TC002195	397	gi|270011269|gb|EFA07717.1|hypothetical protein TcasGA2_TC002195 [Tribolium castaneum]	EFA07717	9.35301e-05	5.51724e+16	58151	87	48
5016	Contig14	6.8919e-33	9.77273e+15	152546	88	86		hypothetical protein TcasGA2_TC002195	555	gi|270011269|gb|EFA07717.1|hypothetical protein TcasGA2_TC002195 [Tribolium castaneum]	EFA07717	0.000776088	5.32787e+16	566102	122	65
5017	Contig14	1.64464e-169	964769647696477	610515	369	356		hypothetical protein TcasGA2_TC002195	950	gi|270011269|gb|EFA07717.1|hypothetical protein TcasGA2_TC002195 [Tribolium castaneum]	EFA07717	1.57097e-12	5.98361e+15	835741	122	73
5018	Singlet197	6.51048e-155	9.32292e+15	560655	384	358		hypothetical protein TcasGA2_TC002195	380	gi|270011269|gb|EFA07717.1|hypothetical protein TcasGA2_TC002195 [Tribolium castaneum]	EFA07717	3.74526e-06	548780487804878	558398	82	45
5019	Contig14	4.67008e-58	9.41935e+15	237491	155	146			155	No Blast Hit
5020	Singlet197	1.66771e-106	8.99351e+15	399997	308	277		hypothetical protein TcasGA2_TC002195	421	gi|270011269|gb|EFA07717.1|hypothetical protein TcasGA2_TC002195 [Tribolium castaneum]	EFA07717	5.69899e-06	5.19685e+16	616178	127	66
5021	Singlet1575	2.82461e-99	8.37264e+15	375.99	424	355		hypothetical protein TcasGA2_TC002195	423	gi|270011269|gb|EFA07717.1|hypothetical protein TcasGA2_TC002195 [Tribolium castaneum]	EFA07717	1.47633e-06	50.0	631586	132	66
5022	Singlet6330	8.63166e-47	8.30189e+15	200558	212	176		hypothetical protein TcasGA2_TC002195	211	gi|270011269|gb|EFA07717.1|hypothetical protein TcasGA2_TC002195 [Tribolium castaneum]	EFA07717	0.0768445	6.06061e+15	477506	66	40
5023	Singlet197	7.88917e-134	9.21965e+15	490482	346	319		hypothetical protein TcasGA2_TC002195	348	gi|270011269|gb|EFA07717.1|hypothetical protein TcasGA2_TC002195 [Tribolium castaneum]	EFA07717	1.03729e-11	5.78947e+15	766406	114	66
5024	Singlet197	9.59906e-92	9.32489e+15	350137	237	221		hypothetical protein TcasGA2_TC002195	246	gi|270011269|gb|EFA07717.1|hypothetical protein TcasGA2_TC002195 [Tribolium castaneum]	EFA07717	0.0151008	52.5	50447	80	42
5025	Singlet197	2.30114e-134	9.3617e+15	492329	329	308		hypothetical protein TcasGA2_TC002195	364	gi|270011269|gb|EFA07717.1|hypothetical protein TcasGA2_TC002195 [Tribolium castaneum]	EFA07717	2.73705e-09	5.67308e+15	700922	104	59
5026	Singlet197	3.16159e-66	8.88889e+15	265191	216	192		PREDICTED: uncharacterized protein LOC594361, partial	220	gi|390361245|ref|XP_798897.3|PREDICTED: uncharacterized protein LOC594361, partial [Strongylocentrotus purpuratus]	XP_798897	0.0639357	5.52239e+16	550694	67	37
5027	Singlet197	1.55754e-105	924187725631769	396303	277	256		hypothetical protein TcasGA2_TC002195	309	gi|270011269|gb|EFA07717.1|hypothetical protein TcasGA2_TC002195 [Tribolium castaneum]	EFA07717	1.10891e-06	5.69892e+15	623882	93	53
5028	Singlet3709	1.56801e-23	7.98851e+15	122999	174	139			175	No Blast Hit
5029	Contig2397	0.0	9.45565e+15	765633	496	469		hypothetical protein TcasGA2_TC002195	495	gi|270011269|gb|EFA07717.1|hypothetical protein TcasGA2_TC002195 [Tribolium castaneum]	EFA07717	3.08027e-18	5.74324e+16	970561	148	85
5030	Contig2397	2.45195e-95	9.48276e+15	363064	232	220		rna-directed dna polymerase from mobile element jockey-like	469	gi|156350402|ref|XP_001622268.1|predicted protein [Nematostella vectensis] gi|156208760|gb|EDO30168.1| predicted protein [Nematostella vectensis]	XP_001622268, EDO30168	3.78335e-06	62.5	646994	64	40
5031	Contig2397	2.47732e-82	9.27273e+15	318744	220	204		rna-directed dna polymerase from mobile element jockey-like	227	gi|156350402|ref|XP_001622268.1|predicted protein [Nematostella vectensis] gi|156208760|gb|EDO30168.1| predicted protein [Nematostella vectensis]	XP_001622268, EDO30168	2.7331e-08	609375	654698	64	39
5032	Contig2397	1.1952e-122	9.2381e+15	449856	315	291		hypothetical protein TcasGA2_TC002195	313	gi|270011269|gb|EFA07717.1|hypothetical protein TcasGA2_TC002195 [Tribolium castaneum]	EFA07717	0.0313736	5.55556e+15	500618	81	45
5033	Contig2397	2.64012e-159	9.5082e+15	575428	366	348		hypothetical protein TcasGA2_TC002195	430	gi|270011269|gb|EFA07717.1|hypothetical protein TcasGA2_TC002195 [Tribolium castaneum]	EFA07717	1.39925e-10	4.89209e+15	743294	139	68
5034	Contig2397	0.0	9.33744e+15	966918	649	606		hypothetical protein TcasGA2_TC002195	782	gi|270011269|gb|EFA07717.1|hypothetical protein TcasGA2_TC002195 [Tribolium castaneum]	EFA07717	1.69587e-26	5.51546e+16	122479	194	107
5036	Singlet3250	2.3679e-70	923076923076923	276271	195	180		hypothetical protein TcasGA2_TC002195	343	gi|270011269|gb|EFA07717.1|hypothetical protein TcasGA2_TC002195 [Tribolium castaneum]	EFA07717	2.34433e-08	5.96154e+15	673958	104	62
5037	Singlet3250	2.13744e-92	9.12214e+15	353.83	262	239		hypothetical protein TcasGA2_TC002195	669	gi|270011269|gb|EFA07717.1|hypothetical protein TcasGA2_TC002195 [Tribolium castaneum]	EFA07717	1.73913e-24	5.97765e+15	115931	179	107
5038	Singlet3250	1.06594e-55	912280701754386	230105	171	156			205	No Blast Hit
5039	Singlet3250	2.06511e-83	8.9313e+15	326131	262	234		hypothetical protein TcasGA2_TC002195	2895	gi|270011269|gb|EFA07717.1|hypothetical protein TcasGA2_TC002195 [Tribolium castaneum]	EFA07717	3.06346e-11	65625	708626	96	63
5041	Singlet3250	9.86604e-46	9.11565e+15	196865	147	134		hypothetical protein TcasGA2_TC002195	189	gi|270011269|gb|EFA07717.1|hypothetical protein TcasGA2_TC002195 [Tribolium castaneum]	EFA07717	0.0354882	6.66667e+15	48521	57	38
5042	Singlet3250	7.37252e-85	8.96947e+15	331671	262	235		hypothetical protein TcasGA2_TC002195	4792	gi|270011269|gb|EFA07717.1|hypothetical protein TcasGA2_TC002195 [Tribolium castaneum]	EFA07717	2.52897e-11	65625	708626	96	63
5043	Singlet3250	3.19486e-62	9.22222e+15	252265	180	166		hypothetical protein TcasGA2_TC002195	279	gi|270011269|gb|EFA07717.1|hypothetical protein TcasGA2_TC002195 [Tribolium castaneum]	EFA07717	1.39059e-08	6.62651e+15	673958	83	55
5044	Singlet6168	7.35497e-07	9.74359e+15	675997	39	38		af244980s2schistocerca gregaria muscle fatty acid binding protein exons 2 and and complete cds	173	gi|13374274|gb|AF244981.1|AF244980S2Schistocerca gregaria muscle fatty acid binding protein (FABP) gene, exons 2 and 3, and complete cds	AF244981	0.00079497	9.74359e+15	662076	39	38
5045	Singlet197	1.23438e-75	8.90756e+15	296584	238	212		hypothetical protein TcasGA2_TC002195	240	gi|270011269|gb|EFA07717.1|hypothetical protein TcasGA2_TC002195 [Tribolium castaneum]	EFA07717	0.0830539	5.40541e+16	481358	74	40
5046	Singlet1596	2.10155e-101	8.7963e+15	383377	324	285		rna-directed dna polymerase from mobile element jockey-like	521	gi|390359959|ref|XP_785760.3|PREDICTED: rhomboid-related protein 3-like [Strongylocentrotus purpuratus]	XP_785760	1.27947e-08	5.61224e+15	770258	98	55
5048	Singlet197	8.91775e-61	92.0	246725	175	161		rna-directed dna polymerase from mobile element jockey-like	175	gi|390348600|ref|XP_003727036.1|PREDICTED: RNA-directed DNA polymerase from mobile element jockey-like [Strongylocentrotus purpuratus]	XP_003727036	0.0177681	578125	554546	64	37
5049	Singlet197	1.1386e-60	9.19075e+15	243031	173	159		PREDICTED: uncharacterized protein LOC594361, partial	173	gi|390361245|ref|XP_798897.3|PREDICTED: uncharacterized protein LOC594361, partial [Strongylocentrotus purpuratus]	XP_798897	0.0110911	631578947368421	566102	57	36
5050	Singlet197	4.07174e-66	9.33702e+15	265191	181	169			277	No Blast Hit
5051	Singlet1243	4.87801e-48	923076923076923	204252	143	132			159	No Blast Hit
5052	Singlet197	1.14036e-96	93.2	366757	250	233			290	No Blast Hit
5053	Singlet197	5.6739e-59	8.97297e+15	237491	185	166		rna-directed dna polymerase from mobile element jockey-like	185	gi|390361245|ref|XP_798897.3|PREDICTED: uncharacterized protein LOC594361, partial [Strongylocentrotus purpuratus]	XP_798897	0.00293657	60.0	585362	60	36
5054	Singlet197	1.66363e-89	909090909090909	342.75	253	230		hypothetical protein TcasGA2_TC002195	254	gi|270011269|gb|EFA07717.1|hypothetical protein TcasGA2_TC002195 [Tribolium castaneum]	EFA07717	0.0130592	5.97222e+15	50447	72	43
5055	Contig14	5.17853e-120	9.44444e+15	444316	288	272		af369891_4endonuclease reverse transcriptase	293	gi|390361245|ref|XP_798897.3|PREDICTED: uncharacterized protein LOC594361, partial [Strongylocentrotus purpuratus]	XP_798897	0.000799898	4.94505e+15	616178	91	45
5056	Singlet197	4.13629e-85	9.25439e+15	327977	228	211		hypothetical protein TcasGA2_TC002195	228	gi|270011269|gb|EFA07717.1|hypothetical protein TcasGA2_TC002195 [Tribolium castaneum]	EFA07717	6.66903e-05	5.86667e+16	566102	75	44
5057	Singlet197	2.13687e-93	9.18288e+15	355677	257	236		hypothetical protein TcasGA2_TC002195	254	gi|270011269|gb|EFA07717.1|hypothetical protein TcasGA2_TC002195 [Tribolium castaneum]	EFA07717	0.000625568	5.89744e+15	54299	78	46
5058	Singlet197	8.66252e-78	9.17431e+15	303971	218	200		PREDICTED: uncharacterized protein LOC594361, partial	278	gi|390361245|ref|XP_798897.3|PREDICTED: uncharacterized protein LOC594361, partial [Strongylocentrotus purpuratus]	XP_798897	0.0101325	6.12903e+15	58151	62	38
5060	Contig14	1.07387e-80	9.33649e+15	313204	211	197		hypothetical protein TcasGA2_TC002195	213	gi|270011269|gb|EFA07717.1|hypothetical protein TcasGA2_TC002195 [Tribolium castaneum]	EFA07717	0.0495829	6.06061e+15	48521	66	40
5061	Singlet197	3.62905e-67	8.89401e+15	268884	217	193		hypothetical protein TcasGA2_TC002195	316	gi|270011269|gb|EFA07717.1|hypothetical protein TcasGA2_TC002195 [Tribolium castaneum]	EFA07717	2.61621e-07	4.77941e+16	643142	136	65
5062	Singlet197	3.76764e-107	8.81657e+15	401843	338	298		hypothetical protein TcasGA2_TC002195	345	gi|270011269|gb|EFA07717.1|hypothetical protein TcasGA2_TC002195 [Tribolium castaneum]	EFA07717	7.47294e-10	5.30973e+16	71633	113	60
5063	Singlet1575	2.05661e-53	9.1358e+15	222718	162	148		hypothetical protein TcasGA2_TC002195	233	gi|270011269|gb|EFA07717.1|hypothetical protein TcasGA2_TC002195 [Tribolium castaneum]	EFA07717	0.00213504	5.52632e+15	52373	76	42
5064	Singlet197	5.51941e-79	9.05172e+15	307664	232	210			233	No Blast Hit
5065	Singlet197	1.56009e-64	90.0	259651	200	180			232	No Blast Hit
5066	Singlet197	1.52132e-58	9.09605e+15	239338	177	161		hypothetical protein TcasGA2_TC002195	178	gi|270011269|gb|EFA07717.1|hypothetical protein TcasGA2_TC002195 [Tribolium castaneum]	EFA07717	0.0922211	6.14035e+15	473654	57	35
5067	Singlet197	2.62878e-77	9.17051e+15	302124	217	199		rna-directed dna polymerase from mobile element jockey-like	238	gi|390361245|ref|XP_798897.3|PREDICTED: uncharacterized protein LOC594361, partial [Strongylocentrotus purpuratus]	XP_798897	0.00680374	5.58824e+15	58151	68	38
5068	Contig14	2.98024e-86	9.48113e+15	331671	212	201			214	No Blast Hit
5069	Singlet197	3.34502e-127	9.36102e+15	468323	313	293		hypothetical protein TcasGA2_TC002195	317	gi|270011269|gb|EFA07717.1|hypothetical protein TcasGA2_TC002195 [Tribolium castaneum]	EFA07717	5.39653e-10	5.63107e+16	71633	103	58
5070	Singlet5532	5.48581e-49	8.6911e+15	207945	191	166			223	No Blast Hit
5071	Singlet1596	1.4869e-75	9.01786e+15	292891	224	202			225	No Blast Hit
5072	Singlet197	1.80638e-78	9.28571e+15	305817	210	195		PREDICTED: uncharacterized protein LOC594361, partial	214	gi|390361245|ref|XP_798897.3|PREDICTED: uncharacterized protein LOC594361, partial [Strongylocentrotus purpuratus]	XP_798897	0.00951213	5.67164e+15	573806	67	38
5074	Contig14	1.10864e-59	9.32927e+15	243031	164	153			169	No Blast Hit
5075	Singlet5532	2.16937e-48	8.6631e+15	206098	187	162		af369891_4endonuclease reverse transcriptase	243	gi|17529698|gb|AAL40415.1|AF369891_4endonuclease/reverse transcriptase [Branchiostoma floridae]	AAL40415	0.00147019	5.75342e+16	60077	73	42
5076	Singlet3709	1.12242e-30	8.07487e+15	147006	187	151		rna-directed dna polymerase from mobile element jockey-like	208	gi|390332980|ref|XP_003723613.1|PREDICTED: RNA-directed DNA polymerase from mobile element jockey-like [Strongylocentrotus purpuratus]	XP_003723613	0.0134632	62.5	566102	64	40
5078	Contig2397	3.13775e-107	916955017301038	401843	289	265		hypothetical protein TcasGA2_TC002195	291	gi|270011269|gb|EFA07717.1|hypothetical protein TcasGA2_TC002195 [Tribolium castaneum]	EFA07717	0.000550099	5.21739e+15	546842	92	48
5079	Contig2397	1.17157e-65	87.5	263345	232	203		predicted protein	226	gi|156350402|ref|XP_001622268.1|predicted protein [Nematostella vectensis] gi|156208760|gb|EDO30168.1| predicted protein [Nematostella vectensis]	XP_001622268, EDO30168	8.886e-07	60.0	589214	70	42
5080	Contig2397	2.48386e-87	9.30131e+15	335364	229	213		rna-directed dna polymerase from mobile element jockey-like	229	gi|156350402|ref|XP_001622268.1|predicted protein [Nematostella vectensis] gi|156208760|gb|EDO30168.1| predicted protein [Nematostella vectensis]	XP_001622268, EDO30168	2.02291e-08	65625	685514	64	42
5081	Contig2397	5.38581e-69	914572864321608	274424	199	182		rna-directed dna polymerase from mobile element jockey-like	225	gi|156350402|ref|XP_001622268.1|predicted protein [Nematostella vectensis] gi|156208760|gb|EDO30168.1| predicted protein [Nematostella vectensis]	XP_001622268, EDO30168	1.84697e-06	5.94203e+15	635438	69	41
5082	Contig2397	9.14932e-87	9.40639e+15	333517	219	206		rna-directed dna polymerase from mobile element jockey-like	234	gi|156350402|ref|XP_001622268.1|predicted protein [Nematostella vectensis] gi|156208760|gb|EDO30168.1| predicted protein [Nematostella vectensis]	XP_001622268, EDO30168	1.06937e-07	6.33803e+15	666254	71	45
5083	Contig2397	8.69915e-92	9.46903e+15	350137	226	214			225	No Blast Hit
5085	Singlet3250	5.79944e-54	9.15152e+15	224565	165	151		hypothetical protein TcasGA2_TC002195	236	gi|270011269|gb|EFA07717.1|hypothetical protein TcasGA2_TC002195 [Tribolium castaneum]	EFA07717	1.70265e-05	71875	585362	64	46
5086	Singlet3250	2.24755e-47	891566265060241	202405	166	148		hypothetical protein TcasGA2_TC002195	199	gi|270011269|gb|EFA07717.1|hypothetical protein TcasGA2_TC002195 [Tribolium castaneum]	EFA07717	0.000120425	6.66667e+15	554546	63	42
5087	Singlet3250	2.49657e-49	9.15584e+15	209792	154	141		hypothetical protein TcasGA2_TC002195	351	gi|270011269|gb|EFA07717.1|hypothetical protein TcasGA2_TC002195 [Tribolium castaneum]	EFA07717	3.52371e-05	6.92308e+15	589214	78	54
5088	Singlet3250	1.20041e-49	90625	209792	160	145		rna-directed dna polymerase from mobile element jockey-like	179	gi|390359309|ref|XP_003729454.1|PREDICTED: RNA-directed DNA polymerase from mobile element jockey-like [Strongylocentrotus purpuratus]	XP_003729454	0.000973395	6.41509e+15	593066	53	34
5090	Singlet3250	1.02212e-63	8.81279e+15	257805	219	193		hypothetical protein TcasGA2_TC002195	406	gi|270011269|gb|EFA07717.1|hypothetical protein TcasGA2_TC002195 [Tribolium castaneum]	EFA07717	3.18603e-14	6.29921e+15	843445	127	80
5091	Singlet3250	1.99838e-29	908256880733945	143312	109	99		hypothetical protein TcasGA2_TC002195	278	gi|270011269|gb|EFA07717.1|hypothetical protein TcasGA2_TC002195 [Tribolium castaneum]	EFA07717	6.85889e-08	6.55556e+15	654698	90	59
5095	Singlet3250	7.48991e-47	9.16667e+15	200558	144	132		hypothetical protein TcasGA2_TC002195	186	gi|270011269|gb|EFA07717.1|hypothetical protein TcasGA2_TC002195 [Tribolium castaneum]	EFA07717	0.0221197	6.49123e+15	489062	57	37
5096	Singlet3250	6.56677e-48	9.04459e+15	204252	157	142			208	No Blast Hit
5097	Singlet3250	3.99399e-60	908108108108108	244878	185	168			214	No Blast Hit
5098	Singlet3250	7.91808e-78	8.93878e+15	303971	245	219		rna-directed dna polymerase from mobile element jockey-like	256	gi|260785534|ref|XP_002587816.1|hypothetical protein BRAFLDRAFT_92265 [Branchiostoma floridae] gi|229272969|gb|EEN43827.1| hypothetical protein BRAFLDRAFT_92265 [Branchiostoma floridae]	XP_002587816, EEN43827	9.44175e-06	5.12195e+15	635438	82	42
5108	Singlet6618	2.28214e-52	8.95954e+15	219025	173	155			203	No Blast Hit
5129	Singlet3602	1.07759e-55	9.11243e+15	230105	169	154		af369891_4endonuclease reverse transcriptase	207	gi|17529698|gb|AAL40415.1|AF369891_4endonuclease/reverse transcriptase [Branchiostoma floridae]	AAL40415	0.00060344	588235294117647	577658	68	40
5143	Singlet5532	4.74287e-60	8.43373e+15	244878	249	210		hypothetical protein TcasGA2_TC002195	250	gi|270011269|gb|EFA07717.1|hypothetical protein TcasGA2_TC002195 [Tribolium castaneum]	EFA07717	0.000827338	5.90361e+16	539138	83	49
5152	Singlet6618	3.24836e-61	8.97436e+15	248571	195	175		hypothetical protein TcasGA2_TC002195	224	gi|270011269|gb|EFA07717.1|hypothetical protein TcasGA2_TC002195 [Tribolium castaneum]	EFA07717	0.00166947	6.42857e+15	527582	70	45
5168	Singlet6618	3.41481e-55	9.02857e+15	228258	175	158			185	No Blast Hit
5252	Singlet4792	2.28618e-51	906832298136646	215332	161	146		hypothetical protein TcasGA2_TC002198	161	gi|270011272|gb|EFA07720.1|hypothetical protein TcasGA2_TC002198 [Tribolium castaneum]	EFA07720	0.0506802	6.44444e+15	46595	45	29
5253	Singlet3774	3.96283e-44	8.8535e+15	191325	157	139		hypothetical protein TcasGA2_TC002198	165	gi|270011272|gb|EFA07720.1|hypothetical protein TcasGA2_TC002198 [Tribolium castaneum]	EFA07720	0.00112957	7.29167e+15	512174	48	35
5281	Singlet2206	1.58233e-73	9.41799e+15	289198	189	178		hypothetical protein TcasGA2_TC002201	189	gi|270011275|gb|EFA07723.1|hypothetical protein TcasGA2_TC002201 [Tribolium castaneum]	EFA07723	2.04224e-07	65625	646994	64	42
5282	Singlet4158	1.16266e-36	9.60784e+15	167319	102	98		hypothetical protein TcasGA2_TC002201	273	gi|270011275|gb|EFA07723.1|hypothetical protein TcasGA2_TC002201 [Tribolium castaneum]	EFA07723	6.94897e-12	6.09195e+15	789518	87	53
5283	Singlet5759	1.54124e-59	8.82353e+15	243031	204	180		hypothetical protein TcasGA2_TC002201	228	gi|270011275|gb|EFA07723.1|hypothetical protein TcasGA2_TC002201 [Tribolium castaneum]	EFA07723	7.92042e-10	6.13333e+16	724034	75	46
5284	Singlet5759	4.91386e-80	8.8015e+15	311357	267	235		hypothetical protein TcasGA2_TC002201	265	gi|270011275|gb|EFA07723.1|hypothetical protein TcasGA2_TC002201 [Tribolium castaneum]	EFA07723	0.00364508	6.75676e+15	419726	37	25
5285	Contig715	3.84594e-45	9.14894e+15	195019	141	129		latrodectus hesperus clone 46b18 major ampullate spidroin 2 complete cds	203	gi|150416771|gb|EF595245.1|Latrodectus hesperus clone 46B18 major ampullate spidroin 2 (MaSp2) gene, complete cds	EF595245	2.2582e-05	7.11268e+15	716177	142	101
5286	Singlet3873	0.0	9.95893e+15	889359	487	485			558	No Blast Hit
5287	Singlet2206	4.21969e-50	9.91453e+15	211638	117	116		hypothetical protein TcasGA2_TC002201	222	gi|270011275|gb|EFA07723.1|hypothetical protein TcasGA2_TC002201 [Tribolium castaneum]	EFA07723	5.94532e-05	6.55172e+15	58151	58	38
5288	Singlet3113	4.18224e-151	9.15212e+15	549575	401	367		hypothetical protein TcasGA2_TC002201	1089	gi|270011275|gb|EFA07723.1|hypothetical protein TcasGA2_TC002201 [Tribolium castaneum]	EFA07723	1.14865e-06	524390243902439	50447	82	43
5289	Singlet5759	4.93224e-54	8.66995e+15	224565	203	176		hypothetical protein TcasGA2_TC002201	204	gi|270011275|gb|EFA07723.1|hypothetical protein TcasGA2_TC002201 [Tribolium castaneum]	EFA07723	0.0278146	6.27119e+15	500618	59	37
5290	Contig715	1.04036e-71	8.87446e+15	283658	231	205		hypothetical protein TcasGA2_TC002201	258	gi|270011275|gb|EFA07723.1|hypothetical protein TcasGA2_TC002201 [Tribolium castaneum]	EFA07723	2.57414e-08	60.0	681662	80	48
5291	Singlet6168	7.06289e-12	9.79592e+15	842195	49	48		scaahii03schistocerca nitens adipokinetic hormone ii exon 3 and complete cds	168	gi|160831|gb|L08775.1|SCAAHII03Schistocerca nitens adipokinetic hormone II gene, exon 3 and complete cds	L08775	5.16075e-05	9.76744e+15	734211	43	42
5292	Singlet2206	1.00377e-59	9.48387e+15	243031	155	147		hypothetical protein TcasGA2_TC002201	155	gi|270011275|gb|EFA07723.1|hypothetical protein TcasGA2_TC002201 [Tribolium castaneum]	EFA07723	0.00117127	7.04545e+15	535286	44	31
5293	Singlet5759	1.32631e-43	8.8961e+15	189479	154	137		hypothetical protein TcasGA2_TC002201	155	gi|270011275|gb|EFA07723.1|hypothetical protein TcasGA2_TC002201 [Tribolium castaneum]	EFA07723	6.48432e-05	70.0	569954	50	35
5294	Singlet5759	8.16103e-41	8.74214e+15	180245	159	139		hypothetical protein TcasGA2_TC002201	158	gi|270011275|gb|EFA07723.1|hypothetical protein TcasGA2_TC002201 [Tribolium castaneum]	EFA07723	0.0353695	62.0	489062	50	31
5296	Singlet5759	1.92055e-42	869047619047619	185785	168	146		hypothetical protein TcasGA2_TC002201	171	gi|270011275|gb|EFA07723.1|hypothetical protein TcasGA2_TC002201 [Tribolium castaneum]	EFA07723	0.00965294	5.71429e+16	508322	49	28
5297	Contig715	5.47893e-48	8.75706e+15	204252	177	155		hypothetical protein TcasGA2_TC002201	176	gi|270011275|gb|EFA07723.1|hypothetical protein TcasGA2_TC002201 [Tribolium castaneum]	EFA07723	0.00203578	5.61404e+15	531434	57	32
5299	Singlet5759	3.63067e-39	8.75817e+15	174705	153	134		hypothetical protein TcasGA2_TC002201	152	gi|270011275|gb|EFA07723.1|hypothetical protein TcasGA2_TC002201 [Tribolium castaneum]	EFA07723	3.5633e-05	66.0	546842	50	33
5300	Contig715	7.71505e-78	9.04348e+15	303971	230	208		hypothetical protein TcasGA2_TC002201	250	gi|270011275|gb|EFA07723.1|hypothetical protein TcasGA2_TC002201 [Tribolium castaneum]	EFA07723	1.24726e-10	6.14458e+15	750998	83	51
5303	Singlet2206	5.31216e-52	9.49275e+15	217178	138	131		hypothetical protein TcasGA2_TC002201	138	gi|270011275|gb|EFA07723.1|hypothetical protein TcasGA2_TC002201 [Tribolium castaneum]	EFA07723	0.00124595	6.81818e+15	531434	44	30
5304	Singlet5759	4.65049e-39	836734693877551	174705	196	164		hypothetical protein TcasGA2_TC002201	190	gi|270011275|gb|EFA07723.1|hypothetical protein TcasGA2_TC002201 [Tribolium castaneum]	EFA07723	0.00162356	5.48387e+15	535286	62	34
5307	Contig715	8.22179e-46	896103896103896	196865	154	138		latrodectus hesperus clone 46b18 major ampullate spidroin 2 complete cds	160	gi|150416771|gb|EF595245.1|Latrodectus hesperus clone 46B18 major ampullate spidroin 2 (MaSp2) gene, complete cds	EF595245	3.26969e-07	7.17105e+15	806345	152	109
5309	Singlet3113	5.01912e-53	9.22581e+15	220872	155	143		hypothetical protein TcasGA2_TC002201	164	gi|270011275|gb|EFA07723.1|hypothetical protein TcasGA2_TC002201 [Tribolium castaneum]	EFA07723	0.0016264	60.0	500618	50	30
5310	Singlet5759	9.55269e-56	891891891891892	230105	185	165		hypothetical protein TcasGA2_TC002201	186	gi|270011275|gb|EFA07723.1|hypothetical protein TcasGA2_TC002201 [Tribolium castaneum]	EFA07723	4.29919e-07	6.55738e+15	63929	61	40
5311	Contig715	1.42529e-43	8.77301e+15	189479	163	143		latrodectus hesperus clone 46b18 major ampullate spidroin 2 complete cds	165	gi|150416771|gb|EF595245.1|Latrodectus hesperus clone 46B18 major ampullate spidroin 2 (MaSp2) gene, complete cds	EF595245	1.54365e-11	7.37805e+15	950615	164	121
5312	Singlet4158	1.04261e-35	9.21739e+15	163625	115	106		hypothetical protein TcasGA2_TC002201	196	gi|270011275|gb|EFA07723.1|hypothetical protein TcasGA2_TC002201 [Tribolium castaneum]	EFA07723	0.00578891	56.25	519878	64	36
5313	Singlet4158	1.81788e-27	8.84956e+15	135926	113	100		hypothetical protein TcasGA2_TC002201	160	gi|270011275|gb|EFA07723.1|hypothetical protein TcasGA2_TC002201 [Tribolium castaneum]	EFA07723	0.000221394	6.34615e+15	554546	52	33
5314	Singlet3113	2.30337e-115	8.91429e+15	429543	350	312		hypothetical protein TcasGA2_TC002201	454	gi|270011275|gb|EFA07723.1|hypothetical protein TcasGA2_TC002201 [Tribolium castaneum]	EFA07723	1.52116e-05	5.61798e+15	62003	89	50
5316	Contig715	7.16502e-52	8.83333e+15	217178	180	159		hypothetical protein TcasGA2_TC002201	180	gi|270011275|gb|EFA07723.1|hypothetical protein TcasGA2_TC002201 [Tribolium castaneum]	EFA07723	0.000510576	6.41509e+15	546842	53	34
5317	Singlet2206	9.30395e-44	9.72973e+15	189479	111	108			115	No Blast Hit
5321	Contig715	4.00787e-66	8.91509e+15	265191	212	189		hypothetical protein TcasGA2_TC002201	273	gi|270011275|gb|EFA07723.1|hypothetical protein TcasGA2_TC002201 [Tribolium castaneum]	EFA07723	3.23825e-09	5.78313e+15	712478	83	48
5322	Singlet5759	1.33919e-39	8.29384e+15	176552	211	175		latrodectus hesperus clone 46b18 major ampullate spidroin 2 complete cds	196	gi|150416771|gb|EF595245.1|Latrodectus hesperus clone 46B18 major ampullate spidroin 2 (MaSp2) gene, complete cds	EF595245	1.66272e-18	7.16981e+15	118505	212	152
5323	Contig715	1.15537e-44	8.86792e+15	193172	159	141		hypothetical protein TcasGA2_TC002201	172	gi|270011275|gb|EFA07723.1|hypothetical protein TcasGA2_TC002201 [Tribolium castaneum]	EFA07723	2.25061e-05	6.92308e+15	585362	52	36
5326	Singlet7631	8.61417e-35	89.6	159932	125	112		hypothetical protein TcasGA2_TC002201	132	gi|270011275|gb|EFA07723.1|hypothetical protein TcasGA2_TC002201 [Tribolium castaneum]	EFA07723	0.0313534	6.92308e+15	489062	39	27
5328	Contig885	5.08372e-69	8.52941e+15	276271	272	232		hypothetical protein TcasGA2_TC002201	713	gi|270011275|gb|EFA07723.1|hypothetical protein TcasGA2_TC002201 [Tribolium castaneum]	EFA07723	1.43605e-05	5.83333e+16	635438	72	42
5329	Singlet6744	1.86979e-08	7.74194e+15	731396	124	96			202	No Blast Hit
5330	Singlet4403	6.73081e-53	8.59223e+15	220872	206	177		hypothetical protein TcasGA2_TC002201	214	gi|270011275|gb|EFA07723.1|hypothetical protein TcasGA2_TC002201 [Tribolium castaneum]	EFA07723	8.77695e-05	6.30769e+15	573806	65	41
5331	Contig1884	1.25969e-24	9.50617e+15	128539	81	77		schistocerca americana isolate 34_01_s18_i30_d24_p190 cytochrome oxidase subunit i partial sequence nuclear copy of mitochondrial gene	600	gi|298362228|gb|GU122664.1|Schistocerca americana isolate ScO34_01_S18_I30_D24_P190 cytochrome oxidase subunit I (COI) pseudogene, partial sequence; nuclear copy of mitochondrial gene	GU122664	6.18116e-05	100.0	752244	41	41
5332	Singlet6168	3.07172e-21	909090909090909	117459	88	80		hypothetical protein TcasGA2_TC002201	673	gi|270011275|gb|EFA07723.1|hypothetical protein TcasGA2_TC002201 [Tribolium castaneum]	EFA07723	0.00115903	5.60976e+15	577658	82	46
5356	Contig706	1.37654e-26	8.53846e+15	134079	130	111			315	No Blast Hit
5393	Singlet7547	2.3518e-32	8.39744e+15	148852	156	131		gryllus bimaculatus gbcontig23859	161	gi|153944521|dbj|AK276998.1|Gryllus bimaculatus mRNA, GBcontig23859	AK276998	0.000595984	7.95918e+15	698143	98	78
5409	Singlet4158	9.59491e-31	9.01786e+15	147006	112	101		hypothetical protein TcasGA2_TC002201	181	gi|270011275|gb|EFA07723.1|hypothetical protein TcasGA2_TC002201 [Tribolium castaneum]	EFA07723	6.21341e-05	6.37931e+16	573806	58	37
5431	Singlet6256	0.000248985	9.48718e+15	620597	39	37			1134	No Blast Hit
5433	Singlet4620	1.22155e-25	8.09524e+15	130386	168	136			223	No Blast Hit
5439	Singlet4708	4.4372e-26	8.93204e+15	128539	103	92		hypothetical protein TcasGA2_TC002201	225	gi|270011275|gb|EFA07723.1|hypothetical protein TcasGA2_TC002201 [Tribolium castaneum]	EFA07723	0.0515328	5.53846e+15	492914	65	36
5454	Singlet4158	1.42553e-28	9.04762e+15	139619	105	95		latrodectus hesperus clone 46b18 major ampullate spidroin 2 complete cds	162	gi|150416771|gb|EF595245.1|Latrodectus hesperus clone 46B18 major ampullate spidroin 2 (MaSp2) gene, complete cds	EF595245	0.000600677	6.98718e+15	698143	156	109
5485	Singlet4530	4.07411e-39	8.97059e+15	174705	136	122		hypothetical protein TcasGA2_TC002201	168	gi|270011275|gb|EFA07723.1|hypothetical protein TcasGA2_TC002201 [Tribolium castaneum]	EFA07723	0.0217048	6.48148e+15	496766	54	35
5490	Singlet4620	2.17489e-43	845360824742268	189479	194	164			242	No Blast Hit
5507	Singlet4158	1.05604e-30	9.01786e+15	147006	112	101		hypothetical protein TcasGA2_TC002201	197	gi|270011275|gb|EFA07723.1|hypothetical protein TcasGA2_TC002201 [Tribolium castaneum]	EFA07723	2.42566e-06	6.66667e+15	616178	57	38
5514	Contig885	3.46576e-56	8.48101e+15	231952	237	201		hypothetical protein TcasGA2_TC002201	236	gi|270011275|gb|EFA07723.1|hypothetical protein TcasGA2_TC002201 [Tribolium castaneum]	EFA07723	8.86928e-05	6.85185e+15	577658	54	37
5550	Contig90	2.93725e-73	9.93711e+15	289198	159	158		senescence-associated protein	332	gi|170048439|ref|XP_001852902.1|GLP_748_1200_211 [Culex quinquefasciatus] gi|167870569|gb|EDS33952.1| GLP_748_1200_211 [Culex quinquefasciatus]	XP_001852902, EDS33952	1.11766e-16	90.0	908929	50	45
5554	Contig90	2.36141e-45	9.31818e+15	195019	132	123		senescence-associated protein	132	gi|170048439|ref|XP_001852902.1|GLP_748_1200_211 [Culex quinquefasciatus] gi|167870569|gb|EDS33952.1| GLP_748_1200_211 [Culex quinquefasciatus]	XP_001852902, EDS33952	2.67048e-12	9.28571e+15	766406	42	39
5564	Singlet792	2.46866e-36	8.43023e+15	165472	172	145		transposable element tc3 transposase	169	gi|307203744|gb|EFN82703.1|hypothetical protein EAI_17618 [Harpegnathos saltator]	EFN82703	0.00444658	7.6087e+15	546842	46	35
5588	Contig3496	6.70636e-06	100.0	675997	36	36		hypothetical protein TcasGA2_TC002223	1415	gi|270011295|gb|EFA07743.1|hypothetical protein TcasGA2_TC002223 [Tribolium castaneum]	EFA07743	1.99676e-28	59.2	103605	125	74
5590	Singlet2965	4.71069e-50	9.2053e+15	213485	151	139		hypothetical protein TcasGA2_TC002223	827	gi|270011295|gb|EFA07743.1|hypothetical protein TcasGA2_TC002223 [Tribolium castaneum]	EFA07743	5.99018e-19	5.26316e+15	103.99	190	100
5636	Singlet314	9.07201e-16	9.14286e+15	971461	70	64		hypothetical protein TcasGA2_TC002225	168	gi|270011297|gb|EFA07745.1|hypothetical protein TcasGA2_TC002225 [Tribolium castaneum]	EFA07745	0.0106881	6.07843e+15	473654	51	31
5651	Singlet792	2.40822e-52	8.71795e+15	219025	195	170		hypothetical protein TcasGA2_TC002228	213	gi|270011300|gb|EFA07748.1|hypothetical protein TcasGA2_TC002228 [Tribolium castaneum]	EFA07748	1.4211e-12	7.27273e+15	770258	66	48
5657	Singlet268	2.65306e-37	9.30435e+15	169165	115	107		hypothetical protein TcasGA2_TC002228	228	gi|270011300|gb|EFA07748.1|hypothetical protein TcasGA2_TC002228 [Tribolium castaneum]	EFA07748	2.45242e-11	6.77419e+15	766406	62	42
5658	Singlet8127	1.38433e-10	96.0	805262	50	48		hypothetical protein TcasGA2_TC002228	245	gi|270011300|gb|EFA07748.1|hypothetical protein TcasGA2_TC002228 [Tribolium castaneum]	EFA07748	7.40126e-11	6.46154e+15	75485	65	42
5659	Singlet792	1.01494e-61	858974358974359	250418	234	201			249	No Blast Hit
5660	Singlet792	2.17569e-120	86848635235732	446163	403	350		hypothetical protein TcasGA2_TC002228	433	gi|270011300|gb|EFA07748.1|hypothetical protein TcasGA2_TC002228 [Tribolium castaneum]	EFA07748	5.36272e-16	5.84615e+15	924337	130	76
5661	Contig609	0.0	9.22456e+15	867199	619	571		hypothetical protein TcasGA2_TC002228	604	gi|270011300|gb|EFA07748.1|hypothetical protein TcasGA2_TC002228 [Tribolium castaneum]	EFA07748	7.76755e-22	5.57471e+16	111309	174	97
5662	Contig609	8.55349e-115	9.14013e+15	427696	314	287		hypothetical protein TcasGA2_TC002228	468	gi|270011300|gb|EFA07748.1|hypothetical protein TcasGA2_TC002228 [Tribolium castaneum]	EFA07748	2.20992e-11	6.48148e+15	56225	54	35
5663	Singlet792	1.98884e-22	8.7037e+15	119306	108	94		transposable element tc3 transposase	172	gi|307203744|gb|EFN82703.1|hypothetical protein EAI_17618 [Harpegnathos saltator]	EFN82703	2.03766e-05	6.08696e+16	612326	69	42
5664	Singlet792	5.42611e-37	8.88889e+15	167319	135	120		hypothetical protein TcasGA2_TC002228	138	gi|270011300|gb|EFA07748.1|hypothetical protein TcasGA2_TC002228 [Tribolium castaneum]	EFA07748	0.0314129	7.11111e+15	489062	45	32
5665	Singlet792	3.0852e-41	8.60606e+15	178399	165	142		hypothetical protein EAG_00414	165	gi|307181407|gb|EFN69005.1|hypothetical protein EAG_00414 [Camponotus floridanus]	EFN69005	0.00243386	80.0	56225	45	36
5668	Singlet792	5.8931e-60	8.52321e+15	241185	237	202		hypothetical protein TcasGA2_TC002228	241	gi|270011300|gb|EFA07748.1|hypothetical protein TcasGA2_TC002228 [Tribolium castaneum]	EFA07748	6.60047e-10	6.94444e+15	724034	72	50
5669	Singlet792	6.53826e-27	8.82883e+15	134079	111	98		hypothetical protein TcasGA2_TC002228	160	gi|270011300|gb|EFA07748.1|hypothetical protein TcasGA2_TC002228 [Tribolium castaneum]	EFA07748	0.0073551	5.83333e+16	481358	60	35
5670	Singlet792	1.00311e-50	8.6911e+15	213485	191	166			193	No Blast Hit
5671	Singlet792	5.23304e-43	8.73494e+15	187632	166	145		transposable element tc3 transposase	168	gi|307177029|gb|EFN66312.1|hypothetical protein EAG_00126 [Camponotus floridanus]	EFN66312	1.62865e-07	7.35849e+15	654698	53	39
5672	Singlet792	4.7091e-60	8.88325e+15	241185	197	175		hypothetical protein EAG_00414	197	gi|307181407|gb|EFN69005.1|hypothetical protein EAG_00414 [Camponotus floridanus]	EFN69005	0.00460954	7.64706e+15	558398	51	39
5673	Singlet792	1.60157e-21	8.52174e+15	115613	115	98		transposable element tc3 transposase	115	gi|307177029|gb|EFN66312.1|hypothetical protein EAG_00126 [Camponotus floridanus]	EFN66312	0.0112262	763157894736842	519878	38	29
5674	Contig609	3.57574e-91	91699604743083	348.29	253	232		hypothetical protein TcasGA2_TC002228	254	gi|270011300|gb|EFA07748.1|hypothetical protein TcasGA2_TC002228 [Tribolium castaneum]	EFA07748	0.000314446	8.15789e+15	56225	38	31
5675	Singlet4396	2.01593e-33	8.21053e+15	158086	190	156		mariner mos1 transposase	747	gi|332023372|gb|EGI63618.1|Mariner Mos1 transposase [Acromyrmex echinatior]	EGI63618	0.00113632	5.84416e+15	60077	77	45
5692	Singlet8127	4.90078e-12	9.79592e+15	842195	49	48		hypothetical protein TcasGA2_TC002228	123	gi|270011300|gb|EFA07748.1|hypothetical protein TcasGA2_TC002228 [Tribolium castaneum]	EFA07748	6.382e-06	75.0	535286	36	27
5702	Singlet268	8.93543e-41	8.65031e+15	180245	163	141		hypothetical protein TcasGA2_TC002228	171	gi|270011300|gb|EFA07748.1|hypothetical protein TcasGA2_TC002228 [Tribolium castaneum]	EFA07748	0.00689841	6.81818e+15	512174	44	30
5709	Singlet5359	8.13415e-50	9.54545e+15	211638	132	126		PREDICTED: uncharacterized protein LOC101721125	409	gi|512976602|ref|XP_004850358.1|PREDICTED: uncharacterized protein LOC101721125 [Heterocephalus glaber]	XP_004850358	6.04504e-30	7.41176e+15	102834	85	63
5710	Singlet5359	2.67556e-35	9.08333e+15	161779	120	109		PREDICTED: uncharacterized protein LOC101721125	145	gi|512976602|ref|XP_004850358.1|PREDICTED: uncharacterized protein LOC101721125 [Heterocephalus glaber]	XP_004850358	0.000797297	7.65957e+15	573806	47	36
5722	Singlet5359	2.48534e-36	9.43925e+15	165472	107	101		PREDICTED: uncharacterized protein LOC101721125	170	gi|512976602|ref|XP_004850358.1|PREDICTED: uncharacterized protein LOC101721125 [Heterocephalus glaber]	XP_004850358	3.91311e-05	711864406779661	612326	59	42
5758	Singlet268	2.52683e-23	9.18605e+15	121153	86	79		hypothetical protein TcasGA2_TC002228	90	gi|270011300|gb|EFA07748.1|hypothetical protein TcasGA2_TC002228 [Tribolium castaneum]	EFA07748	0.00612309	8.62069e+15	500618	29	25
5763	Singlet268	1.94863e-31	9.30693e+15	148852	101	94		hypothetical protein TcasGA2_TC002228	137	gi|270011300|gb|EFA07748.1|hypothetical protein TcasGA2_TC002228 [Tribolium castaneum]	EFA07748	0.00154813	823529411764706	527582	34	28
5771	Singlet8127	9.38503e-11	96.0	805262	50	48		hypothetical protein TcasGA2_TC002228	172	gi|270011300|gb|EFA07748.1|hypothetical protein TcasGA2_TC002228 [Tribolium castaneum]	EFA07748	9.39707e-06	5.89286e+15	596918	56	33
5775	Singlet8127	4.3086e-10	94.0	749863	50	47		hypothetical protein TcasGA2_TC002228	170	gi|270011300|gb|EFA07748.1|hypothetical protein TcasGA2_TC002228 [Tribolium castaneum]	EFA07748	0.000216977	5.89286e+15	554546	56	33
5781	Singlet8127	6.1272e-09	975609756097561	71293	41	40		hypothetical protein TcasGA2_TC002228	186	gi|270011300|gb|EFA07748.1|hypothetical protein TcasGA2_TC002228 [Tribolium castaneum]	EFA07748	0.0268866	6.42857e+15	496766	42	27
5802	Singlet8127	7.45151e-09	94.0	749863	50	47		hypothetical protein TcasGA2_TC002228	280	gi|270011300|gb|EFA07748.1|hypothetical protein TcasGA2_TC002228 [Tribolium castaneum]	EFA07748	3.12651e-13	5.93407e+15	828037	91	54
5811	Singlet8127	1.33466e-10	96.0	805262	50	48		hypothetical protein TcasGA2_TC002228	237	gi|270011300|gb|EFA07748.1|hypothetical protein TcasGA2_TC002228 [Tribolium castaneum]	EFA07748	2.47378e-09	6.85185e+15	708626	54	37
5826	Singlet8127	9.24593e-10	9.58333e+15	768329	48	46		hypothetical protein TcasGA2_TC002228	136	gi|270011300|gb|EFA07748.1|hypothetical protein TcasGA2_TC002228 [Tribolium castaneum]	EFA07748	0.00585408	7.2973e+15	508322	37	27
5827	Singlet1382	2.45792e-09	8.44156e+15	749863	77	65		histone-lysine n-methyltransferase setmar	106	gi|307166676|gb|EFN60673.1|Histone-lysine N-methyltransferase SETMAR [Camponotus floridanus]	EFN60673	0.0102656	7.94118e+15	519878	34	27
5839	Singlet5359	8.82286e-26	90.0	130386	100	90		PREDICTED: uncharacterized protein LOC101721125	166	gi|512976602|ref|XP_004850358.1|PREDICTED: uncharacterized protein LOC101721125 [Heterocephalus glaber]	XP_004850358	4.01977e-05	7.59259e+15	612326	54	41
5850	Singlet8127	9.70204e-06	9.73684e+15	639064	38	37		histone-lysine n-methyltransferase setmar	176	gi|307187010|gb|EFN72328.1|Histone-lysine N-methyltransferase SETMAR [Camponotus floridanus]	EFN72328	8.38047e-06	6.85185e+15	616178	54	37
5855	Singlet8127	9.69579e-11	96.0	805262	50	48		histone-lysine n-methyltransferase setmar	177	gi|307187010|gb|EFN72328.1|Histone-lysine N-methyltransferase SETMAR [Camponotus floridanus]	EFN72328	0.0252354	6.97674e+15	52373	43	30
5858	Singlet4214	2.41206e-84	100.0	326131	176	176		hypothetical protein EAI_00509	356	gi|307205966|gb|EFN84092.1|hypothetical protein EAI_00509 [Harpegnathos saltator]	EFN84092	4.21635e-20	7.91667e+15	104375	72	57
5869	Singlet4780	0.0	9.83651e+15	656681	367	361		mariner mos1 transposase	2552	gi|152031559|sp|Q9U943.2|APLP_LOCMIRecName: Full=Apolipophorins; Contains: RecName: Full=Apolipophorin-2; AltName: Full=Apolipophorin II; AltName: Full=apoLp-2; Contains: RecName: Full=Apolipophorin-1; AltName: Full=Apolipophorin I; AltName: Full=apoLp-1; Flags: Precursor	Q9U943	1.16639e-49	8.99225e+15	216468	129	116
5881	Singlet268	4.15546e-44	8.8535e+15	191325	157	139		histone-lysine n-methyltransferase setmar-like	172	gi|327281657|ref|XP_003225563.1|PREDICTED: histone-lysine N-methyltransferase SETMAR-like [Anolis carolinensis]	XP_003225563	0.000601729	68.75	577658	48	33
5894	Singlet268	8.04092e-58	9.27273e+15	237491	165	153		hypothetical protein TcasGA2_TC002228	253	gi|270011300|gb|EFA07748.1|hypothetical protein TcasGA2_TC002228 [Tribolium castaneum]	EFA07748	2.49641e-09	6.66667e+15	708626	69	46
5903	Singlet8127	1.92387e-07	92.0	694463	50	46		hypothetical protein TcasGA2_TC002228	164	gi|270011300|gb|EFA07748.1|hypothetical protein TcasGA2_TC002228 [Tribolium castaneum]	EFA07748	0.0566289	6.74419e+15	48521	43	29
5912	Singlet4412	6.69568e-17	7.9562e+15	102686	137	109		histone-lysine n-methyltransferase setmar	529	gi|332024872|gb|EGI65060.1|Mariner Mos1 transposase [Acromyrmex echinatior]	EGI65060	8.56322e-12	7.30769e+15	681662	52	38
5921	Contig709	2.25387e-07	9.54545e+15	71293	44	42		oedaleus decorus microsatellite od9 sequence	627	gi|183986872|gb|EU604822.1|Oedaleus decorus microsatellite OD9 sequence	EU604822	5.3167e-07	6.87831e+15	788312	189	130
5926	Singlet3075	3.0616e-61	9.28571e+15	244878	168	156		hypothetical protein TcasGA2_TC002229	168	gi|270016988|gb|EFA13434.1|hypothetical protein TcasGA2_TC002229 [Tribolium castaneum]	EFA13434	2.16522e-05	709090909090909	585362	55	39
5930	Singlet8083	5.59219e-11	9.15254e+15	823729	59	54		scaahii03schistocerca nitens adipokinetic hormone ii exon 3 and complete cds	346	gi|160831|gb|L08775.1|SCAAHII03Schistocerca nitens adipokinetic hormone II gene, exon 3 and complete cds	L08775	2.79891e-06	9.10714e+15	788312	56	51
6001	Singlet7039	0.0	9.87226e+15	974305	548	541		AGAP004113-PA	2092	gi|116128869|gb|EAA08559.3|AGAP004113-PA [Anopheles gambiae str. PEST]	EAA08559	2.02024e-08	8.33333e+15	720182	48	40
6002	Singlet7039	5.45021e-39	9.80198e+15	176552	101	99		AGAP004113-PA	732	gi|116128869|gb|EAA08559.3|AGAP004113-PA [Anopheles gambiae str. PEST]	EAA08559	3.1413e-23	85.0	105916	80	68
6003	Singlet7039	1.43189e-155	9.93569e+15	564348	311	309		AGAP004113-PA	1045	gi|116128869|gb|EAA08559.3|AGAP004113-PA [Anopheles gambiae str. PEST]	EAA08559	1.50853e-17	7.33333e+15	766406	60	44
6005	Singlet5348	1.08953e-142	9.30362e+15	520029	359	334		hypothetical protein TcasGA2_TC002248	375	gi|270017020|gb|EFA13466.1|hypothetical protein TcasGA2_TC002248 [Tribolium castaneum]	EFA13466	1.92574e-14	5.67797e+16	862705	118	67
6007	Singlet6618	0.0	8.75887e+15	656681	564	494		hypothetical protein TcasGA2_TC002248	2614	gi|270017020|gb|EFA13466.1|hypothetical protein TcasGA2_TC002248 [Tribolium castaneum]	EFA13466	5.37878e-19	59.2	109383	125	74
6009	Singlet1575	2.84535e-125	8.90957e+15	462783	376	335		hypothetical protein TcasGA2_TC002248	563	gi|270017020|gb|EFA13466.1|hypothetical protein TcasGA2_TC002248 [Tribolium castaneum]	EFA13466	3.36043e-37	6.27329e+16	151754	161	101
6011	Singlet6617	3.6322e-21	9.56522e+15	111919	69	66		hypothetical protein TcasGA2_TC002248	187	gi|270017020|gb|EFA13466.1|hypothetical protein TcasGA2_TC002248 [Tribolium castaneum]	EFA13466	0.0136923	6.44444e+15	50447	45	29
6014	Singlet5532	3.23903e-56	8.61607e+15	231952	224	193		hypothetical protein TcasGA2_TC002248	222	gi|270017020|gb|EFA13466.1|hypothetical protein TcasGA2_TC002248 [Tribolium castaneum]	EFA13466	2.20653e-06	6.06557e+15	616178	61	37
6015	Singlet5348	7.1905e-74	9.21569e+15	287351	204	188		hypothetical protein TcasGA2_TC002248	233	gi|270017020|gb|EFA13466.1|hypothetical protein TcasGA2_TC002248 [Tribolium castaneum]	EFA13466	2.3374e-09	6.57143e+15	673958	70	46
6016	Singlet5348	0.0	9.26667e+15	859812	600	556		hypothetical protein TcasGA2_TC002248	600	gi|270017020|gb|EFA13466.1|hypothetical protein TcasGA2_TC002248 [Tribolium castaneum]	EFA13466	2.09873e-34	608187134502924	144821	171	104
6017	Contig2397	6.23526e-115	8.9049e+15	427696	347	309		hypothetical protein TcasGA2_TC002248	346	gi|270017020|gb|EFA13466.1|hypothetical protein TcasGA2_TC002248 [Tribolium castaneum]	EFA13466	1.69786e-10	64.0	750998	75	48
6018	Singlet6678	4.08156e-144	9.08397e+15	525569	393	357		hypothetical protein TcasGA2_TC002248	639	gi|270017020|gb|EFA13466.1|hypothetical protein TcasGA2_TC002248 [Tribolium castaneum]	EFA13466	0.00116374	653061224489796	569954	49	32
6019	Singlet4928	1.31271e-25	8.81818e+15	130386	110	97		hypothetical protein TcasGA2_TC002248	238	gi|270017020|gb|EFA13466.1|hypothetical protein TcasGA2_TC002248 [Tribolium castaneum]	EFA13466	7.17391e-08	5.84416e+15	662402	77	45
6020	Singlet6201	1.21403e-09	94.0	768329	50	47		af244980s2schistocerca gregaria muscle fatty acid binding protein exons 2 and and complete cds	172	gi|13374274|gb|AF244981.1|AF244980S2Schistocerca gregaria muscle fatty acid binding protein (FABP) gene, exons 2 and 3, and complete cds	AF244981	0.00225991	90.0	680109	50	45
6021	Singlet4670	1.16387e-52	8.75648e+15	220872	193	169		hypothetical protein TcasGA2_TC002248	354	gi|270017020|gb|EFA13466.1|hypothetical protein TcasGA2_TC002248 [Tribolium castaneum]	EFA13466	1.39983e-14	595959595959596	866557	99	59
6022	Singlet4624	2.65568e-16	869047619047619	100839	84	73		rna-directed dna polymerase from mobile element jockey-like	581	gi|390359309|ref|XP_003729454.1|PREDICTED: RNA-directed DNA polymerase from mobile element jockey-like [Strongylocentrotus purpuratus]	XP_003729454	0.000252657	6.73469e+15	46595	49	33
6023	Contig14	5.2127e-48	9.45736e+15	200558	129	122		hypothetical protein TcasGA2_TC002248	135	gi|270017020|gb|EFA13466.1|hypothetical protein TcasGA2_TC002248 [Tribolium castaneum]	EFA13466	0.0151436	67.5	492914	40	27
6024	Singlet5776	4.94889e-58	9.65517e+15	237491	145	140		hypothetical protein TcasGA2_TC002248	163	gi|270017020|gb|EFA13466.1|hypothetical protein TcasGA2_TC002248 [Tribolium castaneum]	EFA13466	0.00273255	6.45833e+15	519878	48	31
6025	Singlet6330	6.23648e-96	8.57558e+15	364.91	344	295		hypothetical protein TcasGA2_TC002248	431	gi|270017020|gb|EFA13466.1|hypothetical protein TcasGA2_TC002248 [Tribolium castaneum]	EFA13466	8.53463e-16	5.50725e+16	908929	138	76
6026	Singlet5776	3.71797e-65	9.62264e+15	261498	159	153		hypothetical protein TcasGA2_TC002248	202	gi|270017020|gb|EFA13466.1|hypothetical protein TcasGA2_TC002248 [Tribolium castaneum]	EFA13466	2.79966e-05	6.66667e+15	58151	51	34
6027	Singlet4670	2.58616e-72	8.97321e+15	285504	224	201		hypothetical protein TcasGA2_TC002248	233	gi|270017020|gb|EFA13466.1|hypothetical protein TcasGA2_TC002248 [Tribolium castaneum]	EFA13466	3.81221e-05	5.97015e+16	58151	67	40
6028	Singlet5776	3.04077e-60	9.33333e+15	244878	165	154		hypothetical protein TcasGA2_TC002248	167	gi|270017020|gb|EFA13466.1|hypothetical protein TcasGA2_TC002248 [Tribolium castaneum]	EFA13466	0.000452818	6.36364e+15	54299	55	35
6029	Singlet5776	2.03498e-36	8.78571e+15	165472	140	123		hypothetical protein TcasGA2_TC002248	143	gi|270017020|gb|EFA13466.1|hypothetical protein TcasGA2_TC002248 [Tribolium castaneum]	EFA13466	0.000553894	6.80851e+15	535286	47	32
6030	Singlet5776	1.02624e-59	9.54248e+15	243031	153	146		hypothetical protein TcasGA2_TC002248	158	gi|270017020|gb|EFA13466.1|hypothetical protein TcasGA2_TC002248 [Tribolium castaneum]	EFA13466	0.00848427	6.45833e+15	50447	48	31
6031	Singlet4670	2.63528e-40	8.88889e+15	178399	144	128		PREDICTED: uncharacterized protein LOC584002	144	gi|390359050|ref|XP_788980.3|PREDICTED: uncharacterized protein LOC584002 [Strongylocentrotus purpuratus]	XP_788980	0.0066355	6.44444e+15	539138	45	29
6032	Singlet6330	2.2656e-36	902439024390244	161779	123	111		hesperotettix viridis clone ca2-g8-c10 microsatellite sequence	126	gi|242267003|gb|FJ948480.1|Hesperotettix viridis clone CA2-G8-C10 microsatellite sequence	FJ948480	0.0185094	782051282051282	644042	78	61
6034	Singlet6330	1.5093e-43	7.73994e+15	187632	323	250		hypothetical protein TcasGA2_TC002248	448	gi|270017020|gb|EFA13466.1|hypothetical protein TcasGA2_TC002248 [Tribolium castaneum]	EFA13466	1.59719e-14	5.55556e+15	874261	144	80
6035	Singlet5776	2.33533e-40	9.15385e+15	178399	130	119		hypothetical protein TcasGA2_TC002248	130	gi|270017020|gb|EFA13466.1|hypothetical protein TcasGA2_TC002248 [Tribolium castaneum]	EFA13466	0.0737826	6.51163e+15	473654	43	28
6036	Singlet1575	2.23594e-41	8.77419e+15	182092	155	136		hypothetical protein TcasGA2_TC002248	156	gi|270017020|gb|EFA13466.1|hypothetical protein TcasGA2_TC002248 [Tribolium castaneum]	EFA13466	0.0437363	659090909090909	48521	44	29
6038	Contig14	2.93651e-55	9.29487e+15	228258	156	145		hypothetical protein TcasGA2_TC002248	161	gi|270017020|gb|EFA13466.1|hypothetical protein TcasGA2_TC002248 [Tribolium castaneum]	EFA13466	1.90163e-06	6.92308e+15	608474	52	36
6039	Singlet6330	7.23481e-37	910569105691057	167319	123	112		hypothetical protein TcasGA2_TC002248	177	gi|270017020|gb|EFA13466.1|hypothetical protein TcasGA2_TC002248 [Tribolium castaneum]	EFA13466	0.00652418	6.48148e+15	512174	54	35
6040	Singlet5532	1.04767e-34	8.86364e+15	159932	132	117		hypothetical protein TcasGA2_TC002248	156	gi|270017020|gb|EFA13466.1|hypothetical protein TcasGA2_TC002248 [Tribolium castaneum]	EFA13466	0.0880999	60.0	473654	50	30
6041	Singlet5776	3.93428e-54	9.09639e+15	224565	166	151		reverse transcriptase	166	gi|59799435|gb|AAX07258.1|reverse transcriptase [Hadogenes bicolor]	AAX07258	4.4617e-05	6.2963e+15	573806	54	34
6042	Singlet5776	2.3686e-31	93.75	145159	96	90		hypothetical protein TcasGA2_TC002248	130	gi|270017020|gb|EFA13466.1|hypothetical protein TcasGA2_TC002248 [Tribolium castaneum]	EFA13466	0.0098771	7.09677e+15	469802	31	22
6043	Singlet5776	1.09366e-59	9.28144e+15	243031	167	155		hypothetical protein TcasGA2_TC002248	167	gi|270017020|gb|EFA13466.1|hypothetical protein TcasGA2_TC002248 [Tribolium castaneum]	EFA13466	5.96068e-05	6.72727e+15	569954	55	37
6044	Singlet5776	6.55689e-21	8.44828e+15	113766	116	98		hesperotettix viridis clone ca2-g8-c10 microsatellite sequence	128	gi|242267003|gb|FJ948480.1|Hesperotettix viridis clone CA2-G8-C10 microsatellite sequence	FJ948480	0.00153968	7.66667e+15	680109	90	69
6045	Singlet5348	5.71418e-53	95.0	220872	140	133		hypothetical protein TcasGA2_TC002248	185	gi|270017020|gb|EFA13466.1|hypothetical protein TcasGA2_TC002248 [Tribolium castaneum]	EFA13466	6.52881e-05	7.33333e+15	569954	45	33
6047	Singlet2887	7.58125e-47	9.02597e+15	200558	154	139		hypothetical protein TcasGA2_TC002248	188	gi|270017020|gb|EFA13466.1|hypothetical protein TcasGA2_TC002248 [Tribolium castaneum]	EFA13466	1.72524e-06	66.0	616178	50	33
6051	Singlet5060	3.0872e-32	8.10256e+15	148852	195	158		hypothetical protein TcasGA2_TC002248	206	gi|270017020|gb|EFA13466.1|hypothetical protein TcasGA2_TC002248 [Tribolium castaneum]	EFA13466	0.0036881	6.45833e+15	492914	48	31
6052	Singlet776	4.27968e-09	9.76744e+15	749863	43	42		hypothetical protein TcasGA2_TC002248	169	gi|270017020|gb|EFA13466.1|hypothetical protein TcasGA2_TC002248 [Tribolium castaneum]	EFA13466	0.0117517	7.10526e+15	50447	38	27
6053	Singlet4928	4.31021e-35	8.15385e+15	161779	195	159		hypothetical protein TcasGA2_TC002248	222	gi|270017020|gb|EFA13466.1|hypothetical protein TcasGA2_TC002248 [Tribolium castaneum]	EFA13466	1.62819e-07	6.02941e+16	650846	68	41
6109	Singlet5532	2.5605e-26	8.54839e+15	128539	124	106		hesperotettix viridis clone ca2-g8-c10 microsatellite sequence	138	gi|242267003|gb|FJ948480.1|Hesperotettix viridis clone CA2-G8-C10 microsatellite sequence	FJ948480	0.0724336	7.42268e+15	626008	97	72
6164	Singlet2150	3.28527e-06	9.14894e+15	65753	47	43		hypothetical protein TcasGA2_TC002248	211	gi|270017020|gb|EFA13466.1|hypothetical protein TcasGA2_TC002248 [Tribolium castaneum]	EFA13466	0.00676115	588235294117647	516026	68	40
6171	Singlet4670	9.36238e-47	880952380952381	200558	168	148		hypothetical protein TcasGA2_TC002248	227	gi|270017020|gb|EFA13466.1|hypothetical protein TcasGA2_TC002248 [Tribolium castaneum]	EFA13466	0.00112263	5.65217e+15	539138	69	39
6185	Contig124	1.4443e-54	9.1358e+15	222718	162	148		rna-directed dna polymerase from mobile element jockey-like	169	gi|17529698|gb|AAL40415.1|AF369891_4endonuclease/reverse transcriptase [Branchiostoma floridae]	AAL40415	0.000133103	679245283018868	62003	53	36
6188	Contig124	8.26142e-48	9.03846e+15	204252	156	141			256	No Blast Hit
6191	Singlet8316	2.05522e-83	9.21053e+15	322437	228	210		hypothetical protein TcasGA2_TC002248	242	gi|270017020|gb|EFA13466.1|hypothetical protein TcasGA2_TC002248 [Tribolium castaneum]	EFA13466	1.14758e-08	6.1039e+15	685514	77	47
6219	Singlet3318	1.08261e-49	7.6044e+15	213485	455	346		hypothetical protein TcasGA2_TC002248	1874	gi|270017020|gb|EFA13466.1|hypothetical protein TcasGA2_TC002248 [Tribolium castaneum]	EFA13466	9.64738e-25	4.70779e+16	125561	308	145
6239	Contig124	8.10628e-56	9.35484e+15	230105	155	145			160	No Blast Hit
6266	Singlet5532	2.59408e-32	8.04762e+15	152546	210	169		hypothetical protein TcasGA2_TC002248	222	gi|270017020|gb|EFA13466.1|hypothetical protein TcasGA2_TC002248 [Tribolium castaneum]	EFA13466	1.00916e-07	6.11111e+16	654698	72	44
6281	Contig124	2.10506e-46	9.06667e+15	198712	150	136		hypothetical protein TcasGA2_TC002248	149	gi|270017020|gb|EFA13466.1|hypothetical protein TcasGA2_TC002248 [Tribolium castaneum]	EFA13466	0.000529915	7.04545e+15	539138	44	31
6290	Singlet8176	5.07791e-128	9.29878e+15	472016	328	305			603	No Blast Hit
6301	Singlet8176	1.63806e-131	9.5098e+15	483096	306	291			428	No Blast Hit
6309	Contig239	0.0	100.0	763787	413	413			782	No Blast Hit
6313	Singlet5348	7.91037e-82	946078431372549	316897	204	193		rna-directed dna polymerase from mobile element jockey-like	204	gi|390336260|ref|XP_003724311.1|PREDICTED: RNA-directed DNA polymerase from mobile element jockey-like [Strongylocentrotus purpuratus]	XP_003724311	2.50123e-06	6.61765e+15	673958	68	45
6314	Singlet6330	2.10344e-41	8.90411e+15	182092	146	130		af369891_4endonuclease reverse transcriptase	148	gi|241655201|ref|XP_002411360.1|conserved hypothetical protein [Ixodes scapularis] gi|215503990|gb|EEC13484.1| conserved hypothetical protein [Ixodes scapularis]	XP_002411360, EEC13484	4.2197e-05	7.85714e+15	573806	42	33
6315	Singlet6330	2.05889e-42	863905325443787	185785	169	146		conserved hypothetical protein	183	gi|241655201|ref|XP_002411360.1|conserved hypothetical protein [Ixodes scapularis] gi|215503990|gb|EEC13484.1| conserved hypothetical protein [Ixodes scapularis]	XP_002411360, EEC13484	2.33702e-07	711864406779661	670106	59	42
6317	Singlet4137	3.2441e-24	903225806451613	122999	93	84		reverse transcriptase	341	gi|59799392|gb|AAX07242.1|reverse transcriptase [Smeringurus mesaensis]	AAX07242	0.0112396	5.35714e+15	558398	84	45
6354	Singlet2896	1.7434e-74	9.26108e+15	289198	203	188		hypothetical protein TcasGA2_TC002271	206	gi|270015677|gb|EFA12125.1|hypothetical protein TcasGA2_TC002271 [Tribolium castaneum]	EFA12125	1.0956e-08	676923076923077	627734	65	44
6392	Singlet2454	5.20019e-17	95.0	100839	60	57		ceratitis capitata lysyl oxidase homolog 2b-like mrna	130	gi|498936216|ref|XM_004520286.1|PREDICTED: Ceratitis capitata lysyl oxidase homolog 2B-like (LOC101454316), mRNA	XM_004520286	0.00548835	9.13043e+15	662076	46	42
6393	Contig90	4.31245e-48	923076923076923	204252	143	132		hypothetical protein TcasGA2_TC002334	143	gi|270017112|gb|EFA13558.1|hypothetical protein TcasGA2_TC002334 [Tribolium castaneum]	EFA13558	5.00312e-08	8.33333e+15	612326	36	30
6394	Contig90	5.72079e-52	9.31973e+15	217178	147	137		hypothetical protein TcasGA2_TC002334	147	gi|270017112|gb|EFA13558.1|hypothetical protein TcasGA2_TC002334 [Tribolium castaneum]	EFA13558	0.000339881	8.60465e+15	512174	43	37
6395	Contig90	3.17041e-22	909090909090909	119306	88	80		gomphocerinae jm-2004 internal transcribed spacer partial sequence ribosomal rna gene and internal transcribed spacer complete sequence and 28s ribosomal rna partial sequence	263	gi|56968000|gb|AY859546.1|Gomphocerinae sp. JM-2004 internal transcribed spacer 1, partial sequence; 5.8S ribosomal RNA gene and internal transcribed spacer 2, complete sequence; and 28S ribosomal RNA gene, partial sequence	AY859546	5.50125e-20	909090909090909	123915	88	80
6396	Contig90	9.56937e-39	9.31624e+15	172859	117	109		hypothetical protein TcasGA2_TC002334	117	gi|270017112|gb|EFA13558.1|hypothetical protein TcasGA2_TC002334 [Tribolium castaneum]	EFA13558	3.30429e-09	8.57143e+15	63929	35	30
6397	Contig90	6.77497e-65	9.86395e+15	261498	147	145		hypothetical protein TcasGA2_TC002334	350	gi|270017112|gb|EFA13558.1|hypothetical protein TcasGA2_TC002334 [Tribolium castaneum]	EFA13558	2.46644e-15	8.88889e+15	831889	45	40
6398	Contig90	4.4258e-75	9.42105e+15	291044	190	179		hypothetical protein TcasGA2_TC002334	190	gi|270017112|gb|EFA13558.1|hypothetical protein TcasGA2_TC002334 [Tribolium castaneum]	EFA13558	1.06925e-15	8.88889e+15	820333	45	40
6399	Contig90	3.95926e-64	940828402366864	257805	169	159		hypothetical protein TcasGA2_TC002334	169	gi|270017112|gb|EFA13558.1|hypothetical protein TcasGA2_TC002334 [Tribolium castaneum]	EFA13558	1.27359e-08	8.61111e+15	631586	36	31
6400	Contig90	8.79581e-29	8.98148e+15	139619	108	97		hypothetical protein TcasGA2_TC002334	108	gi|270017112|gb|EFA13558.1|hypothetical protein TcasGA2_TC002334 [Tribolium castaneum]	EFA13558	6.62051e-08	80.0	604622	35	28
6402	Contig90	2.99616e-139	9.89437e+15	508949	284	281		hypothetical protein TcasGA2_TC002334	472	gi|270017112|gb|EFA13558.1|hypothetical protein TcasGA2_TC002334 [Tribolium castaneum]	EFA13558	8.91084e-21	7.60563e+15	985969	71	54
6403	Contig90	0.0	9.87784e+15	1020.47	573	566		hypothetical protein TcasGA2_TC002334	626	gi|270017112|gb|EFA13558.1|hypothetical protein TcasGA2_TC002334 [Tribolium castaneum]	EFA13558	3.80605e-21	7.74648e+15	101293	71	55
6404	Contig90	4.2192e-77	976878612716763	298431	173	169		hypothetical protein TcasGA2_TC002334	290	gi|270017112|gb|EFA13558.1|hypothetical protein TcasGA2_TC002334 [Tribolium castaneum]	EFA13558	5.63842e-09	6.83333e+15	65855	60	41
6405	Contig90	3.02266e-44	8.18966e+15	193172	232	190		hypothetical protein TcasGA2_TC002334	419	gi|270017112|gb|EFA13558.1|hypothetical protein TcasGA2_TC002334 [Tribolium castaneum]	EFA13558	0.0279073	6.27451e+16	481358	51	32
6406	Contig90	5.54908e-30	9.45652e+15	143312	92	87		gomphocerinae jm-2004 internal transcribed spacer partial sequence ribosomal rna gene and internal transcribed spacer complete sequence and 28s ribosomal rna partial sequence	92	gi|56968000|gb|AY859546.1|Gomphocerinae sp. JM-2004 internal transcribed spacer 1, partial sequence; 5.8S ribosomal RNA gene and internal transcribed spacer 2, complete sequence; and 28S ribosomal RNA gene, partial sequence	AY859546	1.49336e-26	9.45652e+15	143752	92	87
6408	Contig90	7.32052e-40	9.39655e+15	176552	116	109		hypothetical protein TcasGA2_TC002334	116	gi|270017112|gb|EFA13558.1|hypothetical protein TcasGA2_TC002334 [Tribolium castaneum]	EFA13558	0.00167394	9.16667e+15	489062	24	22
6409	Contig90	1.60804e-30	946236559139785	145159	93	88		gomphocerinae jm-2004 internal transcribed spacer partial sequence ribosomal rna gene and internal transcribed spacer complete sequence and 28s ribosomal rna partial sequence	95	gi|56968000|gb|AY859546.1|Gomphocerinae sp. JM-2004 internal transcribed spacer 1, partial sequence; 5.8S ribosomal RNA gene and internal transcribed spacer 2, complete sequence; and 28S ribosomal RNA gene, partial sequence	AY859546	4.49611e-27	946236559139785	145556	93	88
6410	Contig90	2.0899e-24	948051948051948	121153	77	73		hypothetical protein TcasGA2_TC002334	77	gi|270017112|gb|EFA13558.1|hypothetical protein TcasGA2_TC002334 [Tribolium castaneum]	EFA13558	0.0195705	84.0	454394	25	21
6411	Contig90	4.91938e-36	9.51456e+15	163625	103	98		hypothetical protein TcasGA2_TC002334	103	gi|270017112|gb|EFA13558.1|hypothetical protein TcasGA2_TC002334 [Tribolium castaneum]	EFA13558	8.76969e-08	8.78788e+15	60077	33	29
6412	Contig90	4.90416e-32	9.66667e+15	150699	90	87		hypothetical protein TcasGA2_TC002334	126	gi|270017112|gb|EFA13558.1|hypothetical protein TcasGA2_TC002334 [Tribolium castaneum]	EFA13558	0.000101191	8.96552e+15	52373	29	26
6413	Contig90	1.67323e-30	93.75	145159	96	90		hypothetical protein TcasGA2_TC002334	98	gi|270017112|gb|EFA13558.1|hypothetical protein TcasGA2_TC002334 [Tribolium castaneum]	EFA13558	0.00158687	81.25	489062	32	26
6414	Contig90	5.15624e-63	9.35294e+15	254111	170	159		hypothetical protein TcasGA2_TC002334	170	gi|270017112|gb|EFA13558.1|hypothetical protein TcasGA2_TC002334 [Tribolium castaneum]	EFA13558	4.51903e-06	7.14286e+15	566102	56	40
6415	Contig90	9.1548e-29	934065934065934	135926	91	85		hypothetical protein TcasGA2_TC002334	91	gi|270017112|gb|EFA13558.1|hypothetical protein TcasGA2_TC002334 [Tribolium castaneum]	EFA13558	0.000751052	8.62069e+15	496766	29	25
6416	Contig90	1.707e-27	898989898989899	128539	99	89		hypothetical protein TcasGA2_TC002334	99	gi|270017112|gb|EFA13558.1|hypothetical protein TcasGA2_TC002334 [Tribolium castaneum]	EFA13558	0.000576775	78125	500618	32	25
6418	Contig90	2.78017e-33	9.4898e+15	154392	98	93		hypothetical protein TcasGA2_TC002334	98	gi|270017112|gb|EFA13558.1|hypothetical protein TcasGA2_TC002334 [Tribolium castaneum]	EFA13558	4.23888e-07	84375	58151	32	27
6419	Contig90	4.93224e-54	9.91935e+15	224565	124	123		hypothetical protein TcasGA2_TC002334	204	gi|270017112|gb|EFA13558.1|hypothetical protein TcasGA2_TC002334 [Tribolium castaneum]	EFA13558	5.5481e-05	8.18182e+15	512174	33	27
6420	Contig90	7.90343e-15	100.0	934528	50	50		petrobiinae nku-010 28s ribosomal rna partial sequence	120	gi|399141780|gb|JQ309935.1|Petrobiinae sp. NKU-010 28S ribosomal RNA gene, partial sequence	JQ309935	1.25661e-10	100.0	914547	50	50
6421	Contig90	1.2578e-21	9.33333e+15	111919	75	70		ctenocephalides felis 28s ribosomal rna partial sequence	77	gi|56968000|gb|AY859546.1|Gomphocerinae sp. JM-2004 internal transcribed spacer 1, partial sequence; 5.8S ribosomal RNA gene and internal transcribed spacer 2, complete sequence; and 28S ribosomal RNA gene, partial sequence	AY859546	1.88592e-17	9.33333e+15	113095	75	70
6422	Contig90	1.35627e-48	89937106918239	206098	159	143		gomphocerinae jm-2004 internal transcribed spacer partial sequence ribosomal rna gene and internal transcribed spacer complete sequence and 28s ribosomal rna partial sequence	159	gi|56968000|gb|AY859546.1|Gomphocerinae sp. JM-2004 internal transcribed spacer 1, partial sequence; 5.8S ribosomal RNA gene and internal transcribed spacer 2, complete sequence; and 28S ribosomal RNA gene, partial sequence	AY859546	2.65792e-46	8.93082e+15	210477	159	142
6423	Contig90	5.857e-54	9.27632e+15	217178	152	141		hypothetical protein TcasGA2_TC002334	150	gi|270017112|gb|EFA13558.1|hypothetical protein TcasGA2_TC002334 [Tribolium castaneum]	EFA13558	3.44485e-12	8.08511e+15	724034	47	38
6424	Contig90	1.68257e-38	9.79798e+15	172859	99	97		hypothetical protein TcasGA2_TC002334	191	gi|270017112|gb|EFA13558.1|hypothetical protein TcasGA2_TC002334 [Tribolium castaneum]	EFA13558	7.64478e-09	7.77778e+15	643142	45	35
6425	Contig90	2.88849e-33	9.40594e+15	154392	101	95		hypothetical protein TcasGA2_TC002334	101	gi|270017112|gb|EFA13558.1|hypothetical protein TcasGA2_TC002334 [Tribolium castaneum]	EFA13558	1.71645e-08	909090909090909	62003	33	30
6442	Singlet7631	9.40242e-29	8.85965e+15	139619	114	101		hypothetical protein TcasGA2_TC002355	114	gi|270016274|gb|EFA12720.1|hypothetical protein TcasGA2_TC002355 [Tribolium castaneum]	EFA12720	0.00138581	7.2973e+15	492914	37	27
6444	Singlet7631	3.38491e-44	9.43548e+15	191325	124	117		hypothetical protein TcasGA2_TC002355	144	gi|270016274|gb|EFA12720.1|hypothetical protein TcasGA2_TC002355 [Tribolium castaneum]	EFA12720	1.9136e-08	8.04878e+15	60077	41	33
6445	Singlet7631	1.08704e-45	8.47716e+15	196865	197	167		hypothetical protein TcasGA2_TC002355	206	gi|270016274|gb|EFA12720.1|hypothetical protein TcasGA2_TC002355 [Tribolium castaneum]	EFA12720	9.70598e-12	7.27273e+15	724034	55	40
6449	Singlet7631	2.18332e-53	8.38174e+15	222718	241	202		hypothetical protein TcasGA2_TC002355	246	gi|270016274|gb|EFA12720.1|hypothetical protein TcasGA2_TC002355 [Tribolium castaneum]	EFA12720	5.45228e-09	6.85185e+15	654698	54	37
6451	Singlet7631	2.80321e-30	8.52113e+15	145159	142	121		hypothetical protein TcasGA2_TC002355	150	gi|270016274|gb|EFA12720.1|hypothetical protein TcasGA2_TC002355 [Tribolium castaneum]	EFA12720	6.1164e-06	7.11111e+15	535286	45	32
6486	Singlet6535	6.07523e-22	7.65432e+15	121153	243	186		hypothetical protein TcasGA2_TC002378	1689	gi|270015282|gb|EFA11730.1|hypothetical protein TcasGA2_TC002378 [Tribolium castaneum]	EFA11730	0.000190527	6.17284e+15	604622	81	50
6512	Singlet2466	0.0	992063492063492	1367.64	756	750		hypothetical protein TcasGA2_TC002427	3977	gi|270003223|gb|EEZ99670.1|hypothetical protein TcasGA2_TC002427 [Tribolium castaneum]	EEZ99670	7.38374e-13	4.73118e+15	928189	279	132
6526	Contig2739	0.0	9.91727e+15	1736.97	967	959		hypothetical protein TcasGA2_TC002447	4454	gi|270003243|gb|EEZ99690.1|hypothetical protein TcasGA2_TC002447 [Tribolium castaneum]	EEZ99690	0.0	7.40106e+15	875159	758	561
6528	Contig14	2.56091e-103	94.8	388917	250	237		rna-directed dna polymerase from mobile element jockey-like	304	gi|390348600|ref|XP_003727036.1|PREDICTED: RNA-directed DNA polymerase from mobile element jockey-like [Strongylocentrotus purpuratus]	XP_003727036	0.00430491	81.25	431282	32	26
6529	Singlet6330	2.38801e-53	8.21293e+15	222718	263	216		PREDICTED: uncharacterized protein LOC594361, partial	267	gi|390361245|ref|XP_798897.3|PREDICTED: uncharacterized protein LOC594361, partial [Strongylocentrotus purpuratus]	XP_798897	0.0120981	7.11111e+15	492914	45	32
6530	Singlet197	8.17877e-73	9.21182e+15	287351	203	187		rna-directed dna polymerase from mobile element jockey-like	262	gi|390348600|ref|XP_003727036.1|PREDICTED: RNA-directed DNA polymerase from mobile element jockey-like [Strongylocentrotus purpuratus]	XP_003727036	1.76672e-06	7.16667e+15	681662	60	43
6531	Contig2397	9.14932e-87	9.23404e+15	333517	235	217		hypothetical protein TcasGA2_TC002455	234	gi|270003248|gb|EEZ99695.1|hypothetical protein TcasGA2_TC002455 [Tribolium castaneum]	EEZ99695	2.4385e-08	620253164556962	650846	79	49
6532	Singlet197	1.28816e-53	9.28571e+15	222718	154	143			153	No Blast Hit
6534	Singlet197	5.15799e-58	926829268292683	237491	164	152		PREDICTED: uncharacterized protein LOC594361, partial	169	gi|390361245|ref|XP_798897.3|PREDICTED: uncharacterized protein LOC594361, partial [Strongylocentrotus purpuratus]	XP_798897	0.0427385	6.42857e+15	550694	56	36
6536	Singlet197	3.71629e-49	9.24138e+15	207945	145	134			157	No Blast Hit
6538	Singlet3709	9.59491e-31	874015748031496	147006	127	111		hesperotettix viridis clone ca2-g8-c10 microsatellite sequence	181	gi|242267003|gb|FJ948480.1|Hesperotettix viridis clone CA2-G8-C10 microsatellite sequence	FJ948480	0.000685584	7.34513e+15	698143	113	83
6539	Singlet3709	3.09876e-36	8.5443e+15	165472	158	135		hypothetical protein TcasGA2_TC002455	208	gi|270003248|gb|EEZ99695.1|hypothetical protein TcasGA2_TC002455 [Tribolium castaneum]	EEZ99695	0.000967445	65625	54299	64	42
6540	Contig14	2.15596e-23	783068783068783	122999	189	148		hypothetical protein TcasGA2_TC002455	234	gi|270003248|gb|EEZ99695.1|hypothetical protein TcasGA2_TC002455 [Tribolium castaneum]	EEZ99695	3.5022e-06	6.42857e+15	589214	70	45
6541	Contig2397	4.51559e-64	9.10995e+15	257805	191	174		hypothetical protein TcasGA2_TC002455	191	gi|270003248|gb|EEZ99695.1|hypothetical protein TcasGA2_TC002455 [Tribolium castaneum]	EEZ99695	0.0715418	6.19048e+16	48521	63	39
6543	Contig2397	2.76593e-61	8.97436e+15	248571	195	175		rna-directed dna polymerase from mobile element jockey-like	194	gi|390348600|ref|XP_003727036.1|PREDICTED: RNA-directed DNA polymerase from mobile element jockey-like [Strongylocentrotus purpuratus]	XP_003727036	1.17849e-08	7.46032e+15	731738	63	47
6544	Contig2397	1.17002e-49	8.92857e+15	209792	168	150		rna-directed dna polymerase from mobile element jockey-like	175	gi|390348600|ref|XP_003727036.1|PREDICTED: RNA-directed DNA polymerase from mobile element jockey-like [Strongylocentrotus purpuratus]	XP_003727036	4.53306e-06	6.96429e+15	654698	56	39
6547	Singlet1949	6.22906e-06	9.18367e+15	675997	49	45		hypothetical protein TcasGA2_TC002455	1316	gi|270003248|gb|EEZ99695.1|hypothetical protein TcasGA2_TC002455 [Tribolium castaneum]	EEZ99695	1.852e-08	5.78313e+15	554546	83	48
6577	Singlet3602	1.0486e-36	8.70504e+15	163625	139	121		hypothetical protein TcasGA2_TC002455	197	gi|270003248|gb|EEZ99695.1|hypothetical protein TcasGA2_TC002455 [Tribolium castaneum]	EEZ99695	0.0583078	5.32258e+16	489062	62	33
6587	Singlet2887	7.15622e-17	9.66667e+15	100839	60	58		rna-directed dna polymerase from mobile element jockey-like	171	gi|390348600|ref|XP_003727036.1|PREDICTED: RNA-directed DNA polymerase from mobile element jockey-like [Strongylocentrotus purpuratus]	XP_003727036	0.000693989	6.66667e+15	593066	57	38
6591	Singlet3602	4.83065e-25	8.38462e+15	128539	130	109		hypothetical protein TcasGA2_TC002455	243	gi|270003248|gb|EEZ99695.1|hypothetical protein TcasGA2_TC002455 [Tribolium castaneum]	EEZ99695	0.0551254	6.15385e+15	496766	65	40
6600	Singlet740	0.0	995266272189349	1544.92	845	841		hypothetical protein TcasGA2_TC002463	2317	gi|270003255|gb|EEZ99702.1|hypothetical protein TcasGA2_TC002463 [Tribolium castaneum]	EEZ99702	0.0	8.64947e+15	970689	659	570
6601	Singlet740	0.0	995266272189349	1544.92	845	841		hypothetical protein TcasGA2_TC002463	2330	gi|270003255|gb|EEZ99702.1|hypothetical protein TcasGA2_TC002463 [Tribolium castaneum]	EEZ99702	0.0	8.65964e+15	979548	664	575
6605	Contig3198	7.83031e-34	9.58333e+15	156239	96	92		hypothetical protein TcasGA2_TC002492	99	gi|270003279|gb|EEZ99726.1|hypothetical protein TcasGA2_TC002492 [Tribolium castaneum]	EEZ99726	4.68557e-05	81.25	535286	32	26
6606	Contig3198	4.39829e-68	9.93289e+15	270731	149	148		hypothetical protein TcasGA2_TC002492	149	gi|270003279|gb|EEZ99726.1|hypothetical protein TcasGA2_TC002492 [Tribolium castaneum]	EEZ99726	0.00615323	8.06452e+15	48521	31	25
6607	Contig3198	3.38938e-90	9.89583e+15	344597	192	190		hypothetical protein TcasGA2_TC002492	192	gi|270003279|gb|EEZ99726.1|hypothetical protein TcasGA2_TC002492 [Tribolium castaneum]	EEZ99726	7.43763e-30	9.36508e+15	120553	63	59
6617	Singlet7490	3.78099e-160	9.84756e+15	579122	328	323		hypothetical protein TcasGA2_TC002556	777	gi|270003330|gb|EEZ99777.1|hypothetical protein TcasGA2_TC002556 [Tribolium castaneum]	EEZ99777	1.9352e-19	6.40845e+15	103605	142	91
6618	Contig3249	0.0	100.0	798873	432	432		AGAP004148-PA	2351	gi|333468623|gb|EAA08507.4|AGAP004148-PA [Anopheles gambiae str. PEST]	EAA08507	2.39991e-68	6.53386e+15	249595	251	164
6626	Singlet6	2.95506e-49	8.69792e+15	211638	192	167		hypothetical protein TcasGA2_TC002592	1428	gi|270003365|gb|EEZ99812.1|hypothetical protein TcasGA2_TC002592 [Tribolium castaneum]	EEZ99812	3.96806e-33	4.85714e+15	149443	385	187
6629	Singlet6078	6.82424e-93	947136563876652	353.83	227	215			228	No Blast Hit
6633	Contig63	0.0	805247225025227	734.24	991	798		hypothetical protein TcasGA2_TC002592	4508	gi|270003365|gb|EEZ99812.1|hypothetical protein TcasGA2_TC002592 [Tribolium castaneum]	EEZ99812	1.24145e-79	5.55769e+15	292738	520	289
6634	Singlet3255	0.0	8.87737e+15	684381	579	514		hypothetical protein TcasGA2_TC002592	722	gi|270003365|gb|EEZ99812.1|hypothetical protein TcasGA2_TC002592 [Tribolium castaneum]	EEZ99812	1.79519e-16	588235294117647	962857	204	120
6639	Singlet5805	0.0	9.96429e+15	1535.69	840	837		hypothetical protein TcasGA2_TC002592	3860	gi|270003365|gb|EEZ99812.1|hypothetical protein TcasGA2_TC002592 [Tribolium castaneum]	EEZ99812	1.82067e-52	5.08738e+15	213386	515	262
6640	Singlet5233	2.9454e-100	9.21933e+15	377837	269	248		hypothetical protein TcasGA2_TC002592	1526	gi|270003365|gb|EEZ99812.1|hypothetical protein TcasGA2_TC002592 [Tribolium castaneum]	EEZ99812	3.00361e-52	6.08856e+15	204527	271	165
6641	Singlet5233	2.36443e-144	9.14729e+15	527415	387	354		hypothetical protein TcasGA2_TC002592	1309	gi|270003365|gb|EEZ99812.1|hypothetical protein TcasGA2_TC002592 [Tribolium castaneum]	EEZ99812	7.67863e-42	5.93886e+15	173711	229	136
6642	Singlet6594	1.90764e-11	100.0	842195	45	45		hypothetical protein CAPTEDRAFT_214544	421	gi|443694657|gb|ELT95741.1|hypothetical protein CAPTEDRAFT_214544 [Capitella teleta]	ELT95741	4.62079e-07	5.90164e+15	69707	122	72
6645	Contig363	2.3131e-59	8.39216e+15	239338	255	214			261	No Blast Hit
6648	Contig729	8.87572e-45	9.2029e+15	193172	138	127		hypothetical protein TcasGA2_TC002592	137	gi|270003365|gb|EEZ99812.1|hypothetical protein TcasGA2_TC002592 [Tribolium castaneum]	EEZ99812	0.0197471	8.62069e+15	492914	29	25
6649	Singlet5817	2.13114e-22	8.42975e+15	119306	121	102		rna-directed dna polymerase from mobile element jockey-like	184	gi|390368908|ref|XP_003731551.1|PREDICTED: uncharacterized protein LOC100888546, partial [Strongylocentrotus purpuratus]	XP_003731551	0.00023927	65.0	589214	60	39
6651	Singlet4205	2.82656e-57	8.13333e+15	237491	300	244		hypothetical protein TcasGA2_TC002592	836	gi|270003365|gb|EEZ99812.1|hypothetical protein TcasGA2_TC002592 [Tribolium castaneum]	EEZ99812	6.44121e-11	5.36082e+16	550694	97	52
6652	Contig63	0.0	8.06256e+15	739.78	991	799		hypothetical protein TcasGA2_TC002592	2885	gi|270003365|gb|EEZ99812.1|hypothetical protein TcasGA2_TC002592 [Tribolium castaneum]	EEZ99812	4.80519e-79	5.5106e+15	286574	519	286
6653	Singlet8166	2.20948e-09	9.58333e+15	786796	48	46		hypothetical protein TcasGA2_TC002592	1016	gi|270003365|gb|EEZ99812.1|hypothetical protein TcasGA2_TC002592 [Tribolium castaneum]	EEZ99812	0.00131988	7.64706e+15	442838	34	26
6654	Singlet3250	1.25237e-23	8.82353e+15	122999	102	90		rna-directed dna polymerase from mobile element jockey-like	144	gi|390348600|ref|XP_003727036.1|PREDICTED: RNA-directed DNA polymerase from mobile element jockey-like [Strongylocentrotus purpuratus]	XP_003727036	0.00367701	7.3913e+15	569954	46	34
6655	Singlet5503	4.06617e-64	8.54839e+15	259651	248	212		hypothetical protein TcasGA2_TC002592	571	gi|270003365|gb|EEZ99812.1|hypothetical protein TcasGA2_TC002592 [Tribolium castaneum]	EEZ99812	7.87703e-07	5.13699e+15	666254	146	75
6677	Singlet5123	0.000467684	100.0	602131	32	32		hypothetical protein TcasGA2_TC002592	602	gi|270003365|gb|EEZ99812.1|hypothetical protein TcasGA2_TC002592 [Tribolium castaneum]	EEZ99812	1.61735e-09	5.95506e+16	747146	89	53
6682	Singlet2896	1.75531e-75	100.0	296584	160	160		hypothetical protein TcasGA2_TC002592	332	gi|270003365|gb|EEZ99812.1|hypothetical protein TcasGA2_TC002592 [Tribolium castaneum]	EEZ99812	4.7409e-06	709090909090909	593066	55	39
6756	Contig3053	0.0	8.81188e+15	708387	606	534		hypothetical protein TcasGA2_TC002592	656	gi|270003365|gb|EEZ99812.1|hypothetical protein TcasGA2_TC002592 [Tribolium castaneum]	EEZ99812	7.46531e-09	5.06024e+16	731738	166	84
6773	Singlet4782	1.41338e-141	9.19137e+15	516336	371	341		hypothetical protein TcasGA2_TC002592	376	gi|270003365|gb|EEZ99812.1|hypothetical protein TcasGA2_TC002592 [Tribolium castaneum]	EEZ99812	3.96895e-14	5.91667e+16	858853	120	71
6806	Contig1311	0.0	958594730238394	1284.54	797	764		hypothetical protein TcasGA2_TC002592	2722	gi|270003365|gb|EEZ99812.1|hypothetical protein TcasGA2_TC002592 [Tribolium castaneum]	EEZ99812	2.92875e-51	513353115727003	137502	337	173
6894	Contig1269	5.19777e-102	100.0	385223	208	208		hypothetical protein TcasGA2_TC002610	466	gi|270003382|gb|EEZ99829.1|hypothetical protein TcasGA2_TC002610 [Tribolium castaneum]	EEZ99829	1.3035e-25	8.17204e+15	119398	93	76
6948	Contig548	0.0	100.0	1670.49	904	904		AGAP004174-PA	1298	gi|333468644|gb|EDO64178.2|AGAP004174-PA [Anopheles gambiae str. PEST]	EDO64178	7.95466e-16	5.98131e+15	955153	107	64
6949	Singlet4371	0.0	9.89761e+15	1055.56	586	580		AGAP004174-PA	1456	gi|333468644|gb|EDO64178.2|AGAP004174-PA [Anopheles gambiae str. PEST]	EDO64178	4.42782e-07	5.10345e+15	700922	145	74
6953	Contig1680	0.0	9.88355e+15	1230.99	687	679		hypothetical protein TcasGA2_TC002682	1695	gi|270003451|gb|EEZ99898.1|hypothetical protein TcasGA2_TC002682 [Tribolium castaneum]	EEZ99898	0.0125326	7.64706e+15	535286	34	26
6954	Singlet1047	4.52454e-48	923076923076923	204252	143	132		latrodectus hesperus clone 46b18 major ampullate spidroin 2 complete cds	149	gi|150416771|gb|EF595245.1|Latrodectus hesperus clone 46B18 major ampullate spidroin 2 (MaSp2) gene, complete cds	EF595245	3.6363e-07	70.0	770278	160	112
6955	Contig715	6.16105e-34	9.19643e+15	158086	112	103		latrodectus hesperus clone 46b18 major ampullate spidroin 2 complete cds	243	gi|150416771|gb|EF595245.1|Latrodectus hesperus clone 46B18 major ampullate spidroin 2 (MaSp2) gene, complete cds	EF595245	1.53658e-07	7.61062e+15	824379	113	86
6956	Singlet4530	3.07588e-71	9.02326e+15	281811	215	194		hypothetical protein TcasGA2_TC002687	216	gi|270003456|gb|EEZ99903.1|hypothetical protein TcasGA2_TC002687 [Tribolium castaneum]	EEZ99903	0.0752768	5.43478e+15	481358	46	25
6958	Singlet5123	1.41902e-49	8.60825e+15	209792	194	167		transposable element tcb1 transposase	209	gi|223649434|gb|ACN11475.1|Transposable element Tcb1 transposase [Salmo salar]	ACN11475	2.47855e-07	711864406779661	681662	59	42
6959	Singlet4530	5.70303e-63	9.10526e+15	254111	190	173		latrodectus hesperus clone 46b18 major ampullate spidroin 2 complete cds	187	gi|150416771|gb|EF595245.1|Latrodectus hesperus clone 46B18 major ampullate spidroin 2 (MaSp2) gene, complete cds	EF595245	3.45892e-14	7.17277e+15	104078	191	137
6960	Singlet5759	3.50163e-81	8.97959e+15	315051	245	220		hypothetical protein TcasGA2_TC002687	246	gi|270003456|gb|EEZ99903.1|hypothetical protein TcasGA2_TC002687 [Tribolium castaneum]	EEZ99903	0.00689387	53.75	512174	80	43
6961	Contig715	9.60102e-61	9.11602e+15	246725	181	165		hypothetical protein TcasGA2_TC002687	188	gi|270003456|gb|EEZ99903.1|hypothetical protein TcasGA2_TC002687 [Tribolium castaneum]	EEZ99903	2.94105e-05	6.66667e+15	569954	42	28
6962	Singlet4530	1.54852e-58	9.05556e+15	239338	180	163		transposable element tcb1 transposase	182	gi|307190455|gb|EFN74485.1|Transposable element Tcb1 transposase [Camponotus floridanus]	EFN74485	0.0916363	6.92308e+15	512174	39	27
6963	Singlet5355	2.11539e-89	8.69841e+15	342.75	315	274		latrodectus hesperus clone 46b18 major ampullate spidroin 2 complete cds	317	gi|150416771|gb|EF595245.1|Latrodectus hesperus clone 46B18 major ampullate spidroin 2 (MaSp2) gene, complete cds	EF595245	9.4496e-32	7.26415e+15	159983	318	231
6964	Singlet5123	6.78779e-58	8.70813e+15	237491	209	182		hypothetical protein TcasGA2_TC002687	217	gi|270003456|gb|EEZ99903.1|hypothetical protein TcasGA2_TC002687 [Tribolium castaneum]	EEZ99903	0.0490571	5.97015e+16	48521	67	40
6965	Singlet1888	9.66827e-74	806701030927835	291044	388	313		hypothetical protein TcasGA2_TC002687	389	gi|270003456|gb|EEZ99903.1|hypothetical protein TcasGA2_TC002687 [Tribolium castaneum]	EEZ99903	0.0140581	5.52941e+16	516026	85	47
6967	Singlet1047	1.42478e-53	9.1358e+15	222718	162	148		hypothetical protein TcasGA2_TC002687	167	gi|270003456|gb|EEZ99903.1|hypothetical protein TcasGA2_TC002687 [Tribolium castaneum]	EEZ99903	1.31454e-05	6.59574e+15	577658	47	31
6968	Singlet1047	8.0911e-41	9.20635e+15	176552	126	116		hypothetical protein TcasGA2_TC002687	126	gi|270003456|gb|EEZ99903.1|hypothetical protein TcasGA2_TC002687 [Tribolium castaneum]	EEZ99903	0.0747488	6.57895e+15	46595	38	25
6969	Contig715	1.47357e-53	9.05325e+15	222718	169	153		latrodectus hesperus clone 46b18 major ampullate spidroin 2 complete cds	172	gi|150416771|gb|EF595245.1|Latrodectus hesperus clone 46B18 major ampullate spidroin 2 (MaSp2) gene, complete cds	EF595245	6.87184e-10	7.04301e+15	896514	186	131
6973	Contig715	2.10506e-46	9.16084e+15	198712	143	131		hypothetical protein TcasGA2_TC002687	149	gi|270003456|gb|EEZ99903.1|hypothetical protein TcasGA2_TC002687 [Tribolium castaneum]	EEZ99903	0.000333244	6.36364e+15	535286	44	28
6974	Singlet1047	1.98529e-33	9.07563e+15	156239	119	108		latrodectus hesperus clone 46b18 major ampullate spidroin 2 complete cds	220	gi|150416771|gb|EF595245.1|Latrodectus hesperus clone 46B18 major ampullate spidroin 2 (MaSp2) gene, complete cds	EF595245	1.12183e-08	7.31034e+15	860446	145	106
6975	Singlet1047	3.32177e-33	9.11504e+15	154392	113	103		hypothetical protein TcasGA2_TC002687	113	gi|270003456|gb|EEZ99903.1|hypothetical protein TcasGA2_TC002687 [Tribolium castaneum]	EEZ99903	0.0254819	6.48649e+15	477506	37	24
6978	Contig2120	4.80948e-58	9.36709e+15	237491	158	148		hypothetical protein TcasGA2_TC002687	159	gi|270003456|gb|EEZ99903.1|hypothetical protein TcasGA2_TC002687 [Tribolium castaneum]	EEZ99903	1.64518e-05	6.66667e+15	573806	42	28
6979	Contig715	5.08829e-58	9.22156e+15	237491	167	154		hypothetical protein TcasGA2_TC002687	167	gi|270003456|gb|EEZ99903.1|hypothetical protein TcasGA2_TC002687 [Tribolium castaneum]	EEZ99903	0.000708088	659090909090909	531434	44	29
6980	Contig715	8.86862e-51	9.3662e+15	213485	142	133		hypothetical protein TcasGA2_TC002687	172	gi|270003456|gb|EEZ99903.1|hypothetical protein TcasGA2_TC002687 [Tribolium castaneum]	EEZ99903	3.37528e-05	6.51163e+15	566102	43	28
6981	Singlet1047	2.10506e-46	9.0604e+15	198712	149	135		hypothetical protein TcasGA2_TC002687	149	gi|270003456|gb|EEZ99903.1|hypothetical protein TcasGA2_TC002687 [Tribolium castaneum]	EEZ99903	0.0144608	5.95745e+15	492914	47	28
6982	Singlet1675	1.54406e-43	8.58757e+15	189479	177	152		hypothetical protein TcasGA2_TC002687	177	gi|270003456|gb|EEZ99903.1|hypothetical protein TcasGA2_TC002687 [Tribolium castaneum]	EEZ99903	0.010152	6.81818e+15	469802	44	30
6983	Singlet1047	5.1608e-49	8.86228e+15	204252	167	148		hypothetical protein TcasGA2_TC002687	167	gi|270003456|gb|EEZ99903.1|hypothetical protein TcasGA2_TC002687 [Tribolium castaneum]	EEZ99903	0.0914385	5.90909e+15	469802	44	26
6985	Contig715	1.79844e-49	9.09677e+15	209792	155	141		scaahii03schistocerca nitens adipokinetic hormone ii exon 3 and complete cds	259	gi|160831|gb|L08775.1|SCAAHII03Schistocerca nitens adipokinetic hormone II gene, exon 3 and complete cds	L08775	6.58431e-19	87.5	120309	96	84
6987	Singlet5759	1.77265e-25	892156862745098	128539	102	91		latrodectus hesperus clone 46b18 major ampullate spidroin 2 complete cds	102	gi|150416771|gb|EF595245.1|Latrodectus hesperus clone 46B18 major ampullate spidroin 2 (MaSp2) gene, complete cds	EF595245	0.00402483	8.11594e+15	662076	69	56
6988	Contig715	1.65274e-47	9.07285e+15	202405	151	137		hypothetical protein TcasGA2_TC002687	151	gi|270003456|gb|EEZ99903.1|hypothetical protein TcasGA2_TC002687 [Tribolium castaneum]	EEZ99903	0.00024945	5.90909e+15	512174	44	26
6989	Singlet1047	1.6634e-38	8.94737e+15	169165	133	119		latrodectus hesperus clone 46b18 major ampullate spidroin 2 complete cds	150	gi|150416771|gb|EF595245.1|Latrodectus hesperus clone 46B18 major ampullate spidroin 2 (MaSp2) gene, complete cds	EF595245	4.46844e-05	6.98718e+15	734211	156	109
6990	Contig715	2.89014e-66	90.5	265191	200	181		hypothetical protein TcasGA2_TC002687	203	gi|270003456|gb|EEZ99903.1|hypothetical protein TcasGA2_TC002687 [Tribolium castaneum]	EEZ99903	0.000149153	6.59574e+15	554546	47	31
6991	Contig2120	3.95926e-64	940828402366864	257805	169	159			169	No Blast Hit
6992	Singlet4530	5.88275e-58	8.90052e+15	237491	191	170		latrodectus hesperus clone 46b18 major ampullate spidroin 2 complete cds	191	gi|150416771|gb|EF595245.1|Latrodectus hesperus clone 46B18 major ampullate spidroin 2 (MaSp2) gene, complete cds	EF595245	2.23988e-10	6.9898e+15	914547	196	137
6993	Singlet4530	5.09064e-43	87.5	187632	168	147		hypothetical protein TcasGA2_TC002687	164	gi|270003456|gb|EEZ99903.1|hypothetical protein TcasGA2_TC002687 [Tribolium castaneum]	EEZ99903	0.00947125	6.44444e+15	496766	45	29
6994	Singlet1324	1.66545e-47	9.06667e+15	202405	150	136		latrodectus hesperus clone 46b18 major ampullate spidroin 2 complete cds	152	gi|150416771|gb|EF595245.1|Latrodectus hesperus clone 46B18 major ampullate spidroin 2 (MaSp2) gene, complete cds	EF595245	8.21117e-21	8.0597e+15	125719	134	108
6995	Singlet1047	3.41154e-60	903225806451613	244878	186	168		hypothetical protein TcasGA2_TC002687	186	gi|270003456|gb|EEZ99903.1|hypothetical protein TcasGA2_TC002687 [Tribolium castaneum]	EEZ99903	1.2396e-05	6.17021e+16	554546	47	29
6996	Contig715	2.0466e-74	9.05405e+15	289198	222	201		hypothetical protein TcasGA2_TC002687	238	gi|270003456|gb|EEZ99903.1|hypothetical protein TcasGA2_TC002687 [Tribolium castaneum]	EEZ99903	5.45212e-08	6.22951e+16	650846	61	38
6997	Singlet4530	6.71737e-57	9.16667e+15	233798	168	154		hypothetical protein TcasGA2_TC002687	170	gi|270003456|gb|EEZ99903.1|hypothetical protein TcasGA2_TC002687 [Tribolium castaneum]	EEZ99903	0.00564551	6.85714e+15	50447	35	24
6998	Singlet1047	1.67896e-52	9.27152e+15	219025	151	140		hypothetical protein TcasGA2_TC002687	154	gi|270003456|gb|EEZ99903.1|hypothetical protein TcasGA2_TC002687 [Tribolium castaneum]	EEZ99903	0.000597535	5.95745e+15	531434	47	28
6999	Contig715	1.1734e-38	93.75	169165	112	105		latrodectus hesperus clone 46b18 major ampullate spidroin 2 complete cds	112	gi|150416771|gb|EF595245.1|Latrodectus hesperus clone 46B18 major ampullate spidroin 2 (MaSp2) gene, complete cds	EF595245	0.00131762	7.66667e+15	680109	90	69
7000	Singlet4530	8.8061e-57	9.06977e+15	230105	172	156		latrodectus hesperus clone 46b18 major ampullate spidroin 2 complete cds	172	gi|150416771|gb|EF595245.1|Latrodectus hesperus clone 46B18 major ampullate spidroin 2 (MaSp2) gene, complete cds	EF595245	2.92198e-08	6.97674e+15	842413	172	120
7002	Contig715	1.35719e-42	9.35484e+15	185785	124	116		latrodectus hesperus clone 46b18 major ampullate spidroin 2 complete cds	127	gi|150416771|gb|EF595245.1|Latrodectus hesperus clone 46B18 major ampullate spidroin 2 (MaSp2) gene, complete cds	EF595245	0.000126688	75.0	716177	104	78
7003	Singlet5759	4.04419e-49	891566265060241	207945	166	148		latrodectus hesperus clone 46b18 major ampullate spidroin 2 complete cds	169	gi|150416771|gb|EF595245.1|Latrodectus hesperus clone 46B18 major ampullate spidroin 2 (MaSp2) gene, complete cds	EF595245	1.48867e-05	6.86813e+15	752244	182	125
7004	Singlet1047	6.96963e-41	9.04412e+15	180245	136	123		latrodectus hesperus clone 46b18 major ampullate spidroin 2 complete cds	138	gi|150416771|gb|EF595245.1|Latrodectus hesperus clone 46B18 major ampullate spidroin 2 (MaSp2) gene, complete cds	EF595245	9.42165e-07	7.72277e+15	788312	101	78
7005	Singlet1047	9.40108e-40	8.88112e+15	176552	143	127		latrodectus hesperus clone 46b18 major ampullate spidroin 2 complete cds	143	gi|150416771|gb|EF595245.1|Latrodectus hesperus clone 46B18 major ampullate spidroin 2 (MaSp2) gene, complete cds	EF595245	0.000511518	7.52475e+15	698143	101	76
7006	Contig715	6.55265e-41	9.33884e+15	180245	121	113		hypothetical protein TcasGA2_TC002687	131	gi|270003456|gb|EEZ99903.1|hypothetical protein TcasGA2_TC002687 [Tribolium castaneum]	EEZ99903	0.000199443	6.42857e+15	539138	42	27
7008	Singlet3584	1.28146e-55	8.37302e+15	230105	252	211		latrodectus hesperus clone 46b18 major ampullate spidroin 2 complete cds	242	gi|150416771|gb|EF595245.1|Latrodectus hesperus clone 46B18 major ampullate spidroin 2 (MaSp2) gene, complete cds	EF595245	1.17461e-21	7.00389e+15	129325	257	180
7009	Contig715	2.14011e-32	9.32039e+15	152546	103	96		latrodectus hesperus clone 46b18 major ampullate spidroin 2 complete cds	187	gi|150416771|gb|EF595245.1|Latrodectus hesperus clone 46B18 major ampullate spidroin 2 (MaSp2) gene, complete cds	EF595245	2.0444e-05	7.62887e+15	716177	97	74
7010	Singlet1675	6.24002e-53	86.5	220872	200	173		latrodectus hesperus clone 46b18 major ampullate spidroin 2 complete cds	200	gi|150416771|gb|EF595245.1|Latrodectus hesperus clone 46B18 major ampullate spidroin 2 (MaSp2) gene, complete cds	EF595245	5.94676e-18	791044776119403	116702	134	106
7011	Singlet5759	4.12794e-44	8.70588e+15	191325	170	148		latrodectus hesperus clone 46b18 major ampullate spidroin 2 complete cds	171	gi|150416771|gb|EF595245.1|Latrodectus hesperus clone 46B18 major ampullate spidroin 2 (MaSp2) gene, complete cds	EF595245	1.08683e-13	7.56757e+15	102275	148	112
7012	Contig715	1.37972e-37	9.2437e+15	169165	119	110		latrodectus hesperus clone 46b18 major ampullate spidroin 2 complete cds	128	gi|150416771|gb|EF595245.1|Latrodectus hesperus clone 46B18 major ampullate spidroin 2 (MaSp2) gene, complete cds	EF595245	0.000441125	7.45614e+15	698143	114	85
7013	Singlet1047	7.69031e-62	9.17582e+15	250418	182	167		hypothetical protein TcasGA2_TC002687	194	gi|270003456|gb|EEZ99903.1|hypothetical protein TcasGA2_TC002687 [Tribolium castaneum]	EEZ99903	0.0131956	5.64516e+15	496766	62	35
7014	Contig715	2.23719e-51	9.16129e+15	215332	155	142		latrodectus hesperus clone 46b18 major ampullate spidroin 2 complete cds	158	gi|150416771|gb|EF595245.1|Latrodectus hesperus clone 46B18 major ampullate spidroin 2 (MaSp2) gene, complete cds	EF595245	1.90058e-16	7.7305e+15	111292	141	109
7016	Singlet4530	2.05572e-46	910958904109589	198712	146	133		hypothetical protein TcasGA2_TC002687	146	gi|270003456|gb|EEZ99903.1|hypothetical protein TcasGA2_TC002687 [Tribolium castaneum]	EEZ99903	0.00311955	627906976744186	508322	43	27
7017	Singlet621	5.10372e-49	8.50962e+15	207945	208	177		latrodectus hesperus clone 46b18 major ampullate spidroin 2 complete cds	209	gi|150416771|gb|EF595245.1|Latrodectus hesperus clone 46B18 major ampullate spidroin 2 (MaSp2) gene, complete cds	EF595245	4.22414e-20	8.07407e+15	123915	135	109
7018	Contig715	1.56666e-44	94.4	193172	125	118		vacuolar protein sorting 52	227	gi|148362155|gb|ABQ59678.1|vacuolar protein sorting 52 [Salmo salar] gi|260182162|gb|ACX35591.1| vacuolar protein sorting 52 [Salmo salar]	ABQ59678, ACX35591	0.00375654	7.38095e+15	585362	42	31
7019	Singlet1047	9.49693e-50	9.24658e+15	209792	146	135		hypothetical protein TcasGA2_TC002687	146	gi|270003456|gb|EEZ99903.1|hypothetical protein TcasGA2_TC002687 [Tribolium castaneum]	EEZ99903	7.50177e-05	6.17021e+16	554546	47	29
7021	Contig715	1.22733e-43	937007874015748	189479	127	119		latrodectus hesperus clone 46b18 major ampullate spidroin 2 complete cds	145	gi|150416771|gb|EF595245.1|Latrodectus hesperus clone 46B18 major ampullate spidroin 2 (MaSp2) gene, complete cds	EF595245	0.0773089	7.58242e+15	626008	91	69
7022	Contig715	8.63115e-56	9.11243e+15	230105	169	154		hypothetical protein TcasGA2_TC002687	169	gi|270003456|gb|EEZ99903.1|hypothetical protein TcasGA2_TC002687 [Tribolium castaneum]	EEZ99903	0.0209431	6.36364e+15	489062	44	28
7023	Contig715	1.50018e-47	9.28058e+15	202405	139	129		hypothetical protein TcasGA2_TC002687	139	gi|270003456|gb|EEZ99903.1|hypothetical protein TcasGA2_TC002687 [Tribolium castaneum]	EEZ99903	0.0125121	6.42857e+15	492914	42	27
7024	Contig715	2.54786e-24	8.77358e+15	124846	106	93		latrodectus hesperus clone 46b18 major ampullate spidroin 2 complete cds	111	gi|150416771|gb|EF595245.1|Latrodectus hesperus clone 46B18 major ampullate spidroin 2 (MaSp2) gene, complete cds	EF595245	3.26666e-11	7.83784e+15	932581	111	87
7025	Contig715	1.05071e-61	85.0	250418	240	204		latrodectus hesperus clone 46b18 major ampullate spidroin 2 complete cds	257	gi|150416771|gb|EF595245.1|Latrodectus hesperus clone 46B18 major ampullate spidroin 2 (MaSp2) gene, complete cds	EF595245	1.53466e-20	7.14829e+15	125719	263	188
7027	Contig715	2.87199e-45	951219512195122	195019	123	117		latrodectus hesperus clone 46b18 major ampullate spidroin 2 complete cds	156	gi|150416771|gb|EF595245.1|Latrodectus hesperus clone 46B18 major ampullate spidroin 2 (MaSp2) gene, complete cds	EF595245	5.7252e-05	7.05882e+15	698143	136	96
7028	Singlet1324	6.32517e-63	8.87805e+15	254111	205	182		latrodectus hesperus clone 46b18 major ampullate spidroin 2 complete cds	205	gi|150416771|gb|EF595245.1|Latrodectus hesperus clone 46B18 major ampullate spidroin 2 (MaSp2) gene, complete cds	EF595245	2.43746e-29	7.72727e+15	154573	198	153
7031	Contig715	6.76936e-42	9.35484e+15	183939	124	116		hypothetical protein TcasGA2_TC002687	168	gi|270003456|gb|EEZ99903.1|hypothetical protein TcasGA2_TC002687 [Tribolium castaneum]	EEZ99903	5.69689e-05	6.34146e+15	56225	41	26
7032	Contig715	6.26565e-58	883248730964467	237491	197	174		hypothetical protein TcasGA2_TC002687	202	gi|270003456|gb|EEZ99903.1|hypothetical protein TcasGA2_TC002687 [Tribolium castaneum]	EEZ99903	0.0064618	7.04545e+15	481358	44	31
7034	Contig715	6.44731e-46	9.38462e+15	196865	130	122		latrodectus hesperus clone 46b18 major ampullate spidroin 2 complete cds	130	gi|150416771|gb|EF595245.1|Latrodectus hesperus clone 46B18 major ampullate spidroin 2 (MaSp2) gene, complete cds	EF595245	0.000450511	7.52475e+15	698143	101	76
7038	Singlet4110	5.99321e-52	9.26667e+15	217178	150	139		latrodectus hesperus clone 46b18 major ampullate spidroin 2 complete cds	153	gi|150416771|gb|EF595245.1|Latrodectus hesperus clone 46B18 major ampullate spidroin 2 (MaSp2) gene, complete cds	EF595245	8.28076e-21	8.0597e+15	125719	134	108
7039	Singlet5355	1.10646e-38	9.01515e+15	172859	132	119		latrodectus hesperus clone 46b18 major ampullate spidroin 2 complete cds	132	gi|150416771|gb|EF595245.1|Latrodectus hesperus clone 46B18 major ampullate spidroin 2 (MaSp2) gene, complete cds	EF595245	2.8997e-20	801526717557252	120309	131	105
7040	Singlet4110	1.65274e-47	9.07285e+15	202405	151	137		latrodectus hesperus clone 46b18 major ampullate spidroin 2 complete cds	151	gi|150416771|gb|EF595245.1|Latrodectus hesperus clone 46B18 major ampullate spidroin 2 (MaSp2) gene, complete cds	EF595245	4.21745e-18	791044776119403	116702	134	106
7041	Singlet5355	1.69158e-52	9.22078e+15	219025	154	142		latrodectus hesperus clone 46b18 major ampullate spidroin 2 complete cds	155	gi|150416771|gb|EF595245.1|Latrodectus hesperus clone 46B18 major ampullate spidroin 2 (MaSp2) gene, complete cds	EF595245	8.98999e-27	8.06452e+15	145556	155	125
7042	Singlet5355	6.17293e-47	8.97436e+15	200558	156	140		latrodectus hesperus clone 46b18 major ampullate spidroin 2 complete cds	156	gi|150416771|gb|EF595245.1|Latrodectus hesperus clone 46B18 major ampullate spidroin 2 (MaSp2) gene, complete cds	EF595245	8.55952e-21	8.08824e+15	125719	136	110
7043	Singlet4110	1.07879e-54	9.14634e+15	226412	164	150		latrodectus hesperus clone 46b18 major ampullate spidroin 2 complete cds	164	gi|150416771|gb|EF595245.1|Latrodectus hesperus clone 46B18 major ampullate spidroin 2 (MaSp2) gene, complete cds	EF595245	3.15741e-20	8.04511e+15	123915	133	107
7044	Singlet5355	5.58497e-48	8.71508e+15	204252	179	156		latrodectus hesperus clone 46b18 major ampullate spidroin 2 complete cds	179	gi|150416771|gb|EF595245.1|Latrodectus hesperus clone 46B18 major ampullate spidroin 2 (MaSp2) gene, complete cds	EF595245	2.51795e-28	7.89773e+15	150966	176	139
7045	Singlet4110	3.52344e-50	9.01235e+15	211638	162	146		latrodectus hesperus clone 46b18 major ampullate spidroin 2 complete cds	189	gi|150416771|gb|EF595245.1|Latrodectus hesperus clone 46B18 major ampullate spidroin 2 (MaSp2) gene, complete cds	EF595245	5.2006e-13	765625	968649	128	98
7046	Singlet5355	4.12208e-59	9.18605e+15	241185	172	158		latrodectus hesperus clone 46b18 major ampullate spidroin 2 complete cds	174	gi|150416771|gb|EF595245.1|Latrodectus hesperus clone 46B18 major ampullate spidroin 2 (MaSp2) gene, complete cds	EF595245	2.27696e-22	8.1295e+15	131129	139	113
7047	Singlet5355	1.35393e-37	9.1129e+15	169165	124	113		latrodectus hesperus clone 46b18 major ampullate spidroin 2 complete cds	126	gi|150416771|gb|EF595245.1|Latrodectus hesperus clone 46B18 major ampullate spidroin 2 (MaSp2) gene, complete cds	EF595245	2.12039e-14	7.86885e+15	104078	122	96
7048	Singlet5355	4.12617e-49	8.83721e+15	207945	172	152		latrodectus hesperus clone 46b18 major ampullate spidroin 2 complete cds	172	gi|150416771|gb|EF595245.1|Latrodectus hesperus clone 46B18 major ampullate spidroin 2 (MaSp2) gene, complete cds	EF595245	1.72552e-17	7.89474e+15	114899	133	105
7049	Singlet5355	5.45834e-18	80.0	104533	170	136		hypothetical protein TcasGA2_TC002687	169	gi|270003456|gb|EEZ99903.1|hypothetical protein TcasGA2_TC002687 [Tribolium castaneum]	EEZ99903	0.00822457	5.95238e+16	500618	42	25
7050	Singlet1675	1.0655e-106	8.63388e+15	398.15	366	316		latrodectus hesperus clone 46b18 major ampullate spidroin 2 complete cds	730	gi|150416771|gb|EF595245.1|Latrodectus hesperus clone 46B18 major ampullate spidroin 2 (MaSp2) gene, complete cds	EF595245	5.46696e-32	7.12366e+15	165393	372	265
7051	Singlet5355	1.93335e-42	9.35484e+15	185785	124	116		latrodectus hesperus clone 46b18 major ampullate spidroin 2 complete cds	172	gi|150416771|gb|EF595245.1|Latrodectus hesperus clone 46B18 major ampullate spidroin 2 (MaSp2) gene, complete cds	EF595245	1.41639e-18	80.8	118505	125	101
7052	Singlet5355	1.21459e-60	9.07609e+15	246725	184	167		hypothetical protein TcasGA2_TC002687	232	gi|270003456|gb|EEZ99903.1|hypothetical protein TcasGA2_TC002687 [Tribolium castaneum]	EEZ99903	0.0013817	6.88889e+15	500618	45	31
7053	Singlet5355	7.33455e-46	9.10345e+15	196865	145	132		latrodectus hesperus clone 46b18 major ampullate spidroin 2 complete cds	145	gi|150416771|gb|EF595245.1|Latrodectus hesperus clone 46B18 major ampullate spidroin 2 (MaSp2) gene, complete cds	EF595245	1.39654e-17	7.89474e+15	114899	133	105
7054	Singlet5355	2.10329e-57	893048128342246	235645	187	167		latrodectus hesperus clone 46b18 major ampullate spidroin 2 complete cds	190	gi|150416771|gb|EF595245.1|Latrodectus hesperus clone 46B18 major ampullate spidroin 2 (MaSp2) gene, complete cds	EF595245	6.80821e-17	7.84173e+15	113095	139	109
7055	Singlet5355	2.67486e-51	8.82682e+15	215332	179	158		latrodectus hesperus clone 46b18 major ampullate spidroin 2 complete cds	186	gi|150416771|gb|EF595245.1|Latrodectus hesperus clone 46B18 major ampullate spidroin 2 (MaSp2) gene, complete cds	EF595245	2.8207e-16	7.90323e+15	107685	124	98
7057	Singlet3728	6.55327e-118	100.0	438776	237	237		hypothetical protein TcasGA2_TC002687	761	gi|270003456|gb|EEZ99903.1|hypothetical protein TcasGA2_TC002687 [Tribolium castaneum]	EEZ99903	0.0904594	5.68182e+15	381206	44	25
7114	Singlet5123	3.36373e-40	848314606741573	178399	178	151		transposable element tcb1 transposase	178	gi|223649434|gb|ACN11475.1|Transposable element Tcb1 transposase [Salmo salar]	ACN11475	9.48407e-05	6.78571e+15	608474	56	38
7130	Singlet4533	3.21948e-46	8.8024e+15	198712	167	147		hypothetical protein TcasGA2_TC002687	218	gi|270003456|gb|EEZ99903.1|hypothetical protein TcasGA2_TC002687 [Tribolium castaneum]	EEZ99903	0.0298041	5.44118e+16	492914	68	37
7134	Singlet1675	4.12617e-49	8.83721e+15	207945	172	152		latrodectus hesperus clone 46b18 major ampullate spidroin 2 complete cds	172	gi|150416771|gb|EF595245.1|Latrodectus hesperus clone 46B18 major ampullate spidroin 2 (MaSp2) gene, complete cds	EF595245	3.55656e-26	8.50394e+15	143752	127	108
7151	Singlet5972	3.73442e-165	8.70056e+15	595741	531	462			773	No Blast Hit
7152	Singlet5972	1.59675e-80	949748743718593	313204	199	189			306	No Blast Hit
7163	Contig174	1.24309e-31	9.47917e+15	148852	96	91		hypothetical protein TcasGA2_TC002735	95	gi|270003492|gb|EEZ99939.1|hypothetical protein TcasGA2_TC002735 [Tribolium castaneum]	EEZ99939	0.0368167	7.58621e+15	454394	29	22
7173	Singlet4289	8.51862e-26	81.25	130386	160	130			161	No Blast Hit
7178	Singlet7631	1.17319e-19	9.03614e+15	110073	83	75		scaahii03schistocerca nitens adipokinetic hormone ii exon 3 and complete cds	169	gi|160831|gb|L08775.1|SCAAHII03Schistocerca nitens adipokinetic hormone II gene, exon 3 and complete cds	L08775	0.000181472	9.18367e+15	716177	49	45
7180	Singlet6744	2.18377e-22	8.21429e+15	119306	140	115		hypothetical protein YQE_00926, partial	188	gi|478266142|gb|ENN82705.1|hypothetical protein YQE_00926, partial [Dendroctonus ponderosae]	ENN82705	0.0091636	5.86207e+15	512174	58	34
7181	Singlet7631	2.41206e-30	873015873015873	145159	126	110		hypothetical protein TcasGA2_TC002753	132	gi|270003510|gb|EEZ99957.1|hypothetical protein TcasGA2_TC002753 [Tribolium castaneum]	EEZ99957	0.0198272	6.42857e+15	477506	42	27
7184	Singlet7631	1.29475e-27	8.78261e+15	135926	115	101		hypothetical protein TcasGA2_TC002753	120	gi|270003510|gb|EEZ99957.1|hypothetical protein TcasGA2_TC002753 [Tribolium castaneum]	EEZ99957	1.37502e-06	8.46154e+15	585362	39	33
7210	Contig174	1.40549e-43	924812030075188	189479	133	123		hypothetical protein TcasGA2_TC002765	163	gi|270003522|gb|EEZ99969.1|hypothetical protein TcasGA2_TC002765 [Tribolium castaneum]	EEZ99969	0.00106108	6.90476e+15	52373	42	29
7215	Contig3934	8.9219e-86	100.0	329824	178	178		AGAP004189-PA	1626	gi|333468659|gb|EAU76962.3|AGAP004189-PA [Anopheles gambiae str. PEST]	EAU76962	1.65376e-140	7.85075e+15	430254	335	263
7220	Singlet5279	7.43925e-16	9.52381e+15	100839	63	60		hypothetical protein TcasGA2_TC002790	1589	gi|270004832|gb|EFA01280.1|hypothetical protein TcasGA2_TC002790 [Tribolium castaneum]	EFA01280	2.95092e-62	735632183908046	227639	174	128
7221	Singlet190	1.06903e-79	994186046511628	313204	172	171		hypothetical protein TcasGA2_TC002790	1930	gi|270004832|gb|EFA01280.1|hypothetical protein TcasGA2_TC002790 [Tribolium castaneum]	EFA01280	2.09404e-73	536388140161725	259996	371	199
7223	Singlet190	4.55984e-80	994186046511628	313204	172	171		hypothetical protein TcasGA2_TC002790	835	gi|270004832|gb|EFA01280.1|hypothetical protein TcasGA2_TC002790 [Tribolium castaneum]	EFA01280	0.000537058	8.52941e+15	593066	34	29
7237	Singlet7664	4.50997e-48	100.0	206098	111	111		hypothetical protein TcasGA2_TC002878	483	gi|270003617|gb|EFA00065.1|hypothetical protein TcasGA2_TC002878 [Tribolium castaneum]	EFA00065	3.42463e-56	8.92857e+15	194126	112	100
7243	Contig3221	5.75159e-58	8.91192e+15	239338	193	172		hypothetical protein TcasGA2_TC002939	618	gi|270003675|gb|EFA00123.1|hypothetical protein TcasGA2_TC002939 [Tribolium castaneum]	EFA00123	1.23373e-12	6.55556e+15	855001	90	59
7281	Contig1388	0.0	9.92825e+15	2021.36	1115	1107		hypothetical protein TcasGA2_TC002947	1568	gi|270003683|gb|EFA00131.1|hypothetical protein TcasGA2_TC002947 [Tribolium castaneum]	EFA00131	6.27459e-34	7.42647e+15	152525	136	101
7282	Contig960	3.06345e-45	9.90741e+15	195019	108	107			165	No Blast Hit
7291	Singlet5803	0.0	9.91837e+15	881972	490	486		hypothetical protein TcasGA2_TC003006	4630	gi|270003733|gb|EFA00181.1|hypothetical protein TcasGA2_TC003006 [Tribolium castaneum]	EFA00181	8.10802e-144	6.2234e+16	490345	752	468
7302	Contig1158	1.68066e-46	100.0	200558	108	108		hypothetical protein TcasGA2_TC003097	390	gi|270003816|gb|EFA00264.1|hypothetical protein TcasGA2_TC003097 [Tribolium castaneum]	EFA00264	0.0556402	7.94118e+15	508322	34	27
7306	Singlet6173	3.65838e-39	9.62264e+15	174705	106	102			153	No Blast Hit
7312	Contig4055	1.12342e-77	100.0	303971	164	164			354	No Blast Hit
7325	Singlet2838	0.0	9.98353e+15	1116.5	607	606		hypothetical protein TcasGA2_TC003262	2671	gi|270003963|gb|EFA00411.1|hypothetical protein TcasGA2_TC003262 [Tribolium castaneum]	EFA00411	1.66483e-101	8.99194e+15	346665	248	223
7331	Contig3247	0.0	9.96795e+15	1712.96	936	933		hypothetical protein TcasGA2_TC003335	1951	gi|270004028|gb|EFA00476.1|hypothetical protein TcasGA2_TC003335 [Tribolium castaneum]	EFA00476	4.22777e-72	6.93617e+15	251521	235	163
7333	Contig715	2.07912e-35	867132867132867	165472	143	124		hypothetical protein TcasGA2_TC003344	1275	gi|270004036|gb|EFA00484.1|hypothetical protein TcasGA2_TC003344 [Tribolium castaneum]	EFA00484	2.598e-12	7.79412e+15	685514	68	53
7341	Singlet1235	3.37996e-23	8.91089e+15	126692	101	90		AGAP004232-PA	4340	gi|333468697|gb|EAA08618.4|AGAP004232-PA [Anopheles gambiae str. PEST]	EAA08618	1.77245e-105	6.38889e+16	361303	396	253
7347	Singlet5062	0.0	9.97701e+15	798873	435	434		hypothetical protein TcasGA2_TC003365	550	gi|270004055|gb|EFA00503.1|hypothetical protein TcasGA2_TC003365 [Tribolium castaneum]	EFA00503	3.23388e-31	7.0073e+15	137117	137	96
7356	Singlet4887	4.51215e-70	8.83117e+15	278118	231	204		hypothetical protein TcasGA2_TC003412	242	gi|270004098|gb|EFA00546.1|hypothetical protein TcasGA2_TC003412 [Tribolium castaneum]	EFA00546	4.52546e-06	5.78313e+15	60077	83	48
7357	Singlet5365	2.69082e-28	9.26316e+15	137772	95	88		histone-lysine n-methyltransferase setmar-like	95	gi|512933833|ref|XP_004932889.1|PREDICTED: histone-lysine N-methyltransferase SETMAR-like [Bombyx mori]	XP_004932889	0.0861541	8.3871e+15	50447	31	26
7384	Singlet1687	6.30459e-49	8.45455e+15	207945	220	186		hypothetical protein TcasGA2_TC003412	253	gi|270004098|gb|EFA00546.1|hypothetical protein TcasGA2_TC003412 [Tribolium castaneum]	EFA00546	2.31439e-08	7.42857e+15	492914	35	26
7385	Singlet1535	1.24958e-87	909090909090909	337211	253	230		hypothetical protein TcasGA2_TC003412	398	gi|270004098|gb|EFA00546.1|hypothetical protein TcasGA2_TC003412 [Tribolium castaneum]	EFA00546	4.68785e-17	5.37879e+15	924337	132	71
7390	Singlet1774	1.73665e-12	9.31034e+15	860662	58	54		hypothetical protein TcasGA2_TC003412	151	gi|270004098|gb|EFA00546.1|hypothetical protein TcasGA2_TC003412 [Tribolium castaneum]	EFA00546	0.0612059	6.51163e+15	473654	43	28
7403	Singlet7836	1.95968e-53	9.39597e+15	224565	149	140		flj37770-like protein	747	gi|332019131|gb|EGI59647.1|FLJ37770-like protein [Acromyrmex echinatior]	EGI59647	1.48614e-13	6.11111e+16	666254	72	44
7412	Singlet4319	1.33621e-35	844311377245509	163625	167	141		hypothetical protein TcasGA2_TC003412	245	gi|270004098|gb|EFA00546.1|hypothetical protein TcasGA2_TC003412 [Tribolium castaneum]	EFA00546	4.85181e-07	6.22951e+16	627734	61	38
7440	Contig2494	4.45239e-120	98046875	444316	256	251		AGAP004235-PA	255	gi|116128974|gb|EAA08608.3|AGAP004235-PA [Anopheles gambiae str. PEST]	EAA08608	2.07089e-17	9.41176e+15	912781	51	48
7441	Contig2494	5.26684e-48	9.9115e+15	204252	113	112		AGAP004235-PA	170	gi|116128974|gb|EAA08608.3|AGAP004235-PA [Anopheles gambiae str. PEST]	EAA08608	4.12647e-08	891891891891892	643142	37	33
7442	Contig2494	2.93581e-45	9.90741e+15	195019	108	107		AGAP004235-PA	159	gi|116128974|gb|EAA08608.3|AGAP004235-PA [Anopheles gambiae str. PEST]	EAA08608	2.52315e-09	9.70588e+15	673958	34	33
7446	Singlet6255	0.0	994026284348865	1528.3	837	832		transposable element tc3 transposase	4344	gi|307172821|gb|EFN64052.1|Transposable element Tc3 transposase [Camponotus floridanus]	EFN64052	0.00012664	5.33333e+16	396614	45	24
7460	Singlet6255	0.0	991636798088411	1517.22	837	830		transposable element tc3 transposase	2962	gi|307172821|gb|EFN64052.1|Transposable element Tc3 transposase [Camponotus floridanus]	EFN64052	0.00120262	5.33333e+16	396614	45	24
7529	Singlet387	1.89662e-45	8.15686e+15	200558	255	208		hypothetical protein TcasGA2_TC003423	4193	gi|270004108|gb|EFA00556.1|hypothetical protein TcasGA2_TC003423 [Tribolium castaneum]	EFA00556	2.57643e-05	703125	654698	64	45
7549	Contig3663	0.0	9.87179e+15	965071	546	539		hypothetical protein TcasGA2_TC003436	546	gi|270004118|gb|EFA00566.1|hypothetical protein TcasGA2_TC003436 [Tribolium castaneum]	EFA00566	1.11282e-39	7.62295e+15	157532	122	93
7550	Contig954	9.70215e-150	100.0	547729	296	296		hypothetical protein TcasGA2_TC003451	6912	gi|270004133|gb|EFA00581.1|hypothetical protein TcasGA2_TC003451 [Tribolium castaneum]	EFA00581	3.69628e-56	4.71637e+16	235728	617	291
7552	Singlet2053	0.0	99.36	1136.81	625	621		hypothetical protein TcasGA2_TC003476	1958	gi|270004156|gb|EFA00604.1|hypothetical protein TcasGA2_TC003476 [Tribolium castaneum]	EFA00604	0.0	7.70093e+15	671003	535	412
7553	Singlet2053	0.0	9.94565e+15	669607	368	366		hypothetical protein TcasGA2_TC003476	511	gi|270004156|gb|EFA00604.1|hypothetical protein TcasGA2_TC003476 [Tribolium castaneum]	EFA00604	4.55536e-12	6.18056e+15	816481	144	89
7555	Singlet2403	0.0	100.0	1062.94	575	575		hypothetical protein TcasGA2_TC003484	4448	gi|270004161|gb|EFA00609.1|hypothetical protein TcasGA2_TC003484 [Tribolium castaneum]	EFA00609	1.44454e-30	5.02294e+15	150984	436	219
7558	Singlet5375	3.89904e-122	984251968503937	453549	254	250		hypothetical protein TcasGA2_TC003490	1255	gi|270004167|gb|EFA00615.1|hypothetical protein TcasGA2_TC003490 [Tribolium castaneum]	EFA00615	1.4302e-38	923076923076923	164466	91	84
7570	Contig3415	0.0	9.95565e+15	2462/7	1353	1347		hypothetical protein TcasGA2_TC003580	5572	gi|270004253|gb|EFA00701.1|hypothetical protein TcasGA2_TC003580 [Tribolium castaneum]	EFA00701	2.51523e-27	9.76744e+15	138272	86	84
7585	Singlet4236	2.98733e-18	8.76404e+15	104533	89	78		dendroctonus ponderosae whole genome shotgun sequence	102	gi|462303549|gb|APGK01049807.1|Dendroctonus ponderosae Seq01049817, whole genome shotgun sequence	APGK01049807	5.2306e-28	92.0	145556	100	92
7616	Singlet8316	1.07351e-50	8.68421e+15	213485	190	165		hypothetical protein TcasGA2_TC003735	205	gi|270016075|gb|EFA12523.1|hypothetical protein TcasGA2_TC003735 [Tribolium castaneum]	EFA12523	7.55274e-05	5.8209e+16	573806	67	39
7617	Singlet5348	6.74748e-73	9.00901e+15	287351	222	200		rna-directed dna polymerase from mobile element jockey-like	220	gi|59799435|gb|AAX07258.1|reverse transcriptase [Hadogenes bicolor]	AAX07258	2.05114e-05	5.87302e+15	62003	63	37
7618	Singlet5348	1.19471e-85	9.64824e+15	329824	199	192		hypothetical protein TcasGA2_TC003735	236	gi|270016075|gb|EFA12523.1|hypothetical protein TcasGA2_TC003735 [Tribolium castaneum]	EFA12523	8.93524e-05	6.36364e+15	573806	55	35
7619	Singlet6330	4.45102e-40	8.07692e+15	178399	234	189		intron-specific reverse	230	gi|59799435|gb|AAX07258.1|reverse transcriptase [Hadogenes bicolor]	AAX07258	0.00480893	5.71429e+16	554546	63	36
7620	Contig725	2.90773e-15	9.13043e+15	952994	69	63		rna-directed dna polymerase from mobile element jockey-like	152	gi|390342280|ref|XP_003725632.1|PREDICTED: RNA-directed DNA polymerase from mobile element jockey-like [Strongylocentrotus purpuratus]	XP_003725632	0.00109363	702127659574468	585362	47	33
7621	Singlet5532	1.94533e-58	8.66071e+15	239338	224	194		intron-specific reverse	223	gi|241998964|ref|XP_002434125.1|intron-specific reverse transcriptase, putative [Ixodes scapularis] gi|215495884|gb|EEC05525.1| intron-specific reverse transcriptase, putative [Ixodes scapularis]	XP_002434125, EEC05525	0.0380354	7.33333e+15	527582	45	33
7622	Singlet6330	7.21589e-47	8.66667e+15	200558	180	156		rna-directed dna polymerase from mobile element jockey-like	180	gi|390368710|ref|XP_003731510.1|PREDICTED: RNA-directed DNA polymerase from mobile element jockey-like [Strongylocentrotus purpuratus]	XP_003731510	0.000266177	6.77966e+15	612326	59	40
7624	Singlet5348	5.19084e-63	9.45122e+15	254111	164	155		reverse transcriptase	171	gi|449675566|ref|XP_004208436.1|PREDICTED: RNA-directed DNA polymerase from mobile element jockey-like [Hydra magnipapillata]	XP_004208436	0.000322718	6.72727e+15	60077	55	37
7625	Singlet5817	1.66649e-34	7.98246e+15	159932	228	182		rna-directed dna polymerase from mobile element jockey-like	237	gi|390336260|ref|XP_003724311.1|PREDICTED: RNA-directed DNA polymerase from mobile element jockey-like [Strongylocentrotus purpuratus]	XP_003724311	7.62035e-07	6.56716e+15	693218	67	44
7626	Singlet5348	3.77487e-85	9.47619e+15	327977	210	199		hypothetical protein TcasGA2_TC003735	210	gi|270016075|gb|EFA12523.1|hypothetical protein TcasGA2_TC003735 [Tribolium castaneum]	EFA12523	0.00309384	60.0	527582	55	33
7627	Singlet5348	1.14194e-90	95.0	346444	220	209		hypothetical protein TcasGA2_TC003735	228	gi|270016075|gb|EFA12523.1|hypothetical protein TcasGA2_TC003735 [Tribolium castaneum]	EFA12523	3.11568e-06	5.97222e+15	616178	72	43
7628	Singlet5348	2.28397e-82	9.46341e+15	318744	205	194		rna-directed dna polymerase from mobile element jockey-like	211	gi|390351334|ref|XP_787945.2|PREDICTED: uncharacterized protein LOC582920 [Strongylocentrotus purpuratus]	XP_787945	2.195e-10	676470588235294	724034	68	46
7629	Singlet5060	2.50458e-21	8.65385e+15	115613	104	90			168	No Blast Hit
7630	Singlet5060	1.39626e-49	8.62245e+15	209792	196	169		hypothetical protein TcasGA2_TC003735	206	gi|270016075|gb|EFA12523.1|hypothetical protein TcasGA2_TC003735 [Tribolium castaneum]	EFA12523	0.000103674	6.15385e+15	569954	65	40
7631	Singlet6734	2.80816e-45	8.95425e+15	195019	153	137			153	No Blast Hit
7640	Singlet8316	1.88158e-47	9.02597e+15	202405	154	139		hypothetical protein TcasGA2_TC003735	169	gi|270016075|gb|EFA12523.1|hypothetical protein TcasGA2_TC003735 [Tribolium castaneum]	EFA12523	0.00440013	6.11111e+16	516026	54	33
7641	Singlet4670	2.08823e-32	9.17431e+15	152546	109	100		rna-directed dna polymerase from mobile element jockey-like	183	gi|390342280|ref|XP_003725632.1|PREDICTED: RNA-directed DNA polymerase from mobile element jockey-like [Strongylocentrotus purpuratus]	XP_003725632	0.00038571	660377358490566	573806	53	35
7662	Singlet4670	8.15013e-33	8.39286e+15	154392	168	141		hypothetical protein TcasGA2_TC003735	248	gi|270016075|gb|EFA12523.1|hypothetical protein TcasGA2_TC003735 [Tribolium castaneum]	EFA12523	0.0211114	5.55556e+15	508322	63	35
7673	Singlet4670	3.34445e-35	9.21053e+15	161779	114	105		hypothetical protein TcasGA2_TC003735	176	gi|270016075|gb|EFA12523.1|hypothetical protein TcasGA2_TC003735 [Tribolium castaneum]	EFA12523	0.0812101	6.08696e+16	481358	46	28
7674	Contig124	2.54394e-05	9.48718e+15	620597	39	37		hypothetical protein TcasGA2_TC003735	134	gi|270016075|gb|EFA12523.1|hypothetical protein TcasGA2_TC003735 [Tribolium castaneum]	EFA12523	0.0154151	6.36364e+15	496766	44	28
7682	Contig124	1.5284e-14	855421686746988	897595	83	71			169	No Blast Hit
7683	Singlet4670	2.1012e-33	8.92562e+15	152546	121	108		rna-directed dna polymerase from mobile element jockey-like	184	gi|390368710|ref|XP_003731510.1|PREDICTED: RNA-directed DNA polymerase from mobile element jockey-like [Strongylocentrotus purpuratus]	XP_003731510	0.000472554	6.84211e+15	604622	57	39
7685	Singlet4670	2.62058e-31	9.02655e+15	148852	113	102		rna-directed dna polymerase from mobile element jockey-like	177	gi|390342280|ref|XP_003725632.1|PREDICTED: RNA-directed DNA polymerase from mobile element jockey-like [Strongylocentrotus purpuratus]	XP_003725632	0.000905758	6.78571e+15	593066	56	38
7702	Singlet90	0.0	996343692870201	1000.16	547	545		hypothetical protein TcasGA2_TC003748	1610	gi|270004399|gb|EFA00847.1|hypothetical protein TcasGA2_TC003748 [Tribolium castaneum]	EFA00847	3.42128e-33	6.38889e+16	143665	180	115
7726	Singlet69	0.0	9.8646e+15	922598	517	510		hypothetical protein TcasGA2_TC003840	4806	gi|270004486|gb|EFA00934.1|hypothetical protein TcasGA2_TC003840 [Tribolium castaneum]	EFA00934	5.17489e-90	7.29452e+15	313923	292	213
7730	Contig2419	5.94409e-21	8.58491e+15	113766	106	91		gryllus bimaculatus gbcontig02926	118	gi|153922799|dbj|AK256065.1|Gryllus bimaculatus mRNA, GBcontig02926	AK256065	6.35804e-08	8.57143e+15	824379	70	60
7731	Singlet583	5.06817e-37	7.89883e+15	169165	257	203		gryllus bimaculatus gbcontig02926	417	gi|153922799|dbj|AK256065.1|Gryllus bimaculatus mRNA, GBcontig02926	AK256065	3.67065e-12	8.46154e+15	986682	91	77
7732	Singlet6679	4.91346e-133	8.26316e+15	492329	570	471		hypothetical protein TcasGA2_TC003868	7364	gi|270004510|gb|EFA00958.1|hypothetical protein TcasGA2_TC003868 [Tribolium castaneum]	EFA00958	1.15206e-06	50.0	554546	146	73
7733	Singlet5685	1.37814e-88	9.74874e+15	340904	199	194		PREDICTED: uncharacterized protein LOC101237986	558	gi|449673502|ref|XP_004207972.1|PREDICTED: uncharacterized protein LOC101237986 [Hydra magnipapillata]	XP_004207972	1.13523e-06	5.03817e+15	689366	131	66
7734	Singlet4403	3.65389e-79	8.14136e+15	309511	382	311		hypothetical protein TcasGA2_TC003868	526	gi|270004510|gb|EFA00958.1|hypothetical protein TcasGA2_TC003868 [Tribolium castaneum]	EFA00958	2.65403e-06	5.51282e+15	56225	78	43
7735	Singlet1888	2.67499e-121	796969696969697	451703	660	526		hypothetical protein TcasGA2_TC003868	2376	gi|270004510|gb|EFA00958.1|hypothetical protein TcasGA2_TC003868 [Tribolium castaneum]	EFA00958	0.0786502	80.0	412022	30	24
7736	Singlet6679	8.57985e-25	8.01075e+15	128539	186	149		hypothetical protein TcasGA2_TC003868	416	gi|270004510|gb|EFA00958.1|hypothetical protein TcasGA2_TC003868 [Tribolium castaneum]	EFA00958	0.000306301	5.73529e+15	54299	68	39
7738	Singlet6744	1.15273e-56	8.25758e+15	233798	264	218		transposable element tc1 transposase	278	gi|307169709|gb|EFN62284.1|Transposable element Tc1 transposase [Camponotus floridanus]	EFN62284	5.33596e-07	5.54348e+15	662402	92	51
7740	Singlet6744	1.61027e-32	8.67647e+15	152546	136	118		vacuolar protein sorting 52	145	gi|148362155|gb|ABQ59678.1|vacuolar protein sorting 52 [Salmo salar] gi|260182162|gb|ACX35591.1| vacuolar protein sorting 52 [Salmo salar]	ABQ59678, ACX35591	2.53156e-08	8.37209e+15	720182	43	36
7741	Contig2419	1.96524e-33	803921568627451	156239	204	164		hypothetical protein TcasGA2_TC003868	218	gi|270004510|gb|EFA00958.1|hypothetical protein TcasGA2_TC003868 [Tribolium castaneum]	EFA00958	0.00201072	6.30435e+15	531434	46	29
7743	Contig2419	4.01972e-29	8.34395e+15	141466	157	131		hypothetical protein TcasGA2_TC003868	164	gi|270004510|gb|EFA00958.1|hypothetical protein TcasGA2_TC003868 [Tribolium castaneum]	EFA00958	0.0219951	6.38298e+16	492914	47	30
7744	Contig2419	1.07834e-24	8.78505e+15	126692	107	94		gryllus bimaculatus gbcontig02926	158	gi|153922799|dbj|AK256065.1|Gryllus bimaculatus mRNA, GBcontig02926	AK256065	2.16813e-09	8.82353e+15	87848	68	60
7745	Contig2419	2.03527e-25	9.22222e+15	128539	90	83		hypothetical protein TcasGA2_TC003868	114	gi|270004510|gb|EFA00958.1|hypothetical protein TcasGA2_TC003868 [Tribolium castaneum]	EFA00958	0.00857334	7.14286e+15	496766	35	25
7747	Contig2419	4.28597e-142	782312925170068	520029	882	690		hypothetical protein TcasGA2_TC003868	1416	gi|270004510|gb|EFA00958.1|hypothetical protein TcasGA2_TC003868 [Tribolium castaneum]	EFA00958	2.79757e-07	4.90909e+15	60077	110	54
7748	Singlet583	2.61918e-15	7.89855e+15	952994	138	109		transposase-like	139	gi|213515148|ref|NP_001133228.1|transposase-like [Salmo salar] gi|198285541|gb|ACH85309.1| transposase-like [Salmo salar]	NP_001133228, ACH85309	0.0001833	6.52174e+15	54299	46	30
7749	Singlet583	3.62362e-24	8.5124e+15	124846	121	103		hypothetical protein TcasGA2_TC003868	149	gi|270004510|gb|EFA00958.1|hypothetical protein TcasGA2_TC003868 [Tribolium castaneum]	EFA00958	0.0676956	6.84211e+15	477506	38	26
7750	Singlet1269	7.06001e-99	7.6502e+15	375.99	749	573		hypothetical protein TcasGA2_TC003868	1025	gi|270004510|gb|EFA00958.1|hypothetical protein TcasGA2_TC003868 [Tribolium castaneum]	EFA00958	2.26443e-09	467032967032967	766406	182	85
7768	Singlet117	1.49338e-06	9.33333e+15	675997	45	42			331	No Blast Hit
7817	Singlet6151	0.0	9.94885e+15	712.08	391	389		hypothetical protein TcasGA2_TC003870	1716	gi|270004512|gb|EFA00960.1|hypothetical protein TcasGA2_TC003870 [Tribolium castaneum]	EFA00960	0.0	8.4738e+15	657907	439	372
7824	Singlet6027	0.0	100.0	977998	529	529		hypothetical protein TcasGA2_TC003931	5886	gi|270004569|gb|EFA01017.1|hypothetical protein TcasGA2_TC003931 [Tribolium castaneum]	EFA01017	6.29189e-115	7.06767e+15	399438	399	282
7825	Singlet6027	0.0	100.0	977998	529	529		hypothetical protein TcasGA2_TC003931	5991	gi|270004569|gb|EFA01017.1|hypothetical protein TcasGA2_TC003931 [Tribolium castaneum]	EFA01017	5.80144e-114	6.94581e+15	397127	406	282
7829	Singlet6728	0.0	9.35223e+15	734.24	494	462		hypothetical protein TcasGA2_TC003932	637	gi|270004570|gb|EFA01018.1|hypothetical protein TcasGA2_TC003932 [Tribolium castaneum]	EFA01018	6.03034e-23	5.81081e+16	974413	148	86
7855	Contig14	8.39679e-117	9.62264e+15	435083	265	255		hypothetical protein TcasGA2_TC004049	754	gi|270015520|gb|EFA11968.1|hypothetical protein TcasGA2_TC004049 [Tribolium castaneum]	EFA11968	0.0243741	5.56962e+15	54299	79	44
7856	Contig2397	5.6739e-59	9.13295e+15	237491	173	158		predicted protein	185	gi|156350402|ref|XP_001622268.1|predicted protein [Nematostella vectensis] gi|156208760|gb|EDO30168.1| predicted protein [Nematostella vectensis]	XP_001622268, EDO30168	0.000651905	6.61017e+15	56225	59	39
7857	Singlet3250	2.46158e-43	9.19118e+15	189479	136	125		rna-directed dna polymerase from mobile element jockey-like	271	gi|390362754|ref|XP_003730218.1|PREDICTED: uncharacterized protein LOC100889850 [Strongylocentrotus purpuratus]	XP_003730218	5.02465e-13	6.55556e+15	874261	90	59
7858	Singlet1596	2.68422e-72	9.13462e+15	285504	208	190		endonuclease reverse	241	gi|390359959|ref|XP_785760.3|PREDICTED: rhomboid-related protein 3-like [Strongylocentrotus purpuratus]	XP_785760	1.98078e-07	5.92593e+15	704774	81	48
7859	Contig14	1.18355e-59	9.10615e+15	243031	179	163		predicted protein	179	gi|156350402|ref|XP_001622268.1|predicted protein [Nematostella vectensis] gi|156208760|gb|EDO30168.1| predicted protein [Nematostella vectensis]	XP_001622268, EDO30168	2.82336e-06	6.60714e+15	623882	56	37
7860	Singlet3929	2.95866e-62	8.97959e+15	252265	196	176		hypothetical protein TcasGA2_TC004049	260	gi|270015520|gb|EFA11968.1|hypothetical protein TcasGA2_TC004049 [Tribolium castaneum]	EFA11968	0.0253277	5.47619e+15	508322	84	46
7861	Contig14	2.74643e-66	9.12371e+15	265191	194	177		rhomboid-related protein 3-like	194	gi|156303027|ref|XP_001617459.1|hypothetical protein NEMVEDRAFT_v1g49679 [Nematostella vectensis] gi|156193940|gb|EDO25359.1| predicted protein [Nematostella vectensis]	XP_001617459, EDO25359	2.02802e-05	673076923076923	604622	52	35
7862	Contig2397	1.14991e-116	9.2691e+15	433236	301	279		rna-directed dna polymerase from mobile element jockey-like	300	gi|156303027|ref|XP_001617459.1|hypothetical protein NEMVEDRAFT_v1g49679 [Nematostella vectensis] gi|156193940|gb|EDO25359.1| predicted protein [Nematostella vectensis]	XP_001617459, EDO25359	1.20083e-05	6.02941e+16	623882	68	41
7863	Singlet3250	2.97764e-35	8.97638e+15	161779	127	114		predicted protein	159	gi|156350402|ref|XP_001622268.1|predicted protein [Nematostella vectensis] gi|156208760|gb|EDO30168.1| predicted protein [Nematostella vectensis]	XP_001622268, EDO30168	0.000127851	6.15385e+15	577658	52	32
7864	Singlet3250	8.67551e-63	9.13978e+15	254111	186	170		rna-directed dna polymerase from mobile element jockey-like	273	gi|156350402|ref|XP_001622268.1|predicted protein [Nematostella vectensis] gi|156208760|gb|EDO30168.1| predicted protein [Nematostella vectensis]	XP_001622268, EDO30168	1.4017e-12	6.52174e+15	77411	69	45
7865	Singlet3250	8.07198e-52	9.27152e+15	217178	151	140		rna-directed dna polymerase from mobile element jockey-like	200	gi|156350402|ref|XP_001622268.1|predicted protein [Nematostella vectensis] gi|156208760|gb|EDO30168.1| predicted protein [Nematostella vectensis]	XP_001622268, EDO30168	4.66943e-09	7.01754e+15	69707	57	40
7866	Singlet3250	1.1615e-51	9.11392e+15	213485	158	144		rna-directed dna polymerase from mobile element jockey-like	220	gi|156303027|ref|XP_001617459.1|hypothetical protein NEMVEDRAFT_v1g49679 [Nematostella vectensis] gi|156193940|gb|EDO25359.1| predicted protein [Nematostella vectensis]	XP_001617459, EDO25359	1.79925e-05	6.19718e+16	608474	71	44
7872	Singlet3734	2.91834e-32	86.0	152546	150	129		hypothetical protein NEMVEDRAFT_v1g49679	247	gi|156303027|ref|XP_001617459.1|hypothetical protein NEMVEDRAFT_v1g49679 [Nematostella vectensis] gi|156193940|gb|EDO25359.1| predicted protein [Nematostella vectensis]	XP_001617459, EDO25359	0.00310576	60.0	550694	60	36
7873	Singlet6618	2.72078e-56	903954802259887	231952	177	160		rhomboid-related protein 3-like	190	gi|156350402|ref|XP_001622268.1|predicted protein [Nematostella vectensis] gi|156208760|gb|EDO30168.1| predicted protein [Nematostella vectensis]	XP_001622268, EDO30168	8.93335e-08	6.89655e+15	662402	58	40
7878	Singlet3734	5.71796e-64	9.10526e+15	257805	190	173		hypothetical protein TcasGA2_TC004049	236	gi|270015520|gb|EFA11968.1|hypothetical protein TcasGA2_TC004049 [Tribolium castaneum]	EFA11968	0.000404527	5.73333e+16	56225	75	43
7886	Singlet6618	1.41894e-64	8.87324e+15	259651	213	189		predicted protein	213	gi|156350402|ref|XP_001622268.1|predicted protein [Nematostella vectensis] gi|156208760|gb|EDO30168.1| predicted protein [Nematostella vectensis]	XP_001622268, EDO30168	5.5349e-06	56.25	593066	64	36
7888	Singlet3734	1.95342e-48	8.44749e+15	206098	219	185		rna-directed dna polymerase from mobile element jockey-like	221	gi|390359959|ref|XP_785760.3|PREDICTED: rhomboid-related protein 3-like [Strongylocentrotus purpuratus]	XP_785760	7.50289e-07	6.19718e+16	685514	71	44
7911	Contig2712	4.02803e-36	8.65385e+15	169165	156	135		hypothetical protein TcasGA2_TC004054	3164	gi|270015525|gb|EFA11973.1|hypothetical protein TcasGA2_TC004054 [Tribolium castaneum]	EFA11973	1.19298e-21	5.04202e+15	119013	238	120
7912	Singlet792	1.69568e-40	9.10448e+15	180245	134	122		hypothetical protein TcasGA2_TC004054	307	gi|270015525|gb|EFA11973.1|hypothetical protein TcasGA2_TC004054 [Tribolium castaneum]	EFA11973	3.11599e-06	6.55172e+15	623882	58	38
7918	Singlet1585	1.90893e-69	8.3121e+15	278118	314	261		hypothetical protein TcasGA2_TC004054	957	gi|270015525|gb|EFA11973.1|hypothetical protein TcasGA2_TC004054 [Tribolium castaneum]	EFA11973	5.96376e-11	4.81752e+16	812629	137	66
7920	Singlet5972	1.96149e-110	8.89552e+15	412923	335	298			386	No Blast Hit
7921	Singlet1412	2.69117e-51	9.42857e+15	215332	140	132		PREDICTED: hypothetical protein LOC100557975	187	gi|327282818|ref|XP_003226139.1|PREDICTED: hypothetical protein LOC100557975 [Anolis carolinensis]	XP_003226139	0.000144908	7.14286e+15	612326	56	40
7922	Singlet1412	0.0	9.85677e+15	1358.41	768	757		hypothetical protein TcasGA2_TC004054	1005	gi|270015525|gb|EFA11973.1|hypothetical protein TcasGA2_TC004054 [Tribolium castaneum]	EFA11973	4.31291e-36	5.14851e+15	154836	303	156
7923	Singlet8236	6.1397e-167	87890625	599435	512	450		hypothetical protein TcasGA2_TC004054	1621	gi|270015525|gb|EFA11973.1|hypothetical protein TcasGA2_TC004054 [Tribolium castaneum]	EFA11973	3.14296e-25	576271186440678	951301	118	68
7928	Singlet792	2.49899e-30	9.14286e+15	145159	105	96			136	No Blast Hit
7931	Singlet792	5.2012e-26	9.30233e+15	126692	86	80		hypothetical protein TcasGA2_TC004054	86	gi|270015525|gb|EFA11973.1|hypothetical protein TcasGA2_TC004054 [Tribolium castaneum]	EFA11973	0.0022052	8.57143e+15	48521	28	24
7932	Singlet792	1.43518e-43	878048780487805	189479	164	144		hypothetical protein TcasGA2_TC004054	166	gi|270015525|gb|EFA11973.1|hypothetical protein TcasGA2_TC004054 [Tribolium castaneum]	EFA11973	0.000410705	6.11111e+16	546842	54	33
7933	Singlet792	7.6112e-06	100.0	602131	32	32		hypothetical protein TcasGA2_TC004054	115	gi|270015525|gb|EFA11973.1|hypothetical protein TcasGA2_TC004054 [Tribolium castaneum]	EFA11973	0.00460649	8.62069e+15	508322	29	25
7935	Singlet792	5.71418e-53	8.88889e+15	220872	180	160		hypothetical protein TcasGA2_TC004054	185	gi|270015525|gb|EFA11973.1|hypothetical protein TcasGA2_TC004054 [Tribolium castaneum]	EFA11973	1.71804e-05	8.22222e+15	589214	45	37
7936	Singlet792	2.23421e-31	8.75969e+15	148852	129	113		hypothetical protein TcasGA2_TC004054	154	gi|270015525|gb|EFA11973.1|hypothetical protein TcasGA2_TC004054 [Tribolium castaneum]	EFA11973	5.40046e-06	80.0	596918	40	32
7938	Singlet5972	2.66008e-108	8.98734e+15	405537	316	284			317	No Blast Hit
7939	Singlet5972	1.33621e-35	861842105263158	163625	152	131		hypothetical protein TcasGA2_TC004054	245	gi|270015525|gb|EFA11973.1|hypothetical protein TcasGA2_TC004054 [Tribolium castaneum]	EFA11973	0.000627344	7.77778e+15	550694	36	28
7940	Contig3680	5.38165e-28	8.20809e+15	137772	173	142		transposable element tc3 transposase	169	gi|307172821|gb|EFN64052.1|Transposable element Tc3 transposase [Camponotus floridanus]	EFN64052	1.4214e-09	719298245614035	700922	57	41
7942	Singlet1412	4.17328e-64	9.31429e+15	257805	175	163		hypothetical protein TcasGA2_TC004054	177	gi|270015525|gb|EFA11973.1|hypothetical protein TcasGA2_TC004054 [Tribolium castaneum]	EFA11973	0.00480711	603448275862069	516026	58	35
7943	Singlet6611	5.24374e-13	100.0	897595	48	48		hypothetical protein TcasGA2_TC004054	532	gi|270015525|gb|EFA11973.1|hypothetical protein TcasGA2_TC004054 [Tribolium castaneum]	EFA11973	9.59934e-05	4.72222e+15	60077	144	68
8017	Singlet5491	8.82286e-26	9.31818e+15	130386	88	82		hypothetical protein TcasGA2_TC004054	166	gi|270015525|gb|EFA11973.1|hypothetical protein TcasGA2_TC004054 [Tribolium castaneum]	EFA11973	0.000586164	679245283018868	54299	53	36
8025	Contig174	1.0559e-45	937984496124031	193172	129	121		hypothetical protein TcasGA2_TC004054	159	gi|270015525|gb|EFA11973.1|hypothetical protein TcasGA2_TC004054 [Tribolium castaneum]	EFA11973	0.000349096	70.0	546842	40	28
8039	Singlet3635	2.05203e-29	936842105263158	141466	95	89		hypothetical protein TcasGA2_TC004054	94	gi|270015525|gb|EFA11973.1|hypothetical protein TcasGA2_TC004054 [Tribolium castaneum]	EFA11973	0.00975914	8.07692e+15	496766	26	21
8047	Contig1938	1.18244e-17	100.0	104533	56	56		hypothetical protein TcasGA2_TC004054	343	gi|270015525|gb|EFA11973.1|hypothetical protein TcasGA2_TC004054 [Tribolium castaneum]	EFA11973	0.000363131	50.0	569954	106	53
8054	Singlet1583	2.80816e-45	896103896103896	195019	154	138		hypothetical protein TcasGA2_TC004054	153	gi|270015525|gb|EFA11973.1|hypothetical protein TcasGA2_TC004054 [Tribolium castaneum]	EFA11973	0.0574947	66.0	481358	50	33
8087	Contig174	6.84908e-62	9.25714e+15	250418	175	162		hypothetical protein TcasGA2_TC004054	174	gi|270015525|gb|EFA11973.1|hypothetical protein TcasGA2_TC004054 [Tribolium castaneum]	EFA11973	4.13874e-08	68.0	662402	50	34
8091	Singlet4934	2.80293e-18	9.01235e+15	104533	81	73		hypothetical protein TcasGA2_TC004054	97	gi|270015525|gb|EFA11973.1|hypothetical protein TcasGA2_TC004054 [Tribolium castaneum]	EFA11973	0.00019891	87.5	516026	24	21
8099	Singlet5177	2.06616e-63	87.5	255958	224	196		hypothetical protein TcasGA2_TC004054	237	gi|270015525|gb|EFA11973.1|hypothetical protein TcasGA2_TC004054 [Tribolium castaneum]	EFA11973	5.51999e-10	5.81081e+16	724034	74	43
8126	Singlet76	4.33952e-49	8.77778e+15	207945	180	158		hypothetical protein TcasGA2_TC004054	181	gi|270015525|gb|EFA11973.1|hypothetical protein TcasGA2_TC004054 [Tribolium castaneum]	EFA11973	8.55584e-06	6.44068e+15	596918	59	38
8203	Singlet6868	0.0	9.97436e+15	1430.43	780	778		AGAP004274-PA	2961	gi|116129017|gb|EAU76987.1|AGAP004274-PA [Anopheles gambiae str. PEST]	EAU76987	6.79678e-12	9.33333e+15	855001	45	42
8209	Singlet4337	9.7815e-125	100.0	457243	247	247		hypothetical protein TcasGA2_TC004125	422	gi|270014517|gb|EFA10965.1|hypothetical protein TcasGA2_TC004125 [Tribolium castaneum]	EFA10965	7.68782e-10	676056338028169	731738	71	48
8235	Singlet8065	1.99434e-68	8.78788e+15	272578	231	203		hypothetical protein TcasGA2_TC004168	231	gi|270016196|gb|EFA12642.1|hypothetical protein TcasGA2_TC004168 [Tribolium castaneum]	EFA12642	0.00236971	5.92105e+15	535286	76	45
8313	Contig3926	0.0	977035490605428	824726	479	468		hypothetical protein TcasGA2_TC004170	1571	gi|270016198|gb|EFA12644.1|hypothetical protein TcasGA2_TC004170 [Tribolium castaneum]	EFA12644	0.000301373	4.81081e+16	627734	185	89
8323	Singlet6106	6.79731e-27	9.43182e+15	135926	88	83		scaahii03schistocerca nitens adipokinetic hormone ii exon 3 and complete cds	544	gi|160831|gb|L08775.1|SCAAHII03Schistocerca nitens adipokinetic hormone II gene, exon 3 and complete cds	L08775	2.36524e-22	9.31818e+15	132932	88	82
8324	Contig1717	7.61529e-59	8.48739e+15	241185	238	202		hypothetical protein TcasGA2_TC004170	305	gi|270016198|gb|EFA12644.1|hypothetical protein TcasGA2_TC004170 [Tribolium castaneum]	EFA12644	0.100354	50.0	492914	100	50
8327	Contig1464	2.50207e-154	9.31579e+15	558808	380	354		reverse transcriptase	406	gi|512887854|ref|XP_004920642.1|PREDICTED: uncharacterized protein LOC101732458 [Xenopus (Silurana) tropicalis]	XP_004920642	5.99286e-12	5.6391e+16	847297	133	75
8328	Contig1464	1.14382e-157	923076923076923	569888	403	372		vomeronasal type-2 receptor 26-like	402	gi|512887854|ref|XP_004920642.1|PREDICTED: uncharacterized protein LOC101732458 [Xenopus (Silurana) tropicalis]	XP_004920642	3.40156e-09	5.41667e+16	770258	120	65
8329	Singlet5503	9.73174e-55	94.0	226412	150	141			150	No Blast Hit
8345	Singlet2256	2.98198e-31	956989247311828	150699	93	89		reverse transcriptase	663	gi|70907188|gb|AAZ15235.1|reverse transcriptase [Aedes aegypti]	AAZ15235	6.09272e-05	55.0	666254	120	66
8361	Singlet2256	5.15048e-129	9.07563e+15	475709	357	324		hypothetical protein TcasGA2_TC004170	784	gi|270016198|gb|EFA12644.1|hypothetical protein TcasGA2_TC004170 [Tribolium castaneum]	EFA12644	1.60509e-09	5.04425e+16	52373	113	57
8416	Contig3926	2.09915e-124	9.96032e+15	460936	252	251		hypothetical protein TcasGA2_TC004170	1133	gi|270016198|gb|EFA12644.1|hypothetical protein TcasGA2_TC004170 [Tribolium castaneum]	EFA12644	0.000147649	4.81081e+16	627734	185	89
8428	Contig3849	1.12124e-06	9.53488e+15	675997	43	41		hypothetical protein TcasGA2_TC004170	254	gi|270016198|gb|EFA12644.1|hypothetical protein TcasGA2_TC004170 [Tribolium castaneum]	EFA12644	5.65367e-05	640625	585362	64	41
8453	Singlet6338	2.43201e-60	8.05634e+15	246725	355	286		hypothetical protein YQE_00362, partial	444	gi|478269062|gb|ENN83279.1|hypothetical protein YQE_00362, partial [Dendroctonus ponderosae]	ENN83279	2.39213e-05	5.41667e+16	635438	96	52
8454	Singlet2256	4.27972e-74	9.01786e+15	292891	224	202		hypothetical protein TcasGA2_TC004170	608	gi|270016198|gb|EFA12644.1|hypothetical protein TcasGA2_TC004170 [Tribolium castaneum]	EFA12644	0.0012575	5.45455e+15	539138	143	78
8470	Contig609	3.31006e-55	8.95028e+15	228258	181	162		hypothetical protein TcasGA2_TC004173	180	gi|270016201|gb|EFA12647.1|hypothetical protein TcasGA2_TC004173 [Tribolium castaneum]	EFA12647	1.40122e-05	7.83784e+15	566102	37	29
8472	Contig609	0.0	9.88067e+15	745.32	419	414		hypothetical protein TcasGA2_TC004173	417	gi|270016201|gb|EFA12647.1|hypothetical protein TcasGA2_TC004173 [Tribolium castaneum]	EFA12647	3.62657e-05	80.0	577658	40	32
8511	Singlet138	5.42437e-83	983695652173913	324284	184	181			2121	No Blast Hit
8533	Contig61	1.0628e-150	8.77944e+15	544035	467	410		hypothetical protein TcasGA2_TC004195	604	gi|270016118|gb|EFA12566.1|hypothetical protein TcasGA2_TC004195 [Tribolium castaneum]	EFA12566	0.00159882	5.16667e+16	566102	120	62
8579	Singlet4205	1.32203e-20	766355140186916	113766	214	164		hypothetical protein TcasGA2_TC004197	238	gi|270016120|gb|EFA12568.1|hypothetical protein TcasGA2_TC004197 [Tribolium castaneum]	EFA12568	0.000502653	6.34921e+16	54299	63	40
8637	Singlet4620	0.00677272	9.69697e+15	546731	33	32			202	No Blast Hit
8652	Singlet6330	1.10964e-39	88.0	176552	150	132		reverse transcriptase	165	gi|59799435|gb|AAX07258.1|reverse transcriptase [Hadogenes bicolor]	AAX07258	0.00238277	7.33333e+15	554546	45	33
8653	Singlet6330	6.03719e-48	859375	204252	192	165		hypothetical protein TcasGA2_TC004223	193	gi|270017038|gb|EFA13484.1|hypothetical protein TcasGA2_TC004223 [Tribolium castaneum]	EFA13484	0.0022291	6.73469e+15	496766	49	33
8654	Singlet6330	8.09898e-36	8.9313e+15	163625	131	117			156	No Blast Hit
8655	Singlet6330	2.1851e-37	8.62745e+15	165472	153	132		hypothetical protein TcasGA2_TC004223	152	gi|270017038|gb|EFA13484.1|hypothetical protein TcasGA2_TC004223 [Tribolium castaneum]	EFA13484	0.0463155	6.95652e+15	48521	46	32
8656	Singlet6330	3.19233e-40	8.84354e+15	178399	147	130		rna-directed dna polymerase from mobile element jockey-like	170	gi|59799435|gb|AAX07258.1|reverse transcriptase [Hadogenes bicolor]	AAX07258	2.10337e-07	7.59259e+15	670106	54	41
8666	Singlet197	2.85194e-82	9.31193e+15	318744	218	203		hypothetical protein TcasGA2_TC004224	258	gi|270017039|gb|EFA13485.1|hypothetical protein TcasGA2_TC004224 [Tribolium castaneum]	EFA13485	8.80412e-07	6.71642e+15	635438	67	45
8667	Contig2397	1.92091e-115	9.18831e+15	429543	308	283		hypothetical protein TcasGA2_TC004224	381	gi|270017039|gb|EFA13485.1|hypothetical protein TcasGA2_TC004224 [Tribolium castaneum]	EFA13485	7.52473e-12	5.92233e+15	801073	103	61
8668	Singlet1596	0.0	9.0595e+15	680687	521	472		hypothetical protein TcasGA2_TC004224	805	gi|270017039|gb|EFA13485.1|hypothetical protein TcasGA2_TC004224 [Tribolium castaneum]	EFA13485	1.09135e-11	5.81081e+16	431282	74	43
8669	Singlet197	3.87635e-70	949438202247191	278118	178	169		hypothetical protein TcasGA2_TC004224	211	gi|270017039|gb|EFA13485.1|hypothetical protein TcasGA2_TC004224 [Tribolium castaneum]	EFA13485	0.0269425	6.37931e+16	500618	58	37
8670	Singlet197	1.3162e-147	9.38028e+15	532955	355	333		hypothetical protein TcasGA2_TC004224	354	gi|270017039|gb|EFA13485.1|hypothetical protein TcasGA2_TC004224 [Tribolium castaneum]	EFA13485	5.78306e-15	663265306122449	885817	98	65
8671	Contig14	6.13556e-104	9.32075e+15	390763	265	247		hypothetical protein TcasGA2_TC004224	265	gi|270017039|gb|EFA13485.1|hypothetical protein TcasGA2_TC004224 [Tribolium castaneum]	EFA13485	6.92815e-08	6.02273e+15	670106	88	53
8672	Singlet1596	0.0	909090909090909	756.4	561	510		hypothetical protein TcasGA2_TC004224	1700	gi|270017039|gb|EFA13485.1|hypothetical protein TcasGA2_TC004224 [Tribolium castaneum]	EFA13485	6.6886e-08	5.43478e+15	473654	92	50
8673	Contig2397	2.06574e-57	9.22156e+15	235645	167	154		rna-directed dna polymerase from mobile element jockey-like	187	gi|390348600|ref|XP_003727036.1|PREDICTED: RNA-directed DNA polymerase from mobile element jockey-like [Strongylocentrotus purpuratus]	XP_003727036	0.000809124	7.45455e+15	593066	55	41
8675	Singlet3541	1.30507e-46	8.28947e+15	204252	228	189		hypothetical protein TcasGA2_TC004224	3735	gi|270017039|gb|EFA13485.1|hypothetical protein TcasGA2_TC004224 [Tribolium castaneum]	EFA13485	1.92566e-05	5.35714e+15	685514	140	75
8676	Singlet1575	1.07095e-34	927927927927928	159932	111	103			159	No Blast Hit
8677	Singlet197	5.05806e-74	9.42105e+15	291044	190	179		hypothetical protein TcasGA2_TC004224	214	gi|270017039|gb|EFA13485.1|hypothetical protein TcasGA2_TC004224 [Tribolium castaneum]	EFA13485	3.17997e-06	6.50794e+15	616178	63	41
8678	Singlet197	6.71478e-62	9.29825e+15	250418	171	159		hypothetical protein TcasGA2_TC004224	171	gi|270017039|gb|EFA13485.1|hypothetical protein TcasGA2_TC004224 [Tribolium castaneum]	EFA13485	3.26584e-05	7.22222e+15	577658	54	39
8679	Singlet197	9.01985e-87	9.26724e+15	333517	232	215		hypothetical protein TcasGA2_TC004224	231	gi|270017039|gb|EFA13485.1|hypothetical protein TcasGA2_TC004224 [Tribolium castaneum]	EFA13485	2.73702e-05	6.52174e+15	589214	69	45
8680	Singlet197	8.32385e-110	946969696969697	411077	264	250		hypothetical protein TcasGA2_TC004224	453	gi|270017039|gb|EFA13485.1|hypothetical protein TcasGA2_TC004224 [Tribolium castaneum]	EFA13485	2.83425e-05	5.83333e+16	612326	84	49
8681	Singlet197	5.01941e-48	9.34307e+15	204252	137	128			163	No Blast Hit
8682	Singlet4993	0.0	9.08438e+15	736087	557	506		hypothetical protein TcasGA2_TC004224	4614	gi|270017039|gb|EFA13485.1|hypothetical protein TcasGA2_TC004224 [Tribolium castaneum]	EFA13485	2.5434e-09	5.40541e+16	65855	111	60
8683	Singlet1575	7.76715e-48	831275720164609	204252	243	202			242	No Blast Hit
8684	Singlet197	8.24351e-72	9.17476e+15	283658	206	189		hypothetical protein TcasGA2_TC004224	209	gi|270017039|gb|EFA13485.1|hypothetical protein TcasGA2_TC004224 [Tribolium castaneum]	EFA13485	6.66034e-06	6.42857e+15	604622	70	45
8685	Singlet1596	5.35688e-127	8.90339e+15	468323	383	341		hypothetical protein TcasGA2_TC004224	496	gi|270017039|gb|EFA13485.1|hypothetical protein TcasGA2_TC004224 [Tribolium castaneum]	EFA13485	0.0020942	5.51724e+16	527582	87	48
8688	Singlet197	1.48256e-58	9.37107e+15	239338	159	149		rna-directed dna polymerase from mobile element jockey-like	174	gi|390348600|ref|XP_003727036.1|PREDICTED: RNA-directed DNA polymerase from mobile element jockey-like [Strongylocentrotus purpuratus]	XP_003727036	0.0353136	660377358490566	546842	53	35
8689	Singlet197	5.59358e-55	9.24528e+15	228258	159	147		hypothetical protein TcasGA2_TC004224	289	gi|270017039|gb|EFA13485.1|hypothetical protein TcasGA2_TC004224 [Tribolium castaneum]	EFA13485	0.00502197	75.0	531434	52	39
8690	Singlet197	1.27908e-58	9.47712e+15	239338	153	145			153	No Blast Hit
8691	Singlet197	3.39079e-91	9.2562e+15	348.29	242	224		hypothetical protein TcasGA2_TC004224	242	gi|270017039|gb|EFA13485.1|hypothetical protein TcasGA2_TC004224 [Tribolium castaneum]	EFA13485	2.36402e-05	6.02564e+16	593066	78	47
8692	Contig14	9.8718e-98	931726907630522	366757	249	232		hypothetical protein TcasGA2_TC004224	254	gi|270017039|gb|EFA13485.1|hypothetical protein TcasGA2_TC004224 [Tribolium castaneum]	EFA13485	1.81275e-06	6.15385e+15	627734	78	48
8693	Singlet197	3.38749e-65	9.19355e+15	261498	186	171		rna-directed dna polymerase from mobile element jockey-like	186	gi|390348600|ref|XP_003727036.1|PREDICTED: RNA-directed DNA polymerase from mobile element jockey-like [Strongylocentrotus purpuratus]	XP_003727036	0.00704852	6.55738e+15	566102	61	40
8694	Singlet197	1.28068e-65	9.4186e+15	263345	172	162		hypothetical protein TcasGA2_TC004224	245	gi|270017039|gb|EFA13485.1|hypothetical protein TcasGA2_TC004224 [Tribolium castaneum]	EFA13485	0.0130461	6.44068e+15	512174	59	38
8695	Contig14	8.06718e-72	9.45355e+15	283658	183	173			205	No Blast Hit
8696	Singlet197	2.65336e-61	949367088607595	248571	158	150		rna-directed dna polymerase from mobile element jockey-like	187	gi|390348600|ref|XP_003727036.1|PREDICTED: RNA-directed DNA polymerase from mobile element jockey-like [Strongylocentrotus purpuratus]	XP_003727036	0.00194022	7.11538e+15	58151	52	37
8697	Contig2397	1.87605e-73	9.04545e+15	289198	220	199		hypothetical protein TcasGA2_TC004224	220	gi|270017039|gb|EFA13485.1|hypothetical protein TcasGA2_TC004224 [Tribolium castaneum]	EFA13485	1.2834e-08	6.35135e+16	654698	74	47
8698	Contig2397	2.85071e-45	896103896103896	195019	154	138		rna-directed dna polymerase from mobile element jockey-like	155	gi|390348600|ref|XP_003727036.1|PREDICTED: RNA-directed DNA polymerase from mobile element jockey-like [Strongylocentrotus purpuratus]	XP_003727036	0.00150999	7.45098e+15	58151	51	38
8699	Contig2397	2.49557e-61	92090395480226	248571	177	163		hypothetical protein TcasGA2_TC004224	176	gi|270017039|gb|EFA13485.1|hypothetical protein TcasGA2_TC004224 [Tribolium castaneum]	EFA13485	0.0331712	7.34694e+15	492914	49	36
8703	Singlet8316	1.12405e-54	9.05882e+15	226412	170	154		hypothetical protein TcasGA2_TC004224	170	gi|270017039|gb|EFA13485.1|hypothetical protein TcasGA2_TC004224 [Tribolium castaneum]	EFA13485	0.0379879	7.14286e+15	489062	49	35
8705	Singlet2150	6.69348e-23	93.75	121153	80	75		hypothetical protein TcasGA2_TC004224	205	gi|270017039|gb|EFA13485.1|hypothetical protein TcasGA2_TC004224 [Tribolium castaneum]	EFA13485	0.0204857	5.52239e+16	50447	67	37
8706	Singlet7247	1.28622e-19	8.85057e+15	111919	87	77		hypothetical protein TcasGA2_TC004224	608	gi|270017039|gb|EFA13485.1|hypothetical protein TcasGA2_TC004224 [Tribolium castaneum]	EFA13485	6.49104e-15	5.13812e+15	912781	181	93
8708	Singlet4101	5.50919e-129	87.5	475709	416	364		rna-directed dna polymerase from mobile element jockey-like	837	gi|17529698|gb|AAL40415.1|AF369891_4endonuclease/reverse transcriptase [Branchiostoma floridae]	AAL40415	0.000841486	5.94203e+15	550694	69	41
8723	Singlet2150	1.09111e-50	8.90173e+15	213485	173	154		rna-directed dna polymerase from mobile element jockey-like	208	gi|390348600|ref|XP_003727036.1|PREDICTED: RNA-directed DNA polymerase from mobile element jockey-like [Strongylocentrotus purpuratus]	XP_003727036	0.000357651	7.16981e+15	608474	53	38
8741	Singlet2150	2.59122e-56	8.96175e+15	231952	183	164		hypothetical protein TcasGA2_TC004224	182	gi|270017039|gb|EFA13485.1|hypothetical protein TcasGA2_TC004224 [Tribolium castaneum]	EFA13485	1.11985e-05	6.72131e+15	593066	61	41
8747	Singlet197	1.87575e-114	9.31034e+15	425.85	290	270		hypothetical protein TcasGA2_TC004225	293	gi|270017040|gb|EFA13486.1|hypothetical protein TcasGA2_TC004225 [Tribolium castaneum]	EFA13486	5.05955e-06	5.73034e+15	62003	89	51
8748	Contig14	1.20264e-141	9.25824e+15	518182	364	337		hypothetical protein TcasGA2_TC004225	1110	gi|270017040|gb|EFA13486.1|hypothetical protein TcasGA2_TC004225 [Tribolium castaneum]	EFA13486	4.85468e-10	5.72727e+15	797221	110	63
8749	Contig2397	2.41168e-62	8.76147e+15	252265	218	191		rna-directed dna polymerase from mobile element jockey-like	216	gi|390348600|ref|XP_003727036.1|PREDICTED: RNA-directed DNA polymerase from mobile element jockey-like [Strongylocentrotus purpuratus]	XP_003727036	3.69685e-05	8.37838e+15	546842	37	31
8750	Singlet197	9.64888e-50	9.24658e+15	209792	146	135		rna-directed dna polymerase from mobile element jockey-like	148	gi|390352383|ref|XP_003727887.1|PREDICTED: RNA-directed DNA polymerase from mobile element jockey-like [Strongylocentrotus purpuratus]	XP_003727887	0.00355202	7.11111e+15	546842	45	32
8751	Contig14	3.04383e-41	8.25243e+15	182092	206	170		hypothetical protein TcasGA2_TC004225	206	gi|270017040|gb|EFA13486.1|hypothetical protein TcasGA2_TC004225 [Tribolium castaneum]	EFA13486	0.0463221	5.80645e+16	492914	62	36
8753	Singlet6330	7.05265e-32	8.5034e+15	150699	147	125		hypothetical protein TcasGA2_TC004225	172	gi|270017040|gb|EFA13486.1|hypothetical protein TcasGA2_TC004225 [Tribolium castaneum]	EFA13486	0.0348579	6.36364e+15	492914	55	35
8754	Singlet197	1.74052e-78	9.32367e+15	305817	207	193		hypothetical protein TcasGA2_TC004225	207	gi|270017040|gb|EFA13486.1|hypothetical protein TcasGA2_TC004225 [Tribolium castaneum]	EFA13486	0.00161846	6.08696e+16	535286	69	42
8756	Contig2397	1.62128e-43	8.98649e+15	189479	148	133		hypothetical protein TcasGA2_TC004225	186	gi|270017040|gb|EFA13486.1|hypothetical protein TcasGA2_TC004225 [Tribolium castaneum]	EFA13486	0.0824897	6.86275e+15	48521	51	35
8757	Contig2397	1.93035e-57	909090909090909	235645	176	160		rna-directed dna polymerase from mobile element jockey-like	175	gi|390348600|ref|XP_003727036.1|PREDICTED: RNA-directed DNA polymerase from mobile element jockey-like [Strongylocentrotus purpuratus]	XP_003727036	8.0343e-05	6.72414e+15	593066	58	39
8758	Contig2397	1.54721e-63	9.18478e+15	255958	184	169		rna-directed dna polymerase from mobile element jockey-like	183	gi|390348600|ref|XP_003727036.1|PREDICTED: RNA-directed DNA polymerase from mobile element jockey-like [Strongylocentrotus purpuratus]	XP_003727036	0.00949199	75.0	512174	40	30
8759	Singlet8316	7.78994e-57	8.85417e+15	233798	192	170		hypothetical protein TcasGA2_TC004225	195	gi|270017040|gb|EFA13486.1|hypothetical protein TcasGA2_TC004225 [Tribolium castaneum]	EFA13486	0.0038244	60.0	492914	65	39
8760	Contig2397	6.62525e-62	9.35294e+15	250418	170	159		hypothetical protein TcasGA2_TC004225	169	gi|270017040|gb|EFA13486.1|hypothetical protein TcasGA2_TC004225 [Tribolium castaneum]	EFA13486	0.000986566	679245283018868	539138	53	36
8780	Singlet3318	4.94818e-24	8.25175e+15	124846	143	118		rna-directed dna polymerase from mobile element jockey-like	197	gi|390348600|ref|XP_003727036.1|PREDICTED: RNA-directed DNA polymerase from mobile element jockey-like [Strongylocentrotus purpuratus]	XP_003727036	1.57952e-07	65625	700922	64	42
8800	Singlet5348	3.06047e-49	9.47368e+15	207945	133	126		intron-specific reverse	133	gi|241998964|ref|XP_002434125.1|intron-specific reverse transcriptase, putative [Ixodes scapularis] gi|215495884|gb|EEC05525.1| intron-specific reverse transcriptase, putative [Ixodes scapularis]	XP_002434125, EEC05525	0.0167856	77.5	52373	40	31
8802	Singlet5348	1.96653e-62	9.72973e+15	252265	148	144		reverse transcriptase	179	gi|59799424|gb|AAX07253.1|reverse transcriptase [Iurus dufoureius]	AAX07253	0.0257708	6.32653e+16	527582	49	31
8812	Singlet8316	3.07637e-39	9.07692e+15	174705	130	118			132	No Blast Hit
8813	Singlet4670	5.49074e-28	9.10891e+15	137772	101	92		rna-directed dna polymerase from mobile element jockey-like	172	gi|17529698|gb|AAL40415.1|AF369891_4endonuclease/reverse transcriptase [Branchiostoma floridae]	AAL40415	0.00429901	6.14035e+15	577658	57	35
8824	Singlet6887	0.00273081	9.71429e+15	602131	35	34		AGAP004323-PA	3414	gi|333468990|gb|EAA09007.5|AGAP004323-PA [Anopheles gambiae str. PEST]	EAA09007	2.25915e-90	7.79923e+15	335.88	259	202
8828	Singlet7247	2.51609e-07	9.7619e+15	731396	42	41		hypothetical protein TcasGA2_TC004227	2456	gi|270017042|gb|EFA13488.1|hypothetical protein TcasGA2_TC004227 [Tribolium castaneum]	EFA13488	6.59387e-62	4.50777e+15	246128	772	348
8829	Singlet197	8.7934e-126	9.32907e+15	460936	313	292		rna-directed dna polymerase from mobile element jockey-like	487	gi|390361245|ref|XP_798897.3|PREDICTED: uncharacterized protein LOC594361, partial [Strongylocentrotus purpuratus]	XP_798897	2.77091e-09	5.28571e+16	558398	70	37
8830	Contig14	2.64315e-102	9.5082e+15	385223	244	232		hypothetical protein TcasGA2_TC004227	247	gi|270017042|gb|EFA13488.1|hypothetical protein TcasGA2_TC004227 [Tribolium castaneum]	EFA13488	0.0356451	5.52239e+16	50447	67	37
8831	Singlet5348	7.73575e-73	9.41489e+15	287351	188	177		hypothetical protein TcasGA2_TC004227	249	gi|270017042|gb|EFA13488.1|hypothetical protein TcasGA2_TC004227 [Tribolium castaneum]	EFA13488	4.1951e-05	639344262295082	56225	61	39
8832	Singlet5348	6.49799e-63	9.35294e+15	254111	170	159		hypothetical protein TcasGA2_TC004227	210	gi|270017042|gb|EFA13488.1|hypothetical protein TcasGA2_TC004227 [Tribolium castaneum]	EFA13488	0.000712245	6.66667e+15	550694	51	34
8833	Singlet7247	1.16658e-36	9.43396e+15	169165	106	100		hypothetical protein TcasGA2_TC004227	932	gi|270017042|gb|EFA13488.1|hypothetical protein TcasGA2_TC004227 [Tribolium castaneum]	EFA13488	4.09492e-28	5.01672e+15	134.42	299	150
8834	Singlet7929	6.6263e-29	9.0566e+15	139619	106	96		hypothetical protein TcasGA2_TC004227	680	gi|270017042|gb|EFA13488.1|hypothetical protein TcasGA2_TC004227 [Tribolium castaneum]	EFA13488	6.53141e-07	6.15385e+15	435134	52	32
8836	Singlet6330	1.93418e-37	8.6755e+15	169165	151	131		rna-directed dna polymerase from mobile element jockey-like	171	gi|390336260|ref|XP_003724311.1|PREDICTED: RNA-directed DNA polymerase from mobile element jockey-like [Strongylocentrotus purpuratus]	XP_003724311	2.777e-05	6.73469e+15	58151	49	33
8837	Singlet6330	3.28518e-46	910958904109589	198712	146	133		reverse transcriptase	222	gi|390342280|ref|XP_003725632.1|PREDICTED: RNA-directed DNA polymerase from mobile element jockey-like [Strongylocentrotus purpuratus]	XP_003725632	5.18855e-05	6.55172e+15	635438	58	38
8838	Singlet5348	4.12421e-54	907514450867052	224565	173	157			173	No Blast Hit
8839	Singlet5348	3.68034e-80	9.41176e+15	311357	204	192		rna-directed dna polymerase from mobile element jockey-like	204	gi|390351334|ref|XP_787945.2|PREDICTED: uncharacterized protein LOC582920 [Strongylocentrotus purpuratus]	XP_787945	1.30069e-07	6.56716e+15	700922	67	44
8840	Singlet5348	1.21868e-48	9.23611e+15	206098	144	133		intron-specific reverse	145	gi|59799435|gb|AAX07258.1|reverse transcriptase [Hadogenes bicolor]	AAX07258	0.00903963	6.66667e+15	535286	48	32
8844	Singlet7199	2.08285e-122	9.40199e+15	455396	301	283		hypothetical protein TcasGA2_TC004227	2393	gi|270017042|gb|EFA13488.1|hypothetical protein TcasGA2_TC004227 [Tribolium castaneum]	EFA13488	1.00091e-30	5.20408e+15	107842	294	153
8845	Singlet5532	2.45259e-31	8.75969e+15	148852	129	113		intron-specific reverse	167	gi|59799435|gb|AAX07258.1|reverse transcriptase [Hadogenes bicolor]	AAX07258	8.2113e-05	6.47059e+15	569954	51	33
8847	Singlet4083	2.08794e-08	9.55556e+15	731396	45	43		scaahii03schistocerca nitens adipokinetic hormone ii exon 3 and complete cds	223	gi|160831|gb|L08775.1|SCAAHII03Schistocerca nitens adipokinetic hormone II gene, exon 3 and complete cds	L08775	8.7645e-05	9.16667e+15	698143	48	44
8852	Singlet6618	7.40452e-91	9.16667e+15	348.29	252	231		hypothetical protein TcasGA2_TC004227	504	gi|270017042|gb|EFA13488.1|hypothetical protein TcasGA2_TC004227 [Tribolium castaneum]	EFA13488	2.77027e-13	6.71233e+15	662402	73	49
8869	Singlet1687	1.00349e-11	8.66667e+15	823729	75	65		dendroctonus ponderosae whole genome shotgun sequence	78	gi|462348258|gb|APGK01033666.1|Dendroctonus ponderosae Seq01033676, whole genome shotgun sequence	APGK01033666	2.86257e-15	8.97436e+15	105882	78	70
8876	Singlet1687	6.30708e-14	8.73418e+15	897595	79	69		dendroctonus ponderosae whole genome shotgun sequence	81	gi|462348258|gb|APGK01033666.1|Dendroctonus ponderosae Seq01033676, whole genome shotgun sequence	APGK01033666	2.50639e-16	90.0	109488	80	72
8901	Singlet4807	1.10638e-22	8.81188e+15	119306	101	89		hypothetical protein TcasGA2_TC004232	105	gi|270016850|gb|EFA13296.1|hypothetical protein TcasGA2_TC004232 [Tribolium castaneum]	EFA13296	7.69136e-05	8.57143e+15	52373	35	30
8915	Singlet1509	4.15135e-54	9.01163e+15	224565	172	155		hypothetical protein TcasGA2_TC004250	174	gi|270016752|gb|EFA13198.1|hypothetical protein TcasGA2_TC004250 [Tribolium castaneum]	EFA13198	0.0884606	543859649122807	454394	57	31
8916	Singlet2104	1.40156e-69	9.00943e+15	276271	212	191		hypothetical protein EAG_05969	212	gi|307184971|gb|EFN71217.1|hypothetical protein EAG_05969 [Camponotus floridanus]	EFN71217	1.70327e-07	6.61765e+15	685514	68	45
8972	Singlet3859	8.57907e-05	87.5	620597	56	49		hypothetical protein TcasGA2_TC004258	405	gi|270017053|gb|EFA13499.1|hypothetical protein TcasGA2_TC004258 [Tribolium castaneum]	EFA13499	1.10486e-16	65625	643142	64	42
9073	Singlet7780	1.10139e-20	92.5	115613	80	74		hypothetical protein TcasGA2_TC004307	671	gi|270012941|gb|EFA09389.1|hypothetical protein TcasGA2_TC004307 [Tribolium castaneum]	EFA09389	8.72215e-08	4.74074e+16	666254	135	64
9074	Contig3909	1.54452e-77	8.66426e+15	303971	277	240		hypothetical protein TcasGA2_TC004307	480	gi|270012941|gb|EFA09389.1|hypothetical protein TcasGA2_TC004307 [Tribolium castaneum]	EFA09389	0.000166303	5.69767e+15	56225	86	49
9075	Contig3109	9.11705e-50	9.35714e+15	209792	140	131		transposable element tc3 transposase	141	gi|307172821|gb|EFN64052.1|Transposable element Tc3 transposase [Camponotus floridanus]	EFN64052	1.04017e-05	7.55556e+15	616178	45	34
9125	Singlet2628	3.60784e-50	9.91453e+15	211638	117	116			193	No Blast Hit
9126	Singlet7391	4.05687e-18	823529411764706	104533	119	98		eyprepocnemis plorans clone 5 non-ltr retrotransposon partial sequence	131	gi|392507259|gb|JN604091.1|Eyprepocnemis plorans clone EploRTE5 non-LTR retrotransposon RTE, partial sequence	JN604091	1.81124e-15	8.03419e+15	107685	117	94
9148	Singlet8316	7.62635e-72	9.28205e+15	283658	195	181		hypothetical protein TcasGA2_TC004344	195	gi|270015743|gb|EFA12191.1|hypothetical protein TcasGA2_TC004344 [Tribolium castaneum]	EFA12191	7.39864e-08	6.66667e+15	662402	60	40
9149	Singlet1575	4.70307e-133	9.28994e+15	488636	338	314		hypothetical protein TcasGA2_TC004344	564	gi|270015743|gb|EFA12191.1|hypothetical protein TcasGA2_TC004344 [Tribolium castaneum]	EFA12191	2.93661e-17	6.27273e+15	985969	110	69
9150	Singlet197	6.60169e-63	8.85714e+15	254111	210	186		hypothetical protein TcasGA2_TC004344	213	gi|270015743|gb|EFA12191.1|hypothetical protein TcasGA2_TC004344 [Tribolium castaneum]	EFA12191	1.41602e-08	6.78571e+15	685514	56	38
9151	Singlet1575	3.21581e-87	8.95131e+15	335364	267	239		hypothetical protein TcasGA2_TC004344	290	gi|270015743|gb|EFA12191.1|hypothetical protein TcasGA2_TC004344 [Tribolium castaneum]	EFA12191	2.64241e-15	7.08861e+15	893521	79	56
9152	Singlet8316	1.81265e-84	9.06122e+15	326131	245	222		hypothetical protein TcasGA2_TC004344	273	gi|270015743|gb|EFA12191.1|hypothetical protein TcasGA2_TC004344 [Tribolium castaneum]	EFA12191	3.73899e-06	6.19718e+16	623882	71	44
9153	Singlet197	2.83698e-18	9.68254e+15	106379	63	61		hypothetical protein TcasGA2_TC004344	299	gi|270015743|gb|EFA12191.1|hypothetical protein TcasGA2_TC004344 [Tribolium castaneum]	EFA12191	1.02375e-12	6.53333e+15	820333	75	49
9154	Singlet197	2.39745e-103	92619926199262	388917	271	251		hypothetical protein TcasGA2_TC004344	286	gi|270015743|gb|EFA12191.1|hypothetical protein TcasGA2_TC004344 [Tribolium castaneum]	EFA12191	4.41493e-10	5.89474e+15	739442	95	56
9155	Singlet3250	5.82206e-31	923076923076923	148852	104	96		hypothetical protein TcasGA2_TC004344	369	gi|270015743|gb|EFA12191.1|hypothetical protein TcasGA2_TC004344 [Tribolium castaneum]	EFA12191	5.88129e-17	6.2931e+15	951301	116	73
9159	Singlet2887	2.31236e-77	9.31707e+15	302124	205	191		hypothetical protein TcasGA2_TC004344	212	gi|270015743|gb|EFA12191.1|hypothetical protein TcasGA2_TC004344 [Tribolium castaneum]	EFA12191	7.19412e-08	6.57143e+15	666254	70	46
9161	Singlet2887	7.98369e-93	908745247148289	353.83	263	239		hypothetical protein TcasGA2_TC004344	263	gi|270015743|gb|EFA12191.1|hypothetical protein TcasGA2_TC004344 [Tribolium castaneum]	EFA12191	1.52771e-13	6.43678e+15	839593	87	56
9164	Contig2397	8.54805e-145	8.87615e+15	527415	436	387		hypothetical protein TcasGA2_TC004344	487	gi|270015743|gb|EFA12191.1|hypothetical protein TcasGA2_TC004344 [Tribolium castaneum]	EFA12191	4.14825e-07	5.29801e+16	673958	151	80
9166	Singlet197	8.95245e-113	92.0	420.31	300	276		hypothetical protein TcasGA2_TC004344	300	gi|270015743|gb|EFA12191.1|hypothetical protein TcasGA2_TC004344 [Tribolium castaneum]	EFA12191	4.66261e-09	6.06742e+16	712478	89	54
9167	Singlet197	9.08649e-114	9.23588e+15	424003	301	278		hypothetical protein TcasGA2_TC004344	387	gi|270015743|gb|EFA12191.1|hypothetical protein TcasGA2_TC004344 [Tribolium castaneum]	EFA12191	1.46974e-12	6.21622e+15	828037	111	69
9168	Contig14	1.71996e-104	9.62343e+15	392.61	239	230		hypothetical protein TcasGA2_TC004344	267	gi|270015743|gb|EFA12191.1|hypothetical protein TcasGA2_TC004344 [Tribolium castaneum]	EFA12191	4.33674e-07	62.5	650846	80	50
9169	Singlet1575	1.64499e-69	8.79668e+15	276271	241	212		hypothetical protein TcasGA2_TC004344	245	gi|270015743|gb|EFA12191.1|hypothetical protein TcasGA2_TC004344 [Tribolium castaneum]	EFA12191	6.78035e-09	6.44737e+15	700922	76	49
9170	Singlet197	0.0	9.38215e+15	656681	437	410		hypothetical protein TcasGA2_TC004344	532	gi|270015743|gb|EFA12191.1|hypothetical protein TcasGA2_TC004344 [Tribolium castaneum]	EFA12191	1.58823e-30	5.89286e+15	136732	168	99
9171	Singlet197	4.0002e-57	9.52055e+15	231952	146	139		hypothetical protein TcasGA2_TC004344	269	gi|270015743|gb|EFA12191.1|hypothetical protein TcasGA2_TC004344 [Tribolium castaneum]	EFA12191	0.00097857	6.95652e+15	52373	46	32
9172	Contig2397	5.02843e-116	8.83978e+15	431.39	362	320		hypothetical protein TcasGA2_TC004344	360	gi|270015743|gb|EFA12191.1|hypothetical protein TcasGA2_TC004344 [Tribolium castaneum]	EFA12191	3.05339e-06	6.81818e+15	623882	66	45
9173	Singlet4670	4.09176e-87	8.82562e+15	335364	281	248		hypothetical protein TcasGA2_TC004344	363	gi|270015743|gb|EFA12191.1|hypothetical protein TcasGA2_TC004344 [Tribolium castaneum]	EFA12191	1.09393e-15	616822429906542	912781	107	66
9177	Singlet3602	1.42352e-26	8.63248e+15	134079	117	101		hypothetical protein TcasGA2_TC004344	325	gi|270015743|gb|EFA12191.1|hypothetical protein TcasGA2_TC004344 [Tribolium castaneum]	EFA12191	2.11608e-13	6.09524e+15	843445	105	64
9182	Singlet6594	3.75279e-58	9.11111e+15	241185	180	164		transposable element tc3 transposase	1422	gi|307186443|gb|EFN72056.1|hypothetical protein EAG_14155 [Camponotus floridanus]	EFN72056	0.000739732	62.5	63929	72	45
9183	Singlet6594	2.08801e-110	9.87124e+15	414.77	233	230		hypothetical protein TcasGA2_TC004344	1421	gi|270015743|gb|EFA12191.1|hypothetical protein TcasGA2_TC004344 [Tribolium castaneum]	EFA12191	0.0417473	5.48387e+15	558398	62	34
9184	Singlet197	9.66015e-152	93.75	553269	368	345		hypothetical protein TcasGA2_TC004344	3211	gi|270015743|gb|EFA12191.1|hypothetical protein TcasGA2_TC004344 [Tribolium castaneum]	EFA12191	7.50243e-18	6.14754e+15	108997	122	75
9185	Singlet197	7.12312e-57	912280701754386	233798	171	156		hypothetical protein TcasGA2_TC004344	179	gi|270015743|gb|EFA12191.1|hypothetical protein TcasGA2_TC004344 [Tribolium castaneum]	EFA12191	3.03039e-09	7.14286e+15	700922	56	40
9186	Singlet197	7.85053e-74	9.12844e+15	291044	218	199		hypothetical protein TcasGA2_TC004344	320	gi|270015743|gb|EFA12191.1|hypothetical protein TcasGA2_TC004344 [Tribolium castaneum]	EFA12191	0.000327807	6.61765e+15	573806	68	45
9187	Singlet197	2.656e-58	930379746835443	231952	158	147		hypothetical protein TcasGA2_TC004344	186	gi|270015743|gb|EFA12191.1|hypothetical protein TcasGA2_TC004344 [Tribolium castaneum]	EFA12191	3.32164e-06	6.44068e+15	612326	59	38
9188	Singlet197	5.96283e-140	9.43114e+15	510796	334	315		hypothetical protein TcasGA2_TC004344	343	gi|270015743|gb|EFA12191.1|hypothetical protein TcasGA2_TC004344 [Tribolium castaneum]	EFA12191	2.54923e-07	68.0	54299	50	34
9190	Singlet1575	3.86378e-87	87.0	335364	300	261		hypothetical protein TcasGA2_TC004344	344	gi|270015743|gb|EFA12191.1|hypothetical protein TcasGA2_TC004344 [Tribolium castaneum]	EFA12191	2.57921e-08	6.27119e+15	527582	59	37
9191	Singlet5532	3.49169e-113	8.16071e+15	424003	560	457		hypothetical protein TcasGA2_TC004344	1430	gi|270015743|gb|EFA12191.1|hypothetical protein TcasGA2_TC004344 [Tribolium castaneum]	EFA12191	3.86635e-12	58.75	558398	80	47
9192	Contig14	1.16692e-69	9.44134e+15	276271	179	169		rna-directed dna polymerase from mobile element jockey-like	179	gi|390352383|ref|XP_003727887.1|PREDICTED: RNA-directed DNA polymerase from mobile element jockey-like [Strongylocentrotus purpuratus]	XP_003727887	0.000153964	8.09524e+15	589214	42	34
9193	Singlet1575	7.04426e-135	8.90274e+15	494176	401	357		hypothetical protein TcasGA2_TC004344	400	gi|270015743|gb|EFA12191.1|hypothetical protein TcasGA2_TC004344 [Tribolium castaneum]	EFA12191	2.96888e-18	6.17391e+15	993673	115	71
9194	Contig14	1.38049e-115	948905109489051	429543	274	260		hypothetical protein TcasGA2_TC004344	280	gi|270015743|gb|EFA12191.1|hypothetical protein TcasGA2_TC004344 [Tribolium castaneum]	EFA12191	3.67883e-07	5.49451e+15	654698	91	50
9195	Singlet1575	1.66822e-84	91.25	326131	240	219		hypothetical protein TcasGA2_TC004344	253	gi|270015743|gb|EFA12191.1|hypothetical protein TcasGA2_TC004344 [Tribolium castaneum]	EFA12191	1.99819e-12	6.50602e+15	804925	83	54
9196	Singlet4670	1.5623e-73	8.94737e+15	287351	228	204		hypothetical protein TcasGA2_TC004344	482	gi|270015743|gb|EFA12191.1|hypothetical protein TcasGA2_TC004344 [Tribolium castaneum]	EFA12191	0.000457758	60.0	577658	65	39
9197	Singlet197	3.49861e-55	9.15152e+15	228258	165	151		hypothetical protein TcasGA2_TC004344	189	gi|270015743|gb|EFA12191.1|hypothetical protein TcasGA2_TC004344 [Tribolium castaneum]	EFA12191	0.0121695	6.22642e+16	508322	53	33
9198	Singlet197	5.57918e-166	9.39547e+15	597588	397	373		hypothetical protein TcasGA2_TC004344	426	gi|270015743|gb|EFA12191.1|hypothetical protein TcasGA2_TC004344 [Tribolium castaneum]	EFA12191	4.26187e-12	5.51181e+16	816481	127	70
9199	Singlet8316	3.63716e-51	9.31507e+15	215332	146	136		hypothetical protein TcasGA2_TC004344	245	gi|270015743|gb|EFA12191.1|hypothetical protein TcasGA2_TC004344 [Tribolium castaneum]	EFA12191	0.000322392	7.14286e+15	56225	49	35
9200	Contig2397	0.0	9.1502e+15	695461	506	463		hypothetical protein TcasGA2_TC004344	514	gi|270015743|gb|EFA12191.1|hypothetical protein TcasGA2_TC004344 [Tribolium castaneum]	EFA12191	4.3756e-29	6.0479e+15	129413	167	101
9201	Contig2397	3.99879e-97	8.82911e+15	368604	316	279		hypothetical protein TcasGA2_TC004344	360	gi|270015743|gb|EFA12191.1|hypothetical protein TcasGA2_TC004344 [Tribolium castaneum]	EFA12191	6.87283e-09	6.66667e+15	71633	84	56
9202	Singlet8316	1.57824e-79	899581589958159	309511	239	215		hypothetical protein TcasGA2_TC004344	239	gi|270015743|gb|EFA12191.1|hypothetical protein TcasGA2_TC004344 [Tribolium castaneum]	EFA12191	1.1347e-08	6.66667e+15	666254	72	48
9203	Singlet2887	2.62893e-44	8.74251e+15	193172	167	146		hypothetical protein TcasGA2_TC004344	366	gi|270015743|gb|EFA12191.1|hypothetical protein TcasGA2_TC004344 [Tribolium castaneum]	EFA12191	0.000296715	5.29412e+15	577658	102	54
9204	Contig2397	9.96214e-149	9.17738e+15	540342	389	357		hypothetical protein TcasGA2_TC004344	444	gi|270015743|gb|EFA12191.1|hypothetical protein TcasGA2_TC004344 [Tribolium castaneum]	EFA12191	6.07389e-12	6.22047e+15	816481	127	79
9205	Contig2397	0.0	9.14784e+15	1332.55	974	891		hypothetical protein TcasGA2_TC004344	1554	gi|270015743|gb|EFA12191.1|hypothetical protein TcasGA2_TC004344 [Tribolium castaneum]	EFA12191	1.8599e-30	5.63877e+15	142124	227	128
9206	Singlet8316	1.6081e-71	9.35829e+15	279964	187	175		hypothetical protein TcasGA2_TC004344	304	gi|270015743|gb|EFA12191.1|hypothetical protein TcasGA2_TC004344 [Tribolium castaneum]	EFA12191	7.80562e-06	65625	596918	64	42
9207	Singlet6678	8.55841e-105	9.29368e+15	394457	269	250		hypothetical protein TcasGA2_TC004344	462	gi|270015743|gb|EFA12191.1|hypothetical protein TcasGA2_TC004344 [Tribolium castaneum]	EFA12191	0.0307582	5.42373e+15	404318	59	32
9208	Singlet3250	2.46953e-61	9.17582e+15	250418	182	167		hypothetical protein TcasGA2_TC004344	576	gi|270015743|gb|EFA12191.1|hypothetical protein TcasGA2_TC004344 [Tribolium castaneum]	EFA12191	2.57225e-21	6.11111e+16	110538	180	110
9209	Singlet6168	3.36773e-22	9.18605e+15	119306	86	79		hypothetical protein TcasGA2_TC004344	278	gi|270015743|gb|EFA12191.1|hypothetical protein TcasGA2_TC004344 [Tribolium castaneum]	EFA12191	0.0495055	6.06557e+15	500618	61	37
9210	Singlet197	3.85275e-44	90.0	191325	150	135			161	No Blast Hit
9211	Singlet197	6.25783e-43	917910447761194	187632	134	123		hypothetical protein TcasGA2_TC004344	198	gi|270015743|gb|EFA12191.1|hypothetical protein TcasGA2_TC004344 [Tribolium castaneum]	EFA12191	4.27849e-05	6.47059e+15	585362	68	44
9212	Singlet197	6.71737e-57	9.21212e+15	233798	165	152		hypothetical protein TcasGA2_TC004344	170	gi|270015743|gb|EFA12191.1|hypothetical protein TcasGA2_TC004344 [Tribolium castaneum]	EFA12191	0.000219427	690909090909091	558398	55	38
9213	Singlet197	2.68836e-39	9.46429e+15	174705	112	106		rna-directed dna polymerase from mobile element jockey-like	118	gi|390352383|ref|XP_003727887.1|PREDICTED: RNA-directed DNA polymerase from mobile element jockey-like [Strongylocentrotus purpuratus]	XP_003727887	0.0336497	8.28571e+15	516026	35	29
9214	Contig14	0.0	9.34142e+15	854272	577	539		hypothetical protein TcasGA2_TC004344	577	gi|270015743|gb|EFA12191.1|hypothetical protein TcasGA2_TC004344 [Tribolium castaneum]	EFA12191	3.64254e-21	576271186440678	804925	118	68
9215	Contig14	4.84479e-63	9.50311e+15	254111	161	153		rna-directed dna polymerase from mobile element jockey-like	161	gi|390348600|ref|XP_003727036.1|PREDICTED: RNA-directed DNA polymerase from mobile element jockey-like [Strongylocentrotus purpuratus]	XP_003727036	0.000471026	8.11321e+15	596918	53	43
9216	Singlet197	2.33517e-51	9.21053e+15	215332	152	140		hypothetical protein TcasGA2_TC004344	164	gi|270015743|gb|EFA12191.1|hypothetical protein TcasGA2_TC004344 [Tribolium castaneum]	EFA12191	0.00029394	6.2963e+15	52373	54	34
9217	Singlet197	1.34644e-48	9.29078e+15	206098	141	131		rna-directed dna polymerase from mobile element jockey-like	158	gi|390348600|ref|XP_003727036.1|PREDICTED: RNA-directed DNA polymerase from mobile element jockey-like [Strongylocentrotus purpuratus]	XP_003727036	0.00786956	6.53846e+15	56225	52	34
9218	Singlet197	1.22069e-32	94.0	152546	100	94		hypothetical protein TcasGA2_TC004344	115	gi|270015743|gb|EFA12191.1|hypothetical protein TcasGA2_TC004344 [Tribolium castaneum]	EFA12191	0.0171154	8.96552e+15	496766	29	26
9221	Singlet197	6.31014e-53	9.38356e+15	220872	146	137		hypothetical protein TcasGA2_TC004344	202	gi|270015743|gb|EFA12191.1|hypothetical protein TcasGA2_TC004344 [Tribolium castaneum]	EFA12191	0.00104861	6.8254e+15	54299	63	43
9222	Singlet197	3.82559e-49	9.00621e+15	207945	161	145		hypothetical protein TcasGA2_TC004344	161	gi|270015743|gb|EFA12191.1|hypothetical protein TcasGA2_TC004344 [Tribolium castaneum]	EFA12191	0.00697897	7.69231e+15	512174	39	30
9223	Contig14	1.21669e-71	95.0	283658	180	171		hypothetical protein TcasGA2_TC004344	298	gi|270015743|gb|EFA12191.1|hypothetical protein TcasGA2_TC004344 [Tribolium castaneum]	EFA12191	0.0301673	6.19718e+16	512174	71	44
9224	Contig14	2.93664e-60	9.38272e+15	244878	162	152		hypothetical protein TcasGA2_TC004344	162	gi|270015743|gb|EFA12191.1|hypothetical protein TcasGA2_TC004344 [Tribolium castaneum]	EFA12191	0.00211812	6.93878e+15	527582	49	34
9225	Singlet197	4.49215e-29	9.64706e+15	141466	85	82		hypothetical protein TcasGA2_TC004344	182	gi|270015743|gb|EFA12191.1|hypothetical protein TcasGA2_TC004344 [Tribolium castaneum]	EFA12191	5.15792e-05	5.37313e+15	577658	67	36
9226	Singlet197	6.08621e-57	9.35897e+15	233798	156	146		hypothetical protein TcasGA2_TC004344	156	gi|270015743|gb|EFA12191.1|hypothetical protein TcasGA2_TC004344 [Tribolium castaneum]	EFA12191	6.36982e-06	7.44681e+15	60077	47	35
9228	Singlet6330	3.90234e-14	7.44395e+15	934528	223	166		hypothetical protein TcasGA2_TC004344	513	gi|270015743|gb|EFA12191.1|hypothetical protein TcasGA2_TC004344 [Tribolium castaneum]	EFA12191	2.71223e-05	5.13043e+15	62003	115	59
9229	Singlet6330	2.55034e-83	8.63333e+15	322437	300	259		hypothetical protein TcasGA2_TC004344	295	gi|270015743|gb|EFA12191.1|hypothetical protein TcasGA2_TC004344 [Tribolium castaneum]	EFA12191	2.4693e-08	6.04938e+15	662402	81	49
9230	Singlet1575	2.06834e-36	8.8806e+15	165472	134	119		rna-directed dna polymerase from mobile element jockey-like	145	gi|524865223|ref|XP_005089442.1|PREDICTED: uncharacterized protein LOC101863705 [Aplysia californica]	XP_005089442	0.00487101	7.04545e+15	569954	44	31
9231	Singlet197	6.08621e-57	9.41176e+15	233798	153	144		hypothetical protein TcasGA2_TC004344	156	gi|270015743|gb|EFA12191.1|hypothetical protein TcasGA2_TC004344 [Tribolium castaneum]	EFA12191	0.0329729	6.34615e+15	492914	52	33
9232	Singlet6330	1.23403e-61	8.36177e+15	250418	293	245		hypothetical protein TcasGA2_TC004344	298	gi|270015743|gb|EFA12191.1|hypothetical protein TcasGA2_TC004344 [Tribolium castaneum]	EFA12191	2.02849e-11	6.79487e+15	781814	78	53
9234	Contig14	2.60791e-102	9.54545e+15	385223	242	231		hypothetical protein TcasGA2_TC004344	244	gi|270015743|gb|EFA12191.1|hypothetical protein TcasGA2_TC004344 [Tribolium castaneum]	EFA12191	0.00457266	8.33333e+15	450542	30	25
9236	Singlet197	2.11109e-114	9.18033e+15	425.85	305	280		hypothetical protein TcasGA2_TC004344	327	gi|270015743|gb|EFA12191.1|hypothetical protein TcasGA2_TC004344 [Tribolium castaneum]	EFA12191	1.78416e-09	6.02041e+16	727886	98	59
9237	Singlet1575	6.26438e-47	9.01961e+15	200558	153	138			158	No Blast Hit
9238	Singlet4670	6.33251e-64	890995260663507	257805	211	188		hypothetical protein TcasGA2_TC004344	259	gi|270015743|gb|EFA12191.1|hypothetical protein TcasGA2_TC004344 [Tribolium castaneum]	EFA12191	1.31232e-05	5.94595e+15	604622	74	44
9240	Singlet1575	3.85275e-44	8.86228e+15	191325	167	148		rna-directed dna polymerase from mobile element jockey-like	161	gi|390352383|ref|XP_003727887.1|PREDICTED: RNA-directed DNA polymerase from mobile element jockey-like [Strongylocentrotus purpuratus]	XP_003727887	0.0126904	7.90698e+15	535286	43	34
9241	Singlet6330	2.04021e-27	8.34395e+15	135926	157	131		rna-directed dna polymerase from mobile element jockey-like	177	gi|390345996|ref|XP_003726455.1|PREDICTED: RNA-directed DNA polymerase from mobile element jockey-like [Strongylocentrotus purpuratus]	XP_003726455	0.00134251	7.3913e+15	56225	46	34
9242	Singlet197	8.53381e-113	9.33333e+15	420.31	285	266		hypothetical protein TcasGA2_TC004344	287	gi|270015743|gb|EFA12191.1|hypothetical protein TcasGA2_TC004344 [Tribolium castaneum]	EFA12191	2.25936e-13	6.58537e+15	835741	82	54
9243	Singlet197	6.03861e-52	9.21569e+15	217178	153	141		hypothetical protein TcasGA2_TC004344	154	gi|270015743|gb|EFA12191.1|hypothetical protein TcasGA2_TC004344 [Tribolium castaneum]	EFA12191	0.0419238	7.04545e+15	489062	44	31
9244	Singlet6330	5.10846e-46	8.30435e+15	198712	230	191		rna-directed dna polymerase from mobile element jockey-like	333	gi|390359309|ref|XP_003729454.1|PREDICTED: RNA-directed DNA polymerase from mobile element jockey-like [Strongylocentrotus purpuratus]	XP_003729454	1.00298e-05	7.14286e+15	531434	42	30
9245	Singlet197	1.40633e-74	9.16667e+15	292891	216	198		hypothetical protein TcasGA2_TC004344	214	gi|270015743|gb|EFA12191.1|hypothetical protein TcasGA2_TC004344 [Tribolium castaneum]	EFA12191	0.0539671	64.0	492914	50	32
9246	Singlet197	1.14007e-44	9.19708e+15	193172	137	126			170	No Blast Hit
9249	Singlet197	1.79257e-52	9.07975e+15	219025	163	148		hypothetical protein TcasGA2_TC004344	163	gi|270015743|gb|EFA12191.1|hypothetical protein TcasGA2_TC004344 [Tribolium castaneum]	EFA12191	9.23349e-05	7.23404e+15	569954	47	34
9250	Singlet4670	2.03713e-73	8.89362e+15	289198	235	209		hypothetical protein TcasGA2_TC004344	237	gi|270015743|gb|EFA12191.1|hypothetical protein TcasGA2_TC004344 [Tribolium castaneum]	EFA12191	4.92926e-12	6.89189e+15	789518	74	51
9251	Singlet697	1.18855e-60	8.07927e+15	248571	328	265		PREDICTED: uncharacterized protein LOC100888913, partial	763	gi|390367437|ref|XP_003731255.1|PREDICTED: uncharacterized protein LOC100888913, partial [Strongylocentrotus purpuratus]	XP_003731255	0.00107984	5.69892e+15	635438	93	53
9252	Singlet197	1.71683e-52	9.17722e+15	219025	158	145		hypothetical protein TcasGA2_TC004344	157	gi|270015743|gb|EFA12191.1|hypothetical protein TcasGA2_TC004344 [Tribolium castaneum]	EFA12191	5.91701e-05	673076923076923	573806	52	35
9253	Singlet1575	4.50328e-49	8.66667e+15	207945	195	169		hypothetical protein TcasGA2_TC004344	187	gi|270015743|gb|EFA12191.1|hypothetical protein TcasGA2_TC004344 [Tribolium castaneum]	EFA12191	0.0886962	6.04167e+16	48521	48	29
9254	Singlet1575	2.07244e-59	8.45238e+15	243031	252	213		hypothetical protein TcasGA2_TC004344	299	gi|270015743|gb|EFA12191.1|hypothetical protein TcasGA2_TC004344 [Tribolium castaneum]	EFA12191	0.00725839	5.47619e+15	38891	42	23
9255	Singlet5817	1.89787e-13	7.60638e+15	897595	188	143		rna-directed dna polymerase from mobile element jockey-like	206	gi|390336260|ref|XP_003724311.1|PREDICTED: RNA-directed DNA polymerase from mobile element jockey-like [Strongylocentrotus purpuratus]	XP_003724311	0.00410678	6.47059e+15	58151	51	33
9256	Singlet5348	4.79028e-66	9.32961e+15	265191	179	167		hypothetical protein TcasGA2_TC004344	322	gi|270015743|gb|EFA12191.1|hypothetical protein TcasGA2_TC004344 [Tribolium castaneum]	EFA12191	9.37974e-05	56.25	589214	80	45
9257	Singlet5776	6.13783e-28	7.97927e+15	137772	193	154		hypothetical protein TcasGA2_TC004344	191	gi|270015743|gb|EFA12191.1|hypothetical protein TcasGA2_TC004344 [Tribolium castaneum]	EFA12191	0.00198342	6.34921e+16	535286	63	40
9258	Contig14	1.3075e-65	9.36416e+15	259651	173	162		hypothetical protein TcasGA2_TC004344	198	gi|270015743|gb|EFA12191.1|hypothetical protein TcasGA2_TC004344 [Tribolium castaneum]	EFA12191	7.28321e-06	6.88525e+15	604622	61	42
9259	Singlet5776	1.15046e-35	8.21429e+15	163625	196	161		hypothetical protein TcasGA2_TC004344	214	gi|270015743|gb|EFA12191.1|hypothetical protein TcasGA2_TC004344 [Tribolium castaneum]	EFA12191	0.000667981	6.42857e+15	550694	70	45
9260	Contig2397	0.0	8.80071e+15	654834	567	499		hypothetical protein TcasGA2_TC004344	699	gi|270015743|gb|EFA12191.1|hypothetical protein TcasGA2_TC004344 [Tribolium castaneum]	EFA12191	2.51681e-17	5.28986e+15	901225	138	73
9261	Singlet8316	3.02041e-55	9.15152e+15	228258	165	151		hypothetical protein TcasGA2_TC004344	165	gi|270015743|gb|EFA12191.1|hypothetical protein TcasGA2_TC004344 [Tribolium castaneum]	EFA12191	0.00245559	6.85185e+15	527582	54	37
9262	Contig2397	4.91382e-53	9.1358e+15	220872	162	148		rna-directed dna polymerase from mobile element jockey-like	161	gi|390348600|ref|XP_003727036.1|PREDICTED: RNA-directed DNA polymerase from mobile element jockey-like [Strongylocentrotus purpuratus]	XP_003727036	2.68426e-07	803921568627451	689366	51	41
9264	Singlet8316	1.76532e-68	9.06863e+15	272578	204	185		hypothetical protein TcasGA2_TC004344	207	gi|270015743|gb|EFA12191.1|hypothetical protein TcasGA2_TC004344 [Tribolium castaneum]	EFA12191	4.71985e-05	6.51515e+15	585362	66	43
9265	Singlet8316	5.62423e-47	9.16667e+15	200558	144	132			144	No Blast Hit
9267	Singlet8316	5.47893e-48	9.46565e+15	204252	131	124		ay040607s2schistocerca americana transcription factor hunchback partial cds	176	gi|15212252|gb|AY040605.1|AY040607S2Schistocerca americana transcription factor hunchback (hunchback) gene, partial cds	AY040605	5.4362e-06	9.55556e+15	734211	45	43
9268	Contig2397	3.32552e-65	923913043478261	261498	184	170		hypothetical protein TcasGA2_TC004344	183	gi|270015743|gb|EFA12191.1|hypothetical protein TcasGA2_TC004344 [Tribolium castaneum]	EFA12191	0.000374447	6.55172e+15	554546	58	38
9269	Contig2397	6.58212e-57	925925925925926	233798	162	150		hypothetical protein TcasGA2_TC004344	167	gi|270015743|gb|EFA12191.1|hypothetical protein TcasGA2_TC004344 [Tribolium castaneum]	EFA12191	0.00474189	66.0	519878	50	33
9270	Singlet5060	3.76295e-61	8.44358e+15	248571	257	217		hypothetical protein TcasGA2_TC004344	256	gi|270015743|gb|EFA12191.1|hypothetical protein TcasGA2_TC004344 [Tribolium castaneum]	EFA12191	0.0720748	639344262295082	496766	61	39
9271	Singlet5060	3.15534e-37	847457627118644	169165	177	150		hypothetical protein TcasGA2_TC004344	267	gi|270015743|gb|EFA12191.1|hypothetical protein TcasGA2_TC004344 [Tribolium castaneum]	EFA12191	2.7028e-11	6.51163e+15	743294	86	56
9272	Singlet5532	4.38252e-48	784375	206098	320	251		hypothetical protein TcasGA2_TC004344	470	gi|270015743|gb|EFA12191.1|hypothetical protein TcasGA2_TC004344 [Tribolium castaneum]	EFA12191	2.20289e-16	55625	947449	160	89
9273	Singlet5060	2.06229e-32	876923076923077	152546	130	114		reverse transcriptase	181	gi|59799435|gb|AAX07258.1|reverse transcriptase [Hadogenes bicolor]	AAX07258	0.0154896	6.42857e+15	535286	56	36
9275	Singlet5060	1.28399e-28	8671875	139619	128	111		hypothetical protein TcasGA2_TC004344	148	gi|270015743|gb|EFA12191.1|hypothetical protein TcasGA2_TC004344 [Tribolium castaneum]	EFA12191	0.0292456	68.75	492914	48	33
9277	Singlet5060	9.94671e-36	8.33333e+15	163625	180	150		reverse transcriptase	188	gi|59799435|gb|AAX07258.1|reverse transcriptase [Hadogenes bicolor]	AAX07258	0.000566444	6.94915e+15	573806	59	41
9278	Singlet5060	1.03991e-34	8.55263e+15	159932	152	130		hypothetical protein TcasGA2_TC004344	155	gi|270015743|gb|EFA12191.1|hypothetical protein TcasGA2_TC004344 [Tribolium castaneum]	EFA12191	0.0501491	6.66667e+15	489062	51	34
9279	Singlet5060	4.0564e-61	8.80383e+15	244878	209	184		hypothetical protein TcasGA2_TC004344	217	gi|270015743|gb|EFA12191.1|hypothetical protein TcasGA2_TC004344 [Tribolium castaneum]	EFA12191	0.0354901	6.47059e+15	500618	68	44
9280	Singlet5060	4.89257e-44	8.45771e+15	191325	201	170			200	No Blast Hit
9282	Singlet5060	4.79731e-23	8.81188e+15	121153	101	89			152	No Blast Hit
9283	Singlet5060	8.46297e-42	8.7037e+15	183939	162	141		hypothetical protein TcasGA2_TC004344	206	gi|270015743|gb|EFA12191.1|hypothetical protein TcasGA2_TC004344 [Tribolium castaneum]	EFA12191	0.00148993	5.55556e+15	539138	72	40
9284	Singlet5060	2.61878e-36	8.5443e+15	165472	158	135		PREDICTED: uncharacterized protein LOC101234583	178	gi|449670977|ref|XP_004207399.1|PREDICTED: uncharacterized protein LOC101234583 [Hydra magnipapillata]	XP_004207399	0.00161331	80.0	58151	40	32
9285	Singlet6678	2.0043e-66	8.99497e+15	263345	199	179		rna-directed dna polymerase from mobile element jockey-like	371	gi|17529698|gb|AAL40415.1|AF369891_4endonuclease/reverse transcriptase [Branchiostoma floridae]	AAL40415	2.99619e-07	4.54545e+15	56225	110	50
9286	Singlet6678	6.36429e-23	9.06977e+15	121153	86	78		hypothetical protein TcasGA2_TC004344	196	gi|270015743|gb|EFA12191.1|hypothetical protein TcasGA2_TC004344 [Tribolium castaneum]	EFA12191	0.0988238	5.16129e+15	48521	62	32
9287	Singlet7830	1.24619e-09	9.77273e+15	768329	44	43		reverse transcriptase	176	gi|59799435|gb|AAX07258.1|reverse transcriptase [Hadogenes bicolor]	AAX07258	0.0163185	6.12245e+16	531434	49	30
9288	Singlet3050	0.0	9.97881e+15	867199	472	471		hypothetical protein TcasGA2_TC004344	1790	gi|270015743|gb|EFA12191.1|hypothetical protein TcasGA2_TC004344 [Tribolium castaneum]	EFA12191	2.55797e-06	4.90196e+15	700922	153	75
9291	Singlet5532	7.7704e-39	8.30769e+15	171012	195	162		hypothetical protein TcasGA2_TC004344	239	gi|270015743|gb|EFA12191.1|hypothetical protein TcasGA2_TC004344 [Tribolium castaneum]	EFA12191	1.89566e-07	681159420289855	65855	69	47
9294	Singlet1381	2.19559e-55	9921875	231952	128	127		hypothetical protein TcasGA2_TC004344	1383	gi|270015743|gb|EFA12191.1|hypothetical protein TcasGA2_TC004344 [Tribolium castaneum]	EFA12191	1.2448e-17	6.12676e+16	101679	142	87
9320	Singlet8316	2.29593e-67	90.0	268884	210	189		hypothetical protein TcasGA2_TC004344	208	gi|270015743|gb|EFA12191.1|hypothetical protein TcasGA2_TC004344 [Tribolium castaneum]	EFA12191	0.0107672	627906976744186	435134	43	27
9325	Singlet4670	7.7356e-38	87.5	167319	144	126		hypothetical protein TcasGA2_TC004344	189	gi|270015743|gb|EFA12191.1|hypothetical protein TcasGA2_TC004344 [Tribolium castaneum]	EFA12191	0.00299254	6.55738e+15	527582	61	40
9363	Singlet7903	0.00414065	88.0	583664	50	44		hypothetical protein TcasGA2_TC004344	1451	gi|270015743|gb|EFA12191.1|hypothetical protein TcasGA2_TC004344 [Tribolium castaneum]	EFA12191	4.3216e-09	5.02994e+15	750998	167	84
9465	Singlet3602	6.85409e-14	840909090909091	916061	88	74		hypothetical protein TcasGA2_TC004344	261	gi|270015743|gb|EFA12191.1|hypothetical protein TcasGA2_TC004344 [Tribolium castaneum]	EFA12191	9.01465e-08	6.28205e+15	670106	78	49
9470	Singlet8316	5.1205e-70	9.00943e+15	274424	212	191			215	No Blast Hit
9492	Contig124	1.17813e-21	9.14634e+15	117459	82	75		hypothetical protein TcasGA2_TC004344	271	gi|270015743|gb|EFA12191.1|hypothetical protein TcasGA2_TC004344 [Tribolium castaneum]	EFA12191	7.52048e-09	5.92593e+15	704774	81	48
9508	Singlet4382	0.0	9.97802e+15	835806	455	454		hypothetical protein TcasGA2_TC004344	3036	gi|270015743|gb|EFA12191.1|hypothetical protein TcasGA2_TC004344 [Tribolium castaneum]	EFA12191	1.83811e-08	4.23077e+15	469802	130	55
9535	Singlet4670	6.52507e-24	9.30233e+15	126692	86	80		hypothetical protein TcasGA2_TC004344	854	gi|270015743|gb|EFA12191.1|hypothetical protein TcasGA2_TC004344 [Tribolium castaneum]	EFA12191	6.99866e-18	5.67376e+16	102834	141	80
9562	Singlet5532	1.30363e-29	8.14607e+15	143312	178	145		hypothetical protein TcasGA2_TC004344	189	gi|270015743|gb|EFA12191.1|hypothetical protein TcasGA2_TC004344 [Tribolium castaneum]	EFA12191	8.46206e-05	6.44068e+15	573806	59	38
9581	Contig124	2.27445e-59	8.79808e+15	243031	208	183		rna-directed dna polymerase from mobile element jockey-like	326	gi|17529698|gb|AAL40415.1|AF369891_4endonuclease/reverse transcriptase [Branchiostoma floridae]	AAL40415	1.51788e-07	5.25424e+15	727886	118	62
9607	Singlet8316	2.48085e-56	9.11765e+15	231952	170	155		rna-directed dna polymerase from mobile element jockey-like	174	gi|390368710|ref|XP_003731510.1|PREDICTED: RNA-directed DNA polymerase from mobile element jockey-like [Strongylocentrotus purpuratus]	XP_003731510	0.00477082	7.14286e+15	573806	49	35
9619	Singlet3250	4.32262e-40	9.10448e+15	178399	134	122		hypothetical protein TcasGA2_TC004352	224	gi|270017217|gb|EFA13663.1|hypothetical protein TcasGA2_TC004352 [Tribolium castaneum]	EFA13663	0.00406473	6.45833e+15	519878	48	31
9648	Singlet7345	0.0	9.85825e+15	1362.1	776	765		hypothetical protein TcasGA2_TC004410	1313	gi|270016450|gb|EFA12896.1|hypothetical protein TcasGA2_TC004410 [Tribolium castaneum]	EFA12896	1.4086e-25	5.66845e+15	122865	187	106
9668	Contig3813	1.02228e-123	100.0	457243	247	247		hypothetical protein TcasGA2_TC004419	440	gi|270002366|gb|EEZ98813.1|hypothetical protein TcasGA2_TC004419 [Tribolium castaneum]	EEZ98813	1.02157e-09	65625	739442	64	42
9671	Contig3523	0.0	100.0	1411.96	764	764		hypothetical protein TcasGA2_TC004421	2547	gi|270002368|gb|EEZ98815.1|hypothetical protein TcasGA2_TC004421 [Tribolium castaneum]	EEZ98815	6.34594e-14	4.8289e+15	916633	263	127
9672	Contig2805	0.0	9.93001e+15	2082.29	1143	1135		hypothetical protein TcasGA2_TC004425	1509	gi|270002372|gb|EEZ98819.1|hypothetical protein TcasGA2_TC004425 [Tribolium castaneum]	EEZ98819	0.0	971677559912854	825469	459	446
9688	Singlet7436	0.0	9.45185e+15	1038.94	675	638		hypothetical protein TcasGA2_TC004499	2600	gi|270002437|gb|EEZ98884.1|hypothetical protein TcasGA2_TC004499 [Tribolium castaneum]	EEZ98884	6.01391e-17	9.31034e+15	103219	58	54
9695	Singlet3774	2.67109e-93	8.73786e+15	355677	309	270		hypothetical protein TcasGA2_TC004508	312	gi|270002446|gb|EEZ98893.1|hypothetical protein TcasGA2_TC004508 [Tribolium castaneum]	EEZ98893	8.03711e-11	6.02151e+16	750998	93	56
9696	Singlet1509	1.8075e-108	8.54637e+15	403.69	399	341		hypothetical protein TcasGA2_TC004508	581	gi|270002446|gb|EEZ98893.1|hypothetical protein TcasGA2_TC004508 [Tribolium castaneum]	EEZ98893	9.45571e-14	536764705882353	858853	136	73
9698	Singlet1509	0.0	935114503816794	780406	524	490		hypothetical protein TcasGA2_TC004508	594	gi|270002446|gb|EEZ98893.1|hypothetical protein TcasGA2_TC004508 [Tribolium castaneum]	EEZ98893	7.35925e-15	56.0	889669	125	70
9699	Singlet1509	0.0	9.12801e+15	736087	539	492		hypothetical protein TcasGA2_TC004508	1082	gi|270002446|gb|EEZ98893.1|hypothetical protein TcasGA2_TC004508 [Tribolium castaneum]	EEZ98893	1.03176e-13	4.28571e+16	889669	252	108
9700	Singlet3774	1.94298e-135	8.91688e+15	496022	397	354		hypothetical protein TcasGA2_TC004508	397	gi|270002446|gb|EEZ98893.1|hypothetical protein TcasGA2_TC004508 [Tribolium castaneum]	EEZ98893	4.46637e-20	5.89744e+15	101293	117	69
9701	Singlet3774	2.0466e-74	88.75	289198	240	213		hypothetical protein TcasGA2_TC004508	238	gi|270002446|gb|EEZ98893.1|hypothetical protein TcasGA2_TC004508 [Tribolium castaneum]	EEZ98893	3.47455e-06	6.6129e+15	608474	62	41
9702	Singlet3774	1.04479e-163	8.9339e+15	590202	469	419		hypothetical protein TcasGA2_TC004508	474	gi|270002446|gb|EEZ98893.1|hypothetical protein TcasGA2_TC004508 [Tribolium castaneum]	EEZ98893	5.47984e-19	5.81197e+15	993673	117	68
9703	Singlet1509	0.0	9.04159e+15	726854	553	500		hypothetical protein TcasGA2_TC004508	594	gi|270002446|gb|EEZ98893.1|hypothetical protein TcasGA2_TC004508 [Tribolium castaneum]	EEZ98893	3.39499e-17	6.09524e+15	955153	105	64
9704	Singlet3774	9.86841e-154	8.94144e+15	556962	444	397		hypothetical protein TcasGA2_TC004508	443	gi|270002446|gb|EEZ98893.1|hypothetical protein TcasGA2_TC004508 [Tribolium castaneum]	EEZ98893	5.61246e-19	60.0	989821	120	72
9706	Singlet1509	0.0	918762088974855	721314	517	475		hypothetical protein TcasGA2_TC004508	711	gi|270002446|gb|EEZ98893.1|hypothetical protein TcasGA2_TC004508 [Tribolium castaneum]	EEZ98893	0.00744092	5.05155e+15	550694	97	49
9707	Singlet1509	0.0	9.20082e+15	684381	488	449		hypothetical protein TcasGA2_TC004508	955	gi|270002446|gb|EEZ98893.1|hypothetical protein TcasGA2_TC004508 [Tribolium castaneum]	EEZ98893	7.56034e-14	4.19753e+15	885817	243	102
9708	Singlet3774	1.43539e-06	9.74359e+15	675997	39	38			319	No Blast Hit
9711	Singlet4792	2.17059e-88	9.20833e+15	339057	240	221		hypothetical protein TcasGA2_TC004508	256	gi|270002446|gb|EEZ98893.1|hypothetical protein TcasGA2_TC004508 [Tribolium castaneum]	EEZ98893	2.37399e-07	6.23377e+15	646994	77	48
9712	Singlet3774	9.10116e-67	88.0	267038	225	198		hypothetical protein TcasGA2_TC004508	227	gi|270002446|gb|EEZ98893.1|hypothetical protein TcasGA2_TC004508 [Tribolium castaneum]	EEZ98893	1.26734e-08	6.21622e+15	67781	74	46
9713	Singlet3774	1.50848e-100	8.95973e+15	379683	298	267		hypothetical protein TcasGA2_TC004508	298	gi|270002446|gb|EEZ98893.1|hypothetical protein TcasGA2_TC004508 [Tribolium castaneum]	EEZ98893	2.84407e-10	5.69892e+15	731738	93	53
9715	Singlet3774	4.17812e-89	100.0	340904	184	184		hypothetical protein TcasGA2_TC004508	184	gi|270002446|gb|EEZ98893.1|hypothetical protein TcasGA2_TC004508 [Tribolium castaneum]	EEZ98893	0.00192173	679245283018868	52373	53	36
9716	Singlet3774	5.05832e-172	8.8978e+15	617901	499	444		hypothetical protein TcasGA2_TC004508	499	gi|270002446|gb|EEZ98893.1|hypothetical protein TcasGA2_TC004508 [Tribolium castaneum]	EEZ98893	1.71507e-14	5.69106e+15	870409	123	70
9717	Singlet3774	2.59844e-46	9.0604e+15	198712	149	135			179	No Blast Hit
9718	Singlet4792	2.95749e-55	9.24051e+15	228258	158	146		hypothetical protein EAG_05969	162	gi|307184971|gb|EFN71217.1|hypothetical protein EAG_05969 [Camponotus floridanus]	EFN71217	0.000634581	7.11538e+15	585362	52	37
9720	Singlet4792	8.73988e-66	9.4152e+15	263345	171	161		hypothetical protein TcasGA2_TC004508	173	gi|270002446|gb|EEZ98893.1|hypothetical protein TcasGA2_TC004508 [Tribolium castaneum]	EEZ98893	0.00864277	5.86207e+15	50447	58	34
9722	Singlet1509	1.70572e-53	9.38776e+15	222718	147	138		hypothetical protein TcasGA2_TC004508	197	gi|270002446|gb|EEZ98893.1|hypothetical protein TcasGA2_TC004508 [Tribolium castaneum]	EEZ98893	0.0007123	68.0	481358	50	34
9723	Singlet2104	1.29446e-70	9.13043e+15	279964	207	189		hypothetical protein EAG_05969	249	gi|307184971|gb|EFN71217.1|hypothetical protein EAG_05969 [Camponotus floridanus]	EFN71217	4.38231e-11	746268656716418	789518	67	50
9724	Singlet3774	7.88424e-78	9.07895e+15	303971	228	207		hypothetical protein TcasGA2_TC004508	255	gi|270002446|gb|EEZ98893.1|hypothetical protein TcasGA2_TC004508 [Tribolium castaneum]	EEZ98893	3.89314e-08	6.07595e+15	666254	79	48
9725	Singlet3774	9.51157e-46	9.15493e+15	196865	142	130		hypothetical protein TcasGA2_TC004508	183	gi|270002446|gb|EEZ98893.1|hypothetical protein TcasGA2_TC004508 [Tribolium castaneum]	EEZ98893	0.0137835	6.86275e+15	500618	51	35
9727	Singlet2104	2.61499e-108	9.07895e+15	405537	304	276		hypothetical protein TcasGA2_TC004508	312	gi|270002446|gb|EEZ98893.1|hypothetical protein TcasGA2_TC004508 [Tribolium castaneum]	EEZ98893	0.00695634	5.67901e+15	52373	81	46
9728	Singlet3774	7.07911e-36	8.77698e+15	163625	139	122			139	No Blast Hit
9729	Singlet1509	3.79298e-35	8.8806e+15	161779	134	119		hypothetical protein TcasGA2_TC004508	198	gi|270002446|gb|EEZ98893.1|hypothetical protein TcasGA2_TC004508 [Tribolium castaneum]	EEZ98893	0.00423996	6.15385e+15	516026	65	40
9730	Singlet3774	1.51261e-53	9.01163e+15	222718	172	155			176	No Blast Hit
9734	Singlet3774	8.88825e-52	8.74346e+15	217178	191	167		hypothetical protein TcasGA2_TC004508	218	gi|270002446|gb|EEZ98893.1|hypothetical protein TcasGA2_TC004508 [Tribolium castaneum]	EEZ98893	0.00241437	6.72131e+15	527582	61	41
9736	Singlet3774	3.12635e-50	9.01235e+15	211638	162	146		hypothetical protein TcasGA2_TC004508	169	gi|270002446|gb|EEZ98893.1|hypothetical protein TcasGA2_TC004508 [Tribolium castaneum]	EEZ98893	0.000768015	6.73469e+15	535286	49	33
9737	Singlet792	1.17747e-76	8.5274e+15	300278	292	249		hypothetical protein TcasGA2_TC004508	291	gi|270002446|gb|EEZ98893.1|hypothetical protein TcasGA2_TC004508 [Tribolium castaneum]	EEZ98893	6.1564e-06	5.20408e+15	58151	98	51
9756	Singlet6753	2.19181e-08	9.21569e+15	731396	51	47		hypothetical protein TcasGA2_TC004508	233	gi|270002446|gb|EEZ98893.1|hypothetical protein TcasGA2_TC004508 [Tribolium castaneum]	EEZ98893	0.0591768	6.48148e+15	489062	54	35
9782	Singlet4792	1.13963e-49	8.87574e+15	209792	169	150		hypothetical protein EAG_05969	171	gi|307184971|gb|EFN71217.1|hypothetical protein EAG_05969 [Camponotus floridanus]	EFN71217	3.01207e-05	7.01754e+15	62003	57	40
9792	Contig600	0.0	9.93939e+15	1195.9	660	656		hypothetical protein TcasGA2_TC004528	1000	gi|270002462|gb|EEZ98909.1|hypothetical protein TcasGA2_TC004528 [Tribolium castaneum]	EEZ98909	4.17118e-37	5.84615e+15	152525	195	114
9794	Contig2613	1.16358e-39	9.80198e+15	176552	101	99		AGAP004362-PB	172	gi|333469015|gb|EGK97150.1|AGAP004362-PB [Anopheles gambiae str. PEST]	EGK97150	7.50731e-13	902439024390244	797221	41	37
9796	Contig1254	0.0	99644128113879	2567.96	1405	1400		hypothetical protein TcasGA2_TC004549	4702	gi|270002482|gb|EEZ98929.1|hypothetical protein TcasGA2_TC004549 [Tribolium castaneum]	EEZ98929	0.0139242	5.13514e+16	566102	74	38
9799	Singlet5975	0.0	100.0	1360.25	736	736		hypothetical protein TcasGA2_TC004564	5955	gi|270002494|gb|EEZ98941.1|hypothetical protein TcasGA2_TC004564 [Tribolium castaneum]	EEZ98941	3.64398e-81	5.18182e+15	309686	660	342
9831	Contig4574	0.0	991701244813278	1736.97	964	956		hypothetical protein TcasGA2_TC004645	4869	gi|270014603|gb|EFA11051.1|hypothetical protein TcasGA2_TC004645 [Tribolium castaneum]	EFA11051	0.0	7.71226e+15	1061.6	848	654
9832	Contig4643	0.0	9.93946e+15	1797.91	991	985		hypothetical protein TcasGA2_TC004659	991	gi|270014616|gb|EFA11064.1|hypothetical protein TcasGA2_TC004659 [Tribolium castaneum]	EFA11064	0.0	9.21136e+15	572392	317	292
9842	Singlet2050	3.32607e-95	9.90099e+15	363064	202	200		hypothetical protein TcasGA2_TC004709	628	gi|270014663|gb|EFA11111.1|hypothetical protein TcasGA2_TC004709 [Tribolium castaneum]	EFA11111	4.80025e-08	4.93274e+16	712478	223	110
9856	Contig1402	2.86813e-38	9.70588e+15	171012	102	99		hypothetical protein TcasGA2_TC004723	101	gi|270014675|gb|EFA11123.1|hypothetical protein TcasGA2_TC004723 [Tribolium castaneum]	EFA11123	0.000432714	8.70968e+15	531434	31	27
9867	Contig2726	0.0	9.97528e+15	1482.13	809	807		hypothetical protein TcasGA2_TC004757	4807	gi|270014705|gb|EFA11153.1|hypothetical protein TcasGA2_TC004757 [Tribolium castaneum]	EFA11153	0.0	8.76304e+15	2164.42	1342	1176
9882	Singlet4534	0.0	9.96159e+15	1426.73	781	778		hypothetical protein TcasGA2_TC004800	3650	gi|270014744|gb|EFA11192.1|hypothetical protein TcasGA2_TC004800 [Tribolium castaneum]	EFA11192	7.82258e-164	7.60259e+15	534258	463	352
9883	Contig4468	0.0	997378277153558	4892/9	2670	2663		hypothetical protein TcasGA2_TC004801	7823	gi|270014745|gb|EFA11193.1|hypothetical protein TcasGA2_TC004801 [Tribolium castaneum]	EFA11193	0.0	85.5	624009	400	342
9891	Singlet2691	2.20245e-91	9.94819e+15	351984	193	192		hypothetical protein TcasGA2_TC004846	1877	gi|270002538|gb|EEZ98985.1|hypothetical protein TcasGA2_TC004846 [Tribolium castaneum]	EEZ98985	5.10812e-86	993006993006993	304294	143	142
9894	Singlet380	3.77297e-43	100.0	191325	103	103		hypothetical protein TcasGA2_TC004855	1400	gi|270002547|gb|EEZ98994.1|hypothetical protein TcasGA2_TC004855 [Tribolium castaneum]	EEZ98994	2.66774e-126	93.75	404445	256	240
9895	Singlet4465	0.0	945823927765237	664068	443	419		hypothetical protein TcasGA2_TC004857	743	gi|270002549|gb|EEZ98996.1|hypothetical protein TcasGA2_TC004857 [Tribolium castaneum]	EEZ98996	1.13483e-126	92.0	404831	225	207
9896	Singlet1687	1.31679e-59	8.88325e+15	243031	197	175		hypothetical protein TcasGA2_TC004912	198	gi|270002591|gb|EEZ99038.1|hypothetical protein TcasGA2_TC004912 [Tribolium castaneum]	EEZ99038	3.72708e-07	676923076923077	608474	65	44
9897	Singlet2560	5.69352e-38	8.33333e+15	171012	180	150		hypothetical protein TcasGA2_TC004912	181	gi|270002591|gb|EEZ99038.1|hypothetical protein TcasGA2_TC004912 [Tribolium castaneum]	EEZ99038	4.31094e-07	7.29167e+15	604622	48	35
9899	Contig1384	2.01497e-75	90.0	298431	230	207		hypothetical protein TcasGA2_TC004912	1307	gi|270002591|gb|EEZ99038.1|hypothetical protein TcasGA2_TC004912 [Tribolium castaneum]	EEZ99038	1.32067e-28	6.74797e+15	127872	123	83
9902	Singlet2560	1.23174e-70	8.73418e+15	279964	237	207		hypothetical protein TcasGA2_TC004912	238	gi|270002591|gb|EEZ99038.1|hypothetical protein TcasGA2_TC004912 [Tribolium castaneum]	EEZ99038	1.45566e-05	59375	569954	64	38
9903	Contig1384	1.15095e-76	9.0393e+15	302124	229	207		hypothetical protein TcasGA2_TC004912	972	gi|270002591|gb|EEZ99038.1|hypothetical protein TcasGA2_TC004912 [Tribolium castaneum]	EEZ99038	8.82946e-07	7.56757e+15	48521	37	28
9905	Singlet4832	1.69158e-13	909090909090909	897595	66	60		hypothetical protein TcasGA2_TC004912	186	gi|270002591|gb|EEZ99038.1|hypothetical protein TcasGA2_TC004912 [Tribolium castaneum]	EEZ99038	2.13229e-09	6.72131e+15	670106	61	41
9906	Singlet4832	8.11579e-09	8.96552e+15	749863	58	52		hypothetical protein TcasGA2_TC004912	303	gi|270002591|gb|EEZ99038.1|hypothetical protein TcasGA2_TC004912 [Tribolium castaneum]	EEZ99038	9.00173e-17	7.27273e+15	881965	77	56
9908	Singlet2560	7.19478e-84	8.56667e+15	324284	300	257		hypothetical protein TcasGA2_TC004912	299	gi|270002591|gb|EEZ99038.1|hypothetical protein TcasGA2_TC004912 [Tribolium castaneum]	EEZ99038	1.73332e-10	6.08696e+16	71633	92	56
9909	Singlet2560	7.32008e-130	8.9418e+15	477556	378	338		hypothetical protein TcasGA2_TC004912	412	gi|270002591|gb|EEZ99038.1|hypothetical protein TcasGA2_TC004912 [Tribolium castaneum]	EEZ99038	3.16617e-24	6.33929e+16	108997	112	71
9911	Singlet2560	1.56415e-126	8.87701e+15	466476	374	332		hypothetical protein TcasGA2_TC004912	407	gi|270002591|gb|EEZ99038.1|hypothetical protein TcasGA2_TC004912 [Tribolium castaneum]	EEZ99038	2.52011e-27	6.35659e+16	117087	129	82
9913	Singlet7559	1.05476e-44	7.9538e+15	195019	303	241		hypothetical protein TcasGA2_TC004912	520	gi|270002591|gb|EEZ99038.1|hypothetical protein TcasGA2_TC004912 [Tribolium castaneum]	EEZ99038	0.0572626	578125	492914	64	37
9914	Contig1384	8.27094e-76	90.0	298431	230	207		hypothetical protein TcasGA2_TC004912	549	gi|270002591|gb|EEZ99038.1|hypothetical protein TcasGA2_TC004912 [Tribolium castaneum]	EEZ99038	2.24612e-16	6.63043e+15	901225	92	61
9915	Singlet4236	1.00918e-33	8.71212e+15	158086	132	115		hypothetical protein TcasGA2_TC004912	384	gi|270002591|gb|EEZ99038.1|hypothetical protein TcasGA2_TC004912 [Tribolium castaneum]	EEZ99038	5.30973e-08	626865671641791	654698	67	42
9917	Singlet4832	4.50137e-10	901639344262295	805262	61	55		hypothetical protein TcasGA2_TC004912	749	gi|270002591|gb|EEZ99038.1|hypothetical protein TcasGA2_TC004912 [Tribolium castaneum]	EEZ99038	2.12204e-11	6.29213e+15	77411	89	56
9919	Singlet4887	1.82868e-73	93.75	289198	192	180		hypothetical protein TcasGA2_TC004912	215	gi|270002591|gb|EEZ99038.1|hypothetical protein TcasGA2_TC004912 [Tribolium castaneum]	EEZ99038	5.55206e-05	5.35211e+16	550694	71	38
9921	Singlet4887	2.62361e-56	8.99441e+15	231952	179	161		histone-lysine n-methyltransferase setmar	184	gi|76790809|gb|ABA55502.1|transposase [Heliothis virescens]	ABA55502	0.0458747	6.14035e+15	539138	57	35
9922	Singlet4887	1.0315e-83	9.08714e+15	320591	241	219		hypothetical protein TcasGA2_TC004912	329	gi|270002591|gb|EEZ99038.1|hypothetical protein TcasGA2_TC004912 [Tribolium castaneum]	EEZ99038	2.67027e-07	4.85981e+16	631586	107	52
9925	Singlet4887	2.41682e-51	8.98204e+15	215332	167	150			169	No Blast Hit
9927	Singlet4887	8.63115e-56	9.11243e+15	230105	169	154		PREDICTED: uncharacterized protein LOC101859112	169	gi|524891955|ref|XP_005102509.1|PREDICTED: uncharacterized protein LOC101859112 [Aplysia californica]	XP_005102509	0.00512475	679245283018868	546842	53	36
9928	Singlet4887	4.07201e-50	9.0566e+15	211638	159	144		hypothetical protein TcasGA2_TC004912	215	gi|270002591|gb|EEZ99038.1|hypothetical protein TcasGA2_TC004912 [Tribolium castaneum]	EEZ99038	0.0765702	6.22642e+16	462098	53	33
9929	Singlet4887	7.46675e-62	9.17127e+15	250418	181	166		paraphlebia zoe clone 107 microsatellite sequence	189	gi|374306733|gb|JN653068.1|Paraphlebia zoe clone 107 microsatellite sequence	JN653068	0.00880665	8.02632e+15	662076	76	61
9930	Singlet6088	2.53452e-57	8.33962e+15	237491	265	221			752	No Blast Hit
9931	Singlet7719	3.12058e-118	9.15361e+15	438776	319	292		hypothetical protein TcasGA2_TC004912	373	gi|270002591|gb|EEZ99038.1|hypothetical protein TcasGA2_TC004912 [Tribolium castaneum]	EEZ99038	0.00187609	5.54348e+15	52373	92	51
9932	Singlet6767	9.95653e-108	8.9441e+15	403.69	322	288		transposase	329	gi|332017306|gb|EGI58064.1|FLJ37770-like protein [Acromyrmex echinatior]	EGI58064	1.66293e-08	55.0	712478	100	55
9938	Singlet2560	9.34132e-103	8.9404e+15	387.07	302	270		hypothetical protein TcasGA2_TC004912	308	gi|270002591|gb|EEZ99038.1|hypothetical protein TcasGA2_TC004912 [Tribolium castaneum]	EEZ99038	1.0006e-14	6.83673e+15	804925	98	67
9940	Singlet1535	2.60179e-99	9.5339e+15	375.99	236	225		hypothetical protein TcasGA2_TC004912	390	gi|270002591|gb|EEZ99038.1|hypothetical protein TcasGA2_TC004912 [Tribolium castaneum]	EEZ99038	8.14062e-05	5.92105e+15	566102	76	45
9947	Singlet4832	1.03877e-22	7.75934e+15	121153	241	187		hypothetical protein TcasGA2_TC004912	306	gi|270002591|gb|EEZ99038.1|hypothetical protein TcasGA2_TC004912 [Tribolium castaneum]	EEZ99038	1.26507e-08	6.32353e+15	666254	68	43
9952	Singlet7719	7.0177e-101	911032028469751	377837	281	256		hypothetical protein TcasGA2_TC004912	379	gi|270002591|gb|EEZ99038.1|hypothetical protein TcasGA2_TC004912 [Tribolium castaneum]	EEZ99038	2.78594e-08	5.56522e+15	662402	115	64
9958	Singlet4236	3.1911e-46	8.83871e+15	195019	155	137		hypothetical protein TcasGA2_TC004912	171	gi|270002591|gb|EEZ99038.1|hypothetical protein TcasGA2_TC004912 [Tribolium castaneum]	EEZ99038	8.04178e-06	6.42857e+15	569954	56	36
9961	Singlet1535	1.39418e-69	9.04306e+15	276271	209	189		hypothetical protein TcasGA2_TC004912	211	gi|270002591|gb|EEZ99038.1|hypothetical protein TcasGA2_TC004912 [Tribolium castaneum]	EEZ99038	2.6603e-05	5.65217e+15	531434	69	39
9972	Singlet2560	8.04637e-51	910828025477707	213485	157	143		hypothetical protein TcasGA2_TC004912	158	gi|270002591|gb|EEZ99038.1|hypothetical protein TcasGA2_TC004912 [Tribolium castaneum]	EEZ99038	2.02938e-05	7.11538e+15	554546	52	37
9973	Singlet2560	4.57803e-85	926086956521739	327977	230	213		hypothetical protein TcasGA2_TC004912	250	gi|270002591|gb|EEZ99038.1|hypothetical protein TcasGA2_TC004912 [Tribolium castaneum]	EEZ99038	5.64339e-19	7.21519e+15	932041	79	57
9982	Singlet2560	8.0279e-54	8.29545e+15	220872	264	219		hypothetical protein TcasGA2_TC004912	251	gi|270002591|gb|EEZ99038.1|hypothetical protein TcasGA2_TC004912 [Tribolium castaneum]	EEZ99038	0.00122809	68.75	516026	48	33
9988	Singlet4805	3.90728e-29	9.27835e+15	141466	97	90			160	No Blast Hit
9994	Singlet4832	4.48773e-10	925925925925926	786796	54	50		hypothetical protein TcasGA2_TC004912	223	gi|270002591|gb|EEZ99038.1|hypothetical protein TcasGA2_TC004912 [Tribolium castaneum]	EEZ99038	1.57781e-09	6.14286e+15	67781	70	43
10001	Singlet2560	6.63121e-42	8.66667e+15	183939	165	143		histone-lysine n-methyltransferase setmar	165	gi|195471563|ref|XP_002088072.1|GE18376 [Drosophila yakuba] gi|194174173|gb|EDW87784.1| GE18376 [Drosophila yakuba]	XP_002088072, EDW87784	8.67451e-05	7.16981e+15	623882	53	38
10003	Contig1384	6.00011e-07	100.0	675997	36	36		hypothetical protein TcasGA2_TC004912	145	gi|270002591|gb|EEZ99038.1|hypothetical protein TcasGA2_TC004912 [Tribolium castaneum]	EEZ99038	0.0328719	6.38298e+16	46595	47	30
10010	Singlet2560	2.95665e-40	8.60759e+15	178399	158	136		histone-lysine n-methyltransferase setmar	159	gi|307208297|gb|EFN85722.1|Putative uncharacterized protein FLJ37770 [Harpegnathos saltator]	EFN85722	6.9124e-09	7.11538e+15	666254	52	37
10011	Singlet4180	7.97357e-29	8.10526e+15	141466	190	154		hypothetical protein TcasGA2_TC004912	306	gi|270002591|gb|EEZ99038.1|hypothetical protein TcasGA2_TC004912 [Tribolium castaneum]	EEZ99038	6.88801e-06	5.86957e+15	589214	92	54
10018	Singlet2560	2.39561e-52	8.81081e+15	219025	185	163		hypothetical protein TcasGA2_TC004912	212	gi|270002591|gb|EEZ99038.1|hypothetical protein TcasGA2_TC004912 [Tribolium castaneum]	EEZ99038	0.000221104	6.61017e+15	535286	59	39
10020	Singlet7719	5.40834e-34	9.13043e+15	158086	115	105		hypothetical protein TcasGA2_TC004912	216	gi|270002591|gb|EEZ99038.1|hypothetical protein TcasGA2_TC004912 [Tribolium castaneum]	EEZ99038	0.0152486	6.16438e+15	481358	73	45
10030	Singlet1535	3.04215e-138	9.13747e+15	505256	371	339		hypothetical protein TcasGA2_TC004912	374	gi|270002591|gb|EEZ99038.1|hypothetical protein TcasGA2_TC004912 [Tribolium castaneum]	EEZ99038	2.92483e-15	55.0	851149	120	66
10036	Singlet4236	3.31647e-50	8.9441e+15	211638	161	144		hypothetical protein TcasGA2_TC004912	178	gi|270002591|gb|EEZ99038.1|hypothetical protein TcasGA2_TC004912 [Tribolium castaneum]	EEZ99038	0.00207886	660377358490566	500618	53	35
10038	Contig1384	9.97646e-21	8.9011e+15	113766	91	81		Putative uncharacterized protein FLJ37770	185	gi|307208297|gb|EFN85722.1|Putative uncharacterized protein FLJ37770 [Harpegnathos saltator]	EFN85722	0.00566887	6.66667e+15	539138	45	30
10045	Singlet2560	1.43454e-53	9.05325e+15	222718	169	153		hypothetical protein TcasGA2_TC004912	168	gi|270002591|gb|EEZ99038.1|hypothetical protein TcasGA2_TC004912 [Tribolium castaneum]	EEZ99038	2.0062e-07	6.54545e+15	585362	55	36
10048	Singlet2560	1.14816e-39	9140625	176552	128	117		hypothetical protein TcasGA2_TC004912	170	gi|270002591|gb|EEZ99038.1|hypothetical protein TcasGA2_TC004912 [Tribolium castaneum]	EEZ99038	1.15137e-05	7.72727e+15	566102	44	34
10049	Singlet4832	5.22761e-09	8.65672e+15	749863	67	58		hypothetical protein TcasGA2_TC004912	203	gi|270002591|gb|EEZ99038.1|hypothetical protein TcasGA2_TC004912 [Tribolium castaneum]	EEZ99038	1.97221e-08	7.05882e+15	646994	51	36
10053	Contig1384	1.01047e-61	9.16667e+15	250418	180	165		Putative uncharacterized protein FLJ37770	248	gi|307208297|gb|EFN85722.1|Putative uncharacterized protein FLJ37770 [Harpegnathos saltator]	EFN85722	0.0221605	7.77778e+15	531434	36	28
10056	Singlet2560	8.75644e-24	883495145631068	122999	103	91		Putative uncharacterized protein FLJ37770	107	gi|307208297|gb|EFN85722.1|Putative uncharacterized protein FLJ37770 [Harpegnathos saltator]	EFN85722	0.00326017	7.42857e+15	535286	35	26
10057	Singlet6767	8.26142e-48	890909090909091	204252	165	147		hypothetical protein TcasGA2_TC004912	256	gi|270002591|gb|EEZ99038.1|hypothetical protein TcasGA2_TC004912 [Tribolium castaneum]	EEZ99038	1.1653e-05	5.97561e+15	546842	82	49
10065	Singlet2560	5.05508e-38	8.58824e+15	171012	170	146		hypothetical protein TcasGA2_TC004912	162	gi|270002591|gb|EEZ99038.1|hypothetical protein TcasGA2_TC004912 [Tribolium castaneum]	EEZ99038	1.36426e-05	690909090909091	56225	55	38
10077	Singlet1535	2.31901e-88	8.98496e+15	339057	266	239		hypothetical protein TcasGA2_TC004912	272	gi|270002591|gb|EEZ99038.1|hypothetical protein TcasGA2_TC004912 [Tribolium castaneum]	EEZ99038	0.000117359	6.02564e+16	550694	78	47
10078	Singlet2560	6.49278e-37	8.64516e+15	167319	155	134		histone-lysine n-methyltransferase setmar	161	gi|307208297|gb|EFN85722.1|Putative uncharacterized protein FLJ37770 [Harpegnathos saltator]	EFN85722	2.69517e-06	68.0	623882	50	34
10081	Singlet1687	6.21817e-25	8.97959e+15	126692	98	88		hypothetical protein TcasGA2_TC004912	100	gi|270002591|gb|EEZ99038.1|hypothetical protein TcasGA2_TC004912 [Tribolium castaneum]	EEZ99038	0.00276688	84375	48521	32	27
10086	Singlet2560	3.11728e-73	8.81857e+15	289198	237	209		hypothetical protein TcasGA2_TC004912	351	gi|270002591|gb|EEZ99038.1|hypothetical protein TcasGA2_TC004912 [Tribolium castaneum]	EEZ99038	0.0764752	546875	477506	64	35
10087	Singlet2560	3.62669e-81	88.8	315051	250	222		hypothetical protein TcasGA2_TC004912	254	gi|270002591|gb|EEZ99038.1|hypothetical protein TcasGA2_TC004912 [Tribolium castaneum]	EEZ99038	5.52223e-05	5.67164e+15	554546	67	38
10092	Singlet2560	4.84267e-48	912751677852349	204252	149	136		hypothetical protein TcasGA2_TC004912	158	gi|270002591|gb|EEZ99038.1|hypothetical protein TcasGA2_TC004912 [Tribolium castaneum]	EEZ99038	1.39648e-05	7.7551e+15	56225	49	38
10093	Contig1384	4.92351e-74	8.95652e+15	292891	230	206		hypothetical protein TcasGA2_TC004912	696	gi|270002591|gb|EEZ99038.1|hypothetical protein TcasGA2_TC004912 [Tribolium castaneum]	EEZ99038	1.15112e-30	6.66667e+15	129028	132	88
10096	Singlet2560	1.08651e-44	875776397515528	193172	161	141		hypothetical protein TcasGA2_TC004912	163	gi|270002591|gb|EEZ99038.1|hypothetical protein TcasGA2_TC004912 [Tribolium castaneum]	EEZ99038	0.0195508	5.74074e+16	473654	54	31
10104	Singlet2560	4.25501e-65	8.8785e+15	261498	214	190		hypothetical protein TcasGA2_TC004912	228	gi|270002591|gb|EEZ99038.1|hypothetical protein TcasGA2_TC004912 [Tribolium castaneum]	EEZ99038	7.7863e-11	5.92105e+15	689366	76	45
10105	Singlet4832	1.92337e-17	9.17808e+15	102686	73	67		hypothetical protein TcasGA2_TC004912	166	gi|270002591|gb|EEZ99038.1|hypothetical protein TcasGA2_TC004912 [Tribolium castaneum]	EEZ99038	8.22707e-08	6.85185e+15	623882	54	37
10108	Singlet4832	5.42146e-18	8.17518e+15	104533	137	112		hypothetical protein TcasGA2_TC004912	168	gi|270002591|gb|EEZ99038.1|hypothetical protein TcasGA2_TC004912 [Tribolium castaneum]	EEZ99038	0.000288297	6.22642e+16	52373	53	33
10113	Contig1384	7.15314e-22	9.16667e+15	117459	84	77		hypothetical protein TcasGA2_TC004912	172	gi|270002591|gb|EEZ99038.1|hypothetical protein TcasGA2_TC004912 [Tribolium castaneum]	EEZ99038	0.0811465	6.45833e+15	458246	48	31
10115	Contig1384	1.53598e-19	9.55882e+15	110073	68	65		histone-lysine n-methyltransferase setmar	216	gi|307208297|gb|EFN85722.1|Putative uncharacterized protein FLJ37770 [Harpegnathos saltator]	EFN85722	1.96523e-05	6.55172e+15	608474	58	38
10117	Singlet2560	2.89399e-50	9.10256e+15	211638	156	142		hypothetical protein TcasGA2_TC004912	158	gi|270002591|gb|EEZ99038.1|hypothetical protein TcasGA2_TC004912 [Tribolium castaneum]	EEZ99038	0.000586366	72.0	516026	50	36
10118	Singlet1687	1.26377e-28	8.40278e+15	139619	144	121		hypothetical protein TcasGA2_TC004912	146	gi|270002591|gb|EEZ99038.1|hypothetical protein TcasGA2_TC004912 [Tribolium castaneum]	EEZ99038	2.18605e-06	7.91667e+15	58151	48	38
10119	Singlet1535	1.46414e-95	8.93471e+15	363064	291	260		hypothetical protein TcasGA2_TC004912	288	gi|270002591|gb|EEZ99038.1|hypothetical protein TcasGA2_TC004912 [Tribolium castaneum]	EEZ99038	0.000785799	5.27473e+16	527582	91	48
10121	Singlet4832	1.27022e-13	803030303030303	897595	132	106		hypothetical protein TcasGA2_TC004912	144	gi|270002591|gb|EEZ99038.1|hypothetical protein TcasGA2_TC004912 [Tribolium castaneum]	EEZ99038	0.000168581	702127659574468	527582	47	33
10136	Singlet2560	1.54924e-42	9.01408e+15	185785	142	128		histone-lysine n-methyltransferase setmar- partial	142	gi|307213271|gb|EFN88747.1|Putative uncharacterized protein FLJ37770 [Harpegnathos saltator]	EFN88747	0.000349324	7.55556e+15	56225	45	34
10139	Singlet4805	2.50299e-31	9.38776e+15	148852	98	92		flj37770-like protein	170	gi|307189285|gb|EFN73722.1|Putative uncharacterized protein FLJ37770 [Camponotus floridanus]	EFN73722	0.00230929	7.03704e+15	554546	54	38
10143	Contig1384	3.42723e-42	8.9726e+15	185785	146	131		hypothetical protein TcasGA2_TC004912	290	gi|270002591|gb|EEZ99038.1|hypothetical protein TcasGA2_TC004912 [Tribolium castaneum]	EEZ99038	0.0050579	653061224489796	477506	49	32
10144	Singlet1687	1.07881e-39	8.67925e+15	176552	159	138		hypothetical protein TcasGA2_TC004912	161	gi|270002591|gb|EEZ99038.1|hypothetical protein TcasGA2_TC004912 [Tribolium castaneum]	EEZ99038	3.94242e-05	70.0	546842	50	35
10145	Singlet4236	1.40931e-22	8.73786e+15	119306	103	90		dendroctonus ponderosae whole genome shotgun sequence	128	gi|462311581|gb|APGK01046899.1|Dendroctonus ponderosae Seq01046909, whole genome shotgun sequence	APGK01046899	5.83591e-28	90.0	149163	110	99
10147	Singlet2560	7.98677e-27	909090909090909	134079	99	90		histone-lysine n-methyltransferase setmar	192	gi|307208297|gb|EFN85722.1|Putative uncharacterized protein FLJ37770 [Harpegnathos saltator]	EFN85722	4.10646e-06	6.66667e+15	623882	54	36
10150	Singlet7719	9.18995e-67	9.06404e+15	267038	203	184		hypothetical protein EAI_06928	229	gi|307212031|gb|EFN87921.1|hypothetical protein EAI_06928 [Harpegnathos saltator]	EFN87921	0.00870154	639344262295082	535286	61	39
10151	Singlet4236	3.14831e-29	8.86957e+15	141466	115	102		hypothetical protein TcasGA2_TC004912	133	gi|270002591|gb|EEZ99038.1|hypothetical protein TcasGA2_TC004912 [Tribolium castaneum]	EEZ99038	4.56558e-05	8.10811e+15	54299	37	30
10152	Singlet2560	4.44685e-102	8.56749e+15	385223	363	311		hypothetical protein TcasGA2_TC004912	402	gi|270002591|gb|EEZ99038.1|hypothetical protein TcasGA2_TC004912 [Tribolium castaneum]	EEZ99038	6.98011e-17	6.10169e+16	897373	118	72
10153	Singlet4832	2.60815e-16	8.10219e+15	989927	137	111		hypothetical protein TcasGA2_TC004912	173	gi|270002591|gb|EEZ99038.1|hypothetical protein TcasGA2_TC004912 [Tribolium castaneum]	EEZ99038	8.84556e-09	6.84211e+15	650846	57	39
10156	Singlet1743	1.94687e-65	8.95735e+15	263345	211	189		hypothetical protein TcasGA2_TC004912	361	gi|270002591|gb|EEZ99038.1|hypothetical protein TcasGA2_TC004912 [Tribolium castaneum]	EEZ99038	7.39477e-07	6.49351e+15	62003	77	50
10165	Contig4051	0.0	100.0	1434.12	776	776		hypothetical protein TcasGA2_TC004962	776	gi|270002635|gb|EEZ99082.1|hypothetical protein TcasGA2_TC004962 [Tribolium castaneum]	EEZ99082	8.70057e-103	92.0	323553	175	161
10194	Singlet5123	1.3496e-66	8.5214e+15	263345	257	219		transposable element tc1 transposase	257	gi|223649434|gb|ACN11475.1|Transposable element Tcb1 transposase [Salmo salar]	ACN11475	3.92363e-18	7.05882e+15	985969	85	60
10195	Singlet1888	1.42442e-69	779559118236473	279964	499	389		transposable element tcb1 transposase	2532	gi|223649434|gb|ACN11475.1|Transposable element Tcb1 transposase [Salmo salar]	ACN11475	4.30242e-09	6.50602e+15	77411	83	54
10197	Singlet4403	6.58554e-37	8.59873e+15	167319	157	135		vacuolar protein sorting 52	163	gi|148362155|gb|ABQ59678.1|vacuolar protein sorting 52 [Salmo salar] gi|260182162|gb|ACX35591.1| vacuolar protein sorting 52 [Salmo salar]	ABQ59678, ACX35591	9.70284e-07	8.60465e+15	67781	43	37
10198	Singlet6744	5.26864e-43	8.72727e+15	187632	165	144		vacuolar protein sorting 52	169	gi|148362155|gb|ABQ59678.1|vacuolar protein sorting 52 [Salmo salar] gi|260182162|gb|ACX35591.1| vacuolar protein sorting 52 [Salmo salar]	ABQ59678, ACX35591	3.80381e-08	813953488372093	720182	43	35
10199	Singlet4403	2.40219e-31	8.35443e+15	148852	158	132		vacuolar protein sorting 52	164	gi|148362155|gb|ABQ59678.1|vacuolar protein sorting 52 [Salmo salar] gi|260182162|gb|ACX35591.1| vacuolar protein sorting 52 [Salmo salar]	ABQ59678, ACX35591	1.29832e-07	7.82609e+15	704774	46	36
10201	Singlet6744	1.19128e-23	8.37209e+15	122999	129	108		vacuolar protein sorting 52	138	gi|148362155|gb|ABQ59678.1|vacuolar protein sorting 52 [Salmo salar] gi|260182162|gb|ACX35591.1| vacuolar protein sorting 52 [Salmo salar]	ABQ59678, ACX35591	0.000128004	7.38095e+15	616178	42	31
10208	Singlet4820	3.2294e-52	8.53774e+15	215332	212	181		vacuolar protein sorting 52	220	gi|148362155|gb|ABQ59678.1|vacuolar protein sorting 52 [Salmo salar] gi|260182162|gb|ACX35591.1| vacuolar protein sorting 52 [Salmo salar]	ABQ59678, ACX35591	8.32273e-09	7.7551e+15	747146	49	38
10216	Singlet4567	2.50648e-42	87.5	185785	160	140		hypothetical protein TcasGA2_TC005001	218	gi|270002661|gb|EEZ99108.1|hypothetical protein TcasGA2_TC005001 [Tribolium castaneum]	EEZ99108	0.0243638	6.07143e+16	481358	56	34
10220	Singlet4567	1.18669e-39	88.0	176552	150	132		hypothetical protein TcasGA2_TC005001	175	gi|270002661|gb|EEZ99108.1|hypothetical protein TcasGA2_TC005001 [Tribolium castaneum]	EEZ99108	0.0125612	6.03774e+15	481358	53	32
10246	Contig3470	3.64242e-175	9.88571e+15	630828	350	346		hypothetical protein TcasGA2_TC005018	2700	gi|270016329|gb|EFA12775.1|hypothetical protein TcasGA2_TC005018 [Tribolium castaneum]	EFA12775	0.00120943	4.3295e+15	623882	261	113
10290	Singlet4455	1.07886e-44	9.65217e+15	193172	115	111		hypothetical protein TcasGA2_TC005025	162	gi|270017025|gb|EFA13471.1|hypothetical protein TcasGA2_TC005025 [Tribolium castaneum]	EFA13471	0.0646748	6.22222e+15	454394	45	28
10294	Contig4114	6.9693e-58	890625	237491	192	171			2031	No Blast Hit
10382	Singlet6959	8.79596e-07	9.52381e+15	675997	42	40			204	No Blast Hit
10391	Singlet1509	2.32803e-60	9.34132e+15	246725	167	156		hypothetical protein TcasGA2_TC005051	426	gi|270015244|gb|EFA11692.1|hypothetical protein TcasGA2_TC005051 [Tribolium castaneum]	EFA11692	0.000548361	5.41176e+15	569954	85	46
10392	Singlet3774	2.84243e-103	9.20578e+15	388917	277	255		hypothetical protein TcasGA2_TC005051	335	gi|270015244|gb|EFA11692.1|hypothetical protein TcasGA2_TC005051 [Tribolium castaneum]	EFA11692	1.23267e-15	6.2963e+15	897373	108	68
10393	Singlet3774	1.30182e-59	8.93401e+15	243031	197	176		hypothetical protein TcasGA2_TC005051	196	gi|270015244|gb|EFA11692.1|hypothetical protein TcasGA2_TC005051 [Tribolium castaneum]	EFA11692	0.00163428	6.66667e+15	531434	57	38
10394	Singlet3774	1.86688e-105	8.75706e+15	396303	354	310		hypothetical protein TcasGA2_TC005051	366	gi|270015244|gb|EFA11692.1|hypothetical protein TcasGA2_TC005051 [Tribolium castaneum]	EFA11692	2.66292e-21	6.37168e+16	105916	113	72
10395	Singlet3774	7.0838e-70	8.48276e+15	274424	290	246		hypothetical protein TcasGA2_TC005051	289	gi|270015244|gb|EFA11692.1|hypothetical protein TcasGA2_TC005051 [Tribolium castaneum]	EFA11692	3.32183e-16	6.21053e+15	905077	95	59
10397	Singlet3774	4.75606e-64	923076923076923	257805	182	168		hypothetical protein TcasGA2_TC005051	200	gi|270015244|gb|EFA11692.1|hypothetical protein TcasGA2_TC005051 [Tribolium castaneum]	EFA11692	0.00264989	578125	527582	64	37
10398	Singlet3774	3.02655e-37	97.0	169165	100	97		hypothetical protein TcasGA2_TC005051	257	gi|270015244|gb|EFA11692.1|hypothetical protein TcasGA2_TC005051 [Tribolium castaneum]	EFA11692	6.68392e-05	6.94444e+15	469802	36	25
10399	Singlet7407	3.0841e-51	906832298136646	211638	161	146		hypothetical protein TcasGA2_TC005051	167	gi|270015244|gb|EFA11692.1|hypothetical protein TcasGA2_TC005051 [Tribolium castaneum]	EFA11692	5.9518e-08	7.2549e+15	627734	51	37
10400	Singlet6618	6.83694e-65	8.84259e+15	261498	216	191		hypothetical protein EAG_08095	353	gi|307190333|gb|EFN74406.1|hypothetical protein EAG_08095 [Camponotus floridanus]	EFN74406	1.68373e-05	5.04854e+15	650846	103	52
10406	Singlet7407	6.73889e-90	8.37989e+15	344597	358	300		hypothetical protein TcasGA2_TC005051	360	gi|270015244|gb|EFA11692.1|hypothetical protein TcasGA2_TC005051 [Tribolium castaneum]	EFA11692	8.06353e-09	5.55556e+15	704774	90	50
10419	Singlet5491	5.34852e-13	9.46429e+15	879128	56	53		hypothetical protein EAI_03982	165	gi|307201474|gb|EFN81251.1|hypothetical protein EAI_03982 [Harpegnathos saltator]	EFN81251	0.0037533	7.94118e+15	519878	34	27
10447	Singlet203	2.15512e-43	8.86792e+15	189479	159	141		hypothetical protein TcasGA2_TC005054	240	gi|270017090|gb|EFA13536.1|hypothetical protein TcasGA2_TC005054 [Tribolium castaneum]	EFA13536	1.97925e-10	6.52174e+15	712478	69	45
10448	Singlet203	8.68597e-12	9.04762e+15	842195	63	57		hypothetical protein TcasGA2_TC005054	203	gi|270017090|gb|EFA13536.1|hypothetical protein TcasGA2_TC005054 [Tribolium castaneum]	EFA13536	7.17311e-07	6.72414e+15	608474	58	39
10449	Singlet1038	3.42247e-63	826086956521739	257805	276	228		hypothetical protein TcasGA2_TC005054	1308	gi|270017090|gb|EFA13536.1|hypothetical protein TcasGA2_TC005054 [Tribolium castaneum]	EFA13536	2.45987e-35	5.47511e+16	148673	221	121
10450	Singlet7599	5.0141e-07	8.77193e+15	675997	57	50		hypothetical protein TcasGA2_TC005054	1064	gi|270017090|gb|EFA13536.1|hypothetical protein TcasGA2_TC005054 [Tribolium castaneum]	EFA13536	3.07623e-07	5.11811e+16	681662	127	65
10453	Singlet2485	1.74889e-12	88.0	879128	75	66		hypothetical protein TcasGA2_TC005054	495	gi|270017090|gb|EFA13536.1|hypothetical protein TcasGA2_TC005054 [Tribolium castaneum]	EFA13536	2.167e-09	5.97403e+15	654698	77	46
10460	Singlet203	2.02713e-27	8.84956e+15	135926	113	100		PREDICTED: uncharacterized protein LOC101235972, partial	176	gi|449681932|ref|XP_004209957.1|PREDICTED: uncharacterized protein LOC101235972, partial [Hydra magnipapillata]	XP_004209957	1.73571e-05	8.10811e+15	643142	37	30
10462	Singlet203	1.17326e-10	8.71429e+15	805262	70	61			211	No Blast Hit
10480	Singlet203	2.86867e-12	8.76712e+15	860662	73	64		hypothetical protein TcasGA2_TC005054	237	gi|270017090|gb|EFA13536.1|hypothetical protein TcasGA2_TC005054 [Tribolium castaneum]	EFA13536	0.0105395	5.45455e+15	500618	77	42
10482	Singlet203	1.00931e-46	8.77193e+15	200558	171	150			243	No Blast Hit
10484	Singlet203	7.72706e-42	9.11765e+15	183939	136	124		hypothetical protein TcasGA2_TC005054	190	gi|270017090|gb|EFA13536.1|hypothetical protein TcasGA2_TC005054 [Tribolium castaneum]	EFA13536	0.0001127	6.36364e+15	492914	55	35
10488	Singlet4171	1.58876e-53	8.82979e+15	222718	188	166		hypothetical protein TcasGA2_TC005054	185	gi|270017090|gb|EFA13536.1|hypothetical protein TcasGA2_TC005054 [Tribolium castaneum]	EFA13536	0.00314523	7.07317e+15	508322	41	29
10498	Singlet4171	0.0	9.9256e+15	1218.06	672	667		hypothetical protein TcasGA2_TC005054	1705	gi|270017090|gb|EFA13536.1|hypothetical protein TcasGA2_TC005054 [Tribolium castaneum]	EFA13536	1.26265e-26	5.98802e+16	125561	167	100
10501	Singlet203	4.13319e-24	89.0	124846	100	89		hypothetical protein TcasGA2_TC005054	167	gi|270017090|gb|EFA13536.1|hypothetical protein TcasGA2_TC005054 [Tribolium castaneum]	EFA13536	0.0147283	5.92593e+15	48521	54	32
10504	Singlet1038	8.46536e-57	8.69565e+15	233798	207	180		hypothetical protein TcasGA2_TC005054	210	gi|270017090|gb|EFA13536.1|hypothetical protein TcasGA2_TC005054 [Tribolium castaneum]	EFA13536	9.21071e-08	7.64706e+15	631586	51	39
[truncated: 27,919 more rows]
