# Supplementary material for: RNA-Seq reveals large quantitative differences between the transcriptomes of outbreak and non-outbreak locusts
Source: Sci Rep. 2018 Jun 15;8:9207. doi: 10.1038/s41598-018-27565-0 (PMC6003920; doi:10.1038/s41598-018-27565-0)
Supplement: Supplementary file 15 — Table S12 [file 41598_2018_27565_MOESM15_ESM.xls]

## Sheet: Blazquez_and_Bakkali_locust_CNS
Sequence name	Sequence desc.	Sequence length	Hit desc.	Hit ACC	E-Value	Similarity	Bit-Score	Alignment length	Positives		Description of the unigen	#Gos of the unigen	Gos of the unigen	Enzyme Codes of the unigen	InterProScan of the unigen
3	hypothetical protein Phum_PHUM563790	506	gi|212517332|gb|EEB19243.1|hypothetical protein Phum_PHUM563790 [Pediculus humanus corporis]	EEB19243	1.80177e-06	681159420289855	604622	69	47		AGAP006936-PA	3	F:molecular_function	-	no IPS match
4	hypothetical protein Phum_PHUM564000	1826	gi|212517343|gb|EEB19254.1|hypothetical protein Phum_PHUM564000 [Pediculus humanus corporis]	EEB19254	4.00987e-33	8.26531e+15	146747	98	81		LD39959p	6	F:lyase activity; F:molecular_function; P:cellular nitrogen compound metabolic process; P:small molecule metabolic process; P:biosynthetic process; P:secondary metabolic process	(4.2) Carbon-oxygen lyases	no IPS match
6	hypothetical protein Phum_PHUM576990	1165	gi|212517612|gb|EEB19477.1|hypothetical protein Phum_PHUM576990 [Pediculus humanus corporis]	EEB19477	1.27257e-08	4.33628e+15	75485	226	98		ubiquitin-fold modifier conjugating enzyme 1	0	-		IPR014806 (PFAM)
9	hypothetical protein Phum_PHUM580840	1194	gi|212517756|gb|EEB19595.1|hypothetical protein Phum_PHUM580840 [Pediculus humanus corporis]	EEB19595	4.62714e-28	5.93458e+16	132109	214	127		glycogen phosphorylase	3	P:carbohydrate metabolic process; F:ion binding; F:transferase activity, transferring glycosyl groups	(2.4) Glycosyltransferases	G3DSA:3.40.50.2000 (GENE3D)
10	hypothetical protein Phum_PHUM580850	367	gi|212517757|gb|EEB19596.1|hypothetical protein Phum_PHUM580850 [Pediculus humanus corporis]	EEB19596	5.12149e-42	8.92473e+15	157918	93	83		actin-interacting protein 1	0	-		no IPS match
12	hypothetical protein Phum_PHUM580870	776	gi|212517759|gb|EEB19598.1|hypothetical protein Phum_PHUM580870 [Pediculus humanus corporis]	EEB19598	1.60104e-15	6.07692e+15	905077	130	79		IP12501p	0	-		no IPS match
13	hypothetical protein Phum_PHUM580870	730	gi|212517759|gb|EEB19598.1|hypothetical protein Phum_PHUM580870 [Pediculus humanus corporis]	EEB19598	2.98015e-41	6.74699e+15	158688	166	112		abc transporter	0	-		no IPS match
14	hypothetical protein Phum_PHUM581350	1247	gi|212517777|gb|EEB19616.1|hypothetical protein Phum_PHUM581350 [Pediculus humanus corporis]	EEB19616	0.00240653	5.71429e+16	585362	84	48		elongation factor 1 alpha	6	F:translation factor activity, nucleic acid binding; P:nucleobase-containing compound catabolic process; P:small molecule metabolic process; F:GTPase activity; F:ion binding; C:ribosome; P:translation	-	no IPS match
15	hypothetical protein Phum_PHUM581350	1722	gi|212517777|gb|EEB19616.1|hypothetical protein Phum_PHUM581350 [Pediculus humanus corporis]	EEB19616	3.63686e-59	6.69811e+15	218779	212	142		hypothetical protein TcasGA2_TC000255	1	P:mRNA processing	-	IPR016654 (PANTHER)
16	hypothetical protein Phum_PHUM581350	1127	gi|212517777|gb|EEB19616.1|hypothetical protein Phum_PHUM581350 [Pediculus humanus corporis]	EEB19616	0.00134676	5.71429e+16	589214	84	48		heat shock cognate 70	0	-		G3DSA:3.30.30.30 (GENE3D)
17	hypothetical protein Phum_PHUM581350	1243	gi|212517777|gb|EEB19616.1|hypothetical protein Phum_PHUM581350 [Pediculus humanus corporis]	EEB19616	0.00200205	5.71429e+16	585362	84	48		ubiquitin s27ae ribosomal protein	4	C:ribosome; F:structural constituent of ribosome; P:translation; P:ribosome biogenesis	-	no IPS match
20	hypothetical protein Phum_PHUM582420	1372	gi|212517828|gb|EEB19667.1|hypothetical protein Phum_PHUM582420 [Pediculus humanus corporis]	EEB19667	9.19457e-46	5.53936e+16	183726	343	190		smc3 protein	3	F:ion binding; P:chromosome organization; C:chromosome	-	PTHR18937 (PANTHER), PTHR18937:SF8 (PANTHER)
21	hypothetical protein Phum_PHUM582420	1177	gi|212517828|gb|EEB19667.1|hypothetical protein Phum_PHUM582420 [Pediculus humanus corporis]	EEB19667	4.55009e-41	5.43103e+16	169474	348	189		nicotinic acetylcholine receptor subunit alpha4 variant	8	F:transmembrane transporter activity; F:molecular_function; C:plasma membrane; C:cellular_component; P:transport; P:signal transduction	-	no IPS match
22	hypothetical protein Phum_PHUM582420	1256	gi|212517828|gb|EEB19667.1|hypothetical protein Phum_PHUM582420 [Pediculus humanus corporis]	EEB19667	5.31945e-45	5.36585e+15	180644	410	220		PREDICTED: hypothetical protein LOC100576950	0	-		no IPS match
23	hypothetical protein Phum_PHUM582420	1349	gi|212517828|gb|EEB19667.1|hypothetical protein Phum_PHUM582420 [Pediculus humanus corporis]	EEB19667	4.13283e-41	5.45198e+15	171014	354	193		hypothetical protein TcasGA2_TC005995	4	C:intracellular; P:biological_process; F:peptidase activity; F:ion binding	-	no IPS match
29	gomphocerinae jm-2004 internal transcribed spacer partial sequence ribosomal rna gene and internal transcribed spacer complete sequence and 28s ribosomal rna partial sequence	95	gi|56968000|gb|AY859546.1|Gomphocerinae sp. JM-2004 internal transcribed spacer 1, partial sequence; 5.8S ribosomal RNA gene and internal transcribed spacer 2, complete sequence; and 28S ribosomal RNA gene, partial sequence	AY859546	8.67954e-30	9.57895e+15	154573	95	91		cytochrome c oxidase subunit iii	4	F:transmembrane transporter activity; F:oxidoreductase activity; P:cellular nitrogen compound metabolic process; P:generation of precursor metabolites and energy; P:small molecule metabolic process; P:transport; C:protein complex; C:intracellular	(1.9) Acting on a heme group of donors	IPR013833 (G3DSA:1.20.120.GENE3D); NON_CYTOPLASMIC_DOMAIN (PHOBIUS); CYTOPLASMIC_DOMAIN (PHOBIUS); TRANSMEMBRANE (PHOBIUS); IPR000298 (SUPERFAMILY); TMhelix (TMHMM)
32	gomphocerinae jm-2004 internal transcribed spacer partial sequence ribosomal rna gene and internal transcribed spacer complete sequence and 28s ribosomal rna partial sequence	86	gi|56968000|gb|AY859546.1|Gomphocerinae sp. JM-2004 internal transcribed spacer 1, partial sequence; 5.8S ribosomal RNA gene and internal transcribed spacer 2, complete sequence; and 28S ribosomal RNA gene, partial sequence	AY859546	2.42548e-23	9.4186e+15	132932	86	81		ribosomal protein s26	0	-		no IPS match
35	AGAP003858-PA	455	gi|116131026|gb|EAA06006.4|AGAP003858-PA [Anopheles gambiae str. PEST]	EAA06006	7.85899e-50	9.24731e+15	183341	93	86		cytochrome oxidase subunit i	10	P:generation of precursor metabolites and energy; C:mitochondrion; F:molecular_function; C:cellular_component; F:transmembrane transporter activity; F:oxidoreductase activity; P:cellular nitrogen compound metabolic process; P:small molecule metabolic process; P:transport; C:protein complex; C:intracellular	(1.9) Acting on a heme group of donors	IPR023616 (G3DSA:1.20.210.GENE3D); IPR023616 (SUPERFAMILY)
39	hypothetical protein Phum_PHUM599070	1617	gi|212518210|gb|EEB19987.1|hypothetical protein Phum_PHUM599070 [Pediculus humanus corporis]	EEB19987	5.87791e-61	6.01648e+15	222246	364	219		cytochrome oxidase subunit i	10	P:generation of precursor metabolites and energy; C:mitochondrion; F:molecular_function; C:cellular_component; F:transmembrane transporter activity; F:oxidoreductase activity; P:cellular nitrogen compound metabolic process; P:small molecule metabolic process; P:transport; C:protein complex; C:intracellular	(1.9) Acting on a heme group of donors	no IPS match
40	hypothetical protein Phum_PHUM599070	2765	gi|212518210|gb|EEB19987.1|hypothetical protein Phum_PHUM599070 [Pediculus humanus corporis]	EEB19987	1.19863e-66	6.79012e+15	244588	324	220		ribosomal protein l35	0	-		no IPS match
41	hypothetical protein Phum_PHUM599070	477	gi|212518210|gb|EEB19987.1|hypothetical protein Phum_PHUM599070 [Pediculus humanus corporis]	EEB19987	6.967e-36	8.22695e+15	139428	141	116		nadh dehydrogenase subunit 5	6	F:oxidoreductase activity; C:mitochondrion; P:cellular nitrogen compound metabolic process; P:generation of precursor metabolites and energy; P:small molecule metabolic process; P:biosynthetic process; P:cofactor metabolic process; P:transport	(1.6) Acting on NADH or NADPH	IPR001750 (PFAM); PTHR22773 (PANTHER), PTHR22773:SF52 (PANTHER), SignalP-NN(euk) (SIGNALP)
44	hypothetical protein Phum_PHUM602680	293	gi|212518365|gb|EEB20118.1|hypothetical protein Phum_PHUM602680 [Pediculus humanus corporis]	EEB20118	2.78957e-14	8.30508e+15	797221	59	49		hypothetical protein TcasGA2_TC003802	10	C:plasma membrane; C:cellular_component; F:transmembrane transporter activity; P:transport; F:signal transducer activity; P:signal transduction; C:external encapsulating structure; P:cell-cell signaling	-	no IPS match
45	hypothetical protein Phum_PHUM602860	2048	gi|212518373|gb|EEB20126.1|hypothetical protein Phum_PHUM602860 [Pediculus humanus corporis]	EEB20126	9.59913e-08	4.80519e+15	727886	231	111		nadh dehydrogenase	0	-		no IPS match
46	hypothetical protein Phum_PHUM604090	1025	gi|212518406|gb|EEB20159.1|hypothetical protein Phum_PHUM604090 [Pediculus humanus corporis]	EEB20159	1.79297e-14	6.23656e+16	924337	93	58		rs13_anoga ame: full=40s ribosomal protein s13	4	C:ribosome; F:structural constituent of ribosome; P:translation; P:ribosome biogenesis	-	PTHR11885 (PANTHER)
47	hypothetical protein Phum_PHUM604480	791	gi|212518414|gb|EEB20167.1|hypothetical protein Phum_PHUM604480 [Pediculus humanus corporis]	EEB20167	1.65535e-15	6.32075e+15	943597	106	67		cytochrome c oxidase subunit partial	0	-		no IPS match
49	hypothetical protein Phum_PHUM604480	235	gi|212518414|gb|EEB20167.1|hypothetical protein Phum_PHUM604480 [Pediculus humanus corporis]	EEB20167	4.82295e-07	60.0	643142	85	51		cytochrome p450	6	F:molecular_function; F:oxidoreductase activity; P:biological_process	-	no IPS match
50	schistocerca gregaria clone dl18 microsatellite sequence	431	gi|75708012|gb|DQ177456.1|Schistocerca gregaria clone DL18 microsatellite sequence	DQ177456	7.82012e-21	8.96907e+15	127522	97	87		adenylate cyclase type 3- partial	3	P:cellular nitrogen compound metabolic process; P:biosynthetic process; P:small molecule metabolic process; F:lyase activity; P:signal transduction	-	IPR001054 (G3DSA:3.30.70.GENE3D)
64	hypothetical protein Phum_PHUM604780	187	gi|212518432|gb|EEB20185.1|hypothetical protein Phum_PHUM604780 [Pediculus humanus corporis]	EEB20185	4.54718e-07	736842105263158	63929	57	42		Actin-5C	3	C:cytoskeleton; C:cytoplasm; F:ion binding	-	no IPS match
65	hypothetical protein Phum_PHUM604780	183	gi|212518432|gb|EEB20185.1|hypothetical protein Phum_PHUM604780 [Pediculus humanus corporis]	EEB20185	6.76906e-25	90.0	115546	60	54		heat shock protein cognate 4	1	F:ion binding	-	IPR029048 (G3DSA:1.20.1270.GENE3D); IPR029048 (SUPERFAMILY)
66	hypothetical protein Phum_PHUM604780	610	gi|212518432|gb|EEB20185.1|hypothetical protein Phum_PHUM604780 [Pediculus humanus corporis]	EEB20185	1.00623e-26	6.53543e+15	127102	127	83		jnk-interacting protein 3-like isoform 1	0	-		SignalP-NN(euk) (SIGNALP)
68	hypothetical protein Phum_PHUM609370	1521	gi|212518523|gb|EEB20276.1|hypothetical protein Phum_PHUM609370 [Pediculus humanus corporis]	EEB20276	1.05584e-108	7.83582e+15	366311	268	210		elongation factor-1 alpha	4	F:translation factor activity, nucleic acid binding; F:ion binding; C:ribosome; P:translation	-	no IPS match
70	hypothetical protein Phum_PHUM609440	692	gi|212518529|gb|EEB20282.1|hypothetical protein Phum_PHUM609440 [Pediculus humanus corporis]	EEB20282	6.41748e-32	7.55396e+15	139043	139	105		beta-tubulin	7	C:cytoskeleton; C:protein complex; P:protein complex assembly; P:nucleobase-containing compound catabolic process; P:small molecule metabolic process; P:biological_process; F:GTPase activity; F:structural molecule activity; F:ion binding	-	IPR003008 (G3DSA:3.40.50.GENE3D); IPR000217 (PANTHER); PTHR11588:SF80 (PANTHER)
73	hypothetical protein Phum_PHUM613190	3143	gi|212518621|gb|EEB20356.1|hypothetical protein Phum_PHUM613190 [Pediculus humanus corporis]	EEB20356	6.49811e-08	5.72917e+16	727886	96	55		AGAP008622-PA	5	P:biological_process; F:ion binding; P:protein complex assembly; F:structural molecule activity; C:cytoskeleton; C:protein complex	-	no IPS match
77	GH12209	457	gi|195040985|ref|XP_001991173.1|GH12209 [Drosophila grimshawi] gi|193900931|gb|EDV99797.1| GH12209 [Drosophila grimshawi]	XP_001991173, EDV99797	4.04431e-06	7.20588e+15	646994	68	49		60s ribosomal protein	4	C:ribosome; F:structural constituent of ribosome; P:translation; P:ribosome biogenesis	-	no IPS match
78	hypothetical protein Phum_PHUM615950	470	gi|212518699|gb|EEB20420.1|hypothetical protein Phum_PHUM615950 [Pediculus humanus corporis]	EEB20420	0.000499892	9.64286e+15	535286	28	27		acetylcholinesterase	4	C:cellular_component; P:cell-cell signaling; P:catabolic process; F:molecular_function; P:lipid metabolic process	(3.1) Acting on ester bonds	no IPS match
84	hypothetical protein TcasGA2_TC000003	310	gi|270015383|gb|EFA11831.1|hypothetical protein TcasGA2_TC000003 [Tribolium castaneum]	EFA11831	2.5493e-09	618421052631579	681662	76	47		nadh-ubiquinone oxidoreductase chain 5	0	-		no IPS match
86	hypothetical protein TcasGA2_TC000005	152	gi|270015179|gb|EFA11627.1|hypothetical protein TcasGA2_TC000005 [Tribolium castaneum]	EFA11627	1.37317e-06	6.66667e+15	60077	48	32		cuticular protein	1	F:structural molecule activity	-	no IPS match
87	hypothetical protein TcasGA2_TC000005	2609	gi|270015179|gb|EFA11627.1|hypothetical protein TcasGA2_TC000005 [Tribolium castaneum]	EFA11627	0.00356235	6.66667e+15	589214	57	38		heat shock protein 70	2	F:ion binding; P:response to stress	-	IPR013126 (PFAM); G3DSA:3.30.420.40 (GENE3D); PTHR19375:SF155 (PANTHER); PTHR19375 (PANTHER); SSF53067 (SUPERFAMILY)
89	hypothetical protein TcasGA2_TC000005	267	gi|270015179|gb|EFA11627.1|hypothetical protein TcasGA2_TC000005 [Tribolium castaneum]	EFA11627	0.0296994	8.46154e+15	496766	26	22		myosin heavy chain	0	-		no IPS match
100	hypothetical protein TcasGA2_TC000005	131	gi|270015179|gb|EFA11627.1|hypothetical protein TcasGA2_TC000005 [Tribolium castaneum]	EFA11627	0.0011999	6.75676e+15	489062	37	25		hypothetical protein TcasGA2_TC011217	1	F:molecular_function	-	no IPS match
104	hypothetical protein TcasGA2_TC000005	101	gi|270015179|gb|EFA11627.1|hypothetical protein TcasGA2_TC000005 [Tribolium castaneum]	EFA11627	0.00254405	7.66667e+15	50447	30	23		pangolin	1	P:signal transduction	-	SignalP-NN(euk) (SIGNALP)
105	hypothetical protein TcasGA2_TC000005	100	gi|270015179|gb|EFA11627.1|hypothetical protein TcasGA2_TC000005 [Tribolium castaneum]	EFA11627	0.000170189	84375	535286	32	27		dce_drome ame: full=glutamate decarboxylase short=gad	15	P:cell-cell signaling; P:anatomical structure development; P:cellular component assembly; P:biological_process; F:lyase activity; P:biosynthetic process; P:neurological system process; P:cellular amino acid metabolic process; P:catabolic process; F:ion binding; P:sulfur compound metabolic process	(4.1) Carbon-carbon lyases	no IPS match
106	hypothetical protein TcasGA2_TC000005	157	gi|270015179|gb|EFA11627.1|hypothetical protein TcasGA2_TC000005 [Tribolium castaneum]	EFA11627	0.0945067	56.25	469802	48	27		PREDICTED: hypothetical protein LOC410204	0	-		no IPS match
107	hypothetical protein TcasGA2_TC000005	286	gi|270015179|gb|EFA11627.1|hypothetical protein TcasGA2_TC000005 [Tribolium castaneum]	EFA11627	2.59459e-13	6.08696e+16	801073	92	56		40s ribosomal protein s7-like	4	C:ribosome; F:structural constituent of ribosome; P:translation; P:ribosome biogenesis	-	no IPS match
108	hypothetical protein TcasGA2_TC000005	157	gi|270015179|gb|EFA11627.1|hypothetical protein TcasGA2_TC000005 [Tribolium castaneum]	EFA11627	0.00127584	78125	519878	32	25		ribosomal protein l11	4	C:ribosome; F:structural constituent of ribosome; P:translation; P:ribosome biogenesis	-	no IPS match
110	hypothetical protein TcasGA2_TC000005	160	gi|270015179|gb|EFA11627.1|hypothetical protein TcasGA2_TC000005 [Tribolium castaneum]	EFA11627	0.00160721	66.0	519878	50	33		voltage-dependent t-type calcium channel subunit alpha-1h-like	0	-		no IPS match
111	hypothetical protein TcasGA2_TC000005	676	gi|270015179|gb|EFA11627.1|hypothetical protein TcasGA2_TC000005 [Tribolium castaneum]	EFA11627	0.0782964	4.67153e+16	516026	137	64		ribosomal protein l35	4	C:ribosome; F:structural constituent of ribosome; P:translation; P:ribosome biogenesis	-	PTHR13872 (PANTHER)
112	hypothetical protein TcasGA2_TC000005	96	gi|270015179|gb|EFA11627.1|hypothetical protein TcasGA2_TC000005 [Tribolium castaneum]	EFA11627	0.00175481	8.14815e+15	508322	27	22		ubiquitin, putative	5	C:ribosome; F:structural constituent of ribosome; P:translation; P:ribosome biogenesis; F:molecular_function	-	G3DSA:3.10.20.90 (GENE3D); IPR000626 (PFAM); PTHR10666 (PANTHER); IPR000626 (PROSITE_PROFILES); IPR029071 (SUPERFAMILY)
118	hypothetical protein TcasGA2_TC000005	91	gi|270015179|gb|EFA11627.1|hypothetical protein TcasGA2_TC000005 [Tribolium castaneum]	EFA11627	0.0040323	7.66667e+15	469802	30	23		PREDICTED: similar to calpain	0	-		no IPS match
120	hypothetical protein TcasGA2_TC000005	101	gi|270015179|gb|EFA11627.1|hypothetical protein TcasGA2_TC000005 [Tribolium castaneum]	EFA11627	0.0249461	75.0	477506	32	24		alpha-tubulin isoform 1	8	C:cytoskeleton; C:protein complex; P:protein complex assembly; P:nucleobase-containing compound catabolic process; P:small molecule metabolic process; P:biological_process; F:GTPase activity; F:structural molecule activity; C:cytoplasm; F:ion binding	-	IPR018316 (G3DSA:3.30.1330.GENE3D); IPR018316 (PFAM); IPR008280 (SUPERFAMILY)
126	hypothetical protein TcasGA2_TC000005	1237	gi|270015179|gb|EFA11627.1|hypothetical protein TcasGA2_TC000005 [Tribolium castaneum]	EFA11627	5.84278e-08	6.12245e+16	50447	49	30		protein wnt-6	4	P:biological_process; C:proteinaceous extracellular matrix; F:molecular_function; P:signal transduction	-	no IPS match
127	hypothetical protein TcasGA2_TC000005	192	gi|270015179|gb|EFA11627.1|hypothetical protein TcasGA2_TC000005 [Tribolium castaneum]	EFA11627	0.000113796	5.96774e+15	554546	62	37		ef2_drome ame: full=elongation factor 2 short=ef-2	9	P:cytoskeleton organization; P:cell cycle; C:cytosol; F:translation factor activity, nucleic acid binding; C:cytoskeleton; C:protein complex; F:GTPase activity; C:lipid particle; F:ion binding; C:ribosome; P:translation	-	no IPS match
129	hypothetical protein TcasGA2_TC000005	991	gi|270015179|gb|EFA11627.1|hypothetical protein TcasGA2_TC000005 [Tribolium castaneum]	EFA11627	2.03919e-07	4.78571e+16	693218	140	67		ribosomal protein s4e	5	C:ribosome; F:structural constituent of ribosome; F:RNA binding; P:translation; P:ribosome biogenesis	-	IPR000876 (PANTHER); IPR013845 (PRODOM); PTHR11581:SF0 (PANTHER)
130	hypothetical protein TcasGA2_TC000005	128	gi|270015179|gb|EFA11627.1|hypothetical protein TcasGA2_TC000005 [Tribolium castaneum]	EFA11627	3.95648e-11	87.5	720182	40	35		PREDICTED: similar to AGAP003012-PA	0	-		no IPS match
131	hypothetical protein TcasGA2_TC000005	237	gi|270015179|gb|EFA11627.1|hypothetical protein TcasGA2_TC000005 [Tribolium castaneum]	EFA11627	2.06803e-06	5.77465e+15	608474	71	41		CG34370	3	F:molecular_function; P:biological_process; C:cellular_component		SignalP-TM (SIGNALP_GRAM_POSITIVE)
132	hypothetical protein TcasGA2_TC000005	269	gi|270015179|gb|EFA11627.1|hypothetical protein TcasGA2_TC000005 [Tribolium castaneum]	EFA11627	0.00150626	66.0	531434	50	33		xaa-pro aminopeptidase 1-like	0	-		no IPS match
134	hypothetical protein TcasGA2_TC000005	268	gi|270015179|gb|EFA11627.1|hypothetical protein TcasGA2_TC000005 [Tribolium castaneum]	EFA11627	0.00641105	6.74419e+15	516026	43	29		proteasome beta 3 subunit	5	C:cytoplasm; C:protein complex; C:intracellular; C:nucleus; F:peptidase activity; P:catabolic process	(3.4) Acting on peptide bonds (peptide hydrolases)	no IPS match
139	hypothetical protein TcasGA2_TC000005	163	gi|270015179|gb|EFA11627.1|hypothetical protein TcasGA2_TC000005 [Tribolium castaneum]	EFA11627	1.21066e-05	5.55556e+15	577658	54	30		isocitrate dehydrogenase	4	F:oxidoreductase activity; P:small molecule metabolic process; P:sulfur compound metabolic process; P:cellular nitrogen compound metabolic process; P:cellular amino acid metabolic process; P:generation of precursor metabolites and energy	(1.1) Acting on the CH-OH group of donors	IPR024084 (G3DSA:3.40.718.GENE3D); IPR004790 (PANTHER); PTHR11822:SF6 (PANTHER); SSF53659 (SUPERFAMILY)
140	hypothetical protein TcasGA2_TC000005	101	gi|270015179|gb|EFA11627.1|hypothetical protein TcasGA2_TC000005 [Tribolium castaneum]	EFA11627	0.000475231	8.84615e+15	52373	26	23		alpha-tubulin	8	C:cytoskeleton; C:protein complex; P:protein complex assembly; P:nucleobase-containing compound catabolic process; P:small molecule metabolic process; P:biological_process; F:GTPase activity; F:structural molecule activity; C:cytoplasm; F:ion binding	-	IPR003008 (G3DSA:3.40.50.GENE3D); IPR000217 (PANTHER)
141	hypothetical protein EAG_08095	402	gi|307190333|gb|EFN74406.1|hypothetical protein EAG_08095 [Camponotus floridanus]	EFN74406	0.0853695	5.20548e+16	46595	73	38		serine threonine-protein phosphatase 2a 56 kda regulatory subunit alpha isoform-like isoform 1	3	C:protein complex; C:intracellular; P:signal transduction; F:enzyme regulator activity	-	IPR002554 (PANTHER)
142	hypothetical protein TcasGA2_TC000005	99	gi|270015179|gb|EFA11627.1|hypothetical protein TcasGA2_TC000005 [Tribolium castaneum]	EFA11627	0.0159408	8.3871e+15	481358	31	26		elongation factor 1 beta	0	-		SignalP-NN(euk) (SIGNALP)
147	hypothetical protein TcasGA2_TC000005	101	gi|270015179|gb|EFA11627.1|hypothetical protein TcasGA2_TC000005 [Tribolium castaneum]	EFA11627	0.000391849	78125	527582	32	25		cytochrome c oxidase subunit i	0	-		no IPS match
149	hypothetical protein TcasGA2_TC000005	184	gi|270015179|gb|EFA11627.1|hypothetical protein TcasGA2_TC000005 [Tribolium castaneum]	EFA11627	0.000193396	6.07143e+16	546842	56	34		transitional endoplasmic reticulum atpase ter94-like	1	F:molecular_function	-	IPR005938 (PTHR23077:PANTHER); PTHR23077 (PANTHER)
155	hypothetical protein EAG_02637	170	gi|307187889|gb|EFN72812.1|hypothetical protein EAG_02637 [Camponotus floridanus]	EFN72812	1.39115e-05	64.0	60077	50	32		LD24589p, partial	0	-		no IPS match
160	hypothetical protein TcasGA2_TC000005	118	gi|270015179|gb|EFA11627.1|hypothetical protein TcasGA2_TC000005 [Tribolium castaneum]	EFA11627	0.0024905	6.94444e+15	481358	36	25		fork head domain dna binding protein	3	F:sequence-specific DNA binding; P:regulation of transcription, DNA-dependent; F:sequence-specific DNA binding transcription factor activity		IPR001766 (PFAM); IPR011991 (G3DSA:1.10.10.GENE3D); PTHR11829 (PANTHER); PTHR11829:SF85 (PANTHER); IPR001766 (PROSITE_PROFILES); SSF46785 (SUPERFAMILY)
161	hypothetical protein TcasGA2_TC000005	192	gi|270015179|gb|EFA11627.1|hypothetical protein TcasGA2_TC000005 [Tribolium castaneum]	EFA11627	6.4253e-06	6.41509e+15	56225	53	34		PREDICTED: similar to AGAP008757-PA	0	-		no IPS match
162	hypothetical protein TcasGA2_TC000005	619	gi|270015179|gb|EFA11627.1|hypothetical protein TcasGA2_TC000005 [Tribolium castaneum]	EFA11627	1.36622e-14	5.93407e+15	874261	91	54		LP02021p	1	F:zinc ion binding		IPR001781 (G3DSA:2.10.110.GENE3D); PTHR24214:SF29 (PANTHER); PTHR24214 (PANTHER)
164	hypothetical protein TcasGA2_TC000005	1032	gi|270015179|gb|EFA11627.1|hypothetical protein TcasGA2_TC000005 [Tribolium castaneum]	EFA11627	1.69326e-06	5.10638e+15	519878	94	48		indirect flight muscle-like	0	-		no IPS match
166	hypothetical protein TcasGA2_TC000005	150	gi|270015179|gb|EFA11627.1|hypothetical protein TcasGA2_TC000005 [Tribolium castaneum]	EFA11627	0.0319023	6.17021e+16	481358	47	29		maternal embryonic leucine zipper kinase-like	0	-		no IPS match
169	hypothetical protein TcasGA2_TC000005	126	gi|270015179|gb|EFA11627.1|hypothetical protein TcasGA2_TC000005 [Tribolium castaneum]	EFA11627	0.00198755	7.42857e+15	512174	35	26		tubulin alpha-1	8	C:cytoskeleton; C:protein complex; P:protein complex assembly; P:nucleobase-containing compound catabolic process; P:small molecule metabolic process; P:biological_process; F:GTPase activity; F:structural molecule activity; C:cytoplasm; F:ion binding	-	IPR000217 (PANTHER); IPR003008 (G3DSA:3.40.50.GENE3D)
170	hypothetical protein TcasGA2_TC000005	103	gi|270015179|gb|EFA11627.1|hypothetical protein TcasGA2_TC000005 [Tribolium castaneum]	EFA11627	2.47341e-05	8.18182e+15	558398	33	27		tropomyosin i isoform e	3	F:cytoskeletal protein binding; C:cytoskeleton; C:cytoplasm; P:anatomical structure development	-	no IPS match
175	hypothetical protein TcasGA2_TC000006	325	gi|270015180|gb|EFA11628.1|hypothetical protein TcasGA2_TC000006 [Tribolium castaneum]	EFA11628	5.62836e-07	43.75	623882	112	49		60s ribosomal protein l31-like	3	F:structural constituent of ribosome; P:translation; C:ribosome		IPR000054 (PFAM); IPR023621 (G3DSA:3.10.440.GENE3D); IPR000054 (PANTHER); IPR000054 (PRODOM); IPR023621 (SUPERFAMILY)
188	hypothetical protein TcasGA2_TC000006	170	gi|270015180|gb|EFA11628.1|hypothetical protein TcasGA2_TC000006 [Tribolium castaneum]	EFA11628	0.0269429	5.27273e+15	473654	55	29		actin	0	-		CYTOPLASMIC_DOMAIN (PHOBIUS); TRANSMEMBRANE (PHOBIUS); NON_CYTOPLASMIC_DOMAIN (PHOBIUS); TMhelix (TMHMM)
191	hypothetical protein TcasGA2_TC000006	163	gi|270015180|gb|EFA11628.1|hypothetical protein TcasGA2_TC000006 [Tribolium castaneum]	EFA11628	1.07897e-05	679245283018868	566102	53	36		alpha amylase	0	-		SignalP-NN(euk) (SIGNALP)
192	hypothetical protein EAG_05969	172	gi|307184971|gb|EFN71217.1|hypothetical protein EAG_05969 [Camponotus floridanus]	EFN71217	0.00379813	690909090909091	56225	55	38		beta-tubulin	12	P:microtubule-based movement; P:microtubule-based process; P:protein polymerization; P:GTP catabolic process; C:microtubule; F:nucleotide binding; C:cytoplasm; F:GTP binding; C:protein complex; F:GTPase activity; F:structural molecule activity; C:cytoskeleton		no IPS match
194	hypothetical protein TcasGA2_TC000006	114	gi|270015180|gb|EFA11628.1|hypothetical protein TcasGA2_TC000006 [Tribolium castaneum]	EFA11628	0.00543524	7.22222e+15	48521	36	26		acetylcholine receptor protein alpha 4	8	F:transmembrane transporter activity; F:molecular_function; C:plasma membrane; C:cellular_component; P:transport; P:signal transduction	-	no IPS match
195	hypothetical protein TcasGA2_TC000006	152	gi|270015180|gb|EFA11628.1|hypothetical protein TcasGA2_TC000006 [Tribolium castaneum]	EFA11628	3.25818e-07	68.0	608474	50	34		tubulin beta-1 chain- partial	6	P:microtubule-based process; C:microtubule; P:GTP catabolic process; F:GTPase activity; P:protein polymerization; F:GTP binding		IPR018316 (PFAM); IPR018316 (G3DSA:3.30.1330.GENE3D); IPR000217 (PANTHER); PTHR11588:SF80 (PANTHER); IPR008280 (SUPERFAMILY)
196	hypothetical protein EAG_08086	144	gi|307172424|gb|EFN63884.1|hypothetical protein EAG_08086 [Camponotus floridanus]	EFN63884	0.00203584	62.5	550694	48	30		hypothetical protein TcasGA2_TC000163	0	-		no IPS match
198	cytosolic endo-beta-n-acetylglucosaminidase	146	gi|307180978|gb|EFN68758.1|Cytosolic endo-beta-N-acetylglucosaminidase [Camponotus floridanus]	EFN68758	0.000348455	7.08333e+15	60077	48	34		ribosomal protein l11-like	4	C:ribosome; F:structural constituent of ribosome; P:translation; P:ribosome biogenesis	-	IPR022803 (G3DSA:3.30.1440.GENE3D)
199	hypothetical protein TcasGA2_TC000006	208	gi|270015180|gb|EFA11628.1|hypothetical protein TcasGA2_TC000006 [Tribolium castaneum]	EFA11628	0.00159761	6.27119e+15	512174	59	37		tubulin alpha chain-like	0	-		IPR023123 (G3DSA:1.10.287.GENE3D); PTHR24947 (PANTHER), PTHR24947:SF17 (PANTHER)
203	hypothetical protein TcasGA2_TC000006	161	gi|270015180|gb|EFA11628.1|hypothetical protein TcasGA2_TC000006 [Tribolium castaneum]	EFA11628	0.00867309	6.22222e+15	489062	45	28		tpa_inf: troponin i isoform 6b1	0	-		SIGNAL_PEPTIDE_H_REGION (PHOBIUS); SIGNAL_PEPTIDE_N_REGION (PHOBIUS); SIGNAL_PEPTIDE (PHOBIUS); SIGNAL_PEPTIDE_C_REGION (PHOBIUS); NON_CYTOPLASMIC_DOMAIN (PHOBIUS)
204	hypothetical protein TcasGA2_TC000006	260	gi|270015180|gb|EFA11628.1|hypothetical protein TcasGA2_TC000006 [Tribolium castaneum]	EFA11628	1.9728e-13	6.04938e+15	766406	81	49		Dihydrolipoyl dehydrogenase, putative	11	P:homeostatic process; F:ion binding; C:cytoplasm; F:oxidoreductase activity; P:biosynthetic process; P:carbohydrate metabolic process; P:generation of precursor metabolites and energy; P:catabolic process; P:cellular amino acid metabolic process	(1.8) Acting on a sulfur group of donors	IPR012999 (PROSITE); G3DSA:3.50.50.60 (GENE3D), PTHR22912 (PANTHER), PTHR22912:SF34 (PANTHER)
205	hypothetical protein TcasGA2_TC000006	173	gi|270015180|gb|EFA11628.1|hypothetical protein TcasGA2_TC000006 [Tribolium castaneum]	EFA11628	4.74098e-05	6.73469e+15	550694	49	33		cytochrome c oxidase subunit iii	3	C:membrane; P:respiratory electron transport chain; F:cytochrome-c oxidase activity		IPR013833 (G3DSA:1.20.120.GENE3D); IPR000298 (PFAM); IPR000298 (SUPERFAMILY)
207	hypothetical protein TcasGA2_TC000006	184	gi|270015180|gb|EFA11628.1|hypothetical protein TcasGA2_TC000006 [Tribolium castaneum]	EFA11628	0.00679711	5.16667e+16	492914	60	31		ribosomal protein l35e	4	C:ribosome; F:structural constituent of ribosome; P:translation; P:ribosome biogenesis	-	no IPS match
208	hypothetical protein TcasGA2_TC000006	167	gi|270015180|gb|EFA11628.1|hypothetical protein TcasGA2_TC000006 [Tribolium castaneum]	EFA11628	0.0215996	6.30435e+15	477506	46	29		AGAP010435-PA	7	F:molecular_function; C:cytoskeleton; C:protein complex; P:nucleobase-containing compound catabolic process; P:small molecule metabolic process; F:ion binding; P:biological_process; F:ATPase activity	(3.6) Acting on acid anhydrides	no IPS match
210	hypothetical protein TcasGA2_TC000006	228	gi|270015180|gb|EFA11628.1|hypothetical protein TcasGA2_TC000006 [Tribolium castaneum]	EFA11628	0.000276109	6.22951e+16	535286	61	38		40s ribosomal protein s2-like	0	-		IPR014721 (G3DSA:3.30.230.GENE3D)
211	hypothetical protein TcasGA2_TC000006	854	gi|270015180|gb|EFA11628.1|hypothetical protein TcasGA2_TC000006 [Tribolium castaneum]	EFA11628	2.22608e-13	4.70588e+15	843445	170	80		26s protease regulatory	6	C:cytoplasm; F:peptidase activity; P:catabolic process; F:ion binding; F:ATPase activity; P:biological_process	(3.6) Acting on acid anhydrides	G3DSA:1.10.8.60 (GENE3D), PTHR23073 (PANTHER), PTHR23073:SF13 (PANTHER)
213	hypothetical protein TcasGA2_TC000006	165	gi|270015180|gb|EFA11628.1|hypothetical protein TcasGA2_TC000006 [Tribolium castaneum]	EFA11628	0.000967161	6.74419e+15	512174	43	29		AGAP011163-PA	0	-		PTHR18763:SF1 (PANTHER); PTHR18763 (PANTHER)
216	PREDICTED: hypothetical protein LOC100557975	245	gi|327282818|ref|XP_003226139.1|PREDICTED: hypothetical protein LOC100557975 [Anolis carolinensis]	XP_003226139	9.37784e-05	6.09756e+15	623882	82	50		AGAP000339-PA	1	F:ion binding	-	no IPS match
219	hypothetical protein TcasGA2_TC000006	357	gi|270015180|gb|EFA11628.1|hypothetical protein TcasGA2_TC000006 [Tribolium castaneum]	EFA11628	8.47394e-09	4.95495e+16	67781	111	55		endopeptidase inhibitor-like	0	-		IPR019345 (PFAM)
220	hypothetical protein TcasGA2_TC000006	233	gi|270015180|gb|EFA11628.1|hypothetical protein TcasGA2_TC000006 [Tribolium castaneum]	EFA11628	0.0079636	48.0	469802	75	36		PREDICTED: actin-87E-like	0	-		IPR004000 (PFAM); G3DSA:3.30.420.40 (GENE3D); IPR004000 (PANTHER); PTHR11937:SF178 (PANTHER); SSF53067 (SUPERFAMILY)
222	hypothetical protein TcasGA2_TC000006	241	gi|270015180|gb|EFA11628.1|hypothetical protein TcasGA2_TC000006 [Tribolium castaneum]	EFA11628	0.000104454	6.44068e+15	550694	59	38		ribosomal protein s27	5	C:ribosome; F:ion binding; F:structural constituent of ribosome; P:translation; P:ribosome biogenesis	-	IPR023407 (G3DSA:2.20.25.GENE3D); IPR000592 (PFAM); IPR000592 (PANTHER); IPR000592 (PRODOM); IPR011332 (SUPERFAMILY)
223	hypothetical protein TcasGA2_TC000006	169	gi|270015180|gb|EFA11628.1|hypothetical protein TcasGA2_TC000006 [Tribolium castaneum]	EFA11628	2.137e-06	6.2963e+15	531434	54	34		protein phosphatase 1l-like	0	-		no IPS match
224	hypothetical protein TcasGA2_TC000006	947	gi|270015180|gb|EFA11628.1|hypothetical protein TcasGA2_TC000006 [Tribolium castaneum]	EFA11628	1.23637e-08	5.12605e+16	712478	119	61		phosphatidylinositol 3-kinase catalytic subunit type 3-like	0	-		no IPS match
229	hypothetical protein TcasGA2_TC000006	172	gi|270015180|gb|EFA11628.1|hypothetical protein TcasGA2_TC000006 [Tribolium castaneum]	EFA11628	0.000421875	5.96491e+15	52373	57	34		Ufm1-conjugating enzyme, putative	0	-		no IPS match
231	hypothetical protein TcasGA2_TC000006	188	gi|270015180|gb|EFA11628.1|hypothetical protein TcasGA2_TC000006 [Tribolium castaneum]	EFA11628	0.00343698	5.57377e+15	500618	61	34		Dorsal	4	F:nucleic acid binding transcription factor activity; P:cellular nitrogen compound metabolic process; P:biosynthetic process; C:protein complex; C:intracellular	-	no IPS match
236	hypothetical protein TcasGA2_TC000006	118	gi|270015180|gb|EFA11628.1|hypothetical protein TcasGA2_TC000006 [Tribolium castaneum]	EFA11628	9.23399e-05	7.56757e+15	535286	37	28		conserved hypothetical protein	0	-		G3DSA:3.80.10.10 (GENE3D); SSF52058 (SUPERFAMILY)
239	hypothetical protein TcasGA2_TC000006	403	gi|270015180|gb|EFA11628.1|hypothetical protein TcasGA2_TC000006 [Tribolium castaneum]	EFA11628	0.0187607	5.42373e+15	50447	59	32		ribosomal protein l7a	0	-		no IPS match
245	hypothetical protein TcasGA2_TC000006	553	gi|270015180|gb|EFA11628.1|hypothetical protein TcasGA2_TC000006 [Tribolium castaneum]	EFA11628	3.10162e-05	5.4902e+15	593066	102	56		myophilin, putative	0	-		no IPS match
246	hypothetical protein TcasGA2_TC000006	173	gi|270015180|gb|EFA11628.1|hypothetical protein TcasGA2_TC000006 [Tribolium castaneum]	EFA11628	0.00414558	5.74074e+16	496766	54	31		PREDICTED: hypothetical protein LOC100160378, partial	0	-		no IPS match
248	hypothetical protein TcasGA2_TC000006	250	gi|270015180|gb|EFA11628.1|hypothetical protein TcasGA2_TC000006 [Tribolium castaneum]	EFA11628	1.69354e-06	5.80247e+15	60077	81	47		40s ribosomal protein s12	4	C:ribosome; F:structural constituent of ribosome; P:translation; P:ribosome biogenesis	-	IPR029064 (G3DSA:3.30.1330.GENE3D); IPR004038 (PFAM); IPR000530 (PANTHER); IPR029064 (SUPERFAMILY)
249	hypothetical protein TcasGA2_TC000006	150	gi|270015180|gb|EFA11628.1|hypothetical protein TcasGA2_TC000006 [Tribolium castaneum]	EFA11628	0.000337108	653061224489796	52373	49	32		myosin heavy- partial	0	-		no IPS match
250	hypothetical protein TcasGA2_TC000006	156	gi|270015180|gb|EFA11628.1|hypothetical protein TcasGA2_TC000006 [Tribolium castaneum]	EFA11628	0.00920574	6.15385e+15	48521	52	32		cytochrome oxidase partial	11	P:generation of precursor metabolites and energy; C:mitochondrion; F:molecular_function; C:cellular_component; F:transmembrane transporter activity; F:oxidoreductase activity; P:cellular nitrogen compound metabolic process; P:small molecule metabolic process; P:transport; C:protein complex; C:intracellular	(1.9) Acting on a heme group of donors	IPR023616 (G3DSA:1.20.210.GENE3D); IPR000883 (PANTHER); PTHR10422:SF18 (PANTHER); IPR023616 (SUPERFAMILY)
251	hypothetical protein TcasGA2_TC000006	152	gi|270015180|gb|EFA11628.1|hypothetical protein TcasGA2_TC000006 [Tribolium castaneum]	EFA11628	5.99453e-05	60.0	54299	50	30		nuclear cap-binding protein	2	F:molecular_function	-	no IPS match
252	cytosolic endo-beta-n-acetylglucosaminidase	171	gi|307180978|gb|EFN68758.1|Cytosolic endo-beta-N-acetylglucosaminidase [Camponotus floridanus]	EFN68758	3.35848e-08	7.14286e+15	720182	56	40		ABC transporter, putative	8	F:ATPase activity; F:transmembrane transporter activity; C:cellular_component; P:nucleobase-containing compound catabolic process; P:small molecule metabolic process; F:ion binding; P:transmembrane transport; P:transport	(3.6) Acting on acid anhydrides; (3.6) Acting on acid anhydrides	IPR020064 (PTHR19241:PANTHER); PTHR19241 (PANTHER)
253	hypothetical protein TcasGA2_TC000006	310	gi|270015180|gb|EFA11628.1|hypothetical protein TcasGA2_TC000006 [Tribolium castaneum]	EFA11628	0.0109892	5.76923e+15	431282	52	30		muscular protein 20	1	F:protein binding		IPR001715 (G3DSA:1.10.418.GENE3D)
254	hypothetical protein TcasGA2_TC000006	172	gi|270015180|gb|EFA11628.1|hypothetical protein TcasGA2_TC000006 [Tribolium castaneum]	EFA11628	9.98246e-05	6.14035e+15	54299	57	35		s35e1_drome ame: full=solute carrier family 35 member e1 homolog	3	C:cellular_component; F:transmembrane transporter activity; P:transport	-	no IPS match
255	hypothetical protein TcasGA2_TC000006	187	gi|270015180|gb|EFA11628.1|hypothetical protein TcasGA2_TC000006 [Tribolium castaneum]	EFA11628	0.000121938	5.9322e+15	539138	59	35		ribosomal protein l11e	4	C:ribosome; F:structural constituent of ribosome; P:translation; P:ribosome biogenesis	-	no IPS match
261	hypothetical protein TcasGA2_TC000010	985	gi|270015184|gb|EFA11632.1|hypothetical protein TcasGA2_TC000010 [Tribolium castaneum]	EFA11632	6.87344e-09	4.57627e+15	750998	177	81		40s ribosomal protein	4	C:ribosome; F:structural constituent of ribosome; P:translation; P:ribosome biogenesis	-	PTHR11885 (PANTHER)
262	hypothetical protein TcasGA2_TC000010	1154	gi|270015184|gb|EFA11632.1|hypothetical protein TcasGA2_TC000010 [Tribolium castaneum]	EFA11632	1.1078e-10	5.02703e+16	785666	185	93		glutamate synthase	8	P:biosynthetic process; P:cellular amino acid metabolic process; F:ion binding; F:oxidoreductase activity; F:molecular_function; P:biological_process	(1.4) Acting on the CH-NH(2) group of donors	IPR002932 (PFAM); IPR013785 (G3DSA:3.20.20.GENE3D); PTHR11938 (PANTHER), PTHR11938:SF1 (PANTHER)
263	hypothetical protein CAPTEDRAFT_209499, partial	223	gi|443734717|gb|ELU18595.1|hypothetical protein CAPTEDRAFT_209499, partial [Capitella teleta]	ELU18595	0.0246188	6.51515e+15	535286	66	43		hypothetical protein TcasGA2_TC013205	1	C:cellular_component	-	no IPS match
265	hypothetical protein TcasGA2_TC000010	1249	gi|270015184|gb|EFA11632.1|hypothetical protein TcasGA2_TC000010 [Tribolium castaneum]	EFA11632	5.41244e-10	5.98485e+15	797221	132	79		tyrosine-protein kinase	3	F:kinase activity; P:cellular protein modification process; F:ion binding	(2.7) Transferring phosphorous-containing groups	no IPS match
266	hypothetical protein TcasGA2_TC000010	749	gi|270015184|gb|EFA11632.1|hypothetical protein TcasGA2_TC000010 [Tribolium castaneum]	EFA11632	4.01425e-09	4.78788e+16	743294	165	79		PREDICTED: similar to AGAP005527-PA	0	-		G3DSA:3.40.190.10 (GENE3D)
271	hypothetical protein TcasGA2_TC000010	595	gi|270015184|gb|EFA11632.1|hypothetical protein TcasGA2_TC000010 [Tribolium castaneum]	EFA11632	6.98919e-14	5.97484e+15	878113	159	95		unc-13 protein	0	-		NON_CYTOPLASMIC_DOMAIN (PHOBIUS); CYTOPLASMIC_DOMAIN (PHOBIUS); TRANSMEMBRANE (PHOBIUS); TMhelix (TMHMM)
273	hypothetical protein TcasGA2_TC000010	1231	gi|270015184|gb|EFA11632.1|hypothetical protein TcasGA2_TC000010 [Tribolium castaneum]	EFA11632	0.00268367	5.74713e+15	589214	87	50		ACYPI009439	4	C:ribosome; F:structural constituent of ribosome; P:translation; P:ribosome biogenesis	-	no IPS match
274	hypothetical protein TcasGA2_TC000010	723	gi|270015184|gb|EFA11632.1|hypothetical protein TcasGA2_TC000010 [Tribolium castaneum]	EFA11632	5.50048e-12	5.19126e+15	831889	183	95		glyceraldehyde-3-phosphate dehydrogenase (gadph-1) protein (ec )	2	P:oxidation-reduction process; F:oxidoreductase activity, acting on the aldehyde or oxo group of donors, NAD or NADP as acceptor		G3DSA:3.30.360.10 (GENE3D); IPR020831 (PANTHER)
276	hypothetical protein TcasGA2_TC000010	247	gi|270015184|gb|EFA11632.1|hypothetical protein TcasGA2_TC000010 [Tribolium castaneum]	EFA11632	2.74052e-05	5.95238e+16	589214	84	50		hypothetical protein TcasGA2_TC000296	1	F:ion binding	-	no IPS match
277	hypothetical protein TcasGA2_TC000010	284	gi|270015184|gb|EFA11632.1|hypothetical protein TcasGA2_TC000010 [Tribolium castaneum]	EFA11632	0.0228979	5.52941e+16	508322	85	47		hypothetical protein TcasGA2_TC003916	1	F:protein binding		IPR011990 (G3DSA:1.25.40.GENE3D); IPR013026 (PROSITE_PROFILES); SSF48452 (SUPERFAMILY)
278	hypothetical protein TcasGA2_TC000010	1514	gi|270015184|gb|EFA11632.1|hypothetical protein TcasGA2_TC000010 [Tribolium castaneum]	EFA11632	7.90387e-08	5.65517e+15	739442	145	82		rs4_bommo ame: full=40s ribosomal protein s4	5	C:ribosome; F:structural constituent of ribosome; P:translation; F:rRNA binding; P:ribosome biogenesis	-	no IPS match
291	hypothetical protein TcasGA2_TC000010	474	gi|270015184|gb|EFA11632.1|hypothetical protein TcasGA2_TC000010 [Tribolium castaneum]	EFA11632	3.12259e-12	51875	816481	160	83		heat shock protein 70	2	F:ion binding; P:response to stress	-	IPR013126 (PFAM); G3DSA:3.30.420.40 (GENE3D), PTHR19375 (PANTHER), PTHR19375:SF1 (PANTHER)
295	hypothetical protein TcasGA2_TC000010	1045	gi|270015184|gb|EFA11632.1|hypothetical protein TcasGA2_TC000010 [Tribolium castaneum]	EFA11632	0.000148314	4.33526e+15	623882	173	75		60s ribosomal protein	1	C:ribosome	-	no IPS match
296	hypothetical protein TcasGA2_TC000010	300	gi|270015184|gb|EFA11632.1|hypothetical protein TcasGA2_TC000010 [Tribolium castaneum]	EFA11632	0.00648299	5.45455e+15	527582	88	48		mind bomb, putative	1	F:ion binding	-	no IPS match
299	hypothetical protein TcasGA2_TC000010	709	gi|270015184|gb|EFA11632.1|hypothetical protein TcasGA2_TC000010 [Tribolium castaneum]	EFA11632	1.74024e-11	5.2973e+16	816481	185	98		PREDICTED: trypsin-1	2	F:peptidase activity; P:biological_process	(3.4) Acting on peptide bonds (peptide hydrolases)	IPR001254 (PFAM); IPR009003 (SUPERFAMILY); G3DSA:2.40.10.10 (GENE3D), PTHR24276 (PANTHER)
307	hypothetical protein TcasGA2_TC000010	487	gi|270015184|gb|EFA11632.1|hypothetical protein TcasGA2_TC000010 [Tribolium castaneum]	EFA11632	4.82397e-05	4.95935e+15	604622	123	61		ribosomal protein s26	3	C:intracellular	-	IPR000892 (PFAM); IPR000892 (PANTHER); IPR000892 (PROSITE_PATTERNS)
308	hypothetical protein TcasGA2_TC000010	564	gi|270015184|gb|EFA11632.1|hypothetical protein TcasGA2_TC000010 [Tribolium castaneum]	EFA11632	8.79603e-14	5.1634e+15	870409	153	79		MIP33262p1	0	-		no IPS match
310	hypothetical protein TcasGA2_TC000010	185	gi|270015184|gb|EFA11632.1|hypothetical protein TcasGA2_TC000010 [Tribolium castaneum]	EFA11632	0.00450463	5.74074e+16	519878	54	31		epidermal growth factor receptor kinase substrate 8-like protein 1-like	0	-		no IPS match
313	hypothetical protein TcasGA2_TC000010	561	gi|270015184|gb|EFA11632.1|hypothetical protein TcasGA2_TC000010 [Tribolium castaneum]	EFA11632	3.41163e-08	5.22936e+16	62003	109	57		cytochrome oxidase subunit iii	3	C:cellular_component; F:oxidoreductase activity; P:generation of precursor metabolites and energy	-	IPR000298 (PFAM); IPR013833 (G3DSA:1.20.120.GENE3D); IPR000298 (SUPERFAMILY)
314	hypothetical protein TcasGA2_TC000010	482	gi|270015184|gb|EFA11632.1|hypothetical protein TcasGA2_TC000010 [Tribolium castaneum]	EFA11632	0.0322186	49.6	519878	125	62		conserved hypothetical protein	1	F:protein binding		IPR013783 (G3DSA:2.60.40.GENE3D); PTHR23279 (PANTHER); IPR007110 (PROSITE_PROFILES); SSF48726 (SUPERFAMILY)
315	hypothetical protein TcasGA2_TC000010	198	gi|270015184|gb|EFA11632.1|hypothetical protein TcasGA2_TC000010 [Tribolium castaneum]	EFA11632	0.0432417	5.66667e+16	492914	60	34		RE25263p	8	P:cytoskeleton organization; P:cell cycle; F:structural constituent of ribosome; C:ribosome; C:cytosol; P:growth; P:anatomical structure development; P:translation; P:ribosome biogenesis	-	no IPS match
316	hypothetical protein TcasGA2_TC000010	531	gi|270015184|gb|EFA11632.1|hypothetical protein TcasGA2_TC000010 [Tribolium castaneum]	EFA11632	1.96531e-06	5.13043e+15	650846	115	59		IP06777p	0	-		no IPS match
318	hypothetical protein TcasGA2_TC000010	432	gi|270015184|gb|EFA11632.1|hypothetical protein TcasGA2_TC000010 [Tribolium castaneum]	EFA11632	0.0699063	5.11364e+15	50447	88	45		60s ribosomal protein l3	4	C:ribosome; F:structural constituent of ribosome; P:translation; P:ribosome biogenesis	-	no IPS match
319	hypothetical protein TcasGA2_TC000010	721	gi|270015184|gb|EFA11632.1|hypothetical protein TcasGA2_TC000010 [Tribolium castaneum]	EFA11632	1.92534e-14	546448087431694	905077	183	100		adenylate cyclase type 8-like	3	F:phosphorus-oxygen lyase activity; P:intracellular signal transduction; P:cyclic nucleotide biosynthetic process		IPR001054 (G3DSA:3.30.70.GENE3D); IPR001054 (PFAM); PTHR11920 (PANTHER); PTHR11920:SF259 (PANTHER); IPR001054 (PROSITE_PROFILES); IPR029787 (SUPERFAMILY)
320	hypothetical protein TcasGA2_TC000010	1656	gi|270015184|gb|EFA11632.1|hypothetical protein TcasGA2_TC000010 [Tribolium castaneum]	EFA11632	6.51916e-11	48.0	839593	200	96		lim protein	1	F:ion binding	-	no IPS match
321	hypothetical protein TcasGA2_TC000010	1495	gi|270015184|gb|EFA11632.1|hypothetical protein TcasGA2_TC000010 [Tribolium castaneum]	EFA11632	1.21776e-08	5.14451e+16	762554	173	89		IP14091p	0	-		SignalP-TM (SIGNALP_GRAM_POSITIVE)
323	hypothetical protein TcasGA2_TC000010	704	gi|270015184|gb|EFA11632.1|hypothetical protein TcasGA2_TC000010 [Tribolium castaneum]	EFA11632	2.92777e-08	5.53398e+15	631586	103	57		unnamed protein product	0	-		IPR004000 (PRINTS); G3DSA:2.30.36.70 (GENE3D); PTHR11937:SF165 (PANTHER); IPR004000 (PANTHER); SSF53067 (SUPERFAMILY)
325	hypothetical protein TcasGA2_TC000010	539	gi|270015184|gb|EFA11632.1|hypothetical protein TcasGA2_TC000010 [Tribolium castaneum]	EFA11632	2.54573e-06	5.21008e+15	646994	119	62		protein wingless	4	P:biological_process; C:proteinaceous extracellular matrix; F:molecular_function; P:signal transduction	-	IPR005817 (PFAM); IPR005817 (PANTHER); PTHR12027:SF80 (PANTHER)
326	hypothetical protein TcasGA2_TC000010	1740	gi|270015184|gb|EFA11632.1|hypothetical protein TcasGA2_TC000010 [Tribolium castaneum]	EFA11632	0.0746885	58.75	550694	80	47		hypothetical protein TcasGA2_TC030624	6	F:oxidoreductase activity; P:generation of precursor metabolites and energy; F:ion binding; P:cellular amino acid metabolic process; P:catabolic process; P:cellular nitrogen compound metabolic process; C:protein complex; C:cytoplasm	(1.2) Acting on the aldehyde or oxo group of donors	Coil (COILS)
331	hypothetical protein TcasGA2_TC000010	598	gi|270015184|gb|EFA11632.1|hypothetical protein TcasGA2_TC000010 [Tribolium castaneum]	EFA11632	1.39966e-15	5.46961e+15	928189	181	99		ciliary dynein heavy	5	P:biological_process; C:cytoskeleton; C:protein complex; F:ion binding; F:molecular_function	-	no IPS match
333	hypothetical protein TcasGA2_TC000010	451	gi|270015184|gb|EFA11632.1|hypothetical protein TcasGA2_TC000010 [Tribolium castaneum]	EFA11632	0.00277078	4.96183e+15	550694	131	65		AGAP000541-PA	4	C:ribosome; F:structural constituent of ribosome; P:translation; P:ribosome biogenesis	-	G3DSA:3.30.1490.10 (GENE3D)
343	hypothetical protein TcasGA2_TC000010	1597	gi|270015184|gb|EFA11632.1|hypothetical protein TcasGA2_TC000010 [Tribolium castaneum]	EFA11632	0.00334328	5.37815e+15	550694	119	64		60s ribosomal protein l8	5	F:structural constituent of ribosome; F:RNA binding; C:ribosome; P:translation; P:ribosome biogenesis	-	IPR002171 (PANTHER); PTHR13691:SF4 (PANTHER)
349	hypothetical protein TcasGA2_TC000010	1180	gi|270015184|gb|EFA11632.1|hypothetical protein TcasGA2_TC000010 [Tribolium castaneum]	EFA11632	6.14939e-05	4.78261e+15	63929	184	88		upf0368 protein cxorf26-like	0	-		no IPS match
353	hypothetical protein TcasGA2_TC000010	502	gi|270015184|gb|EFA11632.1|hypothetical protein TcasGA2_TC000010 [Tribolium castaneum]	EFA11632	0.000161601	4.94949e+16	589214	99	49		elongation factor 1 alpha	6	F:translation factor activity, nucleic acid binding; P:nucleobase-containing compound catabolic process; P:small molecule metabolic process; F:GTPase activity; F:ion binding; C:ribosome; P:translation	-	no IPS match
354	hypothetical protein TcasGA2_TC000010	697	gi|270015184|gb|EFA11632.1|hypothetical protein TcasGA2_TC000010 [Tribolium castaneum]	EFA11632	2.824e-05	6.23529e+15	566102	85	53		PREDICTED: hypothetical protein LOC100167755	0	-		no IPS match
356	eyprepocnemis plorans clone 5 non-ltr retrotransposon partial sequence	401	gi|392507259|gb|JN604091.1|Eyprepocnemis plorans clone EploRTE5 non-LTR retrotransposon RTE, partial sequence	JN604091	6.78923e-15	8.07018e+15	107685	114	92		unnamed protein product	8	C:cytoplasm; C:cytoskeleton; C:protein complex; C:intracellular; F:ATPase activity; P:catabolic process; F:ion binding; P:biological_process; P:cell differentiation; P:anatomical structure development	(3.6) Acting on acid anhydrides	PTHR23073 (PANTHER), PTHR23073:SF12 (PANTHER)
357	hypothetical protein TcasGA2_TC000010	1818	gi|270015184|gb|EFA11632.1|hypothetical protein TcasGA2_TC000010 [Tribolium castaneum]	EFA11632	0.00389838	5.37815e+15	550694	119	64		PREDICTED: hypothetical protein LOC100575930	0	-		no IPS match
360	hypothetical protein TcasGA2_TC000010	208	gi|270015184|gb|EFA11632.1|hypothetical protein TcasGA2_TC000010 [Tribolium castaneum]	EFA11632	0.0425124	5.84615e+15	492914	65	38		osmotic avoidance abnormal	4	P:biological_process; F:ion binding; F:molecular_function; C:cytoskeleton; C:protein complex	-	no IPS match
368	hypothetical protein TcasGA2_TC000010	569	gi|270015184|gb|EFA11632.1|hypothetical protein TcasGA2_TC000010 [Tribolium castaneum]	EFA11632	0.00307302	51.2	554546	125	64		lysozyme c6	0	-		no IPS match
379	hypothetical protein TcasGA2_TC000011	610	gi|270015185|gb|EFA11633.1|hypothetical protein TcasGA2_TC000011 [Tribolium castaneum]	EFA11633	0.0117223	5.55556e+15	40817	63	35		ef1a_apime ame: full=elongation factor 1-alpha short=ef-1-alpha	2	P:translation; F:molecular_function	-	SignalP-TM (SIGNALP_GRAM_POSITIVE)
380	hypothetical protein TcasGA2_TC000011	174	gi|270015185|gb|EFA11633.1|hypothetical protein TcasGA2_TC000011 [Tribolium castaneum]	EFA11633	2.29581e-07	6.93878e+15	63929	49	34		cytochrome c oxidase i	2	P:oxidation-reduction process; F:cytochrome-c oxidase activity		IPR023616 (G3DSA:1.20.210.GENE3D); TRANSMEMBRANE (PHOBIUS); CYTOPLASMIC_DOMAIN (PHOBIUS); NON_CYTOPLASMIC_DOMAIN (PHOBIUS); TMhelix (TMHMM)
383	hypothetical protein TcasGA2_TC000011	419	gi|270015185|gb|EFA11633.1|hypothetical protein TcasGA2_TC000011 [Tribolium castaneum]	EFA11633	2.029e-05	6.03175e+16	550694	63	38		glycogen phosphorylase	3	P:carbohydrate metabolic process; F:ion binding; F:transferase activity, transferring glycosyl groups	(2.4) Glycosyltransferases	SignalP-noTM (SIGNALP_EUK)
423	hypothetical protein TcasGA2_TC000011	141	gi|270015185|gb|EFA11633.1|hypothetical protein TcasGA2_TC000011 [Tribolium castaneum]	EFA11633	0.0671097	7.05882e+15	477506	34	24		nadh dehydrogenase subunit 4	0	-		IPR001750 (PFAM)
426	hypothetical protein EAG_08095	190	gi|307190333|gb|EFN74406.1|hypothetical protein EAG_08095 [Camponotus floridanus]	EFN74406	0.0162968	6.22951e+16	550694	61	38		cytochrome p450	5	F:molecular_function; P:biological_process; F:oxidoreductase activity	-	no IPS match
427	hypothetical protein TcasGA2_TC000011	2408	gi|270015185|gb|EFA11633.1|hypothetical protein TcasGA2_TC000011 [Tribolium castaneum]	EFA11633	1.89207e-10	547008547008547	831889	117	64		60s ribosomal protein	4	C:ribosome; F:structural constituent of ribosome; P:translation; P:ribosome biogenesis	-	no IPS match
428	hypothetical protein EAI_03982	99	gi|307201474|gb|EFN81251.1|hypothetical protein EAI_03982 [Harpegnathos saltator]	EFN81251	0.0905789	78125	496766	32	25		ribosomal protein s25 homolog 1	0	-		IPR004977 (PRODOM); PTHR12850:SF4 (PANTHER)
429	hypothetical protein EAI_03982	113	gi|307201474|gb|EFN81251.1|hypothetical protein EAI_03982 [Harpegnathos saltator]	EFN81251	0.0446028	7.71429e+15	508322	35	27		down syndrome cell adhesion isoform bb	15	P:cell differentiation; P:anatomical structure development; C:cell; F:signal transducer activity; P:vesicle-mediated transport; F:molecular_function; P:cell morphogenesis; P:locomotion; P:growth; C:plasma membrane; P:signal transduction	-	no IPS match
431	hypothetical protein TcasGA2_TC000011	153	gi|270015185|gb|EFA11633.1|hypothetical protein TcasGA2_TC000011 [Tribolium castaneum]	EFA11633	0.0265134	6.58537e+15	492914	41	27		fidgetin-like protein 1-like	0	-		CYTOPLASMIC_DOMAIN (PHOBIUS); NON_CYTOPLASMIC_DOMAIN (PHOBIUS); TRANSMEMBRANE (PHOBIUS); TMhelix (TMHMM)
436	hypothetical protein TcasGA2_TC000011	101	gi|270015185|gb|EFA11633.1|hypothetical protein TcasGA2_TC000011 [Tribolium castaneum]	EFA11633	0.0920217	8.06452e+15	469802	31	25		guanine nucleotide-binding protein g g g subunit beta-1-like	1	F:protein binding		IPR015943 (G3DSA:2.130.10.GENE3D); IPR001680 (PFAM); IPR016346 (PANTHER); IPR017986 (PROSITE_PROFILES); IPR001680 (PROSITE_PROFILES)
439	hypothetical protein EAI_03982	143	gi|307201474|gb|EFN81251.1|hypothetical protein EAI_03982 [Harpegnathos saltator]	EFN81251	0.00108082	6.92308e+15	558398	52	36		hypothetical protein TcasGA2_TC012198	2	F:ion binding; C:intracellular	-	IPR007087 (PROSITE_PATTERNS)
441	transposable element tc3 transposase	200	gi|307186443|gb|EFN72056.1|hypothetical protein EAG_14155 [Camponotus floridanus]	EFN72056	8.92415e-05	6.66667e+15	596918	54	36		PREDICTED: neuroligin-2	0	-		IPR029058 (G3DSA:3.40.50.GENE3D); IPR002018 (PFAM); IPR029058 (SUPERFAMILY); TMhelix (TMHMM)
446	hypothetical protein EAG_08095	298	gi|307190333|gb|EFN74406.1|hypothetical protein EAG_08095 [Camponotus floridanus]	EFN74406	0.0151352	6.34921e+16	56225	63	40		nu4m_drome ame: full=nadh-ubiquinone oxidoreductase chain 4 ame: full=nadh dehydrogenase subunit 4	0	-		no IPS match
447	hypothetical protein TcasGA2_TC000011	181	gi|270015185|gb|EFA11633.1|hypothetical protein TcasGA2_TC000011 [Tribolium castaneum]	EFA11633	2.56538e-07	690909090909091	63929	55	38		low quality protein: voltage-dependent calcium channel type a subunit alpha-1	3	C:voltage-gated calcium channel complex; F:voltage-gated calcium channel activity; P:calcium ion transmembrane transport		PTHR10037 (PANTHER); IPR005447 (PTHR10037:PANTHER); SIGNAL_PEPTIDE_C_REGION (PHOBIUS); SIGNAL_PEPTIDE_N_REGION (PHOBIUS); NON_CYTOPLASMIC_DOMAIN (PHOBIUS); SIGNAL_PEPTIDE (PHOBIUS); SIGNAL_PEPTIDE_H_REGION (PHOBIUS); TMhelix (TMHMM)
449	hypothetical protein TcasGA2_TC000011	335	gi|270015185|gb|EFA11633.1|hypothetical protein TcasGA2_TC000011 [Tribolium castaneum]	EFA11633	7.29643e-06	5.44304e+15	569954	79	43		long form-like	0	-		no IPS match
452	hypothetical protein TcasGA2_TC000011	1434	gi|270015185|gb|EFA11633.1|hypothetical protein TcasGA2_TC000011 [Tribolium castaneum]	EFA11633	1.32472e-15	5.73643e+15	878113	129	74		b9 domain-containing protein 2	0	-		IPR010796 (PFAM); IPR010796 (PROSITE_PROFILES)
453	hypothetical protein EAG_00286	162	gi|307185308|gb|EFN71403.1|hypothetical protein EAG_00286 [Camponotus floridanus]	EFN71403	0.0008839	6.85185e+15	508322	54	37		fatty acid bindin isoform c	5	C:cytoskeleton; C:protein complex; P:neurological system process; P:transport; F:lipid binding; F:ion binding; F:molecular_function	-	no IPS match
454	hypothetical protein EAI_03982	128	gi|307201474|gb|EFN81251.1|hypothetical protein EAI_03982 [Harpegnathos saltator]	EFN81251	0.000428159	77.5	566102	40	31		protein tyrosine phosphatase type iva 1	2	P:cellular protein modification process; F:phosphatase activity	(3.1) Acting on ester bonds	IPR029021 (G3DSA:3.90.190.GENE3D); IPR000387 (PROSITE_PROFILES); IPR029021 (SUPERFAMILY)
455	hypothetical protein EAI_03982	175	gi|307201474|gb|EFN81251.1|hypothetical protein EAI_03982 [Harpegnathos saltator]	EFN81251	0.000461379	6.66667e+15	573806	51	34		truncated nicotinic acetylcholine receptor subunit a6	8	F:transmembrane transporter activity; F:molecular_function; C:plasma membrane; C:cellular_component; P:transport; P:signal transduction	-	SignalP-TM (SIGNALP_GRAM_POSITIVE)
457	hypothetical protein TcasGA2_TC000011	174	gi|270015185|gb|EFA11633.1|hypothetical protein TcasGA2_TC000011 [Tribolium castaneum]	EFA11633	0.000352813	6.2963e+15	550694	54	34		aminopeptidase n-12	0	-		no IPS match
460	hypothetical protein EAG_08095	132	gi|307190333|gb|EFN74406.1|hypothetical protein EAG_08095 [Camponotus floridanus]	EFN74406	0.000983905	7.80488e+15	577658	41	32		AGAP000977-PA	2	F:molecular_function	-	no IPS match
461	hypothetical protein EAI_03982	155	gi|307201474|gb|EFN81251.1|hypothetical protein EAI_03982 [Harpegnathos saltator]	EFN81251	0.0786366	6.92308e+15	508322	39	27		malate dehydrogenase-like	0	-		TMhelix (TMHMM)
462	hypothetical protein TcasGA2_TC000011	101	gi|270015185|gb|EFA11633.1|hypothetical protein TcasGA2_TC000011 [Tribolium castaneum]	EFA11633	0.00764561	8.18182e+15	500618	33	27		actin 88f protein (mutant form) partial	0	-		CYTOPLASMIC_DOMAIN (PHOBIUS); NON_CYTOPLASMIC_DOMAIN (PHOBIUS); TRANSMEMBRANE (PHOBIUS); TMhelix (TMHMM)
467	hypothetical protein TcasGA2_TC000011	343	gi|270015185|gb|EFA11633.1|hypothetical protein TcasGA2_TC000011 [Tribolium castaneum]	EFA11633	1.49648e-06	4.95413e+15	63929	109	54		muscle-specific protein 20	0	-		no IPS match
468	hypothetical protein TcasGA2_TC000011	244	gi|270015185|gb|EFA11633.1|hypothetical protein TcasGA2_TC000011 [Tribolium castaneum]	EFA11633	0.0650157	5.31646e+16	492914	79	42		muscle-specific protein 20-like	0	-		no IPS match
469	hypothetical protein TcasGA2_TC000011	174	gi|270015185|gb|EFA11633.1|hypothetical protein TcasGA2_TC000011 [Tribolium castaneum]	EFA11633	2.34042e-05	6.78571e+15	58151	56	38		esterase	1	F:molecular_function	-	IPR029058 (G3DSA:3.40.50.GENE3D); IPR002018 (PFAM); IPR029058 (SUPERFAMILY)
470	hypothetical protein EAI_03982	97	gi|307201474|gb|EFN81251.1|hypothetical protein EAI_03982 [Harpegnathos saltator]	EFN81251	0.0541055	81.25	50447	32	26		af263514_1cytochrome p450 monooxygenase	6	F:molecular_function; F:oxidoreductase activity; P:biological_process	-	no IPS match
472	hypothetical protein TcasGA2_TC000011	120	gi|270015185|gb|EFA11633.1|hypothetical protein TcasGA2_TC000011 [Tribolium castaneum]	EFA11633	0.0950403	6.57143e+15	469802	35	23		conserved hypothetical protein	3	C:cellular_component; P:signal transduction; F:signal transducer activity	-	no IPS match
473	hypothetical protein TcasGA2_TC000011	223	gi|270015185|gb|EFA11633.1|hypothetical protein TcasGA2_TC000011 [Tribolium castaneum]	EFA11633	1.04251e-05	7.31707e+15	60077	41	30		slit homolog 2 protein	5	C:cellular_component; P:signal transduction; P:immune system process; P:response to stress; C:intracellular; F:signal transducer activity	-	SignalP-TM (SIGNALP_GRAM_POSITIVE)
474	hypothetical protein TcasGA2_TC000011	171	gi|270015185|gb|EFA11633.1|hypothetical protein TcasGA2_TC000011 [Tribolium castaneum]	EFA11633	0.0672102	6.78571e+15	481358	56	38		histone partial	5	C:protein complex; C:chromosome; F:DNA binding; P:chromosome organization; P:DNA metabolic process; P:protein complex assembly; C:nucleus; F:molecular_function	-	IPR001627 (PROFILE)
475	hypothetical protein EAG_00286	630	gi|307185308|gb|EFN71403.1|hypothetical protein EAG_00286 [Camponotus floridanus]	EFN71403	0.000155617	7.45455e+15	623882	55	41		CG9941	0	-		no IPS match
477	hypothetical protein EAG_08095	171	gi|307190333|gb|EFN74406.1|hypothetical protein EAG_08095 [Camponotus floridanus]	EFN74406	0.0797267	64.0	527582	50	32		transcriptional repressor	3	F:ion binding; F:molecular_function; C:intracellular	-	no IPS match
481	hypothetical protein TcasGA2_TC000011	143	gi|270015185|gb|EFA11633.1|hypothetical protein TcasGA2_TC000011 [Tribolium castaneum]	EFA11633	0.00858823	7.22222e+15	50447	36	26		forkhead box protein	5	F:nucleic acid binding transcription factor activity; F:DNA binding; P:cellular nitrogen compound metabolic process; P:biosynthetic process; C:protein complex; C:intracellular	-	no IPS match
482	hypothetical protein TcasGA2_TC000011	154	gi|270015185|gb|EFA11633.1|hypothetical protein TcasGA2_TC000011 [Tribolium castaneum]	EFA11633	0.00016347	8.18182e+15	527582	33	27		PREDICTED: polyserase-2-like	0	-		no IPS match
484	hypothetical protein TcasGA2_TC000011	142	gi|270015185|gb|EFA11633.1|hypothetical protein TcasGA2_TC000011 [Tribolium castaneum]	EFA11633	0.000908498	6.38298e+16	531434	47	30		upf0670 protein cg4666-like	0	-		no IPS match
485	hypothetical protein TcasGA2_TC000011	125	gi|270015185|gb|EFA11633.1|hypothetical protein TcasGA2_TC000011 [Tribolium castaneum]	EFA11633	0.0308866	6.66667e+15	48521	39	26		conserved hypothetical protein	0	-		no IPS match
486	hypothetical protein EAI_03982	233	gi|307201474|gb|EFN81251.1|hypothetical protein EAI_03982 [Harpegnathos saltator]	EFN81251	0.000164996	5.66667e+16	593066	60	34		class a rhodopsin-like g-protein coupled receptor	4	C:cellular_component; F:kinase activity; F:signal transducer activity; P:signal transduction	(2.7) Transferring phosphorous-containing groups	no IPS match
487	hypothetical protein TcasGA2_TC000011	233	gi|270015185|gb|EFA11633.1|hypothetical protein TcasGA2_TC000011 [Tribolium castaneum]	EFA11633	0.0778693	5.2459e+16	489062	61	32		PREDICTED: similar to AGAP012376-PA	3	P:protein folding; P:cellular protein modification process; F:isomerase activity	(5.2) Cis-trans-isomerases	no IPS match
488	hypothetical protein TcasGA2_TC000011	101	gi|270015185|gb|EFA11633.1|hypothetical protein TcasGA2_TC000011 [Tribolium castaneum]	EFA11633	0.0423085	7.57576e+15	477506	33	25		glutamate ionotropic kainate 2- partial	0	-		no IPS match
489	hypothetical protein TcasGA2_TC000011	1016	gi|270015185|gb|EFA11633.1|hypothetical protein TcasGA2_TC000011 [Tribolium castaneum]	EFA11633	4.4335e-25	588235294117647	878113	102	60		elongation factor 1-alpha	0	-		no IPS match
490	hypothetical protein TcasGA2_TC000011	216	gi|270015185|gb|EFA11633.1|hypothetical protein TcasGA2_TC000011 [Tribolium castaneum]	EFA11633	4.93335e-07	6.66667e+15	635438	54	36		myosin heavy chain variant b	3	C:cytoskeleton; C:protein complex; F:ion binding; F:molecular_function	-	no IPS match
494	hypothetical protein TcasGA2_TC000011	337	gi|270015185|gb|EFA11633.1|hypothetical protein TcasGA2_TC000011 [Tribolium castaneum]	EFA11633	0.0544658	4.74747e+16	50447	99	47		endocuticle structural glycoprotein bd-	1	F:structural constituent of cuticle		IPR000618 (PFAM); IPR000618 (PROSITE_PROFILES)
495	hypothetical protein EAI_03982	128	gi|307201474|gb|EFN81251.1|hypothetical protein EAI_03982 [Harpegnathos saltator]	EFN81251	4.78987e-05	80.0	593066	40	32		aromatic-l-amino-acid decarboxylase-like	2	F:molecular_function; F:ion binding	-	IPR015422 (G3DSA:3.90.1150.GENE3D)
496	hypothetical protein TcasGA2_TC000011	636	gi|270015185|gb|EFA11633.1|hypothetical protein TcasGA2_TC000011 [Tribolium castaneum]	EFA11633	2.88515e-06	618421052631579	650846	76	47		cp6a2_drome ame: full=cytochrome p450 6a2 ame: full=cypvia2 ame: full=cytochrome p450-b1	10	P:biological_process; F:molecular_function; F:ion binding; C:organelle; C:intracellular; F:oxidoreductase activity; C:cellular_component	-	no IPS match
498	hypothetical protein TcasGA2_TC000011	112	gi|270015185|gb|EFA11633.1|hypothetical protein TcasGA2_TC000011 [Tribolium castaneum]	EFA11633	0.000127036	7.94118e+15	554546	34	27		PREDICTED: hypothetical protein LOC100575154, partial	0	-		no IPS match
499	hypothetical protein TcasGA2_TC000011	227	gi|270015185|gb|EFA11633.1|hypothetical protein TcasGA2_TC000011 [Tribolium castaneum]	EFA11633	7.31192e-07	7.11538e+15	635438	52	37		heat shock protein 70	2	F:ion binding; P:response to stress	-	G3DSA:3.30.30.30 (GENE3D); IPR013126 (PFAM); PTHR19375:SF155 (PANTHER); PTHR19375 (PANTHER); SSF53067 (SUPERFAMILY)
502	hypothetical protein EAI_03982	130	gi|307201474|gb|EFN81251.1|hypothetical protein EAI_03982 [Harpegnathos saltator]	EFN81251	0.00255223	7.2093e+15	546842	43	31		AGAP004603-PA	5	P:transmembrane transport; C:cellular_component; F:ATPase activity; F:transmembrane transporter activity; P:nucleobase-containing compound catabolic process; P:small molecule metabolic process; F:ion binding	-	no IPS match
508	hypothetical protein TcasGA2_TC000011	98	gi|270015185|gb|EFA11633.1|hypothetical protein TcasGA2_TC000011 [Tribolium castaneum]	EFA11633	0.0196133	8.3871e+15	489062	31	26		ribosomal protein s15a	4	C:ribosome; F:structural constituent of ribosome; P:translation; P:ribosome biogenesis	-	no IPS match
509	hypothetical protein TcasGA2_TC000011	152	gi|270015185|gb|EFA11633.1|hypothetical protein TcasGA2_TC000011 [Tribolium castaneum]	EFA11633	0.0182673	736842105263158	496766	38	28		cytochrome oxidase subunit i	10	P:generation of precursor metabolites and energy; C:mitochondrion; F:molecular_function; C:cellular_component; F:transmembrane transporter activity; F:oxidoreductase activity; P:cellular nitrogen compound metabolic process; P:small molecule metabolic process; P:transport; C:protein complex; C:intracellular	(1.9) Acting on a heme group of donors	no IPS match
510	hypothetical protein TcasGA2_TC000011	462	gi|270015185|gb|EFA11633.1|hypothetical protein TcasGA2_TC000011 [Tribolium castaneum]	EFA11633	6.73931e-14	6.46341e+15	866557	82	53		wd repeat domain 56	0	-		PTHR24098 (PANTHER), PTHR24098:SF0 (PANTHER)
511	hypothetical protein TcasGA2_TC000011	121	gi|270015185|gb|EFA11633.1|hypothetical protein TcasGA2_TC000011 [Tribolium castaneum]	EFA11633	0.000141325	763157894736842	550694	38	29		PREDICTED: hypothetical protein LOC100569992	0	-		no IPS match
512	hypothetical protein EAG_08095	183	gi|307190333|gb|EFN74406.1|hypothetical protein EAG_08095 [Camponotus floridanus]	EFN74406	0.00267873	576271186440678	569954	59	34		gtp-binding nuclear protein ran	7	P:signal transduction; P:nucleocytoplasmic transport; P:nucleobase-containing compound catabolic process; P:small molecule metabolic process; F:GTPase activity; P:transport; F:ion binding; C:nucleus	-	IPR001806 (PFAM); IPR002041 (PRINTS); IPR027417 (SUPERFAMILY); G3DSA:3.40.50.300 (GENE3D), PTHR24071 (PANTHER)
513	hypothetical protein EAI_03982	116	gi|307201474|gb|EFN81251.1|hypothetical protein EAI_03982 [Harpegnathos saltator]	EFN81251	5.02875e-05	8.10811e+15	589214	37	30		actin-87e isoform 2	0	-		G3DSA:3.30.420.40 (GENE3D); IPR004000 (PFAM); IPR004000 (PANTHER); PTHR11937:SF162 (PANTHER); SSF53067 (SUPERFAMILY)
516	hypothetical protein TcasGA2_TC000011	136	gi|270015185|gb|EFA11633.1|hypothetical protein TcasGA2_TC000011 [Tribolium castaneum]	EFA11633	1.04568e-05	6.88889e+15	589214	45	31		ribosomal protein l26e	4	F:structural constituent of ribosome; C:ribosome; P:translation; P:ribosome biogenesis	-	IPR005756 (PANTHER)
521	AGAP003892-PA	5044	gi|333466405|gb|EAA03890.5|AGAP003892-PA [Anopheles gambiae str. PEST]	EAA03890	0.0	7.93388e+15	579711	484	384		pyruvate kinase-like isoform 2	0	-		no IPS match
522	AGAP003892-PA	1687	gi|333466405|gb|EAA03890.5|AGAP003892-PA [Anopheles gambiae str. PEST]	EAA03890	3.07406e-84	8.77551e+15	290041	196	172		glucosyl glucuronosyl transferases	0	-		no IPS match
523	AGAP003892-PA	645	gi|333466405|gb|EAA03890.5|AGAP003892-PA [Anopheles gambiae str. PEST]	EAA03890	4.22936e-37	7.45763e+15	153295	118	88		unnamed protein product	0	-		no IPS match
524	AGAP003892-PA	894	gi|333466405|gb|EAA03890.5|AGAP003892-PA [Anopheles gambiae str. PEST]	EAA03890	3.06965e-50	7.65517e+15	191815	145	111		krab-a domain-containing protein 2- partial	0	-		no IPS match
528	hypothetical protein EAI_03982	159	gi|307201474|gb|EFN81251.1|hypothetical protein EAI_03982 [Harpegnathos saltator]	EFN81251	0.00010016	6.15385e+15	56225	52	32		PREDICTED: similar to AGAP005275-PA	0	-		no IPS match
529	hypothetical protein TcasGA2_TC000029	155	gi|270003016|gb|EEZ99463.1|hypothetical protein TcasGA2_TC000029 [Tribolium castaneum]	EEZ99463	0.00416406	5.96491e+15	516026	57	34		bm kettin	0	-		IPR013783 (G3DSA:2.60.40.GENE3D); IPR013098 (PFAM); SSF48726 (SUPERFAMILY)
531	hypothetical protein TcasGA2_TC000029	394	gi|270003016|gb|EEZ99463.1|hypothetical protein TcasGA2_TC000029 [Tribolium castaneum]	EEZ99463	0.00893319	6.17021e+16	481358	47	29		AGAP010876-PA	1	F:molecular_function	-	no IPS match
535	hypothetical protein SINV_13622	170	gi|322801087|gb|EFZ21840.1|hypothetical protein SINV_13622 [Solenopsis invicta]	EFZ21840	0.0418787	7.42857e+15	508322	35	26		PREDICTED: chaoptin	0	-		no IPS match
536	hypothetical protein TcasGA2_TC000033	601	gi|270003020|gb|EEZ99467.1|hypothetical protein TcasGA2_TC000033 [Tribolium castaneum]	EEZ99467	1.14544e-37	5.85227e+15	155606	176	103		translationally controlled tumor protein	0	-		IPR018105 (PFAM); IPR011323 (G3DSA:2.170.150.GENE3D); IPR011057 (SUPERFAMILY)
537	hypothetical protein TcasGA2_TC000033	3888	gi|270003020|gb|EEZ99467.1|hypothetical protein TcasGA2_TC000033 [Tribolium castaneum]	EEZ99467	0.0291147	6.41975e+15	58151	81	52		carboxylesterase	1	F:hydrolase activity		no IPS match
538	hypothetical protein TcasGA2_TC000033	562	gi|270003020|gb|EEZ99467.1|hypothetical protein TcasGA2_TC000033 [Tribolium castaneum]	EEZ99467	3.9437e-12	5.98214e+15	797221	112	67		cytochrome oxidase subunit 1	11	P:generation of precursor metabolites and energy; C:mitochondrion; F:molecular_function; C:cellular_component; F:transmembrane transporter activity; F:oxidoreductase activity; P:cellular nitrogen compound metabolic process; P:small molecule metabolic process; P:transport; C:protein complex; C:intracellular	(1.9) Acting on a heme group of donors	IPR023616 (G3DSA:1.20.210.GENE3D); IPR000883 (PFAM); SIGNAL_PEPTIDE_C_REGION (PHOBIUS); SIGNAL_PEPTIDE (PHOBIUS); SIGNAL_PEPTIDE_H_REGION (PHOBIUS); SIGNAL_PEPTIDE_N_REGION (PHOBIUS); NON_CYTOPLASMIC_DOMAIN (PHOBIUS); IPR023616 (SUPERFAMILY); TMhelix (TMHMM)
539	hypothetical protein TcasGA2_TC000033	288	gi|270003020|gb|EEZ99467.1|hypothetical protein TcasGA2_TC000033 [Tribolium castaneum]	EEZ99467	2.20955e-16	6.36364e+15	916633	88	56		PREDICTED: neuferricin-like	0	-		CYTOPLASMIC_DOMAIN (PHOBIUS); TRANSMEMBRANE (PHOBIUS); NON_CYTOPLASMIC_DOMAIN (PHOBIUS); TMhelix (TMHMM)
540	hypothetical protein TcasGA2_TC000033	121	gi|270003020|gb|EEZ99467.1|hypothetical protein TcasGA2_TC000033 [Tribolium castaneum]	EEZ99467	0.0392621	8.10811e+15	481358	37	30		isoform c	3	F:molecular_function; P:biological_process; C:cellular_component		no IPS match
542	hypothetical protein TcasGA2_TC000033	934	gi|270003020|gb|EEZ99467.1|hypothetical protein TcasGA2_TC000033 [Tribolium castaneum]	EEZ99467	1.11866e-05	6.77419e+15	654698	62	42		PREDICTED: similar to toll	5	C:cellular_component; P:signal transduction; P:immune system process; P:response to stress; C:intracellular; F:signal transducer activity	-	no IPS match
543	hypothetical protein TcasGA2_TC000033	531	gi|270003020|gb|EEZ99467.1|hypothetical protein TcasGA2_TC000033 [Tribolium castaneum]	EEZ99467	1.19149e-14	6.70455e+15	897373	88	59		Long-chain-fatty-acid--CoA ligase, putative	2	F:ligase activity; P:small molecule metabolic process; P:lipid metabolic process	(6.2) Forming carbon-sulfur bonds	no IPS match
544	hypothetical protein TcasGA2_TC000033	401	gi|270003020|gb|EEZ99467.1|hypothetical protein TcasGA2_TC000033 [Tribolium castaneum]	EEZ99467	0.00908845	5.30864e+15	531434	81	43		phosphatidylinositol 3-kinase 60	1	P:biological_process	-	no IPS match
545	hypothetical protein TcasGA2_TC000033	312	gi|270003020|gb|EEZ99467.1|hypothetical protein TcasGA2_TC000033 [Tribolium castaneum]	EEZ99467	6.28499e-18	7.2973e+15	885817	74	54		PREDICTED: myophilin-like	0	-		no IPS match
546	hypothetical protein TcasGA2_TC000033	202	gi|270003020|gb|EEZ99467.1|hypothetical protein TcasGA2_TC000033 [Tribolium castaneum]	EEZ99467	1.07856e-11	6.85714e+15	770258	70	48		hypothetical protein TcasGA2_TC014638	0	-		no IPS match
547	hypothetical protein TcasGA2_TC000033	160	gi|270003020|gb|EEZ99467.1|hypothetical protein TcasGA2_TC000033 [Tribolium castaneum]	EEZ99467	1.12544e-09	8.16327e+15	704774	49	40		lim homeobox protein	7	F:nucleic acid binding transcription factor activity; F:DNA binding; F:molecular_function; F:ion binding; P:cellular nitrogen compound metabolic process; P:biosynthetic process; C:protein complex; C:intracellular	-	no IPS match
548	hypothetical protein TcasGA2_TC000033	2788	gi|270003020|gb|EEZ99467.1|hypothetical protein TcasGA2_TC000033 [Tribolium castaneum]	EEZ99467	4.86177e-10	5.36842e+15	828037	190	102		cytochrome c oxidase subunit partial	0	-		SIGNAL_PEPTIDE_H_REGION (PHOBIUS); SIGNAL_PEPTIDE_N_REGION (PHOBIUS); NON_CYTOPLASMIC_DOMAIN (PHOBIUS); SIGNAL_PEPTIDE (PHOBIUS); SIGNAL_PEPTIDE_C_REGION (PHOBIUS)
549	hypothetical protein TcasGA2_TC000033	333	gi|270003020|gb|EEZ99467.1|hypothetical protein TcasGA2_TC000033 [Tribolium castaneum]	EEZ99467	3.15253e-07	5.57692e+15	65855	104	58		2-amino-3-ketobutyrate coenzyme a	7	F:ion binding; F:transferase activity, transferring acyl groups; F:ligase activity; P:cellular amino acid metabolic process; P:biosynthetic process	(2.3) Acyltransferases	IPR015422 (G3DSA:3.90.1150.GENE3D); PTHR13693 (PANTHER), PTHR13693:SF14 (PANTHER)
550	hypothetical protein TcasGA2_TC000033	157	gi|270003020|gb|EEZ99467.1|hypothetical protein TcasGA2_TC000033 [Tribolium castaneum]	EEZ99467	2.39469e-09	75.0	69707	52	39		AGAP001264-PA	2	P:proteolysis; F:peptidase activity		no IPS match
551	hypothetical protein TcasGA2_TC000033	389	gi|270003020|gb|EEZ99467.1|hypothetical protein TcasGA2_TC000033 [Tribolium castaneum]	EEZ99467	0.000155802	5.97015e+16	585362	67	40		muscular protein 20	2	F:cytoskeletal protein binding; P:cytoskeleton organization	-	no IPS match
552	hypothetical protein TcasGA2_TC000033	278	gi|270003020|gb|EEZ99467.1|hypothetical protein TcasGA2_TC000033 [Tribolium castaneum]	EEZ99467	0.00231837	5.67568e+15	539138	74	42		pol protein	0	-		SSF56672 (SUPERFAMILY)
553	rna-directed dna polymerase from mobile element jockey- partial	144	gi|390360178|ref|XP_003729652.1|PREDICTED: RNA-directed DNA polymerase from mobile element jockey-like, partial [Strongylocentrotus purpuratus]	XP_003729652	4.8836e-06	7.44681e+15	627734	47	35		conserved hypothetical protein	3	F:transmembrane transporter activity; P:transmembrane transport; C:cellular_component	-	G3DSA:1.10.287.70 (GENE3D); IPR013099 (PFAM); PTHR11003:SF85 (PANTHER); PTHR11003 (PANTHER); NON_CYTOPLASMIC_DOMAIN (PHOBIUS); TRANSMEMBRANE (PHOBIUS); CYTOPLASMIC_DOMAIN (PHOBIUS); SSF81324 (SUPERFAMILY); TMhelix (TMHMM)
554	hypothetical protein TcasGA2_TC000033	214	gi|270003020|gb|EEZ99467.1|hypothetical protein TcasGA2_TC000033 [Tribolium castaneum]	EEZ99467	1.37347e-13	8.09524e+15	828037	63	51		tolloid-like protein 2-like	1	F:calcium ion binding		IPR001881 (PFAM); G3DSA:2.10.25.10 (GENE3D); IPR018097 (PROSITE_PATTERNS); SSF57196 (SUPERFAMILY)
555	hypothetical protein TcasGA2_TC000033	208	gi|270003020|gb|EEZ99467.1|hypothetical protein TcasGA2_TC000033 [Tribolium castaneum]	EEZ99467	9.46456e-07	7.95455e+15	631586	44	35		glucose dehydrogenase	0	-		no IPS match
556	hypothetical protein TcasGA2_TC000033	344	gi|270003020|gb|EEZ99467.1|hypothetical protein TcasGA2_TC000033 [Tribolium castaneum]	EEZ99467	2.89793e-23	6.85185e+15	112079	108	74		eys_drome ame: full=protein eyes shut ame: full=protein spacemaker	0	-		SignalP-NN(euk) (SIGNALP), tmhmm (TMHMM)
557	hypothetical protein TcasGA2_TC000033	265	gi|270003020|gb|EEZ99467.1|hypothetical protein TcasGA2_TC000033 [Tribolium castaneum]	EEZ99467	8.95374e-14	6.42857e+15	839593	84	54		splicing factor 1-like	2	F:molecular_function; F:ion binding	-	no IPS match
558	rna-directed dna polymerase from mobile element jockey-like	3747	gi|512933332|ref|XP_004932765.1|PREDICTED: RNA-directed DNA polymerase from mobile element jockey-like [Bombyx mori]	XP_004932765	5.28997e-05	5.19231e+15	527582	104	54		inactive dipeptidyl peptidase 10-like isoform 2	0	-		SignalP-TM (SIGNALP_GRAM_POSITIVE)
559	hypothetical protein TcasGA2_TC000033	358	gi|270003020|gb|EEZ99467.1|hypothetical protein TcasGA2_TC000033 [Tribolium castaneum]	EEZ99467	2.10299e-30	711864406779661	132494	118	84		peritrophic matrix protein 14	3	C:extracellular region; F:molecular_function; P:biological_process	-	IPR002557 (SMART); IPR002557 (G3DSA:2.170.140.GENE3D); IPR002557 (PFAM); IPR002557 (PROSITE_PROFILES); IPR002557 (SUPERFAMILY)
563	hypothetical protein TcasGA2_TC000033	115	gi|270003020|gb|EEZ99467.1|hypothetical protein TcasGA2_TC000033 [Tribolium castaneum]	EEZ99467	0.00860767	7.77778e+15	500618	36	28		carboxyl cholinesterase 7	1	F:molecular_function	-	IPR029058 (G3DSA:3.40.50.GENE3D); IPR002018 (PFAM); PTHR11559:SF154 (PANTHER); PTHR11559 (PANTHER); IPR029058 (SUPERFAMILY)
566	hypothetical protein TcasGA2_TC000033	601	gi|270003020|gb|EEZ99467.1|hypothetical protein TcasGA2_TC000033 [Tribolium castaneum]	EEZ99467	3.74087e-05	6.33333e+16	616178	90	57		cytochrome p450	5	F:molecular_function; P:biological_process; F:oxidoreductase activity	-	no IPS match
567	rna-directed dna polymerase from mobile element jockey- partial	218	gi|390360178|ref|XP_003729652.1|PREDICTED: RNA-directed DNA polymerase from mobile element jockey-like, partial [Strongylocentrotus purpuratus]	XP_003729652	0.0101406	7.14286e+15	569954	49	35		e3 ubiquitin-protein ligase trim9-like	0	-		no IPS match
568	hypothetical protein TcasGA2_TC000033	216	gi|270003020|gb|EEZ99467.1|hypothetical protein TcasGA2_TC000033 [Tribolium castaneum]	EEZ99467	6.76123e-10	7.25806e+15	724034	62	45		myosin heavy chain cg17927-pf isoform 2	0	-		no IPS match
569	hypothetical protein TcasGA2_TC000033	193	gi|270003020|gb|EEZ99467.1|hypothetical protein TcasGA2_TC000033 [Tribolium castaneum]	EEZ99467	1.05201e-06	65.0	627734	60	39		dynein beta ciliary-like	7	F:molecular_function; C:cytoskeleton; C:protein complex; P:nucleobase-containing compound catabolic process; P:small molecule metabolic process; F:ion binding; P:biological_process; F:ATPase activity	(3.6) Acting on acid anhydrides	PTHR10676:SF36 (PANTHER); IPR026983 (PANTHER)
570	hypothetical protein TcasGA2_TC000033	362	gi|270003020|gb|EEZ99467.1|hypothetical protein TcasGA2_TC000033 [Tribolium castaneum]	EEZ99467	1.38586e-09	5.75472e+15	731738	106	61		ecdysone 20-monooxygenase-like	0	-		no IPS match
572	hypothetical protein TcasGA2_TC000033	157	gi|270003020|gb|EEZ99467.1|hypothetical protein TcasGA2_TC000033 [Tribolium castaneum]	EEZ99467	0.000291762	70.0	550694	50	35		PREDICTED: hypothetical protein LOC410706	2	C:intracellular; P:signal transduction	-	SignalP-NN(euk) (SIGNALP)
574	hypothetical protein TcasGA2_TC000033	1468	gi|270003020|gb|EEZ99467.1|hypothetical protein TcasGA2_TC000033 [Tribolium castaneum]	EEZ99467	2.27066e-17	6.33333e+16	750998	90	57		low-density lipoprotein receptor-related protein 2-like	0	-		no IPS match
575	hypothetical protein TcasGA2_TC000033	170	gi|270003020|gb|EEZ99467.1|hypothetical protein TcasGA2_TC000033 [Tribolium castaneum]	EEZ99467	2.09022e-13	75.0	816481	56	42		39s ribosomal protein mitochondrial	0	-		no IPS match
577	hypothetical protein TcasGA2_TC000033	324	gi|270003020|gb|EEZ99467.1|hypothetical protein TcasGA2_TC000033 [Tribolium castaneum]	EEZ99467	5.83173e-08	5.73333e+16	623882	75	43		nucleoside diphosphate-linked moiety x motif mitochondrial-like	0	-		no IPS match
578	hypothetical protein TcasGA2_TC000033	117	gi|270003020|gb|EEZ99467.1|hypothetical protein TcasGA2_TC000033 [Tribolium castaneum]	EEZ99467	0.0014133	8.15789e+15	496766	38	31		cytochrome p450	5	F:molecular_function; P:biological_process; F:oxidoreductase activity	-	no IPS match
580	hypothetical protein TcasGA2_TC000033	137	gi|270003020|gb|EEZ99467.1|hypothetical protein TcasGA2_TC000033 [Tribolium castaneum]	EEZ99467	0.0496347	627906976744186	481358	43	27		glyceraldehyde-3-phosphate dehydrogenase	4	F:oxidoreductase activity; F:molecular_function; P:biological_process	-	IPR016040 (G3DSA:3.40.50.GENE3D); IPR020828 (PFAM); IPR020831 (PANTHER); SSF51735 (SUPERFAMILY)
581	hypothetical protein TcasGA2_TC000033	178	gi|270003020|gb|EEZ99467.1|hypothetical protein TcasGA2_TC000033 [Tribolium castaneum]	EEZ99467	8.92484e-06	6.48148e+15	596918	54	35		filamin-like	0	-		IPR013783 (G3DSA:2.60.40.GENE3D); IPR017868 (PROSITE_PROFILES); IPR014756 (SUPERFAMILY)
582	dendroctonus ponderosae whole genome shotgun sequence	136	gi|462323546|gb|APGK01042443.1|Dendroctonus ponderosae Seq01042453, whole genome shotgun sequence	APGK01042443	0.00583137	7.22689e+15	662076	119	86		PREDICTED: clavesin-1-like	0	-		no IPS match
583	hypothetical protein TcasGA2_TC000033	118	gi|270003020|gb|EEZ99467.1|hypothetical protein TcasGA2_TC000033 [Tribolium castaneum]	EEZ99467	0.0558786	736842105263158	477506	38	28		low quality protein: patched domain-containing protein 3	0	-		no IPS match
585	hypothetical protein TcasGA2_TC000033	128	gi|270003020|gb|EEZ99467.1|hypothetical protein TcasGA2_TC000033 [Tribolium castaneum]	EEZ99467	0.000171858	717948717948718	554546	39	28		pol protein	0	-		no IPS match
586	hypothetical protein TcasGA2_TC000033	120	gi|270003020|gb|EEZ99467.1|hypothetical protein TcasGA2_TC000033 [Tribolium castaneum]	EEZ99467	0.00121819	763157894736842	527582	38	29		AGAP009431-PA	1	C:intracellular	-	no IPS match
587	hypothetical protein TcasGA2_TC000033	249	gi|270003020|gb|EEZ99467.1|hypothetical protein TcasGA2_TC000033 [Tribolium castaneum]	EEZ99467	3.35223e-12	67.5	79337	80	54		elongation factor 1-alpha- partial	2	F:GTPase activity; F:GTP binding		IPR027417 (G3DSA:3.40.50.GENE3D); IPR000795 (PFAM); PTHR23115:SF124 (PANTHER); PTHR23115 (PANTHER); IPR027417 (SUPERFAMILY)
588	hypothetical protein TcasGA2_TC000033	341	gi|270003020|gb|EEZ99467.1|hypothetical protein TcasGA2_TC000033 [Tribolium castaneum]	EEZ99467	1.00262e-17	6.82353e+15	962857	85	58		tetratricopeptide repeat protein 30a-like	0	-		PTHR20931 (PANTHER)
590	hypothetical protein TcasGA2_TC000033	280	gi|270003020|gb|EEZ99467.1|hypothetical protein TcasGA2_TC000033 [Tribolium castaneum]	EEZ99467	3.90151e-09	5.97701e+16	708626	87	52		ribosomal protein l24	1	C:ribosome	-	IPR000988 (PFAM); IPR023441 (G3DSA:2.30.170.GENE3D); SSF57716 (SUPERFAMILY)
591	hypothetical protein TcasGA2_TC000033	170	gi|270003020|gb|EEZ99467.1|hypothetical protein TcasGA2_TC000033 [Tribolium castaneum]	EEZ99467	0.00168299	653061224489796	531434	49	32		AGAP000047-PA	1	F:structural constituent of cuticle		IPR000618 (PFAM); IPR000618 (PROSITE_PATTERNS); IPR000618 (PROSITE_PROFILES)
593	hypothetical protein TcasGA2_TC000033	1266	gi|270003020|gb|EEZ99467.1|hypothetical protein TcasGA2_TC000033 [Tribolium castaneum]	EEZ99467	9.45171e-40	5.09934e+15	168703	302	154		ribonuclease uk114-like isoform 2	1	F:molecular_function	-	no IPS match
594	hypothetical protein TcasGA2_TC000033	178	gi|270003020|gb|EEZ99467.1|hypothetical protein TcasGA2_TC000033 [Tribolium castaneum]	EEZ99467	1.68953e-06	6.37931e+16	62003	58	37		voltage-gated channel, putative	5	F:transmembrane transporter activity; P:transmembrane transport; P:protein complex assembly; C:protein complex; C:plasma membrane	-	no IPS match
595	rna-directed dna polymerase from mobile element jockey- partial	186	gi|390362750|ref|XP_003730216.1|PREDICTED: uncharacterized protein LOC100889615 [Strongylocentrotus purpuratus]	XP_003730216	2.10801e-05	68.75	646994	64	44		PREDICTED: similar to AGAP006427-PA	5	P:transmembrane transport; C:cellular_component; F:ATPase activity; F:transmembrane transporter activity; P:nucleobase-containing compound catabolic process; P:small molecule metabolic process; F:ion binding	-	no IPS match
597	hypothetical protein TcasGA2_TC000033	154	gi|270003020|gb|EEZ99467.1|hypothetical protein TcasGA2_TC000033 [Tribolium castaneum]	EEZ99467	0.0629459	62.0	481358	50	31		nucleoredoxin, putative	0	-		no IPS match
598	hypothetical protein TcasGA2_TC000033	217	gi|270003020|gb|EEZ99467.1|hypothetical protein TcasGA2_TC000033 [Tribolium castaneum]	EEZ99467	4.22151e-14	7.57143e+15	843445	70	53		hypothetical protein TcasGA2_TC016128	0	-		no IPS match
599	PREDICTED: uncharacterized protein LOC100889615	401	gi|390362750|ref|XP_003730216.1|PREDICTED: uncharacterized protein LOC100889615 [Strongylocentrotus purpuratus]	XP_003730216	5.43992e-05	6.11111e+16	60077	72	44		low quality protein: zinc finger mym-type protein 1-like	0	-		no IPS match
600	hypothetical protein TcasGA2_TC000033	152	gi|270003020|gb|EEZ99467.1|hypothetical protein TcasGA2_TC000033 [Tribolium castaneum]	EEZ99467	0.000816655	68.0	535286	50	34		AGAP008757-PA	0	-		IPR019164 (PFAM)
603	hypothetical protein TcasGA2_TC000033	157	gi|270003020|gb|EEZ99467.1|hypothetical protein TcasGA2_TC000033 [Tribolium castaneum]	EEZ99467	3.79745e-05	7.29167e+15	577658	48	35		rho-associated protein kinase 1	0	-		Coil (COILS)
604	hypothetical protein TcasGA2_TC000033	158	gi|270003020|gb|EEZ99467.1|hypothetical protein TcasGA2_TC000033 [Tribolium castaneum]	EEZ99467	0.000377772	6.34615e+15	546842	52	33		hypothetical protein TcasGA2_TC000823	5	C:cytoplasm; P:tRNA metabolic process; P:cellular amino acid metabolic process; P:translation; F:ion binding; F:ligase activity; P:sulfur compound metabolic process	(6.1) Forming carbon-oxygen bonds	no IPS match
605	hypothetical protein TcasGA2_TC000033	1631	gi|270003020|gb|EEZ99467.1|hypothetical protein TcasGA2_TC000033 [Tribolium castaneum]	EEZ99467	0.000790326	4.92308e+15	473654	130	64		alpha spectrin	1	F:ion binding	-	no IPS match
606	hypothetical protein TcasGA2_TC000033	153	gi|270003020|gb|EEZ99467.1|hypothetical protein TcasGA2_TC000033 [Tribolium castaneum]	EEZ99467	4.58976e-07	8.08511e+15	631586	47	38		f-spondin, putative	2	F:enzyme regulator activity; F:molecular_function	(3.1) Acting on ester bonds	SignalP-NN(euk) (SIGNALP)
608	hypothetical protein TcasGA2_TC000033	331	gi|270003020|gb|EEZ99467.1|hypothetical protein TcasGA2_TC000033 [Tribolium castaneum]	EEZ99467	1.63152e-06	6.71642e+15	63929	67	45		nedd8-activating enzyme e1 regulatory subunit-like	0	-		no IPS match
610	dna polymerase delta catalytic subunit-like	490	gi|390358004|ref|XP_003729158.1|PREDICTED: uncharacterized protein LOC100890115 [Strongylocentrotus purpuratus]	XP_003729158	4.23476e-05	5.44304e+15	469802	79	43		hypothetical protein TcasGA2_TC001653	1	F:molecular_function	-	IPR004875 (PFAM); PTHR19303 (PANTHER), PTHR19303:SF11 (PANTHER)
611	rna-directed dna polymerase from mobile element jockey- partial	124	gi|390370751|ref|XP_003731882.1|PREDICTED: RNA-directed DNA polymerase from mobile element jockey-like, partial [Strongylocentrotus purpuratus]	XP_003731882	0.00937961	75.0	539138	40	30		hypothetical protein TcasGA2_TC000395	0	-		PF13896 (PFAM); PTHR12270:SF22 (PANTHER); PTHR12270 (PANTHER)
612	hypothetical protein TcasGA2_TC000033	178	gi|270003020|gb|EEZ99467.1|hypothetical protein TcasGA2_TC000033 [Tribolium castaneum]	EEZ99467	4.20723e-09	6.96429e+15	693218	56	39		muscle myosin heavy chain	0	-		NON_CYTOPLASMIC_DOMAIN (PHOBIUS); CYTOPLASMIC_DOMAIN (PHOBIUS); TRANSMEMBRANE (PHOBIUS); TMhelix (TMHMM)
614	hypothetical protein TcasGA2_TC000033	389	gi|270003020|gb|EEZ99467.1|hypothetical protein TcasGA2_TC000033 [Tribolium castaneum]	EEZ99467	4.79456e-08	588235294117647	689366	85	50		protein tyrosine phosphatase type iva	3	P:cellular protein modification process; F:phosphatase activity	(3.1) Acting on ester bonds	IPR000242 (PFAM); IPR029021 (G3DSA:3.90.190.GENE3D); PTHR23339:SF65 (PANTHER); PTHR23339 (PANTHER); IPR000387 (PROSITE_PROFILES); IPR029021 (SUPERFAMILY)
615	hypothetical protein TcasGA2_TC000033	1488	gi|270003020|gb|EEZ99467.1|hypothetical protein TcasGA2_TC000033 [Tribolium castaneum]	EEZ99467	4.45038e-05	4.70588e+15	650846	136	64		nuclease harbi1-like	0	-		no IPS match
620	hypothetical protein TcasGA2_TC000033	161	gi|270003020|gb|EEZ99467.1|hypothetical protein TcasGA2_TC000033 [Tribolium castaneum]	EEZ99467	1.55562e-06	7.80488e+15	616178	41	32		lysosomal alpha-mannosidase-like	0	-		G3DSA:2.60.40.1360 (GENE3D)
621	hypothetical protein TcasGA2_TC000033	193	gi|270003020|gb|EEZ99467.1|hypothetical protein TcasGA2_TC000033 [Tribolium castaneum]	EEZ99467	8.23463e-10	7.62712e+15	71633	59	45		trpl_drome ame: full=transient-receptor-potential-like protein	14	P:signal transduction; F:molecular_function; P:transmembrane transport; F:transmembrane transporter activity; P:transport; P:neurological system process; P:response to stress; C:plasma membrane; C:protein complex	-	no IPS match
622	hypothetical protein TcasGA2_TC000033	257	gi|270003020|gb|EEZ99467.1|hypothetical protein TcasGA2_TC000033 [Tribolium castaneum]	EEZ99467	0.000322231	7.65957e+15	56225	47	36		PREDICTED: hypothetical protein LOC100121625 isoform 2	0	-		no IPS match
623	hypothetical protein TcasGA2_TC000033	94	gi|270003020|gb|EEZ99467.1|hypothetical protein TcasGA2_TC000033 [Tribolium castaneum]	EEZ99467	5.57631e-06	9.35484e+15	589214	31	29		ubiquitin-fold modifier conjugating enzyme 1	0	-		IPR014806 (PFAM)
626	hypothetical protein TcasGA2_TC000033	84	gi|270003020|gb|EEZ99467.1|hypothetical protein TcasGA2_TC000033 [Tribolium castaneum]	EEZ99467	0.0294243	8.21429e+15	481358	28	23		hypothetical protein TcasGA2_TC006629	0	-		tmhmm (TMHMM)
628	hypothetical protein TcasGA2_TC000033	163	gi|270003020|gb|EEZ99467.1|hypothetical protein TcasGA2_TC000033 [Tribolium castaneum]	EEZ99467	0.0508302	6.81818e+15	48521	44	30		cuticular protein rr-1 family member 16 precursor	1	F:structural constituent of cuticle		PTHR10380:SF112 (PANTHER); PTHR10380 (PANTHER); IPR000618 (PROSITE_PROFILES)
630	hypothetical protein TcasGA2_TC000033	178	gi|270003020|gb|EEZ99467.1|hypothetical protein TcasGA2_TC000033 [Tribolium castaneum]	EEZ99467	0.000120854	6.55172e+15	566102	58	38		hypothetical protein TcasGA2_TC006871	0	-		G3DSA:3.10.10.10 (GENE3D), PTHR10178 (PANTHER), PTHR10178:SF14 (PANTHER), SSF56672 (SUPERFAMILY)
632	hypothetical protein TcasGA2_TC000033	216	gi|270003020|gb|EEZ99467.1|hypothetical protein TcasGA2_TC000033 [Tribolium castaneum]	EEZ99467	5.94484e-09	6.66667e+15	693218	69	46		isoform a	4	F:vitamin E binding; F:transporter activity; C:intracellular; P:transport		PTHR10174 (PANTHER), PTHR10174:SF33 (PANTHER)
633	hypothetical protein TcasGA2_TC000033	297	gi|270003020|gb|EEZ99467.1|hypothetical protein TcasGA2_TC000033 [Tribolium castaneum]	EEZ99467	5.75503e-05	6.02564e+16	589214	78	47		udp-glucuronosyltransferase 2a3-like	0	-		G3DSA:1.20.1250.20 (GENE3D), PTHR11662 (PANTHER), PTHR11662:SF37 (PANTHER), SignalP-NN(euk) (SIGNALP), tmhmm (TMHMM)
634	dendroctonus ponderosae whole genome shotgun sequence	99	gi|462341747|gb|APGK01035948.1|Dendroctonus ponderosae Seq01035958, whole genome shotgun sequence	APGK01035948	0.0466801	7.44681e+15	626008	94	70		dehydrogenase reductase sdr family member 11-like	0	-		no IPS match
635	rna-directed dna polymerase from mobile element jockey- partial	115	gi|390365825|ref|XP_003730896.1|PREDICTED: uncharacterized protein LOC100890120, partial [Strongylocentrotus purpuratus]	XP_003730896	0.000488225	8.10811e+15	569954	37	30		60s acidic ribosomal protein p1	4	C:ribosome; F:structural constituent of ribosome; P:translation; P:ribosome biogenesis	-	no IPS match
636	hypothetical protein TcasGA2_TC000033	145	gi|270003020|gb|EEZ99467.1|hypothetical protein TcasGA2_TC000033 [Tribolium castaneum]	EEZ99467	3.50631e-05	7.6087e+15	573806	46	35		g6pi_drome ame: full=glucose-6-phosphate isomerase short=gpi ame: full=phosphoglucose isomerase short=pgi ame: full=phosphohexose isomerase short=phi	9	P:biosynthetic process; P:carbohydrate metabolic process; F:isomerase activity; C:lipid particle; F:oxidoreductase activity; P:generation of precursor metabolites and energy; P:catabolic process; P:cellular nitrogen compound metabolic process; P:small molecule metabolic process; P:cofactor metabolic process	(1.1) Acting on the CH-OH group of donors; (5.3) Intramolecular oxidoreductases	IPR001672 (PFAM); G3DSA:3.40.50.10490 (GENE3D); PTHR11469:SF4 (PANTHER); IPR001672 (PANTHER); IPR001672 (PROSITE_PROFILES); SSF53697 (SUPERFAMILY)
637	hypothetical protein TcasGA2_TC000033	151	gi|270003020|gb|EEZ99467.1|hypothetical protein TcasGA2_TC000033 [Tribolium castaneum]	EEZ99467	0.00315045	6.66667e+15	519878	48	32		anamorsin homolog	6	P:cell death; C:cytoplasm; P:biological_process; F:methyltransferase activity	-	IPR007785 (PFAM); IPR007785 (PANTHER)
638	hypothetical protein TcasGA2_TC000033	164	gi|270003020|gb|EEZ99467.1|hypothetical protein TcasGA2_TC000033 [Tribolium castaneum]	EEZ99467	1.1907e-05	6.66667e+15	56225	48	32		GH13950p	5	P:biological_process; P:aging; C:lipid particle	(3.1) Acting on ester bonds	IPR002018 (PFAM); IPR029058 (G3DSA:3.40.50.GENE3D); PTHR11559 (PANTHER); IPR029058 (SUPERFAMILY)
642	hypothetical protein TcasGA2_TC000033	954	gi|270003020|gb|EEZ99467.1|hypothetical protein TcasGA2_TC000033 [Tribolium castaneum]	EEZ99467	4.80995e-14	5.03704e+16	908929	135	68		hypothetical protein TcasGA2_TC004232	0	-		IPR001888 (PFAM)
644	hypothetical protein TcasGA2_TC000033	238	gi|270003020|gb|EEZ99467.1|hypothetical protein TcasGA2_TC000033 [Tribolium castaneum]	EEZ99467	1.86778e-08	6.71642e+15	681662	67	45		rs7_anoga ame: full=40s ribosomal protein s7	7	C:intracellular; F:structural constituent of ribosome; P:ribosome biogenesis; P:cellular nitrogen compound metabolic process; C:ribosome; C:cytosol; P:translation	-	no IPS match
645	rna-directed dna polymerase from mobile element jockey-like	2900	gi|512933332|ref|XP_004932765.1|PREDICTED: RNA-directed DNA polymerase from mobile element jockey-like [Bombyx mori]	XP_004932765	0.0119038	5.58824e+15	40817	68	38		PREDICTED: similar to eclosion hormone, putative	3	P:signal transduction; F:molecular_function; P:biological_process	-	no IPS match
646	hypothetical protein TcasGA2_TC000033	157	gi|270003020|gb|EEZ99467.1|hypothetical protein TcasGA2_TC000033 [Tribolium castaneum]	EEZ99467	4.1581e-07	7.05882e+15	604622	51	36		small nuclear ribonucleoprotein-associated protein b	0	-		no IPS match
647	hypothetical protein TcasGA2_TC000033	148	gi|270003020|gb|EEZ99467.1|hypothetical protein TcasGA2_TC000033 [Tribolium castaneum]	EEZ99467	0.0105771	6.45833e+15	50447	48	31		low quality protein: lysine-specific demethylase 6a-like	0	-		no IPS match
648	hypothetical protein TcasGA2_TC000033	310	gi|270003020|gb|EEZ99467.1|hypothetical protein TcasGA2_TC000033 [Tribolium castaneum]	EEZ99467	0.00284034	5.40816e+15	539138	98	53		hypothetical protein TcasGA2_TC001835	0	-		no IPS match
650	hypothetical protein TcasGA2_TC000033	506	gi|270003020|gb|EEZ99467.1|hypothetical protein TcasGA2_TC000033 [Tribolium castaneum]	EEZ99467	0.000242362	5.74713e+15	535286	87	50		AGAP008077-PA	3	F:phosphatase activity; P:cellular protein modification process; P:cellular amino acid metabolic process	(3.1) Acting on ester bonds	no IPS match
652	hypothetical protein TcasGA2_TC000033	168	gi|270003020|gb|EEZ99467.1|hypothetical protein TcasGA2_TC000033 [Tribolium castaneum]	EEZ99467	0.0633183	5.63636e+15	48521	55	31		unnamed protein product	0	-		G3DSA:3.30.420.40 (GENE3D); IPR004000 (PFAM); IPR004000 (PANTHER); PTHR11937:SF163 (PANTHER); IPR004001 (PROSITE_PATTERNS); SSF53067 (SUPERFAMILY); TMhelix (TMHMM)
653	hypothetical protein TcasGA2_TC000033	189	gi|270003020|gb|EEZ99467.1|hypothetical protein TcasGA2_TC000033 [Tribolium castaneum]	EEZ99467	4.56362e-11	7.09677e+15	750998	62	44		methionine aminopeptidase	5	P:biological_process; F:ion binding; F:peptidase activity	(3.4) Acting on peptide bonds (peptide hydrolases)	IPR000994 (G3DSA:3.90.230.GENE3D); IPR000994 (SUPERFAMILY)
654	dendroctonus ponderosae whole genome shotgun sequence	588	gi|462341747|gb|APGK01035948.1|Dendroctonus ponderosae Seq01035958, whole genome shotgun sequence	APGK01035948	6.45924e-11	7.00935e+15	950615	214	150		AGAP002350-PC	2	C:troponin complex; P:regulation of muscle contraction		TRANSMEMBRANE (PHOBIUS); CYTOPLASMIC_DOMAIN (PHOBIUS); NON_CYTOPLASMIC_DOMAIN (PHOBIUS); TMhelix (TMHMM)
655	hypothetical protein TcasGA2_TC000033	213	gi|270003020|gb|EEZ99467.1|hypothetical protein TcasGA2_TC000033 [Tribolium castaneum]	EEZ99467	0.0582519	5.27778e+15	489062	72	38		zinc finger mym-type protein 1- partial	0	-		no IPS match
657	hypothetical protein TcasGA2_TC000033	169	gi|270003020|gb|EEZ99467.1|hypothetical protein TcasGA2_TC000033 [Tribolium castaneum]	EEZ99467	0.0124063	6.66667e+15	50447	45	30		nadh dehydrogenase subunit 5	2	F:oxidoreductase activity; P:biological_process	-	no IPS match
658	hypothetical protein TcasGA2_TC000033	273	gi|270003020|gb|EEZ99467.1|hypothetical protein TcasGA2_TC000033 [Tribolium castaneum]	EEZ99467	5.75417e-07	6.4557e+15	646994	79	51		conserved hypothetical protein	0	-		SignalP-NN(euk) (SIGNALP), tmhmm (TMHMM)
660	PREDICTED: uncharacterized protein LOC100888016	594	gi|390331918|ref|XP_003723380.1|PREDICTED: uncharacterized protein LOC100888016 [Strongylocentrotus purpuratus]	XP_003723380	0.0497185	4.78947e+15	58151	190	91		cadherin- isoform a	19	F:molecular_function; C:cellular_component; P:cell adhesion; P:cell morphogenesis; P:cell differentiation; F:ion binding; P:anatomical structure development; P:locomotion; C:plasma membrane; P:growth; P:signal transduction; C:protein complex	-	no IPS match
661	hypothetical protein TcasGA2_TC000033	490	gi|270003020|gb|EEZ99467.1|hypothetical protein TcasGA2_TC000033 [Tribolium castaneum]	EEZ99467	4.92639e-07	5.35714e+15	670106	112	60		AGAP001280-PA	4	P:transmembrane transport; F:transmembrane transporter activity; P:transport; C:protein complex; C:plasma membrane	-	no IPS match
662	hypothetical protein TcasGA2_TC000033	429	gi|270003020|gb|EEZ99467.1|hypothetical protein TcasGA2_TC000033 [Tribolium castaneum]	EEZ99467	0.00403341	5.77778e+15	396614	45	26		translationally-controlled tumor protein homolog	0	-		IPR018105 (PFAM); IPR011323 (G3DSA:2.170.150.GENE3D); IPR018105 (PANTHER); IPR011057 (SUPERFAMILY)
663	hypothetical protein TcasGA2_TC000033	192	gi|270003020|gb|EEZ99467.1|hypothetical protein TcasGA2_TC000033 [Tribolium castaneum]	EEZ99467	3.5263e-07	5.90164e+15	612326	61	36		glutathione s-transferase	1	F:molecular_function	-	IPR012336 (G3DSA:3.40.30.GENE3D); PTHR11260:SF162 (PANTHER); PTHR11260 (PANTHER); IPR012336 (SUPERFAMILY)
664	hypothetical protein TcasGA2_TC000033	200	gi|270003020|gb|EEZ99467.1|hypothetical protein TcasGA2_TC000033 [Tribolium castaneum]	EEZ99467	0.000279605	6.66667e+15	558398	51	34		limkain-b1-like isoform 2	0	-		no IPS match
665	hypothetical protein TcasGA2_TC000033	182	gi|270003020|gb|EEZ99467.1|hypothetical protein TcasGA2_TC000033 [Tribolium castaneum]	EEZ99467	1.50571e-07	7.03704e+15	650846	54	38		lactoylglutathione lyase	4	F:ion binding; F:lyase activity; P:carbohydrate metabolic process; P:small molecule metabolic process	(4.4) Carbon-sulfur lyases	no IPS match
666	hypothetical protein TcasGA2_TC000033	493	gi|270003020|gb|EEZ99467.1|hypothetical protein TcasGA2_TC000033 [Tribolium castaneum]	EEZ99467	1.66587e-05	4.69697e+15	623882	132	62		hydroxysteroid dehydrogenase-like protein 2-like	0	-		no IPS match
668	hypothetical protein TcasGA2_TC000033	585	gi|270003020|gb|EEZ99467.1|hypothetical protein TcasGA2_TC000033 [Tribolium castaneum]	EEZ99467	0.00490983	5.97403e+15	550694	77	46		ribosomal protein l23a	5	C:ribosome; F:structural constituent of ribosome; P:translation; F:molecular_function; P:ribosome biogenesis	-	no IPS match
670	dna repair protein rad50-like	239	gi|390346722|ref|XP_792128.3|PREDICTED: DNA repair protein RAD50-like [Strongylocentrotus purpuratus]	XP_792128	0.0213165	6.88889e+15	566102	45	31		rna pseudouridylate synthase domain-containing protein 2-like	3	F:pseudouridine synthase activity; P:pseudouridine synthesis; F:RNA binding		PTHR10436:SF87 (PANTHER); PTHR10436 (PANTHER); IPR020103 (SUPERFAMILY)
671	hypothetical protein TcasGA2_TC000033	994	gi|270003020|gb|EEZ99467.1|hypothetical protein TcasGA2_TC000033 [Tribolium castaneum]	EEZ99467	9.03836e-13	5.9322e+15	870409	118	70		dna-directed rna polymerase iii subunit rpc2 isoform 1	7	F:nucleotidyltransferase activity; F:molecular_function; F:DNA binding; P:cellular nitrogen compound metabolic process; P:biosynthetic process; C:nucleolus; P:small molecule metabolic process	(2.7) Transferring phosphorous-containing groups	IPR007641 (PFAM); SSF64484 (SUPERFAMILY)
672	hypothetical protein TcasGA2_TC000033	185	gi|270003020|gb|EEZ99467.1|hypothetical protein TcasGA2_TC000033 [Tribolium castaneum]	EEZ99467	1.29595e-13	80.0	824185	60	48		N-chimaerin, putative	4	F:metal ion binding; P:intracellular signal transduction; P:signal transduction; C:intracellular		no IPS match
673	hypothetical protein TcasGA2_TC000033	457	gi|270003020|gb|EEZ99467.1|hypothetical protein TcasGA2_TC000033 [Tribolium castaneum]	EEZ99467	1.38183e-09	5.4902e+15	700922	102	56		RH44796p	1	P:biological_process	-	CYTOPLASMIC_DOMAIN (PHOBIUS); NON_CYTOPLASMIC_DOMAIN (PHOBIUS); TRANSMEMBRANE (PHOBIUS)
674	rna-directed dna polymerase from mobile element jockey- partial	196	gi|390331918|ref|XP_003723380.1|PREDICTED: uncharacterized protein LOC100888016 [Strongylocentrotus purpuratus]	XP_003723380	8.38462e-06	82.5	65855	40	33		PREDICTED: hypothetical protein LOC100117364	0	-		no IPS match
678	hypothetical protein TcasGA2_TC000033	168	gi|270003020|gb|EEZ99467.1|hypothetical protein TcasGA2_TC000033 [Tribolium castaneum]	EEZ99467	0.0903949	6.41509e+15	481358	53	34		Lambda-crystallin, putative	4	P:biological_process; F:molecular_function; F:oxidoreductase activity	-	no IPS match
680	hypothetical protein TcasGA2_TC000033	171	gi|270003020|gb|EEZ99467.1|hypothetical protein TcasGA2_TC000033 [Tribolium castaneum]	EEZ99467	2.80706e-06	6.96429e+15	612326	56	39		PREDICTED: titin-like	0	-		no IPS match
682	hypothetical protein TcasGA2_TC000033	608	gi|270003020|gb|EEZ99467.1|hypothetical protein TcasGA2_TC000033 [Tribolium castaneum]	EEZ99467	0.00618836	653061224489796	550694	49	32		AGAP007305-PA	3	F:ion binding; F:lyase activity; P:cellular amino acid metabolic process	-	no IPS match
683	rna-directed dna polymerase from mobile element jockey- partial	187	gi|390333220|ref|XP_003723665.1|PREDICTED: uncharacterized protein LOC100889694 [Strongylocentrotus purpuratus]	XP_003723665	3.50819e-05	6.93548e+15	631586	62	43		unnamed protein product	5	C:cytoplasm; C:protein complex; C:intracellular; P:catabolic process; C:nucleus; F:peptidase activity	(3.4) Acting on peptide bonds (peptide hydrolases)	no IPS match
687	hypothetical protein TcasGA2_TC000033	365	gi|270003020|gb|EEZ99467.1|hypothetical protein TcasGA2_TC000033 [Tribolium castaneum]	EEZ99467	1.87586e-24	6.99029e+15	115931	103	72		myosin heavy chain cg17927-pf isoform 5	3	F:motor activity; C:myosin complex; F:ATP binding		IPR001609 (PFAM); PTHR13140 (PANTHER); PTHR13140:SF364 (PANTHER); IPR001609 (PROSITE_PROFILES); IPR027417 (SUPERFAMILY)
688	hypothetical protein TcasGA2_TC000033	518	gi|270003020|gb|EEZ99467.1|hypothetical protein TcasGA2_TC000033 [Tribolium castaneum]	EEZ99467	2.86824e-07	681159420289855	67781	69	47		tyrosine-protein phosphatase corkscrew-like	0	-		no IPS match
690	hypothetical protein TcasGA2_TC000033	182	gi|270003020|gb|EEZ99467.1|hypothetical protein TcasGA2_TC000033 [Tribolium castaneum]	EEZ99467	6.43611e-10	7.7193e+15	71633	57	44		type iii alcohol dehydrogenase cg3425-pa	3	F:ion binding; F:oxidoreductase activity; P:biological_process	-	no IPS match
693	hypothetical protein TcasGA2_TC000033	200	gi|270003020|gb|EEZ99467.1|hypothetical protein TcasGA2_TC000033 [Tribolium castaneum]	EEZ99467	7.92043e-06	8.48485e+15	469802	33	28		AGAP006097-PB	2	C:intracellular; P:transport	-	IPR008942 (G3DSA:1.25.40.GENE3D); PTHR13856:SF32 (PANTHER); PTHR13856 (PANTHER)
694	hypothetical protein TcasGA2_TC000033	176	gi|270003020|gb|EEZ99467.1|hypothetical protein TcasGA2_TC000033 [Tribolium castaneum]	EEZ99467	2.902e-08	6.72727e+15	612326	55	37		NAD(P) transhydrogenase, putative	7	C:cellular_component; F:oxidoreductase activity; P:biological_process; P:transport; F:molecular_function; P:cellular nitrogen compound metabolic process; P:small molecule metabolic process; P:cofactor metabolic process	(1.6) Acting on NADH or NADPH	no IPS match
695	hypothetical protein TcasGA2_TC000033	185	gi|270003020|gb|EEZ99467.1|hypothetical protein TcasGA2_TC000033 [Tribolium castaneum]	EEZ99467	2.75734e-14	7.83333e+15	843445	60	47		AGAP000745-PA	1	F:structural constituent of cuticle		no IPS match
697	dendroctonus ponderosae whole genome shotgun sequence	101	gi|462331668|gb|APGK01039618.1|Dendroctonus ponderosae Seq01039628, whole genome shotgun sequence	APGK01039618	1.91887e-13	82.0	100472	100	82		PREDICTED: filamin-B-like	0	-		no IPS match
698	hypothetical protein TcasGA2_TC000033	162	gi|270003020|gb|EEZ99467.1|hypothetical protein TcasGA2_TC000033 [Tribolium castaneum]	EEZ99467	0.0197711	6.27451e+16	496766	51	32		hypothetical protein TcasGA2_TC009678	0	-		no IPS match
700	dendroctonus ponderosae whole genome shotgun sequence	164	gi|462338857|gb|APGK01037014.1|Dendroctonus ponderosae Seq01037024, whole genome shotgun sequence	APGK01037014	2.76913e-08	717948717948718	842413	156	112		soluble guanylyl cyclase beta-3	8	P:cellular nitrogen compound metabolic process; P:biosynthetic process; P:small molecule metabolic process; P:signal transduction; C:intracellular; F:molecular_function; F:lyase activity	(4.6) Phosphorus-oxygen lyases	no IPS match
701	hypothetical protein TcasGA2_TC000033	1135	gi|270003020|gb|EEZ99467.1|hypothetical protein TcasGA2_TC000033 [Tribolium castaneum]	EEZ99467	0.0375601	4.48485e+15	550694	165	74		PREDICTED: hypothetical protein LOC551973	2	F:molecular_function	-	no IPS match
702	hypothetical protein TcasGA2_TC000033	307	gi|270003020|gb|EEZ99467.1|hypothetical protein TcasGA2_TC000033 [Tribolium castaneum]	EEZ99467	0.000620924	6.95652e+15	558398	46	32		muscular protein 20	0	-		no IPS match
703	hypothetical protein TcasGA2_TC000033	188	gi|270003020|gb|EEZ99467.1|hypothetical protein TcasGA2_TC000033 [Tribolium castaneum]	EEZ99467	0.0733373	6.12903e+15	48521	62	38		calcium calmodulin-dependent 3 -cyclic nucleotide phosphodiesterase 1c-like	0	-		TRANSMEMBRANE (PHOBIUS); CYTOPLASMIC_DOMAIN (PHOBIUS); NON_CYTOPLASMIC_DOMAIN (PHOBIUS)
704	hypothetical protein TcasGA2_TC000033	613	gi|270003020|gb|EEZ99467.1|hypothetical protein TcasGA2_TC000033 [Tribolium castaneum]	EEZ99467	0.000751013	5.69231e+15	577658	65	37		chaperone protein dnaj	6	P:protein folding; F:ion binding; F:unfolded protein binding; F:molecular_function; P:response to stress	-	no IPS match
705	hypothetical protein TcasGA2_TC000033	177	gi|270003020|gb|EEZ99467.1|hypothetical protein TcasGA2_TC000033 [Tribolium castaneum]	EEZ99467	2.17751e-05	702127659574468	585362	47	33		death-associated protein kinase 1-like	1	F:transferase activity, transferring phosphorus-containing groups		G3DSA:1.10.510.10 (GENE3D); IPR020675 (PANTHER); IPR011009 (SUPERFAMILY)
706	hypothetical protein TcasGA2_TC000033	170	gi|270003020|gb|EEZ99467.1|hypothetical protein TcasGA2_TC000033 [Tribolium castaneum]	EEZ99467	2.52536e-06	8.53659e+15	612326	41	35		AGAP009385-PA	3	C:intracellular; P:transport; F:molecular_function	-	SIGNAL_PEPTIDE_H_REGION (PHOBIUS); SIGNAL_PEPTIDE (PHOBIUS); SIGNAL_PEPTIDE_C_REGION (PHOBIUS); SIGNAL_PEPTIDE_N_REGION (PHOBIUS); NON_CYTOPLASMIC_DOMAIN (PHOBIUS)
710	hypothetical protein TcasGA2_TC000033	206	gi|270003020|gb|EEZ99467.1|hypothetical protein TcasGA2_TC000033 [Tribolium castaneum]	EEZ99467	0.000121813	7.61194e+15	569954	67	51		PREDICTED: hypothetical protein LOC100160459	0	-		no IPS match
711	hypothetical protein TcasGA2_TC000033	163	gi|270003020|gb|EEZ99467.1|hypothetical protein TcasGA2_TC000033 [Tribolium castaneum]	EEZ99467	0.00779082	6.51163e+15	512174	43	28		acidic ribosomal protein p1	4	C:ribosome; F:structural constituent of ribosome; P:translation; P:ribosome biogenesis	-	no IPS match
713	dendroctonus ponderosae whole genome shotgun sequence	170	gi|462362201|gb|APGK01028811.1|Dendroctonus ponderosae Seq01028821, whole genome shotgun sequence	APGK01028811	0.000637686	7.23577e+15	698143	123	89		dipeptidase 1	4	F:peptidase activity; P:biological_process	(3.4) Acting on peptide bonds (peptide hydrolases)	SIGNAL_PEPTIDE_N_REGION (PHOBIUS); SIGNAL_PEPTIDE (PHOBIUS); SIGNAL_PEPTIDE_C_REGION (PHOBIUS); NON_CYTOPLASMIC_DOMAIN (PHOBIUS); SIGNAL_PEPTIDE_H_REGION (PHOBIUS); SignalP-TM (SIGNALP_GRAM_POSITIVE)
715	hypothetical protein TcasGA2_TC000033	178	gi|270003020|gb|EEZ99467.1|hypothetical protein TcasGA2_TC000033 [Tribolium castaneum]	EEZ99467	2.12781e-06	6.41509e+15	616178	53	34		leucine-rich transmembrane protein	0	-		G3DSA:3.80.10.10 (GENE3D); SSF52058 (SUPERFAMILY)
717	hypothetical protein TcasGA2_TC000033	146	gi|270003020|gb|EEZ99467.1|hypothetical protein TcasGA2_TC000033 [Tribolium castaneum]	EEZ99467	3.92534e-09	7.91667e+15	689366	48	38		AT06125p	1	F:ion binding	-	IPR004095 (PFAM); IPR012676 (SUPERFAMILY)
718	hypothetical protein TcasGA2_TC000033	173	gi|270003020|gb|EEZ99467.1|hypothetical protein TcasGA2_TC000033 [Tribolium castaneum]	EEZ99467	4.88617e-05	6.72727e+15	573806	55	37		prolactin regulatory element-binding	0	-		no IPS match
719	hypothetical protein TcasGA2_TC000033	302	gi|270003020|gb|EEZ99467.1|hypothetical protein TcasGA2_TC000033 [Tribolium castaneum]	EEZ99467	3.31783e-13	60.0	828037	100	60		mitochondrial import inner membrane translocase subunit tim16-like isoform 2	0	-		no IPS match
720	dna polymerase delta catalytic subunit-like	275	gi|390362750|ref|XP_003730216.1|PREDICTED: uncharacterized protein LOC100889615 [Strongylocentrotus purpuratus]	XP_003730216	6.7699e-16	6.38298e+16	932041	94	60		isoform l	17	P:anatomical structure development; C:cytoskeleton; C:protein complex; C:organelle; C:cytoplasm; F:structural molecule activity; P:cell differentiation; P:cytoskeleton organization; P:cellular component assembly; P:anatomical structure formation involved in morphogenesis; F:molecular_function; C:nuclear chromosome; P:chromosome segregation; P:chromosome organization; P:DNA metabolic process; P:mi…	(2.7) Transferring phosphorous-containing groups	SignalP-NN(euk) (SIGNALP)
721	hypothetical protein TcasGA2_TC000033	137	gi|270003020|gb|EEZ99467.1|hypothetical protein TcasGA2_TC000033 [Tribolium castaneum]	EEZ99467	0.00236616	7.11111e+15	519878	45	32		actin-5c isoform 2	0	-		no IPS match
723	hypothetical protein TcasGA2_TC000033	154	gi|270003020|gb|EEZ99467.1|hypothetical protein TcasGA2_TC000033 [Tribolium castaneum]	EEZ99467	0.000151446	68.75	558398	48	33		AGAP006027-PA	9	C:plasma membrane; C:cellular_component; F:transmembrane transporter activity; P:transport; F:signal transducer activity; P:signal transduction; P:cell-cell signaling	-	no IPS match
726	hypothetical protein TcasGA2_TC000033	193	gi|270003020|gb|EEZ99467.1|hypothetical protein TcasGA2_TC000033 [Tribolium castaneum]	EEZ99467	0.000956259	6.12903e+15	539138	62	38		actin	3	C:cytoskeleton; C:cytoplasm; F:ion binding	-	no IPS match
727	rna-directed dna polymerase from mobile element jockey-like	122	gi|512933332|ref|XP_004932765.1|PREDICTED: RNA-directed DNA polymerase from mobile element jockey-like [Bombyx mori]	XP_004932765	0.000212662	82.5	604622	40	33		hypothetical protein TcasGA2_TC002822	1	F:molecular_function	-	IPR029047 (G3DSA:2.60.34.GENE3D); IPR013126 (PFAM); PTHR19375 (PANTHER); PTHR19375:SF173 (PANTHER); IPR029047 (SUPERFAMILY)
728	hypothetical protein TcasGA2_TC000033	638	gi|270003020|gb|EEZ99467.1|hypothetical protein TcasGA2_TC000033 [Tribolium castaneum]	EEZ99467	7.0256e-39	609375	156762	192	117		bm trachealess	0	-		no IPS match
729	hypothetical protein TcasGA2_TC000033	175	gi|270003020|gb|EEZ99467.1|hypothetical protein TcasGA2_TC000033 [Tribolium castaneum]	EEZ99467	0.00076342	65.0	512174	60	39		probable nucleolar gtp-binding protein 1-like	0	-		no IPS match
730	hypothetical protein TcasGA2_TC000033	101	gi|270003020|gb|EEZ99467.1|hypothetical protein TcasGA2_TC000033 [Tribolium castaneum]	EEZ99467	0.00194659	8.18182e+15	519878	33	27		AGAP008617-PA	0	-		no IPS match
731	hypothetical protein TcasGA2_TC000033	488	gi|270003020|gb|EEZ99467.1|hypothetical protein TcasGA2_TC000033 [Tribolium castaneum]	EEZ99467	7.47984e-08	6.93878e+15	519878	49	34		RH68464p	1	P:biological_process	-	no IPS match
733	dna polymerase delta catalytic subunit-like	464	gi|390339587|ref|XP_003725042.1|PREDICTED: DNA polymerase delta catalytic subunit-like [Strongylocentrotus purpuratus]	XP_003725042	1.61929e-17	6.09524e+15	885817	105	64		AGAP000065-PA	3	F:ion binding; C:intracellular; P:signal transduction	-	no IPS match
734	hypothetical protein TcasGA2_TC000033	176	gi|270003020|gb|EEZ99467.1|hypothetical protein TcasGA2_TC000033 [Tribolium castaneum]	EEZ99467	3.13408e-05	6.37931e+16	58151	58	37		isoform ae	15	P:biological_process; C:protein complex; C:plasma membrane; F:transmembrane transporter activity; C:cytoskeleton; C:cytoplasm; P:anatomical structure development; P:cell differentiation; P:cellular component assembly; P:cytoskeleton organization; P:anatomical structure formation involved in morphogenesis; F:structural molecule activity; P:response to stress; F:molecular_function; P:cell-cell sign…	-	IPR005821 (PFAM); PTHR10037 (PANTHER); IPR028814 (PTHR10037:PANTHER); TRANSMEMBRANE (PHOBIUS); NON_CYTOPLASMIC_DOMAIN (PHOBIUS); CYTOPLASMIC_DOMAIN (PHOBIUS); SSF81324 (SUPERFAMILY); TMhelix (TMHMM)
735	dna polymerase delta catalytic subunit-like	129	gi|390339587|ref|XP_003725042.1|PREDICTED: DNA polymerase delta catalytic subunit-like [Strongylocentrotus purpuratus]	XP_003725042	0.00815988	7.80488e+15	56225	41	32		hypothetical protein TcasGA2_TC012734	6	F:hydrolase activity, acting on glycosyl bonds; P:catabolic process; F:ion binding; F:molecular_function; C:extracellular region; P:cell wall organization or biogenesis	(3.2) Glycosylases	no IPS match
737	hypothetical protein TcasGA2_TC000033	154	gi|270003020|gb|EEZ99467.1|hypothetical protein TcasGA2_TC000033 [Tribolium castaneum]	EEZ99467	0.0380574	7.67442e+15	489062	43	33		u6 snrna-associated sm-like protein lsm3-like	0	-		G3DSA:2.30.30.100 (GENE3D); IPR001163 (PFAM); PTHR13110 (PANTHER); IPR010920 (SUPERFAMILY)
738	dna polymerase delta catalytic subunit-like	252	gi|390362750|ref|XP_003730216.1|PREDICTED: uncharacterized protein LOC100889615 [Strongylocentrotus purpuratus]	XP_003730216	1.35163e-07	703125	720182	64	45		cytochrome c oxidase subunit mitochondrial	2	C:mitochondrial envelope; F:cytochrome-c oxidase activity		IPR002124 (G3DSA:2.60.11.GENE3D); IPR002124 (PRODOM); SSF57802 (SUPERFAMILY)
739	hypothetical protein TcasGA2_TC000033	305	gi|270003020|gb|EEZ99467.1|hypothetical protein TcasGA2_TC000033 [Tribolium castaneum]	EEZ99467	0.000169095	8.57143e+15	577658	35	30		PREDICTED: hypothetical protein LOC100166785	4	F:nucleotide binding; C:ribosome; P:translation; F:structural constituent of ribosome		IPR012677 (G3DSA:3.30.70.GENE3D); PTHR11620 (PANTHER); IPR012678 (SUPERFAMILY)
741	hypothetical protein TcasGA2_TC000033	154	gi|270003020|gb|EEZ99467.1|hypothetical protein TcasGA2_TC000033 [Tribolium castaneum]	EEZ99467	0.0556401	6.45833e+15	48521	48	31		ubiquitin ligase	6	P:biological_process; P:cellular protein modification process; P:catabolic process; F:molecular_function; C:nucleus; F:ion binding	(6.3) Forming carbon-nitrogen bonds	no IPS match
743	rna-directed dna polymerase from mobile element jockey- partial	195	gi|390331918|ref|XP_003723380.1|PREDICTED: uncharacterized protein LOC100888016 [Strongylocentrotus purpuratus]	XP_003723380	0.000495284	6.78571e+15	608474	56	38		cytochrome p450 monooxygenase	8	F:metal ion binding; P:oxidation-reduction process; F:oxidoreductase activity, acting on paired donors, with incorporation or reduction of molecular oxygen; F:heme binding; F:oxidoreductase activity; F:electron carrier activity; F:iron ion binding; F:monooxygenase activity		SIGNAL_PEPTIDE_C_REGION (PHOBIUS); SIGNAL_PEPTIDE_N_REGION (PHOBIUS); SIGNAL_PEPTIDE_H_REGION (PHOBIUS); SIGNAL_PEPTIDE (PHOBIUS); NON_CYTOPLASMIC_DOMAIN (PHOBIUS); SignalP-TM (SIGNALP_GRAM_POSITIVE)
744	PREDICTED: uncharacterized protein LOC100889615	2160	gi|390362750|ref|XP_003730216.1|PREDICTED: uncharacterized protein LOC100889615 [Strongylocentrotus purpuratus]	XP_003730216	4.41512e-10	4.15525e+15	627734	219	91		dopamine transporter	0	-		TMhelix (TMHMM)
749	hypothetical protein TcasGA2_TC000033	181	gi|270003020|gb|EEZ99467.1|hypothetical protein TcasGA2_TC000033 [Tribolium castaneum]	EEZ99467	0.000159657	60.0	56225	60	36		proto-oncogene receptor tyrosine protein kinase	4	F:kinase activity; F:signal transducer activity; P:cellular protein modification process; F:ion binding; P:signal transduction	(2.7) Transferring phosphorous-containing groups	G3DSA:1.10.510.10 (GENE3D); IPR001245 (PFAM); PTHR24416:SF264 (PANTHER); PTHR24416 (PANTHER); IPR000719 (PROSITE_PROFILES); IPR011009 (SUPERFAMILY)
751	hypothetical protein TcasGA2_TC000033	1093	gi|270003020|gb|EEZ99467.1|hypothetical protein TcasGA2_TC000033 [Tribolium castaneum]	EEZ99467	0.0407457	5.1087e+15	481358	92	47		transcription initiation factor iia subunit 2	3	C:nucleoplasm; C:protein complex; P:cellular nitrogen compound metabolic process; P:biosynthetic process	-	IPR015872 (PFAM); IPR015872 (G3DSA:1.10.287.GENE3D); IPR003194 (PANTHER); SIGNAL_PEPTIDE_N_REGION (PHOBIUS); SIGNAL_PEPTIDE (PHOBIUS); SIGNAL_PEPTIDE_C_REGION (PHOBIUS); NON_CYTOPLASMIC_DOMAIN (PHOBIUS); SIGNAL_PEPTIDE_H_REGION (PHOBIUS); IPR015872 (PRODOM); SignalP-noTM (SIGNALP_EUK); IPR009083 (SUPERFAMILY)
752	hypothetical protein TcasGA2_TC000033	1010	gi|270003020|gb|EEZ99467.1|hypothetical protein TcasGA2_TC000033 [Tribolium castaneum]	EEZ99467	0.00183723	5.15789e+16	54299	95	49		ester hydrolase c11orf54 homolog isoform 1	0	-		NON_CYTOPLASMIC_DOMAIN (PHOBIUS); CYTOPLASMIC_DOMAIN (PHOBIUS); TRANSMEMBRANE (PHOBIUS); TMhelix (TMHMM)
753	dna polymerase delta catalytic subunit-like	219	gi|390362750|ref|XP_003730216.1|PREDICTED: uncharacterized protein LOC100889615 [Strongylocentrotus purpuratus]	XP_003730216	2.68411e-14	7.53425e+15	908929	73	55		proteasome 25 kda subunit	5	C:cytoplasm; C:protein complex; C:intracellular; P:catabolic process; C:nucleus; F:peptidase activity	(3.4) Acting on peptide bonds (peptide hydrolases)	no IPS match
754	hypothetical protein TcasGA2_TC000033	221	gi|270003020|gb|EEZ99467.1|hypothetical protein TcasGA2_TC000033 [Tribolium castaneum]	EEZ99467	0.00129847	5.97222e+15	539138	72	43		Derlin-2, putative	0	-		no IPS match
756	hypothetical protein TcasGA2_TC000033	198	gi|270003020|gb|EEZ99467.1|hypothetical protein TcasGA2_TC000033 [Tribolium castaneum]	EEZ99467	2.242e-07	640625	589214	64	41		trafficking protein particle complex subunit 1	2	P:vesicle-mediated transport; C:organelle; C:intracellular	-	no IPS match
758	hypothetical protein TcasGA2_TC000033	681	gi|270003020|gb|EEZ99467.1|hypothetical protein TcasGA2_TC000033 [Tribolium castaneum]	EEZ99467	1.54622e-21	7.23684e+15	808777	76	55		hypothetical protein TcasGA2_TC010625	4	F:RNA binding; P:RNA-dependent DNA replication; F:structural molecule activity; F:RNA-directed DNA polymerase activity		no IPS match
762	hypothetical protein TcasGA2_TC000033	180	gi|270003020|gb|EEZ99467.1|hypothetical protein TcasGA2_TC000033 [Tribolium castaneum]	EEZ99467	0.0387028	793103448275862	36965	29	23		PREDICTED: hypothetical protein LOC100166727, partial	0	-		no IPS match
764	hypothetical protein TcasGA2_TC000033	165	gi|270003020|gb|EEZ99467.1|hypothetical protein TcasGA2_TC000033 [Tribolium castaneum]	EEZ99467	5.7301e-07	72.0	60077	50	36		tetraspanin-7 (tspan-7) (transmembrane 4 superfamily member 2) (cell surface glycoprotein a15) (talla homolog) (cd231 antigen)	0	-		no IPS match
766	dna polymerase delta catalytic subunit-like	589	gi|390358004|ref|XP_003729158.1|PREDICTED: uncharacterized protein LOC100890115 [Strongylocentrotus purpuratus]	XP_003729158	2.00985e-05	52.0	689366	125	65		limbic system-associated membrane protein	0	-		no IPS match
767	hypothetical protein TcasGA2_TC000033	766	gi|270003020|gb|EEZ99467.1|hypothetical protein TcasGA2_TC000033 [Tribolium castaneum]	EEZ99467	4.42411e-17	5.56338e+15	989821	142	79		serine threonine kinase sad-1-like	0	-		PTHR24343:SF117 (PANTHER); PTHR24343 (PANTHER)
768	hypothetical protein TcasGA2_TC000033	116	gi|270003020|gb|EEZ99467.1|hypothetical protein TcasGA2_TC000033 [Tribolium castaneum]	EEZ99467	0.0019024	7.02703e+15	492914	37	26		PREDICTED: hypothetical protein LOC100166091	0	-		no IPS match
769	hypothetical protein TcasGA2_TC000033	626	gi|270003020|gb|EEZ99467.1|hypothetical protein TcasGA2_TC000033 [Tribolium castaneum]	EEZ99467	5.08158e-49	6.7033e+15	187963	182	122		popeye domain containing	1	C:cellular_component	-	CYTOPLASMIC_DOMAIN (PHOBIUS); TRANSMEMBRANE (PHOBIUS); NON_CYTOPLASMIC_DOMAIN (PHOBIUS); SignalP-noTM (SIGNALP_EUK)
770	hypothetical protein TcasGA2_TC000033	211	gi|270003020|gb|EEZ99467.1|hypothetical protein TcasGA2_TC000033 [Tribolium castaneum]	EEZ99467	0.000545284	6.17647e+15	550694	68	42		cytochrome p450	6	F:molecular_function; P:biological_process; F:oxidoreductase activity	-	IPR001128 (G3DSA:1.10.630.GENE3D); IPR001128 (PFAM); PTHR24290 (PANTHER); PTHR24290:SF62 (PANTHER); NON_CYTOPLASMIC_DOMAIN (PHOBIUS); CYTOPLASMIC_DOMAIN (PHOBIUS); TRANSMEMBRANE (PHOBIUS); IPR001128 (SUPERFAMILY); TMhelix (TMHMM)
771	hypothetical protein TcasGA2_TC000033	208	gi|270003020|gb|EEZ99467.1|hypothetical protein TcasGA2_TC000033 [Tribolium castaneum]	EEZ99467	2.08062e-11	7.05882e+15	762554	68	48		PREDICTED: twitchin-like	0	-		no IPS match
772	chorthippus parallelus parallelus isolate au36 locus 7d genomic sequence	207	gi|385682771|gb|JQ432833.1|Chorthippus parallelus parallelus isolate AU36 locus 7D genomic sequence gi|385682772|gb|JQ432834.1| Chorthippus parallelus erythropus isolate GR23 locus 7D genomic sequence	JQ432833, JQ432834	0.0343078	8.67925e+15	644042	53	46		cytochrome p450	6	F:molecular_function; P:biological_process; F:oxidoreductase activity	-	IPR001128 (PFAM); IPR001128 (G3DSA:1.10.630.GENE3D); PTHR24290:SF62 (PANTHER); PTHR24290 (PANTHER); IPR001128 (SUPERFAMILY)
773	locusta migratoria retrotransposon complete sequence	140	gi|305654195|gb|GU722580.1|Locusta migratoria retrotransposon LmI, complete sequence	GU722580	2.41127e-14	7.7037e+15	104078	135	104		atp-binding cassette transporter subfamily g	4	F:ATPase activity; P:nucleobase-containing compound catabolic process; P:small molecule metabolic process; F:ion binding; C:cellular_component	(3.6) Acting on acid anhydrides	IPR027417 (G3DSA:3.40.50.GENE3D); IPR027417 (SUPERFAMILY)
774	hypothetical protein TcasGA2_TC000033	409	gi|270003020|gb|EEZ99467.1|hypothetical protein TcasGA2_TC000033 [Tribolium castaneum]	EEZ99467	1.28705e-06	6.22642e+16	508322	53	33		PREDICTED: hypothetical protein LOC100123552	0	-		IPR013099 (PFAM); G3DSA:1.10.287.70 (GENE3D); SSF81324 (SUPERFAMILY); TMhelix (TMHMM)
776	hypothetical protein TcasGA2_TC000033	152	gi|270003020|gb|EEZ99467.1|hypothetical protein TcasGA2_TC000033 [Tribolium castaneum]	EEZ99467	0.000163515	70.0	558398	50	35		huntingtin-interacting protein 1	2	F:cytoskeletal protein binding; F:lipid binding; F:ion binding	-	PTHR10407 (PANTHER), PTHR10407:SF10 (PANTHER)
781	hypothetical protein TcasGA2_TC000033	178	gi|270003020|gb|EEZ99467.1|hypothetical protein TcasGA2_TC000033 [Tribolium castaneum]	EEZ99467	0.000181551	6.44068e+15	558398	59	38		hypothetical protein TcasGA2_TC011613	0	-		no IPS match
783	hypothetical protein TcasGA2_TC000033	217	gi|270003020|gb|EEZ99467.1|hypothetical protein TcasGA2_TC000033 [Tribolium castaneum]	EEZ99467	0.000268834	578125	558398	64	37		Fumarylacetoacetase, putative	2	P:biological_process; F:molecular_function	-	no IPS match
784	hypothetical protein TcasGA2_TC000033	771	gi|270003020|gb|EEZ99467.1|hypothetical protein TcasGA2_TC000033 [Tribolium castaneum]	EEZ99467	1.15455e-06	6.30769e+15	673958	65	41		CG8492	3	F:hydrolase activity, acting on glycosyl bonds; P:immune system process; P:carbohydrate metabolic process	(3.2) Glycosylases	SignalP-NN(euk) (SIGNALP)
785	hypothetical protein TcasGA2_TC000033	180	gi|270003020|gb|EEZ99467.1|hypothetical protein TcasGA2_TC000033 [Tribolium castaneum]	EEZ99467	1.53862e-07	631578947368421	646994	57	36		metallophosphoesterase mpped2-like	0	-		no IPS match
786	hypothetical protein TcasGA2_TC000033	154	gi|270003020|gb|EEZ99467.1|hypothetical protein TcasGA2_TC000033 [Tribolium castaneum]	EEZ99467	0.000515977	653061224489796	54299	49	32		PREDICTED: hypothetical protein LOC100122403	0	-		SignalP-NN(euk) (SIGNALP)
788	hypothetical protein TcasGA2_TC000033	196	gi|270003020|gb|EEZ99467.1|hypothetical protein TcasGA2_TC000033 [Tribolium castaneum]	EEZ99467	0.0244556	56.25	500618	64	36		PREDICTED: hypothetical protein LOC100574925	0	-		no IPS match
790	hypothetical protein TcasGA2_TC000033	442	gi|270003020|gb|EEZ99467.1|hypothetical protein TcasGA2_TC000033 [Tribolium castaneum]	EEZ99467	2.46312e-11	721311475409836	79337	61	44		PREDICTED: titin-like	0	-		IPR013783 (G3DSA:2.60.40.GENE3D); PTHR19897 (PANTHER); PTHR19897:SF149 (PANTHER); SSF48726 (SUPERFAMILY)
791	hypothetical protein TcasGA2_TC000033	111	gi|270003020|gb|EEZ99467.1|hypothetical protein TcasGA2_TC000033 [Tribolium castaneum]	EEZ99467	0.0634663	6.94444e+15	477506	36	25		Troponin C, isoform, putative	1	F:ion binding	-	no IPS match
793	dna polymerase delta catalytic subunit-like	211	gi|390339587|ref|XP_003725042.1|PREDICTED: DNA polymerase delta catalytic subunit-like [Strongylocentrotus purpuratus]	XP_003725042	0.0293106	5.84615e+15	558398	65	38		PREDICTED: similar to AGAP010217-PA	5	P:homeostatic process; F:molecular_function; F:oxidoreductase activity; P:small molecule metabolic process	-	no IPS match
795	hypothetical protein TcasGA2_TC000033	137	gi|270003020|gb|EEZ99467.1|hypothetical protein TcasGA2_TC000033 [Tribolium castaneum]	EEZ99467	0.0018259	6.66667e+15	496766	45	30		-anhydro-d-fructose reductase-like isoform 2	2	F:oxidoreductase activity; P:oxidation-reduction process		IPR023210 (PFAM); IPR023210 (G3DSA:3.20.20.GENE3D); IPR001395 (PANTHER); PTHR11732:SF173 (PANTHER); IPR018170 (PROSITE_PATTERNS); IPR023210 (SUPERFAMILY)
798	hypothetical protein TcasGA2_TC000033	143	gi|270003020|gb|EEZ99467.1|hypothetical protein TcasGA2_TC000033 [Tribolium castaneum]	EEZ99467	0.0223834	7.67442e+15	492914	43	33		hypothetical protein TcasGA2_TC014230	0	-		no IPS match
800	hypothetical protein TcasGA2_TC000033	198	gi|270003020|gb|EEZ99467.1|hypothetical protein TcasGA2_TC000033 [Tribolium castaneum]	EEZ99467	4.32753e-11	6.77419e+15	75485	62	42		formin-like protein cg32138-like isoform 1	0	-		SignalP-noTM (SIGNALP_EUK)
802	hypothetical protein TcasGA2_TC000033	432	gi|270003020|gb|EEZ99467.1|hypothetical protein TcasGA2_TC000033 [Tribolium castaneum]	EEZ99467	2.27787e-08	6.93878e+15	58151	49	34		conserved hypothetical protein	1	F:beta-catenin binding		no IPS match
804	hypothetical protein TcasGA2_TC000033	108	gi|270003020|gb|EEZ99467.1|hypothetical protein TcasGA2_TC000033 [Tribolium castaneum]	EEZ99467	0.0287388	7.64706e+15	48521	34	26		myosin heavy chain variant	3	C:cytoskeleton; C:protein complex; F:ion binding; F:molecular_function	-	no IPS match
805	hypothetical protein TcasGA2_TC000033	414	gi|270003020|gb|EEZ99467.1|hypothetical protein TcasGA2_TC000033 [Tribolium castaneum]	EEZ99467	2.52964e-26	6.84211e+15	121709	114	78		hypothetical protein TcasGA2_TC002882	6	F:transmembrane transporter activity; P:transport; F:signal transducer activity; C:cellular_component; P:signal transduction; P:cell-cell signaling	-	no IPS match
807	rna-directed dna polymerase from mobile element jockey-like	237	gi|390339291|ref|XP_003724969.1|PREDICTED: RNA-directed DNA polymerase from mobile element jockey-like [Strongylocentrotus purpuratus]	XP_003724969	7.9396e-14	7.56757e+15	862705	74	56		conserved hypothetical protein	0	-		no IPS match
808	hypothetical protein TcasGA2_TC000033	498	gi|270003020|gb|EEZ99467.1|hypothetical protein TcasGA2_TC000033 [Tribolium castaneum]	EEZ99467	0.000118001	4.90566e+16	596918	106	52		40s ribosomal protein s23-like	3	F:structural constituent of ribosome; C:ribosome; P:translation		IPR012340 (G3DSA:2.40.50.GENE3D); IPR006032 (PFAM); IPR006032 (PANTHER); IPR006032 (PROSITE_PATTERNS); IPR012340 (SUPERFAMILY)
811	hypothetical protein TcasGA2_TC000033	197	gi|270003020|gb|EEZ99467.1|hypothetical protein TcasGA2_TC000033 [Tribolium castaneum]	EEZ99467	5.70628e-14	7.69231e+15	835741	65	50		RE07278p	3	F:molecular_function; P:biological_process; C:cellular_component		no IPS match
812	hypothetical protein TcasGA2_TC000033	1093	gi|270003020|gb|EEZ99467.1|hypothetical protein TcasGA2_TC000033 [Tribolium castaneum]	EEZ99467	1.0894e-07	6.2963e+15	693218	81	51		gamma-glutamyltranspeptidase 1-like isoform 1	2	P:glutathione metabolic process; F:gamma-glutamyltransferase activity		IPR000101 (PFAM); PTHR11686:SF15 (PANTHER); IPR000101 (PANTHER); IPR029055 (SUPERFAMILY)
813	hypothetical protein TcasGA2_TC000033	155	gi|270003020|gb|EEZ99467.1|hypothetical protein TcasGA2_TC000033 [Tribolium castaneum]	EEZ99467	0.00019239	68.0	527582	50	34		AGAP005701-PA	2	C:integral to membrane; P:transport		IPR001251 (G3DSA:3.40.525.GENE3D); PTHR23324 (PANTHER), PTHR23324:SF9 (PANTHER), SignalP-NN(euk) (SIGNALP)
814	chorthippus parallelus parallelus isolate au36 locus 7d genomic sequence	225	gi|385682771|gb|JQ432833.1|Chorthippus parallelus parallelus isolate AU36 locus 7D genomic sequence gi|385682772|gb|JQ432834.1| Chorthippus parallelus erythropus isolate GR23 locus 7D genomic sequence	JQ432833, JQ432834	7.74944e-49	8.01802e+15	219494	222	178		voltage-gated calcium channel alpha2-delta subunit 1	0	-		no IPS match
815	hypothetical protein TcasGA2_TC000033	215	gi|270003020|gb|EEZ99467.1|hypothetical protein TcasGA2_TC000033 [Tribolium castaneum]	EEZ99467	0.000837352	6.55738e+15	546842	61	40		unknown	0	-		IPR029058 (G3DSA:3.40.50.GENE3D); IPR002018 (PFAM); IPR029058 (SUPERFAMILY)
816	hypothetical protein TcasGA2_TC000033	184	gi|270003020|gb|EEZ99467.1|hypothetical protein TcasGA2_TC000033 [Tribolium castaneum]	EEZ99467	7.57852e-06	8.09524e+15	60077	42	34		PREDICTED: tropomyosin-1-like	0	-		CYTOPLASMIC_DOMAIN (PHOBIUS); NON_CYTOPLASMIC_DOMAIN (PHOBIUS); TRANSMEMBRANE (PHOBIUS)
818	hypothetical protein TcasGA2_TC000039	1114	gi|270003021|gb|EEZ99468.1|hypothetical protein TcasGA2_TC000039 [Tribolium castaneum]	EEZ99468	2.14598e-05	4.90798e+16	654698	163	80		hypothetical protein TcasGA2_TC004107	3	P:small GTPase mediated signal transduction; C:intracellular; F:guanyl-nucleotide exchange factor activity		SignalP-NN(euk) (SIGNALP)
820	hypothetical protein TcasGA2_TC000039	751	gi|270003021|gb|EEZ99468.1|hypothetical protein TcasGA2_TC000039 [Tribolium castaneum]	EEZ99468	5.30255e-06	5.03226e+15	650846	155	78		venom allergen 5-like	0	-		no IPS match
823	hypothetical protein TcasGA2_TC000063	1199	gi|270003041|gb|EEZ99488.1|hypothetical protein TcasGA2_TC000063 [Tribolium castaneum]	EEZ99488	2.12E-82	8.13559e+15	256529	177	144		ubiquitin carboxyl-terminal	2	P:biological_process; F:peptidase activity	-	CYTOPLASMIC_DOMAIN (PHOBIUS); NON_CYTOPLASMIC_DOMAIN (PHOBIUS); TRANSMEMBRANE (PHOBIUS); TMhelix (TMHMM)
824	hypothetical protein TcasGA2_TC000063	156	gi|270003041|gb|EEZ99488.1|hypothetical protein TcasGA2_TC000063 [Tribolium castaneum]	EEZ99488	5.22597e-12	81.25	739442	48	39		low quality protein: paxillin-like	0	-		TRANSMEMBRANE (PHOBIUS); CYTOPLASMIC_DOMAIN (PHOBIUS); NON_CYTOPLASMIC_DOMAIN (PHOBIUS); TMhelix (TMHMM)
825	hypothetical protein TcasGA2_TC000077	219	gi|270003053|gb|EEZ99500.1|hypothetical protein TcasGA2_TC000077 [Tribolium castaneum]	EEZ99500	1.15418e-29	100.0	129413	57	57		tropomyosin isoform 5	0	-		SIGNAL_PEPTIDE_C_REGION (PHOBIUS); NON_CYTOPLASMIC_DOMAIN (PHOBIUS); SIGNAL_PEPTIDE_N_REGION (PHOBIUS); SIGNAL_PEPTIDE (PHOBIUS); SIGNAL_PEPTIDE_H_REGION (PHOBIUS); SignalP-TM (SIGNALP_GRAM_POSITIVE); SignalP-noTM (SIGNALP_GRAM_NEGATIVE)
826	hypothetical protein TcasGA2_TC000077	167	gi|270003053|gb|EEZ99500.1|hypothetical protein TcasGA2_TC000077 [Tribolium castaneum]	EEZ99500	1.41272e-22	9.63636e+15	108227	55	53		hypothetical protein TcasGA2_TC001812	2	F:molecular_function	-	no IPS match
827	hypothetical protein TcasGA2_TC000085	175	gi|270003059|gb|EEZ99506.1|hypothetical protein TcasGA2_TC000085 [Tribolium castaneum]	EEZ99506	2.86067e-22	98.0	104375	50	49		CG6475	1	P:biological_process	-	IPR002213 (PANTHER)
829	hypothetical protein TcasGA2_TC000112	2404	gi|270003083|gb|EEZ99530.1|hypothetical protein TcasGA2_TC000112 [Tribolium castaneum]	EEZ99530	0.0	8.18985e+15	586645	453	371		PREDICTED: hypothetical protein LOC100162489	0	-		PTHR12618:SF14 (PANTHER); PTHR12618 (PANTHER); SSF57603 (SUPERFAMILY)
830	jerky protein homolog-like	177	gi|334330856|ref|XP_003341417.1|PREDICTED: tigger transposable element-derived protein 2-like [Monodelphis domestica]	XP_003341417	0.00224668	736842105263158	58151	57	42		alpha tubulin partial	3	F:GTPase activity; C:microtubule; P:microtubule-based process		IPR003008 (G3DSA:3.40.50.GENE3D); IPR003008 (PFAM); IPR000217 (PANTHER); IPR003008 (SUPERFAMILY)
834	AGAP003894-PA	217	gi|333466411|gb|EAA03908.5|AGAP003894-PA [Anopheles gambiae str. PEST]	EAA03908	2.60425e-11	7.54098e+15	758702	61	46		Nucleolin, putative	5	C:ribosome; F:structural constituent of ribosome; P:translation; F:molecular_function; P:ribosome biogenesis	-	IPR013025 (PFAM); IPR012677 (G3DSA:3.30.70.GENE3D); PTHR11620 (PANTHER); IPR012678 (SUPERFAMILY)
835	jerky protein homolog-like	258	gi|126327159|ref|XP_001367318.1|PREDICTED: jerky protein homolog-like [Monodelphis domestica]	XP_001367318	1.1949e-09	5.83333e+16	743294	84	49		c1galt1-specific chaperone 1-like	0	-		no IPS match
837	AGAP003894-PA	226	gi|333466411|gb|EAA03908.5|AGAP003894-PA [Anopheles gambiae str. PEST]	EAA03908	0.0435591	6.44068e+15	496766	59	38		hypothetical protein TcasGA2_TC003342	3	F:phosphatase activity; P:cellular protein modification process; P:cellular amino acid metabolic process	(3.1) Acting on ester bonds	no IPS match
838	tigger transposable element-derived protein 2	154	gi|488596048|ref|XP_004485378.1|PREDICTED: LOW QUALITY PROTEIN: jerky homolog-like (mouse), partial [Dasypus novemcinctus]	XP_004485378	0.00392679	6.95652e+15	566102	46	32		down syndrome cell adhesion molecule-like protein cg42256-like isoform 2	0	-		IPR013783 (G3DSA:2.60.40.GENE3D); SSF48726 (SUPERFAMILY)
840	AGAP003894-PA	1155	gi|333466411|gb|EAA03908.5|AGAP003894-PA [Anopheles gambiae str. PEST]	EAA03908	5.2489e-06	6.17647e+15	643142	68	42		gonad-specific amiloride-sensitive sodium channel 1	2	F:transmembrane transporter activity; P:transport	-	no IPS match
842	AGAP003894-PA	205	gi|333466411|gb|EAA03908.5|AGAP003894-PA [Anopheles gambiae str. PEST]	EAA03908	0.104126	588235294117647	481358	68	40		spalt-like protein	2	F:ion binding; F:molecular_function	-	IPR007087 (PROSITE); IPR013087 (G3DSA:3.30.160.GENE3D); IPR015880 (SMART); PTHR24382 (PANTHER), PTHR24382:SF0 (PANTHER), PF13465 (PFAM), SSF57667 (SUPERFAMILY)
843	tigger transposable element-derived protein 2	397	gi|334330856|ref|XP_003341417.1|PREDICTED: tigger transposable element-derived protein 2-like [Monodelphis domestica]	XP_003341417	2.48519e-12	589041095890411	631586	73	43		hypothetical protein TcasGA2_TC006574	3	C:cellular_component; F:transmembrane transporter activity; P:transport	-	no IPS match
844	AGAP003894-PA	352	gi|333466411|gb|EAA03908.5|AGAP003894-PA [Anopheles gambiae str. PEST]	EAA03908	6.5523e-08	6.14458e+15	650846	83	51		class a rhodopsin-like g-protein coupled receptor	3	P:signal transduction; C:cellular_component; F:signal transducer activity	-	no IPS match
845	AGAP003894-PA	1248	gi|333466411|gb|EAA03908.5|AGAP003894-PA [Anopheles gambiae str. PEST]	EAA03908	8.80675e-14	5.16393e+15	585362	122	63		hexamerin 2	0	-		IPR005204 (G3DSA:1.20.1370.GENE3D); IPR005204 (PFAM); IPR005204 (SUPERFAMILY)
849	jerky protein homolog-like	158	gi|357606365|gb|EHJ65037.1|putative jerky-like protein [Danaus plexippus]	EHJ65037	8.83247e-12	823529411764706	77411	51	42		cytochrome p450 6as31	0	-		no IPS match
851	hypothetical protein TcasGA2_TC000121	422	gi|270003092|gb|EEZ99539.1|hypothetical protein TcasGA2_TC000121 [Tribolium castaneum]	EEZ99539	0.00034048	5.67308e+15	54299	104	59		PREDICTED: hypothetical protein LOC100570111	0	-		no IPS match
853	hypothetical protein TcasGA2_TC000160	368	gi|270001351|gb|EEZ97798.1|hypothetical protein TcasGA2_TC000160 [Tribolium castaneum]	EEZ97798	1.88845e-31	7.2381e+15	130568	105	76		PREDICTED: similar to polyprotein, partial	0	-		SSF56672 (SUPERFAMILY)
854	hypothetical protein TcasGA2_TC000163	95	gi|270001354|gb|EEZ97801.1|hypothetical protein TcasGA2_TC000163 [Tribolium castaneum]	EEZ97801	8.70468e-06	903225806451613	585362	31	28		utp18_drome ame: full=u3 small nucleolar rna-associated protein 18 homolog ame: full=protein wicked ame: full=wd repeat protein l k07824	6	C:nucleus; C:nucleolus; P:ribosome biogenesis; P:cellular nitrogen compound metabolic process; P:reproduction; P:cell differentiation; P:cell division; P:anatomical structure development; P:cell proliferation	-	PTHR18359 (PANTHER)
855	hypothetical protein TcasGA2_TC000163	80	gi|270001354|gb|EEZ97801.1|hypothetical protein TcasGA2_TC000163 [Tribolium castaneum]	EEZ97801	0.000357734	9.61538e+15	535286	26	25		lymphocyte-specific helicase- partial	0	-		IPR027417 (SUPERFAMILY); PTHR10799 (PANTHER), PTHR10799:SF226 (PANTHER)
857	hypothetical protein TcasGA2_TC000164	4495	gi|270001355|gb|EEZ97802.1|hypothetical protein TcasGA2_TC000164 [Tribolium castaneum]	EEZ97802	0.0	7.39837e+15	1128.62	984	728		loc495415 protein	1	C:extracellular region	-	no IPS match
858	hypothetical protein TcasGA2_TC000187	306	gi|270001373|gb|EEZ97820.1|hypothetical protein TcasGA2_TC000187 [Tribolium castaneum]	EEZ97820	1.33598e-39	8.31683e+15	157532	101	84		ribosomal protein l7ae	2	C:ribonucleoprotein complex; P:ribosome biogenesis		PTHR26323 (PANTHER), PTHR26323:SF0 (PANTHER)
859	hypothetical protein TcasGA2_TC000187	162	gi|270001373|gb|EEZ97820.1|hypothetical protein TcasGA2_TC000187 [Tribolium castaneum]	EEZ97820	1.09913e-21	9.43396e+15	105145	53	50		tubulin alpha-2 chain-like	7	F:structural constituent of cytoskeleton; C:microtubule; P:microtubule-based process; F:GTP binding; P:GTP catabolic process; F:GTPase activity; P:protein polymerization		IPR002452 (PRINTS); IPR018316 (PFAM); IPR018316 (G3DSA:3.30.1330.GENE3D); PTHR11588:SF81 (PANTHER); IPR000217 (PANTHER); IPR008280 (SUPERFAMILY)
861	hypothetical protein TcasGA2_TC000197	868	gi|270001382|gb|EEZ97829.1|hypothetical protein TcasGA2_TC000197 [Tribolium castaneum]	EEZ97829	2.18203e-40	5.95556e+15	166007	225	134		LP14331p	7	P:biological_process; P:transport; F:ATPase activity; F:transmembrane transporter activity; P:transmembrane transport; F:ion binding; C:cellular_component	-	no IPS match
862	hypothetical protein TcasGA2_TC000197	2129	gi|270001382|gb|EEZ97829.1|hypothetical protein TcasGA2_TC000197 [Tribolium castaneum]	EEZ97829	5.35479e-154	5.90615e+15	479559	618	365		tyrosine-protein kinase-like otk-like	4	F:kinase activity; P:cellular protein modification process; F:ion binding	(2.7) Transferring phosphorous-containing groups	IPR013783 (G3DSA:2.60.40.GENE3D); PF13895 (PFAM); IPR007110 (PROSITE_PROFILES); SSF48726 (SUPERFAMILY)
863	hypothetical protein TcasGA2_TC000197	196	gi|270001382|gb|EEZ97829.1|hypothetical protein TcasGA2_TC000197 [Tribolium castaneum]	EEZ97829	8.0026e-07	6.07143e+16	60077	56	34		ribosomal protein s18	5	C:ribosome; F:structural constituent of ribosome; F:RNA binding; P:translation; P:ribosome biogenesis	-	G3DSA:1.10.8.50 (GENE3D)
864	hypothetical protein TcasGA2_TC000201	298	gi|270001386|gb|EEZ97833.1|hypothetical protein TcasGA2_TC000201 [Tribolium castaneum]	EEZ97833	1.30094e-29	7.90123e+15	127487	81	64		troponin isoform 1-like isoform 1	0	-		IPR011992 (G3DSA:1.10.238.GENE3D); SSF47473 (SUPERFAMILY)
865	AGAP003895-PA	201	gi|333466412|gb|EAA03884.6|AGAP003895-PA [Anopheles gambiae str. PEST]	EAA03884	3.87395e-17	7.12121e+15	924337	66	47		ribosomal protein l15	4	C:ribosome; F:structural constituent of ribosome; P:translation; P:ribosome biogenesis	-	IPR000439 (PANTHER); IPR012678 (SUPERFAMILY); IPR024794 (G3DSA:3.40.1120.GENE3D)
866	hypothetical protein TcasGA2_TC000206	155	gi|270001390|gb|EEZ97837.1|hypothetical protein TcasGA2_TC000206 [Tribolium castaneum]	EEZ97837	0.000120113	8.85714e+15	558398	35	31		40s ribosomal protein s18-like	0	-		no IPS match
869	hypothetical protein TcasGA2_TC000206	398	gi|270001390|gb|EEZ97837.1|hypothetical protein TcasGA2_TC000206 [Tribolium castaneum]	EEZ97837	7.47782e-35	70.0	143665	130	91		cytochrome p450 6ck8	5	F:ion binding; F:molecular_function; P:biological_process	-	IPR001128 (G3DSA:1.10.630.GENE3D); PTHR24290 (PANTHER)
872	hypothetical protein TcasGA2_TC000226	337	gi|270001407|gb|EEZ97854.1|hypothetical protein TcasGA2_TC000226 [Tribolium castaneum]	EEZ97854	7.78195e-23	690909090909091	110538	110	76		AGAP000162-PA	2	P:sulfur compound metabolic process; P:cellular amino acid metabolic process; P:biosynthetic process; F:molecular_function	-	IPR001926 (PFAM); G3DSA:3.40.50.1100 (GENE3D), PTHR10314 (PANTHER), PTHR10314:SF18 (PANTHER)
873	hypothetical protein TcasGA2_TC000226	315	gi|270001407|gb|EEZ97854.1|hypothetical protein TcasGA2_TC000226 [Tribolium castaneum]	EEZ97854	3.85503e-16	6.85393e+15	912781	89	61		HL01080p	0	-		IPR013783 (G3DSA:2.60.40.GENE3D)
875	hypothetical protein TcasGA2_TC000254	166	gi|270001425|gb|EEZ97872.1|hypothetical protein TcasGA2_TC000254 [Tribolium castaneum]	EEZ97872	9.35986e-13	80.0	801073	55	44		RE12569p	5	P:biosynthetic process; P:carbohydrate metabolic process; F:ion binding; F:lyase activity; C:mitochondrion; P:generation of precursor metabolites and energy	(4.1) Carbon-carbon lyases	IPR013035 (G3DSA:3.90.228.GENE3D); IPR008209 (PFAM); IPR008209 (PANTHER); SSF53795 (SUPERFAMILY)
876	hypothetical protein TcasGA2_TC000254	157	gi|270001425|gb|EEZ97872.1|hypothetical protein TcasGA2_TC000254 [Tribolium castaneum]	EEZ97872	1.71723e-09	75.0	704774	48	36		tripeptidyl-peptidase, putative	2	F:peptidase activity; P:biological_process	(3.4) Acting on peptide bonds (peptide hydrolases)	no IPS match
877	hypothetical protein TcasGA2_TC000254	634	gi|270001425|gb|EEZ97872.1|hypothetical protein TcasGA2_TC000254 [Tribolium castaneum]	EEZ97872	1.50763e-119	9.71292e+15	389423	209	203		PREDICTED: hypothetical protein LOC100678346 isoform 2	0	-		no IPS match
878	hypothetical protein TcasGA2_TC000255	79	gi|270001426|gb|EEZ97873.1|hypothetical protein TcasGA2_TC000255 [Tribolium castaneum]	EEZ97873	0.00202747	96.0	48521	25	24		PREDICTED: hypothetical protein LOC100163939	0	-		no IPS match
879	armigeres subalbatus asap id: 44011 pre-mrna splicing mrna sequence	176	gi|42765018|gb|AY439989.1|Armigeres subalbatus ASAP ID: 44011 pre-mRNA splicing mRNA sequence	AY439989	0.00231153	8.84615e+15	680109	52	46		unnamed protein product	3	F:structural constituent of ribosome; P:translation; C:ribosome		IPR001147 (G3DSA:2.30.30.GENE3D); IPR001147 (PFAM); IPR001147 (PANTHER); IPR008991 (SUPERFAMILY)
883	hypothetical protein TcasGA2_TC000296	840	gi|270001464|gb|EEZ97911.1|hypothetical protein TcasGA2_TC000296 [Tribolium castaneum]	EEZ97911	0.101139	9.33333e+15	519878	30	28		PREDICTED: hypothetical protein LOC100573502	0	-		no IPS match
884	hypothetical protein TcasGA2_TC000296	77	gi|270001464|gb|EEZ97911.1|hypothetical protein TcasGA2_TC000296 [Tribolium castaneum]	EEZ97911	0.00233213	96.0	500618	25	24		voltage-gated sodium channel alpha subunit	4	P:transmembrane transport; C:protein complex; C:plasma membrane; F:transmembrane transporter activity	-	IPR005821 (PFAM); IPR028814 (PTHR10037:PANTHER); PTHR10037 (PANTHER); TRANSMEMBRANE (PHOBIUS); CYTOPLASMIC_DOMAIN (PHOBIUS); NON_CYTOPLASMIC_DOMAIN (PHOBIUS); TMhelix (TMHMM)
885	hypothetical protein TcasGA2_TC000296	100	gi|270001464|gb|EEZ97911.1|hypothetical protein TcasGA2_TC000296 [Tribolium castaneum]	EEZ97911	5.72485e-07	87.5	60077	32	28		zinc finger protein dhhc domain containing	3	F:ion binding; F:oxidoreductase activity; P:biological_process	(1.3) Acting on the CH-CH group of donors	PTHR22883:SF28 (PANTHER); PTHR22883 (PANTHER); CYTOPLASMIC_DOMAIN (PHOBIUS); NON_CYTOPLASMIC_DOMAIN (PHOBIUS); TRANSMEMBRANE (PHOBIUS); TMhelix (TMHMM)
889	hypothetical protein TcasGA2_TC000335	176	gi|270001498|gb|EEZ97945.1|hypothetical protein TcasGA2_TC000335 [Tribolium castaneum]	EEZ97945	3.70412e-09	86.0	693218	50	43		IP16365p	3	F:molecular_function; P:biological_process; C:cytoskeleton; C:protein complex	-	IPR013594 (PFAM); IPR026983 (PANTHER); PTHR10676:SF28 (PANTHER)
890	hypothetical protein TcasGA2_TC000335	1103	gi|270001498|gb|EEZ97945.1|hypothetical protein TcasGA2_TC000335 [Tribolium castaneum]	EEZ97945	1.54114e-94	75390625	315464	256	193		PREDICTED: hypothetical protein LOC100680040	0	-		no IPS match
894	hypothetical protein TcasGA2_TC000358	205	gi|270001519|gb|EEZ97966.1|hypothetical protein TcasGA2_TC000358 [Tribolium castaneum]	EEZ97966	4.84405e-16	8.4127e+15	905077	63	53		protein ect2-like isoform 3	0	-		no IPS match
895	hypothetical protein TcasGA2_TC000358	277	gi|270001519|gb|EEZ97966.1|hypothetical protein TcasGA2_TC000358 [Tribolium castaneum]	EEZ97966	3.20428e-14	8.47826e+15	862705	92	78		AGAP005865-PA	3	F:molecular_function; P:cellular amino acid metabolic process; P:catabolic process	(3.7) Acting on carbon-carbon bonds	IPR011234 (G3DSA:3.90.850.GENE3D); IPR005959 (PTHR11820:PANTHER); PTHR11820 (PANTHER); SignalP-noTM (SIGNALP_EUK)
896	hypothetical protein TcasGA2_TC000358	162	gi|270001519|gb|EEZ97966.1|hypothetical protein TcasGA2_TC000358 [Tribolium castaneum]	EEZ97966	0.000146037	7.40741e+15	56225	54	40		low quality protein: alpha- sarcomeric-like	0	-		no IPS match
898	hypothetical protein TcasGA2_TC000366	2609	gi|270001524|gb|EEZ97971.1|hypothetical protein TcasGA2_TC000366 [Tribolium castaneum]	EEZ97971	0.0	7.39597e+15	828.55	745	551		hypothetical protein TcasGA2_TC001734	2	P:DNA metabolic process; F:molecular_function	-	no IPS match
900	hypothetical protein TcasGA2_TC000382	758	gi|270001540|gb|EEZ97987.1|hypothetical protein TcasGA2_TC000382 [Tribolium castaneum]	EEZ97987	1.12506e-107	9.45355e+15	357066	183	173		2-oxoisovalerate dehydrogenase subunit mitochondrial-like	2	F:molecular_function; P:biological_process	-	no IPS match
901	hypothetical protein TcasGA2_TC000384	677	gi|270001542|gb|EEZ97989.1|hypothetical protein TcasGA2_TC000384 [Tribolium castaneum]	EEZ97989	4.35993e-15	8.65385e+15	858853	52	45		hypothetical protein TcasGA2_TC016143	0	-		no IPS match
903	hypothetical protein TcasGA2_TC000393	576	gi|270001549|gb|EEZ97996.1|hypothetical protein TcasGA2_TC000393 [Tribolium castaneum]	EEZ97996	8.3521e-20	574468085106383	101293	141	81		multidrug resistance protein partial	0	-		TRANSMEMBRANE (PHOBIUS); CYTOPLASMIC_DOMAIN (PHOBIUS); NON_CYTOPLASMIC_DOMAIN (PHOBIUS); TMhelix (TMHMM)
904	hypothetical protein TcasGA2_TC000393	535	gi|270001549|gb|EEZ97996.1|hypothetical protein TcasGA2_TC000393 [Tribolium castaneum]	EEZ97996	2.96108e-19	574468085106383	102449	141	81		choline o-	1	F:transferase activity, transferring acyl groups	-	no IPS match
906	hypothetical protein TcasGA2_TC000395	171	gi|270001550|gb|EEZ97997.1|hypothetical protein TcasGA2_TC000395 [Tribolium castaneum]	EEZ97997	2.2217e-11	9.42857e+15	720182	35	33		krab-a domain-containing protein 2-like	0	-		no IPS match
907	hypothetical protein TcasGA2_TC000395	133	gi|270001550|gb|EEZ97997.1|hypothetical protein TcasGA2_TC000395 [Tribolium castaneum]	EEZ97997	9.73412e-14	909090909090909	808777	44	40		protein tumorous imaginal mitochondrial-like	6	P:protein folding; F:ion binding; F:molecular_function; F:unfolded protein binding; P:response to stress	-	PTHR24076 (PANTHER), PTHR24076:SF0 (PANTHER)
911	hypothetical protein TcasGA2_TC000404	2145	gi|270001558|gb|EEZ98005.1|hypothetical protein TcasGA2_TC000404 [Tribolium castaneum]	EEZ98005	5.30811e-27	4.22434e+16	136732	419	177		dna repair and recombination protein rad54b-like	3	F:ion binding; F:helicase activity; F:DNA binding	-	no IPS match
912	hypothetical protein TcasGA2_TC000414	799	gi|270001567|gb|EEZ98014.1|hypothetical protein TcasGA2_TC000414 [Tribolium castaneum]	EEZ98014	0.0294218	4.74684e+15	54299	158	75		xenotropic and polytropic retrovirus receptor 1 homolog isoform 2	0	-		IPR004331 (PFAM)
913	hypothetical protein TcasGA2_TC000422	271	gi|270001575|gb|EEZ98022.1|hypothetical protein TcasGA2_TC000422 [Tribolium castaneum]	EEZ98022	1.01163e-11	84.0	785666	50	42		acyl-protein thioesterase	0	-		no IPS match
914	hypothetical protein TcasGA2_TC000451	2425	gi|270001600|gb|EEZ98047.1|hypothetical protein TcasGA2_TC000451 [Tribolium castaneum]	EEZ98047	1.25739e-15	5.40984e+15	100523	183	99		hypothetical protein TcasGA2_TC009415	0	-		TRANSMEMBRANE (PHOBIUS); CYTOPLASMIC_DOMAIN (PHOBIUS); NON_CYTOPLASMIC_DOMAIN (PHOBIUS); TMhelix (TMHMM)
915	hypothetical protein TcasGA2_TC000457	463	gi|270001605|gb|EEZ98052.1|hypothetical protein TcasGA2_TC000457 [Tribolium castaneum]	EEZ98052	9.58888e-05	5.20661e+15	60077	121	63		AGAP009865-PA	0	-		no IPS match
916	hypothetical protein TcasGA2_TC000461	238	gi|270001609|gb|EEZ98056.1|hypothetical protein TcasGA2_TC000461 [Tribolium castaneum]	EEZ98056	5.58097e-16	7.19512e+15	897373	82	59		AGAP005502-PA	1	P:biological_process	-	no IPS match
917	hypothetical protein TcasGA2_TC000461	102	gi|270001609|gb|EEZ98056.1|hypothetical protein TcasGA2_TC000461 [Tribolium castaneum]	EEZ98056	4.70071e-08	100.0	650846	33	33		60s ribosomal protein l38-like	0	-		SignalP-noTM (SIGNALP_EUK)
918	hypothetical protein TcasGA2_TC000525	196	gi|270001662|gb|EEZ98109.1|hypothetical protein TcasGA2_TC000525 [Tribolium castaneum]	EEZ98109	4.93982e-05	6.36364e+15	569954	66	42		cytochrome c oxidase subunit mitochondrial-like isoform 1	5	F:transmembrane transporter activity; F:oxidoreductase activity; C:mitochondrion; P:cellular nitrogen compound metabolic process; P:generation of precursor metabolites and energy; P:small molecule metabolic process; P:transport; C:protein complex; C:intracellular	(1.9) Acting on a heme group of donors	IPR002124 (PRODOM)
920	hypothetical protein TcasGA2_TC000583	3111	gi|270001710|gb|EEZ98157.1|hypothetical protein TcasGA2_TC000583 [Tribolium castaneum]	EEZ98157	0.0	8.01869e+15	690649	535	429		beta-tubulin	8	C:cytoskeleton; C:protein complex; P:protein complex assembly; P:nucleobase-containing compound catabolic process; P:small molecule metabolic process; P:biological_process; F:GTPase activity; F:structural molecule activity; C:cytoplasm; F:ion binding	-	no IPS match
921	hypothetical protein TcasGA2_TC000583	926	gi|270001710|gb|EEZ98157.1|hypothetical protein TcasGA2_TC000583 [Tribolium castaneum]	EEZ98157	2.09283e-13	7.68293e+15	885817	82	63		conserved hypothetical protein	1	F:ion binding	-	IPR003959 (PFAM); IPR027417 (G3DSA:3.40.50.GENE3D); PTHR14690 (PANTHER); IPR027417 (SUPERFAMILY)
922	hypothetical protein TcasGA2_TC000606	588	gi|270001730|gb|EEZ98177.1|hypothetical protein TcasGA2_TC000606 [Tribolium castaneum]	EEZ98177	1.31263e-07	5.11628e+15	69707	172	88		arylsulfatase b	2	F:catalytic activity; P:metabolic process		IPR017849 (G3DSA:3.40.720.GENE3D); PTHR10342:SF189 (PANTHER); PTHR10342 (PANTHER); IPR017850 (SUPERFAMILY)
923	AGAP003929-PA	934	gi|333469553|gb|EAL39361.4|AGAP003929-PA [Anopheles gambiae str. PEST]	EAL39361	6.02652e-70	7.68908e+15	248825	238	183		AGAP007246-PA	0	-		IPR001163 (PFAM); G3DSA:2.30.30.100 (GENE3D); IPR027141 (PANTHER); IPR010920 (SUPERFAMILY)
924	AGAP003929-PA	260	gi|333469553|gb|EAL39361.4|AGAP003929-PA [Anopheles gambiae str. PEST]	EAL39361	3.06804e-12	7.12329e+15	79337	73	52		atpase subunit 6	4	F:transmembrane transporter activity; C:mitochondrion; P:transmembrane transport; P:biosynthetic process; P:cellular nitrogen compound metabolic process; P:small molecule metabolic process; C:protein complex; C:intracellular	-	IPR000568 (PRINTS); IPR000568 (PFAM); IPR000568 (G3DSA:1.20.120.GENE3D); IPR000568 (SUPERFAMILY)
930	hypothetical protein TcasGA2_TC000612	474	gi|270001736|gb|EEZ98183.1|hypothetical protein TcasGA2_TC000612 [Tribolium castaneum]	EEZ98183	8.33887e-20	6.73684e+15	100908	95	64		AGAP011827-PA	2	F:transferase activity, transferring acyl groups; P:biological_process	-	IPR020616 (PFAM); IPR016038 (G3DSA:3.40.47.GENE3D); PTHR18919:SF5 (PANTHER); PTHR18919 (PANTHER); IPR016039 (SUPERFAMILY)
932	hypothetical protein TcasGA2_TC000673	258	gi|270001787|gb|EEZ98234.1|hypothetical protein TcasGA2_TC000673 [Tribolium castaneum]	EEZ98234	2.82716e-08	7.22222e+15	654698	72	52		glutamyl aminopeptidase	3	F:peptidase activity	-	IPR014782 (PFAM); PTHR11533:SF165 (PANTHER); IPR001930 (PANTHER); SSF63737 (SUPERFAMILY)
935	hypothetical protein TcasGA2_TC000684	159	gi|270001798|gb|EEZ98245.1|hypothetical protein TcasGA2_TC000684 [Tribolium castaneum]	EEZ98245	3.43379e-07	673076923076923	63929	52	35		udp-glucuronosyltransferase 2c1-like	0	-		no IPS match
936	hypothetical protein TcasGA2_TC000699	85	gi|270001810|gb|EEZ98257.1|hypothetical protein TcasGA2_TC000699 [Tribolium castaneum]	EEZ98257	0.00024613	8.57143e+15	508322	28	24		conserved hypothetical protein	1	F:molecular_function	-	SignalP-noTM (SIGNALP_EUK)
937	hypothetical protein TcasGA2_TC000699	191	gi|270001810|gb|EEZ98257.1|hypothetical protein TcasGA2_TC000699 [Tribolium castaneum]	EEZ98257	6.58997e-18	8.03279e+15	928189	61	49		nadh dehydrogenase 1 alpha subcomplex subunit 5	3	P:respiratory electron transport chain; F:oxidoreductase activity, acting on NAD(P)H; C:mitochondrial inner membrane		no IPS match
938	hypothetical protein TcasGA2_TC000699	183	gi|270001810|gb|EEZ98257.1|hypothetical protein TcasGA2_TC000699 [Tribolium castaneum]	EEZ98257	7.91075e-09	82.5	67781	40	33		heterogeneous nuclear ribonucleoprotein l	1	F:molecular_function	-	no IPS match
939	hypothetical protein TcasGA2_TC000714	625	gi|270001824|gb|EEZ98271.1|hypothetical protein TcasGA2_TC000714 [Tribolium castaneum]	EEZ98271	4.98079e-50	8.6087e+15	184496	115	99		GH14092p	20	C:plasma membrane; C:cytoskeleton; C:protein complex; P:reproduction; P:cell differentiation; P:developmental maturation; P:cellular component assembly; P:embryo development; P:biological_process; P:anatomical structure development; F:cytoskeletal protein binding; P:cytoskeleton organization; C:cytoplasm; C:cellular_component; C:nucleus	-	IPR015880 (SMART); IPR013087 (G3DSA:3.30.160.GENE3D); IPR007087 (PFAM); IPR013087 (G3DSA:3.30.160.GENE3D); PTHR24409 (PANTHER); PTHR24409:SF14 (PANTHER); IPR007087 (PROSITE_PATTERNS); IPR007087 (PROSITE_PATTERNS); IPR007087 (PROSITE_PROFILES); IPR007087 (PROSITE_PROFILES); SSF57667 (SUPERFAMILY)
955	hypothetical protein TcasGA2_TC000717	2191	gi|270001827|gb|EEZ98274.1|hypothetical protein TcasGA2_TC000717 [Tribolium castaneum]	EEZ98274	0.0158193	4.81752e+16	569954	137	66		PREDICTED: neuroglian-like	1	F:protein binding		IPR013783 (G3DSA:2.60.40.GENE3D); PTHR10489:SF553 (PANTHER); PTHR10489 (PANTHER); IPR003961 (SUPERFAMILY)
956	hypothetical protein TcasGA2_TC000717	1655	gi|270001827|gb|EEZ98274.1|hypothetical protein TcasGA2_TC000717 [Tribolium castaneum]	EEZ98274	0.0279475	4.2735e+15	558398	234	100		hypothetical protein TcasGA2_TC005136	0	-		no IPS match
1114	hypothetical protein TcasGA2_TC000717	528	gi|270001827|gb|EEZ98274.1|hypothetical protein TcasGA2_TC000717 [Tribolium castaneum]	EEZ98274	0.0102002	6.17021e+16	48521	47	29		PREDICTED: transaldolase-like	0	-		no IPS match
1115	hypothetical protein TcasGA2_TC000717	657	gi|270001827|gb|EEZ98274.1|hypothetical protein TcasGA2_TC000717 [Tribolium castaneum]	EEZ98274	1.14058e-11	4.65217e+15	801073	230	107		SD01389p	0	-		no IPS match
1118	hypothetical protein TcasGA2_TC000717	323	gi|270001827|gb|EEZ98274.1|hypothetical protein TcasGA2_TC000717 [Tribolium castaneum]	EEZ98274	5.64102e-05	56.25	585362	96	54		zinc finger mym-type protein 1-like	1	F:molecular_function	-	IPR008906 (PFAM); PTHR11697 (PANTHER), PTHR11697:SF8 (PANTHER)
1125	hypothetical protein TcasGA2_TC000717	213	gi|270001827|gb|EEZ98274.1|hypothetical protein TcasGA2_TC000717 [Tribolium castaneum]	EEZ98274	0.0118325	5.74074e+16	50447	54	31		mab-2 cg4746-pa	1	P:cell differentiation	-	no IPS match
1126	hypothetical protein TcasGA2_TC000717	236	gi|270001827|gb|EEZ98274.1|hypothetical protein TcasGA2_TC000717 [Tribolium castaneum]	EEZ98274	0.000801561	5.97015e+16	54299	67	40		class b secretin-like g-protein coupled receptor	3	C:cellular_component; P:signal transduction; F:signal transducer activity	-	NON_CYTOPLASMIC_DOMAIN (PHOBIUS); SIGNAL_PEPTIDE_N_REGION (PHOBIUS); SIGNAL_PEPTIDE_H_REGION (PHOBIUS); SIGNAL_PEPTIDE (PHOBIUS); SIGNAL_PEPTIDE_C_REGION (PHOBIUS); SignalP-noTM (SIGNALP_EUK)
1127	hypothetical protein TcasGA2_TC000717	228	gi|270001827|gb|EEZ98274.1|hypothetical protein TcasGA2_TC000717 [Tribolium castaneum]	EEZ98274	9.31476e-07	6.21622e+15	623882	74	46		conserved hypothetical protein	4	P:regulation of transcription, DNA-dependent; F:sequence-specific DNA binding; P:sex differentiation; C:nucleus		no IPS match
1131	hypothetical protein TcasGA2_TC000717	227	gi|270001827|gb|EEZ98274.1|hypothetical protein TcasGA2_TC000717 [Tribolium castaneum]	EEZ98274	0.00674774	4.93976e+16	512174	83	41		atp-dependent clp protease atp-binding subunit -like	3	F:ion binding; P:protein folding; F:unfolded protein binding	-	IPR004487 (PTHR11262:PANTHER); IPR019489 (PFAM); IPR027417 (SUPERFAMILY); G3DSA:1.10.8.60 (GENE3D), PTHR11262 (PANTHER)
1133	hypothetical protein TcasGA2_TC000717	153	gi|270001827|gb|EEZ98274.1|hypothetical protein TcasGA2_TC000717 [Tribolium castaneum]	EEZ98274	0.0422724	659090909090909	481358	44	29		cytochrome b	5	F:molecular_function; C:cellular_component; F:oxidoreductase activity; P:generation of precursor metabolites and energy	-	IPR005797 (PFAM); IPR005798 (PROFILE); IPR016174 (SUPERFAMILY); IPR027387 (G3DSA:1.20.810.GENE3D); SignalP-NN(euk) (SIGNALP), tmhmm (TMHMM)
1134	latrodectus hesperus clone 46b18 major ampullate spidroin 2 complete cds	151	gi|150416771|gb|EF595245.1|Latrodectus hesperus clone 46B18 major ampullate spidroin 2 (MaSp2) gene, complete cds	EF595245	6.25924e-16	763157894736842	109488	152	116		pol protein	0	-		no IPS match
1137	hypothetical protein TcasGA2_TC000717	2156	gi|270001827|gb|EEZ98274.1|hypothetical protein TcasGA2_TC000717 [Tribolium castaneum]	EEZ98274	7.15458e-12	6.19565e+15	858853	92	57		hypothetical protein TcasGA2_TC000029	0	-		no IPS match
1143	hypothetical protein TcasGA2_TC000717	233	gi|270001827|gb|EEZ98274.1|hypothetical protein TcasGA2_TC000717 [Tribolium castaneum]	EEZ98274	0.00748849	50.0	512174	76	38		AGAP007237-PA	4	P:oxidation-reduction process; F:heme binding; P:response to oxidative stress; F:peroxidase activity		no IPS match
1144	pholidoptera griseoaptera microsatellite clone wpg 1-27	685	gi|62868235|emb|AJ865321.1|Pholidoptera griseoaptera microsatellite DNA, clone WPG 1-27	AJ865321	8.62689e-99	8.42697e+15	387207	356	300		rs23_drome ame: full=40s ribosomal protein s23	5	P:cytoskeleton organization; P:cell cycle; F:structural constituent of ribosome; C:ribosome; C:cytosol; P:translation; P:ribosome biogenesis	-	no IPS match
1152	hypothetical protein TcasGA2_TC000717	431	gi|270001827|gb|EEZ98274.1|hypothetical protein TcasGA2_TC000717 [Tribolium castaneum]	EEZ98274	3.81775e-15	5.84746e+15	878113	118	69		conserved hypothetical protein	6	F:hydrolase activity, acting on glycosyl bonds; P:catabolic process; F:ion binding; F:molecular_function; C:extracellular region; P:cell wall organization or biogenesis	(3.2) Glycosylases	no IPS match
1160	hypothetical protein TcasGA2_TC000717	239	gi|270001827|gb|EEZ98274.1|hypothetical protein TcasGA2_TC000717 [Tribolium castaneum]	EEZ98274	4.72332e-06	5.32468e+16	604622	77	41		hypothetical protein TcasGA2_TC015912	2	P:cellular nitrogen compound metabolic process; P:biosynthetic process; F:molecular_function	-	IPR002433 (PRINTS)
1165	hypothetical protein TcasGA2_TC000717	670	gi|270001827|gb|EEZ98274.1|hypothetical protein TcasGA2_TC000717 [Tribolium castaneum]	EEZ98274	0.0115188	50.0	54299	118	59		NADPH--cytochrome P450, putative	6	C:endoplasmic reticulum; F:oxidoreductase activity; F:ion binding; P:biological_process	(1.6) Acting on NADH or NADPH	no IPS match
1166	latrodectus hesperus clone 46b18 major ampullate spidroin 2 complete cds	98	gi|150416771|gb|EF595245.1|Latrodectus hesperus clone 46B18 major ampullate spidroin 2 (MaSp2) gene, complete cds	EF595245	4.30196e-15	84375	105882	96	81		insulin-like receptor-like	0	-		no IPS match
1167	hypothetical protein TcasGA2_TC000717	320	gi|270001827|gb|EEZ98274.1|hypothetical protein TcasGA2_TC000717 [Tribolium castaneum]	EEZ98274	5.03565e-09	5.20661e+15	69707	121	63		AGAP005599-PA	4	C:cellular_component; P:transport; F:transmembrane transporter activity; C:plasma membrane	-	NON_CYTOPLASMIC_DOMAIN (PHOBIUS); CYTOPLASMIC_DOMAIN (PHOBIUS); TRANSMEMBRANE (PHOBIUS)
1168	hypothetical protein TcasGA2_TC000717	819	gi|270001827|gb|EEZ98274.1|hypothetical protein TcasGA2_TC000717 [Tribolium castaneum]	EEZ98274	0.00753983	48.75	558398	240	117		multidrug resistance protein partial	4	F:ATPase activity, coupled to transmembrane movement of substances; F:ATP binding; C:integral to membrane; P:transmembrane transport		G3DSA:1.20.1560.10 (GENE3D); IPR011527 (PFAM); PTHR24223:SF174 (PANTHER); PTHR24223 (PANTHER); TRANSMEMBRANE (PHOBIUS); NON_CYTOPLASMIC_DOMAIN (PHOBIUS); CYTOPLASMIC_DOMAIN (PHOBIUS); IPR011527 (PROSITE_PROFILES); IPR011527 (SUPERFAMILY); TMhelix (TMHMM)
1170	latrodectus hesperus clone 46b18 major ampullate spidroin 2 complete cds	108	gi|150416771|gb|EF595245.1|Latrodectus hesperus clone 46B18 major ampullate spidroin 2 (MaSp2) gene, complete cds	EF595245	3.6131e-05	7.52475e+15	698143	101	76		probable atp-dependent rna helicase ddx17-like isoform 2	0	-		IPR001650 (PFAM); IPR027417 (G3DSA:3.40.50.GENE3D); PTHR24031 (PANTHER); PTHR24031:SF219 (PANTHER); IPR027417 (SUPERFAMILY)
1171	hypothetical protein TcasGA2_TC000717	302	gi|270001827|gb|EEZ98274.1|hypothetical protein TcasGA2_TC000717 [Tribolium castaneum]	EEZ98274	0.000936505	5.3012e+15	546842	83	44		trifunctional enzyme subunit mitochondrial-like	0	-		no IPS match
1172	hypothetical protein TcasGA2_TC000717	210	gi|270001827|gb|EEZ98274.1|hypothetical protein TcasGA2_TC000717 [Tribolium castaneum]	EEZ98274	0.0219497	5.14286e+15	496766	70	36		protein kinase c inhibitor	0	-		no IPS match
1175	hypothetical protein TcasGA2_TC000717	664	gi|270001827|gb|EEZ98274.1|hypothetical protein TcasGA2_TC000717 [Tribolium castaneum]	EEZ98274	1.74592e-06	5.50847e+15	654698	118	65		down syndrome cell adhesion isoform bn	14	P:cell differentiation; P:anatomical structure development; C:cell; F:signal transducer activity; P:vesicle-mediated transport; F:molecular_function; P:cell morphogenesis; P:locomotion; P:growth; P:signal transduction	-	IPR013783 (G3DSA:2.60.40.GENE3D); IPR007110 (PROSITE_PROFILES); SSF48726 (SUPERFAMILY)
1176	hypothetical protein TcasGA2_TC000717	270	gi|270001827|gb|EEZ98274.1|hypothetical protein TcasGA2_TC000717 [Tribolium castaneum]	EEZ98274	3.72106e-16	6.55556e+15	885817	90	59		RE40129p	0	-		no IPS match
1177	hypothetical protein TcasGA2_TC000717	542	gi|270001827|gb|EEZ98274.1|hypothetical protein TcasGA2_TC000717 [Tribolium castaneum]	EEZ98274	0.00113819	6.84211e+15	400466	38	26		hypothetical protein TcasGA2_TC003995	2	F:phosphatase activity; P:cellular protein modification process	(3.1) Acting on ester bonds	no IPS match
1178	hypothetical protein TcasGA2_TC000717	262	gi|270001827|gb|EEZ98274.1|hypothetical protein TcasGA2_TC000717 [Tribolium castaneum]	EEZ98274	1.08409e-17	6.66667e+15	928189	90	60		PREDICTED: hypothetical protein LOC100573737	0	-		no IPS match
1181	hypothetical protein TcasGA2_TC000717	223	gi|270001827|gb|EEZ98274.1|hypothetical protein TcasGA2_TC000717 [Tribolium castaneum]	EEZ98274	0.0245657	5.67164e+15	496766	67	38		muscle lim	1	F:ion binding	-	SSF57716 (SUPERFAMILY)
1183	hypothetical protein TcasGA2_TC000717	449	gi|270001827|gb|EEZ98274.1|hypothetical protein TcasGA2_TC000717 [Tribolium castaneum]	EEZ98274	0.0529504	4.13043e+15	508322	138	57		chemosensory protein 14 variant	0	-		IPR005055 (G3DSA:1.10.2080.GENE3D)
1186	hypothetical protein TcasGA2_TC000717	194	gi|270001827|gb|EEZ98274.1|hypothetical protein TcasGA2_TC000717 [Tribolium castaneum]	EEZ98274	0.000100654	6.06557e+15	56225	61	37		hypothetical protein	0	-		IPR005055 (PFAM); IPR005055 (G3DSA:1.10.2080.GENE3D); SIGNAL_PEPTIDE_C_REGION (PHOBIUS); SIGNAL_PEPTIDE (PHOBIUS); SIGNAL_PEPTIDE_H_REGION (PHOBIUS); SIGNAL_PEPTIDE_N_REGION (PHOBIUS); NON_CYTOPLASMIC_DOMAIN (PHOBIUS); IPR005055 (SUPERFAMILY)
1190	hypothetical protein TcasGA2_TC000717	185	gi|270001827|gb|EEZ98274.1|hypothetical protein TcasGA2_TC000717 [Tribolium castaneum]	EEZ98274	0.0956522	5.86207e+15	477506	58	34		ACYPI28835	1	F:molecular_function	-	IPR006612 (PFAM)
1191	hypothetical protein TcasGA2_TC000717	469	gi|270001827|gb|EEZ98274.1|hypothetical protein TcasGA2_TC000717 [Tribolium castaneum]	EEZ98274	4.79865e-12	5.54622e+15	797221	119	66		IP12051p	0	-		IPR013783 (G3DSA:2.60.40.GENE3D); PTHR10489:SF580 (PANTHER); PTHR10489 (PANTHER); SSF48726 (SUPERFAMILY)
1197	hypothetical protein TcasGA2_TC000717	196	gi|270001827|gb|EEZ98274.1|hypothetical protein TcasGA2_TC000717 [Tribolium castaneum]	EEZ98274	0.0879434	6.51163e+15	477506	43	28		conserved hypothetical protein	1	F:protein binding		IPR001680 (SMART); IPR015943 (G3DSA:2.130.10.GENE3D); IPR001680 (PFAM); PTHR12764 (PANTHER); PTHR12764:SF4 (PANTHER); IPR001680 (PROSITE_PROFILES); IPR017986 (PROSITE_PROFILES); IPR017986 (SUPERFAMILY)
1198	chorthippus parallelus clone iib-d2 microsatellite sequence	239	gi|238056905|gb|FJ938204.1|Chorthippus parallelus clone IIB-D2 microsatellite sequence	FJ938204	0.00331946	7.27273e+15	680109	121	88		PREDICTED: hypothetical protein LOC100572970	0	-		PTHR15021 (PANTHER)
1201	latrodectus hesperus clone 46b18 major ampullate spidroin 2 complete cds	208	gi|150416771|gb|EF595245.1|Latrodectus hesperus clone 46B18 major ampullate spidroin 2 (MaSp2) gene, complete cds	EF595245	1.20332e-20	7.38916e+15	125719	203	150		FI09618p	0	-		IPR018617 (PFAM)
1204	hypothetical protein TcasGA2_TC000717	222	gi|270001827|gb|EEZ98274.1|hypothetical protein TcasGA2_TC000717 [Tribolium castaneum]	EEZ98274	3.0509e-05	6.19048e+16	550694	63	39		ribosomal protein l30	4	C:ribosome; F:structural constituent of ribosome; P:translation; P:ribosome biogenesis	-	no IPS match
1206	hypothetical protein TcasGA2_TC000717	392	gi|270001827|gb|EEZ98274.1|hypothetical protein TcasGA2_TC000717 [Tribolium castaneum]	EEZ98274	0.0298246	4.94505e+15	508322	91	45		lysosomal alpha-mannosidase (mannosidase alpha class 2b member 1)	3	P:mannose metabolic process; F:mannosidase activity; F:carbohydrate binding		IPR011682 (PFAM); G3DSA:2.70.98.30 (GENE3D); PTHR11607:SF3 (PANTHER); PTHR11607 (PANTHER); IPR011013 (SUPERFAMILY)
1209	hypothetical protein TcasGA2_TC000717	2052	gi|270001827|gb|EEZ98274.1|hypothetical protein TcasGA2_TC000717 [Tribolium castaneum]	EEZ98274	2.62918e-18	5.82278e+15	101293	158	92		PREDICTED: similar to AGAP002793-PA	0	-		TRANSMEMBRANE (PHOBIUS); NON_CYTOPLASMIC_DOMAIN (PHOBIUS); CYTOPLASMIC_DOMAIN (PHOBIUS); TMhelix (TMHMM)
1210	hypothetical protein TcasGA2_TC000717	331	gi|270001827|gb|EEZ98274.1|hypothetical protein TcasGA2_TC000717 [Tribolium castaneum]	EEZ98274	0.0360236	4.94253e+15	50447	87	43		elongation factor tu gtp-binding domain-containing protein 1-like isoform 1	3	F:ion binding; P:nucleobase-containing compound catabolic process; P:small molecule metabolic process; F:GTPase activity	-	IPR000795 (PFAM); IPR027417 (G3DSA:3.40.50.GENE3D); PTHR23115:SF3 (PANTHER); PTHR23115 (PANTHER); IPR027417 (SUPERFAMILY)
1211	hypothetical protein TcasGA2_TC000717	1141	gi|270001827|gb|EEZ98274.1|hypothetical protein TcasGA2_TC000717 [Tribolium castaneum]	EEZ98274	0.00031192	65.0	404318	40	26		atrial natriuretic peptide receptor 2-like	0	-		G3DSA:3.40.50.2300 (GENE3D); IPR001828 (PFAM); IPR028082 (SUPERFAMILY)
1213	gryllus bimaculatus gbcontig23859	192	gi|153944521|dbj|AK276998.1|Gryllus bimaculatus mRNA, GBcontig23859	AK276998	4.0756e-08	8.29787e+15	806345	94	78		AGAP009920-PA	4	C:ribosome; F:structural constituent of ribosome; P:translation; P:ribosome biogenesis	-	TRANSMEMBRANE (PHOBIUS); NON_CYTOPLASMIC_DOMAIN (PHOBIUS); CYTOPLASMIC_DOMAIN (PHOBIUS)
1216	hypothetical protein TcasGA2_TC000717	287	gi|270001827|gb|EEZ98274.1|hypothetical protein TcasGA2_TC000717 [Tribolium castaneum]	EEZ98274	0.000104551	6.13636e+15	450542	44	27		viral iap-associated factor homolog	0	-		SignalP-noTM (SIGNALP_EUK)
1219	hypothetical protein TcasGA2_TC000717	230	gi|270001827|gb|EEZ98274.1|hypothetical protein TcasGA2_TC000717 [Tribolium castaneum]	EEZ98274	0.000857918	5.55556e+15	539138	63	35		CG7461	6	F:ion binding; C:cytoskeleton; C:protein complex; C:lipid particle; F:oxidoreductase activity; P:biological_process	(1.3) Acting on the CH-CH group of donors	no IPS match
1220	hypothetical protein TcasGA2_TC000717	416	gi|270001827|gb|EEZ98274.1|hypothetical protein TcasGA2_TC000717 [Tribolium castaneum]	EEZ98274	0.0135811	5.44304e+15	52373	79	43		AGAP001065-PA	5	F:ion binding; P:cellular amino acid metabolic process; P:small molecule metabolic process; F:molecular_function	(2.1) Transferring one-carbon groups	no IPS match
1221	latrodectus hesperus clone 46b18 major ampullate spidroin 2 complete cds	203	gi|150416771|gb|EF595245.1|Latrodectus hesperus clone 46B18 major ampullate spidroin 2 (MaSp2) gene, complete cds	EF595245	1.24787e-26	7.87356e+15	145556	174	137		arrestin homolog isoform 2	1	P:signal transduction		no IPS match
1223	hypothetical protein TcasGA2_TC000717	278	gi|270001827|gb|EEZ98274.1|hypothetical protein TcasGA2_TC000717 [Tribolium castaneum]	EEZ98274	0.0235682	5.12821e+16	50447	78	40		glucose dehydrogenase	0	-		no IPS match
1226	hypothetical protein TcasGA2_TC000717	3604	gi|270001827|gb|EEZ98274.1|hypothetical protein TcasGA2_TC000717 [Tribolium castaneum]	EEZ98274	2.55509e-10	3.90135e+15	539138	223	87		hypothetical protein TcasGA2_TC009960	1	F:peptidase activity	-	IPR000884 (PFAM); G3DSA:2.20.100.10 (GENE3D); IPR000884 (SUPERFAMILY)
1227	transposable element tcb1 transposase	1890	gi|307215451|gb|EFN90115.1|Transposable element Tcb1 transposase [Harpegnathos saltator]	EFN90115	0.0268125	5.50725e+16	489062	69	38		low quality protein: collagen alpha-1 chain	0	-		no IPS match
1230	hypothetical protein TcasGA2_TC000717	667	gi|270001827|gb|EEZ98274.1|hypothetical protein TcasGA2_TC000717 [Tribolium castaneum]	EEZ98274	6.90332e-06	4.77064e+16	635438	109	52		conserved hypothetical protein	2	P:proteolysis; F:serine-type carboxypeptidase activity		no IPS match
1231	hypothetical protein TcasGA2_TC000717	396	gi|270001827|gb|EEZ98274.1|hypothetical protein TcasGA2_TC000717 [Tribolium castaneum]	EEZ98274	1.56654e-08	5.48673e+15	693218	113	62		long form-like	0	-		no IPS match
1233	latrodectus hesperus clone 46b18 major ampullate spidroin 2 complete cds	153	gi|150416771|gb|EF595245.1|Latrodectus hesperus clone 46B18 major ampullate spidroin 2 (MaSp2) gene, complete cds	EF595245	7.26387e-09	7.16129e+15	860446	155	111		PREDICTED: vigilin-like	1	F:RNA binding	-	no IPS match
1234	hypothetical protein TcasGA2_TC000717	317	gi|270001827|gb|EEZ98274.1|hypothetical protein TcasGA2_TC000717 [Tribolium castaneum]	EEZ98274	1.46599e-05	5.29412e+15	60077	85	45		LD34250p	0	-		no IPS match
1236	hypothetical protein TcasGA2_TC000717	467	gi|270001827|gb|EEZ98274.1|hypothetical protein TcasGA2_TC000717 [Tribolium castaneum]	EEZ98274	1.19327e-05	5.50562e+16	558398	89	49		MIP16231p	8	P:response to stress; P:translation; P:biological_process; P:reproduction; F:structural constituent of ribosome; C:ribosome; C:mitochondrion; P:neurological system process; P:ribosome biogenesis	-	no IPS match
1238	hypothetical protein TcasGA2_TC000717	447	gi|270001827|gb|EEZ98274.1|hypothetical protein TcasGA2_TC000717 [Tribolium castaneum]	EEZ98274	3.77258e-06	4.78261e+15	627734	138	66		AGAP004564-PA	8	P:cellular nitrogen compound metabolic process; P:biosynthetic process; P:small molecule metabolic process; P:signal transduction; C:intracellular; F:molecular_function; F:lyase activity	(4.6) Phosphorus-oxygen lyases	no IPS match
1239	transposase	171	gi|157285980|gb|ABV31711.1|transposase [Salmo salar]	ABV31711	0.0404176	6.66667e+15	539138	48	32		ddb1- and cul4-associated factor 12-like	0	-		PTHR19860 (PANTHER); PTHR19860:SF12 (PANTHER)
1240	hypothetical protein TcasGA2_TC000717	388	gi|270001827|gb|EEZ98274.1|hypothetical protein TcasGA2_TC000717 [Tribolium castaneum]	EEZ98274	0.000983911	4.44444e+15	554546	126	56		mediator complex subunit rgr-1	0	-		no IPS match
1243	hypothetical protein TcasGA2_TC000717	492	gi|270001827|gb|EEZ98274.1|hypothetical protein TcasGA2_TC000717 [Tribolium castaneum]	EEZ98274	2.58376e-13	5.34351e+15	831889	131	70		c3 and pzp-like alpha-2-macroglobulin domain-containing protein 8	0	-		no IPS match
1244	hypothetical protein TcasGA2_TC000717	218	gi|270001827|gb|EEZ98274.1|hypothetical protein TcasGA2_TC000717 [Tribolium castaneum]	EEZ98274	0.0148063	7.69231e+15	469802	39	30		histone h2a	4	C:chromosome	-	IPR002119 (PRINTS); IPR007125 (PFAM); IPR009072 (G3DSA:1.10.20.GENE3D); PTHR23430 (PANTHER); PTHR23430:SF24 (PANTHER); IPR002119 (PROSITE_PATTERNS); IPR009072 (SUPERFAMILY)
1247	schistocerca gregaria microsatellite 66 sequence	845	gi|410695983|gb|JX101530.1|Schistocerca gregaria microsatellite SgM66 sequence	JX101530	0.00377002	7.07006e+15	698143	157	111		40s ribosomal protein s26	4	C:ribosome; F:structural constituent of ribosome; P:translation; P:ribosome biogenesis	-	CYTOPLASMIC_DOMAIN (PHOBIUS); TRANSMEMBRANE (PHOBIUS); NON_CYTOPLASMIC_DOMAIN (PHOBIUS); TMhelix (TMHMM)
1248	hypothetical protein TcasGA2_TC000717	646	gi|270001827|gb|EEZ98274.1|hypothetical protein TcasGA2_TC000717 [Tribolium castaneum]	EEZ98274	0.000835949	4.57143e+16	573806	175	80		hypothetical protein TcasGA2_TC004413	0	-		no IPS match
1252	hypothetical protein TcasGA2_TC000717	157	gi|270001827|gb|EEZ98274.1|hypothetical protein TcasGA2_TC000717 [Tribolium castaneum]	EEZ98274	0.0133253	64.0	496766	50	32		hypothetical protein TcasGA2_TC004393	6	C:cellular_component; P:biological_process	-	PR00010 (PRINTS); IPR001881 (SMART); G3DSA:2.10.25.10 (GENE3D); IPR000742 (PFAM); IPR013032 (PFAM); G3DSA:2.10.25.10 (GENE3D); PTHR24033:SF0 (PANTHER); PTHR24033 (PANTHER); IPR018097 (PROSITE_PATTERNS); IPR013032 (PROSITE_PATTERNS); IPR013032 (PROSITE_PATTERNS); IPR013032 (PROSITE_PATTERNS); IPR000152 (PROSITE_PATTERNS); IPR013032 (PROSITE_PATTERNS); IPR000742 (PROSITE_PROFILES); IPR000742 (PROSI…
1253	hypothetical protein TcasGA2_TC000717	127	gi|270001827|gb|EEZ98274.1|hypothetical protein TcasGA2_TC000717 [Tribolium castaneum]	EEZ98274	0.0472468	7.14286e+15	477506	42	30		mct-1 protein	1	F:RNA binding		PTHR22798:SF2 (PANTHER); IPR016437 (PANTHER)
1254	hypothetical protein TcasGA2_TC000717	3359	gi|270001827|gb|EEZ98274.1|hypothetical protein TcasGA2_TC000717 [Tribolium castaneum]	EEZ98274	7.58841e-05	43.75	512174	160	70		hypothetical protein TcasGA2_TC009677	0	-		no IPS match
1258	hypothetical protein TcasGA2_TC000717	638	gi|270001827|gb|EEZ98274.1|hypothetical protein TcasGA2_TC000717 [Tribolium castaneum]	EEZ98274	0.000714347	5.2809e+15	577658	89	47		fumarylacetoacetase	0	-		SignalP-NN(euk) (SIGNALP), tmhmm (TMHMM)
1260	hypothetical protein TcasGA2_TC000717	290	gi|270001827|gb|EEZ98274.1|hypothetical protein TcasGA2_TC000717 [Tribolium castaneum]	EEZ98274	0.0433993	6.54545e+15	496766	55	36		AGAP011077-PA	4	F:structural constituent of ribosome; C:ribosome; P:translation; P:ribosome biogenesis	-	IPR000530 (PANTHER)
1265	hypothetical protein TcasGA2_TC000717	173	gi|270001827|gb|EEZ98274.1|hypothetical protein TcasGA2_TC000717 [Tribolium castaneum]	EEZ98274	0.0141917	6.18182e+15	496766	55	34		af365402_1reverse transcriptase-like polymerase	0	-		SSF56672 (SUPERFAMILY)
1266	hypothetical protein TcasGA2_TC000717	201	gi|270001827|gb|EEZ98274.1|hypothetical protein TcasGA2_TC000717 [Tribolium castaneum]	EEZ98274	0.0922835	5.63636e+15	477506	55	31		isoform av	15	P:biological_process; C:protein complex; C:plasma membrane; F:transmembrane transporter activity; C:cytoskeleton; C:cytoplasm; P:anatomical structure development; P:cell differentiation; P:cellular component assembly; P:cytoskeleton organization; P:anatomical structure formation involved in morphogenesis; F:structural molecule activity; P:response to stress; F:molecular_function; P:cell-cell sign…	-	IPR005821 (PFAM); IPR028814 (PTHR10037:PANTHER); PTHR10037 (PANTHER)
1267	latrodectus hesperus clone 46b18 major ampullate spidroin 2 complete cds	94	gi|150416771|gb|EF595245.1|Latrodectus hesperus clone 46B18 major ampullate spidroin 2 (MaSp2) gene, complete cds	EF595245	7.01588e-12	826086956521739	950615	92	76		troponin c-like	1	F:ion binding	-	IPR002048 (PFAM); IPR011992 (G3DSA:1.10.238.GENE3D); PTHR10891 (PANTHER); PTHR10891:SF539 (PANTHER); IPR002048 (PROSITE_PROFILES); IPR002048 (PROSITE_PROFILES); SSF47473 (SUPERFAMILY)
1271	hypothetical protein TcasGA2_TC000717	248	gi|270001827|gb|EEZ98274.1|hypothetical protein TcasGA2_TC000717 [Tribolium castaneum]	EEZ98274	3.2451e-05	5.36082e+16	554546	97	52		hypothetical protein TcasGA2_TC003980	2	F:cytoskeletal protein binding; P:cytoskeleton organization	-	SignalP-TM (SIGNALP_GRAM_POSITIVE)
1273	hypothetical protein TcasGA2_TC000717	473	gi|270001827|gb|EEZ98274.1|hypothetical protein TcasGA2_TC000717 [Tribolium castaneum]	EEZ98274	0.00423615	515625	400466	64	33		galactosylgalactosylxylosylprotein 3-beta-glucuronosyltransferase p-like	3	F:transferase activity, transferring glycosyl groups; C:cellular_component; P:sulfur compound metabolic process; P:small molecule metabolic process; P:biosynthetic process	(2.4) Glycosyltransferases	IPR005027 (PANTHER); G3DSA:3.90.550.10 (GENE3D), PTHR10896:SF11 (PANTHER), SSF53448 (SUPERFAMILY)
1274	hypothetical protein TcasGA2_TC000717	469	gi|270001827|gb|EEZ98274.1|hypothetical protein TcasGA2_TC000717 [Tribolium castaneum]	EEZ98274	0.000579767	4.58065e+16	566102	155	71		denn domain-containing protein 5a-like	0	-		IPR004012 (PFAM); PTHR10877 (PANTHER), PTHR10877:SF3 (PANTHER), SSF140741 (SUPERFAMILY)
1276	hypothetical protein TcasGA2_TC000717	355	gi|270001827|gb|EEZ98274.1|hypothetical protein TcasGA2_TC000717 [Tribolium castaneum]	EEZ98274	0.0312352	6.16667e+16	508322	60	37		proteasome subunit beta type-3-like isoform 1	0	-		IPR029055 (G3DSA:3.60.20.GENE3D); PTHR11599 (PANTHER); PTHR11599:SF49 (PANTHER); IPR029055 (SUPERFAMILY)
1281	hypothetical protein TcasGA2_TC000717	479	gi|270001827|gb|EEZ98274.1|hypothetical protein TcasGA2_TC000717 [Tribolium castaneum]	EEZ98274	1.56638e-07	5.28986e+15	670106	138	73		PREDICTED: similar to AGAP006942-PA	0	-		IPR011989 (G3DSA:1.25.10.GENE3D); PTHR10527 (PANTHER), PTHR10527:SF6 (PANTHER)
1282	hypothetical protein TcasGA2_TC000717	522	gi|270001827|gb|EEZ98274.1|hypothetical protein TcasGA2_TC000717 [Tribolium castaneum]	EEZ98274	0.00956643	50.0	535286	114	57		PREDICTED: hypothetical protein LOC100162699	0	-		no IPS match
1284	hypothetical protein TcasGA2_TC000717	169	gi|270001827|gb|EEZ98274.1|hypothetical protein TcasGA2_TC000717 [Tribolium castaneum]	EEZ98274	0.0149943	6.27451e+16	496766	51	32		AGAP000984-PA	3	F:ion binding; F:molecular_function; C:intracellular	-	IPR007087 (PFAM); IPR013087 (G3DSA:3.30.160.GENE3D); IPR007087 (PROSITE_PATTERNS); IPR007087 (PROSITE_PROFILES); SSF57667 (SUPERFAMILY)
1289	hypothetical protein TcasGA2_TC000782	3431	gi|270001881|gb|EEZ98328.1|hypothetical protein TcasGA2_TC000782 [Tribolium castaneum]	EEZ98328	0.0	8.86812e+15	1606.65	963	854		AGAP011396-PA	1	F:molecular_function	-	G3DSA:1.20.58.60 (GENE3D)
1290	hypothetical protein TcasGA2_TC000782	1301	gi|270001881|gb|EEZ98328.1|hypothetical protein TcasGA2_TC000782 [Tribolium castaneum]	EEZ98328	5.12159e-99	9.7093e+15	335.88	172	167		Cameo2	3	C:integral to membrane; P:cell adhesion; C:membrane		no IPS match
1292	hypothetical protein TcasGA2_TC000782	101	gi|270001881|gb|EEZ98328.1|hypothetical protein TcasGA2_TC000782 [Tribolium castaneum]	EEZ98328	1.53641e-06	9.62963e+15	608474	27	26		cytochrome oxidase subunit i	3	F:ion binding; C:cellular_component; P:biological_process	-	no IPS match
1294	hypothetical protein TcasGA2_TC000792	261	gi|270001891|gb|EEZ98338.1|hypothetical protein TcasGA2_TC000792 [Tribolium castaneum]	EEZ98338	5.00034e-27	8.67647e+15	121709	68	59		PREDICTED: similar to predicted protein	4	P:cellular nitrogen compound metabolic process; F:DNA binding; F:nuclease activity; P:DNA metabolic process	(3.1) Acting on ester bonds	no IPS match
1296	hypothetical protein TcasGA2_TC000797	2987	gi|270001895|gb|EEZ98342.1|hypothetical protein TcasGA2_TC000797 [Tribolium castaneum]	EEZ98342	0.0	806896551724138	1172.53	870	702		PREDICTED: similar to AGAP003111-PA	3	F:ion binding; F:molecular_function; C:intracellular	-	no IPS match
1297	hypothetical protein TcasGA2_TC000797	3028	gi|270001895|gb|EEZ98342.1|hypothetical protein TcasGA2_TC000797 [Tribolium castaneum]	EEZ98342	0.0	87.52	984171	625	547		Long-chain-fatty-acid--CoA ligase, putative	2	F:ligase activity; P:small molecule metabolic process; P:lipid metabolic process	(6.2) Forming carbon-sulfur bonds	no IPS match
1298	hypothetical protein TcasGA2_TC000805	6373	gi|270001903|gb|EEZ98350.1|hypothetical protein TcasGA2_TC000805 [Tribolium castaneum]	EEZ98350	4.42325e-19	4.9848e+16	114005	329	164		hypothetical protein TcasGA2_TC005137	3	P:biological_process; F:peptidase activity; F:ion binding	(3.4) Acting on peptide bonds (peptide hydrolases)	G3DSA:3.40.630.10 (GENE3D)
1299	hypothetical protein TcasGA2_TC000817	392	gi|270001913|gb|EEZ98360.1|hypothetical protein TcasGA2_TC000817 [Tribolium castaneum]	EEZ98360	1.17185e-19	6.31944e+15	101293	144	91		phosphatidylinositol 4-kinase alpha-like	0	-		no IPS match
1300	hypothetical protein TcasGA2_TC000823	131	gi|270001919|gb|EEZ98366.1|hypothetical protein TcasGA2_TC000823 [Tribolium castaneum]	EEZ98366	1.08011e-05	84375	585362	32	27		conserved hypothetical protein	0	-		no IPS match
1302	hypothetical protein TcasGA2_TC000836	172	gi|270001930|gb|EEZ98377.1|hypothetical protein TcasGA2_TC000836 [Tribolium castaneum]	EEZ98377	3.77905e-08	8.66667e+15	670106	45	39		hypothetical protein TcasGA2_TC004929	1	P:biological_process	-	no IPS match
1303	hypothetical protein TcasGA2_TC000836	2718	gi|270001930|gb|EEZ98377.1|hypothetical protein TcasGA2_TC000836 [Tribolium castaneum]	EEZ98377	2.1685e-25	7.95918e+15	130183	98	78		AGAP009763-PA	0	-		no IPS match
1304	hypothetical protein TcasGA2_TC000840	2020	gi|270001933|gb|EEZ98380.1|hypothetical protein TcasGA2_TC000840 [Tribolium castaneum]	EEZ98380	6.93183e-167	89419795221843	510375	293	262		small conductance calcium-activated potassium channel	3	P:transport; C:cellular_component; F:transmembrane transporter activity	-	IPR015449 (PANTHER); PTHR10153:SF25 (PANTHER), SignalP-NN(euk) (SIGNALP), tmhmm (TMHMM)
1305	hypothetical protein TcasGA2_TC000840	2051	gi|270001933|gb|EEZ98380.1|hypothetical protein TcasGA2_TC000840 [Tribolium castaneum]	EEZ98380	7.65155e-167	89419795221843	510.76	293	262		tetratricopeptide repeat protein 28-like	0	-		NON_CYTOPLASMIC_DOMAIN (PHOBIUS); CYTOPLASMIC_DOMAIN (PHOBIUS); TRANSMEMBRANE (PHOBIUS); TMhelix (TMHMM)
1306	hypothetical protein TcasGA2_TC000840	1312	gi|270001933|gb|EEZ98380.1|hypothetical protein TcasGA2_TC000840 [Tribolium castaneum]	EEZ98380	4.77505e-138	8.9243e+15	427557	251	224		AGAP009960-PA	3	P:cellular protein modification process; F:ligase activity; P:cellular amino acid metabolic process	(6.3) Forming carbon-nitrogen bonds	IPR004344 (PFAM); IPR027753 (PTHR12241:PANTHER); PTHR12241 (PANTHER)
1307	AGAP003967-PA	1349	gi|333469580|gb|EAA13641.5|AGAP003967-PA [Anopheles gambiae str. PEST]	EAA13641	6.14569e-29	4.65608e+16	140584	378	176		isoform partial	0	-		tmhmm (TMHMM)
1308	AGAP003967-PA	503	gi|333469580|gb|EAA13641.5|AGAP003967-PA [Anopheles gambiae str. PEST]	EAA13641	5.18404e-10	4.91228e+15	766406	171	84		2-oxoglutarate dehydrogenase, putative	3	F:oxidoreductase activity; P:biological_process	-	IPR029061 (G3DSA:3.40.50.GENE3D); IPR001017 (PFAM); IPR011603 (PANTHER); IPR029061 (SUPERFAMILY)
1314	hypothetical protein TcasGA2_TC000849	1395	gi|270001938|gb|EEZ98385.1|hypothetical protein TcasGA2_TC000849 [Tribolium castaneum]	EEZ98385	2.76067e-175	7.88945e+15	516924	398	314		PREDICTED: hypothetical protein LOC410161	1	P:signal transduction	-	IPR000159 (PFAM); PTHR10398 (PANTHER); IPR000159 (PROSITE_PROFILES); IPR029071 (SUPERFAMILY)
1315	hypothetical protein TcasGA2_TC000854	190	gi|270001943|gb|EEZ98390.1|hypothetical protein TcasGA2_TC000854 [Tribolium castaneum]	EEZ98390	0.000405835	9.53488e+15	546842	43	41		cg15117 cg15117-pa	3	P:carbohydrate metabolic process; F:hydrolase activity, acting on glycosyl bonds; F:ion binding	-	no IPS match
1319	hypothetical protein TcasGA2_TC000902	163	gi|270001982|gb|EEZ98429.1|hypothetical protein TcasGA2_TC000902 [Tribolium castaneum]	EEZ98429	5.41283e-07	7.45098e+15	60077	51	38		PREDICTED: uncharacterized protein KIAA0195-like	0	-		PTHR13219:SF6 (PANTHER); PTHR13219 (PANTHER); TRANSMEMBRANE (PHOBIUS); NON_CYTOPLASMIC_DOMAIN (PHOBIUS); CYTOPLASMIC_DOMAIN (PHOBIUS); SSF81665 (SUPERFAMILY); TMhelix (TMHMM)
1322	hypothetical protein TcasGA2_TC000902	218	gi|270001982|gb|EEZ98429.1|hypothetical protein TcasGA2_TC000902 [Tribolium castaneum]	EEZ98429	9.57779e-16	7.63889e+15	843445	72	55		troponin c	1	F:ion binding	-	no IPS match
1324	hypothetical protein TcasGA2_TC000902	269	gi|270001982|gb|EEZ98429.1|hypothetical protein TcasGA2_TC000902 [Tribolium castaneum]	EEZ98429	1.77514e-18	7.53086e+15	924337	81	61		zinc finger protein 25	2	C:intracellular; F:molecular_function	-	no IPS match
1335	histone-lysine n-methyltransferase setmar	153	gi|307208297|gb|EFN85722.1|Putative uncharacterized protein FLJ37770 [Harpegnathos saltator]	EFN85722	5.16102e-07	68.0	643142	50	34		PREDICTED: hypothetical protein LOC726466	0	-		CYTOPLASMIC_DOMAIN (PHOBIUS); NON_CYTOPLASMIC_DOMAIN (PHOBIUS); TRANSMEMBRANE (PHOBIUS); TMhelix (TMHMM)
1336	hypothetical protein TcasGA2_TC000902	204	gi|270001982|gb|EEZ98429.1|hypothetical protein TcasGA2_TC000902 [Tribolium castaneum]	EEZ98429	1.8353e-11	7.53846e+15	700922	65	49		2-amino-3-ketobutyrate coenzyme a mitochondrial-like	0	-		NON_CYTOPLASMIC_DOMAIN (PHOBIUS); CYTOPLASMIC_DOMAIN (PHOBIUS); TRANSMEMBRANE (PHOBIUS); TMhelix (TMHMM)
1337	hypothetical protein TcasGA2_TC000902	153	gi|270001982|gb|EEZ98429.1|hypothetical protein TcasGA2_TC000902 [Tribolium castaneum]	EEZ98429	0.0686068	68.0	458246	50	34		AGAP003995-PA	1	F:molecular_function	-	no IPS match
1339	hypothetical protein TcasGA2_TC000902	175	gi|270001982|gb|EEZ98429.1|hypothetical protein TcasGA2_TC000902 [Tribolium castaneum]	EEZ98429	0.000405769	6.42857e+15	519878	56	36		AGAP013212-PA	2	P:protein targeting; P:transmembrane transport; P:mitochondrion organization; C:protein complex; C:mitochondrion	-	no IPS match
1343	hypothetical protein TcasGA2_TC000902	208	gi|270001982|gb|EEZ98429.1|hypothetical protein TcasGA2_TC000902 [Tribolium castaneum]	EEZ98429	0.0118129	744186046511628	48521	43	32		muscle lim protein	2	F:metal ion binding; F:zinc ion binding		no IPS match
1344	Putative uncharacterized protein FLJ37770	146	gi|307166062|gb|EFN60336.1|Putative uncharacterized protein FLJ37770 [Camponotus floridanus]	EFN60336	0.000425099	7.29167e+15	566102	48	35		Muscle-specific protein, putative	0	-		no IPS match
1348	dendroctonus ponderosae whole genome shotgun sequence	167	gi|462388020|gb|APGK01019728.1|Dendroctonus ponderosae Seq01019738, whole genome shotgun sequence	APGK01019728	0.0926122	7.42574e+15	626008	101	75		LD16031p	6	F:enzyme regulator activity; P:protein folding; P:small molecule metabolic process; P:nucleobase-containing compound catabolic process; F:cytoskeletal protein binding; P:cytoskeleton organization; P:protein complex assembly; C:cytoskeleton; C:protein complex	-	SignalP-NN(euk) (SIGNALP)
1349	flj37770-like protein	171	gi|307211259|gb|EFN87445.1|Putative uncharacterized protein FLJ37770 [Harpegnathos saltator]	EFN87445	8.42629e-13	8.33333e+15	797221	54	45		conserved hypothetical protein	0	-		IPR000884 (PFAM); G3DSA:2.20.100.10 (GENE3D), PTHR11311 (PANTHER)
1350	hypothetical protein TcasGA2_TC000902	167	gi|270001982|gb|EEZ98429.1|hypothetical protein TcasGA2_TC000902 [Tribolium castaneum]	EEZ98429	0.000814269	7.2093e+15	512174	43	31		PREDICTED: hypothetical protein LOC100161671	0	-		SignalP-NN(euk) (SIGNALP)
1354	hypothetical protein TcasGA2_TC000902	149	gi|270001982|gb|EEZ98429.1|hypothetical protein TcasGA2_TC000902 [Tribolium castaneum]	EEZ98429	0.00018047	6.2963e+15	500618	54	34		pol protein	0	-		SignalP-NN(euk) (SIGNALP), tmhmm (TMHMM)
1355	flj37770-like protein	191	gi|307168631|gb|EFN61671.1|Putative uncharacterized protein FLJ37770 [Camponotus floridanus]	EFN61671	2.94911e-10	80.0	747146	55	44		lethal k09913 cg3082-pc	0	-		no IPS match
1356	hypothetical protein TcasGA2_TC000902	90	gi|270001982|gb|EEZ98429.1|hypothetical protein TcasGA2_TC000902 [Tribolium castaneum]	EEZ98429	0.00667279	8.33333e+15	473654	30	25		esterase fe4 isoform 1	0	-		IPR002018 (PFAM); IPR029058 (G3DSA:3.40.50.GENE3D); IPR029058 (SUPERFAMILY)
1357	hypothetical protein TcasGA2_TC000902	121	gi|270001982|gb|EEZ98429.1|hypothetical protein TcasGA2_TC000902 [Tribolium castaneum]	EEZ98429	0.00197243	80.0	492914	40	32		ribosomal protein l37a	4	C:ribosome; F:structural constituent of ribosome; P:translation; P:ribosome biogenesis	-	no IPS match
1358	hypothetical protein TcasGA2_TC000902	161	gi|270001982|gb|EEZ98429.1|hypothetical protein TcasGA2_TC000902 [Tribolium castaneum]	EEZ98429	0.0018352	744186046511628	473654	43	32		d-beta-hydroxybutyrate mitochondrial-like	3	F:oxidoreductase activity; P:biological_process; F:molecular_function	-	no IPS match
1360	flj37770-like protein	117	gi|307176478|gb|EFN66014.1|Putative uncharacterized protein FLJ37770 [Camponotus floridanus]	EFN66014	1.86125e-06	8.46154e+15	635438	39	33		ACYPI000205	6	P:generation of precursor metabolites and energy; P:small molecule metabolic process; P:cellular nitrogen compound metabolic process; F:transmembrane transporter activity; F:oxidoreductase activity; P:transport; C:protein complex; C:mitochondrion	(1.1) Acting on the CH-OH group of donors	IPR003197 (PRODOM); SignalP-NN(euk) (SIGNALP), tmhmm (TMHMM)
1362	histone-lysine n-methyltransferase setmar	143	gi|307215403|gb|EFN90072.1|Histone-lysine N-methyltransferase SETMAR [Harpegnathos saltator]	EFN90072	0.00448598	7.23404e+15	54299	47	34		AF387850_1integrase	0	-		SignalP-NN(euk) (SIGNALP)
1363	hypothetical protein TcasGA2_TC000902	257	gi|270001982|gb|EEZ98429.1|hypothetical protein TcasGA2_TC000902 [Tribolium castaneum]	EEZ98429	4.71617e-07	5.94937e+15	616178	79	47		AGAP004546-PA	3	F:molecular_function; P:mRNA processing	-	no IPS match
1365	hypothetical protein TcasGA2_TC000902	186	gi|270001982|gb|EEZ98429.1|hypothetical protein TcasGA2_TC000902 [Tribolium castaneum]	EEZ98429	3.15301e-09	7.58621e+15	666254	58	44		PREDICTED: similar to orf	2	P:biological_process	-	SignalP-NN(euk) (SIGNALP), tmhmm (TMHMM)
1366	histone-lysine n-methyltransferase setmar-like	236	gi|307209279|gb|EFN86370.1|hypothetical protein EAI_04267 [Harpegnathos saltator]	EFN86370	0.0122214	7.44681e+15	54299	47	35		bardet-biedl syndrome 7	0	-		no IPS match
1367	histone-lysine n-methyltransferase setmar-like	209	gi|383861648|ref|XP_003706297.1|PREDICTED: protein toll-like [Megachile rotundata]	XP_003706297	0.000180394	6.8254e+15	623882	63	43		bestrophin-3-like isoform 2	0	-		no IPS match
1368	flj37770-like protein	170	gi|332027123|gb|EGI67218.1|FLJ37770-like protein [Acromyrmex echinatior]	EGI67218	4.37322e-06	6.60714e+15	631586	56	37		transportin 1 isoform 2	0	-		no IPS match
1370	hypothetical protein TcasGA2_TC000902	247	gi|270001982|gb|EEZ98429.1|hypothetical protein TcasGA2_TC000902 [Tribolium castaneum]	EEZ98429	1.42301e-10	6.75325e+15	712478	77	52		neuropeptide y receptor type 2-like	0	-		PTHR11697 (PANTHER), PTHR11697:SF8 (PANTHER)
1373	hypothetical protein TcasGA2_TC000902	166	gi|270001982|gb|EEZ98429.1|hypothetical protein TcasGA2_TC000902 [Tribolium castaneum]	EEZ98429	0.0102617	75.0	481358	44	33		hypothetical protein TcasGA2_TC010675	0	-		no IPS match
1374	hypothetical protein TcasGA2_TC000902	115	gi|270001982|gb|EEZ98429.1|hypothetical protein TcasGA2_TC000902 [Tribolium castaneum]	EEZ98429	5.3748e-05	7.71429e+15	508322	35	27		GH09546p	10	P:cellular protein modification process; F:phosphatase activity; F:ion binding; P:cell cycle; P:cellular amino acid metabolic process	(3.1) Acting on ester bonds; (3.1) Acting on ester bonds	IPR030564 (PANTHER); IPR030591 (PTHR10807:PANTHER); SSF50729 (SUPERFAMILY)
1377	hypothetical protein TcasGA2_TC000902	177	gi|270001982|gb|EEZ98429.1|hypothetical protein TcasGA2_TC000902 [Tribolium castaneum]	EEZ98429	0.000159348	6.95652e+15	535286	46	32		ciliary dynein heavy	7	F:molecular_function; C:cytoskeleton; C:protein complex; P:nucleobase-containing compound catabolic process; P:small molecule metabolic process; F:ion binding; P:biological_process; F:ATPase activity	(3.6) Acting on acid anhydrides	IPR004273 (PFAM); PTHR10676:SF251 (PANTHER); IPR026983 (PANTHER)
1378	hypothetical protein TcasGA2_TC000902	171	gi|270001982|gb|EEZ98429.1|hypothetical protein TcasGA2_TC000902 [Tribolium castaneum]	EEZ98429	0.000243975	62.5	527582	56	35		PREDICTED: similar to AGAP000550-PA	0	-		no IPS match
1379	hypothetical protein TcasGA2_TC000902	203	gi|270001982|gb|EEZ98429.1|hypothetical protein TcasGA2_TC000902 [Tribolium castaneum]	EEZ98429	1.11575e-05	6.60714e+15	569954	56	37		rho-type gtpase activating	3	C:intracellular; P:signal transduction	-	IPR023393 (G3DSA:3.30.530.GENE3D); IPR002913 (PFAM); PTHR12659 (PANTHER); SSF55961 (SUPERFAMILY)
1385	flj37770-like protein	153	gi|383860684|ref|XP_003705819.1|PREDICTED: histone-lysine N-methyltransferase SETMAR-like [Megachile rotundata]	XP_003705819	4.95629e-05	8.69565e+15	616178	46	40		conserved hypothetical protein	3	F:enzyme regulator activity; P:signal transduction; P:cellular protein modification process	-	G3DSA:1.20.890.10 (GENE3D)
1386	histone-lysine n-methyltransferase setmar-like	191	gi|307211259|gb|EFN87445.1|Putative uncharacterized protein FLJ37770 [Harpegnathos saltator]	EFN87445	0.00102974	679245283018868	56225	53	36		malate mitochondrial-like	6	P:carbohydrate metabolic process; P:small molecule metabolic process; F:oxidoreductase activity; P:generation of precursor metabolites and energy	(1.1) Acting on the CH-OH group of donors	IPR001557 (PANTHER); IPR010097 (PTHR11540:PANTHER); IPR015955 (G3DSA:3.90.110.GENE3D); IPR022383 (PFAM)
1388	hypothetical protein TcasGA2_TC000902	215	gi|270001982|gb|EEZ98429.1|hypothetical protein TcasGA2_TC000902 [Tribolium castaneum]	EEZ98429	1.52662e-08	6.57143e+15	650846	70	46		ensangg00000015204 protein	5	F:ion binding; P:transport; C:cellular_component; F:ATPase activity; F:transmembrane transporter activity	-	IPR023298 (G3DSA:1.20.1110.GENE3D); PTHR24093 (PANTHER); PTHR24093:SF216 (PANTHER); IPR018303 (PROSITE_PATTERNS); SSF81665 (SUPERFAMILY)
1390	hypothetical protein TcasGA2_TC000902	177	gi|270001982|gb|EEZ98429.1|hypothetical protein TcasGA2_TC000902 [Tribolium castaneum]	EEZ98429	3.74558e-06	706896551724138	577658	58	41		if2a_drome ame: full=eukaryotic translation initiation factor 2 subunit 1 ame: full=eukaryotic translation initiation factor 2 subunit alpha short=eif-2-alpha	11	P:cytoskeleton organization; P:cell cycle; F:translation factor activity, nucleic acid binding; C:cytosol; P:ribonucleoprotein complex assembly; P:translation; C:cytoplasm; C:protein complex; C:cytoskeleton; F:RNA binding; F:ion binding; C:ribosome	-	no IPS match
1392	flj37770-like protein	232	gi|307211259|gb|EFN87445.1|Putative uncharacterized protein FLJ37770 [Harpegnathos saltator]	EFN87445	4.23576e-05	70.0	604622	60	42		arrestin homolog isoform 3	0	-		no IPS match
1393	hypothetical protein TcasGA2_TC000902	98	gi|270001982|gb|EEZ98429.1|hypothetical protein TcasGA2_TC000902 [Tribolium castaneum]	EEZ98429	0.000262487	84375	516026	32	27		PREDICTED: hypothetical protein LOC100123469	2	F:ion binding; F:molecular_function	-	IPR007087 (PROSITE); IPR013087 (G3DSA:3.30.160.GENE3D); IPR015880 (SMART); PTHR24402 (PANTHER), PF13465 (PFAM), SSF57667 (SUPERFAMILY)
1398	hypothetical protein TcasGA2_TC000902	185	gi|270001982|gb|EEZ98429.1|hypothetical protein TcasGA2_TC000902 [Tribolium castaneum]	EEZ98429	0.000102875	75.0	539138	52	39		cg9914 cg9914-pa isoform 1	10	F:ion binding; F:oxidoreductase activity; P:biological_process; P:cellular amino acid metabolic process; P:catabolic process; P:cellular nitrogen compound metabolic process; P:biosynthetic process; P:small molecule metabolic process; P:lipid metabolic process	(1.1) Acting on the CH-OH group of donors	IPR016040 (G3DSA:3.40.50.GENE3D)
1399	hypothetical protein TcasGA2_TC000902	189	gi|270001982|gb|EEZ98429.1|hypothetical protein TcasGA2_TC000902 [Tribolium castaneum]	EEZ98429	0.0257814	7.04545e+15	473654	44	31		muscle myosin heavy chain	0	-		Coil (COILS)
1400	PREDICTED: hypothetical protein LOC100567984	170	gi|327274190|ref|XP_003221861.1|PREDICTED: hypothetical protein LOC100567984 [Anolis carolinensis]	XP_003221861	0.000123878	813953488372093	589214	43	35		PREDICTED: hypothetical protein LOC100571921	0	-		no IPS match
1402	hypothetical protein TcasGA2_TC000902	226	gi|270001982|gb|EEZ98429.1|hypothetical protein TcasGA2_TC000902 [Tribolium castaneum]	EEZ98429	3.18962e-10	80.0	69707	55	44		conserved hypothetical protein	0	-		SignalP-NN(euk) (SIGNALP), tmhmm (TMHMM)
1403	hypothetical protein TcasGA2_TC000902	172	gi|270001982|gb|EEZ98429.1|hypothetical protein TcasGA2_TC000902 [Tribolium castaneum]	EEZ98429	4.3778e-06	679245283018868	546842	53	36		AGAP000521-PA	1	F:transferase activity, transferring acyl groups other than amino-acyl groups		PTHR11161 (PANTHER), SignalP-NN(euk) (SIGNALP)
1404	dendroctonus ponderosae whole genome shotgun sequence	101	gi|462311581|gb|APGK01046899.1|Dendroctonus ponderosae Seq01046909, whole genome shotgun sequence	APGK01046899	4.22286e-28	93.0	149163	100	93		PREDICTED: hypothetical protein LOC100572052	0	-		no IPS match
1407	histone-lysine n-methyltransferase setmar- partial	223	gi|383857943|ref|XP_003704463.1|PREDICTED: histone-lysine N-methyltransferase SETMAR-like, partial [Megachile rotundata]	XP_003704463	0.0034435	736842105263158	462098	38	28		kinase suppressor of ras 2-like	0	-		no IPS match
1409	hypothetical protein TcasGA2_TC000902	119	gi|270001982|gb|EEZ98429.1|hypothetical protein TcasGA2_TC000902 [Tribolium castaneum]	EEZ98429	5.86988e-05	7.69231e+15	539138	39	30		beta-carotene dioxygenase	0	-		SignalP-NN(euk) (SIGNALP)
1412	flj37770-like protein	216	gi|383863436|ref|XP_003707187.1|PREDICTED: histone-lysine N-methyltransferase SETMAR-like [Megachile rotundata]	XP_003707187	6.0035e-09	87.5	700922	48	42		PREDICTED: hemocytin	0	-		SignalP-NN(euk) (SIGNALP)
1413	hypothetical protein TcasGA2_TC000902	212	gi|270001982|gb|EEZ98429.1|hypothetical protein TcasGA2_TC000902 [Tribolium castaneum]	EEZ98429	0.00015819	60.0	508322	65	39		PREDICTED: hypothetical protein LOC100164977	0	-		no IPS match
1416	hypothetical protein TcasGA2_TC000902	126	gi|270001982|gb|EEZ98429.1|hypothetical protein TcasGA2_TC000902 [Tribolium castaneum]	EEZ98429	0.0412442	6.84211e+15	458246	38	26		cadherin- isoform c	19	F:molecular_function; C:cellular_component; P:cell adhesion; P:cell morphogenesis; P:cell differentiation; F:ion binding; P:anatomical structure development; P:locomotion; C:plasma membrane; P:growth; P:signal transduction; C:protein complex	-	no IPS match
1417	hypothetical protein TcasGA2_TC000902	510	gi|270001982|gb|EEZ98429.1|hypothetical protein TcasGA2_TC000902 [Tribolium castaneum]	EEZ98429	0.0003184	4.7619e+15	500618	84	40		AGAP009850-PA	3	F:molecular_function; C:cellular_component	(3.6) Acting on acid anhydrides	no IPS match
1418	hypothetical protein TcasGA2_TC000902	300	gi|270001982|gb|EEZ98429.1|hypothetical protein TcasGA2_TC000902 [Tribolium castaneum]	EEZ98429	1.32348e-11	6.19565e+15	747146	92	57		MIP08622p1	0	-		no IPS match
1419	hypothetical protein TcasGA2_TC000902	226	gi|270001982|gb|EEZ98429.1|hypothetical protein TcasGA2_TC000902 [Tribolium castaneum]	EEZ98429	0.00166215	8.10811e+15	512174	37	30		slowpoke	1	F:large conductance calcium-activated potassium channel activity		PTHR10027 (PANTHER); IPR024939 (PTHR10027:PANTHER); SIGNAL_PEPTIDE_N_REGION (PHOBIUS); SIGNAL_PEPTIDE (PHOBIUS); SIGNAL_PEPTIDE_C_REGION (PHOBIUS); SIGNAL_PEPTIDE_H_REGION (PHOBIUS); NON_CYTOPLASMIC_DOMAIN (PHOBIUS); SignalP-noTM (SIGNALP_EUK)
1422	hypothetical protein TcasGA2_TC000902	175	gi|270001982|gb|EEZ98429.1|hypothetical protein TcasGA2_TC000902 [Tribolium castaneum]	EEZ98429	0.0481887	7.07317e+15	462098	41	29		low quality protein: agrin-like	2	F:calcium ion binding; F:protein binding		IPR001881 (SMART); IPR000742 (SMART); G3DSA:2.10.25.10 (GENE3D); IPR000742 (PFAM); IPR013032 (PROSITE_PATTERNS); IPR000742 (PROSITE_PROFILES); IPR000742 (PROSITE_PROFILES); SSF57196 (SUPERFAMILY)
1423	hypothetical protein TcasGA2_TC000902	951	gi|270001982|gb|EEZ98429.1|hypothetical protein TcasGA2_TC000902 [Tribolium castaneum]	EEZ98429	0.0106047	6.92308e+15	535286	52	36		tpa_inf: troponin t isoform 5	2	C:troponin complex; P:regulation of muscle contraction		G3DSA:1.20.5.350 (GENE3D); IPR027707 (PANTHER); SSF90250 (SUPERFAMILY)
1424	hypothetical protein TcasGA2_TC000902	153	gi|270001982|gb|EEZ98429.1|hypothetical protein TcasGA2_TC000902 [Tribolium castaneum]	EEZ98429	0.000355094	72.0	519878	50	36		protogenin b-like	1	F:protein binding		IPR013098 (PFAM); IPR013783 (G3DSA:2.60.40.GENE3D); IPR007110 (PROSITE_PROFILES); SSF48726 (SUPERFAMILY)
1425	hypothetical protein TcasGA2_TC000902	128	gi|270001982|gb|EEZ98429.1|hypothetical protein TcasGA2_TC000902 [Tribolium castaneum]	EEZ98429	0.00208274	7.61905e+15	496766	42	32		ACYPI001113	3	P:biological_process; F:oxidoreductase activity	(1.3) Acting on the CH-CH group of donors	G3DSA:1.20.140.10 (GENE3D); IPR009075 (PFAM); IPR009075 (SUPERFAMILY)
1426	hypothetical protein TcasGA2_TC000902	899	gi|270001982|gb|EEZ98429.1|hypothetical protein TcasGA2_TC000902 [Tribolium castaneum]	EEZ98429	5.34257e-10	595959595959596	739442	99	59		hypothetical protein TcasGA2_TC007466	4	F:ATPase activity; P:nucleobase-containing compound catabolic process; P:small molecule metabolic process; F:ion binding; C:cellular_component	(3.6) Acting on acid anhydrides	SignalP-NN(euk) (SIGNALP)
1427	Putative uncharacterized protein FLJ37770	175	gi|307173699|gb|EFN64520.1|Putative uncharacterized protein FLJ37770 [Camponotus floridanus]	EFN64520	0.0835343	6.72727e+15	512174	55	37		upf0428 protein cxorf56 homolog isoform 1	0	-		no IPS match
1434	hypothetical protein TcasGA2_TC000902	158	gi|270001982|gb|EEZ98429.1|hypothetical protein TcasGA2_TC000902 [Tribolium castaneum]	EEZ98429	0.00593705	6.53846e+15	48521	52	34		SD07027p	0	-		no IPS match
1437	hypothetical protein TcasGA2_TC000933	221	gi|270001997|gb|EEZ98444.1|hypothetical protein TcasGA2_TC000933 [Tribolium castaneum]	EEZ98444	0.0427313	100.0	492914	26	26		ejaculatory bulb-specific protein 3	0	-		no IPS match
1439	hypothetical protein TcasGA2_TC000933	619	gi|270001997|gb|EEZ98444.1|hypothetical protein TcasGA2_TC000933 [Tribolium castaneum]	EEZ98444	3.40216e-62	9.16667e+15	216853	132	121		regucalcin-like isoform 2	0	-		no IPS match
1440	hypothetical protein TcasGA2_TC000933	654	gi|270001997|gb|EEZ98444.1|hypothetical protein TcasGA2_TC000933 [Tribolium castaneum]	EEZ98444	0.000911662	100.0	573806	28	28		tubulin-specific chaperone	2	P:cell morphogenesis; P:protein folding	-	IPR012945 (PFAM)
1441	hypothetical protein TcasGA2_TC000933	370	gi|270001997|gb|EEZ98444.1|hypothetical protein TcasGA2_TC000933 [Tribolium castaneum]	EEZ98444	0.000247461	967741935483871	569954	31	30		thioredoxin domain-containing protein 5-like isoform 1	6	P:homeostatic process; F:molecular_function; F:isomerase activity; F:oxidoreductase activity; P:small molecule metabolic process	-	no IPS match
1442	hypothetical protein TcasGA2_TC000933	333	gi|270001997|gb|EEZ98444.1|hypothetical protein TcasGA2_TC000933 [Tribolium castaneum]	EEZ98444	0.00111376	9.64286e+15	550694	28	27		tnf receptor-associated	3	F:ion binding; P:biological_process; F:molecular_function	-	no IPS match
1443	hypothetical protein TcasGA2_TC000933	523	gi|270001997|gb|EEZ98444.1|hypothetical protein TcasGA2_TC000933 [Tribolium castaneum]	EEZ98444	0.000685568	100.0	569954	28	28		cytochrome p450 4c1-like	0	-		no IPS match
1444	hypothetical protein TcasGA2_TC000933	90	gi|270001997|gb|EEZ98444.1|hypothetical protein TcasGA2_TC000933 [Tribolium castaneum]	EEZ98444	0.0878032	9.58333e+15	46595	24	23		1-phosphatidylinositol- -bisphosphate phosphodiesterase classes i and ii isoform 1	9	P:signal transduction; F:signal transducer activity; C:intracellular; F:molecular_function; F:ion binding; P:catabolic process; P:lipid metabolic process	(3.1) Acting on ester bonds	IPR001192 (PANTHER); IPR028407 (PTHR10336:PANTHER); IPR000008 (SUPERFAMILY)
1445	hypothetical protein TcasGA2_TC000933	233	gi|270001997|gb|EEZ98444.1|hypothetical protein TcasGA2_TC000933 [Tribolium castaneum]	EEZ98444	8.28452e-05	100.0	569954	28	28		restnal rod rhodopsin-sensitive cgmp 3 -cyclic	3	F:molecular_function; P:neurological system process; P:cellular nitrogen compound metabolic process; P:small molecule metabolic process	(3.1) Acting on ester bonds	IPR008015 (PFAM); IPR008015 (G3DSA:2.70.50.GENE3D); PTHR12976 (PANTHER); IPR014756 (SUPERFAMILY)
1449	drosophila melanogaster upheld transcript variant mrna	112	gi|4928475|gb|AF133521.1|AF133521Libellula pulchella troponin T (TnT) mRNA, complete cds	AF133521	1.15479e-10	858974358974359	914547	78	67		60s ribosomal protein l10a isoform 1	5	F:structural constituent of ribosome; F:RNA binding; C:ribosome; P:translation; P:ribosome biogenesis	-	NON_CYTOPLASMIC_DOMAIN (PHOBIUS); CYTOPLASMIC_DOMAIN (PHOBIUS); TRANSMEMBRANE (PHOBIUS); SignalP-noTM (SIGNALP_EUK); TMhelix (TMHMM)
1450	hypothetical protein TcasGA2_TC000933	198	gi|270001997|gb|EEZ98444.1|hypothetical protein TcasGA2_TC000933 [Tribolium castaneum]	EEZ98444	5.23546e-05	77.5	569954	40	31		PREDICTED: hypothetical protein LOC100123284	0	-		no IPS match
1451	hypothetical protein TcasGA2_TC000933	100	gi|270001997|gb|EEZ98444.1|hypothetical protein TcasGA2_TC000933 [Tribolium castaneum]	EEZ98444	0.00545386	8.48485e+15	500618	33	28		exo1_drome ame: full=exonuclease 1 ame: full=exonuclease i ame: full=protein tosca	4	P:response to stress; P:DNA metabolic process; F:DNA binding; F:nuclease activity; P:nucleobase-containing compound catabolic process	(3.1) Acting on ester bonds	IPR006084 (PANTHER); IPR020045 (SUPERFAMILY); PTHR11081:SF8 (PANTHER)
1452	af133521libellula pulchella troponin t complete cds	159	gi|4928475|gb|AF133521.1|AF133521Libellula pulchella troponin T (TnT) mRNA, complete cds	AF133521	1.37955e-05	8.81356e+15	752244	59	52		mitochondrial sodium hydrogen exchanger nha2-like	5	C:cellular_component; P:transport; P:transmembrane transport; F:transmembrane transporter activity; P:homeostatic process	-	no IPS match
1454	hypothetical protein TcasGA2_TC000933	98	gi|270001997|gb|EEZ98444.1|hypothetical protein TcasGA2_TC000933 [Tribolium castaneum]	EEZ98444	0.0403132	87.5	473654	32	28		PREDICTED: hypothetical protein LOC412510	1	F:molecular_function	-	IPR002110 (PROFILE); IPR020683 (G3DSA:1.25.40.GENE3D); PTHR24188 (PANTHER), PF13637 (PFAM)
1455	hypothetical protein TcasGA2_TC000944	461	gi|270002007|gb|EEZ98454.1|hypothetical protein TcasGA2_TC000944 [Tribolium castaneum]	EEZ98454	1.00362e-36	7.09677e+15	149443	124	88		gstt4_drome ame: full=glutathione s-transferase d4 short= 23	4	F:transferase activity, transferring alkyl or aryl (other than methyl) groups; P:sulfur compound metabolic process; P:cellular nitrogen compound metabolic process; P:cellular amino acid metabolic process	(2.5) Transferring alkyl or aryl groups, other than methyl groups	IPR012336 (G3DSA:3.40.30.GENE3D); IPR004045 (PFAM); PTHR11260 (PANTHER); PTHR11260:SF162 (PANTHER); IPR004045 (PROSITE_PROFILES); IPR012336 (SUPERFAMILY)
1456	hypothetical protein TcasGA2_TC000949	177	gi|270002011|gb|EEZ98458.1|hypothetical protein TcasGA2_TC000949 [Tribolium castaneum]	EEZ98458	2.11753e-07	7.16667e+15	63929	60	43		AGAP002519-PA	3	C:cellular_component; F:signal transducer activity; P:signal transduction	-	IPR000276 (PFAM); G3DSA:1.20.1070.10 (GENE3D); PTHR24249:SF22 (PANTHER); PTHR24249 (PANTHER); TRANSMEMBRANE (PHOBIUS); NON_CYTOPLASMIC_DOMAIN (PHOBIUS); CYTOPLASMIC_DOMAIN (PHOBIUS); IPR017452 (PROSITE_PROFILES); SSF81321 (SUPERFAMILY); TMhelix (TMHMM)
1457	hypothetical protein TcasGA2_TC000957	449	gi|270002019|gb|EEZ98466.1|hypothetical protein TcasGA2_TC000957 [Tribolium castaneum]	EEZ98466	7.80666e-45	7.44966e+15	177563	149	111		d-3-phosphoglycerate dehydrogenase	6	F:oxidoreductase activity; F:molecular_function; P:cellular amino acid metabolic process; P:biosynthetic process; P:biological_process	(1.1) Acting on the CH-OH group of donors	IPR006140 (PFAM); IPR016040 (G3DSA:3.40.50.GENE3D); PTHR10996 (PANTHER); IPR029753 (PROSITE_PATTERNS); SSF51735 (SUPERFAMILY)
1458	hypothetical protein TcasGA2_TC000957	735	gi|270002019|gb|EEZ98466.1|hypothetical protein TcasGA2_TC000957 [Tribolium castaneum]	EEZ98466	8.61492e-62	8.49315e+15	230.72	146	124		2109232ad- sp receptor-associated protein	0	-		IPR006214 (PFAM); PTHR23291:SF36 (PANTHER); IPR006214 (PANTHER); TRANSMEMBRANE (PHOBIUS); CYTOPLASMIC_DOMAIN (PHOBIUS); NON_CYTOPLASMIC_DOMAIN (PHOBIUS); TMhelix (TMHMM)
1459	hypothetical protein TcasGA2_TC000957	442	gi|270002019|gb|EEZ98466.1|hypothetical protein TcasGA2_TC000957 [Tribolium castaneum]	EEZ98466	1.41215e-28	9.18919e+15	130183	74	68		kad2_anoga ame: full=adenylate kinase mitochondrial short=ak 2 ame: full=atp-amp transphosphorylase 2	6	P:biological_process; P:cellular nitrogen compound metabolic process; F:molecular_function; F:kinase activity; C:mitochondrion	-	IPR000850 (PRINTS); IPR027417 (G3DSA:3.40.50.GENE3D); PF00406 (PFAM); IPR000850 (PANTHER); IPR027417 (SUPERFAMILY)
1460	hypothetical protein TcasGA2_TC000957	193	gi|270002019|gb|EEZ98466.1|hypothetical protein TcasGA2_TC000957 [Tribolium castaneum]	EEZ98466	9.05643e-18	93.75	951301	48	45		tripartite motif-containing protein 71-like	1	F:protein binding		IPR011042 (G3DSA:2.120.10.GENE3D); IPR001258 (PFAM); PTHR24103 (PANTHER); SSF63829 (SUPERFAMILY)
1461	AGAP003970-PA	1468	gi|333469583|gb|EAA13620.5|AGAP003970-PA [Anopheles gambiae str. PEST]	EAA13620	1.51124e-90	6.22108e+16	315464	389	242		AGAP009324-PA	3	F:structural constituent of ribosome; P:translation; C:ribosome		IPR008195 (PRINTS); IPR008195 (PFAM); IPR008195 (PANTHER); IPR018065 (PROSITE_PATTERNS)
1462	hypothetical protein TcasGA2_TC000967	2975	gi|270002028|gb|EEZ98475.1|hypothetical protein TcasGA2_TC000967 [Tribolium castaneum]	EEZ98475	0.0	7.85965e+15	700664	570	448		AGAP011208-PA	5	F:molecular_function; F:kinase activity; P:biological_process; F:ion binding; P:carbohydrate metabolic process; P:generation of precursor metabolites and energy; P:catabolic process	-	TMhelix (TMHMM)
1463	hypothetical protein TcasGA2_TC000967	2432	gi|270002028|gb|EEZ98475.1|hypothetical protein TcasGA2_TC000967 [Tribolium castaneum]	EEZ98475	0.0	7.61905e+15	689108	588	448		AGAP009090-PA	3	F:ion binding; F:lyase activity; P:cellular amino acid metabolic process	-	SignalP-NN(euk) (SIGNALP)
1465	hypothetical protein TcasGA2_TC000971	1234	gi|270002031|gb|EEZ98478.1|hypothetical protein TcasGA2_TC000971 [Tribolium castaneum]	EEZ98478	8.98121e-36	6.27119e+15	160614	236	148		af417742_1cytochrome c oxidase subunit ii	2	F:ion binding; C:cellular_component	-	SignalP-NN(euk) (SIGNALP), tmhmm (TMHMM)
1466	hypothetical protein TcasGA2_TC000971	494	gi|270002031|gb|EEZ98478.1|hypothetical protein TcasGA2_TC000971 [Tribolium castaneum]	EEZ98478	0.0108829	5.66372e+15	539138	113	64		ABC transporter, putative	4	F:ATPase activity; F:ATP binding; C:membrane; P:ATP catabolic process		TRANSMEMBRANE (PHOBIUS); NON_CYTOPLASMIC_DOMAIN (PHOBIUS); CYTOPLASMIC_DOMAIN (PHOBIUS); TMhelix (TMHMM)
1467	hypothetical protein TcasGA2_TC000971	102	gi|270002031|gb|EEZ98478.1|hypothetical protein TcasGA2_TC000971 [Tribolium castaneum]	EEZ98478	0.00828145	8.70968e+15	50447	31	27		esterase fe4	0	-		PTHR11559 (PANTHER), PTHR11559:SF25 (PANTHER)
1469	hypothetical protein TcasGA2_TC000971	677	gi|270002031|gb|EEZ98478.1|hypothetical protein TcasGA2_TC000971 [Tribolium castaneum]	EEZ98478	0.000139471	6.23188e+15	608474	69	43		AGAP008870-PA	0	-		PTHR21442 (PANTHER), PTHR21442:SF0 (PANTHER)
1470	hypothetical protein TcasGA2_TC000971	1772	gi|270002031|gb|EEZ98478.1|hypothetical protein TcasGA2_TC000971 [Tribolium castaneum]	EEZ98478	5.94879e-31	4.14141e+15	148288	594	246		succinyl- ligase subunit alpha	7	F:ligase activity; F:molecular_function; F:transferase activity, transferring acyl groups; P:generation of precursor metabolites and energy; C:cytoplasm; C:protein complex	(6.2) Forming carbon-sulfur bonds; (2.3) Acyltransferases; (6.2) Forming carbon-sulfur bonds	IPR003781 (PFAM); IPR016040 (G3DSA:3.40.50.GENE3D); PTHR11117 (PANTHER), SSF51735 (SUPERFAMILY)
1471	hypothetical protein TcasGA2_TC000971	848	gi|270002031|gb|EEZ98478.1|hypothetical protein TcasGA2_TC000971 [Tribolium castaneum]	EEZ98478	6.2592e-121	8.15603e+15	399823	282	230		AGAP002291-PA	2	F:molecular_function; P:biological_process	-	no IPS match
1472	hypothetical protein TcasGA2_TC000971	1184	gi|270002031|gb|EEZ98478.1|hypothetical protein TcasGA2_TC000971 [Tribolium castaneum]	EEZ98478	0.00121783	4.46328e+16	604622	177	79		dna primase large subunit-like isoform 1	0	-		no IPS match
1473	hypothetical protein TcasGA2_TC000971	203	gi|270002031|gb|EEZ98478.1|hypothetical protein TcasGA2_TC000971 [Tribolium castaneum]	EEZ98478	0.00484084	6.08696e+16	52373	46	28		krab-a domain-containing protein 2-like	0	-		no IPS match
1475	hypothetical protein TcasGA2_TC000971	1280	gi|270002031|gb|EEZ98478.1|hypothetical protein TcasGA2_TC000971 [Tribolium castaneum]	EEZ98478	2.90403e-60	5.60284e+15	233417	423	237		hypothetical protein TcasGA2_TC015868	0	-		G3DSA:3.10.10.10 (GENE3D), PTHR10178 (PANTHER), PTHR10178:SF14 (PANTHER), SSF56672 (SUPERFAMILY)
1476	hypothetical protein TcasGA2_TC000975	911	gi|270002035|gb|EEZ98482.1|hypothetical protein TcasGA2_TC000975 [Tribolium castaneum]	EEZ98482	4.57761e-26	6.66667e+15	121324	132	88		scavenger receptor class b member partial	2	P:cell adhesion; C:cellular_component	-	IPR002159 (PFAM)
1477	hypothetical protein TcasGA2_TC000991	1037	gi|270002046|gb|EEZ98493.1|hypothetical protein TcasGA2_TC000991 [Tribolium castaneum]	EEZ98493	4.90427e-28	6.91176e+15	133.65	136	94		probable cytochrome p450 305a1-like	0	-		no IPS match
1478	hypothetical protein TcasGA2_TC000991	1140	gi|270002046|gb|EEZ98493.1|hypothetical protein TcasGA2_TC000991 [Tribolium castaneum]	EEZ98493	8.22283e-20	6.14679e+15	109768	109	67		LP19917p	2	F:oxidoreductase activity; P:biological_process	-	IPR013112 (PFAM); G3DSA:2.40.30.10 (GENE3D), PTHR11972 (PANTHER), PTHR11972:SF6 (PANTHER)
1483	hypothetical protein TcasGA2_TC001001	324	gi|270002053|gb|EEZ98500.1|hypothetical protein TcasGA2_TC001001 [Tribolium castaneum]	EEZ98500	1.20106e-41	8.31776e+15	166007	107	89		fork head domain dna binding protein	0	-		no IPS match
1486	hypothetical protein TcasGA2_TC001029	765	gi|270002078|gb|EEZ98525.1|hypothetical protein TcasGA2_TC001029 [Tribolium castaneum]	EEZ98525	0.0184764	54.0	519878	50	27		hypothetical protein TcasGA2_TC015653	6	C:cellular_component; C:cytoplasmic membrane-bounded vesicle; F:ion binding; P:transport; F:molecular_function	-	IPR000008 (PFAM); IPR008973 (SUPERFAMILY); IPR018029 (PROFILE); G3DSA:2.60.40.150 (GENE3D), PTHR10024 (PANTHER), PTHR10024:SF119 (PANTHER)
1487	hypothetical protein TcasGA2_TC001032	1719	gi|270002081|gb|EEZ98528.1|hypothetical protein TcasGA2_TC001032 [Tribolium castaneum]	EEZ98528	4.96355e-06	5.14493e+15	685514	138	71		Jagged-2 precursor, putative	4	C:cellular_component; F:ion binding; F:kinase activity; F:signal transducer activity; P:signal transduction	(2.7) Transferring phosphorous-containing groups	no IPS match
1489	AGAP003972-PA	208	gi|333469585|gb|EAA13621.5|AGAP003972-PA [Anopheles gambiae str. PEST]	EAA13621	6.48049e-20	8.50746e+15	101293	67	57		IP02827p	2	P:metabolic process; F:transferase activity, transferring hexosyl groups		IPR002213 (PFAM); PTHR11926:SF151 (PANTHER); IPR002213 (PANTHER); SSF53756 (SUPERFAMILY)
1491	hypothetical protein TcasGA2_TC001060	356	gi|270002106|gb|EEZ98553.1|hypothetical protein TcasGA2_TC001060 [Tribolium castaneum]	EEZ98553	6.09332e-07	63.0	65855	100	63		hypothetical protein TcasGA2_TC002444	2	C:cytoskeleton; C:protein complex; F:molecular_function	-	no IPS match
1492	hypothetical protein TcasGA2_TC001060	195	gi|270002106|gb|EEZ98553.1|hypothetical protein TcasGA2_TC001060 [Tribolium castaneum]	EEZ98553	6.53542e-08	8.53659e+15	666254	41	35		dipeptidase 1	4	F:peptidase activity; P:biological_process	(3.4) Acting on peptide bonds (peptide hydrolases)	no IPS match
1493	hypothetical protein TcasGA2_TC001061	3193	gi|270002107|gb|EEZ98554.1|hypothetical protein TcasGA2_TC001061 [Tribolium castaneum]	EEZ98554	0.0	7.46964e+15	586645	494	369		hypothetical protein TcasGA2_TC004995	3	F:RNA binding; P:RNA-dependent DNA replication; F:RNA-directed DNA polymerase activity		SSF56672 (SUPERFAMILY)
1494	hypothetical protein TcasGA2_TC001061	2460	gi|270002107|gb|EEZ98554.1|hypothetical protein TcasGA2_TC001061 [Tribolium castaneum]	EEZ98554	0.0	7.46964e+15	586645	494	369		AGAP008584-PA	4	F:molecular_function; P:carbohydrate metabolic process; F:hydrolase activity, acting on glycosyl bonds; F:ion binding	(3.2) Glycosylases	SignalP-NN(euk) (SIGNALP)
1495	hypothetical protein TcasGA2_TC001062	619	gi|270002108|gb|EEZ98555.1|hypothetical protein TcasGA2_TC001062 [Tribolium castaneum]	EEZ98555	4.30996e-26	9.36508e+15	116316	63	59		conserved hypothetical protein	0	-		no IPS match
1496	hypothetical protein TcasGA2_TC001062	844	gi|270002108|gb|EEZ98555.1|hypothetical protein TcasGA2_TC001062 [Tribolium castaneum]	EEZ98555	6.86699e-27	927536231884058	120553	69	64		PREDICTED: hypothetical protein LOC100578388	0	-		IPR018629 (PFAM); SignalP-NN(euk) (SIGNALP), tmhmm (TMHMM)
1497	hypothetical protein TcasGA2_TC001065	514	gi|270002111|gb|EEZ98558.1|hypothetical protein TcasGA2_TC001065 [Tribolium castaneum]	EEZ98558	1.03082e-30	8.14433e+15	127102	97	79		atpase 6	0	-		no IPS match
1498	hypothetical protein TcasGA2_TC001066	290	gi|270002112|gb|EEZ98559.1|hypothetical protein TcasGA2_TC001066 [Tribolium castaneum]	EEZ98559	6.0299e-10	7.14286e+15	708626	77	55		PREDICTED: hypothetical protein LOC100573526	1	F:nucleic acid binding		IPR006612 (PFAM); PTHR23080 (PANTHER); IPR006612 (PROSITE_PROFILES); SSF57716 (SUPERFAMILY)
1503	hypothetical protein TcasGA2_TC001087	575	gi|270002127|gb|EEZ98574.1|hypothetical protein TcasGA2_TC001087 [Tribolium castaneum]	EEZ98574	3.10598e-59	923076923076923	220705	117	108		hypothetical protein TcasGA2_TC016145	0	-		no IPS match
1504	hypothetical protein TcasGA2_TC001087	564	gi|270002127|gb|EEZ98574.1|hypothetical protein TcasGA2_TC001087 [Tribolium castaneum]	EEZ98574	8.81005e-34	6.06383e+16	147132	188	114		PREDICTED: hypothetical protein LOC100678553	0	-		SignalP-NN(euk) (SIGNALP), tmhmm (TMHMM)
1505	hypothetical protein TcasGA2_TC001087	183	gi|270002127|gb|EEZ98574.1|hypothetical protein TcasGA2_TC001087 [Tribolium castaneum]	EEZ98574	0.00149331	8.46154e+15	462098	26	22		nuclease harbi1-like	0	-		no IPS match
1506	hypothetical protein TcasGA2_TC001087	270	gi|270002127|gb|EEZ98574.1|hypothetical protein TcasGA2_TC001087 [Tribolium castaneum]	EEZ98574	5.44204e-20	855421686746988	102834	83	71		hypothetical protein TcasGA2_TC002212	1	F:molecular_function	-	no IPS match
1507	hypothetical protein TcasGA2_TC001087	3159	gi|270002127|gb|EEZ98574.1|hypothetical protein TcasGA2_TC001087 [Tribolium castaneum]	EEZ98574	9.15972e-88	7.21649e+15	331643	291	210		lipase member h-like	0	-		no IPS match
1508	hypothetical protein TcasGA2_TC001087	190	gi|270002127|gb|EEZ98574.1|hypothetical protein TcasGA2_TC001087 [Tribolium castaneum]	EEZ98574	9.84942e-19	8.22581e+15	978265	62	51		AGAP005447-PA	6	P:oxidation-reduction process; F:oxidoreductase activity; F:trimethyllysine dioxygenase activity; P:carnitine biosynthetic process; F:iron ion binding; F:L-ascorbic acid binding		no IPS match
1509	hypothetical protein TcasGA2_TC001087	207	gi|270002127|gb|EEZ98574.1|hypothetical protein TcasGA2_TC001087 [Tribolium castaneum]	EEZ98574	1.80549e-14	7.69231e+15	858853	65	50		srpn10 protein	1	F:serine-type endopeptidase inhibitor activity		SignalP-NN(euk) (SIGNALP), tmhmm (TMHMM)
1510	hypothetical protein TcasGA2_TC001087	774	gi|270002127|gb|EEZ98574.1|hypothetical protein TcasGA2_TC001087 [Tribolium castaneum]	EEZ98574	5.75519e-31	7.83019e+15	141354	106	83		isoform g	3	F:signal transducer activity; P:signal transduction; P:small molecule metabolic process; P:cellular nitrogen compound metabolic process; P:biosynthetic process; C:plasma membrane	-	no IPS match
1514	hypothetical protein TcasGA2_TC001124	168	gi|270002158|gb|EEZ98605.1|hypothetical protein TcasGA2_TC001124 [Tribolium castaneum]	EEZ98605	1.00446e-06	709090909090909	627734	55	39		cullin-1-like isoform 1	3	F:enzyme binding; C:intracellular; C:protein complex; P:catabolic process	-	IPR019559 (SMART); IPR011991 (G3DSA:1.10.10.GENE3D); IPR019559 (PFAM); PTHR11932 (PANTHER); PTHR11932:SF19 (PANTHER); SSF46785 (SUPERFAMILY)
1517	hypothetical protein TcasGA2_TC001204	229	gi|270002225|gb|EEZ98672.1|hypothetical protein TcasGA2_TC001204 [Tribolium castaneum]	EEZ98672	0.000129898	9.58333e+15	546842	24	23		voltage-dependent calcium channel subunit alpha-2 delta-3-like	0	-		PTHR10166 (PANTHER); PTHR10166:SF29 (PANTHER)
1518	hypothetical protein TcasGA2_TC001241	823	gi|270002255|gb|EEZ98702.1|hypothetical protein TcasGA2_TC001241 [Tribolium castaneum]	EEZ98702	0.00325847	6.72414e+15	554546	58	39		low quality protein: tryptophan 5-hydroxylase 1	6	P:biosynthetic process; P:cellular nitrogen compound metabolic process; F:ion binding; F:oxidoreductase activity; P:biological_process; P:cellular amino acid metabolic process	(1.1) Acting on the CH-OH group of donors	no IPS match
1520	hypothetical protein TcasGA2_TC001268	2213	gi|270002275|gb|EEZ98722.1|hypothetical protein TcasGA2_TC001268 [Tribolium castaneum]	EEZ98722	2.09483e-50	4.7482e+15	199904	417	198		dopamine transporter	4	C:cellular_component; F:transmembrane transporter activity; P:transport	-	no IPS match
1522	hypothetical protein TcasGA2_TC001292	1460	gi|270002290|gb|EEZ98737.1|hypothetical protein TcasGA2_TC001292 [Tribolium castaneum]	EEZ98737	3.55177e-102	642369020501139	342043	439	282		PREDICTED: similar to cadherin	3	P:homophilic cell adhesion; F:calcium ion binding; C:membrane		IPR002126 (PFAM); IPR002126 (G3DSA:2.60.40.GENE3D); PTHR24026:SF35 (PANTHER); PTHR24026 (PANTHER); IPR002126 (PROSITE_PROFILES); IPR015919 (SUPERFAMILY)
1523	hypothetical protein TcasGA2_TC001292	265	gi|270002290|gb|EEZ98737.1|hypothetical protein TcasGA2_TC001292 [Tribolium castaneum]	EEZ98737	0.00030769	5.90361e+16	535286	83	49		probable cytochrome p450 305a1	4	F:ion binding; F:oxidoreductase activity	-	IPR002401 (PRINTS); IPR001128 (G3DSA:1.10.630.GENE3D); IPR001128 (PFAM); PTHR24303 (PANTHER); PTHR24303:SF13 (PANTHER); IPR017972 (PROSITE_PATTERNS); IPR001128 (SUPERFAMILY)
1524	hypothetical protein TcasGA2_TC001292	694	gi|270002290|gb|EEZ98737.1|hypothetical protein TcasGA2_TC001292 [Tribolium castaneum]	EEZ98737	1.02279e-49	728395061728395	155221	162	118		39s ribosomal protein mitochondrial	4	C:ribosome; F:structural constituent of ribosome; P:translation; P:ribosome biogenesis	-	IPR020784 (G3DSA:3.30.1550.GENE3D); IPR020784 (PFAM); PD001367 (PRODOM); IPR020784 (SUPERFAMILY)
1525	hypothetical protein TcasGA2_TC001311	1164	gi|270002303|gb|EEZ98750.1|hypothetical protein TcasGA2_TC001311 [Tribolium castaneum]	EEZ98750	1.1346e-09	6.66667e+15	758702	75	50		PREDICTED: hypothetical protein LOC100118684	0	-		PTHR14741:SF32 (PANTHER); PTHR14741 (PANTHER)
1526	AGAP003995-PA	160	gi|157014441|gb|EAA43680.4|AGAP003995-PA [Anopheles gambiae str. PEST]	EAA43680	9.41046e-08	7.30769e+15	650846	52	38		unnamed protein product	4	C:ribosome; F:structural constituent of ribosome; P:translation; P:ribosome biogenesis	-	IPR001147 (PANTHER)
1528	hypothetical protein TcasGA2_TC001328	689	gi|270002317|gb|EEZ98764.1|hypothetical protein TcasGA2_TC001328 [Tribolium castaneum]	EEZ98764	1.04374e-13	7.79661e+15	770258	59	46		rna methyltransferase-like protein 1-like	0	-		no IPS match
1529	hypothetical protein TcasGA2_TC001346	319	gi|270002335|gb|EEZ98782.1|hypothetical protein TcasGA2_TC001346 [Tribolium castaneum]	EEZ98782	1.26153e-13	6.59794e+15	847297	97	64		rt16_drome ame: full=probable 28s ribosomal protein mitochondrial short=mrp-s16 short=s16mt	4	C:ribosome; C:mitochondrion; F:structural constituent of ribosome; P:translation; P:ribosome biogenesis	-	no IPS match
1530	hypothetical protein TcasGA2_TC001358	1071	gi|270002347|gb|EEZ98794.1|hypothetical protein TcasGA2_TC001358 [Tribolium castaneum]	EEZ98794	7.55531e-41	664804469273743	169088	179	119		peroxidase 9	4	P:oxidation-reduction process; F:heme binding; P:response to oxidative stress; F:peroxidase activity		SignalP-noTM (SIGNALP_EUK)
1533	hypothetical protein TcasGA2_TC001372	5144	gi|270002356|gb|EEZ98803.1|hypothetical protein TcasGA2_TC001372 [Tribolium castaneum]	EEZ98803	0.0	8.39495e+15	1612.43	1109	931		paramyosin, long form, putative	2	C:cytoskeleton; C:protein complex; F:molecular_function	-	no IPS match
1534	hypothetical protein TcasGA2_TC001372	385	gi|270002356|gb|EEZ98803.1|hypothetical protein TcasGA2_TC001372 [Tribolium castaneum]	EEZ98803	1.28942e-09	6.12245e+16	739442	98	60		n-acetylglucosamine-6-sulfatase-like isoform 2	1	F:molecular_function	-	no IPS match
1537	hypothetical protein TcasGA2_TC001386	175	gi|270016937|gb|EFA13383.1|hypothetical protein TcasGA2_TC001386 [Tribolium castaneum]	EFA13383	0.0518127	659090909090909	489062	44	29		dna polymerase theta	3	F:DNA-directed DNA polymerase activity; P:DNA replication; F:DNA binding		G3DSA:3.30.70.370 (GENE3D); IPR001098 (PFAM); PTHR10133 (PANTHER); PTHR10133:SF28 (PANTHER); SSF56672 (SUPERFAMILY)
1538	hypothetical protein TcasGA2_TC001386	273	gi|270016937|gb|EFA13383.1|hypothetical protein TcasGA2_TC001386 [Tribolium castaneum]	EFA13383	1.29891e-05	6.66667e+15	604622	51	34		glucose dehydrogenase	2	F:oxidoreductase activity	-	IPR007867 (PFAM); G3DSA:3.30.560.10 (GENE3D); SIGNAL_PEPTIDE_C_REGION (PHOBIUS); SIGNAL_PEPTIDE (PHOBIUS); NON_CYTOPLASMIC_DOMAIN (PHOBIUS); SIGNAL_PEPTIDE_N_REGION (PHOBIUS); SIGNAL_PEPTIDE_H_REGION (PHOBIUS); SSF54373 (SUPERFAMILY)
1539	hypothetical protein TcasGA2_TC001386	232	gi|270016937|gb|EFA13383.1|hypothetical protein TcasGA2_TC001386 [Tribolium castaneum]	EFA13383	0.00011173	6.58537e+15	50447	41	27		Keratinocytes-associated protein, putative	0	-		TRANSMEMBRANE (PHOBIUS); CYTOPLASMIC_DOMAIN (PHOBIUS); NON_CYTOPLASMIC_DOMAIN (PHOBIUS); TMhelix (TMHMM)
1540	hypothetical protein TcasGA2_TC001386	101	gi|270016937|gb|EFA13383.1|hypothetical protein TcasGA2_TC001386 [Tribolium castaneum]	EFA13383	0.0293433	7.87879e+15	48521	33	26		PREDICTED: similar to GA15696-PA	0	-		no IPS match
1542	hypothetical protein TcasGA2_TC001386	163	gi|270016937|gb|EFA13383.1|hypothetical protein TcasGA2_TC001386 [Tribolium castaneum]	EFA13383	2.45796e-07	6.92308e+15	63929	52	36		ankyrin-1, putative	1	F:molecular_function	-	IPR002110 (PROFILE); IPR020683 (G3DSA:1.25.40.GENE3D); PTHR24198 (PANTHER), SignalP-NN(euk) (SIGNALP)
1543	hypothetical protein TcasGA2_TC001386	272	gi|270016937|gb|EFA13383.1|hypothetical protein TcasGA2_TC001386 [Tribolium castaneum]	EFA13383	4.24721e-05	6.72727e+15	589214	55	37		PREDICTED: hypothetical protein LOC100572232, partial	0	-		no IPS match
1548	hypothetical protein TcasGA2_TC001386	101	gi|270016937|gb|EFA13383.1|hypothetical protein TcasGA2_TC001386 [Tribolium castaneum]	EFA13383	0.0801646	75.0	469802	32	24		hypothetical protein TcasGA2_TC005127	0	-		no IPS match
1550	hypothetical protein TcasGA2_TC001386	163	gi|270016937|gb|EFA13383.1|hypothetical protein TcasGA2_TC001386 [Tribolium castaneum]	EFA13383	2.31032e-09	6.66667e+15	69707	54	36		homeotic gene	6	F:helicase activity; F:DNA binding; F:ion binding; F:molecular_function; C:nucleus; P:cellular nitrogen compound metabolic process; P:biosynthetic process	-	IPR000330 (PFAM); IPR027417 (G3DSA:3.40.50.GENE3D); PTHR10799:SF209 (PANTHER); PTHR10799 (PANTHER); IPR014001 (PROSITE_PROFILES); IPR027417 (SUPERFAMILY)
1552	hypothetical protein TcasGA2_TC001386	156	gi|270016937|gb|EFA13383.1|hypothetical protein TcasGA2_TC001386 [Tribolium castaneum]	EFA13383	3.4755e-06	653061224489796	577658	49	32		cac1a_apime ame: full=voltage-dependent calcium channel type a subunit alpha-1 ame: full=cacophony protein	4	F:transmembrane transporter activity; P:transmembrane transport; C:protein complex; C:plasma membrane	-	IPR005821 (PFAM); PTHR10037 (PANTHER); IPR005449 (PTHR10037:PANTHER); TRANSMEMBRANE (PHOBIUS); NON_CYTOPLASMIC_DOMAIN (PHOBIUS); CYTOPLASMIC_DOMAIN (PHOBIUS); TMhelix (TMHMM)
1553	hypothetical protein TcasGA2_TC001386	96	gi|270016937|gb|EFA13383.1|hypothetical protein TcasGA2_TC001386 [Tribolium castaneum]	EFA13383	0.0169714	7.41935e+15	489062	31	23		transmembrane and immunoglobulin domain-containing protein	1	C:cellular_component	-	IPR013783 (G3DSA:2.60.40.GENE3D); PTHR23279:SF8 (PANTHER); PTHR23279 (PANTHER); SSF48726 (SUPERFAMILY)
1555	hypothetical protein TcasGA2_TC001386	154	gi|270016937|gb|EFA13383.1|hypothetical protein TcasGA2_TC001386 [Tribolium castaneum]	EFA13383	0.00327268	5.92593e+15	519878	54	32		hypothetical protein TcasGA2_TC002673	3	F:ion binding; P:cellular protein modification process; F:kinase activity	-	IPR000719 (PFAM); IPR011009 (SUPERFAMILY); IPR020636 (PANTHER); G3DSA:1.10.510.10 (GENE3D)
1556	hypothetical protein TcasGA2_TC001386	124	gi|270016937|gb|EFA13383.1|hypothetical protein TcasGA2_TC001386 [Tribolium castaneum]	EFA13383	0.000162569	7.56098e+15	550694	41	31		PREDICTED: similar to GA10609-PA	1	F:molecular_function	-	IPR012677 (G3DSA:3.30.70.GENE3D); PTHR12566 (PANTHER); PTHR12566:SF5 (PANTHER); SSF54928 (SUPERFAMILY)
1557	hypothetical protein TcasGA2_TC001386	611	gi|270016937|gb|EFA13383.1|hypothetical protein TcasGA2_TC001386 [Tribolium castaneum]	EFA13383	3.10391e-12	5.49618e+16	831889	131	72		elongation of very long chain fatty acids	1	C:cellular_component	-	no IPS match
1558	hypothetical protein TcasGA2_TC001386	162	gi|270016937|gb|EFA13383.1|hypothetical protein TcasGA2_TC001386 [Tribolium castaneum]	EFA13383	8.23361e-07	7.23404e+15	623882	47	34		hypothetical protein TcasGA2_TC006889	3	F:RNA binding; F:nucleotidyltransferase activity; P:DNA metabolic process; P:biosynthetic process	(2.7) Transferring phosphorous-containing groups	SSF56672 (SUPERFAMILY)
1559	hypothetical protein TcasGA2_TC001386	648	gi|270016937|gb|EFA13383.1|hypothetical protein TcasGA2_TC001386 [Tribolium castaneum]	EFA13383	5.56378e-15	56.25	743294	128	72		AGAP012305-PA	1	F:ion binding	-	no IPS match
1560	hypothetical protein TcasGA2_TC001386	575	gi|270016937|gb|EFA13383.1|hypothetical protein TcasGA2_TC001386 [Tribolium castaneum]	EFA13383	0.000160752	5.44554e+15	596918	101	55		fk506-binding protein precursor	1	F:calcium ion binding		IPR011992 (G3DSA:1.10.238.GENE3D); IPR018247 (PROSITE_PATTERNS); IPR002048 (PROSITE_PROFILES); SSF47473 (SUPERFAMILY)
1565	dendroctonus ponderosae whole genome shotgun sequence	90	gi|462464990|gb|APGK01004744.1|Dendroctonus ponderosae Seq01004746, whole genome shotgun sequence	APGK01004744	1.44402e-07	80.0	806345	90	72		rac-gtp binding protein	0	-		no IPS match
1567	hypothetical protein TcasGA2_TC001387	1368	gi|270015274|gb|EFA11722.1|hypothetical protein TcasGA2_TC001387 [Tribolium castaneum]	EFA11722	0.000720379	5.28736e+15	519878	87	46		atp synthase subunit mitochondrial	2	P:ATP metabolic process; P:proton transport		IPR023366 (G3DSA:2.40.30.GENE3D); PTHR15184 (PANTHER); PTHR15184:SF39 (PANTHER); IPR004100 (SUPERFAMILY)
1568	Putative uncharacterized protein FLJ37770	331	gi|307173037|gb|EFN64175.1|Putative uncharacterized protein FLJ37770 [Camponotus floridanus]	EFN64175	0.000676102	6.07143e+16	577658	56	34		t-complex protein 1 subunit	1	F:molecular_function	-	IPR027413 (G3DSA:1.10.560.GENE3D); IPR002423 (PFAM); IPR002423 (PANTHER); SSF48592 (SUPERFAMILY)
1569	dendroctonus ponderosae whole genome shotgun sequence	84	gi|462464990|gb|APGK01004744.1|Dendroctonus ponderosae Seq01004746, whole genome shotgun sequence	APGK01004744	1.37949e-13	8.6747e+15	100472	83	72		PREDICTED: similar to spectrin	0	-		no IPS match
1570	hypothetical protein TcasGA2_TC001387	101	gi|270015274|gb|EFA11722.1|hypothetical protein TcasGA2_TC001387 [Tribolium castaneum]	EFA11722	0.00071684	7.66667e+15	500618	30	23		lysozyme-like protein 1	0	-		no IPS match
1571	hypothetical protein TcasGA2_TC001387	292	gi|270015274|gb|EFA11722.1|hypothetical protein TcasGA2_TC001387 [Tribolium castaneum]	EFA11722	0.0107478	6.66667e+15	381206	39	26		5 -3 exoribonuclease 1-like	3	F:RNA binding; F:nucleotidyltransferase activity; P:DNA metabolic process; P:biosynthetic process	(2.7) Transferring phosphorous-containing groups	IPR000477 (PFAM); PTHR19446 (PANTHER)
1572	megachile rotundata histone-lysine n-methyltransferase setmar-like partial mrna	90	gi|383857942|ref|XM_003704415.1|PREDICTED: Megachile rotundata histone-lysine N-methyltransferase SETMAR-like (LOC100882477), partial mRNA	XM_003704415	2.14311e-05	8.28571e+15	734211	70	58		hypothetical protein TcasGA2_TC001391	0	-		no IPS match
1573	hypothetical protein TcasGA2_TC001387	168	gi|270015274|gb|EFA11722.1|hypothetical protein TcasGA2_TC001387 [Tribolium castaneum]	EFA11722	0.0844523	7.02703e+15	377354	37	26		dna replication licensing factor mcm4-like	0	-		no IPS match
1577	hypothetical protein TcasGA2_TC001387	98	gi|270015274|gb|EFA11722.1|hypothetical protein TcasGA2_TC001387 [Tribolium castaneum]	EFA11722	4.56106e-05	8.70968e+15	56225	31	27		transmembrane protein 199-like	0	-		no IPS match
1578	dendroctonus ponderosae whole genome shotgun sequence	76	gi|462464990|gb|APGK01004744.1|Dendroctonus ponderosae Seq01004746, whole genome shotgun sequence	APGK01004744	8.94189e-09	8.42105e+15	842413	76	64		fatty acid synthase-like	0	-		no IPS match
1579	dendroctonus ponderosae whole genome shotgun sequence	94	gi|462464990|gb|APGK01004744.1|Dendroctonus ponderosae Seq01004746, whole genome shotgun sequence	APGK01004744	5.75899e-13	8.29787e+15	986682	94	78		xchain nmr structure of def- a mutant of anopheles defensin def-aaa	1	P:response to stress	-	no IPS match
1580	hypothetical protein TcasGA2_TC001387	198	gi|270015274|gb|EFA11722.1|hypothetical protein TcasGA2_TC001387 [Tribolium castaneum]	EFA11722	0.00486724	7.35294e+15	454394	34	25		serine protease p36	2	F:peptidase activity; P:biological_process	(3.4) Acting on peptide bonds (peptide hydrolases)	no IPS match
1581	histone-lysine n-methyltransferase setmar-like	317	gi|327274190|ref|XP_003221861.1|PREDICTED: hypothetical protein LOC100567984 [Anolis carolinensis]	XP_003221861	5.32122e-35	82.0	139813	100	82		AGAP001424-PA	4	P:protein folding; F:unfolded protein binding; F:ion binding; P:response to stress	-	IPR020575 (PRINTS); IPR003594 (G3DSA:3.30.565.GENE3D); IPR001404 (PANTHER); IPR019805 (PROSITE_PATTERNS); IPR003594 (SUPERFAMILY)
1583	histone-lysine n-methyltransferase setmar-like	170	gi|449691217|ref|XP_004212596.1|PREDICTED: uncharacterized protein LOC101239283 [Hydra magnipapillata]	XP_004212596	0.00109749	6.51163e+15	566102	43	28		AGAP001539-PA	3	F:transferase activity, transferring acyl groups; C:nucleus; P:cellular nitrogen compound metabolic process; P:biosynthetic process	-	no IPS match
1586	flj37770-like protein	198	gi|307176478|gb|EFN66014.1|Putative uncharacterized protein FLJ37770 [Camponotus floridanus]	EFN66014	2.02298e-17	7.71429e+15	943597	70	54		cathepsin l-like	2	F:peptidase activity; P:biological_process	(3.4) Acting on peptide bonds (peptide hydrolases)	no IPS match
1594	hypothetical protein TcasGA2_TC001387	174	gi|270015274|gb|EFA11722.1|hypothetical protein TcasGA2_TC001387 [Tribolium castaneum]	EFA11722	0.0124422	5.37313e+15	50447	67	36		IP16887p	1	F:protein binding		IPR001611 (PFAM); G3DSA:3.80.10.10 (GENE3D); PTHR24365:SF83 (PANTHER); PTHR24365 (PANTHER); IPR001611 (PROSITE_PROFILES); IPR001611 (PROSITE_PROFILES); SSF52058 (SUPERFAMILY)
1595	dendroctonus ponderosae whole genome shotgun sequence	176	gi|462303549|gb|APGK01049807.1|Dendroctonus ponderosae Seq01049817, whole genome shotgun sequence	APGK01049807	7.06478e-29	797752808988764	152769	178	142		discoidin domain-containing receptor 2-like	0	-		PTHR26391 (PANTHER), PTHR26391:SF101 (PANTHER)
1596	megachile rotundata histone-lysine n-methyltransferase setmar-like partial mrna	131	gi|383857942|ref|XM_003704415.1|PREDICTED: Megachile rotundata histone-lysine N-methyltransferase SETMAR-like (LOC100882477), partial mRNA	XM_003704415	7.21322e-08	7.60331e+15	824379	121	92		cytochrome p450 4c1	5	F:iron ion binding; F:heme binding; P:oxidation-reduction process; F:monooxygenase activity; F:oxidoreductase activity, acting on paired donors, with incorporation or reduction of molecular oxygen		IPR002397 (PRINTS); IPR001128 (G3DSA:1.10.630.GENE3D); IPR001128 (PFAM); PTHR24290:SF0 (PANTHER); PTHR24290 (PANTHER); IPR001128 (SUPERFAMILY)
1599	PREDICTED: uncharacterized protein LOC101239283	198	gi|449691217|ref|XP_004212596.1|PREDICTED: uncharacterized protein LOC101239283 [Hydra magnipapillata]	XP_004212596	3.74717e-07	8.18182e+15	666254	44	36		60s ribosomal protein l17-like	3	F:structural constituent of ribosome; P:translation; C:large ribosomal subunit		IPR001063 (PFAM); IPR001063 (G3DSA:3.90.470.GENE3D); IPR005721 (PANTHER); IPR018260 (PROSITE_PATTERNS); IPR001063 (SUPERFAMILY)
1603	hypothetical protein TcasGA2_TC001387	92	gi|270015274|gb|EFA11722.1|hypothetical protein TcasGA2_TC001387 [Tribolium castaneum]	EFA11722	0.00742754	793103448275862	500618	29	23		2-oxoglutarate dehydrogenase, putative	3	F:oxidoreductase activity; P:biological_process	-	IPR029061 (G3DSA:3.40.50.GENE3D); IPR001017 (PFAM); PTHR23152:SF4 (PANTHER); IPR011603 (PANTHER); IPR029061 (SUPERFAMILY)
1605	hypothetical protein TcasGA2_TC001387	153	gi|270015274|gb|EFA11722.1|hypothetical protein TcasGA2_TC001387 [Tribolium castaneum]	EFA11722	0.0120332	736842105263158	500618	38	28		succinate dehydrogenase	0	-		G3DSA:3.50.50.60 (GENE3D); IPR027477 (G3DSA:3.90.700.GENE3D); IPR003953 (PFAM); PTHR11632 (PANTHER); PTHR11632:SF46 (PANTHER); IPR027477 (SUPERFAMILY)
1608	dendroctonus ponderosae whole genome shotgun sequence	89	gi|462464990|gb|APGK01004744.1|Dendroctonus ponderosae Seq01004746, whole genome shotgun sequence	APGK01004744	4.33978e-14	8.60465e+15	102275	86	74		hypothetical protein Phum_PHUM047680	0	-		no IPS match
1609	dendroctonus ponderosae whole genome shotgun sequence	89	gi|462303549|gb|APGK01049807.1|Dendroctonus ponderosae Seq01049817, whole genome shotgun sequence	APGK01049807	9.55901e-10	8.53659e+15	87848	82	70		PREDICTED: trypsin-1-like	2	P:proteolysis; F:serine-type endopeptidase activity		G3DSA:2.40.10.10 (GENE3D); IPR001254 (PFAM); IPR009003 (SUPERFAMILY)
1611	hypothetical protein TcasGA2_TC001387	98	gi|270015274|gb|EFA11722.1|hypothetical protein TcasGA2_TC001387 [Tribolium castaneum]	EFA11722	0.00211353	81.25	516026	32	26		AGAP011634-PA	2	F:molecular_function; P:biological_process	-	no IPS match
1612	dendroctonus ponderosae whole genome shotgun sequence	92	gi|462348258|gb|APGK01033666.1|Dendroctonus ponderosae Seq01033676, whole genome shotgun sequence	APGK01033666	1.0753e-16	858695652173913	107685	92	79		PREDICTED: hypothetical protein LOC100570348, partial	0	-		no IPS match
1613	hypothetical protein TcasGA2_TC001387	151	gi|270015274|gb|EFA11722.1|hypothetical protein TcasGA2_TC001387 [Tribolium castaneum]	EFA11722	7.43579e-10	7.91667e+15	708626	48	38		glyceraldehyde-3-phosphate dehydrogenase 2	2	F:oxidoreductase activity, acting on the aldehyde or oxo group of donors, NAD or NADP as acceptor; P:oxidation-reduction process		IPR016040 (G3DSA:3.40.50.GENE3D); IPR020828 (PFAM); PTHR10836:SF31 (PANTHER); IPR020831 (PANTHER); SSF51735 (SUPERFAMILY)
1616	histone-lysine n-methyltransferase setmar-like	104	gi|512933833|ref|XP_004932889.1|PREDICTED: histone-lysine N-methyltransferase SETMAR-like [Bombyx mori]	XP_004932889	0.00174976	7.94872e+15	550694	39	31		molybdopterin cofactor	2	F:molecular_function	-	PTHR14237 (PANTHER), PTHR14237:SF3 (PANTHER)
1617	hypothetical protein TcasGA2_TC001388	146	gi|270015275|gb|EFA11723.1|hypothetical protein TcasGA2_TC001388 [Tribolium castaneum]	EFA11723	1.5192e-09	87.5	670106	48	42		AGAP012462-PA	1	F:structural molecule activity	-	IPR000618 (PFAM)
1618	hypothetical protein TcasGA2_TC001388	431	gi|270015275|gb|EFA11723.1|hypothetical protein TcasGA2_TC001388 [Tribolium castaneum]	EFA11723	3.83531e-34	681159420289855	142124	138	94		chemosensory protein 14	0	-		CYTOPLASMIC_DOMAIN (PHOBIUS); TRANSMEMBRANE (PHOBIUS); NON_CYTOPLASMIC_DOMAIN (PHOBIUS); TMhelix (TMHMM)
1619	hypothetical protein TcasGA2_TC001388	173	gi|270015275|gb|EFA11723.1|hypothetical protein TcasGA2_TC001388 [Tribolium castaneum]	EFA11723	2.07598e-07	690909090909091	63929	55	38		hypothetical protein TcasGA2_TC006465	2	C:cytoskeleton; F:molecular_function	-	no IPS match
1621	hypothetical protein TcasGA2_TC001388	221	gi|270015275|gb|EFA11723.1|hypothetical protein TcasGA2_TC001388 [Tribolium castaneum]	EFA11723	1.21967e-10	8.57143e+15	739442	49	42		isoform g	16	P:anatomical structure development; C:cytoskeleton; C:protein complex; C:organelle; C:cytoplasm; F:structural molecule activity; P:cell differentiation; P:cytoskeleton organization; P:cellular component assembly; P:anatomical structure formation involved in morphogenesis; C:nuclear chromosome; P:chromosome segregation; P:chromosome organization; P:DNA metabolic process; P:mitosis; P:cell cycle; F…	(2.7) Transferring phosphorous-containing groups	no IPS match
1622	hypothetical protein TcasGA2_TC001388	363	gi|270015275|gb|EFA11723.1|hypothetical protein TcasGA2_TC001388 [Tribolium castaneum]	EFA11723	5.48899e-14	6.7033e+15	851149	91	61		S70430hypothetical protein 4 - fruit fly (Drosophila melanogaster) retrotransposon mgd1	0	-		no IPS match
1623	hypothetical protein TcasGA2_TC001388	731	gi|270015275|gb|EFA11723.1|hypothetical protein TcasGA2_TC001388 [Tribolium castaneum]	EFA11723	1.47617e-12	7.16049e+15	847297	81	58		hypothetical protein TcasGA2_TC015867	3	F:RNA binding; P:RNA-dependent DNA replication; F:RNA-directed DNA polymerase activity		no IPS match
1625	hypothetical protein TcasGA2_TC001388	806	gi|270015275|gb|EFA11723.1|hypothetical protein TcasGA2_TC001388 [Tribolium castaneum]	EFA11723	1.8873e-13	7.16049e+15	847297	81	58		fructose-bisphosphate aldolase isoform a	2	F:fructose-bisphosphate aldolase activity; P:glycolysis		IPR000741 (PFAM); IPR013785 (G3DSA:3.20.20.GENE3D); IPR029769 (PANTHER); SSF51569 (SUPERFAMILY)
1627	hypothetical protein TcasGA2_TC001388	165	gi|270015275|gb|EFA11723.1|hypothetical protein TcasGA2_TC001388 [Tribolium castaneum]	EFA11723	9.82269e-06	7.45098e+15	593066	51	38		nucleolar gtp-binding protein 2	2	C:nucleolus; F:ion binding	-	no IPS match
1642	AGAP003997-PA	190	gi|333469604|gb|EAA13659.5|AGAP003997-PA [Anopheles gambiae str. PEST]	EAA13659	1.59142e-21	909090909090909	103219	55	50		hypothetical protein TcasGA2_TC006823	11	P:homeostatic process; F:ion binding; C:cytoplasm; F:oxidoreductase activity; P:biosynthetic process; P:carbohydrate metabolic process; P:generation of precursor metabolites and energy; P:catabolic process; P:cellular amino acid metabolic process	(1.8) Acting on a sulfur group of donors	PR00411 (PRINTS); IPR004099 (PFAM); IPR004099 (G3DSA:3.30.390.GENE3D); PTHR22912 (PANTHER); PTHR22912:SF20 (PANTHER); IPR016156 (SUPERFAMILY)
1643	hypothetical protein TcasGA2_TC001391	166	gi|270017130|gb|EFA13576.1|hypothetical protein TcasGA2_TC001391 [Tribolium castaneum]	EFA13576	0.00201512	6.34146e+15	500618	41	26		60s ribosomal protein l15	3	C:intracellular	-	IPR000439 (PFAM); IPR024794 (G3DSA:3.40.1120.GENE3D); IPR000439 (PANTHER); IPR012678 (SUPERFAMILY)
1646	hypothetical protein TcasGA2_TC001402	952	gi|270016945|gb|EFA13391.1|hypothetical protein TcasGA2_TC001402 [Tribolium castaneum]	EFA13391	1.05758e-144	7.8806e+15	434106	335	264		gaba neurotransmitter transporter-1a	4	C:cellular_component; F:transmembrane transporter activity; P:transport	-	SignalP-NN(euk) (SIGNALP)
1647	hypothetical protein TcasGA2_TC001402	680	gi|270016945|gb|EFA13391.1|hypothetical protein TcasGA2_TC001402 [Tribolium castaneum]	EFA13391	3.36744e-22	5.82677e+16	885817	127	74		Hsp90 protein, putative	4	P:protein folding; F:unfolded protein binding; F:ion binding; P:response to stress	-	IPR001404 (PFAM); PTHR11528:SF44 (PANTHER); IPR001404 (PANTHER); IPR020568 (SUPERFAMILY)
1648	hypothetical protein TcasGA2_TC001402	637	gi|270016945|gb|EFA13391.1|hypothetical protein TcasGA2_TC001402 [Tribolium castaneum]	EFA13391	1.00838e-37	6.18812e+16	153.68	202	125		PREDICTED: hypothetical protein LOC100115252 isoform 1	0	-		no IPS match
1652	eyprepocnemis plorans clone ypii retrotransposon partial sequence	172	gi|392507256|gb|JN604088.1|Eyprepocnemis plorans clone EploGypII retrotransposon Gypsy, partial sequence	JN604088	3.82354e-13	7890625	100472	128	101		dna cytosine- -	7	F:methyltransferase activity; F:DNA binding; F:transferase activity, transferring acyl groups; C:nucleus; F:ion binding; P:DNA metabolic process; P:sulfur compound metabolic process; P:cellular amino acid metabolic process	(2.1) Transferring one-carbon groups	no IPS match
1659	hypothetical protein TcasGA2_TC001420	461	gi|270016522|gb|EFA12968.1|hypothetical protein TcasGA2_TC001420 [Tribolium castaneum]	EFA12968	0.000106674	4.95652e+15	596918	115	57		0908303aatpase 6	3	F:hydrogen ion transmembrane transporter activity; P:ATP synthesis coupled proton transport; C:proton-transporting ATP synthase complex, coupling factor F(o)		IPR000568 (PFAM); IPR000568 (SUPERFAMILY)
1668	PREDICTED: uncharacterized protein K02A2.6	223	gi|326675162|ref|XP_003200292.1|PREDICTED: uncharacterized protein K02A2.6 [Danio rerio]	XP_003200292	0.00894649	6.6129e+15	573806	62	41		ribosomal protein s26	4	C:ribosome; F:structural constituent of ribosome; P:translation; P:ribosome biogenesis	-	IPR000892 (PFAM); IPR000892 (PANTHER)
1669	PREDICTED: uncharacterized protein K02A2.6	227	gi|326675162|ref|XP_003200292.1|PREDICTED: uncharacterized protein K02A2.6 [Danio rerio]	XP_003200292	0.00158196	6.71429e+15	596918	70	47		hypothetical protein TcasGA2_TC010314	2	F:molecular_function; P:DNA metabolic process	-	SSF56672 (SUPERFAMILY)
1676	AGAP003997-PC	703	gi|333469606|gb|EGK97357.1|AGAP003997-PC [Anopheles gambiae str. PEST]	EGK97357	1.81296e-19	8.61538e+15	103605	65	56		low quality protein: fatty acyl- reductase cg5065-like	1	F:fatty-acyl-CoA reductase (alcohol-forming) activity		IPR013120 (PFAM); IPR026055 (PANTHER)
1677	AGAP003997-PC	568	gi|333469606|gb|EGK97357.1|AGAP003997-PC [Anopheles gambiae str. PEST]	EGK97357	5.98229e-20	8.61538e+15	103605	65	56		hypothetical protein TcasGA2_TC001124	1	F:protein binding		IPR001478 (G3DSA:2.30.42.GENE3D); IPR001478 (PFAM); IPR001478 (PROSITE_PROFILES); IPR001478 (SUPERFAMILY)
1680	hypothetical protein TcasGA2_TC001444	1507	gi|270015581|gb|EFA12029.1|hypothetical protein TcasGA2_TC001444 [Tribolium castaneum]	EFA12029	3.31626e-11	82.0	851149	50	41		PREDICTED: hypothetical protein LOC100115401	0	-		SSF56672 (SUPERFAMILY)
1682	hypothetical protein TcasGA2_TC001467	4702	gi|270015602|gb|EFA12050.1|hypothetical protein TcasGA2_TC001467 [Tribolium castaneum]	EFA12050	0.0	897226753670473	1939/8	1226	1100		RH47329p	3	F:kinase activity; P:cellular nitrogen compound metabolic process; P:small molecule metabolic process	(2.7) Transferring phosphorous-containing groups	PTHR12595 (PANTHER); PTHR12595:SF0 (PANTHER)
1683	hypothetical protein TcasGA2_TC001467	681	gi|270015602|gb|EFA12050.1|hypothetical protein TcasGA2_TC001467 [Tribolium castaneum]	EFA12050	3.05087e-84	9.16168e+15	290426	167	153		conserved hypothetical protein	3	F:peptidase activity; P:biological_process; F:ion binding	(3.4) Acting on peptide bonds (peptide hydrolases)	no IPS match
1684	hypothetical protein TcasGA2_TC001468	883	gi|270015603|gb|EFA12051.1|hypothetical protein TcasGA2_TC001468 [Tribolium castaneum]	EFA12051	8.11186e-20	8.60465e+15	100138	86	74		protein transport protein sec23a-like isoform 1	0	-		no IPS match
1689	hypothetical protein TcasGA2_TC001482	1039	gi|270015975|gb|EFA12423.1|hypothetical protein TcasGA2_TC001482 [Tribolium castaneum]	EFA12423	1.1277e-05	6.02151e+16	616178	93	56		unknown	0	-		TRANSMEMBRANE (PHOBIUS); CYTOPLASMIC_DOMAIN (PHOBIUS); NON_CYTOPLASMIC_DOMAIN (PHOBIUS)
1690	hypothetical protein GFP_L7_0730	373	gi|190702233|gb|ACE75131.1|hypothetical protein GFP_L7_0730 [Glyptapanteles flavicoxis]	ACE75131	0.00090514	673913043478261	589214	46	31		neurogenic locus	1	F:carbohydrate binding		no IPS match
1692	hypothetical protein TcasGA2_TC001482	1365	gi|270015975|gb|EFA12423.1|hypothetical protein TcasGA2_TC001482 [Tribolium castaneum]	EFA12423	1.3802e-05	4.96689e+15	62003	151	75		hypothetical protein TcasGA2_TC010696	0	-		G3DSA:3.10.10.10 (GENE3D); SSF56672 (SUPERFAMILY)
1693	hypothetical protein TcasGA2_TC001484	203	gi|270016860|gb|EFA13306.1|hypothetical protein TcasGA2_TC001484 [Tribolium castaneum]	EFA13306	9.72747e-11	7.09677e+15	708626	62	44		glyceraldehyde-3-phosphate dehydrogenase, putative	6	F:molecular_function; F:oxidoreductase activity; P:biological_process; P:biosynthetic process; P:carbohydrate metabolic process; P:generation of precursor metabolites and energy; P:catabolic process	(1.2) Acting on the aldehyde or oxo group of donors	IPR016040 (G3DSA:3.40.50.GENE3D); IPR020828 (PFAM); IPR020831 (PANTHER); PTHR10836:SF31 (PANTHER); CYTOPLASMIC_DOMAIN (PHOBIUS); NON_CYTOPLASMIC_DOMAIN (PHOBIUS); TRANSMEMBRANE (PHOBIUS); SSF51735 (SUPERFAMILY)
1695	hypothetical protein TcasGA2_TC001491	2382	gi|270017072|gb|EFA13518.1|hypothetical protein TcasGA2_TC001491 [Tribolium castaneum]	EFA13518	1.15864e-154	6.86722e+15	506908	482	331		conserved hypothetical protein	1	F:molecular_function	-	IPR000409 (PFAM); PTHR13743:SF56 (PANTHER); PTHR13743 (PANTHER); IPR000409 (SUPERFAMILY)
1697	hypothetical protein TcasGA2_TC001491	335	gi|270017072|gb|EFA13518.1|hypothetical protein TcasGA2_TC001491 [Tribolium castaneum]	EFA13518	5.03112e-22	7.90123e+15	109383	81	64		coiled-coil domain-containing protein cg32809-like	0	-		no IPS match
1698	hypothetical protein TcasGA2_TC001491	2704	gi|270017072|gb|EFA13518.1|hypothetical protein TcasGA2_TC001491 [Tribolium castaneum]	EFA13518	5.86529e-48	684931506849315	204527	219	150		hypothetical protein TcasGA2_TC014703	0	-		no IPS match
1699	hypothetical protein TcasGA2_TC001491	945	gi|270017072|gb|EFA13518.1|hypothetical protein TcasGA2_TC001491 [Tribolium castaneum]	EFA13518	3.81281e-07	6.66667e+15	685514	69	46		receptor type guanylyl cyclase-like precursor	10	P:cellular protein modification process; P:signal transduction; F:lyase activity; F:kinase activity; C:cellular_component; C:intracellular; F:ion binding; P:cellular nitrogen compound metabolic process; P:biosynthetic process; P:small molecule metabolic process	(4.6) Phosphorus-oxygen lyases	IPR001054 (PFAM); IPR001054 (G3DSA:3.30.70.GENE3D); PTHR11920 (PANTHER); PTHR11920:SF281 (PANTHER); IPR018297 (PROSITE_PATTERNS); IPR001054 (PROSITE_PROFILES); IPR029787 (SUPERFAMILY)
1700	hypothetical protein TcasGA2_TC001491	623	gi|270017072|gb|EFA13518.1|hypothetical protein TcasGA2_TC001491 [Tribolium castaneum]	EFA13518	4.90431e-37	6.96296e+15	144436	135	94		xanthine dehydrogenase oxidase	7	F:ion binding; F:oxidoreductase activity; F:molecular_function; P:biological_process	-	no IPS match
1701	hypothetical protein TcasGA2_TC001491	428	gi|270017072|gb|EFA13518.1|hypothetical protein TcasGA2_TC001491 [Tribolium castaneum]	EFA13518	1.74547e-06	68.0	492914	50	34		ACYPI003541	2	F:isomerase activity; P:protein folding	(5.2) Cis-trans-isomerases	IPR002130 (PRINTS); IPR020892 (PROSITE); G3DSA:2.40.100.10 (GENE3D), PTHR11071 (PANTHER)
1705	hypothetical protein TcasGA2_TC001491	2234	gi|270017072|gb|EFA13518.1|hypothetical protein TcasGA2_TC001491 [Tribolium castaneum]	EFA13518	5.46084e-98	676300578034682	350132	346	234		AGAP011728-PA	5	C:protein complex; C:chromosome; F:DNA binding; P:chromosome organization; P:DNA metabolic process; P:protein complex assembly; C:nucleus	-	IPR002110 (PFAM); IPR020683 (G3DSA:1.25.40.GENE3D); IPR020683 (SUPERFAMILY)
1712	hypothetical protein TcasGA2_TC001491	200	gi|270017072|gb|EFA13518.1|hypothetical protein TcasGA2_TC001491 [Tribolium castaneum]	EFA13518	0.000130889	62.5	569954	64	40		hypothetical protein TcasGA2_TC001661	0	-		no IPS match
1713	hypothetical protein TcasGA2_TC001491	198	gi|270017072|gb|EFA13518.1|hypothetical protein TcasGA2_TC001491 [Tribolium castaneum]	EFA13518	1.33124e-06	7.84615e+15	627734	65	51		calcium-transporting atpase sarcoplasmic endoplasmic reticulum type-like	0	-		no IPS match
1715	hypothetical protein TcasGA2_TC001491	160	gi|270017072|gb|EFA13518.1|hypothetical protein TcasGA2_TC001491 [Tribolium castaneum]	EFA13518	0.0214099	90.0	500618	30	27		unnamed protein product	7	F:ion binding; F:oxidoreductase activity; F:molecular_function; P:biological_process	-	IPR002346 (PFAM); PTHR11908 (PANTHER); PTHR11908:SF65 (PANTHER); IPR016166 (SUPERFAMILY)
1717	hypothetical protein TcasGA2_TC001491	502	gi|270017072|gb|EFA13518.1|hypothetical protein TcasGA2_TC001491 [Tribolium castaneum]	EFA13518	0.000315289	554054054054054	585362	74	41		ankyrin repeat domain-containing	5	P:transmembrane transport; F:molecular_function; P:transport; C:cellular_component; F:transmembrane transporter activity	-	no IPS match
1718	hypothetical protein TcasGA2_TC001491	346	gi|270017072|gb|EFA13518.1|hypothetical protein TcasGA2_TC001491 [Tribolium castaneum]	EFA13518	3.03356e-15	6.70103e+15	901225	97	65		dihydrolipoamide dehydrogenase	2	F:oxidoreductase activity; C:cytoplasm	-	G3DSA:3.50.50.60 (GENE3D); PTHR22912 (PANTHER); PTHR22912:SF131 (PANTHER); SSF51905 (SUPERFAMILY)
1719	hypothetical protein TcasGA2_TC001491	133	gi|270017072|gb|EFA13518.1|hypothetical protein TcasGA2_TC001491 [Tribolium castaneum]	EFA13518	3.41892e-08	840909090909091	662402	44	37		udp-glucuronosyl transferase	2	P:metabolic process; F:transferase activity, transferring hexosyl groups		IPR002213 (PFAM); PTHR11926:SF151 (PANTHER); IPR002213 (PANTHER); SSF53756 (SUPERFAMILY)
1722	hypothetical protein TcasGA2_TC001491	337	gi|270017072|gb|EFA13518.1|hypothetical protein TcasGA2_TC001491 [Tribolium castaneum]	EFA13518	1.2013e-09	5.75758e+15	704774	99	57		carboxylesterase	0	-		IPR002018 (PFAM); IPR029058 (G3DSA:3.40.50.GENE3D); PTHR11559 (PANTHER); PTHR11559:SF163 (PANTHER); IPR019819 (PROSITE_PATTERNS); IPR029058 (SUPERFAMILY)
1723	hypothetical protein TcasGA2_TC001491	208	gi|270017072|gb|EFA13518.1|hypothetical protein TcasGA2_TC001491 [Tribolium castaneum]	EFA13518	0.0296341	6.77419e+15	500618	62	42		rho guanine nucleotide exchange factor 18-like	0	-		no IPS match
1724	hypothetical protein TcasGA2_TC001491	1217	gi|270017072|gb|EFA13518.1|hypothetical protein TcasGA2_TC001491 [Tribolium castaneum]	EFA13518	1.61382e-103	6.83473e+15	353599	357	244		membrane metallo-endopeptidase-like 1-like	0	-		no IPS match
1725	hypothetical protein TcasGA2_TC001491	136	gi|270017072|gb|EFA13518.1|hypothetical protein TcasGA2_TC001491 [Tribolium castaneum]	EFA13518	1.96057e-06	7.95455e+15	612326	44	35		AGAP001477-PA	1	C:cellular_component	-	no IPS match
1728	hypothetical protein TcasGA2_TC001491	235	gi|270017072|gb|EFA13518.1|hypothetical protein TcasGA2_TC001491 [Tribolium castaneum]	EFA13518	2.67559e-05	7.22222e+15	593066	54	39		PREDICTED: syntaxin-1A	0	-		no IPS match
1729	hypothetical protein TcasGA2_TC001491	448	gi|270017072|gb|EFA13518.1|hypothetical protein TcasGA2_TC001491 [Tribolium castaneum]	EFA13518	6.23975e-37	6.93878e+15	154066	147	102		hypothetical protein TcasGA2_TC030694	3	C:mitochondrion; F:oxidoreductase activity; P:generation of precursor metabolites and energy	-	PTHR12653 (PANTHER)
1730	hypothetical protein TcasGA2_TC001491	126	gi|270017072|gb|EFA13518.1|hypothetical protein TcasGA2_TC001491 [Tribolium castaneum]	EFA13518	3.06726e-05	7.07317e+15	577658	41	29		atp-dependent dna helicase	8	F:nucleotidyltransferase activity; P:cellular nitrogen compound metabolic process; P:biosynthetic process; F:helicase activity; F:ATPase activity; F:DNA binding; F:ion binding; C:nucleolus; P:small molecule metabolic process	(2.7) Transferring phosphorous-containing groups	IPR000268 (PRODOM); IPR009057 (G3DSA:1.10.10.GENE3D); PTHR23413 (PANTHER)
1733	hypothetical protein TcasGA2_TC001491	213	gi|270017072|gb|EFA13518.1|hypothetical protein TcasGA2_TC001491 [Tribolium castaneum]	EFA13518	9.27038e-05	6.97674e+15	496766	43	30		PREDICTED: uncharacterized protein K02A2.6-like	0	-		no IPS match
1734	hypothetical protein TcasGA2_TC001491	192	gi|270017072|gb|EFA13518.1|hypothetical protein TcasGA2_TC001491 [Tribolium castaneum]	EFA13518	0.000383306	7.80488e+15	554546	41	32		integrator complex subunit 10-like	0	-		no IPS match
1736	hypothetical protein TcasGA2_TC001491	544	gi|270017072|gb|EFA13518.1|hypothetical protein TcasGA2_TC001491 [Tribolium castaneum]	EFA13518	0.00337603	5.35714e+15	554546	84	45		myosin va (heavy polypeptide myoxin)	1	F:protein binding		IPR018444 (PFAM); IPR002710 (PROSITE_PROFILES)
1738	hypothetical protein TcasGA2_TC001491	508	gi|270017072|gb|EFA13518.1|hypothetical protein TcasGA2_TC001491 [Tribolium castaneum]	EFA13518	0.0192782	5.65217e+15	38891	69	39		AGAP013250-PA	0	-		no IPS match
1741	hypothetical protein TcasGA2_TC001491	197	gi|270017072|gb|EFA13518.1|hypothetical protein TcasGA2_TC001491 [Tribolium castaneum]	EFA13518	2.12301e-09	68.75	708626	64	44		potassium channel subfamily t member 1-like	0	-		PTHR10027 (PANTHER); PTHR10027:SF10 (PANTHER); TRANSMEMBRANE (PHOBIUS); NON_CYTOPLASMIC_DOMAIN (PHOBIUS); CYTOPLASMIC_DOMAIN (PHOBIUS); TMhelix (TMHMM)
1745	hypothetical protein TcasGA2_TC001491	616	gi|270017072|gb|EFA13518.1|hypothetical protein TcasGA2_TC001491 [Tribolium castaneum]	EFA13518	4.70992e-08	62.5	712478	72	45		histidine decarboxylase	0	-		no IPS match
1746	hypothetical protein TcasGA2_TC001491	249	gi|270017072|gb|EFA13518.1|hypothetical protein TcasGA2_TC001491 [Tribolium castaneum]	EFA13518	1.23451e-06	5.76471e+15	635438	85	49		zinc finger protein swim domain-containing	1	F:ion binding	-	no IPS match
1747	hypothetical protein TcasGA2_TC001491	318	gi|270017072|gb|EFA13518.1|hypothetical protein TcasGA2_TC001491 [Tribolium castaneum]	EFA13518	1.5038e-07	5.63107e+16	643142	103	58		40s ribosomal protein s7-like isoform 2	3	P:translation; C:ribosome; F:structural constituent of ribosome		IPR000554 (PFAM); PTHR11278:SF0 (PANTHER); IPR000554 (PANTHER)
1748	hypothetical protein TcasGA2_TC001491	423	gi|270017072|gb|EFA13518.1|hypothetical protein TcasGA2_TC001491 [Tribolium castaneum]	EFA13518	1.36233e-08	5.26316e+15	712478	114	60		PREDICTED: similar to AGAP008335-PA	3	P:transmembrane transport; C:cellular_component; F:transmembrane transporter activity	-	PTHR24064 (PANTHER), PTHR24064:SF70 (PANTHER), SignalP-NN(euk) (SIGNALP), tmhmm (TMHMM)
1749	hypothetical protein TcasGA2_TC001491	385	gi|270017072|gb|EFA13518.1|hypothetical protein TcasGA2_TC001491 [Tribolium castaneum]	EFA13518	1.55694e-11	5.78512e+15	797221	121	70		timeless protein	0	-		IPR006906 (PFAM); PTHR22940:SF4 (PANTHER); PTHR22940 (PANTHER)
1752	hypothetical protein TcasGA2_TC001491	237	gi|270017072|gb|EFA13518.1|hypothetical protein TcasGA2_TC001491 [Tribolium castaneum]	EFA13518	1.65294e-08	7.14286e+15	646994	49	35		ribosomal protein l31	4	C:ribosome; F:structural constituent of ribosome; P:translation; P:ribosome biogenesis	-	no IPS match
1753	hypothetical protein TcasGA2_TC001491	424	gi|270017072|gb|EFA13518.1|hypothetical protein TcasGA2_TC001491 [Tribolium castaneum]	EFA13518	0.00732923	4.87179e+16	539138	117	57		AGAP009623-PA	4	P:biological_process; F:oxidoreductase activity; F:molecular_function	-	IPR020828 (PFAM); IPR016040 (G3DSA:3.40.50.GENE3D); PTHR10836:SF31 (PANTHER); IPR020831 (PANTHER); SSF51735 (SUPERFAMILY)
1755	hypothetical protein TcasGA2_TC001491	301	gi|270017072|gb|EFA13518.1|hypothetical protein TcasGA2_TC001491 [Tribolium castaneum]	EFA13518	2.46091e-11	595959595959596	777962	99	59		AGAP006221-PA	2	F:molecular_function	-	IPR000674 (G3DSA:3.90.1170.GENE3D); PTHR11908:SF65 (PANTHER); PTHR11908 (PANTHER); IPR000674 (SUPERFAMILY)
1757	hypothetical protein TcasGA2_TC001491	158	gi|270017072|gb|EFA13518.1|hypothetical protein TcasGA2_TC001491 [Tribolium castaneum]	EFA13518	2.30176e-10	836734693877551	731738	49	41		PREDICTED: hypothetical protein LOC100570149	0	-		no IPS match
1760	hypothetical protein TcasGA2_TC001491	201	gi|270017072|gb|EFA13518.1|hypothetical protein TcasGA2_TC001491 [Tribolium castaneum]	EFA13518	7.2562e-05	6.30769e+15	546842	65	41		PREDICTED: similar to AGAP009144-PA	0	-		no IPS match
1762	hypothetical protein TcasGA2_TC001491	158	gi|270017072|gb|EFA13518.1|hypothetical protein TcasGA2_TC001491 [Tribolium castaneum]	EFA13518	1.54662e-05	6.93878e+15	589214	49	34		PREDICTED: hypothetical protein LOC100121026	0	-		CYTOPLASMIC_DOMAIN (PHOBIUS); CYTOPLASMIC_DOMAIN (PHOBIUS); NON_CYTOPLASMIC_DOMAIN (PHOBIUS); TRANSMEMBRANE (PHOBIUS); TRANSMEMBRANE (PHOBIUS)
1763	hypothetical protein TcasGA2_TC001491	212	gi|270017072|gb|EFA13518.1|hypothetical protein TcasGA2_TC001491 [Tribolium castaneum]	EFA13518	2.6838e-19	80.0	966709	70	56		udp-glycosyltransferase ugt33d2	1	F:transferase activity, transferring glycosyl groups	-	IPR027417 (G3DSA:3.40.50.GENE3D); SSF53756 (SUPERFAMILY)
1766	hypothetical protein TcasGA2_TC001491	209	gi|270017072|gb|EFA13518.1|hypothetical protein TcasGA2_TC001491 [Tribolium castaneum]	EFA13518	0.00702093	7.10526e+15	519878	38	27		zinc finger bed domain-containing protein 4-like	0	-		no IPS match
1767	hypothetical protein TcasGA2_TC001491	504	gi|270017072|gb|EFA13518.1|hypothetical protein TcasGA2_TC001491 [Tribolium castaneum]	EFA13518	6.40512e-35	6.60606e+15	149058	165	109		tpa_exp: troponin t isoform 3	2	P:biological_process; C:cytoskeleton; C:protein complex; C:cytoplasm	-	no IPS match
1769	hypothetical protein TcasGA2_TC001491	347	gi|270017072|gb|EFA13518.1|hypothetical protein TcasGA2_TC001491 [Tribolium castaneum]	EFA13518	4.18819e-10	5.72727e+15	750998	110	63		PREDICTED: similar to orf	0	-		G3DSA:3.10.10.10 (GENE3D); PTHR10178 (PANTHER); SSF56672 (SUPERFAMILY)
1770	eyprepocnemis plorans clone ypii retrotransposon partial sequence	174	gi|392507256|gb|JN604088.1|Eyprepocnemis plorans clone EploGypII retrotransposon Gypsy, partial sequence	JN604088	1.99735e-10	7.17647e+15	914547	170	122		52 kda repressor of the inhibitor of the protein kinase-like	0	-		no IPS match
1771	hypothetical protein TcasGA2_TC001491	191	gi|270017072|gb|EFA13518.1|hypothetical protein TcasGA2_TC001491 [Tribolium castaneum]	EFA13518	0.000421305	7.4359e+15	554546	39	29		CG10407	2	C:extracellular space; P:reproduction	-	IPR010562 (PFAM); PTHR11008 (PANTHER), PTHR11008:SF9 (PANTHER)
1772	hypothetical protein TcasGA2_TC001491	153	gi|270017072|gb|EFA13518.1|hypothetical protein TcasGA2_TC001491 [Tribolium castaneum]	EFA13518	0.000129685	7.33333e+15	56225	45	33		hypothetical protein TcasGA2_TC002321	3	F:RNA binding; P:RNA-dependent DNA replication; F:RNA-directed DNA polymerase activity		no IPS match
1773	hypothetical protein TcasGA2_TC001491	328	gi|270017072|gb|EFA13518.1|hypothetical protein TcasGA2_TC001491 [Tribolium castaneum]	EFA13518	1.96379e-08	7.57576e+15	496766	33	25		protein takeout-like	0	-		no IPS match
1776	hypothetical protein TcasGA2_TC001491	123	gi|270017072|gb|EFA13518.1|hypothetical protein TcasGA2_TC001491 [Tribolium castaneum]	EFA13518	0.0138268	8.15789e+15	500618	38	31		polyprotein	3	F:RNA binding; P:RNA-dependent DNA replication; F:RNA-directed DNA polymerase activity		no IPS match
1781	hypothetical protein TcasGA2_TC001491	170	gi|270017072|gb|EFA13518.1|hypothetical protein TcasGA2_TC001491 [Tribolium castaneum]	EFA13518	0.0577079	6.27451e+16	489062	51	32		hypothetical protein TcasGA2_TC012592	0	-		no IPS match
1783	hypothetical protein TcasGA2_TC001491	360	gi|270017072|gb|EFA13518.1|hypothetical protein TcasGA2_TC001491 [Tribolium castaneum]	EFA13518	2.51972e-10	7.95918e+15	758702	49	39		pol protein	0	-		IPR000477 (PFAM); PTHR19446:SF301 (PANTHER); PTHR19446 (PANTHER); IPR000477 (PROSITE_PROFILES)
1784	hypothetical protein TcasGA2_TC001491	598	gi|270017072|gb|EFA13518.1|hypothetical protein TcasGA2_TC001491 [Tribolium castaneum]	EFA13518	1.2956e-24	6.5942e+15	117472	138	91		carboxylesterase clade member 6	0	-		IPR002018 (PFAM); IPR029058 (G3DSA:3.40.50.GENE3D); IPR029058 (SUPERFAMILY)
1785	hypothetical protein TcasGA2_TC001491	238	gi|270017072|gb|EFA13518.1|hypothetical protein TcasGA2_TC001491 [Tribolium castaneum]	EFA13518	1.06809e-09	6.36364e+15	724034	77	49		protein unc-13 homolog a-like	0	-		no IPS match
1787	hypothetical protein TcasGA2_TC001491	331	gi|270017072|gb|EFA13518.1|hypothetical protein TcasGA2_TC001491 [Tribolium castaneum]	EFA13518	4.52847e-11	711864406779661	77411	59	42		arrestin domain-containing	1	P:signal transduction	-	no IPS match
1788	hypothetical protein TcasGA2_TC001491	588	gi|270017072|gb|EFA13518.1|hypothetical protein TcasGA2_TC001491 [Tribolium castaneum]	EFA13518	2.96661e-09	6.84211e+15	52373	57	39		RE21838p	1	F:ATP binding		IPR000194 (PFAM); IPR027417 (G3DSA:3.40.50.GENE3D); PTHR15184 (PANTHER); PTHR15184:SF32 (PANTHER); IPR027417 (SUPERFAMILY)
1789	hypothetical protein TcasGA2_TC001491	126	gi|270017072|gb|EFA13518.1|hypothetical protein TcasGA2_TC001491 [Tribolium castaneum]	EFA13518	0.0129242	736842105263158	500618	38	28		chitinase 10	6	F:hydrolase activity, acting on glycosyl bonds; P:catabolic process; F:ion binding; F:molecular_function; C:extracellular region; P:cell wall organization or biogenesis	(3.2) Glycosylases	no IPS match
1790	hypothetical protein TcasGA2_TC001491	574	gi|270017072|gb|EFA13518.1|hypothetical protein TcasGA2_TC001491 [Tribolium castaneum]	EFA13518	5.10522e-07	6.18182e+15	516026	55	34		liprin-alpha cg11199-pa	0	-		IPR029515 (PANTHER)
1793	hypothetical protein TcasGA2_TC001491	177	gi|270017072|gb|EFA13518.1|hypothetical protein TcasGA2_TC001491 [Tribolium castaneum]	EFA13518	1.66699e-13	7.9661e+15	824185	59	47		clathrin heavy chain-like isoform 1	5	C:cytoplasmic membrane-bounded vesicle; C:protein complex; C:Golgi apparatus; P:vesicle-mediated transport; P:transport; F:structural molecule activity; C:cytoplasm; C:plasma membrane	-	IPR001473 (SUPERFAMILY); IPR016025 (G3DSA:2.130.10.GENE3D); IPR022365 (PFAM); PTHR10292 (PANTHER), PTHR10292:SF6 (PANTHER), SignalP-NN(euk) (SIGNALP), tmhmm (TMHMM)
1796	hypothetical protein TcasGA2_TC001491	100	gi|270017072|gb|EFA13518.1|hypothetical protein TcasGA2_TC001491 [Tribolium castaneum]	EFA13518	0.000236897	903225806451613	546842	31	28		PREDICTED: similar to AGAP006027-PA	10	C:plasma membrane; C:cellular_component; F:transmembrane transporter activity; P:transport; F:signal transducer activity; P:signal transduction; C:external encapsulating structure; P:cell-cell signaling	-	no IPS match
1797	hypothetical protein TcasGA2_TC001491	98	gi|270017072|gb|EFA13518.1|hypothetical protein TcasGA2_TC001491 [Tribolium castaneum]	EFA13518	0.0650077	8.96552e+15	477506	29	26		down syndrome cell adhesion molecule-like protein cg42256-like isoform 1	0	-		no IPS match
1798	hypothetical protein TcasGA2_TC001491	336	gi|270017072|gb|EFA13518.1|hypothetical protein TcasGA2_TC001491 [Tribolium castaneum]	EFA13518	0.00243892	5.81818e+15	454394	55	32		low quality protein: upf0518 protein ge18198-like	0	-		no IPS match
1799	hypothetical protein TcasGA2_TC001491	189	gi|270017072|gb|EFA13518.1|hypothetical protein TcasGA2_TC001491 [Tribolium castaneum]	EFA13518	0.000129125	6.88525e+15	569954	61	42		AGAP001966-PA	3	P:transmembrane transport; C:cellular_component; F:molecular_function	-	no IPS match
1801	hypothetical protein TcasGA2_TC001491	345	gi|270017072|gb|EFA13518.1|hypothetical protein TcasGA2_TC001491 [Tribolium castaneum]	EFA13518	0.000774385	68.75	56225	48	33		nup88_drome ame: full=nuclear pore complex protein nup88 ame: full=88 kda nuclear pore complex protein ame: full=nucleoporin nup88 ame: full=protein members only ame: full=dnup88	7	P:cell differentiation; P:anatomical structure development; P:protein targeting; P:nucleocytoplasmic transport; C:nuclear envelope; C:protein complex; F:molecular_function; P:immune system process	-	no IPS match
1806	hypothetical protein TcasGA2_TC001491	296	gi|270017072|gb|EFA13518.1|hypothetical protein TcasGA2_TC001491 [Tribolium castaneum]	EFA13518	6.53765e-14	6.42857e+15	855001	98	63		hspbap1/pass1, putative	0	-		G3DSA:2.60.120.650 (GENE3D); PF13621 (PFAM); PTHR12461 (PANTHER); IPR013296 (PTHR12461:PANTHER); IPR003347 (PROSITE_PROFILES); SSF51197 (SUPERFAMILY)
1808	hypothetical protein TcasGA2_TC001491	430	gi|270017072|gb|EFA13518.1|hypothetical protein TcasGA2_TC001491 [Tribolium castaneum]	EFA13518	2.70141e-08	7.32143e+15	62003	56	41		PREDICTED: clavesin-1-like	0	-		no IPS match
1809	casein kinase	148	gi|170045859|ref|XP_001850510.1|casein kinase [Culex quinquefasciatus] gi|167868738|gb|EDS32121.1| casein kinase [Culex quinquefasciatus]	XP_001850510, EDS32121	1.40239e-14	8.95833e+15	889669	48	43		dna polymerase alpha catalytic subunit-like	4	F:3'-5' exonuclease activity; F:DNA binding; P:DNA replication initiation; F:DNA-directed DNA polymerase activity		IPR012337 (G3DSA:3.30.420.GENE3D); IPR006133 (PFAM); IPR029702 (PTHR10322:PANTHER); PTHR10322 (PANTHER); IPR012337 (SUPERFAMILY)
1810	hypothetical protein TcasGA2_TC001493	430	gi|270017074|gb|EFA13520.1|hypothetical protein TcasGA2_TC001493 [Tribolium castaneum]	EFA13520	8.06043e-19	60.0	681662	75	45		serine hydroxymethyltransferase	7	F:ion binding; P:cellular amino acid metabolic process; P:small molecule metabolic process; F:molecular_function; P:biological_process; F:methyltransferase activity	(2.1) Transferring one-carbon groups	no IPS match
1811	hypothetical protein TcasGA2_TC001493	289	gi|270017074|gb|EFA13520.1|hypothetical protein TcasGA2_TC001493 [Tribolium castaneum]	EFA13520	1.4933e-14	6.23656e+16	835741	93	58		sorbitol dehydrogenase-like isoform 1	4	F:ion binding; F:oxidoreductase activity; P:biological_process; F:molecular_function	-	no IPS match
1812	hypothetical protein TcasGA2_TC001493	1497	gi|270017074|gb|EFA13520.1|hypothetical protein TcasGA2_TC001493 [Tribolium castaneum]	EFA13520	7.54782e-55	5.91667e+16	107457	120	71		PREDICTED: hypothetical protein LOC100568926	0	-		no IPS match
1813	hypothetical protein TcasGA2_TC001493	252	gi|270017074|gb|EFA13520.1|hypothetical protein TcasGA2_TC001493 [Tribolium castaneum]	EFA13520	0.00026741	5.71429e+16	535286	70	40		cytochrome oxidase subunit i	4	F:transmembrane transporter activity; F:oxidoreductase activity; P:cellular nitrogen compound metabolic process; P:generation of precursor metabolites and energy; P:small molecule metabolic process; P:transport; C:protein complex; C:intracellular	(1.9) Acting on a heme group of donors	IPR023616 (G3DSA:1.20.210.GENE3D)
1814	hypothetical protein TcasGA2_TC001493	182	gi|270017074|gb|EFA13520.1|hypothetical protein TcasGA2_TC001493 [Tribolium castaneum]	EFA13520	8.79003e-12	7.79661e+15	770258	59	46		retiin, putative	0	-		SignalP-NN(euk) (SIGNALP), tmhmm (TMHMM)
1815	hypothetical protein TcasGA2_TC001493	455	gi|270017074|gb|EFA13520.1|hypothetical protein TcasGA2_TC001493 [Tribolium castaneum]	EFA13520	1.73678e-28	728395061728395	105531	81	59		CG34428	4	F:peptidase activity; P:biological_process; F:ion binding; C:cellular_component	(3.4) Acting on peptide bonds (peptide hydrolases)	IPR021158 (PROSITE)
1816	hypothetical protein TcasGA2_TC001493	229	gi|270017074|gb|EFA13520.1|hypothetical protein TcasGA2_TC001493 [Tribolium castaneum]	EFA13520	2.02072e-07	6.47887e+15	650846	71	46		PREDICTED: hypothetical protein LOC552347	0	-		TRANSMEMBRANE (PHOBIUS); NON_CYTOPLASMIC_DOMAIN (PHOBIUS); CYTOPLASMIC_DOMAIN (PHOBIUS); TMhelix (TMHMM)
1817	ac transposable element-derived protein 4	290	gi|307213372|gb|EFN88817.1|PiggyBac transposable element-derived protein 4 [Harpegnathos saltator]	EFN88817	1.83464e-27	793103448275862	124.79	87	69		Rho-GTPase-activating protein, putative	2	P:signal transduction; C:intracellular		IPR000198 (G3DSA:1.10.555.GENE3D); IPR000198 (PFAM); PTHR15670 (PANTHER); PTHR15670:SF1 (PANTHER); IPR000198 (PROSITE_PROFILES); IPR008936 (SUPERFAMILY)
1818	hypothetical protein TcasGA2_TC001493	763	gi|270017074|gb|EFA13520.1|hypothetical protein TcasGA2_TC001493 [Tribolium castaneum]	EFA13520	4.14068e-22	5.81395e+15	101679	129	75		AGAP003108-PA	2	F:kinase activity; P:biological_process	-	IPR013098 (PFAM); IPR013783 (G3DSA:2.60.40.GENE3D); SSF48726 (SUPERFAMILY)
1819	hypothetical protein TcasGA2_TC001493	215	gi|270017074|gb|EFA13520.1|hypothetical protein TcasGA2_TC001493 [Tribolium castaneum]	EFA13520	6.3703e-07	5.76923e+15	604622	78	45		PREDICTED: similar to AGAP009613-PA	4	C:ribosome; F:structural constituent of ribosome; P:translation; P:ribosome biogenesis	-	SignalP-NN(euk) (SIGNALP)
1822	hypothetical protein TcasGA2_TC001493	265	gi|270017074|gb|EFA13520.1|hypothetical protein TcasGA2_TC001493 [Tribolium castaneum]	EFA13520	5.12174e-05	5.83333e+16	585362	84	49		glucose transporter isoform k	4	C:cellular_component; F:transmembrane transporter activity; P:transmembrane transport; P:transport	-	IPR005828 (PFAM); PTHR24063:SF325 (PANTHER); PTHR24063 (PANTHER); TRANSMEMBRANE (PHOBIUS); TRANSMEMBRANE (PHOBIUS); CYTOPLASMIC_DOMAIN (PHOBIUS); CYTOPLASMIC_DOMAIN (PHOBIUS); NON_CYTOPLASMIC_DOMAIN (PHOBIUS); TMhelix (TMHMM); TMhelix (TMHMM)
1823	hypothetical protein KGM_00631	245	gi|357603855|gb|EHJ63953.1|hypothetical protein KGM_00631 [Danaus plexippus]	EHJ63953	1.04257e-09	703125	77411	64	45		gtp-dependent nucleic acid-binding protein engd- partial	1	F:ion binding	-	IPR004396 (PTHR23305:PANTHER); IPR027417 (SUPERFAMILY); G3DSA:3.40.50.300 (GENE3D), PTHR23305 (PANTHER)
1826	hypothetical protein TcasGA2_TC001493	166	gi|270017074|gb|EFA13520.1|hypothetical protein TcasGA2_TC001493 [Tribolium castaneum]	EFA13520	0.000185259	6.85185e+15	554546	54	37		dual specificity mitogen-activated protein kinase kinase hemipterous	4	F:ion binding; P:cellular protein modification process; F:kinase activity; P:cellular amino acid metabolic process	(2.7) Transferring phosphorous-containing groups	G3DSA:1.10.510.10 (GENE3D), PTHR24360 (PANTHER), PTHR24360:SF1 (PANTHER)
1827	hypothetical protein TcasGA2_TC001493	225	gi|270017074|gb|EFA13520.1|hypothetical protein TcasGA2_TC001493 [Tribolium castaneum]	EFA13520	0.0834644	6.07143e+16	489062	56	34		beta 1-like 2	2	F:hydrolase activity, acting on glycosyl bonds; P:carbohydrate metabolic process	-	IPR008979 (G3DSA:2.60.120.GENE3D); PTHR23421:SF66 (PANTHER); IPR001944 (PANTHER); IPR008979 (SUPERFAMILY)
1829	hypothetical protein TcasGA2_TC001493	173	gi|270017074|gb|EFA13520.1|hypothetical protein TcasGA2_TC001493 [Tribolium castaneum]	EFA13520	0.0573121	5.45455e+15	48521	55	30		PREDICTED: similar to conserved hypothetical protein	3	P:transport; C:intracellular; F:transporter activity		IPR001251 (PFAM); IPR001251 (G3DSA:3.40.525.GENE3D); PTHR10174:SF35 (PANTHER); PTHR10174 (PANTHER); SIGNAL_PEPTIDE_C_REGION (PHOBIUS); NON_CYTOPLASMIC_DOMAIN (PHOBIUS); SIGNAL_PEPTIDE_N_REGION (PHOBIUS); SIGNAL_PEPTIDE_H_REGION (PHOBIUS); SIGNAL_PEPTIDE (PHOBIUS); IPR001251 (PROSITE_PROFILES); IPR001251 (SUPERFAMILY)
1830	hypothetical protein TcasGA2_TC001493	801	gi|270017074|gb|EFA13520.1|hypothetical protein TcasGA2_TC001493 [Tribolium castaneum]	EFA13520	4.52741e-18	4.92647e+15	650846	136	67		AGAP010089-PA	3	F:molecular_function; F:signal transducer activity; P:signal transduction	-	no IPS match
1831	hypothetical protein TcasGA2_TC001493	372	gi|270017074|gb|EFA13520.1|hypothetical protein TcasGA2_TC001493 [Tribolium castaneum]	EFA13520	5.05702e-14	5.71429e+16	858853	119	68		GH13245p2	2	F:peptidase activity; P:biological_process	(3.4) Acting on peptide bonds (peptide hydrolases)	no IPS match
1833	hypothetical protein TcasGA2_TC001493	217	gi|270017074|gb|EFA13520.1|hypothetical protein TcasGA2_TC001493 [Tribolium castaneum]	EFA13520	8.17246e-10	6.47059e+15	71633	68	44		protein lethal, putative	1	F:structural constituent of eye lens		IPR001436 (PRINTS); IPR002068 (PFAM); PTHR11527 (PANTHER), PTHR11527:SF32 (PANTHER)
1834	hypothetical protein DAPPUDRAFT_268220	165	gi|321452106|gb|EFX63576.1|hypothetical protein DAPPUDRAFT_268220 [Daphnia pulex]	EFX63576	0.00193486	6.66667e+15	566102	48	32		PREDICTED: similar to AGAP007483-PA	7	F:transmembrane transporter activity; F:substrate-specific transmembrane transporter activity; C:integral to membrane; C:membrane; P:transmembrane transport; P:transport; F:transporter activity		no IPS match
1835	hypothetical protein TcasGA2_TC001493	133	gi|270017074|gb|EFA13520.1|hypothetical protein TcasGA2_TC001493 [Tribolium castaneum]	EFA13520	0.000227761	744186046511628	550694	43	32		PREDICTED: hypothetical protein LOC408583 isoform 1	0	-		SignalP-NN(euk) (SIGNALP), tmhmm (TMHMM)
1844	hypothetical protein TcasGA2_TC001493	399	gi|270017074|gb|EFA13520.1|hypothetical protein TcasGA2_TC001493 [Tribolium castaneum]	EFA13520	0.000263221	5.86667e+16	577658	75	44		scaffold protein salvador-like	0	-		NON_CYTOPLASMIC_DOMAIN (PHOBIUS); TRANSMEMBRANE (PHOBIUS); CYTOPLASMIC_DOMAIN (PHOBIUS); TMhelix (TMHMM)
1845	hypothetical protein TcasGA2_TC001493	373	gi|270017074|gb|EFA13520.1|hypothetical protein TcasGA2_TC001493 [Tribolium castaneum]	EFA13520	3.27918e-28	652892561983471	125561	121	79		PREDICTED: similar to AGAP006609-PA	3	P:transmembrane transport; C:cellular_component; F:transmembrane transporter activity	-	no IPS match
1846	hypothetical protein TcasGA2_TC001493	134	gi|270017074|gb|EFA13520.1|hypothetical protein TcasGA2_TC001493 [Tribolium castaneum]	EFA13520	0.00883514	7.90698e+15	50447	43	34		AGAP001688-PA	2	C:endoplasmic reticulum; F:transferase activity, transferring glycosyl groups	-	SignalP-NN(euk) (SIGNALP), tmhmm (TMHMM)
1847	hypothetical protein TcasGA2_TC001493	221	gi|270017074|gb|EFA13520.1|hypothetical protein TcasGA2_TC001493 [Tribolium castaneum]	EFA13520	0.000711482	6.16438e+15	546842	73	45		PREDICTED: cadherin-23-like	0	-		no IPS match
1848	hypothetical protein TcasGA2_TC001493	169	gi|270017074|gb|EFA13520.1|hypothetical protein TcasGA2_TC001493 [Tribolium castaneum]	EFA13520	8.27181e-07	7.22222e+15	623882	54	39		ubiquitin specific protease-like	3	P:catabolic process; F:molecular_function; P:cellular protein modification process	(3.1) Acting on ester bonds	SSF54001 (SUPERFAMILY)
1849	hypothetical protein TcasGA2_TC001493	116	gi|270017074|gb|EFA13520.1|hypothetical protein TcasGA2_TC001493 [Tribolium castaneum]	EFA13520	0.00253373	6.05263e+16	516026	38	23		conserved hypothetical protein	3	F:helicase activity; F:ATPase activity; F:molecular_function	-	PTHR11472:SF34 (PANTHER); PTHR11472 (PANTHER)
1850	piggybac transposable element-derived protein 3-like	498	gi|241034633|ref|XP_002406701.1|conserved hypothetical protein [Ixodes scapularis] gi|215492036|gb|EEC01677.1| conserved hypothetical protein [Ixodes scapularis]	XP_002406701, EEC01677	1.97204e-11	5.91398e+15	816481	93	55		dual oxidase maturation factor 1-like isoform 1	3	C:endoplasmic reticulum membrane; C:integral to membrane; P:protein transport		IPR018469 (PFAM); PTHR31158:SF1 (PANTHER); PTHR31158 (PANTHER)
1851	hypothetical protein TcasGA2_TC001493	704	gi|270017074|gb|EFA13520.1|hypothetical protein TcasGA2_TC001493 [Tribolium castaneum]	EFA13520	5.58606e-22	5.63158e+15	112464	190	107		PREDICTED: hypothetical protein LOC410001	0	-		Coil (COILS)
1852	piggybac transposable element-derived protein 3-like	272	gi|499020144|ref|XP_004560855.1|PREDICTED: piggyBac transposable element-derived protein 3-like [Maylandia zebra]	XP_004560855	2.67509e-11	5.8427e+15	804925	89	52		cytochrome p450	5	F:molecular_function; P:biological_process; F:oxidoreductase activity	-	PTHR24290 (PANTHER); PTHR24290:SF56 (PANTHER)
1855	hypothetical protein TcasGA2_TC001493	194	gi|270017074|gb|EFA13520.1|hypothetical protein TcasGA2_TC001493 [Tribolium castaneum]	EFA13520	4.44548e-06	59375	608474	64	38		dna polymerase alpha catalytic subunit-like	0	-		NON_CYTOPLASMIC_DOMAIN (PHOBIUS); TRANSMEMBRANE (PHOBIUS); CYTOPLASMIC_DOMAIN (PHOBIUS)
1857	hypothetical protein TcasGA2_TC001493	158	gi|270017074|gb|EFA13520.1|hypothetical protein TcasGA2_TC001493 [Tribolium castaneum]	EFA13520	3.76975e-07	7.11538e+15	631586	52	37		AGAP007961-PA	0	-		no IPS match
1858	hypothetical protein TcasGA2_TC001493	256	gi|270017074|gb|EFA13520.1|hypothetical protein TcasGA2_TC001493 [Tribolium castaneum]	EFA13520	1.43133e-14	6.58824e+15	858853	85	56		PREDICTED: hypothetical protein LOC100574550	0	-		no IPS match
1861	hypothetical protein TcasGA2_TC001493	390	gi|270017074|gb|EFA13520.1|hypothetical protein TcasGA2_TC001493 [Tribolium castaneum]	EFA13520	8.01793e-08	6.38554e+16	681662	83	53		transmembrane protein 14c	1	C:cellular_component	-	IPR005349 (PFAM); TRANSMEMBRANE (PHOBIUS); SIGNAL_PEPTIDE_C_REGION (PHOBIUS); SIGNAL_PEPTIDE (PHOBIUS); SIGNAL_PEPTIDE_N_REGION (PHOBIUS); CYTOPLASMIC_DOMAIN (PHOBIUS); SIGNAL_PEPTIDE_H_REGION (PHOBIUS); NON_CYTOPLASMIC_DOMAIN (PHOBIUS); TMhelix (TMHMM); TMhelix (TMHMM)
1862	hypothetical protein TcasGA2_TC001493	174	gi|270017074|gb|EFA13520.1|hypothetical protein TcasGA2_TC001493 [Tribolium castaneum]	EFA13520	1.58458e-08	6.96429e+15	673958	56	39		Long-chain-fatty-acid--CoA ligase, putative	2	F:ligase activity; P:small molecule metabolic process; P:lipid metabolic process	(6.2) Forming carbon-sulfur bonds	no IPS match
1863	hypothetical protein TcasGA2_TC001493	217	gi|270017074|gb|EFA13520.1|hypothetical protein TcasGA2_TC001493 [Tribolium castaneum]	EFA13520	0.000518975	5.78947e+15	550694	76	44		PREDICTED: hypothetical protein LOC100577492	1	F:protein binding		IPR001478 (G3DSA:2.30.42.GENE3D); IPR001478 (PFAM); IPR001478 (PROSITE_PROFILES); IPR001478 (SUPERFAMILY)
1864	hypothetical protein TcasGA2_TC001493	398	gi|270017074|gb|EFA13520.1|hypothetical protein TcasGA2_TC001493 [Tribolium castaneum]	EFA13520	1.88879e-08	5.42553e+16	631586	94	51		AGAP004877-PA	2	C:cytoskeleton; C:protein complex; F:molecular_function	-	SignalP-noTM (SIGNALP_EUK)
1865	hypothetical protein TcasGA2_TC001493	662	gi|270017074|gb|EFA13520.1|hypothetical protein TcasGA2_TC001493 [Tribolium castaneum]	EFA13520	0.00960792	42.4	462098	125	53		hspc200, putative	0	-		no IPS match
1866	hypothetical protein TcasGA2_TC001493	174	gi|270017074|gb|EFA13520.1|hypothetical protein TcasGA2_TC001493 [Tribolium castaneum]	EFA13520	1.33301e-08	6.96429e+15	67781	56	39		PREDICTED: hypothetical protein LOC726379 isoform 2	1	F:molecular_function	-	IPR006612 (PFAM)
1867	hypothetical protein TcasGA2_TC001493	138	gi|270017074|gb|EFA13520.1|hypothetical protein TcasGA2_TC001493 [Tribolium castaneum]	EFA13520	1.38664e-05	75.0	585362	44	33		kv channel-interacting protein 2-like	0	-		no IPS match
1869	hypothetical protein TcasGA2_TC001493	335	gi|270017074|gb|EFA13520.1|hypothetical protein TcasGA2_TC001493 [Tribolium castaneum]	EFA13520	3.68502e-20	6.53465e+15	102834	101	66		mitogen-activated protein kinase 14b isoform 1	6	F:kinase activity; F:signal transducer activity; P:signal transduction; P:cellular protein modification process; F:ion binding; P:cellular amino acid metabolic process	(2.7) Transferring phosphorous-containing groups	G3DSA:1.10.510.10 (GENE3D); PTHR24055:SF110 (PANTHER); PTHR24055 (PANTHER); IPR011009 (SUPERFAMILY)
1870	hypothetical protein TcasGA2_TC001493	151	gi|270017074|gb|EFA13520.1|hypothetical protein TcasGA2_TC001493 [Tribolium castaneum]	EFA13520	0.00255595	7.33333e+15	400466	30	22		transfer rna-glu-pro aminoacyl synthetase	4	F:ligase activity, forming aminoacyl-tRNA and related compounds; F:ATP binding; P:tRNA aminoacylation; C:cytoplasm		G3DSA:3.90.800.10 (GENE3D); IPR020058 (PFAM); IPR000924 (PANTHER); PTHR10119:SF15 (PANTHER); SSF52374 (SUPERFAMILY)
1871	hypothetical protein TcasGA2_TC001493	177	gi|270017074|gb|EFA13520.1|hypothetical protein TcasGA2_TC001493 [Tribolium castaneum]	EFA13520	6.36645e-06	6.84211e+15	60077	57	39		hypothetical protein TcasGA2_TC006201	4	P:signal transduction; C:intracellular; F:molecular_function; P:nucleobase-containing compound catabolic process; P:small molecule metabolic process	-	no IPS match
1873	hypothetical protein TcasGA2_TC001493	159	gi|270017074|gb|EFA13520.1|hypothetical protein TcasGA2_TC001493 [Tribolium castaneum]	EFA13520	9.42022e-06	6.58537e+15	593066	41	27		Cadherin-23 precursor, putative	6	C:cellular_component; P:cell adhesion; F:ion binding; P:biological_process; F:oxidoreductase activity; C:plasma membrane	(1.1) Acting on the CH-OH group of donors	IPR002126 (G3DSA:2.60.40.GENE3D); IPR015919 (SUPERFAMILY)
1874	ac transposable element-derived protein 4	208	gi|344307108|ref|XP_003422224.1|PREDICTED: hypothetical protein LOC100661020 [Loxodonta africana]	XP_003422224	1.00521e-07	7.45098e+15	71633	51	38		hypothetical protein Phum_PHUM135330	0	-		no IPS match
1875	hypothetical protein TcasGA2_TC001493	217	gi|270017074|gb|EFA13520.1|hypothetical protein TcasGA2_TC001493 [Tribolium castaneum]	EFA13520	4.87928e-12	7.14286e+15	781814	70	50		futsc_drome ame: full=microtubule-associated protein futsch ame: full=map1b homolog contains: ame: full=futsch heavy chain contains: ame: full=futsch light chain lc	14	P:cytoskeleton organization; P:neurological system process; P:cell morphogenesis; P:cell differentiation; F:molecular_function; C:cytoskeleton; C:protein complex; F:cytoskeletal protein binding; P:biological_process; P:anatomical structure development; P:cytoskeleton-dependent intracellular transport; P:cell-cell signaling; P:cellular component assembly; P:growth; P:cell death	-	no IPS match
1878	hypothetical protein TcasGA2_TC001493	172	gi|270017074|gb|EFA13520.1|hypothetical protein TcasGA2_TC001493 [Tribolium castaneum]	EFA13520	1.94939e-06	6.21212e+16	616178	66	41		n-acetyllactosaminide beta- -n-acetylglucosaminyltransferase-like	0	-		PTHR12270 (PANTHER), PTHR12270:SF10 (PANTHER), PF13896 (PFAM)
1879	hypothetical protein TcasGA2_TC001493	725	gi|270017074|gb|EFA13520.1|hypothetical protein TcasGA2_TC001493 [Tribolium castaneum]	EFA13520	0.00147516	4.28571e+16	577658	154	66		leucine-rich transmembrane	4	C:cellular_component; F:phosphatase activity; P:cellular protein modification process	(3.1) Acting on ester bonds	G3DSA:3.80.10.10 (GENE3D); IPR001611 (PFAM); SSF52058 (SUPERFAMILY)
1881	hypothetical protein TcasGA2_TC001493	517	gi|270017074|gb|EFA13520.1|hypothetical protein TcasGA2_TC001493 [Tribolium castaneum]	EFA13520	1.12407e-23	659090909090909	955153	88	58		cytochrome oxidase subunit i	11	P:generation of precursor metabolites and energy; C:mitochondrion; F:molecular_function; C:cellular_component; F:transmembrane transporter activity; F:oxidoreductase activity; P:cellular nitrogen compound metabolic process; P:small molecule metabolic process; P:transport; C:protein complex; C:intracellular	(1.9) Acting on a heme group of donors	IPR023616 (G3DSA:1.20.210.GENE3D); IPR000883 (PFAM); IPR000883 (PANTHER); PTHR10422:SF18 (PANTHER); CYTOPLASMIC_DOMAIN (PHOBIUS); NON_CYTOPLASMIC_DOMAIN (PHOBIUS); TRANSMEMBRANE (PHOBIUS); IPR023616 (SUPERFAMILY); TMhelix (TMHMM)
1884	hypothetical protein TcasGA2_TC001493	87	gi|270017074|gb|EFA13520.1|hypothetical protein TcasGA2_TC001493 [Tribolium castaneum]	EFA13520	0.00870236	8.51852e+15	496766	27	23		hypothetical protein TcasGA2_TC005485	5	P:biological_process; C:cytoskeleton; C:protein complex; F:ion binding; F:molecular_function	-	IPR026983 (PANTHER); PTHR10676:SF242 (PANTHER)
1886	hypothetical protein TcasGA2_TC001493	132	gi|270017074|gb|EFA13520.1|hypothetical protein TcasGA2_TC001493 [Tribolium castaneum]	EFA13520	0.00876974	6.97674e+15	50447	43	30		hypothetical protein TcasGA2_TC010411	2	C:cellular_component; P:cell adhesion	-	no IPS match
1888	hypothetical protein TcasGA2_TC001493	202	gi|270017074|gb|EFA13520.1|hypothetical protein TcasGA2_TC001493 [Tribolium castaneum]	EFA13520	2.39612e-11	6.92308e+15	758702	65	45		GH11333p	2	F:transferase activity, transferring glycosyl groups	(2.4) Glycosyltransferases	IPR002213 (PFAM); SSF53756 (SUPERFAMILY)
1889	hypothetical protein TcasGA2_TC001493	782	gi|270017074|gb|EFA13520.1|hypothetical protein TcasGA2_TC001493 [Tribolium castaneum]	EFA13520	8.91943e-06	4.14815e+15	500618	135	56		hypothetical protein TcasGA2_TC002006	1	P:pteridine-containing compound metabolic process		IPR011989 (G3DSA:1.25.10.GENE3D); IPR000489 (PROSITE_PROFILES)
1892	hypothetical protein TcasGA2_TC001493	962	gi|270017074|gb|EFA13520.1|hypothetical protein TcasGA2_TC001493 [Tribolium castaneum]	EFA13520	5.62122e-08	671875	689366	64	43		ribosomal protein l23ae isoform 1	4	F:structural constituent of ribosome; C:ribosome; P:translation; F:nucleotide binding		IPR013025 (PFAM); IPR012677 (G3DSA:3.30.70.GENE3D); PTHR11620 (PANTHER); IPR012678 (SUPERFAMILY)
1893	hypothetical protein TcasGA2_TC001493	472	gi|270017074|gb|EFA13520.1|hypothetical protein TcasGA2_TC001493 [Tribolium castaneum]	EFA13520	2.52392e-05	4.85507e+15	612326	138	67		fatty acid synthase-like	0	-		PTHR11712:SF227 (PANTHER); PTHR11712 (PANTHER)
1896	hypothetical protein TcasGA2_TC001493	407	gi|270017074|gb|EFA13520.1|hypothetical protein TcasGA2_TC001493 [Tribolium castaneum]	EFA13520	7.02519e-05	6.61017e+15	596918	59	39		nadh dehydrogenase subunit 5	6	F:oxidoreductase activity; C:mitochondrion; P:cellular nitrogen compound metabolic process; P:generation of precursor metabolites and energy; P:small molecule metabolic process; P:biosynthetic process; P:cofactor metabolic process; P:transport	(1.6) Acting on NADH or NADPH	no IPS match
1897	hypothetical protein TcasGA2_TC001493	313	gi|270017074|gb|EFA13520.1|hypothetical protein TcasGA2_TC001493 [Tribolium castaneum]	EFA13520	8.61179e-16	659090909090909	901225	88	58		GH12380p	1	F:oxidoreductase activity	-	no IPS match
1901	hypothetical protein TcasGA2_TC001493	1754	gi|270017074|gb|EFA13520.1|hypothetical protein TcasGA2_TC001493 [Tribolium castaneum]	EFA13520	0.00308785	4.61078e+15	596918	167	77		down syndrome cell adhesion molecule precursor	1	F:protein binding		IPR013783 (G3DSA:2.60.40.GENE3D); IPR003961 (PFAM); IPR003961 (PROSITE_PROFILES); IPR003961 (SUPERFAMILY)
1903	piggybac transposable element-derived protein 3-like	338	gi|326676773|ref|XP_003200676.1|PREDICTED: hypothetical protein LOC100034497 [Danio rerio]	XP_003200676	2.35405e-13	7.93651e+15	855001	63	50		PREDICTED: hypothetical protein LOC100573292	0	-		no IPS match
1904	hypothetical protein TcasGA2_TC001493	98	gi|270017074|gb|EFA13520.1|hypothetical protein TcasGA2_TC001493 [Tribolium castaneum]	EFA13520	0.0613728	71875	473654	32	23		AGAP012424-PA	1	F:molecular_function	-	no IPS match
1905	hypothetical protein TcasGA2_TC001493	821	gi|270017074|gb|EFA13520.1|hypothetical protein TcasGA2_TC001493 [Tribolium castaneum]	EFA13520	2.78565e-12	5.42484e+16	847297	153	83		hypothetical protein TcasGA2_TC007883	2	F:molecular_function; P:biosynthetic process; P:carbohydrate metabolic process	-	G3DSA:3.40.50.2000 (GENE3D); TRANSMEMBRANE (PHOBIUS); CYTOPLASMIC_DOMAIN (PHOBIUS); NON_CYTOPLASMIC_DOMAIN (PHOBIUS); TMhelix (TMHMM)
1906	hypothetical protein TcasGA2_TC001493	179	gi|270017074|gb|EFA13520.1|hypothetical protein TcasGA2_TC001493 [Tribolium castaneum]	EFA13520	0.100738	62.5	477506	40	25		hypothetical protein TcasGA2_TC002735	0	-		no IPS match
1907	hypothetical protein TcasGA2_TC001493	439	gi|270017074|gb|EFA13520.1|hypothetical protein TcasGA2_TC001493 [Tribolium castaneum]	EFA13520	3.0372e-12	62.5	785666	88	55		copia_drome ame: full=copia protein ame: full=gag-int-pol protein contains: ame: full=copia vlp protein contains: ame: full=copia protease	0	-		no IPS match
1911	PREDICTED: hypothetical protein LOC100661020	94	gi|344307108|ref|XP_003422224.1|PREDICTED: hypothetical protein LOC100661020 [Loxodonta africana]	XP_003422224	0.000722712	8.70968e+15	589214	31	27		syac_drome ame: full=alanine--trna cytoplasmic ame: full=alanyl-trna synthetase short=	7	C:cytoplasm; F:ligase activity; P:tRNA metabolic process; P:cellular amino acid metabolic process; P:translation; F:molecular_function; F:ion binding	(6.1) Forming carbon-oxygen bonds	no IPS match
1913	hypothetical protein TcasGA2_TC001493	148	gi|270017074|gb|EFA13520.1|hypothetical protein TcasGA2_TC001493 [Tribolium castaneum]	EFA13520	0.00754444	6.66667e+15	508322	48	32		carboxylesterase clade member 4	0	-		IPR029058 (G3DSA:3.40.50.GENE3D); IPR002018 (PFAM); IPR029058 (SUPERFAMILY)
1914	hypothetical protein TcasGA2_TC001493	254	gi|270017074|gb|EFA13520.1|hypothetical protein TcasGA2_TC001493 [Tribolium castaneum]	EFA13520	5.29804e-10	5.92105e+15	727886	76	45		integrase, partial	0	-		no IPS match
1915	hypothetical protein TcasGA2_TC001493	660	gi|270017074|gb|EFA13520.1|hypothetical protein TcasGA2_TC001493 [Tribolium castaneum]	EFA13520	1.25597e-41	588235294117647	166777	221	130		voltage-activated ion	4	F:transmembrane transporter activity; P:transmembrane transport; P:transport; C:protein complex; C:plasma membrane	-	G3DSA:1.10.287.630 (GENE3D); PTHR10217:SF466 (PANTHER); PTHR10217 (PANTHER); IPR018490 (SUPERFAMILY)
1916	hypothetical protein TcasGA2_TC001493	166	gi|270017074|gb|EFA13520.1|hypothetical protein TcasGA2_TC001493 [Tribolium castaneum]	EFA13520	8.23811e-05	6.72727e+15	566102	55	37		mex-3 protein	2	F:ion binding; F:RNA binding	-	no IPS match
1917	hypothetical protein TcasGA2_TC001493	158	gi|270017074|gb|EFA13520.1|hypothetical protein TcasGA2_TC001493 [Tribolium castaneum]	EFA13520	0.00089419	6.47059e+15	508322	51	33		PREDICTED: hypothetical protein LOC100123533	0	-		no IPS match
1918	hypothetical protein TcasGA2_TC001493	201	gi|270017074|gb|EFA13520.1|hypothetical protein TcasGA2_TC001493 [Tribolium castaneum]	EFA13520	0.0012128	5.97015e+16	508322	67	40		ras-specific guanine nucleotide-releasing factor 1-like	2	P:small GTPase mediated signal transduction; F:guanyl-nucleotide exchange factor activity		IPR001895 (PFAM); IPR001895 (G3DSA:1.10.840.GENE3D); PTHR23113 (PANTHER); PTHR23113:SF177 (PANTHER); IPR023578 (SUPERFAMILY)
1921	PREDICTED: uncharacterized protein LOC101358792	100	gi|471411244|ref|XP_004387177.1|PREDICTED: uncharacterized protein LOC101358792 [Trichechus manatus latirostris]	XP_004387177	0.00039092	8.18182e+15	566102	33	27		hypothetical protein TcasGA2_TC000085	2	F:ion binding; F:DNA binding	-	IPR000770 (SMART); IPR000770 (PFAM); IPR010919 (G3DSA:3.10.390.GENE3D); IPR024119 (PANTHER); IPR000770 (PROSITE_PROFILES); IPR010919 (SUPERFAMILY)
1922	PREDICTED: hypothetical protein LOC100661020	158	gi|344307108|ref|XP_003422224.1|PREDICTED: hypothetical protein LOC100661020 [Loxodonta africana]	XP_003422224	1.62248e-05	6.86275e+15	646994	51	35		exonuclease 1-like	2	P:DNA repair; F:nuclease activity		IPR006085 (PFAM); IPR029060 (G3DSA:3.40.50.GENE3D); PTHR11081:SF8 (PANTHER); PTHR11081 (PANTHER); IPR019974 (PROSITE_PATTERNS); IPR029060 (SUPERFAMILY)
1923	hypothetical protein TcasGA2_TC001493	1985	gi|270017074|gb|EFA13520.1|hypothetical protein TcasGA2_TC001493 [Tribolium castaneum]	EFA13520	0.00375916	4.61078e+15	596918	167	77		PREDICTED: similar to AGAP001269-PA	5	F:metal ion binding; F:nucleic acid binding; C:nucleus; P:transcription, DNA-dependent; F:sequence-specific DNA binding transcription factor activity		IPR015880 (SMART); IPR007087 (PFAM); IPR013087 (G3DSA:3.30.160.GENE3D); IPR013087 (G3DSA:3.30.160.GENE3D); PTHR10032:SF202 (PANTHER); IPR027775 (PANTHER); IPR007087 (PROSITE_PATTERNS); IPR007087 (PROSITE_PATTERNS); IPR007087 (PROSITE_PROFILES); IPR007087 (PROSITE_PROFILES); SSF57667 (SUPERFAMILY)
1924	hypothetical protein TcasGA2_TC001493	129	gi|270017074|gb|EFA13520.1|hypothetical protein TcasGA2_TC001493 [Tribolium castaneum]	EFA13520	0.000187851	6.42857e+15	550694	42	27		hypothetical protein TcasGA2_TC012471	4	C:cytoskeleton; C:protein complex; F:molecular_function; P:biological_process	-	IPR004273 (PFAM); PTHR10676:SF183 (PANTHER); IPR026983 (PANTHER)
1925	hypothetical protein TcasGA2_TC001493	1353	gi|270017074|gb|EFA13520.1|hypothetical protein TcasGA2_TC001493 [Tribolium castaneum]	EFA13520	1.43486e-05	4.53488e+16	496766	172	78		Bestrophin-1, putative	0	-		no IPS match
1929	hypothetical protein TcasGA2_TC001498	231	gi|270016026|gb|EFA12474.1|hypothetical protein TcasGA2_TC001498 [Tribolium castaneum]	EFA12474	0.0532904	5.66265e+16	492914	83	47		PREDICTED: hypothetical protein LOC408275	0	-		no IPS match
1931	unknown	153	gi|288563817|gb|ADC53706.1|unknown [Blattella germanica]	ADC53706	0.0264557	6.81818e+15	546842	44	30		conserved hypothetical protein	3	P:cellular protein modification process; F:kinase activity; P:cell adhesion	-	NON_CYTOPLASMIC_DOMAIN (PHOBIUS); TRANSMEMBRANE (PHOBIUS); CYTOPLASMIC_DOMAIN (PHOBIUS); TMhelix (TMHMM)
1932	hypothetical protein TcasGA2_TC001498	738	gi|270016026|gb|EFA12474.1|hypothetical protein TcasGA2_TC001498 [Tribolium castaneum]	EFA12474	9.92118e-16	521978021978022	932041	182	95		acetyl- carboxylase-like	3	F:acetyl-CoA carboxylase activity; P:fatty acid biosynthetic process; F:ATP binding		IPR013537 (PFAM); PTHR18866:SF84 (PANTHER); PTHR18866 (PANTHER)
1934	hypothetical protein TcasGA2_TC001498	388	gi|270016026|gb|EFA12474.1|hypothetical protein TcasGA2_TC001498 [Tribolium castaneum]	EFA12474	0.000312094	5.29915e+15	569954	117	62		ptc_drome ame: full=protein patched ame: full=hedgehog receptor	26	P:cell morphogenesis; P:cell differentiation; P:locomotion; P:anatomical structure development; F:molecular_function; P:homeostatic process; P:reproduction; P:cell division; C:cytoplasmic membrane-bounded vesicle; F:signal transducer activity; C:cytoplasm; P:signal transduction; P:embryo development; P:protein targeting; P:nucleocytoplasmic transport; P:biological_process; P:cell cycle; C:plasma …	-	no IPS match
1935	hypothetical protein TcasGA2_TC001498	573	gi|270016026|gb|EFA12474.1|hypothetical protein TcasGA2_TC001498 [Tribolium castaneum]	EFA12474	4.54808e-09	5.53571e+16	727886	112	62		transmembrane protein 132c-like	0	-		no IPS match
1936	hypothetical protein TcasGA2_TC001498	431	gi|270016026|gb|EFA12474.1|hypothetical protein TcasGA2_TC001498 [Tribolium castaneum]	EFA12474	1.3378e-10	577319587628866	731738	97	56		LP14713p	0	-		SignalP-NN(euk) (SIGNALP), tmhmm (TMHMM)
1937	hypothetical protein TcasGA2_TC001503	197	gi|270016031|gb|EFA12479.1|hypothetical protein TcasGA2_TC001503 [Tribolium castaneum]	EFA12479	0.100121	5.37313e+15	48521	67	36		cytochrome p450 4g44	0	-		SIGNAL_PEPTIDE_N_REGION (PHOBIUS); SIGNAL_PEPTIDE_C_REGION (PHOBIUS); NON_CYTOPLASMIC_DOMAIN (PHOBIUS); SIGNAL_PEPTIDE_H_REGION (PHOBIUS); SIGNAL_PEPTIDE (PHOBIUS)
1942	hypothetical protein TcasGA2_TC001512	536	gi|270016796|gb|EFA13242.1|hypothetical protein TcasGA2_TC001512 [Tribolium castaneum]	EFA13242	1.60962e-56	9.62617e+15	208764	107	103		ribosomal protein s18e	5	C:ribosome; F:structural constituent of ribosome; F:RNA binding; P:translation; P:ribosome biogenesis	-	PTHR10871 (PANTHER)
1944	serine threonine-protein kinase doa	3150	gi|270016812|gb|EFA13258.1|hypothetical protein TcasGA2_TC001528 [Tribolium castaneum]	EFA13258	5.30674e-13	4.77612e+15	974413	268	128		voltage-dependent l-type calcium channel subunit beta-2-like	0	-		no IPS match
1945	hypothetical protein TcasGA2_TC001529	3684	gi|270016813|gb|EFA13259.1|hypothetical protein TcasGA2_TC001529 [Tribolium castaneum]	EFA13259	0.0	9.31464e+15	568155	321	299		AGAP006256-PA	2	C:cellular_component; P:cell adhesion	-	no IPS match
1946	hypothetical protein TcasGA2_TC001529	2453	gi|270016813|gb|EFA13259.1|hypothetical protein TcasGA2_TC001529 [Tribolium castaneum]	EFA13259	0.0	9.36455e+15	532332	299	280		transmembrane protein 62-like	0	-		no IPS match
1947	hypothetical protein TcasGA2_TC001529	741	gi|270016813|gb|EFA13259.1|hypothetical protein TcasGA2_TC001529 [Tribolium castaneum]	EFA13259	4.50475e-87	9.32886e+15	282337	149	139		PREDICTED: anoctamin-4-like	0	-		no IPS match
1948	hypothetical protein TcasGA2_TC001529	510	gi|270016813|gb|EFA13259.1|hypothetical protein TcasGA2_TC001529 [Tribolium castaneum]	EFA13259	2.48486e-35	7.00935e+15	144821	107	75		AGAP008210-PA	1	F:ion binding	-	no IPS match
1949	hypothetical protein TcasGA2_TC001529	393	gi|270016813|gb|EFA13259.1|hypothetical protein TcasGA2_TC001529 [Tribolium castaneum]	EFA13259	2.22769e-31	75.0	132494	100	75		hypothetical protein TcasGA2_TC010240	3	F:oxidoreductase activity; P:biological_process; F:molecular_function	-	IPR016040 (G3DSA:3.40.50.GENE3D); PTHR24322:SF310 (PANTHER); PTHR24322 (PANTHER); TRANSMEMBRANE (PHOBIUS); NON_CYTOPLASMIC_DOMAIN (PHOBIUS); CYTOPLASMIC_DOMAIN (PHOBIUS); SSF51735 (SUPERFAMILY); TMhelix (TMHMM)
1950	hypothetical protein TcasGA2_TC001529	296	gi|270016813|gb|EFA13259.1|hypothetical protein TcasGA2_TC001529 [Tribolium castaneum]	EFA13259	9.90628e-34	9.21053e+15	137502	76	70		dimodular nonribosomal peptide synthase-like	2	F:catalytic activity; P:metabolic process		G3DSA:2.30.38.10 (GENE3D); IPR000873 (PFAM); G3DSA:3.30.300.30 (GENE3D); PTHR24095:SF137 (PANTHER); PTHR24095 (PANTHER); SSF56801 (SUPERFAMILY)
1952	riptortus pedestris mrna for serine threonine-protein complete sequence id: rped-1365	2752	gi|501297523|dbj|AK417961.1|Riptortus pedestris mRNA for serine/threonine-protein kinase, complete cds, sequence id: Rped-1365	AK417961	6.98955e-06	87.5	806345	64	56		IP08607p	0	-		no IPS match
1953	hypothetical protein TcasGA2_TC001551	1161	gi|270003120|gb|EEZ99567.1|hypothetical protein TcasGA2_TC001551 [Tribolium castaneum]	EEZ99567	5.96786e-127	7.41848e+15	407527	368	273		multidrug resistance-associated protein 4-like	0	-		NON_CYTOPLASMIC_DOMAIN (PHOBIUS); CYTOPLASMIC_DOMAIN (PHOBIUS); TRANSMEMBRANE (PHOBIUS); TMhelix (TMHMM)
1954	hypothetical protein TcasGA2_TC001551	164	gi|270003120|gb|EEZ99567.1|hypothetical protein TcasGA2_TC001551 [Tribolium castaneum]	EEZ99567	3.87294e-10	7.40741e+15	724034	54	40		LP19279p	0	-		no IPS match
1955	AGAP004000-PA	211	gi|333469610|gb|EAA13585.6|AGAP004000-PA [Anopheles gambiae str. PEST]	EAA13585	2.11153e-23	9.64912e+15	111694	57	55		PREDICTED: hypothetical protein LOC100121962	0	-		tmhmm (TMHMM)
1957	26s protease regulatory subunit 10b-like	97	gi|193629665|ref|XP_001951431.1|PREDICTED: 26S protease regulatory subunit 10B-like [Acyrthosiphon pisum]	XP_001951431	0.00150757	90625	516026	32	29		isoform j	10	P:anatomical structure development; P:cell differentiation; P:cytoskeleton organization; P:cellular component assembly; P:anatomical structure formation involved in morphogenesis; F:ion binding; C:cytoskeleton; C:protein complex; C:cytoplasm; P:homeostatic process; P:mitochondrion organization; F:cytoskeletal protein binding	-	SignalP-NN(euk) (SIGNALP), tmhmm (TMHMM)
1959	hypothetical protein TcasGA2_TC001579	1164	gi|270003145|gb|EEZ99592.1|hypothetical protein TcasGA2_TC001579 [Tribolium castaneum]	EEZ99592	3.75554e-127	756923076923077	409453	325	246		a-kinase anchor protein dakap550	0	-		IPR013320 (G3DSA:2.60.120.GENE3D); PF13385 (PFAM); PTHR13743:SF68 (PANTHER); PTHR13743 (PANTHER); IPR013320 (SUPERFAMILY)
1960	hypothetical protein TcasGA2_TC001594	2815	gi|270017242|gb|EFA13688.1|hypothetical protein TcasGA2_TC001594 [Tribolium castaneum]	EFA13688	7.641e-164	748768472906404	516538	406	304		conserved hypothetical protein	0	-		no IPS match
1961	hypothetical protein TcasGA2_TC001611	1471	gi|270014386|gb|EFA10834.1|hypothetical protein TcasGA2_TC001611 [Tribolium castaneum]	EFA10834	3.78999e-77	6.33898e+16	277715	295	187		zn finger homeodomain 1 cg1322-pb	0	-		no IPS match
1962	hypothetical protein TcasGA2_TC001612	3572	gi|270014387|gb|EFA10835.1|hypothetical protein TcasGA2_TC001612 [Tribolium castaneum]	EFA10835	0.0	949438202247191	681404	356	338		potassium voltage-gated channel subfamily h member 2-like	4	P:ion transport; P:transmembrane transport; C:membrane; F:ion channel activity		G3DSA:1.10.287.70 (GENE3D); IPR005821 (PFAM); PTHR10217 (PANTHER); PTHR10217:SF15 (PANTHER); SSF81324 (SUPERFAMILY); TMhelix (TMHMM)
1963	hypothetical protein TcasGA2_TC001612	298	gi|270014387|gb|EFA10835.1|hypothetical protein TcasGA2_TC001612 [Tribolium castaneum]	EFA10835	8.41641e-09	100.0	689366	29	29		pecanex-like protein 1 (pecanex homolog)	1	C:cellular_component	-	PTHR12372:SF6 (PANTHER); PTHR12372 (PANTHER)
1964	hypothetical protein TcasGA2_TC001633	690	gi|270014408|gb|EFA10856.1|hypothetical protein TcasGA2_TC001633 [Tribolium castaneum]	EFA10856	9.51065e-06	641025641025641	635438	78	50		hypothetical protein TcasGA2_TC013407	6	F:molecular_function; F:lipid binding; F:ion binding; F:enzyme binding; P:nucleobase-containing compound catabolic process; P:small molecule metabolic process	-	IPR026791 (PANTHER); PTHR23317:SF26 (PANTHER)
1965	hypothetical protein TcasGA2_TC001633	432	gi|270014408|gb|EFA10856.1|hypothetical protein TcasGA2_TC001633 [Tribolium castaneum]	EFA10856	1.94261e-10	673076923076923	750998	104	70		origin recognition complex subunit 1-like isoform 2	4	F:ion binding; C:chromosome; C:protein complex; C:nucleus; P:DNA metabolic process; P:biosynthetic process	-	IPR003959 (PFAM); IPR020793 (PTHR10763:PANTHER); IPR027417 (SUPERFAMILY); G3DSA:3.40.50.300 (GENE3D), PTHR10763 (PANTHER)
1969	hypothetical protein TcasGA2_TC001646	184	gi|270012872|gb|EFA09320.1|hypothetical protein TcasGA2_TC001646 [Tribolium castaneum]	EFA09320	0.0288216	60.0	496766	55	33		zinc finger protein 642-like isoform 1	2	F:molecular_function	-	IPR015880 (SMART); PF13465 (PFAM); IPR013087 (G3DSA:3.30.160.GENE3D); IPR013087 (G3DSA:3.30.160.GENE3D); PTHR24409 (PANTHER); IPR007087 (PROSITE_PATTERNS); IPR007087 (PROSITE_PROFILES); SSF57667 (SUPERFAMILY)
1973	hypothetical protein TcasGA2_TC001646	209	gi|270012872|gb|EFA09320.1|hypothetical protein TcasGA2_TC001646 [Tribolium castaneum]	EFA09320	0.0545802	5.75758e+15	492914	66	38		chromatin assembly factor 1 subunit b-like	0	-		no IPS match
1975	hypothetical protein TcasGA2_TC001646	404	gi|270012872|gb|EFA09320.1|hypothetical protein TcasGA2_TC001646 [Tribolium castaneum]	EFA09320	0.00243084	65625	550694	64	42		PREDICTED: hypothetical protein LOC551735	0	-		no IPS match
1976	hypothetical protein TcasGA2_TC001646	404	gi|270012872|gb|EFA09320.1|hypothetical protein TcasGA2_TC001646 [Tribolium castaneum]	EFA09320	0.00690836	5.47945e+16	539138	73	40		cytochrome p450 monooxygenase	5	F:oxidoreductase activity; F:ion binding; P:biological_process; F:molecular_function	-	IPR001128 (G3DSA:1.10.630.GENE3D); IPR001128 (PFAM); IPR001128 (SUPERFAMILY)
1977	hypothetical protein TcasGA2_TC001646	548	gi|270012872|gb|EFA09320.1|hypothetical protein TcasGA2_TC001646 [Tribolium castaneum]	EFA09320	0.00241492	5.31646e+16	42743	79	42		protein unc-80 partial	0	-		no IPS match
1978	hypothetical protein, partial	305	gi|506968727|gb|AGM32707.1|hypothetical protein, partial [Coptotermes formosanus]	AGM32707	3.20516e-05	5.47368e+15	627734	95	52		PREDICTED: hypothetical protein LOC100117813	0	-		no IPS match
1979	hypothetical protein TcasGA2_TC001646	155	gi|270012872|gb|EFA09320.1|hypothetical protein TcasGA2_TC001646 [Tribolium castaneum]	EFA09320	0.00347902	7.44681e+15	519878	47	35		AGAP010243-PA	3	P:proteolysis; F:serine-type endopeptidase activity; F:catalytic activity		no IPS match
1980	hypothetical protein TcasGA2_TC001646	542	gi|270012872|gb|EFA09320.1|hypothetical protein TcasGA2_TC001646 [Tribolium castaneum]	EFA09320	0.0248129	4.91379e+15	527582	116	57		PREDICTED: hyaluronidase-like	2	P:carbohydrate metabolic process; F:hyalurononglucosaminidase activity		IPR018155 (PFAM); IPR013785 (G3DSA:3.20.20.GENE3D); IPR017853 (SUPERFAMILY)
1982	hypothetical protein TcasGA2_TC001646	223	gi|270012872|gb|EFA09320.1|hypothetical protein TcasGA2_TC001646 [Tribolium castaneum]	EFA09320	0.00152487	68.75	539138	48	33		PREDICTED: hypothetical protein LOC100571172	0	-		no IPS match
1988	hypothetical protein TcasGA2_TC001653	132	gi|270012879|gb|EFA09327.1|hypothetical protein TcasGA2_TC001653 [Tribolium castaneum]	EFA09327	0.000723326	6.51163e+15	531434	43	28		af149768_8nadh dehydrogenase 2	2	C:cellular_component; P:generation of precursor metabolites and energy	-	TRANSMEMBRANE (PHOBIUS); NON_CYTOPLASMIC_DOMAIN (PHOBIUS); CYTOPLASMIC_DOMAIN (PHOBIUS); TMhelix (TMHMM)
1995	hypothetical protein TcasGA2_TC001654	910	gi|270012880|gb|EFA09328.1|hypothetical protein TcasGA2_TC001654 [Tribolium castaneum]	EFA09328	9.11097e-05	4.27184e+15	52373	103	44		cell cycle checkpoint protein rad1-like	0	-		no IPS match
1996	nuclease harbi1-like	398	gi|512865052|ref|XP_004917635.1|PREDICTED: putative nuclease HARBI1-like isoform X1 [Xenopus (Silurana) tropicalis] gi|512865056|ref|XP_004917636.1| PREDICTED: putative nuclease HARBI1-like isoform X2 [Xenopus (Silurana) tropicalis]	XP_004917635, XP_004917636	2.54424e-09	7.77778e+15	535286	45	35		transmembrane protein	1	C:integral to membrane		no IPS match
1997	hypothetical protein TcasGA2_TC001654	947	gi|270012880|gb|EFA09328.1|hypothetical protein TcasGA2_TC001654 [Tribolium castaneum]	EFA09328	0.000647275	536231884057971	496766	69	37		PREDICTED: hypothetical protein LOC100166494	0	-		no IPS match
1999	hypothetical protein TcasGA2_TC001654	981	gi|270012880|gb|EFA09328.1|hypothetical protein TcasGA2_TC001654 [Tribolium castaneum]	EFA09328	0.000978937	5.27778e+15	492914	72	38		nadh dehydrogenase subunit 5	8	C:mitochondrion; C:cellular_component; F:oxidoreductase activity; P:cellular nitrogen compound metabolic process; P:generation of precursor metabolites and energy; P:small molecule metabolic process; P:biosynthetic process; P:cofactor metabolic process; P:transport	(1.6) Acting on NADH or NADPH	SIGNAL_PEPTIDE_N_REGION (PHOBIUS); SIGNAL_PEPTIDE_H_REGION (PHOBIUS); SIGNAL_PEPTIDE (PHOBIUS); NON_CYTOPLASMIC_DOMAIN (PHOBIUS); SIGNAL_PEPTIDE_C_REGION (PHOBIUS); TMhelix (TMHMM)
2000	hypothetical protein TcasGA2_TC001654	138	gi|270012880|gb|EFA09328.1|hypothetical protein TcasGA2_TC001654 [Tribolium castaneum]	EFA09328	0.000532207	7.04545e+15	539138	44	31		AGAP009604-PA	0	-		SignalP-NN(euk) (SIGNALP)
2003	hypothetical protein TcasGA2_TC001656	523	gi|270012882|gb|EFA09330.1|hypothetical protein TcasGA2_TC001656 [Tribolium castaneum]	EFA09330	0.000570024	425531914893617	573806	141	60		unc-13, putative	3	P:cell-cell signaling; F:lipid binding	-	IPR000008 (G3DSA:2.60.40.GENE3D); IPR027080 (PANTHER); IPR000008 (SUPERFAMILY)
2006	piggybac transposable element-derived protein 3	370	gi|339243343|ref|XP_003377597.1|piggyBac transposable element-derived protein 3 [Trichinella spiralis] gi|316973590|gb|EFV57158.1| piggyBac transposable element-derived protein 3 [Trichinella spiralis]	XP_003377597, EFV57158	7.549e-07	6.22951e+16	635438	61	38		hypothetical protein TcasGA2_TC014162	0	-		no IPS match
2007	hypothetical protein TcasGA2_TC001656	103	gi|270012882|gb|EFA09330.1|hypothetical protein TcasGA2_TC001656 [Tribolium castaneum]	EFA09330	8.55387e-05	7.05882e+15	554546	34	24		menin 1 cg13778-pc	1	C:nucleus	-	IPR007747 (PFAM); PTHR12693:SF3 (PANTHER); IPR007747 (PANTHER)
2008	hypothetical protein TcasGA2_TC001656	161	gi|270012882|gb|EFA09330.1|hypothetical protein TcasGA2_TC001656 [Tribolium castaneum]	EFA09330	0.0958091	6.34146e+15	473654	41	26		malvolio	3	P:transport; C:membrane; F:transporter activity		IPR001046 (PFAM); PTHR11706:SF8 (PANTHER); IPR001046 (PANTHER); NON_CYTOPLASMIC_DOMAIN (PHOBIUS); TRANSMEMBRANE (PHOBIUS); CYTOPLASMIC_DOMAIN (PHOBIUS)
2010	hypothetical protein TcasGA2_TC001656	129	gi|270012882|gb|EFA09330.1|hypothetical protein TcasGA2_TC001656 [Tribolium castaneum]	EFA09330	0.000767338	81.25	531434	32	26		AGAP007563-PA	1	F:protein binding		IPR013098 (PFAM); IPR013783 (G3DSA:2.60.40.GENE3D); PTHR19897 (PANTHER); PTHR19897:SF149 (PANTHER); IPR007110 (PROSITE_PROFILES); SSF48726 (SUPERFAMILY)
2012	hypothetical protein TcasGA2_TC001659	184	gi|270012885|gb|EFA09333.1|hypothetical protein TcasGA2_TC001659 [Tribolium castaneum]	EFA09333	3.64614e-07	60.0	608474	60	36		isoform j	31	P:cell morphogenesis; P:cell differentiation; P:cell proliferation; P:anatomical structure development; F:enzyme regulator activity; C:chromosome; C:protein complex; P:reproduction; P:cell cycle; F:transcription factor binding; P:cellular nitrogen compound metabolic process; P:biosynthetic process; F:nucleic acid binding transcription factor activity; P:signal transduction; P:response to stress; …	-	no IPS match
2014	hypothetical protein TcasGA2_TC001659	154	gi|270012885|gb|EFA09333.1|hypothetical protein TcasGA2_TC001659 [Tribolium castaneum]	EFA09333	4.50596e-08	76.0	631586	50	38		neuropeptide y receptor 3 (agap012378-pa)	4	C:cellular_component; F:signal transducer activity; P:signal transduction; P:cell-cell signaling	-	no IPS match
2015	hypothetical protein TcasGA2_TC001659	2735	gi|270012885|gb|EFA09333.1|hypothetical protein TcasGA2_TC001659 [Tribolium castaneum]	EFA09333	1.19127e-23	7.85714e+15	935893	70	55		disp_drome ame: full=protein dispatched	5	P:signal transduction; F:signal transducer activity; P:reproduction; P:cell motility; P:vesicle-mediated transport; C:cellular_component	-	G3DSA:1.20.1640.10 (GENE3D); PTHR10796 (PANTHER); IPR030223 (PTHR10796:PANTHER); TRANSMEMBRANE (PHOBIUS); NON_CYTOPLASMIC_DOMAIN (PHOBIUS); CYTOPLASMIC_DOMAIN (PHOBIUS); SSF82866 (SUPERFAMILY); TMhelix (TMHMM)
2016	hypothetical protein TcasGA2_TC001659	240	gi|270012885|gb|EFA09333.1|hypothetical protein TcasGA2_TC001659 [Tribolium castaneum]	EFA09333	5.1869e-09	57.5	643142	80	46		conserved hypothetical protein	3	F:ion binding; F:molecular_function; C:intracellular	-	no IPS match
2018	hypothetical protein TcasGA2_TC001659	179	gi|270012885|gb|EFA09333.1|hypothetical protein TcasGA2_TC001659 [Tribolium castaneum]	EFA09333	0.000593139	6.27119e+15	519878	59	37		carboxypeptidase b-like	3	F:ion binding; F:peptidase activity	-	SignalP-TM (SIGNALP_GRAM_POSITIVE)
2020	piggybac transposable element-derived protein 4-like	210	gi|307213372|gb|EFN88817.1|PiggyBac transposable element-derived protein 4 [Harpegnathos saltator]	EFN88817	2.82497e-22	8.11594e+15	109768	69	56		btb poz domain-containing protein 17	0	-		no IPS match
2021	hypothetical protein TcasGA2_TC001660	335	gi|270012886|gb|EFA09334.1|hypothetical protein TcasGA2_TC001660 [Tribolium castaneum]	EFA09334	5.60125e-14	5.67568e+15	855001	111	63		tigger transposable element-derived protein 4-like	1	F:nucleic acid binding		IPR004875 (PFAM)
2022	hypothetical protein TcasGA2_TC001660	232	gi|270012886|gb|EFA09334.1|hypothetical protein TcasGA2_TC001660 [Tribolium castaneum]	EFA09334	9.84316e-07	640625	631586	64	41		hypothetical protein TcasGA2_TC000949	0	-		no IPS match
2023	hypothetical protein TcasGA2_TC001661	169	gi|270012887|gb|EFA09335.1|hypothetical protein TcasGA2_TC001661 [Tribolium castaneum]	EFA09335	2.58692e-11	7.32143e+15	727886	56	41		pol5_drome ame: full=retrovirus-related pol polyprotein from transposon opus includes: ame: full=protease includes: ame: full=reverse transcriptase includes: ame: full=endonuclease	0	-		no IPS match
2025	hypothetical protein TcasGA2_TC001664	2361	gi|270012890|gb|EFA09338.1|hypothetical protein TcasGA2_TC001664 [Tribolium castaneum]	EFA09338	2.74997e-11	4.51883e+15	866557	239	108		uncharacterized protein LOC100161870	2	F:methyltransferase activity; P:methylation		IPR026113 (PANTHER); PTHR22809:SF0 (PANTHER)
2061	rna-directed dna polymerase from mobile element jockey-like	424	gi|390362754|ref|XP_003730218.1|PREDICTED: uncharacterized protein LOC100889850 [Strongylocentrotus purpuratus]	XP_003730218	0.00771781	6.05263e+16	596918	76	46		c4g15_drome ame: full=cytochrome p450 4g15 ame: full=cypivg15	8	F:molecular_function; C:cellular_component; P:biosynthetic process; P:lipid metabolic process; F:oxidoreductase activity; P:biological_process	-	no IPS match
2074	hypothetical protein TcasGA2_TC001664	688	gi|270012890|gb|EFA09338.1|hypothetical protein TcasGA2_TC001664 [Tribolium castaneum]	EFA09338	2.19712e-05	4.79167e+16	473654	96	46		AGAP002564-PB	1	F:molecular_function	-	no IPS match
2076	hypothetical protein CAPTEDRAFT_129395, partial	152	gi|443728501|gb|ELU14816.1|hypothetical protein CAPTEDRAFT_129395, partial [Capitella teleta]	ELU14816	0.000106523	744186046511628	577658	43	32		PREDICTED: similar to orf	0	-		SignalP-NN(euk) (SIGNALP), tmhmm (TMHMM)
2078	af369891_4endonuclease reverse transcriptase	174	gi|17529698|gb|AAL40415.1|AF369891_4endonuclease/reverse transcriptase [Branchiostoma floridae]	AAL40415	0.0117131	5.96491e+15	566102	57	34		dna polymerase epsilon	1	F:molecular_function	-	tmhmm (TMHMM)
2079	endonuclease reverse	301	gi|242002024|ref|XP_002435655.1|endonuclease/reverse transcriptase, putative [Ixodes scapularis] gi|215498991|gb|EEC08485.1| endonuclease/reverse transcriptase, putative [Ixodes scapularis]	XP_002435655, EEC08485	1.50521e-05	6.26667e+16	635438	75	47		conserved hypothetical protein	0	-		IPR019399 (PFAM); PTHR21207 (PANTHER)
2080	hypothetical protein TcasGA2_TC001664	210	gi|270012890|gb|EFA09338.1|hypothetical protein TcasGA2_TC001664 [Tribolium castaneum]	EFA09338	0.00236214	6.06557e+15	531434	61	37		reverse transcriptase	5	F:RNA binding; P:RNA-dependent DNA replication; F:zinc ion binding; C:intracellular; F:RNA-directed DNA polymerase activity		SignalP-NN(euk) (SIGNALP)
2081	hypothetical protein CAPTEDRAFT_142745, partial	167	gi|443704117|gb|ELU01329.1|hypothetical protein CAPTEDRAFT_142745, partial [Capitella teleta]	ELU01329	0.0681701	7.08333e+15	50447	48	34		2104214acys protease	0	-		no IPS match
2083	af369891_4endonuclease reverse transcriptase	185	gi|156350402|ref|XP_001622268.1|predicted protein [Nematostella vectensis] gi|156208760|gb|EDO30168.1| predicted protein [Nematostella vectensis]	XP_001622268, EDO30168	0.000665666	5.96491e+15	56225	57	34		fumarate hydratase, putative	1	F:molecular_function	-	IPR024083 (G3DSA:1.10.275.GENE3D); IPR022761 (PFAM); IPR000362 (PANTHER); PTHR11444:SF8 (PANTHER); IPR008948 (SUPERFAMILY)
2084	hypothetical protein TcasGA2_TC001664	161	gi|270012890|gb|EFA09338.1|hypothetical protein TcasGA2_TC001664 [Tribolium castaneum]	EFA09338	0.00340052	673076923076923	519878	52	35		conserved hypothetical protein	0	-		no IPS match
2088	hypothetical protein TcasGA2_TC001664	113	gi|270012890|gb|EFA09338.1|hypothetical protein TcasGA2_TC001664 [Tribolium castaneum]	EFA09338	0.0071006	7.94118e+15	477506	34	27		sodium channel protein 60e-like	0	-		no IPS match
2089	hypothetical protein TcasGA2_TC001664	157	gi|270012890|gb|EFA09338.1|hypothetical protein TcasGA2_TC001664 [Tribolium castaneum]	EFA09338	7.02184e-05	7.23404e+15	569954	47	34		cuticle precursor	1	F:structural constituent of cuticle		no IPS match
2092	hypothetical protein TcasGA2_TC001664	184	gi|270012890|gb|EFA09338.1|hypothetical protein TcasGA2_TC001664 [Tribolium castaneum]	EFA09338	0.0165983	5.83333e+16	50447	60	35		PREDICTED: hypothetical protein LOC100570533, partial	0	-		no IPS match
2095	hypothetical protein TcasGA2_TC001664	192	gi|270012890|gb|EFA09338.1|hypothetical protein TcasGA2_TC001664 [Tribolium castaneum]	EFA09338	0.0431173	5.9322e+15	492914	59	35		heterogeneous nuclear ribonucleoprotein l-like	0	-		SignalP-NN(euk) (SIGNALP)
2096	hypothetical protein TcasGA2_TC001664	226	gi|270012890|gb|EFA09338.1|hypothetical protein TcasGA2_TC001664 [Tribolium castaneum]	EFA09338	4.60823e-07	6.52778e+15	643142	72	47		phd-finger 5a	0	-		IPR005345 (PFAM); IPR005345 (PANTHER)
2097	hypothetical protein TcasGA2_TC001664	229	gi|270012890|gb|EFA09338.1|hypothetical protein TcasGA2_TC001664 [Tribolium castaneum]	EFA09338	0.101613	5.67164e+15	48521	67	38		GM14559p	0	-		IPR027417 (G3DSA:3.40.50.GENE3D); PTHR23115 (PANTHER); PTHR23115:SF107 (PANTHER); IPR027417 (SUPERFAMILY)
2098	hypothetical protein TcasGA2_TC001664	182	gi|270012890|gb|EFA09338.1|hypothetical protein TcasGA2_TC001664 [Tribolium castaneum]	EFA09338	1.01884e-06	709090909090909	627734	55	39		protein o-mannosyltransferase 1-like	3	F:mannosyltransferase activity; C:membrane; P:protein O-linked glycosylation		IPR003342 (PFAM); IPR027005 (PANTHER); PTHR10050:SF26 (PANTHER)
2099	protein	505	gi|390362754|ref|XP_003730218.1|PREDICTED: uncharacterized protein LOC100889850 [Strongylocentrotus purpuratus]	XP_003730218	3.60238e-06	5.86957e+15	700922	92	54		cg11155 cg11155-pa	0	-		no IPS match
2101	rna-directed dna polymerase from mobile element jockey-like	222	gi|156303027|ref|XP_001617459.1|hypothetical protein NEMVEDRAFT_v1g49679 [Nematostella vectensis] gi|156193940|gb|EDO25359.1| predicted protein [Nematostella vectensis]	XP_001617459, EDO25359	6.08884e-08	6.23188e+15	673958	69	43		alanyl-trna cytoplasmic-like	3	P:alanyl-tRNA aminoacylation; F:alanine-tRNA ligase activity; F:ATP binding		G3DSA:3.30.930.10 (GENE3D); IPR018164 (PFAM); PTHR11777 (PANTHER); SSF55681 (SUPERFAMILY)
2102	hypothetical protein TcasGA2_TC001664	1187	gi|270012890|gb|EFA09338.1|hypothetical protein TcasGA2_TC001664 [Tribolium castaneum]	EFA09338	5.17906e-07	4.31452e+16	56225	248	107		AGAP010851-PA	6	C:cellular_component; F:signal transducer activity; P:signal transduction; P:cell-cell signaling; P:neurological system process	-	IPR000725 (PANTHER); G3DSA:1.20.1070.10 (GENE3D), PTHR24236:SF25 (PANTHER), SSF81321 (SUPERFAMILY)
2103	rna-directed dna polymerase from mobile element jockey-like	697	gi|390336260|ref|XP_003724311.1|PREDICTED: RNA-directed DNA polymerase from mobile element jockey-like [Strongylocentrotus purpuratus]	XP_003724311	0.000141461	4.61538e+15	666254	221	102		isoform c	0	-		no IPS match
2105	hypothetical protein TcasGA2_TC001664	416	gi|270012890|gb|EFA09338.1|hypothetical protein TcasGA2_TC001664 [Tribolium castaneum]	EFA09338	0.000207399	48.0	585362	100	48		hypothetical protein TcasGA2_TC011069	2	F:enzyme regulator activity; P:biological_process	-	IPR001180 (PFAM)
2107	rna-directed dna polymerase from mobile element jockey-like	258	gi|390362754|ref|XP_003730218.1|PREDICTED: uncharacterized protein LOC100889850 [Strongylocentrotus purpuratus]	XP_003730218	1.51529e-12	72.5	858853	80	58		Cad88C	3	P:anatomical structure development; C:plasma membrane; P:cell adhesion	-	PTHR24027 (PANTHER), PTHR24027:SF43 (PANTHER)
2112	predicted protein	340	gi|170047787|ref|XP_001851391.1|predicted protein [Culex quinquefasciatus] gi|167870078|gb|EDS33461.1| predicted protein [Culex quinquefasciatus]	XP_001851391, EDS33461	0.0290737	6.13333e+16	539138	75	46		pol4_drome ame: full=retrovirus-related pol polyprotein from transposon 412 includes: ame: full=protease includes: ame: full=reverse transcriptase includes: ame: full=endonuclease	0	-		PTHR10178 (PANTHER), PTHR10178:SF142 (PANTHER), SSF56672 (SUPERFAMILY)
2114	hypothetical protein TcasGA2_TC001685	555	gi|270014416|gb|EFA10864.1|hypothetical protein TcasGA2_TC001685 [Tribolium castaneum]	EFA10864	0.0245873	4.86957e+15	458246	115	56		udp-glucuronosyltransferase 2c1-like	2	P:metabolic process; F:transferase activity, transferring hexosyl groups		IPR002213 (PFAM); G3DSA:3.40.50.2000 (GENE3D); PTHR11926:SF16 (PANTHER); IPR002213 (PANTHER); SSF53756 (SUPERFAMILY)
2119	AGAP004031-PA	199	gi|333469634|gb|EAA13601.4|AGAP004031-PA [Anopheles gambiae str. PEST]	EAA13601	1.29131e-16	8.51852e+15	885817	54	46		dna topoisomerase 1 isoform 1	4	F:isomerase activity; F:ATPase activity; C:chromosome; P:DNA metabolic process	(5.9) NA; (5.9) NA	no IPS match
2121	hypothetical protein TcasGA2_TC001711	2782	gi|270014439|gb|EFA10887.1|hypothetical protein TcasGA2_TC001711 [Tribolium castaneum]	EFA10887	7.22258e-74	5.21459e+15	283493	466	243		protein stoned-a-like isoform 2	0	-		no IPS match
2122	hypothetical protein TcasGA2_TC001711	2552	gi|270014439|gb|EFA10887.1|hypothetical protein TcasGA2_TC001711 [Tribolium castaneum]	EFA10887	1.73418e-74	5.21459e+15	283878	466	243		excitatory amino acid transporter 3	3	P:dicarboxylic acid transport; F:sodium:dicarboxylate symporter activity; C:membrane		IPR001991 (G3DSA:1.10.3860.GENE3D); IPR001991 (PFAM); PTHR11958:SF26 (PANTHER); IPR001991 (PANTHER); NON_CYTOPLASMIC_DOMAIN (PHOBIUS); NON_CYTOPLASMIC_DOMAIN (PHOBIUS); TRANSMEMBRANE (PHOBIUS); TRANSMEMBRANE (PHOBIUS); CYTOPLASMIC_DOMAIN (PHOBIUS); IPR001991 (SUPERFAMILY); TMhelix (TMHMM); TMhelix (TMHMM)
2123	hypothetical protein TcasGA2_TC001711	2561	gi|270014439|gb|EFA10887.1|hypothetical protein TcasGA2_TC001711 [Tribolium castaneum]	EFA10887	2.67351e-74	5.21459e+15	283108	466	243		glucose-6-phosphate isomerase	7	P:carbohydrate metabolic process; P:generation of precursor metabolites and energy; P:catabolic process; C:cytoplasm; F:isomerase activity; P:biosynthetic process; P:cellular nitrogen compound metabolic process; P:small molecule metabolic process; P:cofactor metabolic process	(5.3) Intramolecular oxidoreductases	SignalP-noTM (SIGNALP_EUK)
2125	hypothetical protein TcasGA2_TC001714	315	gi|270014442|gb|EFA10890.1|hypothetical protein TcasGA2_TC001714 [Tribolium castaneum]	EFA10890	1.01995e-41	8.76289e+15	164851	97	85		phosphoenolpyruvate partial	6	P:biosynthetic process; P:carbohydrate metabolic process; F:ion binding; F:kinase activity; P:biological_process; F:lyase activity; P:generation of precursor metabolites and energy	(4.1) Carbon-carbon lyases	SIGNAL_PEPTIDE_H_REGION (PHOBIUS); SIGNAL_PEPTIDE (PHOBIUS); SIGNAL_PEPTIDE_N_REGION (PHOBIUS); SIGNAL_PEPTIDE_C_REGION (PHOBIUS); NON_CYTOPLASMIC_DOMAIN (PHOBIUS); TMhelix (TMHMM)
2127	hypothetical protein TcasGA2_TC001728	754	gi|270014454|gb|EFA10902.1|hypothetical protein TcasGA2_TC001728 [Tribolium castaneum]	EFA10902	2.59374e-13	5.9633e+15	881965	109	65		dna-directed rna polymerase iii subunit rpc10-like	0	-		no IPS match
2128	hypothetical protein TcasGA2_TC001728	177	gi|270014454|gb|EFA10902.1|hypothetical protein TcasGA2_TC001728 [Tribolium castaneum]	EFA10902	0.000697179	6.22642e+16	546842	53	33		aconitate mitochondrial-like isoform 2	5	F:lyase activity; P:cellular amino acid metabolic process; P:biosynthetic process; C:cytosol; C:protein complex	(4.2) Carbon-oxygen lyases	IPR000573 (PFAM); IPR004431 (PTHR11670:PANTHER); IPR015928 (G3DSA:3.20.19.GENE3D); IPR015937 (PANTHER)
2129	hypothetical protein TcasGA2_TC001728	255	gi|270014454|gb|EFA10902.1|hypothetical protein TcasGA2_TC001728 [Tribolium castaneum]	EFA10902	0.000331405	5.90909e+15	566102	66	39		T-box protein, putative	6	F:nucleic acid binding transcription factor activity; F:DNA binding; P:cellular nitrogen compound metabolic process; P:biosynthetic process; C:protein complex; C:intracellular	-	IPR001699 (PRINTS); IPR001699 (G3DSA:2.60.40.GENE3D); IPR001699 (PFAM); IPR001699 (PANTHER); IPR018186 (PROSITE_PATTERNS); IPR001699 (PROSITE_PROFILES); IPR008967 (SUPERFAMILY)
2130	hypothetical protein TcasGA2_TC001728	3040	gi|270014454|gb|EFA10902.1|hypothetical protein TcasGA2_TC001728 [Tribolium castaneum]	EFA10902	1.80748e-14	4.58678e+15	758702	242	111		c-type lectin 11	1	F:molecular_function	-	SignalP-NN(euk) (SIGNALP)
2133	hypothetical protein TcasGA2_TC001728	181	gi|270014454|gb|EFA10902.1|hypothetical protein TcasGA2_TC001728 [Tribolium castaneum]	EFA10902	0.000952882	6.89655e+15	54299	58	40		protein hairy	4	P:cellular nitrogen compound metabolic process; P:biosynthetic process; F:DNA binding; F:molecular_function; C:nucleus	-	no IPS match
2134	hypothetical protein GFP_L7_0730	260	gi|190702233|gb|ACE75131.1|hypothetical protein GFP_L7_0730 [Glyptapanteles flavicoxis]	ACE75131	0.00015559	6.23377e+15	60077	77	48		fruitless transcript variant fru-	3	F:molecular_function; C:nucleus; F:ion binding	-	no IPS match
2136	PREDICTED: uncharacterized protein LOC100492546 isoform X2	292	gi|512823618|ref|XP_004912147.1|PREDICTED: uncharacterized protein LOC100492546 isoform X2 [Xenopus (Silurana) tropicalis] gi|512823622|ref|XP_004912148.1| PREDICTED: uncharacterized protein LOC100492546 isoform X3 [Xenopus (Silurana) tropicalis] gi|512823626|ref|XP_002934983.2| PREDICTED: uncharacterized protein LOC100492546 isoform X1 [Xenopus (Silurana) tropicalis]	XP_004912147, XP_004912148, XP_002934983	4.6494e-05	60.0	454394	55	33		conserved hypothetical protein	6	F:molecular_function; F:lipid binding; F:ion binding; C:intracellular; P:signal transduction; P:nucleobase-containing compound catabolic process; P:small molecule metabolic process	-	IPR001478 (G3DSA:2.30.42.GENE3D); IPR001478 (PFAM); PTHR23031 (PANTHER); IPR001478 (PROSITE_PROFILES); IPR001478 (SUPERFAMILY)
2137	hypothetical protein TcasGA2_TC001728	368	gi|270014454|gb|EFA10902.1|hypothetical protein TcasGA2_TC001728 [Tribolium castaneum]	EFA10902	0.000286474	50.0	577658	104	52		s7e ribosomal protein	4	C:ribosome; F:structural constituent of ribosome; P:translation; P:ribosome biogenesis	-	no IPS match
2138	hypothetical protein TcasGA2_TC001728	354	gi|270014454|gb|EFA10902.1|hypothetical protein TcasGA2_TC001728 [Tribolium castaneum]	EFA10902	0.00318774	5.04132e+16	546842	121	61		neprilysin 2	2	F:peptidase activity; P:biological_process	(3.4) Acting on peptide bonds (peptide hydrolases)	IPR000718 (PANTHER); IPR008753 (PFAM); G3DSA:1.10.1380.10 (GENE3D), PTHR11733:SF48 (PANTHER), SSF55486 (SUPERFAMILY)
2139	PREDICTED: hypothetical protein LOC100069254	276	gi|338718482|ref|XP_001499079.3|PREDICTED: hypothetical protein LOC100069254 [Equus caballus]	XP_001499079	0.000426047	5.56818e+15	612326	88	49		zinc finger mynd domain-containing protein 10-like	0	-		PTHR13244 (PANTHER), PTHR13244:SF4 (PANTHER)
2141	hypothetical protein TcasGA2_TC001728	1242	gi|270014454|gb|EFA10902.1|hypothetical protein TcasGA2_TC001728 [Tribolium castaneum]	EFA10902	3.8724e-16	4.65969e+16	962857	191	89		lambda crystallin-like protein	2	F:oxidoreductase activity; F:molecular_function	-	no IPS match
2143	hypothetical protein TcasGA2_TC001728	221	gi|270014454|gb|EFA10902.1|hypothetical protein TcasGA2_TC001728 [Tribolium castaneum]	EFA10902	0.000410692	5.69444e+15	558398	72	41		AGAP003352-PC	1	C:cellular_component	-	IPR001972 (PRINTS); IPR001107 (PFAM); IPR001972 (PANTHER); PTHR10264:SF65 (PANTHER); SSF117892 (SUPERFAMILY)
2145	hypothetical protein TcasGA2_TC001728	205	gi|270014454|gb|EFA10902.1|hypothetical protein TcasGA2_TC001728 [Tribolium castaneum]	EFA10902	0.00943101	5.68966e+15	516026	58	33		PREDICTED: hypothetical protein LOC410624	2	F:serine-type endopeptidase activity; P:proteolysis		G3DSA:2.40.10.10 (GENE3D); IPR001254 (PFAM); PTHR24256 (PANTHER); IPR018114 (PROSITE_PATTERNS); IPR001254 (PROSITE_PROFILES); IPR009003 (SUPERFAMILY)
2146	hypothetical protein TcasGA2_TC001728	479	gi|270014454|gb|EFA10902.1|hypothetical protein TcasGA2_TC001728 [Tribolium castaneum]	EFA10902	3.23264e-16	5.76389e+16	924337	144	83		zinc finger mym-type protein 1-like	0	-		no IPS match
2148	hypothetical protein TcasGA2_TC001728	2241	gi|270014454|gb|EFA10902.1|hypothetical protein TcasGA2_TC001728 [Tribolium castaneum]	EFA10902	0.0099038	4.89362e+15	558398	141	69		60s ribosomal protein l38-like	4	F:structural constituent of ribosome; C:ribosome; P:translation; P:ribosome biogenesis	-	IPR002675 (PRODOM)
2150	hypothetical protein TcasGA2_TC001728	160	gi|270014454|gb|EFA10902.1|hypothetical protein TcasGA2_TC001728 [Tribolium castaneum]	EFA10902	0.0870944	6.07843e+15	481358	51	31		conserved hypothetical protein	1	C:cellular_component	-	no IPS match
2152	hypothetical protein TcasGA2_TC001728	178	gi|270014454|gb|EFA10902.1|hypothetical protein TcasGA2_TC001728 [Tribolium castaneum]	EFA10902	2.50601e-11	719298245614035	762554	57	41		retinal dehydrogenase 1-like isoform 1	2	P:oxidation-reduction process; F:oxidoreductase activity		IPR015590 (PFAM); IPR016162 (G3DSA:3.40.605.GENE3D); PTHR11699:SF145 (PANTHER); PTHR11699 (PANTHER); IPR016161 (SUPERFAMILY)
2154	hypothetical protein TcasGA2_TC001728	180	gi|270014454|gb|EFA10902.1|hypothetical protein TcasGA2_TC001728 [Tribolium castaneum]	EFA10902	0.00279426	66.0	527582	50	33		nadh dehydrogenase	0	-		no IPS match
2155	hypothetical protein GIP_L1_00690	207	gi|117935429|gb|ABK57054.1|hypothetical protein GIP_L1_00690 [Glyptapanteles indiensis]	ABK57054	0.0540341	7.07317e+15	546842	41	29		PREDICTED: tonsoku-like protein-like	0	-		PTHR24139 (PANTHER), PTHR24139:SF2 (PANTHER)
2156	hypothetical protein TcasGA2_TC001728	137	gi|270014454|gb|EFA10902.1|hypothetical protein TcasGA2_TC001728 [Tribolium castaneum]	EFA10902	0.0311046	6.66667e+15	492914	45	30		PREDICTED: similar to GA10555-PA	8	P:signal transduction; F:kinase activity; F:signal transducer activity; P:cellular protein modification process; F:ion binding; C:cellular_component; P:cellular amino acid metabolic process	(2.7) Transferring phosphorous-containing groups	no IPS match
2159	hypothetical protein TcasGA2_TC001728	372	gi|270014454|gb|EFA10902.1|hypothetical protein TcasGA2_TC001728 [Tribolium castaneum]	EFA10902	1.27615e-12	626865671641791	743294	67	42		thap domain-containing protein 9-like	0	-		no IPS match
2162	hypothetical protein TcasGA2_TC001728	468	gi|270014454|gb|EFA10902.1|hypothetical protein TcasGA2_TC001728 [Tribolium castaneum]	EFA10902	7.84698e-13	5.52632e+15	843445	152	84		ankyrin repeat protein rf_0381-like isoform 1	1	F:protein binding		IPR002110 (SMART); IPR020683 (PFAM); IPR020683 (G3DSA:1.25.40.GENE3D); PTHR24198 (PANTHER); IPR020683 (PROSITE_PROFILES); IPR002110 (PROSITE_PROFILES); IPR020683 (SUPERFAMILY)
2163	predicted protein	478	gi|156390574|ref|XP_001635345.1|predicted protein [Nematostella vectensis] gi|156222438|gb|EDO43282.1| predicted protein [Nematostella vectensis]	XP_001635345, EDO43282	2.38313e-05	5.27778e+15	673958	108	57		alcohol dehydrogenase	2	F:oxidoreductase activity; P:metabolic process		IPR016040 (G3DSA:3.40.50.GENE3D); IPR002198 (PFAM); SSF51735 (SUPERFAMILY)
2164	hypothetical protein TcasGA2_TC001728	176	gi|270014454|gb|EFA10902.1|hypothetical protein TcasGA2_TC001728 [Tribolium castaneum]	EFA10902	0.0493139	6.60714e+15	489062	56	37		ntf2-related export	0	-		no IPS match
2165	hypothetical protein TcasGA2_TC001728	177	gi|270014454|gb|EFA10902.1|hypothetical protein TcasGA2_TC001728 [Tribolium castaneum]	EFA10902	0.0286108	7.61905e+15	496766	42	32		fruitless, putative	0	-		no IPS match
2166	hypothetical protein TcasGA2_TC001728	425	gi|270014454|gb|EFA10902.1|hypothetical protein TcasGA2_TC001728 [Tribolium castaneum]	EFA10902	2.80853e-08	485207100591716	704774	169	82		PREDICTED: hypothetical protein LOC100163198, partial	3	F:protein kinase activity; P:protein phosphorylation; F:ATP binding		G3DSA:1.10.510.10 (GENE3D); IPR000719 (PFAM); PTHR24342 (PANTHER); IPR000719 (PROSITE_PROFILES); IPR011009 (SUPERFAMILY)
2169	hypothetical protein TcasGA2_TC001728	1384	gi|270014454|gb|EFA10902.1|hypothetical protein TcasGA2_TC001728 [Tribolium castaneum]	EFA10902	3.52095e-08	481203007518797	75485	133	64		rl11_drome ame: full=60s ribosomal protein l11	12	P:cytoskeleton organization; P:cell cycle; P:translation; C:chromosome; C:nuclear chromosome; C:nucleolus; F:rRNA binding; F:structural constituent of ribosome; C:ribosome; C:cytosol; F:molecular_function; P:ribosome biogenesis	-	no IPS match
2170	hypothetical protein TcasGA2_TC001728	185	gi|270014454|gb|EFA10902.1|hypothetical protein TcasGA2_TC001728 [Tribolium castaneum]	EFA10902	3.83174e-05	660377358490566	585362	53	35		atp-dependent rna helicase wm6-like	0	-		no IPS match
2172	hypothetical protein TcasGA2_TC001728	176	gi|270014454|gb|EFA10902.1|hypothetical protein TcasGA2_TC001728 [Tribolium castaneum]	EFA10902	0.00310166	6.2069e+15	527582	58	36		low quality protein: netrin receptor unc5c-like	2	P:signal transduction; F:protein binding		IPR000488 (PFAM); IPR011029 (G3DSA:1.10.533.GENE3D); PTHR12582 (PANTHER); PTHR12582:SF9 (PANTHER); IPR011029 (SUPERFAMILY)
2173	hypothetical protein TcasGA2_TC001728	525	gi|270014454|gb|EFA10902.1|hypothetical protein TcasGA2_TC001728 [Tribolium castaneum]	EFA10902	3.91452e-08	5.15873e+15	708626	126	65		2108277aribosomal protein l11	0	-		IPR022803 (G3DSA:3.30.1440.GENE3D); IPR022803 (SUPERFAMILY)
2174	hypothetical protein TcasGA2_TC001728	118	gi|270014454|gb|EFA10902.1|hypothetical protein TcasGA2_TC001728 [Tribolium castaneum]	EFA10902	0.0126555	717948717948718	500618	39	28		PREDICTED: neprilysin-like	0	-		no IPS match
2176	hypothetical protein GIP_L1_00690	625	gi|117935429|gb|ABK57054.1|hypothetical protein GIP_L1_00690 [Glyptapanteles indiensis]	ABK57054	1.17593e-07	4.88722e+15	654698	133	65		cytochrome p450	4	F:ion binding; F:oxidoreductase activity	-	IPR001128 (G3DSA:1.10.630.GENE3D); PTHR24292:SF24 (PANTHER); PTHR24292 (PANTHER); IPR001128 (SUPERFAMILY)
2181	hypothetical protein TcasGA2_TC001728	121	gi|270014454|gb|EFA10902.1|hypothetical protein TcasGA2_TC001728 [Tribolium castaneum]	EFA10902	2.09173e-05	7.94872e+15	58151	39	31		AGAP001652-PA	1	P:lipid metabolic process		no IPS match
2182	hypothetical protein TcasGA2_TC001728	629	gi|270014454|gb|EFA10902.1|hypothetical protein TcasGA2_TC001728 [Tribolium castaneum]	EFA10902	0.00587627	5.21739e+15	554546	115	60		PREDICTED: hypothetical protein LOC100679013 isoform 2	0	-		no IPS match
2183	voltage-dependent calcium channel subunit alpha-2 delta-1-like	240	gi|449689669|ref|XP_004212107.1|PREDICTED: uncharacterized protein LOC101239482, partial [Hydra magnipapillata]	XP_004212107	1.84478e-05	6.89655e+15	646994	58	40		cyb_anoga ame: full=cytochrome b ame: full=complex iii subunit 3 ame: full=complex iii subunit iii ame: full=cytochrome b-c1 complex subunit 3 ame: full=ubiquinol-cytochrome-c reductase complex cytochrome b subunit	5	C:cellular_component; F:molecular_function; F:oxidoreductase activity; P:generation of precursor metabolites and energy	-	IPR005798 (PFAM); IPR016175 (PANTHER); G3DSA:1.10.287.980 (GENE3D), PTHR19271:SF0 (PANTHER), tmhmm (TMHMM)
2185	hypothetical protein GIP_L1_00690	400	gi|117935429|gb|ABK57054.1|hypothetical protein GIP_L1_00690 [Glyptapanteles indiensis]	ABK57054	0.000185338	62.5	546842	72	45		60s ribosomal protein l37	6	C:ribosome; F:ion binding; F:structural constituent of ribosome; P:translation; F:rRNA binding; P:ribosome biogenesis	-	no IPS match
2186	PREDICTED: uncharacterized protein LOC101239482, partial	136	gi|449689669|ref|XP_004212107.1|PREDICTED: uncharacterized protein LOC101239482, partial [Hydra magnipapillata]	XP_004212107	0.000133141	75.0	608474	44	33		isoform c	6	P:cell-cell signaling; P:cellular component assembly; P:anatomical structure development; P:growth; C:cell; P:membrane organization; P:vesicle-mediated transport; P:neurological system process	-	no IPS match
2187	voltage-dependent calcium channel subunit alpha-2 delta-1-like	299	gi|117935429|gb|ABK57054.1|hypothetical protein GIP_L1_00690 [Glyptapanteles indiensis]	ABK57054	4.05993e-09	7.08333e+15	766406	72	51		ruxf_drome ame: full=small nuclear ribonucleoprotein f short=snrnp-f ame: full=membrane-associated protein deb-b ame: full=sm protein f short=sm-f short=	5	P:cytoskeleton organization; P:cell cycle; P:mRNA processing; C:nucleus	-	no IPS match
2189	hypothetical protein TcasGA2_TC001728	498	gi|270014454|gb|EFA10902.1|hypothetical protein TcasGA2_TC001728 [Tribolium castaneum]	EFA10902	0.00664269	4.87395e+16	54299	119	58		protein lin-	1	F:molecular_function	-	no IPS match
2190	hypothetical protein TcasGA2_TC001728	191	gi|270014454|gb|EFA10902.1|hypothetical protein TcasGA2_TC001728 [Tribolium castaneum]	EFA10902	0.0178238	6.52174e+15	50447	46	30		protease m1 zinc metalloprotease	0	-		no IPS match
2193	hypothetical protein TcasGA2_TC001728	219	gi|270014454|gb|EFA10902.1|hypothetical protein TcasGA2_TC001728 [Tribolium castaneum]	EFA10902	6.71167e-05	5.75342e+16	58151	73	42		dynein heavy chain	2	F:microtubule motor activity; P:microtubule-based movement		Coil (COILS); IPR013602 (PFAM); IPR026983 (PANTHER); PTHR10676:SF251 (PANTHER)
2196	PREDICTED: uncharacterized protein LOC101239482, partial	457	gi|449689669|ref|XP_004212107.1|PREDICTED: uncharacterized protein LOC101239482, partial [Hydra magnipapillata]	XP_004212107	1.35547e-05	4.95327e+16	67781	107	53		CG17684	4	C:cellular_component; P:biological_process; F:peptidase activity	-	IPR029058 (G3DSA:3.40.50.GENE3D); PTHR11731:SF22 (PANTHER); PTHR11731 (PANTHER)
2197	hypothetical protein TcasGA2_TC001728	170	gi|270014454|gb|EFA10902.1|hypothetical protein TcasGA2_TC001728 [Tribolium castaneum]	EFA10902	0.000308248	62.5	554546	48	30		predicted protein	6	P:signal transduction; F:lipid binding; F:ion binding; C:intracellular; F:kinase activity; P:cellular protein modification process	(2.7) Transferring phosphorous-containing groups	IPR011993 (G3DSA:2.30.29.GENE3D); IPR001849 (PFAM); PTHR24418 (PANTHER); PTHR24418:SF162 (PANTHER); IPR001849 (PROSITE_PROFILES); SSF50729 (SUPERFAMILY)
2200	hypothetical protein TcasGA2_TC001728	254	gi|270014454|gb|EFA10902.1|hypothetical protein TcasGA2_TC001728 [Tribolium castaneum]	EFA10902	2.24194e-06	6.66667e+15	589214	48	32		solute carrier family 17 member 9-like	2	P:transmembrane transport; C:integral to membrane		G3DSA:1.20.1250.20 (GENE3D); IPR011701 (PFAM); PTHR11662:SF183 (PANTHER); PTHR11662 (PANTHER); TRANSMEMBRANE (PHOBIUS); NON_CYTOPLASMIC_DOMAIN (PHOBIUS); CYTOPLASMIC_DOMAIN (PHOBIUS); IPR020846 (PROSITE_PROFILES); IPR020846 (SUPERFAMILY)
2201	voltage-dependent calcium channel subunit alpha-2 delta-1-like	386	gi|449677534|ref|XP_002168351.2|PREDICTED: voltage-dependent calcium channel subunit alpha-2/delta-1-like [Hydra magnipapillata]	XP_002168351	9.63945e-07	6.85185e+15	573806	54	37		serotonin receptor 7	0	-		no IPS match
2202	hypothetical protein TcasGA2_TC001728	362	gi|270014454|gb|EFA10902.1|hypothetical protein TcasGA2_TC001728 [Tribolium castaneum]	EFA10902	7.17065e-06	548780487804878	627734	82	45		AGAP002818-PA	0	-		no IPS match
2203	hypothetical protein TcasGA2_TC001728	207	gi|270014454|gb|EFA10902.1|hypothetical protein TcasGA2_TC001728 [Tribolium castaneum]	EFA10902	4.9361e-07	626865671641791	612326	67	42		conserved hypothetical protein	0	-		PTHR16074 (PANTHER); PTHR16074:SF4 (PANTHER)
2204	hypothetical protein TcasGA2_TC001728	251	gi|270014454|gb|EFA10902.1|hypothetical protein TcasGA2_TC001728 [Tribolium castaneum]	EFA10902	0.00285949	5.35714e+15	535286	84	45		alcohol dehydrogenase	3	F:oxidoreductase activity; P:biological_process; F:molecular_function	-	IPR002198 (PFAM); IPR016040 (G3DSA:3.40.50.GENE3D); PTHR24310 (PANTHER); PTHR24310:SF31 (PANTHER); SSF51735 (SUPERFAMILY)
2209	hypothetical protein TcasGA2_TC001731	199	gi|270014457|gb|EFA10905.1|hypothetical protein TcasGA2_TC001731 [Tribolium castaneum]	EFA10905	0.00234811	578125	531434	64	37		mitogen-activated protein kinase kinase kinase kinase 5	0	-		IPR001180 (PFAM)
2211	hypothetical protein TcasGA2_TC001731	285	gi|270014457|gb|EFA10905.1|hypothetical protein TcasGA2_TC001731 [Tribolium castaneum]	EFA10905	0.0124948	653061224489796	50447	49	32		troponin c 25d	1	F:ion binding	-	TRANSMEMBRANE (PHOBIUS); CYTOPLASMIC_DOMAIN (PHOBIUS); NON_CYTOPLASMIC_DOMAIN (PHOBIUS); TMhelix (TMHMM)
2214	hypothetical protein TcasGA2_TC001732	219	gi|270014458|gb|EFA10906.1|hypothetical protein TcasGA2_TC001732 [Tribolium castaneum]	EFA10906	2.06295e-05	6.95652e+15	566102	46	32		AGAP002867-PA	6	F:molecular_function; F:oxidoreductase activity; P:biological_process	-	no IPS match
2215	PREDICTED: uncharacterized protein LOC101240098, partial	578	gi|449689405|ref|XP_004212022.1|PREDICTED: uncharacterized protein LOC101240098, partial [Hydra magnipapillata]	XP_004212022	0.000222392	5.73171e+15	52373	82	47		LD32019p	0	-		NON_CYTOPLASMIC_DOMAIN (PHOBIUS); CYTOPLASMIC_DOMAIN (PHOBIUS); TRANSMEMBRANE (PHOBIUS); TMhelix (TMHMM)
2227	hypothetical protein TcasGA2_TC001732	1210	gi|270014458|gb|EFA10906.1|hypothetical protein TcasGA2_TC001732 [Tribolium castaneum]	EFA10906	0.0440279	6.07843e+15	52373	51	31		AGAP000532-PB	2	F:molecular_function; F:ion binding	-	IPR023801 (PFAM); IPR023801 (G3DSA:3.40.800.GENE3D); IPR000286 (PANTHER); SSF52768 (SUPERFAMILY)
2229	hypothetical protein TcasGA2_TC001732	171	gi|270014458|gb|EFA10906.1|hypothetical protein TcasGA2_TC001732 [Tribolium castaneum]	EFA10906	0.00165531	6.44444e+15	50447	45	29		ldl receptor protein 1	2	F:calcium ion binding; F:low-density lipoprotein receptor activity		PF14670 (PFAM); G3DSA:2.10.25.10 (GENE3D); SSF57196 (SUPERFAMILY)
2235	transposable element tcb1 transposase	169	gi|307215451|gb|EFN90115.1|Transposable element Tcb1 transposase [Harpegnathos saltator]	EFN90115	4.76524e-06	660377358490566	627734	53	35		predicted protein	3	F:hydrolase activity, acting on glycosyl bonds; F:molecular_function; P:carbohydrate metabolic process	-	G3DSA:1.10.287.530 (GENE3D); PTHR11607 (PANTHER); PTHR11607:SF3 (PANTHER); IPR028995 (SUPERFAMILY)
2239	transposable element tc3 transposase	373	gi|307204745|gb|EFN83312.1|Transposable element Tc3 transposase [Harpegnathos saltator]	EFN83312	1.82481e-05	6.17284e+15	627734	81	50		PREDICTED: hypothetical protein LOC100575138	0	-		SignalP-NN(euk) (SIGNALP)
2242	hypothetical protein TcasGA2_TC001732	200	gi|270014458|gb|EFA10906.1|hypothetical protein TcasGA2_TC001732 [Tribolium castaneum]	EFA10906	0.00140702	6.45161e+15	508322	62	40		PREDICTED: similar to n-acetylgalactosaminyltransferase	4	C:cellular_component; F:molecular_function; C:Golgi apparatus; F:transferase activity, transferring glycosyl groups	-	NON_CYTOPLASMIC_DOMAIN (PHOBIUS); TRANSMEMBRANE (PHOBIUS); CYTOPLASMIC_DOMAIN (PHOBIUS); TMhelix (TMHMM)
2246	hypothetical protein TcasGA2_TC001732	272	gi|270014458|gb|EFA10906.1|hypothetical protein TcasGA2_TC001732 [Tribolium castaneum]	EFA10906	0.00039461	6.66667e+15	50447	45	30		AGAP004414-PA	1	F:molecular_function	-	no IPS match
2255	hypothetical protein TcasGA2_TC001732	273	gi|270014458|gb|EFA10906.1|hypothetical protein TcasGA2_TC001732 [Tribolium castaneum]	EFA10906	0.00160084	5.45455e+15	516026	77	42		AGAP000795-PB	2	C:integral to membrane; P:transmembrane transport		no IPS match
2257	hypothetical protein TcasGA2_TC001732	230	gi|270014458|gb|EFA10906.1|hypothetical protein TcasGA2_TC001732 [Tribolium castaneum]	EFA10906	0.0154318	5.28571e+16	48521	70	37		class type member 2	0	-		no IPS match
2258	hypothetical protein TcasGA2_TC001732	398	gi|270014458|gb|EFA10906.1|hypothetical protein TcasGA2_TC001732 [Tribolium castaneum]	EFA10906	0.00608868	5.58442e+15	512174	77	43		predicted protein	7	F:nucleotidyltransferase activity; C:nucleoplasm; C:protein complex; F:DNA binding; P:cellular nitrogen compound metabolic process; P:biosynthetic process; C:nucleolus; P:small molecule metabolic process	(2.7) Transferring phosphorous-containing groups	SignalP-noTM (SIGNALP_EUK)
2261	hypothetical protein TcasGA2_TC001732	178	gi|270014458|gb|EFA10906.1|hypothetical protein TcasGA2_TC001732 [Tribolium castaneum]	EFA10906	0.0128745	6.66667e+15	481358	45	30		btb poz domain-containing protein 19-like	0	-		IPR006571 (PFAM)
2265	loxosceles arizonica clone 1 sphingomyelinase d - like protein exon 1 and partial cds	340	gi|31296493|gb|AF512954.1|Loxosceles arizonica clone 1 sphingomyelinase D - like protein gene, exon 1 and partial cds	AF512954	3.12918e-18	7.92593e+15	118505	135	107		udp- c:betagal beta- -n-acetylglucosaminyltransferase 5-like	0	-		no IPS match
2266	hypothetical protein TcasGA2_TC001732	517	gi|270014458|gb|EFA10906.1|hypothetical protein TcasGA2_TC001732 [Tribolium castaneum]	EFA10906	0.00882648	7.04545e+15	516026	44	31		PREDICTED: filamin-A-like	0	-		IPR013783 (G3DSA:2.60.40.GENE3D); IPR014756 (SUPERFAMILY); IPR017868 (PROFILE); PTHR11915 (PANTHER), PTHR11915:SF24 (PANTHER), SignalP-NN(euk) (SIGNALP)
2269	hypothetical protein TcasGA2_TC001732	131	gi|270014458|gb|EFA10906.1|hypothetical protein TcasGA2_TC001732 [Tribolium castaneum]	EFA10906	0.0485766	67.5	458246	40	27		heat shock cognate 70	2	F:ion binding; P:response to stress	-	IPR013126 (PFAM); G3DSA:3.90.640.10 (GENE3D), PTHR19375 (PANTHER), SSF53067 (SUPERFAMILY)
2270	loxosceles arizonica clone 1 sphingomyelinase d - like protein exon 1 and partial cds	312	gi|31296493|gb|AF512954.1|Loxosceles arizonica clone 1 sphingomyelinase D - like protein gene, exon 1 and partial cds	AF512954	3.037e-07	8.24324e+15	752244	74	61		conserved hypothetical protein	3	C:cellular_component; P:cell adhesion	-	IPR002126 (PRINTS); IPR002126 (G3DSA:2.60.40.GENE3D); PTHR24027:SF296 (PANTHER); PTHR24027 (PANTHER); IPR020894 (PROSITE_PATTERNS); IPR002126 (PROSITE_PROFILES); IPR015919 (SUPERFAMILY)
2272	transposable element tcb1 transposase	162	gi|307215451|gb|EFN90115.1|Transposable element Tcb1 transposase [Harpegnathos saltator]	EFN90115	0.0133149	7.56757e+15	531434	37	28		mitochondrial import inner membrane translocase subunit tim9-like isoform 2	0	-		no IPS match
2282	hypothetical protein TcasGA2_TC001732	172	gi|270014458|gb|EFA10906.1|hypothetical protein TcasGA2_TC001732 [Tribolium castaneum]	EFA10906	0.0756231	6.95652e+15	458246	46	32		AGAP008942-PA	2	C:integral to membrane; P:transmembrane transport		G3DSA:1.20.1250.20 (GENE3D); NON_CYTOPLASMIC_DOMAIN (PHOBIUS); CYTOPLASMIC_DOMAIN (PHOBIUS); TRANSMEMBRANE (PHOBIUS)
2288	hypothetical protein TcasGA2_TC001732	155	gi|270014458|gb|EFA10906.1|hypothetical protein TcasGA2_TC001732 [Tribolium castaneum]	EFA10906	3.57329e-06	6.93878e+15	577658	49	34		dynein heavy chain axonemal-like	2	F:molecular_function	(3.6) Acting on acid anhydrides	PTHR10676:SF135 (PANTHER); IPR026983 (PANTHER)
2305	hypothetical protein TcasGA2_TC001732	190	gi|270014458|gb|EFA10906.1|hypothetical protein TcasGA2_TC001732 [Tribolium castaneum]	EFA10906	0.00516595	6.52174e+15	492914	46	30		ribosomal protein s16	3	C:intracellular	-	IPR000754 (PFAM); IPR014721 (G3DSA:3.30.230.GENE3D); IPR000754 (PANTHER); PTHR21569:SF4 (PANTHER); IPR020568 (SUPERFAMILY)
2308	hypothetical protein TcasGA2_TC001732	302	gi|270014458|gb|EFA10906.1|hypothetical protein TcasGA2_TC001732 [Tribolium castaneum]	EFA10906	0.0146663	7.2093e+15	492914	43	31		unnamed protein product	0	-		PTHR10322:SF14 (PANTHER); PTHR10322 (PANTHER)
2318	hypothetical protein TcasGA2_TC001732	188	gi|270014458|gb|EFA10906.1|hypothetical protein TcasGA2_TC001732 [Tribolium castaneum]	EFA10906	0.000172232	66.0	535286	50	33		AGAP012648-PA	1	F:sulfotransferase activity		SignalP-NN(euk) (SIGNALP)
2320	loxosceles arizonica clone 1 sphingomyelinase d - like protein exon 1 and partial cds	223	gi|31296493|gb|AF512954.1|Loxosceles arizonica clone 1 sphingomyelinase D - like protein gene, exon 1 and partial cds	AF512954	0.0106773	8.57143e+15	662076	56	48		hypothetical protein TcasGA2_TC003665	0	-		no IPS match
2324	loxosceles arizonica clone 1 sphingomyelinase d - like protein exon 1 and partial cds	455	gi|31296493|gb|AF512954.1|Loxosceles arizonica clone 1 sphingomyelinase D - like protein gene, exon 1 and partial cds	AF512954	8.86471e-08	8.51351e+15	842413	74	63		AGAP006656-PD	0	-		no IPS match
2325	scaahii03schistocerca nitens adipokinetic hormone ii exon 3 and complete cds	189	gi|160831|gb|L08775.1|SCAAHII03Schistocerca nitens adipokinetic hormone II gene, exon 3 and complete cds	L08775	0.0307382	95.0	644042	40	38		unnamed protein product	3	F:amino acid transmembrane transporter activity; P:amino acid transmembrane transport; C:membrane		PTHR11785:SF224 (PANTHER); IPR002293 (PANTHER); TRANSMEMBRANE (PHOBIUS); CYTOPLASMIC_DOMAIN (PHOBIUS); TRANSMEMBRANE (PHOBIUS); CYTOPLASMIC_DOMAIN (PHOBIUS); NON_CYTOPLASMIC_DOMAIN (PHOBIUS); TMhelix (TMHMM); TMhelix (TMHMM)
2326	transposable element tcb1 transposase	167	gi|307194874|gb|EFN77038.1|hypothetical protein EAI_10971 [Harpegnathos saltator]	EFN77038	1.67873e-07	78.0	650846	50	39		venom carboxylesterase-6-like	0	-		IPR029058 (G3DSA:3.40.50.GENE3D); IPR002018 (PFAM); PTHR11559 (PANTHER); PTHR11559:SF157 (PANTHER); IPR029058 (SUPERFAMILY)
2327	hypothetical protein TcasGA2_TC001732	447	gi|270014458|gb|EFA10906.1|hypothetical protein TcasGA2_TC001732 [Tribolium castaneum]	EFA10906	4.55886e-12	5.29851e+16	77411	134	71		40s ribosomal protein s7	4	C:ribosome; F:structural constituent of ribosome; P:translation; P:ribosome biogenesis	-	no IPS match
2328	loxosceles arizonica clone 1 sphingomyelinase d - like protein exon 1 and partial cds	330	gi|31296493|gb|AF512954.1|Loxosceles arizonica clone 1 sphingomyelinase D - like protein gene, exon 1 and partial cds	AF512954	1.78887e-08	7.39837e+15	860446	123	91		ras-related protein rab-8a-like	2	F:ion binding; P:signal transduction	-	IPR001806 (PFAM); IPR027417 (SUPERFAMILY); G3DSA:3.40.50.300 (GENE3D), PTHR24073 (PANTHER), PTHR24073:SF31 (PANTHER), PS51419 (PROFILE)
2331	hypothetical protein TcasGA2_TC001732	319	gi|270014458|gb|EFA10906.1|hypothetical protein TcasGA2_TC001732 [Tribolium castaneum]	EFA10906	0.0245794	7.10526e+15	489062	38	27		insulin-like growth factor-binding protein complex acid labile subunit-like	0	-		SignalP-TM (SIGNALP_GRAM_POSITIVE)
2338	hypothetical protein TcasGA2_TC001734	154	gi|270014460|gb|EFA10908.1|hypothetical protein TcasGA2_TC001734 [Tribolium castaneum]	EFA10908	2.08937e-08	6.93878e+15	673958	49	34		intraflagellar transport protein 172 homolog	0	-		SignalP-NN(euk) (SIGNALP), tmhmm (TMHMM)
2340	hypothetical protein TcasGA2_TC001734	156	gi|270014460|gb|EFA10908.1|hypothetical protein TcasGA2_TC001734 [Tribolium castaneum]	EFA10908	0.0800829	6.45833e+15	481358	48	31		protein scarlet-like	2	F:ion binding; F:ATPase activity	(3.6) Acting on acid anhydrides	IPR003439 (PFAM); IPR027417 (SUPERFAMILY); G3DSA:3.40.50.300 (GENE3D), PTHR19241 (PANTHER), PTHR19241:SF27 (PANTHER)
2341	hypothetical protein TcasGA2_TC001734	102	gi|270014460|gb|EFA10908.1|hypothetical protein TcasGA2_TC001734 [Tribolium castaneum]	EFA10908	0.0906483	7.57576e+15	473654	33	25		para-orthologous sodium channel alpha-subunit	4	P:transmembrane transport; C:protein complex; C:plasma membrane; F:transmembrane transporter activity	-	PTHR10037 (PANTHER); IPR028814 (PTHR10037:PANTHER); NON_CYTOPLASMIC_DOMAIN (PHOBIUS); TRANSMEMBRANE (PHOBIUS); CYTOPLASMIC_DOMAIN (PHOBIUS); TMhelix (TMHMM)
2342	hypothetical protein TcasGA2_TC001734	178	gi|270014460|gb|EFA10908.1|hypothetical protein TcasGA2_TC001734 [Tribolium castaneum]	EFA10908	2.19871e-08	8.09524e+15	67781	42	34		down syndrome cell adhesion molecule	0	-		IPR013783 (G3DSA:2.60.40.GENE3D); SSF48726 (SUPERFAMILY)
2348	hypothetical protein TcasGA2_TC001735	261	gi|270014461|gb|EFA10909.1|hypothetical protein TcasGA2_TC001735 [Tribolium castaneum]	EFA10909	0.0217133	5.58824e+15	512174	68	38		upf0489 protein c5orf22 homolog	0	-		no IPS match
2351	kosciuscola tristis microsatellite ktr29 sequence	2125	gi|326787477|gb|HQ316183.1|Kosciuscola tristis microsatellite Ktr29 sequence	HQ316183	7.9769e-05	6.72489e+15	734211	229	154		paired amphipathic helix protein sin3a-like isoform 1	0	-		no IPS match
2356	kosciuscola tristis microsatellite ktr29 sequence	175	gi|326787477|gb|HQ316183.1|Kosciuscola tristis microsatellite Ktr29 sequence	HQ316183	0.0975966	73.6	626008	125	92		FI09342p	0	-		no IPS match
2357	hypothetical protein TcasGA2_TC001736	159	gi|270014462|gb|EFA10910.1|hypothetical protein TcasGA2_TC001736 [Tribolium castaneum]	EFA10910	0.0108676	7.27273e+15	50447	44	32		wd repeat-containing protein 44-like	0	-		no IPS match
2360	hypothetical protein TcasGA2_TC001736	198	gi|270014462|gb|EFA10910.1|hypothetical protein TcasGA2_TC001736 [Tribolium castaneum]	EFA10910	0.000466101	5.71429e+16	550694	63	36		AGAP010896-PA	2	C:integral to membrane; C:membrane		no IPS match
2369	hypothetical protein TcasGA2_TC001736	95	gi|270014462|gb|EFA10910.1|hypothetical protein TcasGA2_TC001736 [Tribolium castaneum]	EFA10910	0.00527016	7.41935e+15	50447	31	23		hypothetical protein TcasGA2_TC005046	2	F:nucleic acid binding; F:protein dimerization activity		no IPS match
2372	kosciuscola tristis microsatellite ktr29 sequence	529	gi|326787477|gb|HQ316183.1|Kosciuscola tristis microsatellite Ktr29 sequence	HQ316183	0.0976892	6.64093e+15	644042	259	172		hypothetical protein TcasGA2_TC002374	1	F:molecular_function	-	IPR002110 (SMART); IPR020683 (G3DSA:1.25.40.GENE3D); PTHR24193 (PANTHER)
2380	hypothetical protein TcasGA2_TC001736	419	gi|270014462|gb|EFA10910.1|hypothetical protein TcasGA2_TC001736 [Tribolium castaneum]	EFA10910	0.0873934	56.0	500618	75	42		52 kda repressor of the inhibitor of the protein kinase-like	0	-		no IPS match
2381	hypothetical protein TcasGA2_TC001736	141	gi|270014462|gb|EFA10910.1|hypothetical protein TcasGA2_TC001736 [Tribolium castaneum]	EFA10910	0.0756541	8.57143e+15	477506	28	24		hypothetical protein TcasGA2_TC010095	0	-		no IPS match
2386	hypothetical protein TcasGA2_TC001736	560	gi|270014462|gb|EFA10910.1|hypothetical protein TcasGA2_TC001736 [Tribolium castaneum]	EFA10910	0.0804545	5.64103e+15	512174	78	44		PREDICTED: hypothetical protein LOC100679061	0	-		no IPS match
2389	hypothetical protein TcasGA2_TC001736	93	gi|270014462|gb|EFA10910.1|hypothetical protein TcasGA2_TC001736 [Tribolium castaneum]	EFA10910	0.0319027	8.84615e+15	481358	26	23		conserved hypothetical protein	0	-		no IPS match
2399	hypothetical protein TcasGA2_TC001736	164	gi|270014462|gb|EFA10910.1|hypothetical protein TcasGA2_TC001736 [Tribolium castaneum]	EFA10910	0.000106218	7.16981e+15	566102	53	38		dsrc28c protein	3	F:protein kinase activity; P:protein phosphorylation; F:ATP binding		IPR001245 (PRINTS); G3DSA:1.10.510.10 (GENE3D); IPR001245 (PFAM); PTHR24418:SF162 (PANTHER); PTHR24418 (PANTHER); IPR000719 (PROSITE_PROFILES); IPR011009 (SUPERFAMILY)
2406	hypothetical protein TcasGA2_TC001736	137	gi|270014462|gb|EFA10910.1|hypothetical protein TcasGA2_TC001736 [Tribolium castaneum]	EFA10910	0.0535886	6.15385e+15	481358	39	24		serine threonine-protein	4	F:ion binding; P:cellular protein modification process; F:kinase activity; P:cellular amino acid metabolic process	(2.7) Transferring phosphorous-containing groups	no IPS match
2414	kosciuscola tristis microsatellite ktr76 sequence	189	gi|326787481|gb|HQ316187.1|Kosciuscola tristis microsatellite Ktr76 sequence	HQ316187	5.93388e-05	7.38095e+15	734211	126	93		sticks and stones cg33141-pa	0	-		IPR013783 (G3DSA:2.60.40.GENE3D); SSF48726 (SUPERFAMILY)
2418	hypothetical protein TcasGA2_TC001737	3502	gi|270014463|gb|EFA10911.1|hypothetical protein TcasGA2_TC001737 [Tribolium castaneum]	EFA10911	0.0	8.18393e+15	1213.75	859	703		glycerol phosphate lipoteichoic acid synthase-like	2	P:metabolic process; F:catalytic activity		IPR017850 (SUPERFAMILY)
2419	hypothetical protein TcasGA2_TC001737	78	gi|270014463|gb|EFA10911.1|hypothetical protein TcasGA2_TC001737 [Tribolium castaneum]	EFA10911	0.0011138	8.46154e+15	492914	26	22		AGAP003643-PA	4	P:catabolic process; F:peptidase activity; F:molecular_function; P:cellular protein modification process	(3.1) Acting on ester bonds; (3.4) Acting on peptide bonds (peptide hydrolases)	PTHR24006 (PANTHER), PTHR24006:SF97 (PANTHER)
2423	hypothetical protein TcasGA2_TC001749	1229	gi|270014475|gb|EFA10923.1|hypothetical protein TcasGA2_TC001749 [Tribolium castaneum]	EFA10923	4.4063e-42	7.19424e+15	175637	139	100		LD45641p	11	P:anatomical structure development; P:cell differentiation; P:cytoskeleton organization; P:cellular component assembly; P:anatomical structure formation involved in morphogenesis; F:ion binding; C:cytoskeleton; C:protein complex; C:cytoplasm; P:homeostatic process; P:mitochondrion organization; F:cytoskeletal protein binding; P:biological_process	-	IPR027707 (PANTHER); G3DSA:1.20.5.350 (GENE3D)
2426	hypothetical protein TcasGA2_TC001761	2314	gi|270014485|gb|EFA10933.1|hypothetical protein TcasGA2_TC001761 [Tribolium castaneum]	EFA10933	5.4648e-144	7.43935e+15	445277	371	276		discoidin domain	5	F:kinase activity; F:signal transducer activity; P:cell adhesion; P:cellular protein modification process; F:ion binding; P:signal transduction	(2.7) Transferring phosphorous-containing groups	no IPS match
2437	hypothetical protein TcasGA2_TC001807	607	gi|270015272|gb|EFA11720.1|hypothetical protein TcasGA2_TC001807 [Tribolium castaneum]	EFA11720	1.00515e-38	6.66667e+15	160614	180	120		protein fam188b2-like	0	-		IPR025257 (PFAM)
2440	hypothetical protein TcasGA2_TC001807	111	gi|270015272|gb|EFA11720.1|hypothetical protein TcasGA2_TC001807 [Tribolium castaneum]	EFA11720	0.00152102	6.94444e+15	52373	36	25		pheromone-degrading enzyme	2	F:oxidoreductase activity; F:ion binding	-	no IPS match
2442	hypothetical protein TcasGA2_TC001807	326	gi|270015272|gb|EFA11720.1|hypothetical protein TcasGA2_TC001807 [Tribolium castaneum]	EFA11720	0.0972351	5.77465e+15	496766	71	41		PREDICTED: hypothetical protein LOC100166049	0	-		no IPS match
2444	hypothetical protein TcasGA2_TC001807	288	gi|270015272|gb|EFA11720.1|hypothetical protein TcasGA2_TC001807 [Tribolium castaneum]	EFA11720	0.0725175	6.92308e+15	496766	39	27		protein translation factor sui1 homolog	2	F:translation initiation factor activity; P:translational initiation		IPR001950 (G3DSA:3.30.780.GENE3D); IPR001950 (PFAM); PTHR10388 (PANTHER); IPR001950 (PROSITE_PROFILES); IPR001950 (SUPERFAMILY)
2445	hypothetical protein TcasGA2_TC001807	201	gi|270015272|gb|EFA11720.1|hypothetical protein TcasGA2_TC001807 [Tribolium castaneum]	EFA11720	0.00126887	6.42857e+15	539138	70	45		trypsin-like proteinase	1	F:peptidase activity	-	no IPS match
2447	hypothetical protein TcasGA2_TC001807	282	gi|270015272|gb|EFA11720.1|hypothetical protein TcasGA2_TC001807 [Tribolium castaneum]	EFA11720	9.24264e-07	5.71429e+16	643142	91	52		fructose-bisphosphate aldolase isoform b	2	F:fructose-bisphosphate aldolase activity; P:glycolysis		IPR000741 (PFAM); IPR013785 (G3DSA:3.20.20.GENE3D); IPR029769 (PANTHER); SSF51569 (SUPERFAMILY)
2449	hypothetical protein TcasGA2_TC001807	156	gi|270015272|gb|EFA11720.1|hypothetical protein TcasGA2_TC001807 [Tribolium castaneum]	EFA11720	0.0189551	6.66667e+15	500618	51	34		conserved hypothetical protein	0	-		no IPS match
2450	hypothetical protein TcasGA2_TC001807	172	gi|270015272|gb|EFA11720.1|hypothetical protein TcasGA2_TC001807 [Tribolium castaneum]	EFA11720	0.00960041	6.07143e+16	512174	56	34		e3 ubiquitin-protein ligase ring2 isoform 1	0	-		no IPS match
2451	hypothetical protein TcasGA2_TC001807	199	gi|270015272|gb|EFA11720.1|hypothetical protein TcasGA2_TC001807 [Tribolium castaneum]	EFA11720	3.6041e-07	626865671641791	612326	67	42		scf complex protein cul-1	0	-		IPR011991 (G3DSA:1.10.10.GENE3D)
2452	gap-pol polyprotein	166	gi|391325581|ref|XP_003737311.1|PREDICTED: uncharacterized protein K02A2.6-like [Metaseiulus occidentalis]	XP_003737311	0.000175927	673076923076923	62003	52	35		PREDICTED: hypothetical protein LOC100573856	0	-		PTHR10178 (PANTHER), SSF56672 (SUPERFAMILY)
2453	hypothetical protein TcasGA2_TC001807	201	gi|270015272|gb|EFA11720.1|hypothetical protein TcasGA2_TC001807 [Tribolium castaneum]	EFA11720	0.100864	5.80645e+16	48521	62	36		hypothetical protein TcasGA2_TC006002	0	-		no IPS match
2457	hypothetical protein TcasGA2_TC001807	158	gi|270015272|gb|EFA11720.1|hypothetical protein TcasGA2_TC001807 [Tribolium castaneum]	EFA11720	0.0199784	6.82927e+15	500618	41	28		hypothetical protein TcasGA2_TC004212	0	-		PTHR23022 (PANTHER)
2459	hypothetical protein TcasGA2_TC001807	192	gi|270015272|gb|EFA11720.1|hypothetical protein TcasGA2_TC001807 [Tribolium castaneum]	EFA11720	3.89562e-11	6.93548e+15	75485	62	43		AGAP006434-PA	3	F:chitin binding; P:chitin metabolic process; C:extracellular region		no IPS match
2460	hypothetical protein TcasGA2_TC001807	545	gi|270015272|gb|EFA11720.1|hypothetical protein TcasGA2_TC001807 [Tribolium castaneum]	EFA11720	5.15645e-06	4.85714e+15	643142	105	51		peptidyl-prolyl cis-trans isomerase	10	F:ion binding; P:cellular nitrogen compound metabolic process; P:biosynthetic process; F:nucleic acid binding transcription factor activity; F:isomerase activity; P:chromosome organization; P:cellular protein modification process; F:transferase activity, transferring acyl groups; C:protein complex; C:intracellular; C:nucleoplasm	(2.3) Acyltransferases	no IPS match
2461	hypothetical protein TcasGA2_TC001807	148	gi|270015272|gb|EFA11720.1|hypothetical protein TcasGA2_TC001807 [Tribolium castaneum]	EFA11720	6.04903e-05	6.66667e+15	569954	48	32		two pore potassium channel protein sup-9-like	3	F:transmembrane transporter activity; P:transmembrane transport; C:cellular_component	-	PTHR11003 (PANTHER); PTHR11003:SF92 (PANTHER)
2463	hypothetical protein TcasGA2_TC001807	185	gi|270015272|gb|EFA11720.1|hypothetical protein TcasGA2_TC001807 [Tribolium castaneum]	EFA11720	0.00193811	536231884057971	531434	69	37		hypothetical protein TcasGA2_TC003720	1	P:signal transduction	-	no IPS match
2464	hypothetical protein TcasGA2_TC001807	334	gi|270015272|gb|EFA11720.1|hypothetical protein TcasGA2_TC001807 [Tribolium castaneum]	EFA11720	3.1396e-05	5.66667e+16	573806	90	51		zinc finger protein squeeze isoform 1	3	F:ion binding; F:molecular_function; C:intracellular	-	no IPS match
2465	hypothetical protein CAEBREN_12621	118	gi|341895838|gb|EGT51773.1|hypothetical protein CAEBREN_12621 [Caenorhabditis brenneri]	EGT51773	0.0229478	717948717948718	546842	39	28		Actin	0	-		no IPS match
2466	hypothetical protein TcasGA2_TC001807	218	gi|270015272|gb|EFA11720.1|hypothetical protein TcasGA2_TC001807 [Tribolium castaneum]	EFA11720	0.00313522	7.4359e+15	531434	39	29		AGAP006425-PA	3	P:carbohydrate metabolic process; F:hydrolase activity, acting on glycosyl bonds; F:ion binding	-	TRANSMEMBRANE (PHOBIUS); CYTOPLASMIC_DOMAIN (PHOBIUS); NON_CYTOPLASMIC_DOMAIN (PHOBIUS)
2467	hypothetical protein TcasGA2_TC001807	101	gi|270015272|gb|EFA11720.1|hypothetical protein TcasGA2_TC001807 [Tribolium castaneum]	EFA11720	0.0422696	8.70968e+15	481358	31	27		sensory neuron membrane protein 1-like	2	C:membrane; P:cell adhesion		IPR002159 (PFAM); IPR002159 (PANTHER); PTHR11923:SF46 (PANTHER)
2469	hypothetical protein TcasGA2_TC001807	178	gi|270015272|gb|EFA11720.1|hypothetical protein TcasGA2_TC001807 [Tribolium castaneum]	EFA11720	0.000269846	60.0	558398	60	36		lipase 3-like	0	-		IPR029058 (G3DSA:3.40.50.GENE3D); PTHR11005 (PANTHER); PTHR11005:SF6 (PANTHER); IPR029058 (SUPERFAMILY)
2472	hypothetical protein TcasGA2_TC001807	209	gi|270015272|gb|EFA11720.1|hypothetical protein TcasGA2_TC001807 [Tribolium castaneum]	EFA11720	0.000167288	5.46667e+16	566102	75	41		60s ribosomal protein l14-like	0	-		no IPS match
2473	hypothetical protein TcasGA2_TC001807	272	gi|270015272|gb|EFA11720.1|hypothetical protein TcasGA2_TC001807 [Tribolium castaneum]	EFA11720	2.64388e-14	6.13636e+15	858853	88	54		60s ribosomal protein l9	4	F:rRNA binding; C:ribosome; F:structural constituent of ribosome; P:translation		IPR020040 (G3DSA:3.90.930.GENE3D); IPR000702 (PANTHER); IPR020040 (SUPERFAMILY)
2475	hypothetical protein TcasGA2_TC001807	101	gi|270015272|gb|EFA11720.1|hypothetical protein TcasGA2_TC001807 [Tribolium castaneum]	EFA11720	0.0391717	8.48485e+15	481358	33	28		predicted protein	0	-		IPR025257 (PFAM)
2476	hypothetical protein TcasGA2_TC001807	192	gi|270015272|gb|EFA11720.1|hypothetical protein TcasGA2_TC001807 [Tribolium castaneum]	EFA11720	0.0573528	6.27451e+16	489062	51	32		unnamed protein product	4	F:protein kinase activity; F:ATP binding; P:protein phosphorylation; P:cell cycle		IPR000719 (PFAM); G3DSA:1.10.510.10 (GENE3D); IPR030616 (PANTHER); IPR000719 (PROSITE_PROFILES); IPR011009 (SUPERFAMILY)
2484	PREDICTED: uncharacterized protein K02A2.6-like	151	gi|391325581|ref|XP_003737311.1|PREDICTED: uncharacterized protein K02A2.6-like [Metaseiulus occidentalis]	XP_003737311	0.00509393	6.93878e+15	573806	49	34		PREDICTED: filamin-C-like	0	-		IPR013783 (G3DSA:2.60.40.GENE3D); IPR017868 (PROSITE_PROFILES); IPR014756 (SUPERFAMILY)
2485	hypothetical protein TcasGA2_TC001807	1103	gi|270015272|gb|EFA11720.1|hypothetical protein TcasGA2_TC001807 [Tribolium castaneum]	EFA11720	6.79524e-71	5.76503e+16	257684	366	211		hypothetical protein TcasGA2_TC004048	3	P:DNA metabolic process; F:molecular_function	-	G3DSA:3.10.10.10 (GENE3D); PTHR10178:SF279 (PANTHER); PTHR10178 (PANTHER); SSF56672 (SUPERFAMILY)
2491	hypothetical protein TcasGA2_TC001807	288	gi|270015272|gb|EFA11720.1|hypothetical protein TcasGA2_TC001807 [Tribolium castaneum]	EFA11720	4.59978e-13	52.8	828037	125	66		P protein, putative	4	C:integral to membrane; P:transmembrane transport; F:arsenite transmembrane transporter activity; P:arsenite transport		no IPS match
2492	PREDICTED: polyprotein-like	97	gi|291222568|ref|XP_002731288.1|PREDICTED: polyprotein-like [Saccoglossus kowalevskii]	XP_002731288	0.0175223	8.06452e+15	546842	31	25		AGAP004263-PA	0	-		no IPS match
2493	hypothetical protein TcasGA2_TC001807	161	gi|270015272|gb|EFA11720.1|hypothetical protein TcasGA2_TC001807 [Tribolium castaneum]	EFA11720	0.0157027	5.74074e+16	500618	54	31		AGAP012047-PA	2	F:molecular_function	-	G3DSA:3.30.1120.10 (GENE3D); PTHR10342:SF189 (PANTHER); PTHR10342 (PANTHER); IPR017850 (SUPERFAMILY)
2495	hypothetical protein TcasGA2_TC001807	134	gi|270015272|gb|EFA11720.1|hypothetical protein TcasGA2_TC001807 [Tribolium castaneum]	EFA11720	0.00816509	7.04545e+15	508322	44	31		PREDICTED: hypothetical protein LOC100680277	0	-		TRANSMEMBRANE (PHOBIUS); NON_CYTOPLASMIC_DOMAIN (PHOBIUS); CYTOPLASMIC_DOMAIN (PHOBIUS); TMhelix (TMHMM)
2496	hypothetical protein TcasGA2_TC001807	1803	gi|270015272|gb|EFA11720.1|hypothetical protein TcasGA2_TC001807 [Tribolium castaneum]	EFA11720	0.0906308	4.95413e+15	554546	109	54		dynein beta ciliary-like	4	F:ATP binding; F:ATPase activity; F:microtubule motor activity; P:microtubule-based movement		IPR011704 (PFAM); IPR027417 (G3DSA:3.40.50.GENE3D); PTHR10676:SF36 (PANTHER); IPR026983 (PANTHER); IPR027417 (SUPERFAMILY)
2499	hypothetical protein TcasGA2_TC001807	159	gi|270015272|gb|EFA11720.1|hypothetical protein TcasGA2_TC001807 [Tribolium castaneum]	EFA11720	0.00151135	5.68966e+15	531434	58	33		AGAP002120-PA	3	F:enzyme regulator activity; C:intracellular; P:signal transduction; P:small molecule metabolic process; P:nucleobase-containing compound catabolic process	-	PTHR22957:SF209 (PANTHER); PTHR22957 (PANTHER)
2501	hypothetical protein TcasGA2_TC001807	171	gi|270015272|gb|EFA11720.1|hypothetical protein TcasGA2_TC001807 [Tribolium castaneum]	EFA11720	0.000850158	631578947368421	54299	57	36		s13e ribosomal protein	1	C:intracellular	-	no IPS match
2502	hypothetical protein TcasGA2_TC001807	189	gi|270015272|gb|EFA11720.1|hypothetical protein TcasGA2_TC001807 [Tribolium castaneum]	EFA11720	5.93668e-07	6.45161e+15	635438	62	40		PREDICTED: similar to Y26D4A.11, partial	2	F:nucleic acid binding; P:DNA integration		IPR012337 (G3DSA:3.30.420.GENE3D); IPR001584 (PROSITE_PROFILES); IPR012337 (SUPERFAMILY)
2503	hypothetical protein TcasGA2_TC001807	193	gi|270015272|gb|EFA11720.1|hypothetical protein TcasGA2_TC001807 [Tribolium castaneum]	EFA11720	7.07725e-06	6.50794e+15	604622	63	41		organic cation transporter 1-like	0	-		no IPS match
2506	hypothetical protein TcasGA2_TC001807	158	gi|270015272|gb|EFA11720.1|hypothetical protein TcasGA2_TC001807 [Tribolium castaneum]	EFA11720	2.36073e-05	673076923076923	585362	52	35		PREDICTED: hypothetical protein LOC100575450	0	-		no IPS match
2508	hypothetical protein TcasGA2_TC001807	198	gi|270015272|gb|EFA11720.1|hypothetical protein TcasGA2_TC001807 [Tribolium castaneum]	EFA11720	7.78658e-10	671875	720182	64	43		inhibin beta chain-like	0	-		no IPS match
2509	hypothetical protein TcasGA2_TC001807	241	gi|270015272|gb|EFA11720.1|hypothetical protein TcasGA2_TC001807 [Tribolium castaneum]	EFA11720	5.55511e-06	6.66667e+15	616178	54	36		translocon-associated protein subunit gamma-like	3	C:integral to endoplasmic reticulum membrane; P:cotranslational protein targeting to membrane; C:Sec61 translocon complex		no IPS match
2510	hypothetical protein TcasGA2_TC001807	568	gi|270015272|gb|EFA11720.1|hypothetical protein TcasGA2_TC001807 [Tribolium castaneum]	EFA11720	5.52031e-05	5.04854e+15	42743	103	52		gaba receptor protein	1	F:receptor activity		G3DSA:3.10.20.90 (GENE3D); IPR004241 (PFAM); IPR004241 (PANTHER); IPR029071 (SUPERFAMILY)
2511	hypothetical protein TcasGA2_TC001808	870	gi|270015273|gb|EFA11721.1|hypothetical protein TcasGA2_TC001808 [Tribolium castaneum]	EFA11721	2.5779e-05	5.18072e+15	612326	166	86		PREDICTED: hypothetical protein LOC406073	4	F:DNA binding; P:biological_process; C:nucleus; P:cellular nitrogen compound metabolic process; P:biosynthetic process	-	no IPS match
2514	hypothetical protein TcasGA2_TC001808	191	gi|270015273|gb|EFA11721.1|hypothetical protein TcasGA2_TC001808 [Tribolium castaneum]	EFA11721	5.0537e-06	6.60714e+15	58151	56	37		glucosyl glucuronosyl transferases	2	P:metabolic process; F:transferase activity, transferring hexosyl groups		IPR002213 (PFAM); IPR002213 (PANTHER); PTHR11926:SF16 (PANTHER); SSF53756 (SUPERFAMILY)
2515	hypothetical protein TcasGA2_TC001808	107	gi|270015273|gb|EFA11721.1|hypothetical protein TcasGA2_TC001808 [Tribolium castaneum]	EFA11721	0.0583334	7.42857e+15	477506	35	26		AGAP001780-PA	6	C:intracellular; F:RNA binding; P:cellular protein modification process; F:small conjugating protein binding; F:molecular_function; F:ion binding	(6.3) Forming carbon-nitrogen bonds	no IPS match
2520	hypothetical protein TcasGA2_TC001808	475	gi|270015273|gb|EFA11721.1|hypothetical protein TcasGA2_TC001808 [Tribolium castaneum]	EFA11721	0.000397236	5.55556e+15	438986	54	30		cytochrome p450	4	F:ion binding; F:oxidoreductase activity	-	IPR001128 (G3DSA:1.10.630.GENE3D); IPR001128 (SUPERFAMILY)
2521	hypothetical protein TcasGA2_TC001808	415	gi|270015273|gb|EFA11721.1|hypothetical protein TcasGA2_TC001808 [Tribolium castaneum]	EFA11721	4.03453e-06	5.45455e+15	63929	99	54		hypothetical protein TcasGA2_TC015307	4	C:integral to membrane; P:transmembrane transport; F:zinc ion binding; C:intracellular		PTHR13267 (PANTHER), PTHR13267:SF3 (PANTHER)
2523	hypothetical protein TcasGA2_TC001808	507	gi|270015273|gb|EFA11721.1|hypothetical protein TcasGA2_TC001808 [Tribolium castaneum]	EFA11721	4.87821e-30	6.22642e+16	134806	159	99		40s ribosomal protein s26-like	0	-		SignalP-NN(euk) (SIGNALP)
2525	hypothetical protein TcasGA2_TC001808	140	gi|270015273|gb|EFA11721.1|hypothetical protein TcasGA2_TC001808 [Tribolium castaneum]	EFA11721	0.100935	6.58537e+15	477506	41	27		AGAP007588-PA	1	F:molecular_function	-	no IPS match
2526	hypothetical protein TcasGA2_TC001808	1468	gi|270015273|gb|EFA11721.1|hypothetical protein TcasGA2_TC001808 [Tribolium castaneum]	EFA11721	9.86038e-11	4.49814e+15	835741	269	121		meiotically up-regulated gene 71	0	-		PTHR12196 (PANTHER)
2527	hypothetical protein TcasGA2_TC001808	286	gi|270015273|gb|EFA11721.1|hypothetical protein TcasGA2_TC001808 [Tribolium castaneum]	EFA11721	0.000440001	56.25	566102	80	45		cytochrome oxidase subunit i	10	F:transmembrane transporter activity; F:oxidoreductase activity; F:ion binding; F:molecular_function; P:generation of precursor metabolites and energy; C:cellular_component; P:cellular nitrogen compound metabolic process; P:small molecule metabolic process; P:transport; C:protein complex; C:intracellular	(1.9) Acting on a heme group of donors	IPR000883 (PANTHER); IPR023616 (G3DSA:1.20.210.GENE3D); PTHR10422:SF6 (PANTHER)
2535	hypothetical protein TcasGA2_TC001812	161	gi|270016725|gb|EFA13171.1|hypothetical protein TcasGA2_TC001812 [Tribolium castaneum]	EFA13171	0.0641043	6.66667e+15	48521	45	30		af222049_2pol protein	0	-		PTHR10178 (PANTHER), SSF56672 (SUPERFAMILY)
2537	hypothetical protein TcasGA2_TC001812	151	gi|270016725|gb|EFA13171.1|hypothetical protein TcasGA2_TC001812 [Tribolium castaneum]	EFA13171	0.0259777	5.95745e+15	492914	47	28		thap domain-containing protein 1- partial	1	F:molecular_function	-	IPR006612 (PFAM); PTHR23080 (PANTHER)
2542	hypothetical protein TcasGA2_TC001813	193	gi|270016726|gb|EFA13172.1|hypothetical protein TcasGA2_TC001813 [Tribolium castaneum]	EFA13172	0.00834302	5.96154e+15	516026	52	31		Ultrabithorax	6	F:nucleic acid binding transcription factor activity; F:DNA binding; P:biological_process; P:cellular nitrogen compound metabolic process; P:biosynthetic process; C:protein complex; C:intracellular	-	SignalP-TM (SIGNALP_GRAM_POSITIVE)
2544	hypothetical protein TcasGA2_TC001813	659	gi|270016726|gb|EFA13172.1|hypothetical protein TcasGA2_TC001813 [Tribolium castaneum]	EFA13172	1.05541e-18	5.02304e+15	103605	217	109		esterase fe4-like	0	-		IPR029058 (G3DSA:3.40.50.GENE3D); IPR002018 (PFAM); PTHR11559 (PANTHER); IPR019819 (PROSITE_PATTERNS); IPR029058 (SUPERFAMILY)
2547	rna-directed dna polymerase from mobile element jockey-like	454	gi|449693054|ref|XP_004213283.1|PREDICTED: RNA-directed DNA polymerase from mobile element jockey-like, partial [Hydra magnipapillata]	XP_004213283	0.00250581	588235294117647	42743	51	30		cg13842 cg13842-pa	0	-		PF14923 (PFAM)
2548	hypothetical protein TcasGA2_TC001814	740	gi|270015373|gb|EFA11821.1|hypothetical protein TcasGA2_TC001814 [Tribolium castaneum]	EFA11821	7.35366e-05	5.90361e+16	60077	83	49		hypothetical protein TcasGA2_TC010878	1	C:cellular_component	-	no IPS match
2549	hypothetical protein TcasGA2_TC001824	115	gi|270016137|gb|EFA12585.1|hypothetical protein TcasGA2_TC001824 [Tribolium castaneum]	EFA12585	6.21864e-06	8.05556e+15	593066	36	29		40s ribosomal protein s3a-like	3	C:ribosome; F:structural constituent of ribosome; P:translation		IPR001593 (PFAM); PTHR11830 (PANTHER)
2550	hypothetical protein TcasGA2_TC001824	237	gi|270016137|gb|EFA12585.1|hypothetical protein TcasGA2_TC001824 [Tribolium castaneum]	EFA12585	2.60787e-09	6.8254e+15	712478	63	43		dhsb_drome ame: full=succinate dehydrogenase	5	C:cytoskeleton; C:protein complex; C:mitochondrion; P:generation of precursor metabolites and energy; P:small molecule metabolic process; P:cellular nitrogen compound metabolic process; F:oxidoreductase activity	(1.3) Acting on the CH-CH group of donors	no IPS match
2551	hypothetical protein TcasGA2_TC001824	527	gi|270016137|gb|EFA12585.1|hypothetical protein TcasGA2_TC001824 [Tribolium castaneum]	EFA12585	4.52868e-07	65.0	508322	40	26		neuronal pas domain-containing	1	P:biological_process	-	no IPS match
2552	hypothetical protein TcasGA2_TC001824	316	gi|270016137|gb|EFA12585.1|hypothetical protein TcasGA2_TC001824 [Tribolium castaneum]	EFA12585	2.05257e-10	7.11538e+15	63929	52	37		IP03146p	4	F:iron ion binding; F:oxidoreductase activity, acting on paired donors, with incorporation or reduction of molecular oxygen; F:heme binding; P:oxidation-reduction process		IPR001128 (PFAM); IPR001128 (G3DSA:1.10.630.GENE3D); IPR001128 (SUPERFAMILY)
2554	hypothetical protein TcasGA2_TC001824	411	gi|270016137|gb|EFA12585.1|hypothetical protein TcasGA2_TC001824 [Tribolium castaneum]	EFA12585	7.24337e-08	5.07937e+15	48521	63	32		histone-lysine n-methyltransferase setmar-like	0	-		no IPS match
2559	hypothetical protein TcasGA2_TC001824	189	gi|270016137|gb|EFA12585.1|hypothetical protein TcasGA2_TC001824 [Tribolium castaneum]	EFA12585	3.35773e-05	6.16667e+16	585362	60	37		PREDICTED: hypothetical protein LOC100569539	0	-		IPR008042 (PFAM)
2560	hypothetical protein TcasGA2_TC001824	169	gi|270016137|gb|EFA12585.1|hypothetical protein TcasGA2_TC001824 [Tribolium castaneum]	EFA12585	0.00670755	7.14286e+15	516026	56	40		hypothetical protein TcasGA2_TC006962	0	-		SignalP-NN(euk) (SIGNALP)
2561	hypothetical protein TcasGA2_TC001824	1039	gi|270016137|gb|EFA12585.1|hypothetical protein TcasGA2_TC001824 [Tribolium castaneum]	EFA12585	1.76626e-18	6.34146e+15	700922	82	52		fructose-bisphosphate aldolase- partial	3	P:carbohydrate metabolic process; F:ion binding; F:lyase activity	-	IPR000771 (PFAM); IPR013785 (G3DSA:3.20.20.GENE3D); SSF51569 (SUPERFAMILY)
2563	hypothetical protein TcasGA2_TC001824	172	gi|270016137|gb|EFA12585.1|hypothetical protein TcasGA2_TC001824 [Tribolium castaneum]	EFA12585	3.77323e-09	7.14286e+15	69707	56	40		unc-13, putative	5	F:ion binding; C:intracellular; P:signal transduction	-	IPR019558 (PFAM); IPR027080 (PANTHER); IPR014772 (PROSITE_PROFILES)
2564	hypothetical protein TcasGA2_TC001824	153	gi|270016137|gb|EFA12585.1|hypothetical protein TcasGA2_TC001824 [Tribolium castaneum]	EFA12585	2.27815e-05	7.11538e+15	585362	52	37		AGAP007932-PA	0	-		no IPS match
2566	hypothetical protein TcasGA2_TC001824	523	gi|270016137|gb|EFA12585.1|hypothetical protein TcasGA2_TC001824 [Tribolium castaneum]	EFA12585	2.0886e-36	6.34731e+15	150214	167	106		kv channel-interacting partial	1	F:ion binding	-	no IPS match
2567	hypothetical protein TcasGA2_TC001824	149	gi|270016137|gb|EFA12585.1|hypothetical protein TcasGA2_TC001824 [Tribolium castaneum]	EFA12585	2.00645e-07	6.73469e+15	643142	49	33		calcium-activated potassium channel slowpoke-like isoform 1	1	F:large conductance calcium-activated potassium channel activity		IPR024939 (PTHR10027:PANTHER); PTHR10027 (PANTHER)
2568	hypothetical protein TcasGA2_TC001824	204	gi|270016137|gb|EFA12585.1|hypothetical protein TcasGA2_TC001824 [Tribolium castaneum]	EFA12585	1.26775e-09	6.88525e+15	71633	61	42		glutathione s transferase e7	4	F:transferase activity, transferring alkyl or aryl (other than methyl) groups; P:sulfur compound metabolic process; P:cellular nitrogen compound metabolic process; P:cellular amino acid metabolic process; F:molecular_function	(2.5) Transferring alkyl or aryl groups, other than methyl groups	IPR004045 (PFAM); IPR012336 (G3DSA:3.40.30.GENE3D); PTHR11260 (PANTHER), PTHR11260:SF29 (PANTHER)
2570	hypothetical protein TcasGA2_TC001824	200	gi|270016137|gb|EFA12585.1|hypothetical protein TcasGA2_TC001824 [Tribolium castaneum]	EFA12585	0.0974497	6.74419e+15	48521	43	29		low quality protein: glycogen phosphorylase-like	2	P:carbohydrate metabolic process; F:transferase activity, transferring glycosyl groups	-	IPR000811 (PANTHER); G3DSA:3.40.50.2000 (GENE3D), PTHR11468:SF0 (PANTHER), SSF53756 (SUPERFAMILY)
2576	hypothetical protein TcasGA2_TC001824	162	gi|270016137|gb|EFA12585.1|hypothetical protein TcasGA2_TC001824 [Tribolium castaneum]	EFA12585	2.77281e-05	72.0	58151	50	36		sodium- and chloride-dependent gaba transporter 1	4	C:cellular_component; F:transmembrane transporter activity; P:transport	-	no IPS match
2578	hypothetical protein TcasGA2_TC001824	153	gi|270016137|gb|EFA12585.1|hypothetical protein TcasGA2_TC001824 [Tribolium castaneum]	EFA12585	0.0683918	62.0	481358	50	31		IP17114p	0	-		NON_CYTOPLASMIC_DOMAIN (PHOBIUS); TRANSMEMBRANE (PHOBIUS); CYTOPLASMIC_DOMAIN (PHOBIUS); TMhelix (TMHMM)
2579	hypothetical protein TcasGA2_TC001824	175	gi|270016137|gb|EFA12585.1|hypothetical protein TcasGA2_TC001824 [Tribolium castaneum]	EFA12585	1.26511e-05	6.66667e+15	596918	54	36		nuclease harbi1-like	0	-		no IPS match
2580	hypothetical protein TcasGA2_TC001824	243	gi|270016137|gb|EFA12585.1|hypothetical protein TcasGA2_TC001824 [Tribolium castaneum]	EFA12585	0.000340349	5.4321e+15	56225	81	44		isoform c	7	F:molecular_function; F:nuclease activity; F:helicase activity; F:ATPase activity; P:DNA metabolic process; P:nucleobase-containing compound catabolic process; C:chromosome	-	IPR026851 (PTHR10887:PANTHER); G3DSA:3.40.50.300 (GENE3D), PTHR10887 (PANTHER), PF13087 (PFAM)
2582	hypothetical protein TcasGA2_TC001824	156	gi|270016137|gb|EFA12585.1|hypothetical protein TcasGA2_TC001824 [Tribolium castaneum]	EFA12585	0.000474456	6.47059e+15	546842	51	33		hypothetical protein TcasGA2_TC001858	3	F:nucleic acid binding; P:DNA integration; C:nucleus		no IPS match
2585	hypothetical protein TcasGA2_TC001824	96	gi|270016137|gb|EFA12585.1|hypothetical protein TcasGA2_TC001824 [Tribolium castaneum]	EFA12585	0.0607432	7.74194e+15	473654	31	24		carbohydrate sulfotransferase 11-like	3	F:molecular_function; C:cellular_component; P:biosynthetic process; P:carbohydrate metabolic process	-	IPR005331 (PFAM); IPR018011 (PANTHER); PTHR12137:SF1 (PANTHER)
2588	loxosceles arizonica clone 1 sphingomyelinase d - like protein exon 1 and partial cds	1359	gi|31296493|gb|AF512954.1|Loxosceles arizonica clone 1 sphingomyelinase D - like protein gene, exon 1 and partial cds	AF512954	1.75968e-60	7.30684e+15	260971	453	331		cg4643 cg4643-pa	0	-		no IPS match
2589	hypothetical protein TcasGA2_TC001824	256	gi|270016137|gb|EFA12585.1|hypothetical protein TcasGA2_TC001824 [Tribolium castaneum]	EFA12585	2.18902e-09	6.50602e+15	71633	83	54		still life, sif, putative	6	F:signal transducer activity; F:molecular_function; F:lipid binding; F:ion binding; C:intracellular; P:signal transduction; P:nucleobase-containing compound catabolic process; P:small molecule metabolic process	-	NON_CYTOPLASMIC_DOMAIN (PHOBIUS); TRANSMEMBRANE (PHOBIUS); CYTOPLASMIC_DOMAIN (PHOBIUS); TMhelix (TMHMM)
2592	hypothetical protein TcasGA2_TC001824	312	gi|270016137|gb|EFA12585.1|hypothetical protein TcasGA2_TC001824 [Tribolium castaneum]	EFA12585	6.35039e-13	703125	828037	64	45		PREDICTED: LOW QUALITY PROTEIN: hypothetical protein LOC725241	7	C:cellular_component; F:molecular_function; P:biological_process; F:peptidase activity; F:ion binding; P:signal transduction	(3.4) Acting on peptide bonds (peptide hydrolases)	CYTOPLASMIC_DOMAIN (PHOBIUS); NON_CYTOPLASMIC_DOMAIN (PHOBIUS); TRANSMEMBRANE (PHOBIUS); TMhelix (TMHMM)
2593	hypothetical protein TcasGA2_TC001824	155	gi|270016137|gb|EFA12585.1|hypothetical protein TcasGA2_TC001824 [Tribolium castaneum]	EFA12585	1.29722e-05	66.0	593066	50	33		zinc finger protein 423 homolog	3	F:ion binding; F:molecular_function; C:intracellular	-	SignalP-TM (SIGNALP_GRAM_POSITIVE)
2595	hypothetical protein TcasGA2_TC001824	153	gi|270016137|gb|EFA12585.1|hypothetical protein TcasGA2_TC001824 [Tribolium castaneum]	EFA12585	0.0599284	5.53191e+16	48521	47	26		vacuolar atp synthase catalytic subunit a	8	F:ATPase activity; F:transmembrane transporter activity; F:ion binding; P:transmembrane transport; C:protein complex; P:biosynthetic process; P:cellular nitrogen compound metabolic process; P:small molecule metabolic process; C:intracellular; P:generation of precursor metabolites and energy	-	IPR027417 (G3DSA:3.40.50.GENE3D); PTHR15184 (PANTHER); PTHR15184:SF7 (PANTHER)
2596	hypothetical protein TcasGA2_TC001824	212	gi|270016137|gb|EFA12585.1|hypothetical protein TcasGA2_TC001824 [Tribolium castaneum]	EFA12585	0.0103577	6.85714e+15	516026	70	48		tyrosine-protein kinase dnt	3	F:kinase activity; P:cellular protein modification process; F:ion binding	(2.7) Transferring phosphorous-containing groups	no IPS match
2599	hypothetical protein TcasGA2_TC001824	162	gi|270016137|gb|EFA12585.1|hypothetical protein TcasGA2_TC001824 [Tribolium castaneum]	EFA12585	1.00867e-05	7.29167e+15	596918	48	35		arylsulfatase b-like	1	F:molecular_function	-	no IPS match
2603	hypothetical protein TcasGA2_TC001824	160	gi|270016137|gb|EFA12585.1|hypothetical protein TcasGA2_TC001824 [Tribolium castaneum]	EFA12585	5.52571e-12	7.54717e+15	777962	53	40		AT19737p	5	P:reproduction; P:cell differentiation; P:anatomical structure formation involved in morphogenesis; C:intracellular; C:protein complex; P:cellular protein modification process; P:cell death; P:protein maturation	-	IPR006652 (SMART); IPR006652 (PFAM); IPR015915 (G3DSA:2.120.10.GENE3D); PTHR24412 (PANTHER); SSF117281 (SUPERFAMILY)
2604	hypothetical protein TcasGA2_TC001824	919	gi|270016137|gb|EFA12585.1|hypothetical protein TcasGA2_TC001824 [Tribolium castaneum]	EFA12585	5.29908e-20	7.28261e+15	109768	92	67		protein tyrosine phosphatase type iva 1-like	0	-		no IPS match
2605	hypothetical protein TcasGA2_TC001824	100	gi|270016137|gb|EFA12585.1|hypothetical protein TcasGA2_TC001824 [Tribolium castaneum]	EFA12585	0.0378144	81.25	481358	32	26		PREDICTED: similar to broad-complex	2	F:nucleic acid binding; F:metal ion binding		IPR013087 (G3DSA:3.30.160.GENE3D); IPR007087 (PFAM); IPR007087 (PROSITE_PATTERNS); IPR007087 (PROSITE_PROFILES); IPR007087 (PROSITE_PROFILES); SSF57667 (SUPERFAMILY)
2607	hypothetical protein TcasGA2_TC001824	999	gi|270016137|gb|EFA12585.1|hypothetical protein TcasGA2_TC001824 [Tribolium castaneum]	EFA12585	1.55977e-81	6.68966e+15	286.96	290	194		conserved hypothetical protein	4	C:cellular_component; C:intracellular; P:transmembrane transport; P:signal transduction	-	no IPS match
2609	hypothetical protein TcasGA2_TC001824	149	gi|270016137|gb|EFA12585.1|hypothetical protein TcasGA2_TC001824 [Tribolium castaneum]	EFA12585	0.0502933	7.02703e+15	48521	37	26		PREDICTED: hypothetical protein LOC100570560	0	-		no IPS match
2610	hypothetical protein TcasGA2_TC001824	166	gi|270016137|gb|EFA12585.1|hypothetical protein TcasGA2_TC001824 [Tribolium castaneum]	EFA12585	0.000471606	679245283018868	546842	53	36		AGAP008753-PA	1	F:DNA binding		no IPS match
2611	hypothetical protein TcasGA2_TC001824	182	gi|270016137|gb|EFA12585.1|hypothetical protein TcasGA2_TC001824 [Tribolium castaneum]	EFA12585	0.000739889	6.72727e+15	54299	55	37		cytochrome p450 cyp4bn1	4	F:heme binding; P:oxidation-reduction process; F:oxidoreductase activity, acting on paired donors, with incorporation or reduction of molecular oxygen; F:iron ion binding		IPR001128 (PFAM); IPR001128 (G3DSA:1.10.630.GENE3D); PTHR24290 (PANTHER); PTHR24290:SF0 (PANTHER); IPR001128 (SUPERFAMILY)
2616	hypothetical protein TcasGA2_TC001824	166	gi|270016137|gb|EFA12585.1|hypothetical protein TcasGA2_TC001824 [Tribolium castaneum]	EFA12585	0.000787547	673076923076923	54299	52	35		disabled cg9695-pa	0	-		no IPS match
2617	hypothetical protein TcasGA2_TC001824	864	gi|270016137|gb|EFA12585.1|hypothetical protein TcasGA2_TC001824 [Tribolium castaneum]	EFA12585	4.79322e-56	691588785046729	213772	214	148		methuselah-like protein 5	0	-		no IPS match
2618	hypothetical protein TcasGA2_TC001824	185	gi|270016137|gb|EFA12585.1|hypothetical protein TcasGA2_TC001824 [Tribolium castaneum]	EFA12585	0.0107588	5.96491e+15	512174	57	34		leucine-rich repeat-containing protein 67-like	0	-		PTHR10588 (PANTHER), PTHR10588:SF17 (PANTHER), SSF52058 (SUPERFAMILY)
2620	hypothetical protein TcasGA2_TC001824	153	gi|270016137|gb|EFA12585.1|hypothetical protein TcasGA2_TC001824 [Tribolium castaneum]	EFA12585	6.38563e-07	7.2549e+15	631586	51	37		protein mon2 homolog	0	-		no IPS match
2621	hypothetical protein TcasGA2_TC001824	1424	gi|270016137|gb|EFA12585.1|hypothetical protein TcasGA2_TC001824 [Tribolium castaneum]	EFA12585	8.89012e-11	75.0	450542	32	24		ACYPI004224	3	C:intracellular; F:ion binding; P:signal transduction	-	no IPS match
2623	hypothetical protein TcasGA2_TC001824	777	gi|270016137|gb|EFA12585.1|hypothetical protein TcasGA2_TC001824 [Tribolium castaneum]	EFA12585	6.10732e-46	5.65217e+15	183726	230	130		cg34118 cg34118-pa	0	-		no IPS match
2624	hypothetical protein TcasGA2_TC001824	100	gi|270016137|gb|EFA12585.1|hypothetical protein TcasGA2_TC001824 [Tribolium castaneum]	EFA12585	0.00728042	84375	50447	32	27		grcr1_drome ame: full=glutaredoxin domain-containing cysteine-rich protein cg31559	4	P:homeostatic process; F:molecular_function; F:oxidoreductase activity	-	no IPS match
2625	hypothetical protein TcasGA2_TC001824	216	gi|270016137|gb|EFA12585.1|hypothetical protein TcasGA2_TC001824 [Tribolium castaneum]	EFA12585	0.0017341	5.9322e+15	508322	59	35		Cortactin	0	-		IPR003134 (PFAM); PTHR10829 (PANTHER); PTHR10829:SF11 (PANTHER); IPR003134 (PROSITE_PROFILES); IPR003134 (PROSITE_PROFILES)
2630	hypothetical protein TcasGA2_TC001824	238	gi|270016137|gb|EFA12585.1|hypothetical protein TcasGA2_TC001824 [Tribolium castaneum]	EFA12585	1.07049e-07	5.71429e+16	666254	77	44		AGAP003997-PA	4	F:ion binding; P:cellular protein modification process; F:kinase activity; P:cellular amino acid metabolic process	(2.7) Transferring phosphorous-containing groups	G3DSA:1.10.510.10 (GENE3D); G3DSA:3.30.200.20 (GENE3D); PTHR11909 (PANTHER); PTHR11909:SF132 (PANTHER); IPR011009 (SUPERFAMILY)
2633	hypothetical protein TcasGA2_TC001824	134	gi|270016137|gb|EFA12585.1|hypothetical protein TcasGA2_TC001824 [Tribolium castaneum]	EFA12585	4.59979e-06	8.68421e+15	60077	38	33		down syndrome cell adhesion molecule isoform h	3	C:plasma membrane; P:cell adhesion; F:molecular_function	-	IPR013783 (G3DSA:2.60.40.GENE3D); IPR013098 (PFAM); PTHR10489:SF580 (PANTHER); PTHR10489 (PANTHER); SSF48726 (SUPERFAMILY)
2634	hypothetical protein TcasGA2_TC001824	151	gi|270016137|gb|EFA12585.1|hypothetical protein TcasGA2_TC001824 [Tribolium castaneum]	EFA12585	0.00206624	6.88889e+15	527582	45	31		cg11319 cg11319-pa	0	-		no IPS match
2635	hypothetical protein TcasGA2_TC001824	260	gi|270016137|gb|EFA12585.1|hypothetical protein TcasGA2_TC001824 [Tribolium castaneum]	EFA12585	1.05459e-06	7.42857e+15	500618	35	26		34b cg9354-pa	4	C:ribosome; F:structural constituent of ribosome; P:translation; P:ribosome biogenesis	-	no IPS match
2636	hypothetical protein TcasGA2_TC001824	200	gi|270016137|gb|EFA12585.1|hypothetical protein TcasGA2_TC001824 [Tribolium castaneum]	EFA12585	0.000592944	6.2069e+15	550694	58	36		set domain-containing protein 3-like	0	-		G3DSA:3.90.1410.10 (GENE3D)
2640	hypothetical protein TcasGA2_TC001824	159	gi|270016137|gb|EFA12585.1|hypothetical protein TcasGA2_TC001824 [Tribolium castaneum]	EFA12585	0.0012863	66.0	50447	50	33		PREDICTED: hemicentin-2-like	0	-		no IPS match
2641	hypothetical protein TcasGA2_TC001824	199	gi|270016137|gb|EFA12585.1|hypothetical protein TcasGA2_TC001824 [Tribolium castaneum]	EFA12585	2.28435e-09	640625	708626	64	41		agap008223- partial	1	F:protein binding		IPR011989 (G3DSA:1.25.10.GENE3D); IPR000225 (PFAM); IPR026959 (PTHR23315:PANTHER); PTHR23315 (PANTHER); IPR016024 (SUPERFAMILY)
2642	hypothetical protein TcasGA2_TC001824	219	gi|270016137|gb|EFA12585.1|hypothetical protein TcasGA2_TC001824 [Tribolium castaneum]	EFA12585	1.40224e-14	6.94444e+15	858853	72	50		PREDICTED: hypothetical protein LOC100571877	0	-		no IPS match
2643	hypothetical protein TcasGA2_TC001824	210	gi|270016137|gb|EFA12585.1|hypothetical protein TcasGA2_TC001824 [Tribolium castaneum]	EFA12585	0.0051702	5.7971e+16	492914	69	40		protein takeout-like	0	-		IPR010562 (PFAM)
2645	hypothetical protein TcasGA2_TC001824	201	gi|270016137|gb|EFA12585.1|hypothetical protein TcasGA2_TC001824 [Tribolium castaneum]	EFA12585	6.79494e-12	7.12121e+15	781814	66	47		ribosomal protein l6	0	-		NON_CYTOPLASMIC_DOMAIN (PHOBIUS); CYTOPLASMIC_DOMAIN (PHOBIUS); TRANSMEMBRANE (PHOBIUS); TMhelix (TMHMM)
2647	hypothetical protein TcasGA2_TC001824	162	gi|270016137|gb|EFA12585.1|hypothetical protein TcasGA2_TC001824 [Tribolium castaneum]	EFA12585	8.61781e-05	736842105263158	569954	38	28		PREDICTED: hypothetical protein LOC100115644	1	F:serine-type endopeptidase inhibitor activity		IPR002223 (PRINTS); IPR002223 (SMART); IPR002223 (PFAM); IPR002223 (G3DSA:4.10.410.GENE3D); IPR020901 (PROSITE_PATTERNS); IPR002223 (PROSITE_PROFILES); IPR002223 (SUPERFAMILY)
2649	hypothetical protein TcasGA2_TC001824	95	gi|270016137|gb|EFA12585.1|hypothetical protein TcasGA2_TC001824 [Tribolium castaneum]	EFA12585	0.00792232	7.66667e+15	500618	30	23		krab-a domain-containing protein 2-like	0	-		no IPS match
2650	hypothetical protein TcasGA2_TC001824	226	gi|270016137|gb|EFA12585.1|hypothetical protein TcasGA2_TC001824 [Tribolium castaneum]	EFA12585	8.78109e-05	5.75342e+16	577658	73	42		insulin-like receptor isoform 2	0	-		no IPS match
2651	hypothetical protein TcasGA2_TC001824	895	gi|270016137|gb|EFA12585.1|hypothetical protein TcasGA2_TC001824 [Tribolium castaneum]	EFA12585	4.63839e-10	4.68571e+16	785666	175	82		down syndrome cell adhesion isoform w	15	P:cell differentiation; P:anatomical structure development; C:cell; F:signal transducer activity; P:vesicle-mediated transport; F:molecular_function; P:cell morphogenesis; P:locomotion; P:growth; C:plasma membrane; P:signal transduction	-	IPR013783 (G3DSA:2.60.40.GENE3D); IPR013098 (PFAM); SSF48726 (SUPERFAMILY)
2659	hypothetical protein TcasGA2_TC001824	568	gi|270016137|gb|EFA12585.1|hypothetical protein TcasGA2_TC001824 [Tribolium castaneum]	EFA12585	0.0160989	660377358490566	535286	53	35		PREDICTED: hypothetical protein LOC100569248	0	-		CYTOPLASMIC_DOMAIN (PHOBIUS); NON_CYTOPLASMIC_DOMAIN (PHOBIUS); TRANSMEMBRANE (PHOBIUS); TMhelix (TMHMM)
2667	hypothetical protein TcasGA2_TC001824	307	gi|270016137|gb|EFA12585.1|hypothetical protein TcasGA2_TC001824 [Tribolium castaneum]	EFA12585	6.453e-09	5.0495e+16	650846	101	51		hypothetical protein TcasGA2_TC000854	0	-		G3DSA:2.30.42.10 (GENE3D), PTHR23119 (PANTHER)
2670	hypothetical protein TcasGA2_TC001824	184	gi|270016137|gb|EFA12585.1|hypothetical protein TcasGA2_TC001824 [Tribolium castaneum]	EFA12585	5.86111e-08	6.72414e+15	666254	58	39		hypothetical protein TcasGA2_TC005292	0	-		PTHR31511 (PANTHER), PTHR31511:SF0 (PANTHER)
[truncated: 64,339 more rows]
