# Supplementary material for: RNA-Seq reveals large quantitative differences between the transcriptomes of outbreak and non-outbreak locusts
Source: Sci Rep. 2018 Jun 15;8:9207. doi: 10.1038/s41598-018-27565-0 (PMC6003920; doi:10.1038/s41598-018-27565-0)
Supplement: Supplementary file 16 — Table S13 [file 41598_2018_27565_MOESM16_ESM.xls]

## Sheet: Blazquez_and_Bakkali_locust_CNS
Sequence name	Sequence desc.	Sequence length	Hit desc.	Hit ACC	E-Value	Similarity	Bit-Score	Alignment length	Positives
Contig2477	eukaryotic translation initiation factor 3 subunit b	2265	gi|91087957|ref|XP_972849.1|PREDICTED: similar to eIF3-S9 [Tribolium castaneum] gi|270011918|gb|EFA08366.1| hypothetical protein TcasGA2_TC006009 [Tribolium castaneum]	XP_972849, EFA08366	0.0	7.98295e+15	963.37	704	562
Contig1176	pre-mrna-splicing helicase brr2	1498	gi|17861876|gb|AAL39415.1|GM09620p [Drosophila melanogaster]	AAL39415	0.0	927710843373494	886.33	498	462
Contig4432	importin alpha	1875	gi|189237585|ref|XP_975030.2|PREDICTED: similar to importin alpha [Tribolium castaneum]	XP_975030	0.0	903921568627451	875.93	510	461
Contig2313	aconitate mitochondrial-like	1962	gi|242013021|ref|XP_002427220.1|aconitate hydratase, putative [Pediculus humanus corporis] gi|212511520|gb|EEB14482.1| aconitate hydratase, putative [Pediculus humanus corporis]	XP_002427220, EEB14482	0.0	9.01709e+15	827.78	468	422
Contig3353	inorganic phosphate cotransporter	1614	gi|328709271|ref|XP_001951876.2|PREDICTED: putative inorganic phosphate cotransporter-like isoform 1 [Acyrthosiphon pisum]	XP_001951876	0.0	8.58316e+15	770.77	487	418
Contig1200	protein kinase c and casein kinase substrate in neurons protein 2-like isoform 2	2560	gi|571502695|ref|XP_006565353.1|PREDICTED: protein kinase C and casein kinase substrate in neurons protein 2 isoform X6 [Apis mellifera]	XP_006565353	0.0	9.05618e+15	750.74	445	403
Contig3780	cytoplasmic aconitate hydratase	1311	gi|383848028|ref|XP_003699654.1|PREDICTED: cytoplasmic aconitate hydratase [Megachile rotundata]	XP_003699654	0.0	9.01602e+15	741.88	437	394
Contig2919	hexokinase-1-like isoform 1	2260	gi|571522614|ref|XP_006560610.1|PREDICTED: hexokinase-1-like [Apis mellifera]	XP_006560610	0.0	797008547008547	635.95	468	373
Contig4296	phenoloxidase subunit a3-like	973	gi|225194719|gb|ACN81829.1|pro-phenoloxidase 2 [Locusta migratoria]	ACN81829	0.0	9.86885e+15	615.15	305	301
Contig2865	innexin 3	1297	gi|224381706|gb|ACN41955.1|innexin 3 [Schistocerca gregaria]	ACN41955	0.0	9.72789e+15	587.03	294	286
Contig3955	camp-dependent protein kinase type i regulatory subunit-like	1009	gi|311359099|gb|ADP94161.1|cAMP-dependent protein kinase regulatory subunit 1, partial [Schistocerca gregaria]	ADP94161	0.0	100.0	567.0	274	274
Singlet50	circadian locomoter output cycles protein kaput	824	gi|395146640|gb|ADX97417.2|clock protein, partial [Schistocerca gregaria]	ADX97417	0.0	100.0	549.28	273	273
Contig3074	inactivation-no-after-potential d	1575	gi|242021699|ref|XP_002431281.1|Inactivation-no-after-potential D protein, putative [Pediculus humanus corporis] gi|212516538|gb|EEB18543.1| Inactivation-no-after-potential D protein, putative [Pediculus humanus corporis]	XP_002431281, EEB18543	0.0	7.30126e+15	538.11	478	349
Singlet8219	multidrug resistance protein	793	gi|545141903|ref|WP_021500936.1|fusaric acid resistance family protein [Escherichia coli] gi|537043771|gb|ERE14657.1| fusaric acid resistance family protein [Escherichia coli T1282_01]	WP_021500936, ERE14657	0.0	9.96183e+15	530.02	262	261
Contig3292	quinone oxidoreductase-like isoform x2	1965	gi|322797362|gb|EFZ19474.1|hypothetical protein SINV_08689 [Solenopsis invicta]	EFZ19474	5.163e-170	8.03571e+15	510.76	392	315
Contig3227	transcription initiation factor iib-like	889	gi|383862315|ref|XP_003706629.1|PREDICTED: transcription initiation factor IIB-like [Megachile rotundata]	XP_003706629	3.21622e-174	961977186311787	509.22	263	253
Singlet5819	beta-tubulin	795	gi|546676497|gb|ERL87495.1|hypothetical protein D910_04887, partial [Dendroctonus ponderosae]	ERL87495	1.06074e-175	98.4	509.22	250	246
Singlet4377	glyceraldehyde-3-phosphate dehydrogenase family protein	789	gi|381393064|gb|AFG28406.1|glyceraldehyde-3-phosphate dehydrogenase C1 [Pyrus x bretschneideri]	AFG28406	4.35011e-167	971774193548387	490.73	248	241
Singlet8055	calcium-transporting atpase sarcoplasmic endoplasmic reticulum type-like	793	gi|307174502|gb|EFN64964.1|Calcium-transporting ATPase sarcoplasmic/endoplasmic reticulum type [Camponotus floridanus]	EFN64964	2.87116e-167	965909090909091	490.73	264	255
Contig4475	betaine--homocysteine s-methyltransferase 1 isoform x1	922	gi|443711829|gb|ELU05417.1|hypothetical protein CAPTEDRAFT_177589 [Capitella teleta]	ELU05417	9.07093e-162	8.55705e+15	481.1	298	255
Singlet4538	dynein heavy chain axonemal	819	gi|307167408|gb|EFN60993.1|Dynein heavy chain 5, axonemal [Camponotus floridanus]	EFN60993	2.0924e-147	9.04412e+15	481.1	272	246
Singlet6927	lysyl-trna synthetase	801	gi|322792670|gb|EFZ16544.1|hypothetical protein SINV_10183 [Solenopsis invicta]	EFZ16544	2.68345e-159	902621722846442	480.33	267	241
Contig2334	cdc37	1626	gi|357629461|gb|EHJ78215.1|HSP90 cochaperone CDC37-like proteinue [Danaus plexippus]	EHJ78215	1.26081e-154	8.10056e+15	471.47	358	290
Contig573	macrophage erythroblast attacher-like isoform 1	977	gi|501295909|dbj|BAN20947.1|erythroblast macrophage protein emp [Riptortus pedestris]	BAN20947	1.67263e-157	8.84615e+15	470.7	286	253
Contig1035	probable trans-2-enoyl- mitochondrial-like	1413	gi|91089675|ref|XP_974428.1|PREDICTED: similar to zinc binding dehydrogenase [Tribolium castaneum] gi|270012629|gb|EFA09077.1| hypothetical protein TcasGA2_TC006794 [Tribolium castaneum]	XP_974428, EFA09077	1.44226e-155	81437125748503	470.7	334	272
Singlet7693	dna topoisomerase 3-beta-1-like	838	gi|242006813|ref|XP_002424239.1|DNA topoisomerase 3-beta, putative [Pediculus humanus corporis] gi|212507608|gb|EEB11501.1| DNA topoisomerase 3-beta, putative [Pediculus humanus corporis]	XP_002424239, EEB11501	3.42743e-148	8.77698e+15	461.07	278	244
Contig3907	cytochrome p450	1877	gi|156554491|ref|XP_001604810.1|PREDICTED: cytochrome P450 CYP12A2 [Nasonia vitripennis]	XP_001604810	1.56223e-143	649155722326454	452.21	533	346
Singlet4307	tetraspanin-5-like isoform 1	816	gi|270002052|gb|EEZ98499.1|hypothetical protein TcasGA2_TC001000 [Tribolium castaneum]	EEZ98499	2.08085e-148	925925925925926	442.58	243	225
Contig2631	nucleolar protein 56-like	900	gi|345496179|ref|XP_001603746.2|PREDICTED: nucleolar protein 56-like [Nasonia vitripennis]	XP_001603746	6.90816e-145	9.04943e+15	441.81	263	238
Contig3001	ras-related protein rab-40c-like	889	gi|332020765|gb|EGI61169.1|Ras-related protein Rab-40C [Acromyrmex echinatior]	EGI61169	5.14434e-148	9.51754e+15	441.81	228	217
Contig3572	flap endonuclease 1-like	788	gi|572305248|ref|XP_006618561.1|PREDICTED: flap endonuclease 1-like [Apis dorsata]	XP_006618561	9.87981e-144	9.26531e+15	432.95	245	227
Contig1439	period	1349	gi|11467953|sp|Q25637.2|PER_PERAMRecName: Full=Period circadian protein gi|4544340|gb|AAA64677.2| period clock protein homolog [Periplaneta americana]	Q25637, AAA64677	1.81676e-130	6.57778e+15	423.32	450	296
Contig2180	wd repeat and fyve domain-containing protein 2-like	770	gi|383864005|ref|XP_003707470.1|PREDICTED: WD repeat and FYVE domain-containing protein 2-like [Megachile rotundata]	XP_003707470	2.09593e-139	8.8755e+15	422.55	249	221
Contig4611	tar dna-binding protein 43-like	954	gi|242023524|ref|XP_002432182.1|Heterogeneous nuclear ribonucleoprotein A1, putative [Pediculus humanus corporis] gi|212517579|gb|EEB19444.1| Heterogeneous nuclear ribonucleoprotein A1, putative [Pediculus humanus corporis]	XP_002432182, EEB19444	1.18715e-137	853932584269663	422.55	267	228
Contig1623	formin-like protein cg32138-like	722	gi|345485242|ref|XP_003425225.1|PREDICTED: formin-like protein CG32138-like isoform 1 [Nasonia vitripennis] gi|345485244|ref|XP_003425226.1| PREDICTED: formin-like protein CG32138-like isoform 2 [Nasonia vitripennis]	XP_003425225, XP_003425226	6.92831e-128	9.18803e+15	412.92	234	215
Contig4610	serine threonine-protein kinase srpk1	1353	gi|321478559|gb|EFX89516.1|hypothetical protein DAPPUDRAFT_303260 [Daphnia pulex]	EFX89516	6.54881e-126	9.34579e+15	404.06	214	200
Singlet2234	mothers against decapentaplegic-like protein 3	756	gi|28557617|gb|AAO45214.1|RE53485p [Drosophila melanogaster]	AAO45214	1.37314e-133	9.94792e+15	404.06	192	191
Singlet133	26s proteasome non-atpase regulatory subunit 12	731	gi|242014164|ref|XP_002427765.1|26S proteasome non-ATPase regulatory subunit, putative [Pediculus humanus corporis] gi|212512219|gb|EEB15027.1| 26S proteasome non-ATPase regulatory subunit, putative [Pediculus humanus corporis]	XP_002427765, EEB15027	3.19952e-131	9.04564e+15	403.29	241	218
Singlet3924	t-complex protein 1 subunit delta-like	857	gi|576866881|gb|AHH35014.1|T-complex protein subunit delta [Locusta migratoria]	AHH35014	1.61252e-129	9.80676e+15	403.29	207	203
Singlet6236	dynein heavy cytoplasmic	609	gi|307184072|gb|EFN70607.1|Dynein heavy chain, cytoplasmic [Camponotus floridanus]	EFN70607	1.10796e-120	9.80198e+15	403.29	202	198
Contig1478	formin cappuccino	841	gi|242024882|ref|XP_002432855.1|formin 1,2/cappuccino, putative [Pediculus humanus corporis] gi|212518364|gb|EEB20117.1| formin 1,2/cappuccino, putative [Pediculus humanus corporis]	XP_002432855, EEB20117	6.54538e-120	8.39416e+15	393.66	274	230
Contig2441	tryptophan--trna cytoplasmic-like	846	gi|240849166|ref|NP_001155620.1|tryptophanyl-tRNA synthetase-like [Acyrthosiphon pisum] gi|239791875|dbj|BAH72348.1| ACYPI005300 [Acyrthosiphon pisum]	NP_001155620, BAH72348	1.00325e-127	8.69919e+15	393.66	246	214
Contig699	vacuolar protein sorting-associated protein 28 homolog	800	gi|350535829|ref|NP_001233024.1|uncharacterized protein LOC100169088 [Acyrthosiphon pisum] gi|239792091|dbj|BAH72426.1| ACYPI009739 [Acyrthosiphon pisum]	NP_001233024, BAH72426	3.47133e-127	9.39252e+15	384.8	214	201
Contig1350	thioredoxin domain-containing	890	gi|506969311|gb|AGM32999.1|thioredoxin domain-containing protein, partial [Coptotermes formosanus]	AGM32999	1.3008e-126	7.81481e+15	384.8	270	211
Contig3592	peroxiredoxin 4 precursor	1258	gi|501295803|dbj|BAN20936.1|peroxiredoxin [Riptortus pedestris]	BAN20936	2.79048e-124	8.97674e+15	384.8	215	193
Contig1610	transmembrane emp24 domain-containing protein 9	850	gi|345485923|ref|XP_001604751.2|PREDICTED: transmembrane emp24 domain-containing protein eca-like [Nasonia vitripennis]	XP_001604751	1.2399e-127	9.35185e+15	384.03	216	202
Singlet4480	transmembrane protein 181-like	827	gi|322789789|gb|EFZ14953.1|hypothetical protein SINV_12244 [Solenopsis invicta]	EFZ14953	2.81923e-122	8.82096e+15	384.03	229	202
Contig2610	tata box-binding protein 1-like	1642	gi|307191585|gb|EFN75083.1|TATA box-binding protein-like protein 1 [Harpegnathos saltator]	EFN75083	5.9112e-119	7.58278e+15	375.17	302	229
Contig4087	exostosin-1-like isoform 1	1955	gi|478256706|gb|ENN76888.1|hypothetical protein YQE_06729, partial [Dendroctonus ponderosae] gi|546685096|gb|ERL94623.1| hypothetical protein D910_11899 [Dendroctonus ponderosae]	ENN76888, ERL94623	5.14476e-111	874439461883408	375.17	223	195
Contig4131	ist1 homolog	986	gi|572260657|ref|XP_006608641.1|PREDICTED: IST1 homolog isoform X3 [Apis dorsata]	XP_006608641	1.32639e-120	7.73333e+15	375.17	300	232
Contig671	t-complex protein 1 subunit delta-like	841	gi|506968023|gb|AGM32355.1|T-complex protein 1 subunit delta [Coptotermes formosanus]	AGM32355	1.89841e-118	9.23404e+15	374.4	235	217
Singlet3110	adp-ribosylation factor-related protein 1-like	755	gi|307172634|gb|EFN63993.1|ADP-ribosylation factor-related protein 1 [Camponotus floridanus]	EFN63993	1.3477e-124	9.35644e+15	374.4	202	189
Contig756	ribosomal protein l9	852	gi|383855254|ref|XP_003703131.1|PREDICTED: 60S ribosomal protein L9-like [Megachile rotundata]	XP_003703131	1.00321e-119	9.78723e+15	365.54	188	184
Contig3073	-cyclic-nucleotide 2-phosphodiesterase	883	gi|283483328|emb|CAX20734.1|putative 5'-nucleotidase [Chorthippus parallelus]	CAX20734	1.92834e-113	9.72376e+15	365.54	181	176
Contig3299	trifunctional enzyme subunit mitochondrial-like	890	gi|91083819|ref|XP_973530.1|PREDICTED: similar to hydroxyacyl-coenzyme A dehydrogenase [Tribolium castaneum]	XP_973530	5.68381e-112	7.56757e+15	365.54	296	224
Singlet4229	sulfotransferase 1c4-like	788	gi|345483186|ref|XP_003424762.1|PREDICTED: sulfotransferase 1C4-like [Nasonia vitripennis]	XP_003424762	9.95392e-118	7.77778e+15	364.77	261	203
Singlet7653	atp-binding cassette sub-family g member 4-like	758	gi|307197259|gb|EFN78564.1|ATP-binding cassette sub-family G member 4 [Harpegnathos saltator]	EFN78564	7.48534e-113	8.45238e+15	364.77	252	213
Singlet5735	pre-mrna-splicing factor spf27-like	843	gi|383858573|ref|XP_003704775.1|PREDICTED: pre-mRNA-splicing factor SPF27-like [Megachile rotundata]	XP_003704775	3.84676e-115	9.33333e+15	355.91	195	182
Contig137	zinc finger ccch domain-containing protein 15 homolog	812	gi|332372963|gb|AEE61623.1|unknown [Dendroctonus ponderosae] gi|478254924|gb|ENN75158.1| hypothetical protein YQE_08271, partial [Dendroctonus ponderosae] gi|546673351|gb|ERL84977.1| hypothetical protein D910_02400 [Dendroctonus ponderosae]	AEE61623, ENN75158, ERL84977	7.94573e-113	84765625	355.14	256	217
Singlet1293	vacuolar protein sorting-associated protein 41 homolog	808	gi|307207005|gb|EFN84828.1|Vacuolar protein sorting-associated protein 41-like protein [Harpegnathos saltator]	EFN84828	1.40928e-107	8.30579e+15	355.14	242	201
Singlet5496	bai1-associated protein 3-like	774	gi|242010323|ref|XP_002425918.1|conserved hypothetical protein [Pediculus humanus corporis] gi|212509894|gb|EEB13180.1| conserved hypothetical protein [Pediculus humanus corporis]	XP_002425918, EEB13180	1.28824e-102	8.13008e+15	346.28	246	200
Contig3538	ribosome biogenesis protein wdr12 homolog	837	gi|383861212|ref|XP_003706080.1|PREDICTED: ribosome biogenesis protein WDR12 homolog [Megachile rotundata]	XP_003706080	1.21121e-108	7.81481e+15	345.51	270	211
Singlet2949	eukaryotic translation initiation factor 2a-like	705	gi|383863679|ref|XP_003707307.1|PREDICTED: eukaryotic translation initiation factor 2A-like [Megachile rotundata]	XP_003707307	2.61609e-107	8.16239e+15	345.51	234	191
Singlet5869	sideroflexin 1	765	gi|241848462|ref|XP_002415643.1|sideroflexin 1,2,3, putative [Ixodes scapularis] gi|215509857|gb|EEC19310.1| sideroflexin 1,2,3, putative [Ixodes scapularis]	XP_002415643, EEC19310	1.98065e-110	8.09524e+15	345.51	231	187
Singlet6397	alpha-tocopherol transfer	856	gi|91082385|ref|XP_968820.1|PREDICTED: similar to alpha-tocopherol transfer protein [Tribolium castaneum] gi|270007501|gb|EFA03949.1| hypothetical protein TcasGA2_TC014093 [Tribolium castaneum]	XP_968820, EFA03949	2.76824e-110	7.80769e+15	345.51	260	203
Contig3631	ubiquitin-associated domain-containing protein 2	1203	gi|241842775|ref|XP_002415427.1|ubiquitin-associated domain-containing protein, putative [Ixodes scapularis] gi|215509639|gb|EEC19092.1| ubiquitin-associated domain-containing protein, putative [Ixodes scapularis]	XP_002415427, EEC19092	4.29897e-104	667574931880109	336.65	367	245
Singlet5015	esterase fe4-like	789	gi|164416533|gb|ABY53601.1|carboxylesterase-like protein [Locusta migratoria manilensis]	ABY53601	1.37897e-103	8.63208e+15	335.88	212	183
Singlet7359	wd repeat-containing protein 13-like	807	gi|242005801|ref|XP_002423749.1|F-box/WD-repeat protein pof1, putative [Pediculus humanus corporis] gi|212506951|gb|EEB11011.1| F-box/WD-repeat protein pof1, putative [Pediculus humanus corporis]	XP_002423749, EEB11011	1.72617e-104	7.8022e+15	335.88	273	213
Contig424	negative elongation factor e-like	775	gi|242025524|ref|XP_002433174.1|Negative elongation factor E, putative [Pediculus humanus corporis] gi|212518715|gb|EEB20436.1| Negative elongation factor E, putative [Pediculus humanus corporis]	XP_002433174, EEB20436	2.02908e-103	8.42975e+15	326.25	242	204
Contig451	transducin beta-like protein 3-like	1042	gi|357616722|gb|EHJ70364.1|hypothetical protein KGM_13654 [Danaus plexippus]	EHJ70364	8.70578e-96	7.41818e+15	326.25	275	204
Contig1445	beta-ureidopropionase	790	gi|504163963|ref|XP_004592186.1|PREDICTED: beta-ureidopropionase [Ochotona princeps]	XP_004592186	1.87782e-99	774891774891775	317.39	231	179
Singlet2285	alcohol dehydrogenase	817	gi|506968481|gb|AGM32584.1|aldo-keto reductase (AKR), partial [Coptotermes formosanus]	AGM32584	3.41457e-100	813953488372093	317.39	215	175
Contig3999	cathepsin l	867	gi|389608655|dbj|BAM17937.1|cathepsin L [Papilio xuthus]	BAM17937	2.98262e-98	8.09955e+15	316.62	221	179
Contig575	mitochondrial import inner membrane translocase subunit tim44	895	gi|383847464|ref|XP_003699373.1|PREDICTED: mitochondrial import inner membrane translocase subunit TIM44-like [Megachile rotundata]	XP_003699373	4.31363e-93	7.64479e+15	307.76	259	198
Contig3828	dna repair endonuclease xpf	878	gi|332023478|gb|EGI63721.1|DNA repair endonuclease XPF [Acromyrmex echinatior]	EGI63721	1.04144e-88	7.70428e+15	307.76	257	198
Contig4015	ubiquitin-conjugating enzyme e2 d3 isoform x1	1677	gi|24646906|ref|NP_731941.1|effete, isoform A [Drosophila melanogaster] gi|187117170|ref|NP_001119686.1| effete [Acyrthosiphon pisum] gi|442619106|ref|NP_001262578.1| effete, isoform B [Drosophila melanogaster] gi|442619108|ref|NP_001262579.1| effete, isoform C [Drosophila melanogaster] gi|58381090|ref|XP_310998.2| AGAP000145-PA [Anopheles gambiae str. PEST] gi|91077526|ref|XP_970430.1| PREDICTED…	NP_731941, NP_001119686, NP_001262578, NP_001262579, XP_310998, XP_970430, XP_001605481, XP_001663154, XP_001954149, XP_001979961, XP_001995948, XP_002001144, XP_002012910, XP_002031164, XP_002054107, XP_002069759, XP_002097834, XP_002103415, XP_002137205, XP_004521259, XP_004521260, XP_004521261, XP_005187176, P25867, CAA44453, AAF55093, AAL25343, AAT01083, EAA06420, ABD72686, ABF18325, EAT45631…	8.85665e-94	100.0	307.76	147	147
Singlet8093	protein misato-like	781	gi|506968353|gb|AGM32520.1|protein misato-like protein, partial [Coptotermes formosanus]	AGM32520	2.26487e-95	7.23735e+15	306.99	257	186
Contig3264	hsc70-interacting protein isoform x1	1006	gi|350414414|ref|XP_003490310.1|PREDICTED: hsc70-interacting protein-like [Bombus impatiens]	XP_003490310	6.18541e-93	6.76101e+15	306.22	318	215
Contig4339	glutathione s-transferase d1	1050	gi|565341533|gb|AHC08046.1|epsilon glutathione S-transferase [Locusta migratoria]	AHC08046	7.06504e-95	7.9638e+15	306.22	221	176
Singlet4036	transaldolase	755	gi|571501685|ref|XP_006563276.1|PREDICTED: transaldolase [Apis mellifera]	XP_006563276	2.02324e-94	9.00552e+15	306.22	181	163
Singlet7354	probable phosphorylase b kinase regulatory subunit alpha-like isoform 2	738	gi|307205490|gb|EFN83807.1|Probable phosphorylase b kinase regulatory subunit alpha [Harpegnathos saltator]	EFN83807	7.09181e-88	9.16667e+15	298.13	168	154
Contig135	cytochrome c oxidase assembly protein cox15 homolog	901	gi|270001402|gb|EEZ97849.1|hypothetical protein TcasGA2_TC000219 [Tribolium castaneum]	EEZ97849	1.67539e-89	7.92035e+15	297.36	226	179
Contig215	at-rich interactive domain-containing protein 4b	743	gi|571528224|ref|XP_006564269.1|PREDICTED: AT-rich interactive domain-containing protein 4B-like [Apis mellifera]	XP_006564269	1.78314e-93	8.69347e+15	297.36	199	173
Contig1263	acyl- dehydrogenase family member mitochondrial	849	gi|321470919|gb|EFX81893.1|hypothetical protein DAPPUDRAFT_302851 [Daphnia pulex]	EFX81893	2.74476e-87	8.30769e+15	297.36	195	162
Contig2300	serine palmitoyltransferase 1	842	gi|321456585|gb|EFX67688.1|hypothetical protein DAPPUDRAFT_301811 [Daphnia pulex]	EFX67688	2.86531e-89	777292576419214	297.36	229	178
Singlet757	puromycin-sensitive aminopeptidase-like	846	gi|530233623|ref|NP_001268818.1|puromycin-sensitive aminopeptidase-like [Bombyx mori] gi|389568604|gb|AFK85026.1| aminopeptidase N-10 [Bombyx mori]	NP_001268818, AFK85026	8.53331e-85	7.08333e+15	297.36	264	187
Contig30	ribonuclease mitochondrial-like	795	gi|478250729|gb|ENN71221.1|hypothetical protein YQE_12149, partial [Dendroctonus ponderosae]	ENN71221	1.45698e-82	7.15356e+15	288.5	267	191
Contig721	3-hydroxyacyl-coa dehyrogenase	775	gi|506968749|gb|AGM32718.1|3-hydroxyacyl-coa dehyrogenase-like protein, partial [Coptotermes formosanus]	AGM32718	2.57562e-89	8.47716e+15	288.5	197	167
Contig964	isoform e	873	gi|270003873|gb|EFA00321.1|hypothetical protein TcasGA2_TC003159 [Tribolium castaneum]	EFA00321	2.00442e-86	863157894736842	288.5	190	164
Contig3838	torsin-1b	1207	gi|91076772|ref|XP_973777.1|PREDICTED: similar to Torsin family protein [Tribolium castaneum] gi|270001920|gb|EEZ98367.1| hypothetical protein TcasGA2_TC000824 [Tribolium castaneum]	XP_973777, EEZ98367	1.19986e-85	67003367003367	288.5	297	199
Contig4272	glutamyl aminopeptidase-like	834	gi|345489149|ref|XP_001600617.2|PREDICTED: glutamyl aminopeptidase-like [Nasonia vitripennis]	XP_001600617	2.5505e-84	7.11191e+15	288.5	277	197
Contig2553	ras-like gtp-binding	825	gi|229608932|ref|NP_001153487.1|rho-like [Nasonia vitripennis]	NP_001153487	3.23173e-89	8.29016e+15	287.73	193	160
Contig3674	protein asunder homolog	1079	gi|242018929|ref|XP_002429921.1|conserved hypothetical protein [Pediculus humanus corporis] gi|212514967|gb|EEB17183.1| conserved hypothetical protein [Pediculus humanus corporis]	XP_002429921, EEB17183	8.55428e-82	7.12177e+15	287.73	271	193
Singlet2490	cca trna nucleotidyltransferase mitochondrial-like	771	gi|506968783|gb|AGM32735.1|putative tRNA nucleotidyltransferase/poly(A) polymerase, partial [Coptotermes formosanus]	AGM32735	6.99571e-88	9.32099e+15	287.73	162	151
Singlet4384	seryl-trna synthetase	738	gi|512890123|ref|XP_004922460.1|PREDICTED: serine--tRNA ligase, cytoplasmic-like [Bombyx mori]	XP_004922460	9.19365e-86	9.18239e+15	287.73	159	146
Contig1024	probable exonuclease mut-7 homolog	1651	gi|270003369|gb|EEZ99816.1|hypothetical protein TcasGA2_TC002596 [Tribolium castaneum]	EEZ99816	1.5079e-124	6.25714e+15	278.87	350	219
Singlet16	parkinson disease 7 domain-containing protein 1 isoform 1	790	gi|325303074|tpg|DAA34273.1|TPA_inf: hypothetical conserved protein 714 [Amblyomma variegatum]	DAA34273	1.21589e-85	7.71429e+15	278.87	210	162
Singlet5033	transcription elongation regulator 1-like	696	gi|242013416|ref|XP_002427403.1|transcription elongation regulator, putative [Pediculus humanus corporis] gi|212511780|gb|EEB14665.1| transcription elongation regulator, putative [Pediculus humanus corporis]	XP_002427403, EEB14665	3.00757e-78	8.82927e+15	278.87	205	181
Contig1848	pyruvate dehydrogenase	1026	gi|322780448|gb|EFZ09936.1|hypothetical protein SINV_12035 [Solenopsis invicta]	EFZ09936	1.05723e-80	7.41525e+15	278.1	236	175
Singlet2450	allergen alt a 2	571	gi|195562184|gb|ACG50166.1|hypothetical protein [Escherichia coli O32:H37 str. P4]	ACG50166	7.00519e-81	100.0	278.1	136	136
Singlet5116	nf-kappa-b inhibitor-interacting ras-like	707	gi|350403140|ref|XP_003486711.1|PREDICTED: NF-kappa-B inhibitor-interacting Ras-like protein-like [Bombus impatiens]	XP_003486711	6.49843e-86	8.10256e+15	278.1	195	158
Singlet8048	non-lysosomal glucosylceramidase-like	849	gi|242015137|ref|XP_002428230.1|conserved hypothetical protein [Pediculus humanus corporis] gi|212512791|gb|EEB15492.1| conserved hypothetical protein [Pediculus humanus corporis]	XP_002428230, EEB15492	2.00384e-78	7.03846e+15	278.1	260	183
Contig233	protein twisted gastrulation	1115	gi|242022400|ref|XP_002431628.1|protein twisted gastrulation precursor, putative [Pediculus humanus corporis] gi|212516936|gb|EEB18890.1| protein twisted gastrulation precursor, putative [Pediculus humanus corporis]	XP_002431628, EEB18890	9.89348e-83	6953125	277.33	256	178
Contig1976	neurexin isoform g	619	gi|307191571|gb|EFN75069.1|Neurexin-2-alpha [Harpegnathos saltator]	EFN75069	1.43578e-85	8.27586e+15	277.33	174	144
Contig4399	peroxisomal membrane protein pmp34-like	830	gi|383866151|ref|XP_003708535.1|PREDICTED: peroxisomal membrane protein PMP34-like [Megachile rotundata]	XP_003708535	1.89291e-80	8.10526e+15	269.24	190	154
Contig4669	acidic leucine-rich nuclear phosphoprotein 32 family member a-like	811	gi|33518715|gb|AAQ20840.1|mapmodulin-like protein [Rhodnius prolixus]	AAQ20840	2.72275e-81	8.61905e+15	269.24	210	181
Singlet7435	protoporphyrinogen oxidase	890	gi|58384867|ref|XP_313497.2|AGAP003704-PA [Anopheles gambiae str. PEST] gi|55241187|gb|EAA08942.3| AGAP003704-PA [Anopheles gambiae str. PEST]	XP_313497, EAA08942	5.15816e-78	6.97674e+15	269.24	258	180
Contig36	translocon-associated protein subunit beta	785	gi|389608539|dbj|BAM17879.1|signal sequence receptor beta [Papilio xuthus]	BAM17879	1.66284e-78	7.94595e+15	259.61	185	147
Contig1797	cytidylate kinase	725	gi|270014683|gb|EFA11131.1|hypothetical protein TcasGA2_TC004732 [Tribolium castaneum]	EFA11131	9.79668e-79	7.48718e+15	259.61	195	146
Singlet4816	abhydrolase domain-containing protein 3	854	gi|157126968|ref|XP_001654750.1|hypothetical protein AaeL_AAEL010695 [Aedes aegypti] gi|157142005|ref|XP_001647781.1| hypothetical protein AaeL_AAEL015298 [Aedes aegypti] gi|108868183|gb|EAT32449.1| AAEL015298-PA [Aedes aegypti] gi|108873071|gb|EAT37296.1| AAEL010695-PA [Aedes aegypti]	XP_001654750, XP_001647781, EAT32449, EAT37296	5.59016e-75	7.48815e+15	259.61	211	158
Contig2224	telomerase-binding protein est1a-like	1742	gi|383856954|ref|XP_003703971.1|PREDICTED: uncharacterized protein LOC100882999 [Megachile rotundata]	XP_003703971	2.39239e-65	6.75676e+15	258.07	259	175
Singlet2220	dipeptidyl peptidase 4	848	gi|332024028|gb|EGI64246.1|Dipeptidyl aminopeptidase-like protein 6 [Acromyrmex echinatior]	EGI64246	9.0155e-72	598159509202454	258.07	326	195
Singlet2690	uncharacterized oxidoreductase dhs-27-like	903	gi|270001142|gb|EEZ97589.1|hypothetical protein TcasGA2_TC011452 [Tribolium castaneum]	EEZ97589	2.42389e-74	7.17131e+15	258.07	251	180
Singlet3860	poly -binding-splicing factor half pint-like	798	gi|572259790|ref|XP_006608226.1|PREDICTED: poly(U)-binding-splicing factor half pint-like isoform X7 [Apis dorsata]	XP_006608226	6.49505e-74	7.33333e+15	258.07	240	176
Singlet5661	fas-associated factor 2	771	gi|512929299|ref|XP_004931787.1|PREDICTED: FAS-associated factor 2-like [Bombyx mori]	XP_004931787	1.00683e-74	7.2973e+15	258.07	222	162
Contig2501	isoform e	1328	gi|91076100|ref|XP_968498.1|PREDICTED: similar to dpr6 CG14162-PA [Tribolium castaneum]	XP_968498	1.68514e-70	705607476635514	249.98	214	151
Contig2897	glutathione peroxidase	861	gi|307192508|gb|EFN75696.1|Probable phospholipid hydroperoxide glutathione peroxidase [Harpegnathos saltator]	EFN75696	2.85092e-74	8.10651e+15	249.21	169	137
Singlet1150	kid-containing protein	751	gi|473890746|gb|EMS48651.1|hypothetical protein TRIUR3_33235 [Triticum urartu]	EMS48651	1.46517e-73	8.71658e+15	249.21	187	163
Contig200	protein tex261	813	gi|225709286|gb|ACO10489.1|TEX261 [Caligus rogercresseyi]	ACO10489	7.40386e-74	7.76119e+15	248.44	201	156
Contig1525	alpha- -mannosyltransferase alg9	964	gi|307212875|gb|EFN88495.1|Alpha-1,2-mannosyltransferase ALG9 [Harpegnathos saltator]	EFN88495	2.5427e-69	7.17703e+15	248.44	209	150
Singlet6629	eukaryotic translation initiation factor 5	844	gi|242012479|ref|XP_002426960.1|eukaryotic translation initiation factor, putative [Pediculus humanus corporis] gi|212511189|gb|EEB14222.1| eukaryotic translation initiation factor, putative [Pediculus humanus corporis]	XP_002426960, EEB14222	1.57421e-70	9.44882e+15	248.44	127	120
Singlet534	glutathione s-transferase	753	gi|565341553|gb|AHC08056.1|delta glutathione S-transferase [Locusta migratoria]	AHC08056	2.5005e-71	7.14286e+15	239.58	224	160
Singlet4315	hypothetical protein Phum_PHUM404580	854	gi|242016516|ref|XP_002428833.1|hypothetical protein Phum_PHUM404580 [Pediculus humanus corporis] gi|212513569|gb|EEB16095.1| hypothetical protein Phum_PHUM404580 [Pediculus humanus corporis]	XP_002428833, EEB16095	2.8346e-67	9.46154e+15	239.58	130	123
Contig2946	protein-s-isoprenylcysteine o-methyltransferase-like	1045	gi|350402231|ref|XP_003486413.1|PREDICTED: protein-S-isoprenylcysteine O-methyltransferase-like [Bombus impatiens]	XP_003486413	7.96428e-68	690677966101695	238.81	236	163
Contig1755	aminopeptidase -like	825	gi|322790755|gb|EFZ15499.1|hypothetical protein SINV_14675 [Solenopsis invicta]	EFZ15499	1.40336e-65	7.0339e+15	230.72	236	166
Contig2959	dehydrogenase reductase sdr family member 7-like	856	gi|242020262|ref|XP_002430574.1|alcohol dehydrogenase, putative [Pediculus humanus corporis] gi|212515746|gb|EEB17836.1| alcohol dehydrogenase, putative [Pediculus humanus corporis]	XP_002430574, EEB17836	5.79986e-65	7.55435e+15	230.72	184	139
Singlet592	dnaj homolog subfamily b member 6-like	763	gi|189241035|ref|XP_971765.2|PREDICTED: similar to mrj CG8448-PA [Tribolium castaneum]	XP_971765	1.29451e-66	7.82178e+15	230.72	202	158
Contig829	vacuolar atp synthase subunit f	1043	gi|114052036|ref|NP_001040448.1|vacuolar ATP synthase subunit F [Bombyx mori] gi|95102930|gb|ABF51406.1| vacuolar ATP synthase subunit F [Bombyx mori]	NP_001040448, ABF51406	1.63734e-66	9.59016e+15	229.95	122	117
Contig4657	dysbindin-like protein	834	gi|307190367|gb|EFN74426.1|Dysbindin [Camponotus floridanus]	EFN74426	6.14899e-66	6.61224e+15	229.95	245	162
Singlet3897	dna polymerase lambda isoform x1	809	gi|291228090|ref|XP_002734013.1|PREDICTED: Polymerase (DNA directed), lambda-like [Saccoglossus kowalevskii]	XP_002734013	7.07742e-62	7.14912e+15	229.95	228	163
Contig261	ring-box protein 1a	921	gi|571513743|ref|XP_006568280.1|PREDICTED: RING-box protein 1A isoform X1 [Apis mellifera] gi|572263409|ref|XP_006609915.1| PREDICTED: RING-box protein 1A-like isoform X1 [Apis dorsata]	XP_006568280, XP_006609915	1.17044e-66	9.06977e+15	229.18	129	117
Contig3892	asparaginyl-trna cytoplasmic	811	gi|546673691|gb|ERL85252.1|hypothetical protein D910_02673 [Dendroctonus ponderosae]	ERL85252	4.0614e-61	8.81356e+15	229.18	118	104
Contig4005	pyridoxal phosphate phosphatase phospho2	872	gi|350400074|ref|XP_003485729.1|PREDICTED: phosphoethanolamine/phosphocholine phosphatase-like [Bombus impatiens]	XP_003485729	1.93319e-65	7.1123e+15	229.18	187	133
Singlet3170	pachytene checkpoint protein 2 homolog	476	gi|390342969|ref|XP_795235.3|PREDICTED: pachytene checkpoint protein 2 homolog [Strongylocentrotus purpuratus]	XP_795235	9.99702e-67	8.45161e+15	229.18	155	131
Singlet5690	protein enabled-like	828	gi|546673061|gb|ERL84738.1|hypothetical protein D910_02163 [Dendroctonus ponderosae]	ERL84738	8.01877e-60	9.08333e+15	221.09	120	109
Contig1538	uracil-dna degrading isoform b	886	gi|307182749|gb|EFN69873.1|hypothetical protein EAG_11491 [Camponotus floridanus]	EFN69873	2.30744e-59	7.40385e+15	220.32	208	154
Singlet1829	fggy carbohydrate kinase domain-containing	744	gi|91090686|ref|XP_974615.1|PREDICTED: similar to ribitol kinase [Tribolium castaneum] gi|270013302|gb|EFA09750.1| hypothetical protein TcasGA2_TC011889 [Tribolium castaneum]	XP_974615, EFA09750	2.94288e-59	7.62821e+15	220.32	156	119
Singlet2131	ddb1- and cul4-associated factor 11 isoform x4	881	gi|380019172|ref|XP_003693488.1|PREDICTED: DDB1- and CUL4-associated factor 11-like [Apis florea]	XP_003693488	6.51754e-59	7.7095e+15	220.32	179	138
Contig2510	cytochrome c	803	gi|451899216|gb|AGF80276.1|mitochondrial cytochrome c [Locusta migratoria]	AGF80276	8.25384e-64	9.90741e+15	219.55	108	107
Singlet612	laminin subunit alpha-1-like	788	gi|383861154|ref|XP_003706051.1|PREDICTED: laminin subunit alpha-2-like [Megachile rotundata]	XP_003706051	1.2802e-60	7.06522e+15	219.55	184	130
Singlet2801	glycogen	849	gi|223036832|gb|ACM78946.1|glycogen synthase [Locusta migratoria]	ACM78946	1.99308e-57	100.0	219.55	101	101
Contig359	carboxypeptidase n subunit 2	1293	gi|551633094|ref|XP_005819407.1|hypothetical protein GUITHDRAFT_121393 [Guillardia theta CCMP2712] gi|428163352|gb|EKX32427.1| hypothetical protein GUITHDRAFT_121393 [Guillardia theta CCMP2712]	XP_005819407, EKX32427	6.3577e-52	5546875	211.46	384	213
Contig2759	cg1785-like protein	726	gi|156551285|ref|XP_001601212.1|PREDICTED: uncharacterized protein CG1785-like [Nasonia vitripennis]	XP_001601212	8.74222e-57	6.66667e+15	211.46	225	150
Contig4323	protein efr3-like protein cmp44e	831	gi|350420191|ref|XP_003492429.1|PREDICTED: protein EFR3 homolog cmp44E-like [Bombus impatiens]	XP_003492429	3.46254e-54	6.70543e+15	211.46	258	173
Singlet3198	isoform a	695	gi|506965834|gb|AGM32269.1|WW domain-binding protein, partial [Coptotermes formosanus]	AGM32269	2.17852e-60	7.34104e+15	211.46	173	127
Contig1348	acetylcholinesterase 1	970	gi|440918777|gb|AGC24393.1|carboxylesterase [Locusta migratoria]	AGC24393	1.23922e-54	6.04743e+15	210.69	253	153
Contig1065	glucosyl glucuronosyl transferases	984	gi|506968565|gb|AGM32626.1|glucosyl/glucuronosyl transferase, partial [Coptotermes formosanus]	AGM32626	5.73877e-57	6.13383e+15	209.92	269	165
Contig2337	glutaredoxin-related protein mitochondrial-like	1069	gi|156546246|ref|XP_001605234.1|PREDICTED: glutaredoxin-related protein 5, mitochondrial-like [Nasonia vitripennis]	XP_001605234	2.13691e-58	8.33333e+15	209.92	144	120
Contig2716	biogenesis of lysosome-related organelles complex 1 subunit 1-like	1104	gi|383857499|ref|XP_003704242.1|PREDICTED: biogenesis of lysosome-related organelles complex 1 subunit 1-like [Megachile rotundata]	XP_003704242	1.52735e-58	926829268292683	209.92	123	114
Singlet7343	nuclear envelope phosphatase-regulatory subunit 1-like	746	gi|357613022|gb|EHJ68276.1|hypothetical protein KGM_09315 [Danaus plexippus]	EHJ68276	4.00843e-60	873015873015873	209.92	126	110
Singlet8137	arrestin domain-containing protein 3-like	798	gi|158301492|ref|XP_321170.4|AGAP001894-PA [Anopheles gambiae str. PEST] gi|157012497|gb|EAA01049.4| AGAP001894-PA [Anopheles gambiae str. PEST]	XP_321170, EAA01049	3.90413e-56	6.18257e+15	209.92	241	149
Singlet1418	eukaryotic translation initiation factor 4e	776	gi|307205416|gb|EFN83757.1|Eukaryotic translation initiation factor 4E [Harpegnathos saltator]	EFN83757	4.21322e-73	8.56061e+15	201.83	132	113
Singlet1550	calponin homology domain-containing protein ddb_g0272472-like isoform x19	808	gi|571507333|ref|XP_006571115.1|PREDICTED: calponin homology domain-containing protein DDB_G0272472-like isoform X19 [Apis mellifera]	XP_006571115	2.37119e-53	8.27338e+15	201.83	139	115
Contig229	charged multivesicular body protein 2b	905	gi|242023384|ref|XP_002432114.1|Charged multivesicular body protein 2B, putative [Pediculus humanus corporis] gi|212517488|gb|EEB19376.1| Charged multivesicular body protein 2B, putative [Pediculus humanus corporis]	XP_002432114, EEB19376	1.35675e-68	8.22695e+15	201.06	141	116
Singlet1566	mediator of rna polymerase ii transcription subunit 30-like	796	gi|340719685|ref|XP_003398278.1|PREDICTED: mediator of RNA polymerase II transcription subunit 30-like [Bombus terrestris]	XP_003398278	3.27283e-54	9.31034e+15	201.06	116	108
Singlet6498	extended synaptotagmin-2	797	gi|357608726|gb|EHJ66118.1|hypothetical protein KGM_15879 [Danaus plexippus]	EHJ66118	2.30898e-54	6.94737e+15	201.06	190	132
Singlet7098	trna (uracil-5-)-methyltransferase homolog a	865	gi|389615133|dbj|BAM20557.1|RNA m5u methyltransferase, partial [Papilio polytes]	BAM20557	9.79079e-55	6.73575e+15	201.06	193	130
Contig6	enhancer of rudimentary homolog	887	gi|321454163|gb|EFX65345.1|hypothetical protein DAPPUDRAFT_303646 [Daphnia pulex]	EFX65345	5.19812e-56	9.70588e+15	200.29	102	99
Contig2096	glycogenin-1-like isoform x3	2173	gi|572258991|ref|XP_006607852.1|PREDICTED: glycogenin-1-like isoform X2 [Apis dorsata]	XP_006607852	7.46014e-49	8.07407e+15	200.29	135	109
Contig4367	transmembrane protein 208	1260	gi|91079746|ref|XP_970581.1|PREDICTED: similar to GA20984-PA [Tribolium castaneum]	XP_970581	1.4377e-54	7.16763e+15	200.29	173	124
Singlet3428	armadillo repeat-containing protein 8	834	gi|242008922|ref|XP_002425243.1|Sperm-associated antigen, putative [Pediculus humanus corporis] gi|212508991|gb|EEB12505.1| Sperm-associated antigen, putative [Pediculus humanus corporis]	XP_002425243, EEB12505	1.38973e-50	8515625	200.29	128	109
Singlet5957	PREDICTED: uncharacterized protein LOC100197081	755	gi|449671326|ref|XP_004207470.1|PREDICTED: uncharacterized protein LOC100197081 [Hydra vulgaris]	XP_004207470	4.13386e-60	7.58389e+15	200.29	149	113
Singlet6589	glutathione s-transferase	694	gi|565341527|gb|AHC08043.1|sigma glutathione S-transferase [Locusta migratoria]	AHC08043	1.76537e-55	9.60396e+15	200.29	101	97
Contig3328	serine arginine-rich splicing factor 2-like	1152	gi|322789593|gb|EFZ14819.1|hypothetical protein SINV_10987 [Solenopsis invicta] gi|332021256|gb|EGI61641.1| Splicing factor, arginine/serine-rich 2 [Acromyrmex echinatior]	EFZ14819, EGI61641	7.71109e-51	9.69697e+15	192.2	99	96
Contig3547	smell impaired-like protein	881	gi|506968745|gb|AGM32716.1|uncharacterized protein [Coptotermes formosanus]	AGM32716	2.65894e-52	7.33766e+15	192.2	154	113
Singlet4615	serine arginine-rich splicing factor 2-like	800	gi|322789593|gb|EFZ14819.1|hypothetical protein SINV_10987 [Solenopsis invicta] gi|332021256|gb|EGI61641.1| Splicing factor, arginine/serine-rich 2 [Acromyrmex echinatior]	EFZ14819, EGI61641	2.66702e-52	9.69697e+15	192.2	99	96
Singlet6797	adamts-like protein 1-like isoform 3	707	gi|189239451|ref|XP_974990.2|PREDICTED: similar to papilin [Tribolium castaneum]	XP_974990	4.56695e-47	6.74033e+15	192.2	181	122
Singlet6949	mitochondrial import inner membrane translocase subunit tim44	692	gi|189236504|ref|XP_975336.2|PREDICTED: similar to mitochondrial import inner membrane translocase subunit tim44 [Tribolium castaneum]	XP_975336	7.28901e-50	8.7069e+15	192.2	116	101
Contig2687	sortilin-related receptor-like	916	gi|383864253|ref|XP_003707594.1|PREDICTED: sortilin-related receptor-like [Megachile rotundata]	XP_003707594	1.3875e-46	5.66667e+16	191.43	300	170
Singlet366	solute carrier organic anion transporter family member 4c1	817	gi|332026356|gb|EGI66485.1|Solute carrier organic anion transporter family member 4C1 [Acromyrmex echinatior]	EGI66485	2.50159e-47	588235294117647	191.43	238	140
Singlet6378	nicotinic acetylcholine receptor subunit alpha6 variant	810	gi|408692421|gb|AFU82559.1|nicotinic acetylcholine receptor alpha6 subunit isoform VI [Periplaneta americana]	AFU82559	2.17203e-48	823076923076923	191.43	130	107
Singlet6440	ets-like protein isoform p2 d-like	685	gi|383862764|ref|XP_003706853.1|PREDICTED: uncharacterized protein LOC100878829 [Megachile rotundata]	XP_003706853	4.94188e-48	6.00897e+15	191.43	223	134
Contig3367	ubiquilin-1-like isoform x1	1353	gi|241999522|ref|XP_002434404.1|ubiquilin 1,2, putative [Ixodes scapularis] gi|215497734|gb|EEC07228.1| ubiquilin 1,2, putative [Ixodes scapularis]	XP_002434404, EEC07228	2.27071e-45	6.77083e+15	190.66	192	130
Contig3693	kazal-type serine protease inhibitor domain-containing protein 1-like	836	gi|321477376|gb|EFX88335.1|hypothetical protein DAPPUDRAFT_4688 [Daphnia pulex]	EFX88335	7.77281e-51	6.38498e+15	190.66	213	136
Singlet597	twinfilin-like isoform 2	384	gi|91090079|ref|XP_969933.1|PREDICTED: similar to twinfilin [Tribolium castaneum] gi|270013504|gb|EFA09952.1| hypothetical protein TcasGA2_TC012105 [Tribolium castaneum]	XP_969933, EFA09952	9.70022e-52	8.0315e+15	190.66	127	102
Singlet3909	nadh-ubiquinone oxidoreductase ashi subunit	821	gi|568250032|gb|ETN59783.1|NADH-ubiquinone oxidoreductase ashi subunit [Anopheles darlingi]	ETN59783	1.56445e-51	7.2093e+15	190.66	172	124
Singlet6097	tigger transposable element-derived protein 6-like	830	gi|449684704|ref|XP_004210693.1|PREDICTED: uncharacterized protein LOC101236258 [Hydra vulgaris]	XP_004210693	7.31489e-47	701863354037267	190.66	161	113
Singlet6486	down syndrome cell adhesion	787	gi|307166758|gb|EFN60720.1|Down syndrome cell adhesion molecule-like protein 1 [Camponotus floridanus]	EFN60720	8.83129e-46	6.1435e+15	190.66	223	137
Singlet2952	protein phosphatase 1 regulatory subunit 12a-like isoform x5	751	gi|572270383|ref|XP_006613189.1|PREDICTED: protein phosphatase 1 regulatory subunit 12A-like isoform X8 [Apis dorsata]	XP_006613189	7.40953e-44	7.43316e+15	182.57	187	139
Singlet6978	isoform b	815	gi|322796381|gb|EFZ18922.1|hypothetical protein SINV_15940 [Solenopsis invicta]	EFZ18922	2.90734e-49	871559633027523	182.57	109	95
Singlet7645	solute carrier family 26 member 6-like isoform x1	776	gi|478254606|gb|ENN74849.1|hypothetical protein YQE_08619, partial [Dendroctonus ponderosae]	ENN74849	2.24779e-47	653061224489796	182.57	196	128
Contig790	fad-linked sulfhydryl oxidase alr-like	626	gi|322787969|gb|EFZ13810.1|hypothetical protein SINV_04448 [Solenopsis invicta]	EFZ13810	1.13576e-49	8.43478e+15	181.8	115	97
Contig4060	map kinse-erk kinase	829	gi|112982906|ref|NP_001036922.1|MAP kinse-ERK kinase [Bombyx mori] gi|77799294|dbj|BAE46742.1| MAP kinse-ERK kinase [Bombyx mori]	NP_001036922, BAE46742	1.56718e-45	7.8169e+15	181.8	142	111
Singlet2553	cyclin-d1-binding protein 1 homolog	831	gi|260787380|ref|XP_002588731.1|hypothetical protein BRAFLDRAFT_238276 [Branchiostoma floridae] gi|229273900|gb|EEN44742.1| hypothetical protein BRAFLDRAFT_238276 [Branchiostoma floridae]	XP_002588731, EEN44742	1.60777e-46	596078431372549	181.8	255	152
Singlet2638	sh3 and multiple ankyrin repeat domains protein 3	690	gi|380026582|ref|XP_003697027.1|PREDICTED: uncharacterized protein LOC100872665 [Apis florea]	XP_003697027	2.42451e-43	6.78899e+15	181.8	218	148
Contig900	splicing factor 3b subunit 5	922	gi|478252974|gb|ENN73357.1|hypothetical protein YQE_10037, partial [Dendroctonus ponderosae] gi|546682193|gb|ERL92162.1| hypothetical protein D910_09482 [Dendroctonus ponderosae]	ENN73357, ERL92162	1.48917e-45	9.88235e+15	172.94	85	84
Contig1644	coiled-coil domain-containing protein 93-like	792	gi|345489798|ref|XP_001603701.2|PREDICTED: coiled-coil domain-containing protein 93-like [Nasonia vitripennis]	XP_001603701	4.16559e-41	6.84647e+15	172.94	241	165
Contig1656	transmembrane protein 93	1237	gi|170040217|ref|XP_001847904.1|transmembrane protein 93 [Culex quinquefasciatus] gi|170044821|ref|XP_001850030.1| transmembrane protein 93 [Culex quinquefasciatus] gi|167863763|gb|EDS27146.1| transmembrane protein 93 [Culex quinquefasciatus] gi|167867955|gb|EDS31338.1| transmembrane protein 93 [Culex quinquefasciatus]	XP_001847904, XP_001850030, EDS27146, EDS31338	6.3661e-45	8.34783e+15	172.94	115	96
Contig4303	mitochondrial isoprenyl diphosphate synthase precursor	815	gi|282158091|ref|NP_001164089.1|farnesyl pyrophosphate synthase [Tribolium castaneum]	NP_001164089	4.1694e-43	7.48031e+15	172.94	127	95
Contig581	nadh dehydrogenase	719	gi|58380205|ref|XP_310380.2|AGAP003819-PA [Anopheles gambiae str. PEST] gi|55243954|gb|EAA05972.2| AGAP003819-PA [Anopheles gambiae str. PEST]	XP_310380, EAA05972	1.03811e-44	7.33333e+15	172.17	150	110
Singlet511	nuclear pore glycoprotein p62	774	gi|506968493|gb|AGM32590.1|nuclear pore glycoprotein p62-like protein, partial [Coptotermes formosanus]	AGM32590	7.36577e-44	6.5566e+15	172.17	212	139
Singlet6806	glutamine-dependent nad(+) synthetase	709	gi|170068294|ref|XP_001868812.1|glutamine-dependent NAD(+) synthetase [Culex quinquefasciatus] gi|167864351|gb|EDS27734.1| glutamine-dependent NAD(+) synthetase [Culex quinquefasciatus]	XP_001868812, EDS27734	6.60278e-44	8.80435e+15	172.17	92	81
Contig3277	partner of y14 and mago-like	1322	gi|156550757|ref|XP_001601998.1|PREDICTED: partner of Y14 and mago-like [Nasonia vitripennis]	XP_001601998	1.06225e-41	6.39831e+16	171.4	236	151
Singlet7275	ankyrin repeat and fibronectin type-iii domain-containing protein 1	830	gi|307169371|gb|EFN62092.1|Ankyrin repeat and fibronectin type-III domain-containing protein 1 [Camponotus floridanus]	EFN62092	4.10163e-39	5.18033e+15	171.4	305	158
Singlet2339	-like protein subfamily c member 14	818	gi|383850104|ref|XP_003700657.1|PREDICTED: uncharacterized protein LOC100883723 [Megachile rotundata]	XP_003700657	6.9046e-38	75.2	163.31	125	94
Contig196	transmembrane protein 43 homolog	829	gi|91082813|ref|XP_968677.1|PREDICTED: similar to AGAP005797-PA [Tribolium castaneum] gi|270007099|gb|EFA03547.1| hypothetical protein TcasGA2_TC013551 [Tribolium castaneum]	XP_968677, EFA03547	1.70259e-38	6.16352e+15	162.54	159	98
Contig246	low quality protein: methionine-r-sulfoxide reductase b1	1357	gi|242012038|ref|XP_002426749.1|Methionine-R-sulfoxide reductase, putative [Pediculus humanus corporis] gi|212510925|gb|EEB14011.1| Methionine-R-sulfoxide reductase, putative [Pediculus humanus corporis]	XP_002426749, EEB14011	1.10649e-39	8.70968e+15	161.77	93	81
Contig2585	probable elongator complex protein 2-like	711	gi|242023463|ref|XP_002432153.1|conserved hypothetical protein [Pediculus humanus corporis] gi|212517535|gb|EEB19415.1| conserved hypothetical protein [Pediculus humanus corporis]	XP_002432153, EEB19415	6.58388e-40	6.22449e+16	161.77	196	122
Singlet4028	g patch domain-containing protein 11 isoform x1	767	gi|527245448|ref|XP_005141063.1|PREDICTED: G patch domain-containing protein 11 isoform X1 [Melopsittacus undulatus] gi|527245450|ref|XP_005141064.1| PREDICTED: G patch domain-containing protein 11 isoform X2 [Melopsittacus undulatus]	XP_005141063, XP_005141064	1.51744e-39	6.42857e+15	161.77	196	126
Singlet5229	y+l amino acid transporter 2-like	767	gi|307210306|gb|EFN86936.1|Large neutral amino acids transporter small subunit 2 [Harpegnathos saltator]	EFN86936	1.12455e-68	8.4466e+15	161.77	103	87
Singlet3412	focadhesin-like isoform x1	833	gi|340714215|ref|XP_003395626.1|PREDICTED: hypothetical protein LOC100648746 [Bombus terrestris]	XP_003395626	3.83789e-33	5.69106e+15	153.68	246	140
Singlet5223	u7 snrna-associated sm-like protein lsm11-like	755	gi|156544183|ref|XP_001606444.1|PREDICTED: U7 snRNA-associated Sm-like protein LSm11-like [Nasonia vitripennis]	XP_001606444	1.32401e-36	6.32768e+15	152.91	177	112
Singlet445	tmv resistance protein n-like	783	gi|470145011|ref|XP_004308138.1|PREDICTED: uncharacterized protein LOC101309009 [Fragaria vesca subsp. vesca]	XP_004308138	7.26702e-35	6.3253e+15	152.14	166	105
Singlet611	glucosyl glucuronosyl transferase	823	gi|506968565|gb|AGM32626.1|glucosyl/glucuronosyl transferase, partial [Coptotermes formosanus]	AGM32626	1.65629e-35	5.59471e+16	152.14	227	127
Contig4385	dna-directed rna polymerase i subunit rpa49-like	841	gi|383858959|ref|XP_003704966.1|PREDICTED: DNA-directed RNA polymerase I subunit RPA49-like [Megachile rotundata]	XP_003704966	1.39544e-31	5.6654e+16	144.05	263	149
Singlet2449	isoform f	790	gi|242022055|ref|XP_002431457.1|conserved hypothetical protein [Pediculus humanus corporis] gi|212516745|gb|EEB18719.1| conserved hypothetical protein [Pediculus humanus corporis]	XP_002431457, EEB18719	3.62073e-63	9.72603e+15	144.05	73	71
Contig4038	ell-associated factor eaf-like	860	gi|572307368|ref|XP_006619547.1|PREDICTED: ell-associated factor Eaf-like isoform X1 [Apis dorsata] gi|572307370|ref|XP_006619548.1| PREDICTED: ell-associated factor Eaf-like isoform X2 [Apis dorsata]	XP_006619547, XP_006619548	1.54738e-31	8.24742e+15	143.28	97	80
Contig3638	upf0369 protein c6orf57 homolog	1637	gi|568251209|gb|ETN60782.1|UPF0369 protein C6orf57 [Anopheles darlingi]	ETN60782	4.04081e-29	6.94915e+15	134.42	118	82
Singlet7332	protein transport protein sec31a-like	817	gi|270011898|gb|EFA08346.1|hypothetical protein TcasGA2_TC005989 [Tribolium castaneum]	EFA08346	1.14174e-26	6.0804e+15	134.42	199	121
Contig3708	aael008062- partial	3336	gi|242015135|ref|XP_002428229.1|Thrombospondin-3 precursor, putative [Pediculus humanus corporis] gi|212512790|gb|EEB15491.1| Thrombospondin-3 precursor, putative [Pediculus humanus corporis]	XP_002428229, EEB15491	0.0	8.00821e+15	1335.86	974	780
Contig408	acylphosphatase-1-like	881	gi|322797603|gb|EFZ19644.1|hypothetical protein SINV_15978 [Solenopsis invicta]	EFZ19644	7.61367e-30	6.59259e+15	133.65	135	89
Contig620	myotubularin-related protein 10-b-like	723	gi|328718774|ref|XP_003246575.1|PREDICTED: myotubularin-related protein 10-B-like [Acyrthosiphon pisum]	XP_003246575	2.5565e-28	7.79528e+15	133.65	127	99
Contig824	signal recognition particle 9 kda	812	gi|350421322|ref|XP_003492806.1|PREDICTED: signal recognition particle 9 kDa protein-like [Bombus impatiens]	XP_003492806	6.79193e-31	8.46154e+15	133.65	78	66
Contig3124	t-cell immunomodulatory	897	gi|383847404|ref|XP_003699344.1|PREDICTED: LOW QUALITY PROTEIN: T-cell immunomodulatory protein-like [Megachile rotundata]	XP_003699344	2.98084e-26	5.78378e+15	133.65	185	107
Contig3736	multiple coagulation factor deficiency protein 2 homolog	892	gi|571550560|ref|XP_006567509.1|PREDICTED: multiple coagulation factor deficiency protein 2 homolog isoform X1 [Apis mellifera] gi|571550566|ref|XP_006567510.1| PREDICTED: multiple coagulation factor deficiency protein 2 homolog isoform X2 [Apis mellifera]	XP_006567509, XP_006567510	4.8216e-30	8.83117e+15	133.65	77	68
Singlet1045	protein sfrs12ip1	708	gi|340715963|ref|XP_003396475.1|PREDICTED: hypothetical protein LOC100643484 [Bombus terrestris]	XP_003396475	2.14006e-30	8.23009e+15	133.65	113	93
Singlet3821	nitrilase homolog 1-like	754	gi|328782156|ref|XP_624150.2|PREDICTED: nitrilase homolog 1-like [Apis mellifera]	XP_624150	1.62062e-27	6.36905e+15	133.65	168	107
Singlet5226	glucosyl glucuronosyl transferases	675	gi|506968565|gb|AGM32626.1|glucosyl/glucuronosyl transferase, partial [Coptotermes formosanus]	AGM32626	3.72703e-29	532994923857868	133.65	197	105
Contig3004	clathrin heavy chain	2647	gi|566601502|gb|AHC70342.1|clathrin, partial [Locusta migratoria]	AHC70342	0.0	100.0	1323.15	635	635
Singlet280	down syndrome cell adhesion molecule-like protein cg42256-like	769	gi|270016876|gb|EFA13322.1|hypothetical protein TcasGA2_TC006845 [Tribolium castaneum]	EFA13322	4.72427e-26	53.6	132.88	250	134
Singlet4424	piggybac transposable element-derived protein 4	751	gi|507684834|ref|XP_004711537.1|PREDICTED: spermatogenesis-associated serine-rich protein 2 [Echinops telfairi]	XP_004711537	9.09065e-27	6.77632e+15	132.88	152	103
Contig2375	probable 39s ribosomal protein mitochondrial-like	805	gi|170033072|ref|XP_001844403.1|mitochondrial 39S ribosomal protein L49 [Culex quinquefasciatus] gi|167873517|gb|EDS36900.1| mitochondrial 39S ribosomal protein L49 [Culex quinquefasciatus]	XP_001844403, EDS36900	2.89003e-26	6.96429e+15	124.79	112	78
Contig3922	isoform a	858	gi|383861306|ref|XP_003706127.1|PREDICTED: uncharacterized protein LOC100878682 [Megachile rotundata]	XP_003706127	3.86034e-26	6.50602e+15	124.79	166	108
Singlet1474	domain containing 1	572	gi|512916713|ref|XP_004928707.1|PREDICTED: nudC domain-containing protein 1-like [Bombyx mori]	XP_004928707	5.26805e-25	5.89286e+15	124.79	168	99
Singlet2607	probable rna polymerase ii nuclear localization protein slc7a6os-like	785	gi|350404603|ref|XP_003487160.1|PREDICTED: probable RNA polymerase II nuclear localization protein SLC7A6OS-like [Bombus impatiens]	XP_003487160	3.96359e-25	5.46341e+15	124.79	205	112
Contig2824	rna-directed dna polymerase from mobile element jockey-like	1520	gi|298204349|gb|ADI61823.1|endonuclease-reverse transcriptase [Bombyx mori]	ADI61823	1.76873e-21	4.67836e+15	123.25	342	160
Contig2776	calpain-a-like isoform 4	2259	gi|572276754|ref|XP_006614463.1|PREDICTED: calpain-B-like isoform X2 [Apis dorsata]	XP_006614463	0.0	8.68493e+15	1150.58	730	634
Contig1170	tubulin-specific chaperone c-like	1309	gi|91081657|ref|XP_969186.1|PREDICTED: similar to beta-tubulin cofactor C [Tribolium castaneum] gi|270006233|gb|EFA02681.1| hypothetical protein TcasGA2_TC008402 [Tribolium castaneum]	XP_969186, EFA02681	2.7037e-21	6.5896e+15	114.39	173	114
Singlet2007	histone-lysine n-methyltransferase setmar	689	gi|270002591|gb|EEZ99038.1|hypothetical protein TcasGA2_TC004912 [Tribolium castaneum]	EEZ99038	5.67549e-23	7.1028e+15	114.39	107	76
Contig1262	enolase-phosphatase e1-like	1387	gi|156314083|ref|XP_001617875.1|hypothetical protein NEMVEDRAFT_v1g69216 [Nematostella vectensis] gi|156196259|gb|EDO25775.1| predicted protein [Nematostella vectensis]	XP_001617875, EDO25775	1.89141e-21	6.01351e+15	113.62	148	89
Contig4290	tar dna-binding protein 43-like	839	gi|443686443|gb|ELT89721.1|hypothetical protein CAPTEDRAFT_175992 [Capitella teleta]	ELT89721	1.69364e-20	7.67442e+15	113.62	86	66
Singlet3881	limbic system-associated membrane protein	715	gi|242017014|ref|XP_002428989.1|limbic system-associated membrane protein precursor, putative [Pediculus humanus corporis] gi|212513822|gb|EEB16251.1| limbic system-associated membrane protein precursor, putative [Pediculus humanus corporis]	XP_002428989, EEB16251	1.31094e-21	7.34043e+15	113.62	94	69
Contig133	chaperonin subunit 6a zeta	1636	gi|562744996|gb|AHB33471.1|T-complex protein subunit zeta [Locusta migratoria]	AHB33471	0.0	9.96205e+15	1055.82	527	525
Singlet2986	ubiquitin carboxyl-terminal hydrolase 7	755	gi|506968975|gb|AGM32831.1|transaldolase-like protein [Coptotermes formosanus]	AGM32831	7.35847e-20	8.20513e+15	104.76	78	64
Contig754	next to brca1 gene 1 protein	1873	gi|546676342|gb|ERL87369.1|hypothetical protein D910_04764 [Dendroctonus ponderosae]	ERL87369	7.37815e-15	4.61538e+15	103.99	286	132
Contig2939	h aca ribonucleoprotein complex non-core subunit naf1-like	1244	gi|195035523|ref|XP_001989227.1|GH11607 [Drosophila grimshawi] gi|193905227|gb|EDW04094.1| GH11607 [Drosophila grimshawi]	XP_001989227, EDW04094	5.70227e-16	7.61905e+15	103.99	84	64
Singlet5680	down syndrome cell adhesion molecule-like protein cg42256-like	712	gi|270016876|gb|EFA13322.1|hypothetical protein TcasGA2_TC006845 [Tribolium castaneum]	EFA13322	1.67836e-16	5.15419e+16	103.99	227	117
Singlet5748	glycoprotein endo-alpha- -mannosidase	631	gi|242024693|ref|XP_002432761.1|mannosidase, endo-alpha, putative [Pediculus humanus corporis] gi|212518246|gb|EEB20023.1| mannosidase, endo-alpha, putative [Pediculus humanus corporis]	XP_002432761, EEB20023	5.19784e-18	72.5	103.99	80	58
Contig3263	udp-n-acetylglucosamine--peptide n-acetylglucosaminyltransferase 110 kda subunit-like	2174	gi|380019749|ref|XP_003693765.1|PREDICTED: UDP-N-acetylglucosamine--peptide N-acetylglucosaminyltransferase 110 kDa subunit-like isoform 2 [Apis florea]	XP_003693765	0.0	9.29368e+15	1002.66	538	500
Singlet2322	lysyl-trna synthetase	717	gi|157104731|ref|XP_001648543.1|hypothetical protein AaeL_AAEL014350 [Aedes aegypti] gi|108869149|gb|EAT33374.1| AAEL014350-PA [Aedes aegypti]	XP_001648543, EAT33374	0.0	8.03797e+15	2580990000000	158	127
Singlet2292	cg32544 cg32544-pa	859	gi|157129027|ref|XP_001661586.1|hypothetical protein AaeL_AAEL011311 [Aedes aegypti] gi|108872386|gb|EAT36611.1| AAEL011311-PA [Aedes aegypti]	XP_001661586, EAT36611	0.0	8.00595e+15	2563190000000	336	269
Singlet2378	prkca-binding protein	590	gi|157109035|ref|XP_001650495.1|mitochondrial ribosomal protein, L42, putative [Aedes aegypti] gi|108879147|gb|EAT43372.1| AAEL005190-PA [Aedes aegypti]	XP_001650495, EAT43372	0.0	7.55435e+15	2464450000000	184	139
Singlet2130	isoform b	569	gi|157115344|ref|XP_001652563.1|hypothetical protein AaeL_AAEL007164 [Aedes aegypti] gi|108876935|gb|EAT41160.1| AAEL007164-PA [Aedes aegypti]	XP_001652563, EAT41160	0.0	7.5641e+15	2227880000000	78	59
Singlet2179	transport and golgi organization protein 11-like	900	gi|91083349|ref|XP_975040.1|PREDICTED: similar to CG14551 CG14551-PA [Tribolium castaneum] gi|270006916|gb|EFA03364.1| hypothetical protein TcasGA2_TC013349 [Tribolium castaneum]	XP_975040, EFA03364	0.0	8.22368e+15	1010210000000	152	125
Contig2921	gmp synthase	1547	gi|359843286|gb|AEV89778.1|glutamine amidotransferase, partial [Schistocerca gregaria]	AEV89778	0.0	100.0	998038	486	486
Contig886	histone deacetylase complex subunit sap30 homolog	663	gi|91080611|ref|XP_974119.1|PREDICTED: similar to sap30 [Tribolium castaneum] gi|270005819|gb|EFA02267.1| hypothetical protein TcasGA2_TC007931 [Tribolium castaneum]	XP_974119, EFA02267	1.7492e-18	9.43396e+15	997525	53	50
Contig1508	fire isoform a	672	gi|357623459|gb|EHJ74598.1|hypothetical protein KGM_19076 [Danaus plexippus]	EHJ74598	6.90649e-17	60.0	997525	150	90
Singlet3101	mitochondrial pyruvate carrier 1-like	814	gi|512909144|ref|XP_004926850.1|PREDICTED: mitochondrial pyruvate carrier 1-like [Bombyx mori]	XP_004926850	1.06697e-17	8.42105e+15	997525	57	48
Contig3919	vacuolar h	2044	gi|498952728|ref|XP_004523388.1|PREDICTED: V-type proton ATPase subunit B-like [Ceratitis capitata]	XP_004523388	0.0	9.93878e+15	996112	490	487
Contig1467	cation-dependent mannose-6-phosphate receptor	1251	gi|556093697|gb|ESO82350.1|hypothetical protein LOTGIDRAFT_134805 [Lottia gigantea]	ESO82350	2.62897e-16	5.11236e+15	993673	178	91
Contig2628	germ cell-less	1199	gi|480320664|gb|AGJ83079.1|germ cell-less protein, partial [Gryllus bimaculatus]	AGJ83079	5.37144e-15	6.73469e+15	993673	98	66
Singlet3933	pol-like protein	858	gi|283590|pir||PC1123hypothetical protein - bloodfluke planorb (fragment)	PC1123	3.43342e-16	4.97797e+16	993673	227	113
Singlet593	isoform b	770	gi|195585346|ref|XP_002082450.1|GD25216 [Drosophila simulans] gi|194194459|gb|EDX08035.1| GD25216 [Drosophila simulans]	XP_002082450, EDX08035	2.89902e-17	653061224489796	989821	98	64
Singlet1098	rna-directed dna polymerase from mobile element jockey-like	719	gi|390361245|ref|XP_798897.3|PREDICTED: uncharacterized protein LOC594361, partial [Strongylocentrotus purpuratus]	XP_798897	2.27355e-20	5.09202e+16	989821	163	83
Singlet6237	nfx1-type zinc finger-containing protein 1-like	765	gi|270003675|gb|EFA00123.1|hypothetical protein TcasGA2_TC002939 [Tribolium castaneum]	EFA00123	1.26528e-14	51171875	989821	256	131
Singlet3668	protein dachsous-like	346	gi|242024858|ref|XP_002432843.1|Cadherin-23 precursor, putative [Pediculus humanus corporis] gi|212518352|gb|EEB20105.1| Cadherin-23 precursor, putative [Pediculus humanus corporis]	XP_002432843, EEB20105	3.9994e-17	6.17391e+15	985969	115	71
Singlet2121	gpi mannosyltransferase 1	771	gi|545556957|ref|XP_005640959.1|PREDICTED: GPI mannosyltransferase 1 [Canis lupus familiaris]	XP_005640959	1.69474e-15	7.09302e+15	982117	86	61
Singlet5125	endonuclease reverse	887	gi|241695183|ref|XP_002413021.1|endonuclease/reverse transcriptase, putative [Ixodes scapularis] gi|215506835|gb|EEC16329.1| endonuclease/reverse transcriptase, putative [Ixodes scapularis]	XP_002413021, EEC16329	3.8976e-16	4.60526e+15	982117	228	105
Contig4104	zinc finger fyve domain-containing protein 21 isoform x2	799	gi|196016304|ref|XP_002118005.1|hypothetical protein TRIADDRAFT_62050 [Trichoplax adhaerens] gi|190579392|gb|EDV19488.1| hypothetical protein TRIADDRAFT_62050 [Trichoplax adhaerens]	XP_002118005, EDV19488	2.27707e-16	60.0	978265	90	54
Singlet4747	unknown	721	gi|288563819|gb|ADC53707.1|unknown [Blattella germanica]	ADC53707	7.53007e-15	5.15556e+15	978265	225	116
Singlet3817	zinc finger	792	gi|571528730|ref|XP_006564866.1|PREDICTED: zinc finger protein 160-like [Apis mellifera]	XP_006564866	2.47757e-14	6.38095e+15	974413	105	67
Contig3365	tumor protein d54	1261	gi|307211897|gb|EFN87824.1|Tumor protein D54 [Harpegnathos saltator]	EFN87824	3.54576e-14	876923076923077	970561	65	57
Singlet1384	hypothetical protein SINV_08289	587	gi|322797966|gb|EFZ19816.1|hypothetical protein SINV_08289 [Solenopsis invicta]	EFZ19816	4.23074e-15	5.87302e+15	970561	126	74
Singlet2818	kn motif and ankyrin repeat domain-containing protein 1	722	gi|307209977|gb|EFN86746.1|KN motif and ankyrin repeat domain-containing protein 1 [Harpegnathos saltator]	EFN86746	4.74839e-16	7.61905e+15	970561	84	64
Singlet6761	kin of irre-like protein 1-like	709	gi|332017973|gb|EGI58611.1|Peroxidasin-like protein [Acromyrmex echinatior]	EGI58611	8.8749e-17	6.66667e+15	970561	84	56
Singlet6789	transport and golgi organization protein 11-like	770	gi|501297586|dbj|BAN21186.1|conserved hypothetical protein [Riptortus pedestris]	BAN21186	1.06167e-15	631578947368421	970561	114	72
Singlet8162	gag-pol polyprotein	846	gi|339245339|ref|XP_003378595.1|putative integrase core domain protein [Trichinella spiralis] gi|316972483|gb|EFV56160.1| putative integrase core domain protein [Trichinella spiralis]	XP_003378595, EFV56160	6.10596e-14	632183908045977	970561	87	55
Singlet3698	phosphomevalonate kinase	842	gi|524960838|ref|XP_005080356.1|PREDICTED: phosphomevalonate kinase [Mesocricetus auratus]	XP_005080356	4.68406e-19	7.66667e+15	966709	90	69
Singlet7229	phosphorylated adaptor for rna export	786	gi|357621740|gb|EHJ73471.1|putative Phosphorylated adaptor for RNA export [Danaus plexippus]	EHJ73471	5.22425e-15	5.12195e+15	966709	205	105
Contig2799	transketolase-like protein 2-like isoform 1	1727	gi|383852218|ref|XP_003701625.1|PREDICTED: transketolase-like protein 2-like isoform 1 [Megachile rotundata]	XP_003701625	0.0	9.05526e+15	966452	561	508
Singlet1189	cg6621 cg6621-pa	622	gi|357621307|gb|EHJ73180.1|hypothetical protein KGM_12309 [Danaus plexippus]	EHJ73180	2.7137e-15	7.71084e+15	962857	83	64
Singlet2064	dentin sialophospho isoform x4	852	gi|345488736|ref|XP_003425974.1|PREDICTED: hypothetical protein LOC100679717 [Nasonia vitripennis]	XP_003425974	3.24711e-15	65625	962857	96	63
Singlet3356	piggybac transposable element-derived protein 3-like	792	gi|530540816|gb|EQB60140.1|ac transposable element-derived protein 4 [Nosema apis BRL 01]	EQB60140	1.63017e-15	5.34351e+15	962857	131	70
Contig387	tumor protein p73-like	810	gi|91094615|ref|XP_968867.1|PREDICTED: similar to p53 tumor suppressor homolog [Tribolium castaneum] gi|270016436|gb|EFA12882.1| hypothetical protein TcasGA2_TC011560 [Tribolium castaneum]	XP_968867, EFA12882	5.22014e-25	5.40541e+16	955153	148	80
Contig2637	membrane protein fam174a-like	1131	gi|332023281|gb|EGI63535.1|hypothetical protein G5I_08053 [Acromyrmex echinatior]	EGI63535	7.70984e-15	6.55738e+15	955153	122	80
Contig2957	transmembrane protein 248	865	gi|390340371|ref|XP_003725226.1|PREDICTED: UPF0458 protein C7orf42-like isoform 1 [Strongylocentrotus purpuratus] gi|390340373|ref|XP_003725227.1| PREDICTED: UPF0458 protein C7orf42-like isoform 2 [Strongylocentrotus purpuratus]	XP_003725226, XP_003725227	1.3376e-15	4765625	955153	256	122
Singlet1576	thiamin pyrophosphokinase 1	755	gi|321472538|gb|EFX83508.1|hypothetical protein DAPPUDRAFT_315739 [Daphnia pulex]	EFX83508	2.19787e-18	5.55556e+15	955153	126	70
Singlet2971	zinc transporter zip1-like	819	gi|321470475|gb|EFX81451.1|hypothetical protein DAPPUDRAFT_303498 [Daphnia pulex]	EFX81451	1.20368e-14	6.7619e+15	955153	105	71
Contig3544	zinc knuckle protein	905	gi|241818248|ref|XP_002416569.1|conserved hypothetical protein [Ixodes scapularis] gi|215511033|gb|EEC20486.1| conserved hypothetical protein [Ixodes scapularis]	XP_002416569, EEC20486	4.57179e-15	5.53957e+15	951301	139	77
Singlet5595	diacylglycerol kinase epsilon-like	726	gi|571523432|ref|XP_006562082.1|PREDICTED: diacylglycerol kinase epsilon [Apis mellifera]	XP_006562082	1.40228e-14	72.5	951301	80	58
Singlet5654	lipopolysaccharide-induced tumor necrosis factor-alpha factor homolog	757	gi|557777500|ref|XP_005188384.1|PREDICTED: lipopolysaccharide-induced tumor necrosis factor-alpha factor homolog isoform X3 [Musca domestica]	XP_005188384	6.27529e-16	5.40984e+15	951301	122	66
Singlet6872	isoform l	273	gi|478260568|gb|ENN80271.1|hypothetical protein YQE_03265, partial [Dendroctonus ponderosae]	ENN80271	2.70733e-17	9.58333e+15	951301	48	46
Contig2107	proline-rich protein prcc-like	1039	gi|551489912|ref|XP_005796528.1|PREDICTED: proline-rich protein PRCC-like [Xiphophorus maculatus]	XP_005796528	1.23984e-13	4.41472e+16	947449	299	132
Contig3426	bloc-1 subunit 3	855	gi|189234915|ref|XP_001809744.1|PREDICTED: similar to CG34255 CG34255-PA [Tribolium castaneum] gi|270001414|gb|EEZ97861.1| hypothetical protein TcasGA2_TC000233 [Tribolium castaneum]	XP_001809744, EEZ97861	2.96987e-15	5.57471e+16	947449	174	97
Singlet1162	coiled-coil domain-containing protein 124-like	503	gi|332372492|gb|AEE61388.1|unknown [Dendroctonus ponderosae]	AEE61388	8.01577e-16	7.64045e+15	947449	89	68
Singlet5517	class c metabotropic glutamate-like g-protein coupled receptor	454	gi|170044291|ref|XP_001849786.1|conserved hypothetical protein [Culex quinquefasciatus] gi|167867503|gb|EDS30886.1| conserved hypothetical protein [Culex quinquefasciatus]	XP_001849786, EDS30886	3.94751e-27	7.94118e+15	943597	68	54
Singlet6297	aaa atpase	837	gi|321476962|gb|EFX87921.1|hypothetical protein DAPPUDRAFT_305607 [Daphnia pulex]	EFX87921	9.69288e-14	4.86667e+16	943597	150	73
Singlet7732	zinc finger cchc domain-containing protein 4	849	gi|307198161|gb|EFN79182.1|Zinc finger CCHC domain-containing protein 4 [Harpegnathos saltator]	EFN79182	1.72191e-32	5.97015e+16	943597	134	80
Singlet8020	adaptor protein complex 4 subunit epsilon	768	gi|551674740|ref|XP_005840125.1|Adaptor protein complex 4 subunit epsilon [Guillardia theta CCMP2712] gi|428184289|gb|EKX53145.1| Adaptor protein complex 4 subunit epsilon [Guillardia theta CCMP2712]	XP_005840125, EKX53145	2.68382e-13	5.40881e+16	943597	159	86
Contig4608	tubulin beta-1 chain	1842	gi|91086093|ref|XP_967267.1|PREDICTED: similar to beta1-tubulin [Tribolium castaneum] gi|270010215|gb|EFA06663.1| hypothetical protein TcasGA2_TC009589 [Tribolium castaneum]	XP_967267, EFA06663	0.0	100.0	942569	447	447
Contig2796	probable peptidyl-trna hydrolase 2-like	951	gi|555704308|gb|ESO07541.1|hypothetical protein HELRODRAFT_76253 [Helobdella robusta]	ESO07541	1.20366e-14	5.52941e+16	939745	170	94
Singlet1963	dna polymerase delta subunit 3-like	746	gi|357623762|gb|EHJ74787.1|hypothetical protein KGM_19464 [Danaus plexippus]	EHJ74787	8.16886e-14	5.85366e+15	939745	164	96
Singlet7174	endonuclease-reverse transcriptase	756	gi|328701931|ref|XP_003241752.1|PREDICTED: hypothetical protein LOC100568495 [Acyrthosiphon pisum]	XP_003241752	3.8838e-14	6.44231e+15	939745	104	67
Singlet7642	syntaxin 12	691	gi|322787474|gb|EFZ13562.1|hypothetical protein SINV_10193 [Solenopsis invicta]	EFZ13562	4.54571e-15	8.26667e+15	939745	75	62
Singlet7681	general vesicular transport factor p115	849	gi|242018354|ref|XP_002429642.1|dp115 protein, putative [Pediculus humanus corporis] gi|212514627|gb|EEB16904.1| dp115 protein, putative [Pediculus humanus corporis]	XP_002429642, EEB16904	3.89001e-13	5.54113e+15	939745	231	128
Contig390	vesicle-associated membrane protein 4 isoform 1	780	gi|529443118|ref|XP_005241281.1|PREDICTED: vesicle-associated membrane protein 4-like [Falco peregrinus] gi|541960340|ref|XP_005435909.1| PREDICTED: vesicle-associated membrane protein 4-like [Falco cherrug]	XP_005241281, XP_005435909	3.49697e-15	6.57343e+15	935893	143	94
Singlet865	transposable element p transposase (p-element transposase)	723	gi|213517460|gb|ACJ50158.1|transposase [Glyptapanteles indiensis]	ACJ50158	3.144e-15	6.07477e+15	935893	107	65
Singlet1957	zinc finger bed domain-containing protein 5 isoform x1	765	gi|94470467|gb|ABF20544.1|transposase [Aedes aegypti]	ABF20544	9.32375e-16	518348623853211	935893	218	113
Singlet3009	nuclease harbi1-like	777	gi|328699625|ref|XP_003240991.1|PREDICTED: putative nuclease HARBI1-like [Acyrthosiphon pisum]	XP_003240991	1.0351e-15	6.73684e+15	935893	95	64
Singlet1980	protein	767	gi|391333917|ref|XP_003741356.1|PREDICTED: uncharacterized protein LOC100901629 [Metaseiulus occidentalis]	XP_003741356	7.4344e-37	7.2093e+15	932041	86	62
Singlet6380	proteasome subunit alpha type-2-a-like	485	gi|462407810|gb|EMJ13144.1|hypothetical protein PRUPE_ppa010805mg [Prunus persica]	EMJ13144	3.4146e-16	9.58333e+15	932041	48	46
Singlet8159	zinc finger mym-type protein 1-like	686	gi|449680116|ref|XP_004209498.1|PREDICTED: uncharacterized protein LOC101238524 [Hydra vulgaris]	XP_004209498	7.58688e-26	6.34146e+15	932041	82	52
Contig366	ataxin-10 isoform 1	917	gi|242012697|ref|XP_002427064.1|Ataxin-10, putative [Pediculus humanus corporis] gi|212511322|gb|EEB14326.1| Ataxin-10, putative [Pediculus humanus corporis]	XP_002427064, EEB14326	2.64078e-13	5.66265e+16	928189	166	94
Singlet5186	glycosyl-phosphatidyl-inositol-anchored protein	774	gi|242005977|ref|XP_002423836.1|GPI-anchored protein p137, putative [Pediculus humanus corporis] gi|212507052|gb|EEB11098.1| GPI-anchored protein p137, putative [Pediculus humanus corporis]	XP_002423836, EEB11098	5.9338e-14	459915611814346	928189	237	109
Singlet7240	transposable element tc3 transposase	715	gi|270004108|gb|EFA00556.1|hypothetical protein TcasGA2_TC003423 [Tribolium castaneum]	EFA00556	2.39079e-14	6.08247e+16	928189	97	59
Singlet8233	disease resistance protein	391	gi|462401332|gb|EMJ06889.1|hypothetical protein PRUPE_ppa009697mg [Prunus persica]	EMJ06889	2.82158e-15	8.86792e+15	928189	53	47
Contig129	rna dependent rna polymerase	1102	gi|333494487|gb|AEF56729.1|putative RNA dependent RNA polymerase [Soybean cyst nematode midway virus]	AEF56729	4.03593e-12	5.11111e+16	924337	225	115
Singlet3156	peptidoglycan recognition protein b	856	gi|315507099|gb|ADU33185.1|peptidoglycan recognition protein B [Ostrinia nubilalis]	ADU33185	4.37927e-14	7.31343e+15	924337	67	49
Singlet5827	puff-specific protein bx42-like	721	gi|307180023|gb|EFN68099.1|SNW domain-containing protein 1 [Camponotus floridanus]	EFN68099	3.50272e-13	87.5	924337	56	49
Singlet7164	endonuclease-reverse transcriptase -e01	696	gi|357619398|gb|EHJ71992.1|endonuclease-reverse transcriptase HmRTE-e01 [Danaus plexippus]	EHJ71992	2.36761e-23	7.30769e+15	924337	78	57
Contig577	thyroid transcription factor 1-associated protein 26-like protein	827	gi|332024682|gb|EGI64875.1|Thyroid transcription factor 1-associated protein 26-like protein [Acromyrmex echinatior]	EGI64875	2.7916e-15	5.89286e+15	920485	168	99
Singlet2045	brain protein i3-like	845	gi|345486674|ref|XP_003425527.1|PREDICTED: brain protein I3-like [Nasonia vitripennis]	XP_003425527	1.13726e-14	9.16667e+15	920485	48	44
Singlet2375	calponin homology domain-containing protein ddb_g0272472-like isoform x8	850	gi|242024204|ref|XP_002432519.1|conserved hypothetical protein [Pediculus humanus corporis] gi|212517967|gb|EEB19781.1| conserved hypothetical protein [Pediculus humanus corporis]	XP_002432519, EEB19781	2.57977e-12	6.84615e+15	920485	130	89
Singlet2599	integrase domain containing protein	824	gi|309366982|emb|CAS01079.1|Protein CBG26654 [Caenorhabditis briggsae]	CAS01079	9.15419e-13	572463768115942	920485	138	79
Singlet4123	mitochondrial sodium hydrogen exchanger nha2	667	gi|307186327|gb|EFN71977.1|Mitochondrial sodium/hydrogen exchanger NHA2 [Camponotus floridanus]	EFN71977	4.89877e-13	48.0	920485	225	108
Contig1229	protein bv8	966	gi|242021469|ref|XP_002431167.1|protein Bv8 precursor, putative [Pediculus humanus corporis] gi|212516416|gb|EEB18429.1| protein Bv8 precursor, putative [Pediculus humanus corporis]	XP_002431167, EEB18429	2.0199e-15	5.43307e+16	916633	127	69
Singlet517	midnolin isoform x2	772	gi|571544231|ref|XP_006563868.1|PREDICTED: midnolin-B-like isoform X2 [Apis mellifera]	XP_006563868	1.35835e-12	7.31343e+15	916633	67	49
Singlet3126	cgmp-specific 3 -cyclic phosphodiesterase-like	348	gi|242005379|ref|XP_002423546.1|cAMP/cGMP cyclic nucleotide phosphodiesterase, putative [Pediculus humanus corporis] gi|212506675|gb|EEB10808.1| cAMP/cGMP cyclic nucleotide phosphodiesterase, putative [Pediculus humanus corporis]	XP_002423546, EEB10808	7.94134e-14	5.64103e+15	916633	117	66
Singlet3470	p-glycoprotein class partial	762	gi|283786|pir||S27186multidrug resistance protein A - winter flounder (fragment)	S27186	7.78166e-15	8.22581e+15	916633	62	51
Singlet1158	lish domain-containing protein armc9-like	826	gi|507669347|ref|XP_004637447.1|PREDICTED: lisH domain-containing protein ARMC9 [Octodon degus]	XP_004637447	3.41393e-12	6.04839e+16	912781	124	75
Singlet7173	endonuclease-reverse transcriptase	442	gi|298204331|gb|ADI61814.1|endonuclease-reverse transcriptase [Bombyx mori]	ADI61814	1.80899e-22	6.82927e+15	912781	82	56
Singlet7969	histone deacetylase complex subunit sap30 homolog	762	gi|91080611|ref|XP_974119.1|PREDICTED: similar to sap30 [Tribolium castaneum] gi|270005819|gb|EFA02267.1| hypothetical protein TcasGA2_TC007931 [Tribolium castaneum]	XP_974119, EFA02267	3.62272e-14	94.0	912781	50	47
Contig3508	protein phosphatase 1 regulatory subunit 15a	1154	gi|242017458|ref|XP_002429205.1|Clustered-asparagine-rich protein, putative [Pediculus humanus corporis] gi|212514094|gb|EEB16467.1| Clustered-asparagine-rich protein, putative [Pediculus humanus corporis]	XP_002429205, EEB16467	8.42353e-12	5.36946e+15	908929	203	109
Singlet2923	esterase fe4-like	311	gi|164416533|gb|ABY53601.1|carboxylesterase-like protein [Locusta migratoria manilensis]	ABY53601	3.60332e-14	6.93333e+15	908929	75	52
Contig2517	blackjack	1732	gi|1220511|gb|AAC37266.1|blackjack [Schistocerca americana]	AAC37266	0.0	9.12069e+15	907901	580	529
Contig2230	protein fam73b-like	739	gi|270006623|gb|EFA03071.1|hypothetical protein TcasGA2_TC010943 [Tribolium castaneum]	EFA03071	2.9111e-14	5.89744e+15	905077	156	92
Contig3138	PREDICTED: hypothetical protein LOC100645576	877	gi|340725474|ref|XP_003401094.1|PREDICTED: hypothetical protein LOC100645576 [Bombus terrestris]	XP_003401094	1.22146e-12	4.3295e+15	901225	261	113
Singlet4320	vesicle-associated membrane protein 4 isoform 1	707	gi|529443118|ref|XP_005241281.1|PREDICTED: vesicle-associated membrane protein 4-like [Falco peregrinus] gi|541960340|ref|XP_005435909.1| PREDICTED: vesicle-associated membrane protein 4-like [Falco cherrug]	XP_005241281, XP_005435909	5.0916e-15	6.43357e+15	901225	143	92
Contig4029	alpha-galactosidase alpha-n-acetylgalactosaminidase	1561	gi|283483326|emb|CAX20733.1|putative alpha-N-acetylgalactosaminidase [Chorthippus parallelus]	CAX20733	0.0	9.86456e+15	897501	443	437
Contig2259	juvenile hormone-inducible protein	799	gi|568250591|gb|ETN60259.1|CHKov1 [Anopheles darlingi]	ETN60259	7.48908e-12	4.9537e+15	897373	216	107
Contig2592	sodium potassium-transporting atpase subunit alpha	764	gi|383859883|ref|XP_003705421.1|PREDICTED: sodium/potassium-transporting ATPase subunit alpha-like isoform 1 [Megachile rotundata]	XP_003705421	1.90844e-28	823529411764706	897373	51	42
Singlet686	accessory gland protein	832	gi|108742442|gb|ABG01857.1|putative accessory gland protein [Gryllus firmus] gi|108742444|gb|ABG01858.1| putative accessory gland protein [Gryllus bimaculatus] gi|108742446|gb|ABG01859.1| putative accessory gland protein [Gryllus rubens] gi|108742448|gb|ABG01860.1| putative accessory gland protein [Gryllus veletis] gi|108742450|gb|ABG01861.1| putative accessory gland protein [Gryllus pennsylvanic…	ABG01857, ABG01858, ABG01859, ABG01860, ABG01861	1.26892e-13	9.54545e+15	897373	44	42
Singlet3241	osiris 18	775	gi|209571456|ref|NP_001129361.1|osiris 18 precursor [Bombyx mori] gi|207339260|gb|ACI23619.1| osiris 18 [Bombyx mori]	NP_001129361, ACI23619	6.59374e-13	6.10619e+15	897373	113	69
Singlet4070	histone-lysine n-methyltransferase setmar	768	gi|332026114|gb|EGI66262.1|FLJ37770-like protein [Acromyrmex echinatior]	EGI66262	2.48523e-13	7.28571e+15	897373	70	51
Singlet6984	cuticular protein cph42	867	gi|193638860|ref|XP_001952309.1|PREDICTED: hypothetical protein LOC100162435 [Acyrthosiphon pisum]	XP_001952309	4.04649e-13	7.35294e+15	897373	102	75
Singlet5547	purine nucleoside phosphorylase-like	587	gi|225717156|gb|ACO14424.1|Purine nucleoside phosphorylase [Esox lucius]	ACO14424	3.24069e-13	7.77778e+15	893521	63	49
Singlet3089	pol-like protein	738	gi|125901787|gb|ABN58714.1|pol-like protein [Biomphalaria glabrata]	ABN58714	1.35386e-11	5.02415e+15	889669	207	104
Singlet6111	adenylyl cyclase-associated	284	gi|242017696|ref|XP_002429323.1|adenylyl cyclase-associated protein, putative [Pediculus humanus corporis] gi|212514226|gb|EEB16585.1| adenylyl cyclase-associated protein, putative [Pediculus humanus corporis]	XP_002429323, EEB16585	6.05996e-14	6.94737e+15	889669	95	66
Contig216	f-box lrr-repeat protein 4-like	727	gi|242011529|ref|XP_002426501.1|fbxl4, putative [Pediculus humanus corporis] gi|212510627|gb|EEB13763.1| fbxl4, putative [Pediculus humanus corporis]	XP_002426501, EEB13763	9.66022e-12	9.3617e+15	885817	47	44
Singlet1346	rna-directed dna polymerase from mobile element jockey-like	684	gi|390348600|ref|XP_003727036.1|PREDICTED: RNA-directed DNA polymerase from mobile element jockey-like [Strongylocentrotus purpuratus]	XP_003727036	4.44109e-12	5.22472e+16	885817	178	93
Singlet2382	female sterile yb	236	gi|307199444|gb|EFN80057.1|hypothetical protein EAI_06476 [Harpegnathos saltator]	EFN80057	7.28808e-15	6.66667e+15	885817	78	52
Singlet3776	protein njmu-r1	747	gi|390349025|ref|XP_796649.2|PREDICTED: protein Njmu-R1-like [Strongylocentrotus purpuratus]	XP_796649	4.86001e-12	4.67742e+16	885817	248	116
Singlet4249	histone-lysine n-methyltransferase setmar-like	792	gi|557294586|ref|XP_006029730.1|PREDICTED: histone-lysine N-methyltransferase SETMAR-like [Alligator sinensis]	XP_006029730	2.85748e-12	4.7541e+16	885817	183	87
Singlet4347	isoform q	251	gi|498939852|ref|XP_004521301.1|PREDICTED: tropomodulin-like isoform X8 [Ceratitis capitata]	XP_004521301	1.3217e-14	9.54545e+15	881965	44	42
Contig3185	esterase fe4-like	1466	gi|164416533|gb|ABY53601.1|carboxylesterase-like protein [Locusta migratoria manilensis]	ABY53601	0.0	9.20082e+15	879782	488	449
Singlet3850	probable phospholipid-transporting atpase ia-like	777	gi|339258776|ref|XP_003369574.1|conserved hypothetical protein [Trichinella spiralis] gi|316966176|gb|EFV50790.1| conserved hypothetical protein [Trichinella spiralis]	XP_003369574, EFV50790	1.20622e-17	53.75	878113	160	86
Contig1342	eukaryotic peptide chain release factor subunit 1-like	2072	gi|501293575|dbj|BAN20622.1|eukaryotic peptide chain release factor subunit 1 [Riptortus pedestris]	BAN20622	0.0	9.88713e+15	876315	443	438
Contig52	high affinity copper uptake protein 1-like	698	gi|307188190|gb|EFN73022.1|hypothetical protein EAG_11314 [Camponotus floridanus]	EFN73022	1.18034e-12	5.52448e+15	874261	143	79
Contig4517	regulation of nuclear pre-mrna domain-containing protein 1b-like	884	gi|571569596|ref|XP_006560060.1|PREDICTED: regulation of nuclear pre-mRNA domain-containing protein 1B-like isoform X3 [Apis mellifera]	XP_006560060	5.51097e-12	9.14894e+15	874261	47	43
Singlet4348	dna-mediated transposase	638	gi|560133850|emb|CDJ85919.1|putative DNA-mediated transposase [Haemonchus contortus]	CDJ85919	1.10781e-13	7.35294e+15	874261	68	50
Singlet5912	atp-binding cassette sub-family g member 1-like	765	gi|512920161|ref|XP_004929563.1|PREDICTED: ATP-binding cassette sub-family G member 1-like [Bombyx mori]	XP_004929563	3.5443e-12	5.43307e+16	874261	127	69
Singlet6079	rna-directed dna polymerase from mobile element jockey-like	796	gi|270013850|gb|EFA10298.1|hypothetical protein TcasGA2_TC012513 [Tribolium castaneum]	EFA10298	8.12677e-27	6.03306e+15	874261	121	73
Contig1782	nitric oxide-inducible gene isoform x4	848	gi|270002598|gb|EEZ99045.1|hypothetical protein TcasGA2_TC004919 [Tribolium castaneum]	EEZ99045	1.8763e-13	5.43353e+16	870409	173	94
Contig3064	PREDICTED: CG8568-like	853	gi|291225456|ref|XP_002732721.1|PREDICTED: CG8568-like [Saccoglossus kowalevskii]	XP_002732721	4.80069e-12	654320987654321	870409	81	53
Singlet4226	PREDICTED: similar to AGAP005739-PA	838	gi|91078292|ref|XP_972005.1|PREDICTED: similar to AGAP005739-PA [Tribolium castaneum]	XP_972005	9.60848e-11	7.17391e+15	870409	92	66
Contig437	26s protease regulatory subunit 4-like	1404	gi|501292748|dbj|BAN20514.1|proteasome 26S subunit subunit 4 ATPase [Riptortus pedestris]	BAN20514	0.0	984090909090909	868226	440	433
Singlet3012	mucolipin-3-like	797	gi|380023520|ref|XP_003695567.1|PREDICTED: mucolipin-3-like [Apis florea]	XP_003695567	6.5156e-12	8.16667e+15	866557	60	49
Singlet1703	conserved oligomeric golgi complex subunit 5	389	gi|383862335|ref|XP_003706639.1|PREDICTED: conserved oligomeric Golgi complex subunit 5-like [Megachile rotundata]	XP_003706639	6.04237e-12	5.73643e+15	862705	129	74
Singlet4652	ankyrin repeat domain-containing protein 16-like	367	gi|571508792|ref|XP_006571408.1|PREDICTED: ankyrin repeat domain-containing protein 16-like isoform X1 [Apis mellifera] gi|571508795|ref|XP_006571409.1| PREDICTED: ankyrin repeat domain-containing protein 16-like isoform X2 [Apis mellifera]	XP_006571408, XP_006571409	4.41585e-13	5.3719e+15	862705	121	65
Singlet6318	PREDICTED: hypothetical protein LOC100168937	801	gi|193589496|ref|XP_001947711.1|PREDICTED: hypothetical protein LOC100168937 [Acyrthosiphon pisum]	XP_001947711	9.81046e-12	4.56693e+16	862705	254	116
Singlet6413	structural maintenance of chromosomes smc4	322	gi|357611890|gb|EHJ67703.1|structural maintenance of chromosomes smc4 [Danaus plexippus]	EHJ67703	3.23629e-12	704225352112676	862705	71	50
Singlet7241	protein takeout	425	gi|311063281|gb|ADP65804.1|hypothetical protein [Locusta migratoria]	ADP65804	7.15997e-13	6.07843e+15	862705	102	62
Contig24	nuclease harbi1-like	772	gi|478261463|gb|ENN80826.1|hypothetical protein YQE_02759, partial [Dendroctonus ponderosae]	ENN80826	8.25409e-12	5.50725e+16	858853	138	76
Contig3932	homeodomain-only protein	864	gi|340725522|ref|XP_003401118.1|PREDICTED: hypothetical protein LOC100648227 [Bombus terrestris] gi|350415127|ref|XP_003490541.1| PREDICTED: hypothetical protein LOC100747369 [Bombus impatiens]	XP_003401118, XP_003490541	2.2085e-13	6.50602e+15	858853	83	54
Singlet1289	PREDICTED: hypothetical protein LOC100572069	851	gi|328705642|ref|XP_003242865.1|PREDICTED: hypothetical protein LOC100572069 [Acyrthosiphon pisum]	XP_003242865	1.37873e-10	6.37168e+16	855001	113	72
Singlet1366	PREDICTED: uncharacterized protein LOC100197081	650	gi|449671326|ref|XP_004207470.1|PREDICTED: uncharacterized protein LOC100197081 [Hydra vulgaris]	XP_004207470	6.02316e-34	6.4557e+15	855001	79	51
Singlet2937	hypothetical protein EAG_08094	629	gi|307190332|gb|EFN74405.1|hypothetical protein EAG_08094 [Camponotus floridanus]	EFN74405	7.68132e-13	6.06061e+15	855001	99	60
Singlet3349	flj37770-like protein	689	gi|324497843|gb|ADY39570.1|hypothetical protein [Hottentotta judaicus]	ADY39570	1.35189e-12	691358024691358	855001	81	56
Singlet3525	pol-like protein	798	gi|34392589|dbj|BAC82628.1|pol-like protein [Anopheles gambiae]	BAC82628	4.92468e-12	5.40323e+15	855001	124	67
Singlet5746	histone-lysine n-methyltransferase setmar	585	gi|524896544|ref|XP_005104745.1|PREDICTED: histone-lysine N-methyltransferase SETMAR-like [Aplysia californica]	XP_005104745	5.61683e-12	5.90476e+15	855001	105	62
Singlet7730	isoform a	818	gi|321469990|gb|EFX80968.1|hypothetical protein DAPPUDRAFT_102922 [Daphnia pulex]	EFX80968	7.87492e-11	5.34091e+15	855001	176	94
Contig937	pol-like protein	869	gi|443693558|gb|ELT94903.1|hypothetical protein CAPTEDRAFT_189741, partial [Capitella teleta]	ELT94903	1.5113e-22	5.41985e+15	851149	131	71
Contig1414	cytochrome p450	693	gi|373503136|gb|AEY75585.1|cytochrome P450 [Helicoverpa armigera]	AEY75585	8.95787e-11	4.72222e+15	851149	216	102
Contig1523	phosphatidylinositol n-acetylglucosaminyltransferase subunit h	1168	gi|483509662|gb|EOA99244.1|Phosphatidylinositol N-acetylglucosaminyltransferase subunit H, partial [Anas platyrhynchos]	EOA99244	1.50041e-11	7.03297e+15	851149	91	64
Singlet3977	girdin-like isoform x3	744	gi|91089455|ref|XP_976192.1|PREDICTED: similar to AGAP011517-PA [Tribolium castaneum] gi|270012567|gb|EFA09015.1| hypothetical protein TcasGA2_TC006723 [Tribolium castaneum]	XP_976192, EFA09015	1.32023e-11	7.05882e+15	851149	68	48
Contig439	rna-directed dna polymerase (reverse transcriptase) domain containing protein	765	gi|560134264|emb|CDJ85508.1|RNA-directed DNA polymerase (reverse transcriptase) domain containing protein [Haemonchus contortus]	CDJ85508	1.59415e-14	5.92593e+15	847297	108	64
Singlet3029	isoform a	764	gi|557771052|ref|XP_005185188.1|PREDICTED: monoacylglycerol lipase ABHD12-like, partial [Musca domestica]	XP_005185188	7.42779e-11	70.0	847297	70	49
Singlet4241	poly -binding protein 3-like	799	gi|572306081|ref|XP_006618944.1|PREDICTED: poly(rC)-binding protein 2-like isoform X6 [Apis dorsata]	XP_006618944	4.99359e-11	9.56522e+15	847297	46	44
Singlet6938	poly -binding protein 3-like	876	gi|572306081|ref|XP_006618944.1|PREDICTED: poly(rC)-binding protein 2-like isoform X6 [Apis dorsata]	XP_006618944	7.23383e-11	9.56522e+15	847297	46	44
Contig453	histone-lysine n-methyltransferase setmar-like	914	gi|383857943|ref|XP_003704463.1|PREDICTED: histone-lysine N-methyltransferase SETMAR-like, partial [Megachile rotundata]	XP_003704463	5.84649e-11	4.96774e+15	843445	155	77
Contig4311	longitudinals lacking isoforms a b d l-like	1350	gi|322794799|gb|EFZ17746.1|hypothetical protein SINV_07658 [Solenopsis invicta]	EFZ17746	5.42821e-11	826923076923077	843445	52	43
Singlet1023	rna-directed dna polymerase from mobile element jockey-like	782	gi|390362754|ref|XP_003730218.1|PREDICTED: uncharacterized protein LOC100889850 [Strongylocentrotus purpuratus]	XP_003730218	4.21852e-10	5.58442e+15	843445	154	86
Singlet1359	60s ribosomal protein l7	827	gi|345488934|ref|XP_003426017.1|PREDICTED: hypothetical protein LOC100678081 [Nasonia vitripennis]	XP_003426017	7.2688e-11	4.68085e+16	843445	282	132
Singlet2032	cytochrome c oxidase copper chaperone-like	715	gi|501292402|dbj|BAN20474.1|unkown protein [Riptortus pedestris]	BAN20474	8.95798e-13	9.13043e+15	843445	46	42
Singlet5091	terminal uridylyltransferase 4	708	gi|291242203|ref|XP_002740998.1|PREDICTED: mKIAA0191 protein-like [Saccoglossus kowalevskii]	XP_002740998	4.21376e-10	5.10067e+16	843445	149	76
Singlet8158	rna-directed dna polymerase from mobile element jockey-like	764	gi|390362754|ref|XP_003730218.1|PREDICTED: uncharacterized protein LOC100889850 [Strongylocentrotus purpuratus]	XP_003730218	6.65004e-19	5.69343e+16	843445	137	78
Singlet89	zinc finger bed domain-containing protein 1-like	792	gi|328707094|ref|XP_003243294.1|PREDICTED: zinc finger BED domain-containing protein 1-like [Acyrthosiphon pisum]	XP_003243294	5.89595e-10	5.45455e+15	839593	132	72
Singlet286	peroxisomal targeting signal 1 receptor-like	831	gi|156545485|ref|XP_001606971.1|PREDICTED: peroxisomal targeting signal 1 receptor-like [Nasonia vitripennis]	XP_001606971	4.76348e-10	5.79832e+16	839593	119	69
Singlet1557	ankyrin repeat domain-containing protein 17	732	gi|307186886|gb|EFN72287.1|Ankyrin repeat domain-containing protein 17 [Camponotus floridanus]	EFN72287	7.97947e-10	5.12077e+16	839593	207	106
Singlet1658	speckle-type poz	745	gi|170582750|ref|XP_001896269.1|BTB/POZ domain containing protein [Brugia malayi] gi|158596554|gb|EDP34882.1| BTB/POZ domain containing protein [Brugia malayi]	XP_001896269, EDP34882	1.34772e-10	6.4486e+15	839593	107	69
Singlet2176	protein lin-10	780	gi|270014439|gb|EFA10887.1|hypothetical protein TcasGA2_TC001711 [Tribolium castaneum]	EFA10887	6.72645e-10	5.81395e+15	839593	129	75
Singlet7163	ankyrin unc44	697	gi|546678207|gb|ERL88891.1|hypothetical protein D910_06272, partial [Dendroctonus ponderosae]	ERL88891	3.34584e-12	6.21053e+15	839593	95	59
Contig2166	ring finger and transmembrane domain-containing protein 2-like	821	gi|350425541|ref|XP_003494154.1|PREDICTED: RING finger and transmembrane domain-containing protein 2-like [Bombus impatiens]	XP_003494154	3.51619e-10	736842105263158	835741	76	56
Singlet1198	n-acylneuraminate cytidylyltransferase	843	gi|189239764|ref|XP_968320.2|PREDICTED: similar to cmp-n-acetylneuraminic acid synthase [Tribolium castaneum]	XP_968320	6.08811e-11	5.2381e+15	835741	105	55
Contig1054	rab gdp-dissociation inhibitor	2123	gi|501297823|dbj|BAN21234.1|rab gdp-dissociation inhibitor [Riptortus pedestris]	BAN21234	0.0	9.59276e+15	832787	442	424
Singlet676	integrase core domain protein	840	gi|124055243|gb|ABM90393.1|polyprotein [Mizuhopecten yessoensis]	ABM90393	5.19843e-15	5.49618e+16	831889	131	72
Singlet2515	gag-like protein	557	gi|24475508|dbj|BAC22720.1|unnamed protein product [Wolbachia endosymbiont of Callosobruchus chinensis]	BAC22720	7.48645e-11	4.77528e+16	831889	178	85
Singlet5626	ribosome-binding protein 1	698	gi|572302601|ref|XP_006617310.1|PREDICTED: ribosome-binding protein 1-like isoform X4 [Apis dorsata]	XP_006617310	9.86908e-10	4.37276e+16	831889	279	122
Contig21	serf-like protein	1227	gi|241998124|ref|XP_002433705.1|conserved hypothetical protein [Ixodes scapularis] gi|215495464|gb|EEC05105.1| conserved hypothetical protein [Ixodes scapularis]	XP_002433705, EEC05105	2.65039e-11	81.25	828037	64	52
Singlet1978	hypothetical protein KGM_08446	607	gi|357612396|gb|EHJ67965.1|hypothetical protein KGM_08446 [Danaus plexippus]	EHJ67965	1.53116e-11	7.02703e+15	828037	74	52
Singlet2784	cdgsh iron-sulfur domain-containing protein 2 homolog	827	gi|506968223|gb|AGM32455.1|CDGSH iron-sulfur domain-containing protein [Coptotermes formosanus]	AGM32455	4.66212e-15	7.16216e+15	828037	74	53
Contig1340	26s protease regulatory subunit 6a	1601	gi|383852816|ref|XP_003701921.1|PREDICTED: 26S protease regulatory subunit 6A-like [Megachile rotundata]	XP_003701921	0.0	9.71765e+15	827009	425	413
Contig2458	protein stoned-b	2104	gi|307207125|gb|EFN84934.1|Protein stoned-B [Harpegnathos saltator]	EFN84934	0.0	9.07527e+15	825854	465	422
Singlet8035	camp-response element binding	251	gi|347965969|ref|XP_321663.4|AGAP001464-PA [Anopheles gambiae str. PEST] gi|333470270|gb|EAA01352.5| AGAP001464-PA [Anopheles gambiae str. PEST]	XP_321663, EAA01352	3.35896e-11	8.62069e+15	824185	58	50
Contig3080	swi snf-related matrix-associated actin-dependent regulator of chromatin subfamily d member 1-like	2378	gi|322798220|gb|EFZ20012.1|hypothetical protein SINV_00172 [Solenopsis invicta]	EFZ20012	0.0	9.17391e+15	823157	460	422
Singlet5726	e3 ubiquitin-protein ligase nedd-	482	gi|524889909|ref|XP_005101506.1|PREDICTED: E3 ubiquitin-protein ligase NEDD4-like [Aplysia californica]	XP_005101506	4.849e-12	4.48485e+15	820333	165	74
Contig4021	dolichyl-diphosphooligosaccharide--protein glycosyltransferase subunit stt3a-like	1702	gi|242005536|ref|XP_002423620.1|Dolichyl-diphosphooligosaccharide--protein glycosyltransferase subunit STT3A, putative [Pediculus humanus corporis] gi|212506780|gb|EEB10882.1| Dolichyl-diphosphooligosaccharide--protein glycosyltransferase subunit STT3A, putative [Pediculus humanus corporis]	XP_002423620, EEB10882	0.0	9.4508e+15	817379	437	413
Singlet1260	piggybac transposable element-derived protein 3-like	748	gi|328698053|ref|XP_003240527.1|PREDICTED: hypothetical protein LOC100575395 [Acyrthosiphon pisum]	XP_003240527	1.79917e-16	753623188405797	816481	69	52
Singlet2808	protein cbg26959	699	gi|341895838|gb|EGT51773.1|hypothetical protein CAEBREN_12621 [Caenorhabditis brenneri]	EGT51773	2.5472e-10	5.42636e+16	816481	129	70
Contig3772	endothelin-converting enzyme	1477	gi|25245872|gb|AAN73018.1|endothelin-converting enzyme [Locusta migratoria]	AAN73018	0.0	9.84962e+15	816224	399	393
Contig19	histone-lysine n-methyltransferase setmar-like	779	gi|383854146|ref|XP_003702583.1|PREDICTED: histone-lysine N-methyltransferase SETMAR-like [Megachile rotundata]	XP_003702583	6.82597e-10	5.61983e+15	812629	121	68
Singlet5665	zinc finger hit domain-containing protein 3	473	gi|557767816|ref|XP_005183595.1|PREDICTED: zinc finger HIT domain-containing protein 3-like [Musca domestica]	XP_005183595	1.37956e-11	5.85586e+15	812629	111	65
Singlet6723	armadillo repeat-containing protein 8-like	804	gi|242008922|ref|XP_002425243.1|Sperm-associated antigen, putative [Pediculus humanus corporis] gi|212508991|gb|EEB12505.1| Sperm-associated antigen, putative [Pediculus humanus corporis]	XP_002425243, EEB12505	3.44033e-09	86.0	812629	50	43
Contig3083	atp-dependent rna helicase ddx1-like	1570	gi|340728380|ref|XP_003402503.1|PREDICTED: ATP-dependent RNA helicase Ddx1-like isoform 1 [Bombus terrestris]	XP_003402503	0.0	86.4	811987	500	432
Contig3519	dna polymerase delta catalytic subunit-like	1167	gi|390362750|ref|XP_003730216.1|PREDICTED: uncharacterized protein LOC100889615 [Strongylocentrotus purpuratus]	XP_003730216	2.38953e-08	4.43243e+15	808777	185	82
Singlet2823	small integral membrane protein 13	596	gi|571499299|ref|XP_006557422.1|PREDICTED: small integral membrane protein 13 [Apis mellifera] gi|572259266|ref|XP_006607983.1| PREDICTED: small integral membrane protein 13-like isoform X1 [Apis dorsata] gi|572259268|ref|XP_006607984.1| PREDICTED: small integral membrane protein 13-like isoform X2 [Apis dorsata]	XP_006557422, XP_006607983, XP_006607984	1.10617e-11	7.85714e+15	808777	70	55
Contig3151	u4 u6 small nuclear ribonucleoprotein prp31-like	1689	gi|383858826|ref|XP_003704900.1|PREDICTED: U4/U6 small nuclear ribonucleoprotein Prp31-like [Megachile rotundata]	XP_003704900	0.0	8.94094e+15	807749	491	439
Singlet6197	e3 ubiquitin-protein ligase lrsam1	660	gi|307201446|gb|EFN81237.1|E3 ubiquitin-protein ligase LRSAM1 [Harpegnathos saltator]	EFN81237	3.89621e-09	5.92233e+15	804925	103	61
Contig4187	s-adenosylhomocysteine hydrolase	1470	gi|91083583|ref|XP_968366.1|PREDICTED: similar to adenosylhomocysteinase [Tribolium castaneum] gi|270007826|gb|EFA04274.1| hypothetical protein TcasGA2_TC014564 [Tribolium castaneum]	XP_968366, EFA04274	0.0	9.35185e+15	802357	432	404
Contig3861	hypothetical protein EAI_02468	896	gi|307212632|gb|EFN88335.1|hypothetical protein EAI_02468 [Harpegnathos saltator]	EFN88335	9.61626e-11	68.75	801073	80	55
Singlet914	tryptophan repeat gene family	899	gi|506498299|ref|YP_008004095.1|tryptophan repeat gene family [Choristoneura biennis entomopoxvirus 'L'] gi|502523812|emb|CCU55593.1| tryptophan repeat gene family [Choristoneura biennis entomopoxvirus 'L']	YP_008004095, CCU55593	1.6756e-10	6.38298e+16	801073	94	60
Singlet6103	zinc transporter zip1-like	538	gi|321470475|gb|EFX81451.1|hypothetical protein DAPPUDRAFT_303498 [Daphnia pulex]	EFX81451	4.51796e-10	6.62921e+15	801073	89	59
Singlet7848	endonuclease-reverse transcriptase -e01	567	gi|77563563|gb|ABB00038.1|reverse transcriptase family member [Glycine max]	ABB00038	1.06991e-09	5.32847e+16	801073	137	73
Singlet1292	glutamate-gated chloride channel	769	gi|332294196|gb|AEE39458.1|glutamate-gated chloride channel [Laodelphax striatella] gi|384568996|gb|AFI09243.1| glutamate-gated chloride channel [Laodelphax striatella]	AEE39458, AFI09243	6.6199e-10	59.0	797221	100	59
Singlet3231	rna-directed dna polymerase from mobile element jockey-like	717	gi|390362754|ref|XP_003730218.1|PREDICTED: uncharacterized protein LOC100889850 [Strongylocentrotus purpuratus]	XP_003730218	8.26787e-09	5.37415e+15	797221	147	79
Singlet6424	suppressor apc domain-containing protein 2	834	gi|542257491|ref|XP_005464157.1|PREDICTED: uncharacterized protein LOC102077137 [Oreochromis niloticus]	XP_005464157	1.42429e-08	732394366197183	797221	71	52
Contig1221	transcription factor e2f4	736	gi|260828151|ref|XP_002609027.1|hypothetical protein BRAFLDRAFT_124019 [Branchiostoma floridae] gi|229294381|gb|EEN65037.1| hypothetical protein BRAFLDRAFT_124019 [Branchiostoma floridae]	XP_002609027, EEN65037	2.43285e-09	8.43137e+15	789518	51	43
Contig3396	double-stranded rna-specific editase 1	797	gi|332029375|gb|EGI69330.1|Double-stranded RNA-specific editase 1 [Acromyrmex echinatior]	EGI69330	7.98322e-09	6.23762e+15	789518	101	63
Singlet243	midline isoform e	277	gi|546681841|gb|ERL91856.1|hypothetical protein D910_09181 [Dendroctonus ponderosae]	ERL91856	6.15154e-10	632183908045977	789518	87	55
Singlet5965	comm domain-containing protein 3-like isoform x2	775	gi|109158140|pdb|2H0D|AChain A, Structure Of A Bmi-1-Ring1b Polycomb Group Ubiquitin Ligase Complex	2H0D	2.3232e-11	803921568627451	789518	51	41
Singlet6037	zinc finger and btb domain-containing protein 34-like isoform 1	721	gi|340714255|ref|XP_003395646.1|PREDICTED: zinc finger and BTB domain-containing protein 34-like isoform 1 [Bombus terrestris]	XP_003395646	9.21068e-09	5.89286e+15	789518	112	66
Singlet7253	histone-lysine n-methyltransferase setmar	594	gi|328703830|ref|XP_003242319.1|PREDICTED: histone-lysine N-methyltransferase SETMAR-like [Acyrthosiphon pisum]	XP_003242319	1.82853e-09	6.54762e+15	789518	84	55
Singlet840	PREDICTED: hypothetical protein LOC100572069	737	gi|328705642|ref|XP_003242865.1|PREDICTED: hypothetical protein LOC100572069 [Acyrthosiphon pisum]	XP_003242865	1.72861e-08	5.60606e+15	785666	132	74
Singlet3064	5 -3 exoribonuclease 2 homolog	750	gi|189239340|ref|XP_973739.2|PREDICTED: similar to CG10354 CG10354-PA [Tribolium castaneum]	XP_973739	3.08998e-08	6.0396e+16	785666	101	61
Contig1905	dynamin-like 120 kda mitochondrial-like isoform 1	1401	gi|572315151|ref|XP_006623234.1|PREDICTED: dynamin-like 120 kDa protein, mitochondrial-like isoform X6 [Apis dorsata]	XP_006623234	0.0	9.05579e+15	785408	466	422
Contig4150	dipeptidyl peptidase 3-like	1874	gi|350417327|ref|XP_003491368.1|PREDICTED: dipeptidyl peptidase 3-like [Bombus impatiens]	XP_003491368	0.0	7.7931e+15	782711	580	452
Contig1411	probable peptidyl-trna hydrolase 2-like	645	gi|321458311|gb|EFX69381.1|hypothetical protein DAPPUDRAFT_329158 [Daphnia pulex]	EFX69381	4.20811e-21	5.04065e+15	781814	123	62
Contig4088	calcium-transporting atpase sarcoplasmic endoplasmic reticulum type	1462	gi|91090780|ref|XP_966783.1|PREDICTED: similar to calcium-transporting atpase sarcoplasmic/endoplasmic reticulum type (calcium pump) isoform 1 [Tribolium castaneum]	XP_966783	4.09452e-07	880952380952381	781814	42	37
Contig4538	PREDICTED: uncharacterized protein LOC100876688	959	gi|383854816|ref|XP_003702916.1|PREDICTED: uncharacterized protein LOC100876688 [Megachile rotundata]	XP_003702916	2.50634e-09	5.66265e+16	781814	166	94
Singlet1091	thyroid transcription factor 1-associated protein 26-like protein	712	gi|332024682|gb|EGI64875.1|Thyroid transcription factor 1-associated protein 26-like protein [Acromyrmex echinatior]	EGI64875	1.41237e-09	5.86957e+15	781814	138	81
Singlet1719	uncharacterized transposon-derived protein	712	gi|307200315|gb|EFN80576.1|Putative uncharacterized transposon-derived protein F52C9.6 [Harpegnathos saltator]	EFN80576	1.33005e-09	6.23656e+16	781814	93	58
Contig2191	endonuclease-reverse transcriptase	2950	gi|328701931|ref|XP_003241752.1|PREDICTED: hypothetical protein LOC100568495 [Acyrthosiphon pisum]	XP_003241752	3.13664e-06	5.48387e+15	777962	124	68
Singlet3372	PREDICTED: hypothetical protein LOC100573941	831	gi|328704435|ref|XP_003242488.1|PREDICTED: hypothetical protein LOC100573941 [Acyrthosiphon pisum]	XP_003242488	7.93335e-08	5.95745e+15	777962	94	56
Singlet5290	uncharacterized transposon-derived protein	880	gi|307200315|gb|EFN80576.1|Putative uncharacterized transposon-derived protein F52C9.6 [Harpegnathos saltator]	EFN80576	2.73573e-18	6.60194e+15	777962	103	68
Singlet7648	diamine acetyltransferase 2-like	881	gi|554823035|ref|XP_005922203.1|PREDICTED: diamine acetyltransferase 2-like [Haplochromis burtoni]	XP_005922203	3.63658e-09	60.0	777962	105	63
Contig1776	eukaryotic peptide chain release factor gtp-binding subunit	2336	gi|195161101|ref|XP_002021408.1|GL24819 [Drosophila persimilis] gi|194118521|gb|EDW40564.1| GL24819 [Drosophila persimilis]	XP_002021408, EDW40564	0.0	7.07627e+15	776933	708	501
Contig2443	heat shock 70 kda protein 4l-like	1599	gi|383853668|ref|XP_003702344.1|PREDICTED: 97 kDa heat shock protein-like [Megachile rotundata]	XP_003702344	0.0	8.66808e+15	774237	473	410
Contig1127	collagen alpha-1 chain-like	3592	gi|307213363|gb|EFN88815.1|Structural maintenance of chromosomes protein 1A [Harpegnathos saltator]	EFN88815	0.0	7.84397e+15	773467	705	553
Contig696	steroid receptor rna activator 1-like	922	gi|156553450|ref|XP_001601505.1|PREDICTED: steroid receptor RNA activator 1-like [Nasonia vitripennis]	XP_001601505	1.1223e-09	4.79167e+16	770258	192	92
Singlet564	hypothetical protein EAG_08095	631	gi|307190333|gb|EFN74406.1|hypothetical protein EAG_08095 [Camponotus floridanus]	EFN74406	9.07649e-09	5.11811e+16	770258	127	65
Singlet2578	protein njmu-r1	916	gi|21104460|dbj|BAB93500.1|OK/SW-CL.19 [Homo sapiens]	BAB93500	4.74237e-09	7.12329e+15	766406	73	52
Singlet4012	mariner transposase	814	gi|383857943|ref|XP_003704463.1|PREDICTED: histone-lysine N-methyltransferase SETMAR-like, partial [Megachile rotundata]	XP_003704463	1.86525e-16	5.25547e+15	766406	137	72
Singlet4508	lysosome-associated membrane glycoprotein 1-like	757	gi|270004496|gb|EFA00944.1|hypothetical protein TcasGA2_TC003851 [Tribolium castaneum]	EFA00944	1.59978e-08	9.30233e+15	766406	43	40
Contig2787	isoform a	929	gi|195585504|ref|XP_002082521.1|GD25176 [Drosophila simulans] gi|194194530|gb|EDX08106.1| GD25176 [Drosophila simulans]	XP_002082521, EDX08106	7.81708e-14	7.63636e+15	762554	55	42
Singlet3321	ring canal kelch homolog	857	gi|242013805|ref|XP_002427591.1|conserved hypothetical protein [Pediculus humanus corporis] gi|212512006|gb|EEB14853.1| conserved hypothetical protein [Pediculus humanus corporis]	XP_002427591, EEB14853	1.78134e-07	9.47368e+15	762554	38	36
Singlet3902	potassium voltage-gated channel subfamily h member 8-like	714	gi|242006252|ref|XP_002423966.1|voltage-gated channel, putative [Pediculus humanus corporis] gi|212507248|gb|EEB11228.1| voltage-gated channel, putative [Pediculus humanus corporis]	XP_002423966, EEB11228	1.73889e-22	6.35294e+16	762554	85	54
Singlet4105	c1q-like venom protein precursor	822	gi|239735565|ref|NP_001155152.1|C1q-like venom protein precursor [Nasonia vitripennis] gi|219944364|gb|ACL54975.1| C1q-like venom protein [Nasonia vitripennis]	NP_001155152, ACL54975	7.76064e-09	7.02381e+15	762554	84	59
Contig357	protein fam8a1-like	753	gi|383848741|ref|XP_003700006.1|PREDICTED: protein FAM8A1-like [Megachile rotundata]	XP_003700006	1.02883e-15	4.11043e+16	758702	163	67
Singlet2812	retrotransposon ty3-gypsy subclass	827	gi|2147955|pir||S68349pol polyprotein - Tribolium freemani retrotransposon Woot (fragment) gi|1117950|gb|AAB38069.1| polyprotein [Tribolium freemani]	S68349, AAB38069	1.51031e-08	6.71429e+15	758702	70	47
Contig2390	26s proteasome non-atpase regulatory subunit 1-like	1599	gi|242006924|ref|XP_002424292.1|26S proteasome non-ATPase regulatory subunit, putative [Pediculus humanus corporis] gi|212507692|gb|EEB11554.1| 26S proteasome non-ATPase regulatory subunit, putative [Pediculus humanus corporis]	XP_002424292, EEB11554	0.0	855397148676171	757673	491	420
Contig1600	Uncharacterized protein C4orf8	778	gi|307173768|gb|EFN64555.1|Uncharacterized protein C4orf8 [Camponotus floridanus]	EFN64555	5.53064e-07	4.89362e+15	750998	141	69
Singlet2464	dna ligase 3	720	gi|511845519|ref|XP_004747168.1|PREDICTED: DNA ligase 3 isoform X3 [Mustela putorius furo] gi|511982043|ref|XP_004808850.1| PREDICTED: DNA ligase 3 isoform X3 [Mustela putorius furo]	XP_004747168, XP_004808850	3.27286e-07	5.46218e+16	750998	119	65
Singlet6303	e3 sumo-protein ligase nse2-like	762	gi|157118665|ref|XP_001659204.1|hypothetical protein AaeL_AAEL001425 [Aedes aegypti] gi|108883266|gb|EAT47491.1| AAEL001425-PA [Aedes aegypti]	XP_001659204, EAT47491	2.4934e-09	5.57143e+16	750998	140	78
Singlet7180	dentin sialophospho isoform x2	720	gi|328699338|ref|XP_001945188.2|PREDICTED: hypothetical protein LOC100165575 [Acyrthosiphon pisum]	XP_001945188	2.28972e-07	5.74074e+16	750998	108	62
Singlet644	atp-dependent helicase brm-like	871	gi|307179542|gb|EFN67856.1|ATP-dependent helicase brm [Camponotus floridanus]	EFN67856	7.85578e-07	72.5	747146	80	58
Singlet2070	reverse transcriptase	746	gi|270016889|gb|EFA13335.1|hypothetical protein TcasGA2_TC006964 [Tribolium castaneum]	EFA13335	1.41335e-16	5.84906e+16	747146	106	62
Singlet2704	protein suppressor of sable	846	gi|512931360|ref|XP_004932283.1|PREDICTED: protein suppressor of sable-like [Bombyx mori]	XP_004932283	7.34923e-07	654320987654321	747146	81	53
Singlet2989	tip41-like isoform x1	551	gi|242009371|ref|XP_002425461.1|conserved hypothetical protein [Pediculus humanus corporis] gi|212509297|gb|EEB12723.1| conserved hypothetical protein [Pediculus humanus corporis]	XP_002425461, EEB12723	1.62389e-17	7.54386e+15	747146	57	43
Contig3854	axonemal dynein intermediate chain inner arm i1	925	gi|91090258|ref|XP_970143.1|PREDICTED: similar to axonemal dynein intermediate chain inner arm i1 [Tribolium castaneum] gi|270013782|gb|EFA10230.1| hypothetical protein TcasGA2_TC012427 [Tribolium castaneum]	XP_970143, EFA10230	9.90846e-07	59375	743294	96	57
Singlet781	glucosyl glucuronosyl transferases	462	gi|193690721|ref|XP_001948117.1|PREDICTED: UDP-glucuronosyltransferase 2B10-like [Acyrthosiphon pisum]	XP_001948117	9.14605e-08	5.14286e+15	743294	140	72
Singlet1157	52 kda repressor of the inhibitor of the protein kinase-like	719	gi|241836630|ref|XP_002415115.1|conserved hypothetical protein [Ixodes scapularis] gi|215509327|gb|EEC18780.1| conserved hypothetical protein [Ixodes scapularis]	XP_002415115, EEC18780	4.50982e-08	5.61224e+15	743294	98	55
Singlet4541	reverse partial	718	gi|512878701|ref|XP_004919413.1|PREDICTED: uncharacterized protein LOC101732139 [Xenopus (Silurana) tropicalis] gi|512878704|ref|XP_004919414.1| PREDICTED: uncharacterized protein LOC101732193 [Xenopus (Silurana) tropicalis]	XP_004919413, XP_004919414	1.12844e-15	5.71429e+16	743294	91	52
Singlet6113	transposase	585	gi|62198652|gb|AAX76613.1|transposase [Trimerotropis pallidipennis]	AAX76613	6.05345e-09	7.16667e+15	743294	60	43
Singlet7076	protein oscp1	745	gi|241245164|ref|XP_002402430.1|oxidored-nitro domain-containing protein isoform, putative [Ixodes scapularis] gi|215496341|gb|EEC05981.1| oxidored-nitro domain-containing protein isoform, putative [Ixodes scapularis]	XP_002402430, EEC05981	3.26423e-08	6.81818e+15	743294	66	45
Singlet2434	piggybac transposable element-derived protein 4-like	611	gi|350402650|ref|XP_003486556.1|PREDICTED: piggyBac transposable element-derived protein 4-like [Bombus impatiens]	XP_003486556	4.31552e-07	6.36364e+15	739442	110	70
Singlet4812	piggybac transposable element-derived protein 3-like	753	gi|512939516|ref|XP_004934259.1|PREDICTED: uncharacterized protein LOC101745640, partial [Bombyx mori]	XP_004934259	4.3291e-09	6.35294e+16	739442	85	54
Singlet6047	PREDICTED: separin-like	831	gi|571562150|ref|XP_006566831.1|PREDICTED: separin-like [Apis mellifera]	XP_006566831	8.09073e-07	4.73684e+15	739442	133	63
Contig1423	endoribonuclease dicer-like	1075	gi|426204654|gb|AFY13245.1|dicer-2, partial [Schistocerca gregaria]	AFY13245	0.0	100.0	738799	357	357
Contig3980	isocitrate dehydrogenase	2044	gi|91083633|ref|XP_970446.1|PREDICTED: similar to isocitrate dehydrogenase [Tribolium castaneum] gi|270007851|gb|EFA04299.1| hypothetical protein TcasGA2_TC014590 [Tribolium castaneum]	XP_970446, EFA04299	0.0	8.82619e+15	733021	443	391
Singlet2409	ac transposable element derived 3	799	gi|189240786|ref|XP_001807508.1|PREDICTED: hypothetical protein [Tribolium castaneum]	XP_001807508	1.06703e-06	4.25121e+15	731738	207	88
Singlet2926	pogo transposable element with krab domain-like	704	gi|512875260|ref|XP_002943925.2|PREDICTED: pogo transposable element with KRAB domain-like [Xenopus (Silurana) tropicalis]	XP_002943925	6.75774e-08	6.8254e+15	731738	63	43
Singlet4139	af461709_1glycine rich antigen 2	707	gi|20270892|gb|AAM18463.1|AF461709_1glycine rich antigen 2 [Clonorchis sinensis]	AAM18463	2.02113e-07	5.75472e+15	731738	106	61
Contig2231	4-hydroxybutyrate -transferase	1993	gi|91090242|ref|XP_969571.1|PREDICTED: similar to AGAP004396-PA [Tribolium castaneum]	XP_969571	0.0	8.5084e+15	731095	476	405
Contig4360	calcium-binding atopy-related autoantigen 1	1553	gi|91082265|ref|XP_973328.1|PREDICTED: similar to CG4495 CG4495-PB [Tribolium castaneum]	XP_973328	0.0	8.43096e+15	729169	478	403
Singlet512	mitotic-spindle organizing protein 1	687	gi|506965498|gb|AGM32101.1|mitotic-spindle organizing gamma-tubulin ring associated protein [Coptotermes formosanus]	AGM32101	1.75034e-08	6.66667e+15	727886	78	52
Singlet3269	gtp binding protein	768	gi|91092728|ref|XP_972902.1|PREDICTED: similar to GTP binding protein [Tribolium castaneum] gi|270014879|gb|EFA11327.1| hypothetical protein TcasGA2_TC010866 [Tribolium castaneum]	XP_972902, EFA11327	1.73023e-06	703125	727886	64	45
Singlet3692	rna-directed dna polymerase from mobile element jockey-like	512	gi|449667013|ref|XP_004206471.1|PREDICTED: RNA-directed DNA polymerase from mobile element jockey-like [Hydra vulgaris]	XP_004206471	3.18543e-07	6.11111e+16	727886	90	55
Singlet6562	hypothetical protein TcasGA2_TC001491	827	gi|270017072|gb|EFA13518.1|hypothetical protein TcasGA2_TC001491 [Tribolium castaneum]	EFA13518	2.67237e-06	537037037037037	727886	108	58
Singlet1627	cgmp-inhibited 3 -cyclic phosphodiesterase a-like	217	gi|443685392|gb|ELT89026.1|hypothetical protein CAPTEDRAFT_219957 [Capitella teleta]	ELT89026	6.85831e-08	9.18919e+15	724034	37	34
Singlet2656	rna-directed dna polymerase from mobile element jockey-like	780	gi|390362754|ref|XP_003730218.1|PREDICTED: uncharacterized protein LOC100889850 [Strongylocentrotus purpuratus]	XP_003730218	2.92389e-06	60.0	724034	80	48
Singlet3457	annu_scham ame: full=annulin ame: full=protein-glutamine gamma-glutamyltransferase ame: full=transglutaminase	523	gi|1703311|sp|P52183.1|ANNU_SCHAMRecName: Full=Annulin; AltName: Full=Protein-glutamine gamma-glutamyltransferase; AltName: Full=Transglutaminase gi|160839|gb|AAA29806.1| annulin [Schistocerca americana]	P52183, AAA29806	8.94123e-07	100.0	724034	35	35
Singlet8160	rna-directed dna polymerase from mobile element jockey-like	708	gi|449686875|ref|XP_002169511.2|PREDICTED: RNA-directed DNA polymerase from mobile element jockey-like [Hydra vulgaris]	XP_002169511	1.90801e-07	5.33898e+16	724034	118	63
Contig2237	zinc finger	759	gi|242010293|ref|XP_002425903.1|conserved hypothetical protein [Pediculus humanus corporis] gi|212509879|gb|EEB13165.1| conserved hypothetical protein [Pediculus humanus corporis]	XP_002425903, EEB13165	7.74914e-08	5.49618e+16	720182	131	72
Contig2808	h aca ribonucleoprotein complex non-core subunit naf1-like	873	gi|195579950|ref|XP_002079819.1|GD24151 [Drosophila simulans] gi|194191828|gb|EDX05404.1| GD24151 [Drosophila simulans]	XP_002079819, EDX05404	4.79583e-06	826086956521739	720182	46	38
Contig3560	phospholipase a-2-activating protein	937	gi|307186588|gb|EFN72105.1|Phospholipase A-2-activating protein [Camponotus floridanus]	EFN72105	8.90221e-06	5.91837e+16	720182	98	58
Singlet2102	histone-lysine n-methyltransferase setmar	761	gi|307208830|gb|EFN86081.1|Histone-lysine N-methyltransferase SETMAR [Harpegnathos saltator]	EFN86081	7.23128e-08	58.0	720182	100	58
Singlet2163	eh domain-binding protein 1-like	762	gi|242008293|ref|XP_002424941.1|protein MLP1, putative [Pediculus humanus corporis] gi|212508555|gb|EEB12203.1| protein MLP1, putative [Pediculus humanus corporis]	XP_002424941, EEB12203	3.38504e-06	87.5	720182	40	35
Singlet3998	ankyrin unc44	465	gi|478260243|gb|ENN80003.1|hypothetical protein YQE_03564, partial [Dendroctonus ponderosae] gi|546684042|gb|ERL93765.1| hypothetical protein D910_11051 [Dendroctonus ponderosae]	ENN80003, ERL93765	6.3228e-09	5.86957e+15	720182	92	54
Singlet4983	gamma-soluble nsf attachment protein	763	gi|242023975|ref|XP_002432406.1|gamma-soluble NSF attachment protein, putative [Pediculus humanus corporis] gi|212517829|gb|EEB19668.1| gamma-soluble NSF attachment protein, putative [Pediculus humanus corporis]	XP_002432406, EEB19668	1.63803e-06	6.66667e+15	720182	66	44
Contig3348	pyrroline-5-carboxylate dehydrogenase	2530	gi|170042990|ref|XP_001849188.1|pyrroline-5-carboxylate dehydrogenase [Culex quinquefasciatus] gi|167866390|gb|EDS29773.1| pyrroline-5-carboxylate dehydrogenase [Culex quinquefasciatus]	XP_001849188, EDS29773	0.0	7.73381e+15	719924	556	430
Contig2804	solute carrier family 35 member f5-like	2297	gi|328781726|ref|XP_396204.4|PREDICTED: solute carrier family 35 member F5-like isoform X3 [Apis mellifera] gi|571527745|ref|XP_006562240.1| PREDICTED: solute carrier family 35 member F5-like isoform X1 [Apis mellifera]	XP_396204, XP_006562240	0.0	8.83772e+15	717998	456	403
Contig4580	paxillin-like isoform x1	2512	gi|572259552|ref|XP_006608115.1|PREDICTED: paxillin-like isoform X5 [Apis dorsata]	XP_006608115	0.0	7.42115e+15	716072	539	400
Contig2277	taf6-like rna polymerase ii-like	1493	gi|198433140|ref|XP_002128118.1|PREDICTED: MGC80584 protein-like [Ciona intestinalis]	XP_002128118	4.17972e-05	5.69106e+15	712478	123	70
Singlet3305	nuclease harbi1-like	818	gi|328699625|ref|XP_003240991.1|PREDICTED: putative nuclease HARBI1-like [Acyrthosiphon pisum]	XP_003240991	6.40877e-07	6.75676e+15	712478	74	50
Singlet4520	histone-lysine n-methyltransferase setmar	621	gi|332019297|gb|EGI59805.1|FLJ37770-like protein [Acromyrmex echinatior]	EGI59805	3.59056e-07	6.91176e+15	712478	68	47
Contig1094	probable 26s proteasome non-atpase regulatory subunit 3-like	1442	gi|307203008|gb|EFN82224.1|Probable 26S proteasome non-ATPase regulatory subunit 3 [Harpegnathos saltator]	EFN82224	0.0	886046511627907	709523	430	381
Contig3698	6-phosphofructo-2-kinase fructose- -bisphosphatase 3 isoform x3	893	gi|156545221|ref|XP_001604242.1|PREDICTED: 6-phosphofructo-2-kinase/fructose-2,6-biphosphatase-like [Nasonia vitripennis]	XP_001604242	1.03103e-05	6.23377e+15	708626	77	48
Contig4641	dihydrouridine synthase domain containing protein	764	gi|524907133|ref|XP_005108692.1|PREDICTED: uncharacterized protein LOC101863378 [Aplysia californica]	XP_005108692	1.38554e-06	5.52632e+15	708626	114	63
Singlet1760	rab gdp gtp exchange	845	gi|242012503|ref|XP_002426972.1|RAB GDP/GTP exchange factor, putative [Pediculus humanus corporis] gi|212511201|gb|EEB14234.1| RAB GDP/GTP exchange factor, putative [Pediculus humanus corporis]	XP_002426972, EEB14234	1.32013e-05	8.04878e+15	708626	41	33
Singlet1864	glutamine-rich protein 2	796	gi|507979196|ref|XP_004693452.1|PREDICTED: glutamine-rich protein 2 [Condylura cristata]	XP_004693452	1.20835e-05	7.42857e+15	708626	70	52
Contig1679	esterase fe4-like	1302	gi|281183942|gb|ADA53797.1|putative juvenile hormone esterase [Romalea microptera]	ADA53797	0.0	8.80383e+15	707983	418	368
Contig1571	45 kda calcium-binding	905	gi|572257880|ref|XP_006607336.1|PREDICTED: 45 kDa calcium-binding protein-like [Apis dorsata]	XP_006607336	1.42921e-05	5.19481e+15	704774	154	80
Contig2264	dentin sialophospho isoform x8	727	gi|572309665|ref|XP_006620619.1|PREDICTED: putative uncharacterized protein DDB_G0293878-like isoform X8 [Apis dorsata]	XP_006620619	4.13453e-06	8.33333e+15	704774	42	35
Contig2913	ubiquitin-conjugating enzyme e2 o	929	gi|383854120|ref|XP_003702570.1|PREDICTED: ubiquitin-conjugating enzyme E2 O-like [Megachile rotundata]	XP_003702570	2.49866e-05	7.7193e+15	704774	57	44
Contig3189	hypothetical protein YQE_09908, partial	949	gi|478253110|gb|ENN73483.1|hypothetical protein YQE_09908, partial [Dendroctonus ponderosae] gi|546685459|gb|ERL94963.1| hypothetical protein D910_12235, partial [Dendroctonus ponderosae]	ENN73483, ERL94963	1.05211e-05	5.87629e+15	704774	97	57
Singlet565	mit domain-containing protein 1	817	gi|389610125|dbj|BAM18674.1|similar to CG14985 [Papilio xuthus]	BAM18674	2.07488e-06	878048780487805	704774	41	36
Singlet1830	partial	581	gi|189242232|ref|XP_001812021.1|PREDICTED: similar to Y26D4A.11, partial [Tribolium castaneum]	XP_001812021	1.28395e-06	620253164556962	704774	79	49
Singlet4118	conglutinin precursor	808	gi|384255134|gb|AFH75399.1|conglutinin 1, partial [Ovis aries]	AFH75399	8.87886e-07	5.0495e+16	704774	101	51
Singlet6090	pol-like protein	675	gi|283590|pir||PC1123hypothetical protein - bloodfluke planorb (fragment)	PC1123	7.43773e-06	4.8538e+16	704774	171	83
Singlet7935	rna-directed dna polymerase (reverse transcriptase) domain containing protein	773	gi|475554349|gb|EMT12215.1|Protein STRUBBELIG-RECEPTOR FAMILY 1 [Aegilops tauschii]	EMT12215	8.31709e-09	6.84211e+15	704774	57	39
Contig3202	5 -3 exoribonuclease 2 homolog	1230	gi|307183882|gb|EFN70493.1|5'-3' exoribonuclease 2-like protein [Camponotus floridanus]	EFN70493	0.0	9.01763e+15	702205	397	358
Contig1019	phosphoglycerate kinase-like	1534	gi|383849611|ref|XP_003700438.1|PREDICTED: phosphoglycerate kinase-like [Megachile rotundata]	XP_003700438	0.0	9.06024e+15	701819	415	376
Contig1217	importin beta-3	1460	gi|156542807|ref|XP_001607590.1|PREDICTED: importin-5-like [Nasonia vitripennis]	XP_001607590	0.0	8.63229e+15	701819	446	385
Contig4431	thioredoxin reductase mitochondrial-like	1963	gi|91079422|ref|XP_975772.1|PREDICTED: similar to thioredoxin reductase isoform 2 [Tribolium castaneum]	XP_975772	0.0	8.55292e+15	701434	463	396
Contig4378	t-complex protein 1 subunit theta-like	1125	gi|562744986|gb|AHB33466.1|T-complex protein subunit theta [Locusta migratoria]	AHB33466	0.0	9.97085e+15	701049	343	342
Contig2054	speckle-type poz	804	gi|348568484|ref|XP_003470028.1|PREDICTED: speckle-type POZ protein-like [Cavia porcellus]	XP_003470028	1.00533e-05	6.46154e+15	700922	65	42
Singlet931	isoform a	660	gi|195110863|ref|XP_001999999.1|GI24844 [Drosophila mojavensis] gi|193916593|gb|EDW15460.1| GI24844 [Drosophila mojavensis]	XP_001999999, EDW15460	1.0299e-06	8.52941e+15	700922	34	29
Singlet3960	cytochrome p450 cyp6bk17	243	gi|91094071|ref|XP_970215.1|PREDICTED: similar to cytochrome P450 CYP6BK17 [Tribolium castaneum] gi|270016183|gb|EFA12631.1| cytochrome P450 6BK7 [Tribolium castaneum]	XP_970215, EFA12631	7.37505e-12	76.0	700922	50	38
Singlet5860	mitochondrial import inner membrane translocase subunit tim10 b-like	768	gi|195448268|ref|XP_002071583.1|GK25064 [Drosophila willistoni] gi|194167668|gb|EDW82569.1| GK25064 [Drosophila willistoni]	XP_002071583, EDW82569	4.72745e-07	676470588235294	700922	68	46
Singlet6445	mitochondrial nadh-ubiquinone oxidoreductase 9 kda subunit-like protein	762	gi|270005288|gb|EFA01736.1|hypothetical protein TcasGA2_TC007332 [Tribolium castaneum]	EFA01736	4.1267e-08	878048780487805	700922	41	36
Contig3122	transportin-3	1474	gi|383865979|ref|XP_003708449.1|PREDICTED: transportin-3 [Megachile rotundata]	XP_003708449	0.0	819706498951782	695271	477	391
Singlet2017	craniofacial development protein 2-like	779	gi|307192757|gb|EFN75852.1|Craniofacial development protein 2 [Harpegnathos saltator]	EFN75852	4.63832e-06	5.16779e+15	693218	149	77
Singlet2373	n-alpha-acetyltransferase auxiliary subunit-like	701	gi|383855588|ref|XP_003703292.1|PREDICTED: N-alpha-acetyltransferase 15, NatA auxiliary subunit-like [Megachile rotundata]	XP_003703292	2.41708e-05	6.34921e+16	693218	63	40
Singlet5792	hypothetical protein CAPTEDRAFT_23017, partial	453	gi|443695973|gb|ELT96755.1|hypothetical protein CAPTEDRAFT_23017, partial [Capitella teleta]	ELT96755	8.31544e-07	5.26786e+15	693218	112	59
Singlet7646	risc-loading complex subunit tarbp2-like	737	gi|156387818|ref|XP_001634399.1|predicted protein [Nematostella vectensis] gi|156221482|gb|EDO42336.1| predicted protein [Nematostella vectensis]	XP_001634399, EDO42336	3.00052e-07	6.41791e+15	693218	67	43
Contig1668	eukaryotic translation initiation factor 3 subunit d	1277	gi|380028791|ref|XP_003698070.1|PREDICTED: LOW QUALITY PROTEIN: eukaryotic translation initiation factor 3 subunit D-like [Apis florea]	XP_003698070	0.0	8.78641e+15	692189	412	362
Contig255	piggybac transposable element-derived protein 4-like	774	gi|530542641|gb|EQB61736.1|piggybac transposase uribo2 [Nosema apis BRL 01]	EQB61736	2.18572e-10	62.5	689366	96	60
Contig2659	hypothetical protein AND_010370	1389	gi|568248173|gb|ETN58055.1|hypothetical protein AND_010370 [Anopheles darlingi]	ETN58055	4.0522e-06	5.55556e+15	689366	99	55
Singlet521	risc-loading complex subunit tarbp2-like	788	gi|156387818|ref|XP_001634399.1|predicted protein [Nematostella vectensis] gi|156221482|gb|EDO42336.1| predicted protein [Nematostella vectensis]	XP_001634399, EDO42336	4.27079e-07	6.41791e+15	689366	67	43
Singlet695	zinc finger protein 850-like	874	gi|471404483|ref|XP_004384317.1|PREDICTED: zinc finger protein 420-like [Trichechus manatus latirostris]	XP_004384317	5.7604e-06	4.44444e+15	689366	144	64
Singlet2648	gag-like protein	565	gi|125901786|gb|ABN58713.1|gag-like protein [Biomphalaria glabrata]	ABN58713	1.16978e-05	5.09804e+15	689366	102	52
Singlet3820	transposable element tc3 transposase	658	gi|307181407|gb|EFN69005.1|hypothetical protein EAG_00414 [Camponotus floridanus]	EFN69005	3.14006e-10	7.16418e+15	689366	67	48
Singlet5602	risc-loading complex subunit tarbp2-like	837	gi|156387818|ref|XP_001634399.1|predicted protein [Nematostella vectensis] gi|156221482|gb|EDO42336.1| predicted protein [Nematostella vectensis]	XP_001634399, EDO42336	5.34599e-07	6.41791e+15	689366	67	43
Contig3173	protein disulfide isomerase	1538	gi|307207787|gb|EFN85405.1|Protein disulfide-isomerase [Harpegnathos saltator]	EFN85405	0.0	8.33333e+15	688723	468	390
Contig3920	camp-dependent protein kinase inhibitor	830	gi|242020179|ref|XP_002430533.1|cAMP-dependent protein kinase inhibitor beta, putative [Pediculus humanus corporis] gi|212515697|gb|EEB17795.1| cAMP-dependent protein kinase inhibitor beta, putative [Pediculus humanus corporis]	XP_002430533, EEB17795	2.24213e-06	70.0	685514	60	42
Contig4293	hypothetical protein EAI_09360	923	gi|307209748|gb|EFN86577.1|hypothetical protein EAI_09360 [Harpegnathos saltator]	EFN86577	9.50162e-05	7.20588e+15	685514	68	49
Singlet296	pol polyprotein	591	gi|514682663|ref|XP_004988914.1|hypothetical protein PTSG_12975 [Salpingoeca rosetta] gi|326433863|gb|EGD79433.1| hypothetical protein PTSG_12975 [Salpingoeca rosetta]	XP_004988914, EGD79433	1.04272e-08	6.58228e+15	685514	79	52
Contig845	aminoacyl trna synthase complex-interacting multifunctional protein 1-like	891	gi|498978784|ref|XP_004549410.1|PREDICTED: aminoacyl tRNA synthase complex-interacting multifunctional protein 1-like isoform X2 [Maylandia zebra] gi|498978788|ref|XP_004549411.1| PREDICTED: aminoacyl tRNA synthase complex-interacting multifunctional protein 1-like isoform X3 [Maylandia zebra]	XP_004549410, XP_004549411	3.01617e-05	5.61905e+15	681662	105	59
Contig1380	PREDICTED: hypothetical protein	1254	gi|91078872|ref|XP_976386.1|PREDICTED: hypothetical protein [Tribolium castaneum] gi|270004140|gb|EFA00588.1| hypothetical protein TcasGA2_TC003458 [Tribolium castaneum]	XP_976386, EFA00588	0.000414784	6.08247e+16	681662	97	59
Singlet999	PREDICTED: glucose-6-phosphatase-like	823	gi|512935345|ref|XP_004933252.1|PREDICTED: glucose-6-phosphatase-like [Bombyx mori]	XP_004933252	5.56664e-05	5390625	681662	128	69
Singlet8168	activated c kinase 1 receptor	742	gi|546675528|gb|ERL86701.1|hypothetical protein D910_04107 [Dendroctonus ponderosae]	ERL86701	2.893e-08	8.46154e+15	681662	39	33
Contig2591	excitatory amino acid transporter 1-like	1621	gi|8050559|gb|AAF71701.1|AF208521_1high-affinity Na+-dependent glutamate transporter [Diploptera punctata]	AAF71701	0.0	8.70455e+15	681019	440	383
Contig2608	myotubularin-related protein 9	1646	gi|242005568|ref|XP_002423636.1|conserved hypothetical protein [Pediculus humanus corporis] gi|212506796|gb|EEB10898.1| conserved hypothetical protein [Pediculus humanus corporis]	XP_002423636, EEB10898	0.0	8.18557e+15	680248	485	397
Contig2069	ubiquitin carboxyl-terminal hydrolase 46-like	1296	gi|307207931|gb|EFN85490.1|Ubiquitin carboxyl-terminal hydrolase 46 [Harpegnathos saltator]	EFN85490	0.0	9.62857e+15	679093	350	337
Contig1290	2-oxoglutarate mitochondrial-like	1064	gi|189237141|ref|XP_973425.2|PREDICTED: similar to 2-oxoglutarate dehydrogenase [Tribolium castaneum]	XP_973425	0.0	9.46023e+15	675241	352	333
Singlet479	puromycin-sensitive aminopeptidase- partial	481	gi|328700215|ref|XP_003241182.1|PREDICTED: hypothetical protein LOC100573033 [Acyrthosiphon pisum]	XP_003241182	1.57818e-05	59.0	673958	100	59
Singlet571	hypothetical protein CAPTEDRAFT_183585	675	gi|443720774|gb|ELU10373.1|hypothetical protein CAPTEDRAFT_183585 [Capitella teleta]	ELU10373	2.22019e-05	5.31746e+15	673958	126	67
Singlet5040	thap domain-containing protein 9-like	885	gi|328725964|ref|XP_003248688.1|PREDICTED: THAP domain-containing protein 9-like, partial [Acyrthosiphon pisum]	XP_003248688	8.54638e-28	6.23188e+15	673958	69	43
Singlet7725	hypothetical protein EAG_05969	663	gi|307184971|gb|EFN71217.1|hypothetical protein EAG_05969 [Camponotus floridanus]	EFN71217	2.38548e-05	6.04938e+15	673958	81	49
Contig3630	lon protease mitochondrial-like	1342	gi|345485119|ref|XP_001603638.2|PREDICTED: lon protease homolog, mitochondrial-like [Nasonia vitripennis]	XP_001603638	0.0	823157894736842	673315	475	391
Contig533	serine-rich adhesin for platelets-like	1353	gi|345487891|ref|XP_001604539.2|PREDICTED: hypothetical protein LOC100120947 [Nasonia vitripennis]	XP_001604539	0.0	9.40701e+15	672544	371	349
Contig2833	gamma-glutamyltranspeptidase 1	1798	gi|91089189|ref|XP_974407.1|PREDICTED: similar to gamma glutamyl transpeptidase [Tribolium castaneum]	XP_974407	0.0	7.56007e+15	672544	541	409
Contig2462	protein lin-10	1491	gi|328793153|ref|XP_001123207.2|PREDICTED: protein lin-10 isoform X1 [Apis mellifera]	XP_001123207	0.0	9.94012e+15	670233	334	332
Contig314	membrane protein	805	gi|53719259|ref|YP_108245.1|outer membrane protein [Burkholderia pseudomallei K96243] gi|499518394|ref|WP_011205034.1| membrane protein [Burkholderia pseudomallei] gi|52209673|emb|CAH35630.1| putative outer membrane protein [Burkholderia pseudomallei K96243]	YP_108245, WP_011205034, CAH35630	0.000179266	4.16107e+15	670106	149	62
Singlet562	hypothetical protein SINV_10893	695	gi|322793313|gb|EFZ16945.1|hypothetical protein SINV_10893 [Solenopsis invicta]	EFZ16945	1.78494e-08	6.81818e+15	670106	66	45
Singlet1323	conserved hypothetical protein	800	gi|339245139|ref|XP_003378495.1|conserved hypothetical protein [Trichinella spiralis] gi|316972587|gb|EFV56260.1| conserved hypothetical protein [Trichinella spiralis]	XP_003378495, EFV56260	1.8328e-05	6.61017e+15	670106	59	39
Singlet2540	selenoprotein k-like	817	gi|321475145|gb|EFX86108.1|hypothetical protein DAPPUDRAFT_313115 [Daphnia pulex]	EFX86108	4.04765e-06	5.97826e+15	670106	92	55
Singlet3741	trna (guanine-n -)-methyltransferase subunit wdr4	722	gi|261289853|ref|XP_002611789.1|hypothetical protein BRAFLDRAFT_147761 [Branchiostoma floridae] gi|229297160|gb|EEN67798.1| hypothetical protein BRAFLDRAFT_147761 [Branchiostoma floridae]	XP_002611789, EEN67798	7.33339e-05	43.0	670106	200	86
Singlet6607	mitochondrial ribosomal protein s11	534	gi|195038696|ref|XP_001990791.1|GH19559 [Drosophila grimshawi] gi|193894987|gb|EDV93853.1| GH19559 [Drosophila grimshawi]	XP_001990791, EDV93853	6.28109e-06	902439024390244	670106	41	37
Singlet8040	endonuclease-reverse transcriptase	812	gi|357620706|gb|EHJ72802.1|endonuclease-reverse transcriptase [Danaus plexippus]	EHJ72802	5.72195e-05	5.66667e+16	670106	90	51
Contig4289	vacuolar atp synthase catalytic subunit a	1734	gi|291866|gb|AAA35578.1|ATPase [Homo sapiens]	AAA35578	0.0	100.0	668307	323	323
Singlet5556	dna-directed rna polymerases and iii subunit rpabc3-like	713	gi|242008804|ref|XP_002425189.1|DNA-directed RNA polymerases I, II, and III 17.1 kDa polypeptide, putative [Pediculus humanus corporis] gi|212508897|gb|EEB12451.1| DNA-directed RNA polymerases I, II, and III 17.1 kDa polypeptide, putative [Pediculus humanus corporis]	XP_002425189, EEB12451	8.80879e-06	967741935483871	666254	31	30
Singlet6068	serine protease snake	891	gi|328709743|ref|XP_001947941.2|PREDICTED: serine protease snake-like [Acyrthosiphon pisum]	XP_001947941	6.79884e-05	8.46154e+15	666254	39	33
Singlet1300	reverse transcriptase	799	gi|512903769|ref|XP_004925699.1|PREDICTED: uncharacterized protein LOC101742492 [Bombyx mori]	XP_004925699	1.55657e-13	6.0274e+16	662402	73	44
Contig3359	cystathionine gamma-lyase	1001	gi|359843264|gb|AEV89767.1|cystathionine beta-lyase, partial [Schistocerca gregaria]	AEV89767	0.0	100.0	655596	312	312
Contig2891	rcc1 domain-containing protein 1	750	gi|383858545|ref|XP_003704761.1|PREDICTED: probable E3 ubiquitin-protein ligase HERC1-like [Megachile rotundata]	XP_003704761	0.000302934	5.24752e+16	654698	101	53
Singlet3634	serine cytosolic-like	780	gi|350398039|ref|XP_003485067.1|PREDICTED: serine hydroxymethyltransferase, cytosolic-like [Bombus impatiens]	XP_003485067	0.000490613	8.37209e+15	654698	43	36
Singlet5289	reverse transcriptase	766	gi|39652285|dbj|BAD04856.1|reverse transcriptase [Takifugu rubripes]	BAD04856	0.000605008	4.77778e+15	654698	180	86
Contig2450	pre-mrna-splicing factor atp-dependent rna helicase prp16-like	1383	gi|242012723|ref|XP_002427077.1|pre-mRNA-splicing factor ATP-dependent RNA helicase prp16, putative [Pediculus humanus corporis] gi|212511335|gb|EEB14339.1| pre-mRNA-splicing factor ATP-dependent RNA helicase prp16, putative [Pediculus humanus corporis]	XP_002427077, EEB14339	0.0	9.50725e+15	653284	345	328
Contig2983	prkca-binding isoform x2	1548	gi|242008834|ref|XP_002425202.1|PRKCA-binding protein, putative [Pediculus humanus corporis] gi|212508923|gb|EEB12464.1| PRKCA-binding protein, putative [Pediculus humanus corporis]	XP_002425202, EEB12464	0.0	92.0	653284	375	345
Contig3706	counting factor associated protein d-like	1388	gi|6448469|dbj|BAA86911.1|homologue of Sarcophaga 26,29kDa proteinase [Periplaneta americana]	BAA86911	0.0	8.34483e+15	650973	435	363
Contig2453	tigger transposable element-derived protein 1-like	856	gi|530574018|ref|XP_005281421.1|PREDICTED: tigger transposable element-derived protein 1-like isoform X1 [Chrysemys picta bellii] gi|530574020|ref|XP_005281422.1| PREDICTED: tigger transposable element-derived protein 1-like isoform X2 [Chrysemys picta bellii]	XP_005281421, XP_005281422	1.75458e-11	5.65657e+15	650846	99	56
Contig4634	endonuclease-reverse transcriptase	835	gi|307172878|gb|EFN64070.1|hypothetical protein EAG_11892 [Camponotus floridanus]	EFN64070	2.63431e-05	6.07595e+15	650846	79	48
Singlet5725	PREDICTED: hypothetical protein LOC100572069	845	gi|328705642|ref|XP_003242865.1|PREDICTED: hypothetical protein LOC100572069 [Acyrthosiphon pisum]	XP_003242865	1.68308e-07	7.27273e+15	650846	66	48
Singlet7853	hypothetical protein GIP_L1_00690	759	gi|117935429|gb|ABK57054.1|hypothetical protein GIP_L1_00690 [Glyptapanteles indiensis]	ABK57054	0.000646006	6.34921e+16	650846	63	40
Contig1768	gtp-binding protein 128up-like	1153	gi|242023708|ref|XP_002432273.1|GTP-binding protein 128up, putative [Pediculus humanus corporis] gi|212517682|gb|EEB19535.1| GTP-binding protein 128up, putative [Pediculus humanus corporis]	XP_002432273, EEB19535	0.0	9.82456e+15	650588	342	336
Contig1518	patatin-like phospholipase domain-containing protein 2-like	1745	gi|189236205|ref|XP_970721.2|PREDICTED: similar to iPLA-2 [Tribolium castaneum] gi|270005558|gb|EFA02006.1| hypothetical protein TcasGA2_TC007628 [Tribolium castaneum]	XP_970721, EFA02006	0.0	7.84351e+15	649818	524	411
Contig2511	multifunctional protein ade2-like	1401	gi|156543140|ref|XP_001607772.1|PREDICTED: multifunctional protein ADE2-like [Nasonia vitripennis]	XP_001607772	0.0	8.65707e+15	647892	417	361
Singlet1884	cg14182 cg14182-pa	684	gi|501296970|dbj|BAN21069.1|conserved hypothetical protein [Riptortus pedestris]	BAN21069	5.87656e-05	9.71429e+15	646994	35	34
Singlet2992	kif1-binding protein homolog	548	gi|546678783|gb|ERL89335.1|hypothetical protein D910_06707 [Dendroctonus ponderosae]	ERL89335	6.54027e-05	6.49351e+15	646994	77	50
Singlet3930	transcriptional adapter 2b	566	gi|332030578|gb|EGI70266.1|Transcriptional adapter 2B [Acromyrmex echinatior]	EGI70266	0.000287135	696969696969697	646994	66	46
Singlet8185	uncharacterized conserved protein	393	gi|307194476|gb|EFN76768.1|Uncharacterized protein C9orf85-like protein [Harpegnathos saltator]	EFN76768	4.04689e-12	6.92308e+15	646994	52	36
Singlet105	reverse transcriptase	512	gi|70907190|gb|AAZ15236.1|reverse transcriptase [Aedes aegypti]	AAZ15236	8.49604e-05	589041095890411	643142	73	43
Singlet632	histone-lysine n-methyltransferase setmar	715	gi|62198652|gb|AAX76613.1|transposase [Trimerotropis pallidipennis]	AAX76613	3.78721e-05	6.77966e+15	643142	59	40
Singlet2229	rna-directed dna polymerase from mobile element jockey-like	760	gi|390336260|ref|XP_003724311.1|PREDICTED: RNA-directed DNA polymerase from mobile element jockey-like [Strongylocentrotus purpuratus]	XP_003724311	0.00124234	5.16779e+15	643142	149	77
Singlet3118	histone-lysine n-methyltransferase setmar	713	gi|332020325|gb|EGI60748.1|Histone-lysine N-methyltransferase SETMAR [Acromyrmex echinatior]	EGI60748	3.05352e-05	5.36842e+15	643142	95	51
Singlet5131	hypothetical protein HELRODRAFT_165255	803	gi|555689863|gb|ESN93095.1|hypothetical protein HELRODRAFT_165255 [Helobdella robusta]	ESN93095	1.17158e-08	5.52632e+15	643142	76	42
Singlet6137	aael014623- partial	854	gi|195380245|ref|XP_002048881.1|GJ21284 [Drosophila virilis] gi|194143678|gb|EDW60074.1| GJ21284 [Drosophila virilis]	XP_002048881, EDW60074	9.48156e-05	6.73469e+15	643142	49	33
Singlet8060	hypothetical protein EAG_08095	781	gi|307190333|gb|EFN74406.1|hypothetical protein EAG_08095 [Camponotus floridanus]	EFN74406	3.66512e-08	4.17062e+15	643142	211	88
Contig2352	green-sensitive opsin	1224	gi|334363044|gb|AEG78683.1|green-sensitive opsin [Gryllus bimaculatus]	AEG78683	0.0	8.88889e+15	641343	369	328
Contig3475	alcohol dehydrogenase	1361	gi|156554298|ref|XP_001602754.1|PREDICTED: alcohol dehydrogenase class-3-like [Nasonia vitripennis]	XP_001602754	0.0	9.04509e+15	640958	377	341
Contig3987	dolichyl-diphosphooligosaccharide--protein glycosyltransferase subunit stt3b-like	1044	gi|242019154|ref|XP_002430030.1|Dolichyl-diphosphooligosaccharide--protein glycosyltransferase subunit STT3B, putative [Pediculus humanus corporis] gi|212515092|gb|EEB17292.1| Dolichyl-diphosphooligosaccharide--protein glycosyltransferase subunit STT3B, putative [Pediculus humanus corporis]	XP_002430030, EEB17292	0.0	9.56772e+15	638262	347	332
Contig4553	juvenile hormone acid methyltransferase	1477	gi|317383456|gb|ADV17350.1|juvenile hormone acid methyltransferase [Schistocerca gregaria]	ADV17350	0.0	100.0	637491	308	308
Contig391	reverse transcriptase	663	gi|294864387|gb|ADF46058.1|reverse transcriptase [Eleocharis ovata] gi|294864391|gb|ADF46060.1| reverse transcriptase [Eleocharis ovata]	ADF46058, ADF46060	8.03172e-05	53125	635438	96	51
Contig1354	hypothetical protein	917	gi|506965812|gb|AGM32258.1|hypothetical protein [Coptotermes formosanus]	AGM32258	0.000378675	50.0	635438	146	73
Contig1527	calcium binding protein 39	743	gi|242007545|ref|XP_002424600.1|protein Mo25, putative [Pediculus humanus corporis] gi|212508043|gb|EEB11862.1| protein Mo25, putative [Pediculus humanus corporis]	XP_002424600, EEB11862	0.00112719	9.11765e+15	635438	34	31
Singlet1847	reverse transcriptase	706	gi|294864387|gb|ADF46058.1|reverse transcriptase [Eleocharis ovata] gi|294864391|gb|ADF46060.1| reverse transcriptase [Eleocharis ovata]	ADF46058, ADF46060	9.59527e-05	53125	635438	96	51
Contig1685	protein tweety-like	2515	gi|242006107|ref|XP_002423897.1|conserved hypothetical protein [Pediculus humanus corporis] gi|212507152|gb|EEB11159.1| conserved hypothetical protein [Pediculus humanus corporis]	XP_002423897, EEB11159	0.0	7.98246e+15	633254	456	364
Contig933	pre-mrna-splicing factor syf1-like	1045	gi|350402452|ref|XP_003486489.1|PREDICTED: pre-mRNA-splicing factor SYF1-like [Bombus impatiens]	XP_003486489	0.0	9.51149e+15	632098	348	331
Contig1694	akh corazonin-related peptide	820	gi|549129970|dbj|BAO00933.1|AKH/corazonin-related peptide [Nilaparvata lugens]	BAO00933	0.000119134	6.23377e+15	631586	77	48
Contig3860	dab2-interacting protein	1424	gi|357625097|gb|EHJ75648.1|dab2-interacting protein [Danaus plexippus]	EHJ75648	0.0209893	5.66667e+16	631586	90	51
Singlet1564	hypothetical protein LOTGIDRAFT_165309	873	gi|556100239|gb|ESO88891.1|hypothetical protein LOTGIDRAFT_165309 [Lottia gigantea]	ESO88891	0.00471299	6.72414e+15	631586	58	39
Singlet4503	vacuolar protein sorting 52	829	gi|148362155|gb|ABQ59678.1|vacuolar protein sorting 52 [Salmo salar] gi|260182162|gb|ACX35591.1| vacuolar protein sorting 52 [Salmo salar]	ABQ59678, ACX35591	0.00363678	5.57522e+15	631586	113	63
Singlet6867	serine protease snake	825	gi|242018759|ref|XP_002429841.1|serine protease snake precursor, putative [Pediculus humanus corporis] gi|212514859|gb|EEB17103.1| serine protease snake precursor, putative [Pediculus humanus corporis]	XP_002429841, EEB17103	0.00023586	6.98113e+15	631586	53	37
Singlet7032	histone-lysine n-methyltransferase setmar-like	740	gi|449685570|ref|XP_002170964.2|PREDICTED: histone-lysine N-methyltransferase SETMAR-like [Hydra vulgaris]	XP_002170964	0.00182652	5.13043e+15	631586	115	59
Contig1102	lysosomal aspartic protease-like	1376	gi|91093044|ref|XP_966517.1|PREDICTED: similar to cathepsin D isoform 1 [Tribolium castaneum] gi|270002651|gb|EEZ99098.1| hypothetical protein TcasGA2_TC004989 [Tribolium castaneum]	XP_966517, EEZ99098	0.0	8.72063e+15	630172	383	334
Contig3878	nadh-ubiquinone oxidoreductase fe-s protein 2	1086	gi|568254962|gb|ETN63841.1|NADH-ubiquinone oxidoreductase fe-s protein 2 (ndufs2) [Anopheles darlingi]	ETN63841	0.0	9.30029e+15	628246	343	319
Contig1180	accessory gland protein	770	gi|108742382|gb|ABG01827.1|putative accessory gland protein [Gryllus firmus] gi|108742386|gb|ABG01829.1| putative accessory gland protein [Gryllus rubens] gi|108742388|gb|ABG01830.1| putative accessory gland protein [Gryllus veletis] gi|108742390|gb|ABG01831.1| putative accessory gland protein [Gryllus pennsylvanicus]	ABG01827, ABG01829, ABG01830, ABG01831	0.00116799	6.39535e+15	627734	86	55
Contig3606	predicted protein	809	gi|156379422|ref|XP_001631456.1|predicted protein [Nematostella vectensis] gi|156218497|gb|EDO39393.1| predicted protein [Nematostella vectensis]	XP_001631456, EDO39393	0.00293203	4.71545e+15	627734	123	58
Singlet1667	PREDICTED: uncharacterized protein LOC102130224	714	gi|544526145|ref|XP_005595858.1|PREDICTED: uncharacterized protein LOC102130224 [Macaca fascicularis]	XP_005595858	0.000607063	3.77143e+16	627734	175	66
Singlet7545	orf msv061 line reverse caenorhabditis elegans gb:u00063	692	gi|9631308|ref|NP_048132.1|ORF MSV061 putative LINE reverse transcriptase, similar to Caenorhabditis elegans GB:U00063 [Melanoplus sanguinipes entomopoxvirus] gi|4049661|gb|AAC97621.1| ORF MSV061 putative LINE reverse transcriptase, similar to Caenorhabditis elegans GB:U00063 [Melanoplus sanguinipes entomopoxvirus]	NP_048132, AAC97621	0.00222572	6.8254e+15	627734	63	43
Singlet7860	hypothetical protein CAPTEDRAFT_114851, partial	801	gi|443730625|gb|ELU16049.1|hypothetical protein CAPTEDRAFT_114851, partial [Capitella teleta]	ELU16049	0.000688921	4.91803e+15	627734	122	60
Contig1634	splicing factor 3a subunit 1-like	1528	gi|110755900|ref|XP_393373.3|PREDICTED: splicing factor 3A subunit 1 isoformX1 [Apis mellifera] gi|571523869|ref|XP_006562742.1| PREDICTED: splicing factor 3A subunit 1 isoform X2 [Apis mellifera]	XP_393373, XP_006562742	0.0	7.85859e+15	627476	495	389
Contig2593	probable cytochrome p450 305a1-like	918	gi|317383458|gb|ADV17351.1|methyl farnesoate epoxidase [Schistocerca gregaria]	ADV17351	0.0	100.0	624009	299	299
Contig1864	hypothetical protein YQE_11987, partial	935	gi|478250837|gb|ENN71327.1|hypothetical protein YQE_11987, partial [Dendroctonus ponderosae]	ENN71327	0.0101465	85.0	623882	40	34
Singlet576	PREDICTED: uncharacterized protein LOC762541	711	gi|390335294|ref|XP_001198200.2|PREDICTED: uncharacterized protein LOC762541 [Strongylocentrotus purpuratus]	XP_001198200	0.00322933	4.69565e+15	623882	115	54
Singlet1732	PREDICTED: putative uncharacterized protein FLJ37770-like	690	gi|524878001|ref|XP_005095693.1|PREDICTED: putative uncharacterized protein FLJ37770-like [Aplysia californica]	XP_005095693	0.000107844	5.73171e+15	623882	82	47
Singlet2439	hypothetical protein EAG_05610	804	gi|307167568|gb|EFN61118.1|hypothetical protein EAG_05610 [Camponotus floridanus]	EFN61118	0.000341635	5.81395e+15	623882	86	50
Contig2526	splicing factor 3b subunit 2-like	1613	gi|242011371|ref|XP_002426426.1|Splicing factor 3B subunit, putative [Pediculus humanus corporis] gi|212510525|gb|EEB13688.1| Splicing factor 3B subunit, putative [Pediculus humanus corporis]	XP_002426426, EEB13688	0.0	834862385321101	622083	436	364
Contig3291	pyruvate dehydrogenase e1 component subunit mitochondrial-like	1750	gi|307195718|gb|EFN77558.1|Pyruvate dehydrogenase E1 component subunit beta, mitochondrial [Harpegnathos saltator]	EFN77558	0.0	9.21739e+15	620157	345	318
Contig100	nuclease harbi1-like	1057	gi|390338881|ref|XP_003724868.1|PREDICTED: putative nuclease HARBI1-like [Strongylocentrotus purpuratus]	XP_003724868	0.0160437	5.60748e+16	616178	107	60
Contig3395	poly -binding protein 3-like	1847	gi|383862493|ref|XP_003706718.1|PREDICTED: poly(rC)-binding protein 4-like isoform 1 [Megachile rotundata]	XP_003706718	0.0	8.20734e+15	614379	463	380
Contig1193	nadh-ubiquinone oxidoreductase 75 kda subunit	1091	gi|242007132|ref|XP_002424396.1|NADH-ubiquinone oxidoreductase 75 kDa subunit, putative [Pediculus humanus corporis] gi|212507796|gb|EEB11658.1| NADH-ubiquinone oxidoreductase 75 kDa subunit, putative [Pediculus humanus corporis]	XP_002424396, EEB11658	0.0	9.08309e+15	612453	349	317
Singlet360	hypothetical protein TcasGA2_TC010304	686	gi|270016838|gb|EFA13284.1|hypothetical protein TcasGA2_TC010304 [Tribolium castaneum]	EFA13284	0.00373475	5.52632e+15	612326	114	63
Singlet785	PREDICTED: hypothetical protein LOC100568495	788	gi|328701931|ref|XP_003241752.1|PREDICTED: hypothetical protein LOC100568495 [Acyrthosiphon pisum]	XP_003241752	0.0177174	6.0241e+15	612326	83	50
Singlet3641	PREDICTED: uncharacterized protein LOC594361, partial	665	gi|390361245|ref|XP_798897.3|PREDICTED: uncharacterized protein LOC594361, partial [Strongylocentrotus purpuratus]	XP_798897	0.00942403	4.26829e+15	612326	164	70
Singlet6250	rna-directed dna polymerase from mobile element jockey-like	432	gi|449662356|ref|XP_004205527.1|PREDICTED: RNA-directed DNA polymerase from mobile element jockey-like [Hydra vulgaris]	XP_004205527	0.000611675	5.97403e+15	612326	77	46
Contig1001	gamma-1-syntrophin-like isoform x1	1287	gi|189233914|ref|XP_001815926.1|PREDICTED: similar to Syntrophin-like 2 CG4905-PC isoform 2 [Tribolium castaneum] gi|270014800|gb|EFA11248.1| hypothetical protein TcasGA2_TC010780 [Tribolium castaneum]	XP_001815926, EFA11248	0.0	8.44221e+15	610912	398	336
Contig1309	sorting nexin-17	1490	gi|242025512|ref|XP_002433168.1|Sorting nexin-17, putative [Pediculus humanus corporis] gi|212518709|gb|EEB20430.1| Sorting nexin-17, putative [Pediculus humanus corporis]	XP_002433168, EEB20430	0.0	8.37963e+15	609372	432	362
Contig1709	abhydrolase domain-containing protein 16a-like	2041	gi|242020758|ref|XP_002430818.1|protein BAT5, putative [Pediculus humanus corporis] gi|212516021|gb|EEB18080.1| protein BAT5, putative [Pediculus humanus corporis]	XP_002430818, EEB18080	0.0	7.24719e+15	609372	534	387
Contig2175	hexosaminidase d-like	1433	gi|156549076|ref|XP_001607502.1|PREDICTED: hexosaminidase D-like [Nasonia vitripennis]	XP_001607502	0.0	7.88372e+15	608986	430	339
Contig3536	histone-lysine n-methyltransferase setmar-like	1223	gi|557294586|ref|XP_006029730.1|PREDICTED: histone-lysine N-methyltransferase SETMAR-like [Alligator sinensis]	XP_006029730	2.53242e-09	5.04202e+15	608474	119	60
Singlet2676	AGAP003590-PA	673	gi|158291810|ref|XP_313347.3|AGAP003590-PA [Anopheles gambiae str. PEST] gi|157017466|gb|EAA08952.3| AGAP003590-PA [Anopheles gambiae str. PEST]	XP_313347, EAA08952	0.00410353	4.20561e+15	608474	214	90
Singlet5068	hypothetical protein SINV_16247	872	gi|322799341|gb|EFZ20729.1|hypothetical protein SINV_16247 [Solenopsis invicta]	EFZ20729	0.0225761	60.0	608474	80	48
Singlet6886	hypothetical protein EAG_00309	720	gi|307177656|gb|EFN66704.1|hypothetical protein EAG_00309 [Camponotus floridanus]	EFN66704	0.00164727	5.5914e+16	608474	93	52
Contig2025	wd repeat domain phosphoinositide-interacting protein 3	1247	gi|307202660|gb|EFN81980.1|WD repeat domain phosphoinositide-interacting protein 3 [Harpegnathos saltator]	EFN81980	0.0	9.47368e+15	607446	323	306
Contig348	alcohol dehydrogenase	911	gi|359843288|gb|AEV89779.1|aldo-keto reductase, partial [Schistocerca gregaria]	AEV89779	0.0	9.93266e+15	606675	297	295
Contig2051	protein purity of	1191	gi|345486285|ref|XP_001601646.2|PREDICTED: protein purity of essence-like, partial [Nasonia vitripennis]	XP_001601646	0.0	8.46348e+15	605134	397	336
Contig1438	pol-like protein	853	gi|125901787|gb|ABN58714.1|pol-like protein [Biomphalaria glabrata]	ABN58714	0.0446953	5.51402e+15	604622	107	59
Contig1589	zinc finger protein 862-like isoform x1	788	gi|530586015|ref|XP_005286777.1|PREDICTED: uncharacterized protein LOC101940428 [Chrysemys picta bellii]	XP_005286777	7.37274e-13	5.42857e+16	604622	70	38
Singlet515	endonuclease-reverse transcriptase	798	gi|328701931|ref|XP_003241752.1|PREDICTED: hypothetical protein LOC100568495 [Acyrthosiphon pisum]	XP_003241752	9.43655e-12	5.80357e+16	604622	112	65
Singlet3748	histone-lysine n-methyltransferase setmar	818	gi|307180535|gb|EFN68500.1|Histone-lysine N-methyltransferase SETMAR [Camponotus floridanus]	EFN68500	9.71703e-09	6.66667e+15	604622	66	44
Singlet7533	reverse transcriptase family protein	657	gi|340386408|ref|XP_003391700.1|PREDICTED: uncharacterized protein K02A2.6-like, partial [Amphimedon queenslandica]	XP_003391700	6.92901e-09	64.0	604622	75	48
Contig2952	thioredoxin reductase 3-like	1741	gi|530589575|ref|XP_005288472.1|PREDICTED: thioredoxin reductase 3-like [Chrysemys picta bellii]	XP_005288472	0.0	7.5693e+15	603594	469	355
Contig1332	fh1 fh2 domain-containing protein 3	2109	gi|332021730|gb|EGI62086.1|FH1/FH2 domain-containing protein 3 [Acromyrmex echinatior]	EGI62086	0.0	9.04899e+15	603208	347	314
Contig3694	tfiih basal transcription factor complex helicase xpb subunit	1385	gi|478253264|gb|ENN73635.1|hypothetical protein YQE_09882, partial [Dendroctonus ponderosae]	ENN73635	0.0	9.50311e+15	600512	322	306
Singlet2044	translational activator	606	gi|242002944|ref|XP_002422551.1|translational activator GCN1, putative [Pediculus humanus corporis] gi|212505341|gb|EEB09813.1| translational activator GCN1, putative [Pediculus humanus corporis]	XP_002422551, EEB09813	0.0193766	90.0	596918	40	36
Singlet3579	histone-lysine n-methyltransferase setmar	751	gi|328703830|ref|XP_003242319.1|PREDICTED: histone-lysine N-methyltransferase SETMAR-like [Acyrthosiphon pisum]	XP_003242319	1.99001e-11	5.0495e+16	596918	101	51
Singlet5412	PREDICTED: hypothetical protein LOC100645576	785	gi|340725474|ref|XP_003401094.1|PREDICTED: hypothetical protein LOC100645576 [Bombus terrestris]	XP_003401094	0.0353158	5.92105e+15	596918	76	45
Contig17	farnesoic acid o-methyltransferase	1517	gi|317383460|gb|ADV17352.1|farnesoic acid methyltransferase [Schistocerca gregaria] gi|359843268|gb|AEV89769.1| farnesoic acid O-methyltransferase [Schistocerca gregaria]	ADV17352, AEV89769	0.0	100.0	595504	292	292
Singlet2563	PREDICTED: uncharacterized protein LOC100207270	675	gi|449665471|ref|XP_002161008.2|PREDICTED: uncharacterized protein LOC100207270 [Hydra vulgaris]	XP_002161008	0.0376319	4.31138e+15	593066	167	72
Singlet6161	histone-lysine n-methyltransferase setmar-like	750	gi|270013037|gb|EFA09485.1|hypothetical protein TcasGA2_TC010979 [Tribolium castaneum]	EFA09485	3.18551e-05	5.76923e+15	593066	78	45
Contig1543	collagen alpha-1 chain	2211	gi|242007449|ref|XP_002424552.1|collagen alpha-1, IV, chain precursor, putative [Pediculus humanus corporis] gi|212507995|gb|EEB11814.1| collagen alpha-1, IV, chain precursor, putative [Pediculus humanus corporis]	XP_002424552, EEB11814	0.0	6.80195e+15	592423	616	419
Contig4273	protein 5nuc-like	1908	gi|572304993|ref|XP_006618444.1|PREDICTED: protein 5NUC-like isoform X1 [Apis dorsata] gi|572304995|ref|XP_006618445.1| PREDICTED: protein 5NUC-like isoform X2 [Apis dorsata]	XP_006618444, XP_006618445	0.0	70.0	591652	570	399
Singlet4018	pogo transposable element with krab domain	872	gi|307192278|gb|EFN75565.1|hypothetical protein EAI_06340 [Harpegnathos saltator]	EFN75565	6.25649e-14	475177304964539	589214	141	67
Singlet5753	achain esterase domain of the zfl2-1 orf1 protein from the zebrafish zfl2-1 retrotransposon	791	gi|541881487|pdb|4C1B|AChain A, Esterase Domain Of The Zfl2-1 Orf1 Protein From The Zebrafish Zfl2-1 Retrotransposon gi|541881488|pdb|4C1B|B Chain B, Esterase Domain Of The Zfl2-1 Orf1 Protein From The Zebrafish Zfl2-1 Retrotransposon gi|541881489|pdb|4C1B|C Chain C, Esterase Domain Of The Zfl2-1 Orf1 Protein From The Zebrafish Zfl2-1 Retrotransposon	4C1B, 4C1B, 4C1B	0.0138831	50.0	589214	162	81
Contig976	splicing factor 3b subunit 3	1519	gi|242018509|ref|XP_002429717.1|Splicing factor 3B subunit, putative [Pediculus humanus corporis] gi|212514723|gb|EEB16979.1| Splicing factor 3B subunit, putative [Pediculus humanus corporis]	XP_002429717, EEB16979	0.0	9.82578e+15	588571	287	282
Contig1710	hypothetical protein	768	gi|521954329|ref|WP_020465934.1|hypothetical protein [Singulisphaera acidiphila]	WP_020465934	0.0660605	50.0	585362	122	61
Singlet3340	PREDICTED: uncharacterized protein LOC100889850	633	gi|390362754|ref|XP_003730218.1|PREDICTED: uncharacterized protein LOC100889850 [Strongylocentrotus purpuratus]	XP_003730218	0.0049382	5.26316e+15	585362	95	50
Singlet5895	Putative uncharacterized protein FLJ37770	772	gi|307193612|gb|EFN76333.1|Putative uncharacterized protein FLJ37770 [Harpegnathos saltator]	EFN76333	0.00197418	7.89474e+15	585362	38	30
Contig4298	trna-splicing ligase homolog	1074	gi|242022637|ref|XP_002431746.1|conserved hypothetical protein [Pediculus humanus corporis] gi|212517061|gb|EEB19008.1| conserved hypothetical protein [Pediculus humanus corporis]	XP_002431746, EEB19008	0.0	9.50166e+15	585104	301	286
Contig1060	eukaryotic translation initiation factor 3 subunit l-like	1334	gi|91078690|ref|XP_971137.1|PREDICTED: similar to eukaryotic translation initiation factor 3 [Tribolium castaneum] gi|270003761|gb|EFA00209.1| hypothetical protein TcasGA2_TC003034 [Tribolium castaneum]	XP_971137, EFA00209	0.0	7.89838e+15	580867	433	342
Singlet2001	rna polymerase ii second largest subunit	839	gi|324120624|dbj|BAJ78703.1|RNA polymerase II second largest subunit [Nomadacris japonica]	BAJ78703	0.0	992831541218638	580867	279	277
Contig2057	interleukin enhancer-binding factor 2-like protein	1139	gi|295293389|gb|ADF87944.1|interleukin enhancer binding factor [Eriocheir sinensis]	ADF87944	0.0	9.24699e+15	579326	332	307
Contig3207	transcription initiation factor tfiid subunit 2-like	1344	gi|383856938|ref|XP_003703963.1|PREDICTED: transcription initiation factor TFIID subunit 2-like [Megachile rotundata]	XP_003703963	0.0	7.69752e+15	579326	443	341
Singlet5513	histone-lysine n-methyltransferase setmar	483	gi|332024195|gb|EGI64406.1|Mariner Mos1 transposase [Acromyrmex echinatior]	EGI64406	0.00277164	6.17647e+15	577658	68	42
Singlet5733	PREDICTED: hypothetical protein LOC100572069	599	gi|328705642|ref|XP_003242865.1|PREDICTED: hypothetical protein LOC100572069 [Acyrthosiphon pisum]	XP_003242865	0.0065513	5.32051e+16	577658	156	83
Singlet6385	endonuclease-reverse transcriptase -e01	763	gi|298204349|gb|ADI61823.1|endonuclease-reverse transcriptase [Bombyx mori]	ADI61823	0.000599901	6.33333e+16	577658	60	38
Contig3097	asparagine--trna cytoplasmic-like	1411	gi|557760097|ref|XP_005179772.1|PREDICTED: asparagine--tRNA ligase, cytoplasmic-like [Musca domestica]	XP_005179772	0.0	8.72521e+15	577015	353	308
Contig517	ubiquitin-conjugating enzyme e2 q2-like	1182	gi|307181824|gb|EFN69267.1|Ubiquitin-conjugating enzyme E2 Q1 [Camponotus floridanus]	EFN69267	0.0	884931506849315	575474	365	323
Contig2435	organic cation transporter protein	1491	gi|170030642|ref|XP_001843197.1|organic cation transporter protein [Culex quinquefasciatus] gi|167867873|gb|EDS31256.1| organic cation transporter protein [Culex quinquefasciatus]	XP_001843197, EDS31256	0.0	7.69058e+15	575089	446	343
Singlet355	piggybac transposable element-derived protein 4-like	546	gi|383860500|ref|XP_003705727.1|PREDICTED: piggyBac transposable element-derived protein 4-like [Megachile rotundata]	XP_003705727	0.0059653	6.46154e+15	573806	65	42
Singlet556	integrase domain containing protein	592	gi|560135354|emb|CDJ84417.1|Integrase domain containing protein [Haemonchus contortus]	CDJ84417	0.0128664	6.03774e+15	573806	53	32
Singlet4863	hypothetical protein TcasGA2_TC004307	772	gi|270012941|gb|EFA09389.1|hypothetical protein TcasGA2_TC004307 [Tribolium castaneum]	EFA09389	0.0302457	5.05263e+16	573806	95	48
Singlet7686	tigger transposable element-derived protein 7-like	753	gi|301779059|ref|XP_002924954.1|PREDICTED: tigger transposable element-derived protein 7-like [Ailuropoda melanoleuca]	XP_002924954	0.0646412	5.08772e+15	573806	114	58
Contig1032	lamin dm0-like	1547	gi|345480744|ref|XP_003424206.1|PREDICTED: lamin Dm0-like isoform 2 [Nasonia vitripennis]	XP_003424206	0.0	80.0	573163	455	364
Contig3767	glutaminase kidney mitochondrial-like	1016	gi|345479103|ref|XP_001601673.2|PREDICTED: glutaminase kidney isoform, mitochondrial-like [Nasonia vitripennis]	XP_001601673	0.0	8.98148e+15	571237	324	291
Contig1697	tip41-like protein	481	gi|242009371|ref|XP_002425461.1|conserved hypothetical protein [Pediculus humanus corporis] gi|212509297|gb|EEB12723.1| conserved hypothetical protein [Pediculus humanus corporis]	XP_002425461, EEB12723	4.9736e-12	6.92308e+15	569954	52	36
Singlet8090	rna-directed dna polymerase from mobile element jockey-like	818	gi|390362754|ref|XP_003730218.1|PREDICTED: uncharacterized protein LOC100889850 [Strongylocentrotus purpuratus]	XP_003730218	1.80577e-06	4.89051e+15	569954	137	67
Contig4481	vacuolar protein sorting-associated protein 26-like	1400	gi|242002412|ref|XP_002435849.1|H(beta)58 protein, putative [Ixodes scapularis] gi|215499185|gb|EEC08679.1| H(beta)58 protein, putative [Ixodes scapularis]	XP_002435849, EEC08679	0.0	9.51613e+15	568155	310	295
Contig3711	mannose-1-phosphate guanyltransferase beta-like	1316	gi|512927551|ref|XP_004931363.1|PREDICTED: mannose-1-phosphate guanyltransferase beta-like [Bombyx mori]	XP_004931363	0.0	915915915915916	567385	333	305
Contig611	eukaryotic translation initiation factor 2 subunit 1-like	1101	gi|380015101|ref|XP_003691549.1|PREDICTED: eukaryotic translation initiation factor 2 subunit 1-like [Apis florea]	XP_003691549	0.0	9.43038e+15	566229	316	298
Contig1215	calcium calmodulin-dependent protein kinase type ii alpha chain-like isoform 1	844	gi|478433473|gb|AGI98593.1|CaMKII isoform E [Periplaneta americana]	AGI98593	0.0	100.0	566229	270	270
Singlet558	hypothetical protein TcasGA2_TC000717	543	gi|270001827|gb|EEZ98274.1|hypothetical protein TcasGA2_TC000717 [Tribolium castaneum]	EEZ98274	0.0896689	5.49451e+15	566102	91	50
Singlet7379	protein son-like	790	gi|512960188|ref|XP_004842374.1|PREDICTED: protein SON-like [Heterocephalus glaber] gi|560965325|ref|XP_006205063.1| PREDICTED: protein SON-like [Vicugna pacos]	XP_004842374, XP_006205063	0.0267512	6.14286e+15	566102	70	43
Contig4052	fatty acid desaturase	2597	gi|13430287|gb|AAK25796.1|AF338465_1delta-9 desaturase 1 [Acheta domesticus] gi|13430289|gb|AAK25797.1|AF338466_1 delta-9 desaturase 3 [Acheta domesticus]	AAK25796, AAK25797	0.0	8.35616e+15	562377	365	305
Contig89	target of rapamycin complex subunit lst8-like	1349	gi|380025568|ref|XP_003696542.1|PREDICTED: target of rapamycin complex subunit lst8-like [Apis florea] gi|572312869|ref|XP_006622143.1| PREDICTED: target of rapamycin complex subunit lst8-like [Apis dorsata]	XP_003696542, XP_006622143	0.0	914826498422713	561607	317	290
Contig3077	85 kda calcium-independent phospholipase a2-like	1391	gi|156544652|ref|XP_001604975.1|PREDICTED: 85 kDa calcium-independent phospholipase A2-like isoform 1 [Nasonia vitripennis] gi|345480754|ref|XP_003424209.1| PREDICTED: 85 kDa calcium-independent phospholipase A2-like isoform 2 [Nasonia vitripennis]	XP_001604975, XP_003424209	0.0	7.38758e+15	559681	467	345
Singlet406	t-complex protein 1 subunit beta-like	816	gi|562744992|gb|AHB33469.1|T-complex protein subunit beta [Locusta migratoria]	AHB33469	0.0	9.96324e+15	558525	272	271
Singlet7376	S08405hypothetical protein 2 - silkworm transposon mag	217	gi|84801|pir||S08405hypothetical protein 2 - silkworm transposon mag	S08405	0.0344522	6.33333e+16	558398	60	38
Singlet7393	transposable element tcb1 transposase	720	gi|307195864|gb|EFN77659.1|Transposable element Tcb1 transposase [Harpegnathos saltator]	EFN77659	0.0187076	6.84211e+15	558398	57	39
Contig2965	aminoacylase-1-like	2048	gi|512907910|ref|XP_004926560.1|PREDICTED: aminoacylase-1-like [Bombyx mori]	XP_004926560	0.0	7.98995e+15	556214	398	318
Contig3116	atp-binding cassette sub-family f member 1-like	955	gi|512916235|ref|XP_004928585.1|PREDICTED: ATP-binding cassette sub-family F member 1-like [Bombyx mori]	XP_004928585	0.0	9.02208e+15	555058	317	286
Contig4033	eukaryotic translation initiation factor 3 subunit e-like	1063	gi|571510473|ref|XP_006571750.1|PREDICTED: eukaryotic translation initiation factor 3 subunit E-like isoform X1 [Apis mellifera]	XP_006571750	0.0	8.82857e+15	555058	350	309
Singlet3982	cg32554 cg32554-pa	756	gi|506968467|gb|AGM32577.1|hypothetical protein, partial [Coptotermes formosanus]	AGM32577	4.77477e-07	611764705882353	554546	85	52
Singlet7894	reverse partial	501	gi|326578591|gb|ADZ95866.1|reverse transcriptase, partial [Coenonympha glycerion]	ADZ95866	0.0503287	589041095890411	554546	73	43
Contig1772	cop9 signalosome complex subunit 5-like	970	gi|571565123|ref|XP_006565324.1|PREDICTED: COP9 signalosome complex subunit 5 isoform X3 [Apis mellifera]	XP_006565324	0.0	9.71014e+15	554288	276	268
Contig2538	septin-2-like	882	gi|383855620|ref|XP_003703308.1|PREDICTED: septin-2-like [Megachile rotundata]	XP_003703308	0.0	9.47917e+15	553518	288	273
Contig2329	ribosome biogenesis protein bop1 homolog	1515	gi|383855101|ref|XP_003703057.1|PREDICTED: ribosome biogenesis protein BOP1 homolog [Megachile rotundata]	XP_003703057	0.0	728051391862955	553132	467	340
Contig4444	glutamate-gated chloride channel	2207	gi|166851818|ref|NP_001107776.1|glutamate-gated chloride channel isoform b precursor [Tribolium castaneum] gi|156447615|gb|ABU63600.1| glutamate-gated chloride channel splice variant 3b [Tribolium castaneum]	NP_001107776, ABU63600	0.0	7.61021e+15	553132	431	328
Contig3312	cytoplasmic trna 2-thiolation protein 1-like	1768	gi|307209204|gb|EFN86311.1|ATP-binding domain-containing protein 3 [Harpegnathos saltator]	EFN86311	0.0	8.92966e+15	552747	327	292
Contig4709	mrna export factor-like	1362	gi|345488560|ref|XP_001601846.2|PREDICTED: mRNA export factor-like [Nasonia vitripennis]	XP_001601846	0.0	9.27835e+15	551977	291	270
Singlet1519	histone-lysine n-methyltransferase setmar-like	528	gi|512923258|ref|XP_004930310.1|PREDICTED: histone-lysine N-methyltransferase SETMAR-like [Bombyx mori]	XP_004930310	0.000227356	6.15385e+15	550694	65	40
Singlet3901	hypothetical protein EAG_08505	766	gi|307176436|gb|EFN65999.1|hypothetical protein EAG_08505 [Camponotus floridanus]	EFN65999	0.0839748	5.37634e+16	550694	93	50
Singlet6203	rna-directed dna polymerase from mobile element jockey-like	735	gi|270015337|gb|EFA11785.1|hypothetical protein TcasGA2_TC008564 [Tribolium castaneum]	EFA11785	1.75252e-05	5.17544e+15	550694	114	59
Contig3678	allergen alt a 2	873	gi|485713629|ref|WP_001345825.1|transposase [Escherichia coli] gi|323184051|gb|EFZ69430.1| hypX [Escherichia coli OK1357]	WP_001345825, EFZ69430	0.0	100.0	550436	262	262
Contig3720	isoform b	1452	gi|572297101|ref|XP_006614761.1|PREDICTED: ER membrane protein complex subunit 1-like [Apis dorsata]	XP_006614761	0.0	7.98054e+15	549666	411	328
Contig3871	malic enzyme	1076	gi|568255953|gb|ETN64604.1|malic enzyme [Anopheles darlingi]	ETN64604	0.0	8.60058e+15	546969	343	295
Contig770	histone-lysine n-methyltransferase setmar-like	894	gi|93276809|emb|CAH03741.1|transposase [Messor bouvieri]	CAH03741	0.00245938	5.34247e+15	546842	73	39
Singlet3044	transposable element tcb1 transposase	719	gi|223649434|gb|ACN11475.1|Transposable element Tcb1 transposase [Salmo salar]	ACN11475	0.0271872	5.05747e+15	546842	87	44
Singlet3338	PREDICTED: similar to GA17339-PA	344	gi|91093673|ref|XP_969512.1|PREDICTED: similar to GA17339-PA [Tribolium castaneum]	XP_969512	0.00792313	93.75	546842	32	30
Contig2380	protein kri1 homolog	1476	gi|270010258|gb|EFA06706.1|hypothetical protein TcasGA2_TC009637 [Tribolium castaneum]	EFA06706	0.0	7.84067e+15	545814	477	374
Contig2123	histone acetyltransferase kat2a-like	1881	gi|357604491|gb|EHJ64213.1|putative GCN5 [Danaus plexippus]	EHJ64213	0.0	7.35499e+15	545428	431	317
Contig2026	innexin 2	923	gi|10720060|sp|Q9XYN1.1|INX2_SCHAMRecName: Full=Innexin inx2; Short=Innexin-2; AltName: Full=G-Inx2 gi|4761288|gb|AAD29306.1|AF115854_1 innexin-2 [Schistocerca americana]	Q9XYN1, AAD29306	0.0	9.96183e+15	544658	262	261
Singlet945	catenin alpha-like	831	gi|242018616|ref|XP_002429770.1|alpha-1 catenin, putative [Pediculus humanus corporis] gi|212514782|gb|EEB17032.1| alpha-1 catenin, putative [Pediculus humanus corporis]	XP_002429770, EEB17032	0.0	9.81818e+15	542732	275	270
Contig4711	serine threonine-protein phosphatase 2a catalytic subunit alpha isoform-like	1028	gi|322801631|gb|EFZ22272.1|hypothetical protein SINV_14598 [Solenopsis invicta]	EFZ22272	0.0	9.92366e+15	542347	262	260
Contig1372	malic enzyme	869	gi|443419066|gb|AGC84405.1|NADP-dependent malic enzyme-like protein [Locusta migratoria]	AGC84405	0.0	9.16376e+15	540036	287	263
Singlet1204	histone-lysine n-methyltransferase setmar-like	818	gi|383861648|ref|XP_003706297.1|PREDICTED: protein toll-like [Megachile rotundata]	XP_003706297	3.85626e-07	5.4023e+15	539138	87	47
Singlet1389	histone-lysine n-methyltransferase setmar-like	726	gi|383861648|ref|XP_003706297.1|PREDICTED: protein toll-like [Megachile rotundata]	XP_003706297	2.28713e-07	5.4023e+15	539138	87	47
Singlet7313	pre-mrna-processing-splicing factor 8-like	840	gi|71051909|gb|AAH99197.1|Prpf8 protein [Rattus norvegicus]	AAH99197	0.0	956989247311828	538495	279	267
Contig4027	phenylalanine hydroxylase	975	gi|325302235|dbj|BAJ83477.1|phenylalanine-tryptophan hydroxylase [Gryllus bimaculatus]	BAJ83477	0.0	9.05537e+15	536954	307	278
Contig466	succinyl- synthetase small	1426	gi|91076012|ref|XP_966490.1|PREDICTED: similar to succinyl-CoA synthetase small subunit, putative isoform 1 [Tribolium castaneum] gi|91076014|ref|XP_975865.1| PREDICTED: similar to succinyl-CoA synthetase small subunit, putative isoform 2 [Tribolium castaneum] gi|270014681|gb|EFA11129.1| hypothetical protein TcasGA2_TC004730 [Tribolium castaneum]	XP_966490, XP_975865, EFA11129	0.0	9.51456e+15	536184	309	294
Contig507	upf0533 protein c5orf44 homolog	1496	gi|350398663|ref|XP_003485265.1|PREDICTED: UPF0533 protein C5orf44 homolog [Bombus impatiens]	XP_003485265	0.0	7.90524e+15	536184	401	317
Singlet371	serine threonine-protein phosphatase 2a 56 kda regulatory subunit alpha isoform-like	812	gi|512898945|ref|XP_004924522.1|PREDICTED: serine/threonine-protein phosphatase 2A 56 kDa regulatory subunit epsilon isoform-like isoform X1 [Bombyx mori] gi|512898949|ref|XP_004924523.1| PREDICTED: serine/threonine-protein phosphatase 2A 56 kDa regulatory subunit epsilon isoform-like isoform X2 [Bombyx mori]	XP_004924522, XP_004924523	0.0	9.96241e+15	536184	266	265
Singlet1172	alpha isoform f	842	gi|242012900|ref|XP_002427163.1|alpha-actinin-4, putative [Pediculus humanus corporis] gi|212511446|gb|EEB14425.1| alpha-actinin-4, putative [Pediculus humanus corporis]	XP_002427163, EEB14425	0.0	9.59854e+15	535413	274	263
Singlet768	flj37770-like protein	576	gi|332031049|gb|EGI70645.1|FLJ37770-like protein [Acromyrmex echinatior]	EGI70645	0.00206048	6.16667e+16	535286	60	37
Contig2399	neuron navigator 2	1236	gi|242019973|ref|XP_002430432.1|conserved hypothetical protein [Pediculus humanus corporis] gi|212515570|gb|EEB17694.1| conserved hypothetical protein [Pediculus humanus corporis]	XP_002430432, EEB17694	2.81328e-170	830860534124629	534643	337	280
Singlet108	aquaporin pip2	879	gi|350543336|gb|AEQ29857.1|aquaporin PIP2 [Malus prunifolia]	AEQ29857	0.0	9.88806e+15	534643	268	265
Singlet1351	rna-directed dna polymerase (reverse transcriptase) domain containing protein	684	gi|512844316|ref|XP_002939052.2|PREDICTED: uncharacterized protein K02A2.6-like [Xenopus (Silurana) tropicalis]	XP_002939052	2.79763e-06	6.15385e+15	531434	78	48
Singlet1759	hypothetical protein SINV_08289	635	gi|322797966|gb|EFZ19816.1|hypothetical protein SINV_08289 [Solenopsis invicta]	EFZ19816	0.00470827	7.22222e+15	531434	54	39
Singlet2669	hypothetical protein EAG_05969	594	gi|307184971|gb|EFN71217.1|hypothetical protein EAG_05969 [Camponotus floridanus]	EFN71217	0.000221124	5.90164e+15	531434	61	36
Singlet7169	PREDICTED: uncharacterized protein LOC102358965 isoform X1	758	gi|556985294|ref|XP_005998403.1|PREDICTED: uncharacterized protein LOC102358965 isoform X1 [Latimeria chalumnae] gi|556985297|ref|XP_005998404.1| PREDICTED: uncharacterized protein LOC102358965 isoform X2 [Latimeria chalumnae]	XP_005998403, XP_005998404	0.0918473	4.62687e+15	531434	134	62
Contig4108	l-lactate dehydrogenase	1453	gi|307169552|gb|EFN62194.1|L-lactate dehydrogenase [Camponotus floridanus]	EFN62194	0.0	8.70091e+15	531176	331	288
Singlet305	gaba-gated chloride partial	825	gi|222430668|gb|ACM50327.1|GABA receptor Rdl subunit short transcript variant [Periplaneta americana]	ACM50327	0.0	9.88462e+15	530406	260	257
Singlet6829	wd40 repeat-containing protein smu1	810	gi|383851711|ref|XP_003701375.1|PREDICTED: WD40 repeat-containing protein SMU1-like [Megachile rotundata]	XP_003701375	0.0	9.62963e+15	529635	270	260
Singlet1241	cytoplasmic fmr1-interacting	811	gi|307201321|gb|EFN81168.1|Cytoplasmic FMR1-interacting protein [Harpegnathos saltator]	EFN81168	1.16869e-169	9.59259e+15	527709	270	259
Contig443	general transcription factor ii-i repeat domain-containing protein 2a-like	785	gi|514452329|ref|XP_005001697.1|PREDICTED: general transcription factor II-I repeat domain-containing protein 2A-like [Cavia porcellus]	XP_005001697	0.000741875	4.66258e+16	527582	163	76
Singlet6982	piggybac transposable element-derived protein 3-like	734	gi|459186484|ref|XP_004227508.1|PREDICTED: piggyBac transposable element-derived protein 2-like [Ciona intestinalis]	XP_004227508	5.88842e-09	4.73214e+15	527582	112	53
Singlet7118	hypothetical protein D910_00580, partial	714	gi|546686912|gb|ERL95905.1|hypothetical protein D910_00580, partial [Dendroctonus ponderosae]	ERL95905	6.01232e-07	5.56962e+15	527582	79	44
Singlet458	mitogen-activated protein kinase 1-like	797	gi|501292082|dbj|BAN20448.1|extracellular regulated MAP kinase [Riptortus pedestris]	BAN20448	0.0	965909090909091	524628	264	255
Contig1549	f-box-like wd repeat-containing protein tbl1xr1-like isoform 1	872	gi|270004371|gb|EFA00819.1|hypothetical protein TcasGA2_TC003706 [Tribolium castaneum]	EFA00819	0.0	946236559139785	523472	279	264
Contig4626	proteasome subunit alpha type-3-like	972	gi|359843272|gb|AEV89771.1|proteasome subunit alpha [Schistocerca gregaria]	AEV89771	0.0	100.0	523087	255	255
Contig4679	zinc transporter 7-like	1478	gi|157103241|ref|XP_001647887.1|cation efflux protein/ zinc transporter [Aedes aegypti] gi|108884719|gb|EAT48944.1| AAEL000077-PA [Aedes aegypti]	XP_001647887, EAT48944	3.08524e-175	8.23056e+15	522316	373	307
Contig924	acypi000079	1179	gi|50344450|emb|CAH04311.1|acidic p0 ribosomal protein [Biphyllus lunatus]	CAH04311	0.0	9.08517e+15	521546	317	288
Contig3011	n-(5-amino-5-carboxypentanoyl)-l-cysteinyl-d-valine synthase	1821	gi|405967002|gb|EKC32217.1|Linear gramicidin synthetase subunit D [Crassostrea gigas]	EKC32217	9.63123e-161	6.49837e+15	520776	614	399
Singlet4112	hypothetical protein LOAG_15569	200	gi|312108367|ref|XP_003151107.1|hypothetical protein LOAG_15569 [Loa loa]	XP_003151107	0.0442228	9.77778e+15	519878	45	44
Singlet7883	reverse partial	825	gi|449669864|ref|XP_004207129.1|PREDICTED: RNA-directed DNA polymerase from mobile element jockey-like [Hydra vulgaris]	XP_004207129	6.44956e-08	6.29032e+16	519878	62	39
Singlet6663	granule-bound starch synthase	765	gi|182636944|gb|ACB97677.1|granule bound starch synthase Ia precursor [Malus domestica] gi|357528260|gb|AET80369.1| granule-bound starch synthase GBSS1 [Malus domestica]	ACB97677, AET80369	1.77093e-174	9.68504e+15	519235	254	246
Contig476	malate dehydrogenase 1	1769	gi|242008014|ref|XP_002424808.1|malate dehydrogenase, putative [Pediculus humanus corporis] gi|212508346|gb|EEB12070.1| malate dehydrogenase, putative [Pediculus humanus corporis]	XP_002424808, EEB12070	5.69964e-172	8.53801e+15	516538	342	292
Singlet3691	PREDICTED: uncharacterized protein LOC100897935	591	gi|391344916|ref|XP_003746740.1|PREDICTED: uncharacterized protein LOC100897935 [Metaseiulus occidentalis]	XP_003746740	0.000765466	6.72131e+15	516026	61	41
Contig2818	failed axon connections protein	2818	gi|501295849|dbj|BAN20940.1|failed axon connections protein, putative [Riptortus pedestris]	BAN20940	2.24402e-166	919298245614035	515768	285	262
Contig3195	midline fasciclin	2807	gi|91095131|ref|XP_971500.1|PREDICTED: similar to midline fasciclin [Tribolium castaneum] gi|270015611|gb|EFA12059.1| hypothetical protein TcasGA2_TC012903 [Tribolium castaneum]	XP_971500, EFA12059	8.47803e-160	5.91304e+16	514998	690	408
Contig1173	polymerase delta-interacting protein 2	1335	gi|91085387|ref|XP_966471.1|PREDICTED: similar to AGAP001153-PA [Tribolium castaneum] gi|270008409|gb|EFA04857.1| hypothetical protein TcasGA2_TC014911 [Tribolium castaneum]	XP_966471, EFA04857	2.79284e-173	8.42424e+15	513842	330	278
Contig4612	leucine aminopeptidase	1494	gi|91094127|ref|XP_968492.1|PREDICTED: similar to GA20276-PA [Tribolium castaneum] gi|270010872|gb|EFA07320.1| hypothetical protein TcasGA2_TC015913 [Tribolium castaneum]	XP_968492, EFA07320	1.4528e-170	8.27957e+15	513457	372	308
Singlet5980	vasa-like protein	761	gi|27463689|gb|AAO15914.1|AF510054_1vasa-like [Schistocerca gregaria]	AAO15914	4.54617e-172	992094861660079	512301	253	251
Singlet3273	PREDICTED: hypothetical protein LOC100573948	862	gi|328711478|ref|XP_003244549.1|PREDICTED: hypothetical protein LOC100573948 [Acyrthosiphon pisum]	XP_003244549	1.15161e-12	6.41509e+15	512174	53	34
Singlet6652	piggybac transposable element-derived protein 4-like	781	gi|432953243|ref|XP_004085317.1|PREDICTED: uncharacterized protein LOC101169087, partial [Oryzias latipes]	XP_004085317	5.6752e-10	7.05882e+15	512174	51	36
Contig1881	graves disease carrier protein homolog	1469	gi|345485895|ref|XP_003425363.1|PREDICTED: graves disease carrier protein-like [Nasonia vitripennis]	XP_003425363	4.68805e-172	8.5489e+15	511916	317	271
Contig2924	aminopeptidase n-like	2186	gi|270002723|gb|EEZ99170.1|aminopeptidase-like protein [Tribolium castaneum]	EEZ99170	6.15955e-160	5.70068e+16	511531	735	419
Contig3956	parafibromin-like	861	gi|242014565|ref|XP_002427957.1|parafibromin, putative [Pediculus humanus corporis] gi|212512456|gb|EEB15219.1| parafibromin, putative [Pediculus humanus corporis]	XP_002427957, EEB15219	5.59454e-172	9.23345e+15	510375	287	265
Contig610	60s ribosomal protein l8	899	gi|506968307|gb|AGM32497.1|60S ribosomal protein L8 [Coptotermes formosanus]	AGM32497	2.81064e-175	9.84496e+15	509605	258	254
Contig1208	atpase family aaa domain-containing protein 1-a-like	1174	gi|478252814|gb|ENN73205.1|hypothetical protein YQE_10184, partial [Dendroctonus ponderosae] gi|546678078|gb|ERL88794.1| hypothetical protein D910_06176 [Dendroctonus ponderosae]	ENN73205, ERL88794	6.77174e-172	8.42105e+15	509605	342	288
Contig1366	26s proteasome non-atpase regulatory subunit 6-like	1138	gi|340710228|ref|XP_003393696.1|PREDICTED: 26S proteasome non-ATPase regulatory subunit 6-like [Bombus terrestris]	XP_003393696	7.28434e-172	9.02597e+15	509605	308	278
Contig2847	elongator complex protein 2	1155	gi|242023465|ref|XP_002432154.1|Stat3-interacting protein, putative [Pediculus humanus corporis] gi|212517536|gb|EEB19416.1| Stat3-interacting protein, putative [Pediculus humanus corporis]	XP_002432154, EEB19416	3.40346e-169	7.77487e+15	509605	382	297
Singlet2370	rna-directed dna polymerase (reverse transcriptase) domain containing protein	837	gi|560135510|emb|CDJ84263.1|RNA-directed DNA polymerase (reverse transcriptase) domain containing protein [Haemonchus contortus]	CDJ84263	0.00405295	5.46667e+16	508322	75	41
Singlet7401	rna-directed dna polymerase (reverse transcriptase) domain containing protein	717	gi|560124363|emb|CDJ91004.1|RNA-directed DNA polymerase (reverse transcriptase) domain containing protein [Haemonchus contortus]	CDJ91004	1.42309e-11	5.39683e+15	508322	63	34
Contig37	26s proteasome non-atpase regulatory subunit 14	889	gi|359843240|gb|AEV89755.1|proteasome non-ATPase regulatory subunit, partial [Schistocerca gregaria]	AEV89755	1.53758e-174	100.0	507294	246	246
Contig926	protein sec13 homolog	1070	gi|242017223|ref|XP_002429091.1|protein transport protein sec13, putative [Pediculus humanus corporis] gi|212513955|gb|EEB16353.1| protein transport protein sec13, putative [Pediculus humanus corporis]	XP_002429091, EEB16353	2.03639e-171	8.47761e+15	506523	335	284
Contig4069	eukaryotic translation initiation factor 3 subunit i	1074	gi|383864388|ref|XP_003707661.1|PREDICTED: eukaryotic translation initiation factor 3 subunit I-like [Megachile rotundata]	XP_003707661	2.42549e-171	8.67692e+15	504982	325	282
Singlet6601	cullin-1-like isoform x2	816	gi|322796992|gb|EFZ19308.1|hypothetical protein SINV_13032 [Solenopsis invicta]	EFZ19308	4.92619e-168	955223880597015	504597	268	256
Contig44	twinfilin-like isoform 1	1461	gi|91090079|ref|XP_969933.1|PREDICTED: similar to twinfilin [Tribolium castaneum] gi|270013504|gb|EFA09952.1| hypothetical protein TcasGA2_TC012105 [Tribolium castaneum]	XP_969933, EFA09952	1.26014e-168	8.02326e+15	504212	344	276
Singlet4255	myosin-viia- partial	777	gi|380030845|ref|XP_003699050.1|PREDICTED: myosin-VIIa-like, partial [Apis florea]	XP_003699050	5.89228e-172	9.75904e+15	504212	249	243
Contig2708	26s protease regulatory subunit 6b	857	gi|242012489|ref|XP_002426965.1|26S protease regulatory subunit 6B, putative [Pediculus humanus corporis] gi|212511194|gb|EEB14227.1| 26S protease regulatory subunit 6B, putative [Pediculus humanus corporis]	XP_002426965, EEB14227	9.67449e-171	9.30147e+15	503827	272	253
Contig8	developmentally-regulated gtp-binding protein 2-like	845	gi|571558065|ref|XP_006562447.1|PREDICTED: developmentally-regulated GTP-binding protein 2-like isoform X2 [Apis mellifera] gi|572314868|ref|XP_006623098.1| PREDICTED: developmentally-regulated GTP-binding protein 2-like isoform X4 [Apis dorsata]	XP_006562447, XP_006623098	1.00149e-171	9.84556e+15	503442	259	255
Contig579	60s ribosomal export protein nmd3-like	840	gi|307202686|gb|EFN81992.1|60S ribosomal export protein NMD3 [Harpegnathos saltator]	EFN81992	3.67518e-169	9.14286e+15	503056	280	256
Contig4445	dnaj homolog subfamily c member 7-like isoform 1	1190	gi|91082841|ref|XP_969908.1|PREDICTED: similar to DnaJ-like protein [Tribolium castaneum] gi|270007594|gb|EFA04042.1| hypothetical protein TcasGA2_TC014273 [Tribolium castaneum]	XP_969908, EFA04042	2.51346e-167	7.83163e+15	502671	392	307
Contig4455	vacuolar h	904	gi|189238960|ref|XP_001814187.1|PREDICTED: similar to AGAP005845-PA [Tribolium castaneum]	XP_001814187	2.24301e-170	9.62825e+15	502286	269	259
Contig2680	cg12262-pa	1017	gi|91079744|ref|XP_970506.1|PREDICTED: similar to CG12262 CG12262-PA [Tribolium castaneum] gi|270003324|gb|EEZ99771.1| hypothetical protein TcasGA2_TC002547 [Tribolium castaneum]	XP_970506, EEZ99771	7.46273e-169	8.87043e+15	501516	301	267
Singlet2230	glycogen	714	gi|223036832|gb|ACM78946.1|glycogen synthase [Locusta migratoria]	ACM78946	2.56335e-166	995798319327731	500745	238	237
Singlet1872	cytoplasmic fmr1-interacting	753	gi|383860827|ref|XP_003705890.1|PREDICTED: cytoplasmic FMR1-interacting protein-like isoform 1 [Megachile rotundata]	XP_003705890	3.01434e-159	97.2	499975	250	243
Contig3414	26s proteasome non-atpase regulatory subunit 2	934	gi|322784729|gb|EFZ11556.1|hypothetical protein SINV_14150 [Solenopsis invicta]	EFZ11556	1.72095e-165	87.5	499204	312	273
Contig3335	glycogen phosphorylase	887	gi|310743896|dbj|BAJ23879.1|glycogen phosphorylase [Marsupenaeus japonicus]	BAJ23879	1.04236e-162	9.52206e+15	498819	272	259
Contig3664	signal peptide peptidase	921	gi|501297629|dbj|BAN21195.1|signal peptide peptidase [Riptortus pedestris]	BAN21195	1.60782e-168	9.02778e+15	498819	288	260
Singlet216	probable pectinesterase pectinesterase inhibitor 34-like	793	gi|525327315|gb|AGR44471.1|pectin methylesterase 1 [Pyrus x bretschneideri]	AGR44471	8.49933e-166	952755905511811	497664	254	242
Contig367	actin-like protein 87c-like	797	gi|572262103|ref|XP_006609317.1|PREDICTED: actin-like protein 87C-like [Apis dorsata]	XP_006609317	3.54639e-169	96875	497278	256	248
Singlet5676	rna-directed dna polymerase from mobile element jockey-like	730	gi|390361245|ref|XP_798897.3|PREDICTED: uncharacterized protein LOC594361, partial [Strongylocentrotus purpuratus]	XP_798897	3.94668e-05	4.54545e+15	496766	110	50
Contig4361	ptb domain-containing adapter protein ced-6-like	2256	gi|340724183|ref|XP_003400463.1|PREDICTED: PTB domain-containing adapter protein ced-6-like [Bombus terrestris]	XP_003400463	2.10451e-159	6.59363e+15	494582	502	331
Singlet642	amp deaminase 2	832	gi|307191354|gb|EFN74955.1|AMP deaminase 2 [Camponotus floridanus]	EFN74955	7.09025e-162	9.07143e+15	494582	280	254
Contig1012	heat shock protein 40	884	gi|85816372|gb|ABC84495.1|heat shock protein 40 [Locusta migratoria]	ABC84495	1.13171e-167	100.0	493812	243	243
Contig3454	transmembrane protein 38a	845	gi|380018744|ref|XP_003693283.1|PREDICTED: trimeric intracellular cation channel type B-A-like [Apis florea]	XP_003693283	7.97097e-169	9.68627e+15	493426	255	247
Singlet3055	udp-glucose:glycoprotein glucosyltransferase	765	gi|189237348|ref|XP_969332.2|PREDICTED: similar to UDP-glucose glycoprotein:glucosyltransferase [Tribolium castaneum]	XP_969332	1.9154e-155	9.44223e+15	491886	251	237
Contig1096	btb poz domain-containing protein 3-like	888	gi|270009916|gb|EFA06364.1|hypothetical protein TcasGA2_TC009240 [Tribolium castaneum]	EFA06364	4.295e-166	9.08425e+15	491115	273	248
Contig4354	phosphatidylinositol transfer protein alpha isoform-like	826	gi|498980204|ref|XP_004529292.1|PREDICTED: phosphatidylinositol transfer protein alpha isoform-like isoform X2 [Ceratitis capitata]	XP_004529292	2.23896e-166	9.20455e+15	486878	264	243
Contig3149	probable glutamine-dependent nad(+) synthetase-like	915	gi|357626564|gb|EHJ76616.1|hypothetical protein KGM_03310 [Danaus plexippus]	EHJ76616	1.851e-161	861842105263158	486493	304	262
Singlet6324	cytochrome p450	778	gi|462419678|gb|EMJ23941.1|hypothetical protein PRUPE_ppa004988mg [Prunus persica]	EMJ23941	3.48751e-163	9.6063e+15	486108	254	244
Contig1794	coatomer subunit beta	823	gi|325303146|tpg|DAA34325.1|TPA_inf: vesicle coat complex COPI beta' subunit [Amblyomma variegatum]	DAA34325	1.61681e-165	967479674796748	485337	246	238
Singlet40	isoform a	767	gi|270009560|gb|EFA06008.1|hypothetical protein TcasGA2_TC008834 [Tribolium castaneum]	EFA06008	9.48604e-160	9.60784e+15	485337	255	245
Contig2119	iron zinc purple acid phosphatase-like	1716	gi|193624668|ref|XP_001943217.1|PREDICTED: iron/zinc purple acid phosphatase-like protein-like [Acyrthosiphon pisum]	XP_001943217	1.62657e-158	6.94064e+15	484952	438	304
Contig1975	dipeptidase 1-like	1369	gi|506968057|gb|AGM32372.1|dipeptidase 1-like protein [Coptotermes formosanus]	AGM32372	2.4679e-161	7.88618e+15	484567	369	291
Contig1253	26s protease regulatory subunit 8-like	751	gi|156544994|ref|XP_001608055.1|PREDICTED: 26S protease regulatory subunit 8-like [Nasonia vitripennis]	XP_001608055	8.95022e-164	983739837398374	484182	246	242
Contig2747	prohibitin	919	gi|242006652|ref|XP_002424162.1|Prohibitin-2, putative [Pediculus humanus corporis] gi|212507492|gb|EEB11424.1| Prohibitin-2, putative [Pediculus humanus corporis]	XP_002424162, EEB11424	1.27563e-163	9.50192e+15	482256	261	248
Singlet653	cytoplasmic fmr1-interacting	837	gi|170064454|ref|XP_001867531.1|cytoplasmic FMR1-interacting protein [Culex quinquefasciatus] gi|167881861|gb|EDS45244.1| cytoplasmic FMR1-interacting protein [Culex quinquefasciatus]	XP_001867531, EDS45244	4.69718e-161	95.6	482256	250	239
Singlet7255	thyroid transcription factor 1-associated protein 26-like protein	679	gi|332024682|gb|EGI64875.1|Thyroid transcription factor 1-associated protein 26-like protein [Acromyrmex echinatior]	EGI64875	0.0407262	5.50847e+15	481358	118	65
Contig2615	o-sialoglycoprotein endopeptidase	942	gi|91092092|ref|XP_971657.1|PREDICTED: similar to o-sialoglycoprotein endopeptidase [Tribolium castaneum] gi|270004674|gb|EFA01122.1| hypothetical protein TcasGA2_TC010335 [Tribolium castaneum]	XP_971657, EFA01122	6.67461e-162	9.09747e+15	479559	277	252
Singlet8360	protein rop-like isoform 1	813	gi|242020286|ref|XP_002430586.1|protein ROP, putative [Pediculus humanus corporis] gi|212515758|gb|EEB17848.1| protein ROP, putative [Pediculus humanus corporis]	XP_002430586, EEB17848	5.99913e-159	9.48819e+15	479559	254	241
Contig2257	triple functional domain	928	gi|332029109|gb|EGI69122.1|Triple functional domain protein [Acromyrmex echinatior]	EGI69122	1.95475e-148	84.0	479174	300	252
Contig969	coatomer subunit alpha	1246	gi|242015300|ref|XP_002428302.1|coatomer alpha subunit, putative [Pediculus humanus corporis] gi|212512887|gb|EEB15564.1| coatomer alpha subunit, putative [Pediculus humanus corporis]	XP_002428302, EEB15564	1.07058e-148	8.17073e+15	477633	328	268
Contig2751	xaa-pro dipeptidase	1085	gi|530592696|ref|XP_005289969.1|PREDICTED: xaa-Pro dipeptidase isoform X1 [Chrysemys picta bellii]	XP_005289969	5.39765e-157	7.86325e+15	475322	351	276
Singlet5006	adenosine kinase 2-like	748	gi|475626178|gb|EMT33230.1|Adenosine kinase 2 [Aegilops tauschii]	EMT33230	3.83007e-161	9.9569e+15	475322	232	231
Contig1961	eh domain-containing protein 1	871	gi|332026763|gb|EGI66872.1|EH domain-containing protein 1 [Acromyrmex echinatior]	EGI66872	1.80101e-157	95703125	474552	256	245
Singlet4709	nadp-dependent malic enzyme-like	732	gi|443419066|gb|AGC84405.1|NADP-dependent malic enzyme-like protein [Locusta migratoria]	AGC84405	5.13875e-157	9.79339e+15	474552	242	237
Contig1030	lysosomal alpha-mannosidase	1389	gi|170061342|ref|XP_001866194.1|lysosomal alpha-mannosidase [Culex quinquefasciatus] gi|167879595|gb|EDS42978.1| lysosomal alpha-mannosidase [Culex quinquefasciatus]	XP_001866194, EDS42978	5.03282e-151	6.64646e+15	474167	495	329
Contig3236	upf0760 protein c2orf29-like	1350	gi|383853704|ref|XP_003702362.1|PREDICTED: UPF0760 protein C2orf29-like [Megachile rotundata]	XP_003702362	1.10441e-155	73.5	473781	400	294
Singlet2185	cullin-associated nedd8-dissociated protein 1-like	757	gi|242025566|ref|XP_002433195.1|Cullin-associated NEDD8-dissociated protein, putative [Pediculus humanus corporis] gi|212518736|gb|EEB20457.1| Cullin-associated NEDD8-dissociated protein, putative [Pediculus humanus corporis]	XP_002433195, EEB20457	2.90783e-149	96.0	472626	250	240
Contig4581	eukaryotic translation initiation factor 4 gamma 2	2527	gi|242005887|ref|XP_002423791.1|eukaryotic translation initiation factor 4 gamma, putative [Pediculus humanus corporis] gi|212507007|gb|EEB11053.1| eukaryotic translation initiation factor 4 gamma, putative [Pediculus humanus corporis]	XP_002423791, EEB11053	8.99279e-144	8.04408e+15	472241	363	292
Singlet3896	calcium-dependent secretion activator	730	gi|242021961|ref|XP_002431411.1|calcium-dependent secretion activator, putative [Pediculus humanus corporis] gi|212516687|gb|EEB18673.1| calcium-dependent secretion activator, putative [Pediculus humanus corporis]	XP_002431411, EEB18673	3.03732e-148	9.33884e+15	471085	242	226
Singlet4054	c-terminal-binding	795	gi|242022752|ref|XP_002431802.1|C-terminal-binding protein, putative [Pediculus humanus corporis] gi|212517134|gb|EEB19064.1| C-terminal-binding protein, putative [Pediculus humanus corporis]	XP_002431802, EEB19064	1.23889e-157	9.20152e+15	470315	263	242
Contig2663	aspartyl-trna cytoplasmic-like	1235	gi|156555455|ref|XP_001606085.1|PREDICTED: aspartyl-tRNA synthetase, cytoplasmic-like [Nasonia vitripennis]	XP_001606085	1.42102e-153	8.56655e+15	469544	293	251
Contig3199	amphiphysin-like isoform 2	833	gi|340728589|ref|XP_003402603.1|PREDICTED: amphiphysin-like isoform 2 [Bombus terrestris]	XP_003402603	1.04492e-157	920754716981132	469544	265	244
Contig3060	ubx domain-containing protein 6-like	1231	gi|351630326|gb|AEQ55313.1|UBX domain-containing protein [Locusta migratoria manilensis]	AEQ55313	1.64896e-154	9.01899e+15	469159	316	285
Singlet5767	atp-dependent rna and dna helicase	837	gi|189240823|ref|XP_001811917.1|PREDICTED: similar to ATP-dependent RNA and DNA helicase [Tribolium castaneum] gi|270013711|gb|EFA10159.1| hypothetical protein TcasGA2_TC012348 [Tribolium castaneum]	XP_001811917, EFA10159	1.10656e-152	8.99642e+15	469159	279	251
Contig3026	cop9 signalosome complex subunit 2-like	713	gi|571508647|ref|XP_006571383.1|PREDICTED: COP9 signalosome complex subunit 2-like [Apis mellifera] gi|572269791|ref|XP_006612908.1| PREDICTED: COP9 signalosome complex subunit 2-like [Apis dorsata]	XP_006571383, XP_006612908	2.54287e-157	9.83051e+15	468774	236	232
Contig3773	protein peter pan-like	1192	gi|91076816|ref|XP_974431.1|PREDICTED: similar to peter pan CG5786-PA [Tribolium castaneum] gi|270001841|gb|EEZ98288.1| hypothetical protein TcasGA2_TC000737 [Tribolium castaneum]	XP_974431, EEZ98288	1.58883e-153	8.32817e+15	466077	323	269
Singlet1614	hypothetical protein PRUPE_ppa008739mg	912	gi|462419675|gb|EMJ23938.1|hypothetical protein PRUPE_ppa008739mg [Prunus persica]	EMJ23938	5.74465e-157	842809364548495	466077	299	252
Contig3794	set and mynd domain-containing protein 5	1734	gi|507656536|ref|XP_004634145.1|PREDICTED: SET and MYND domain-containing protein 5 [Octodon degus]	XP_004634145	3.43951e-151	7.42706e+15	465692	377	280
Contig1873	sterile alpha and tir motif-containing protein 1-like	755	gi|242003523|ref|XP_002422762.1|Sterile alpha and TIR motif-containing protein, putative [Pediculus humanus corporis] gi|212505605|gb|EEB10024.1| Sterile alpha and TIR motif-containing protein, putative [Pediculus humanus corporis]	XP_002422762, EEB10024	1.01551e-150	9.39271e+15	464922	247	232
Contig1437	phosphoglucose isomerase	945	gi|307203089|gb|EFN82269.1|Glucose-6-phosphate isomerase [Harpegnathos saltator]	EFN82269	2.10653e-152	86.0	463766	300	258
Contig2855	protein peanut	2745	gi|156554220|ref|XP_001600879.1|PREDICTED: protein peanut-like [Nasonia vitripennis]	XP_001600879	4.27316e-142	9.06475e+15	462996	278	252
Singlet6196	dna damage-binding protein 1-like	803	gi|242010743|ref|XP_002426118.1|DNA damage-binding protein, putative [Pediculus humanus corporis] gi|212510165|gb|EEB13380.1| DNA damage-binding protein, putative [Pediculus humanus corporis]	XP_002426118, EEB13380	3.60925e-146	9.15709e+15	462996	261	239
Contig3976	synaptic vesicle glycoprotein 2b-like	1119	gi|91076170|ref|XP_971503.1|PREDICTED: similar to synaptic vesicle protein [Tribolium castaneum] gi|270014563|gb|EFA11011.1| hypothetical protein TcasGA2_TC004597 [Tribolium castaneum]	XP_971503, EFA11011	7.17155e-151	8.06647e+15	462225	331	267
Singlet2849	at-rich interactive domain-containing protein 2	775	gi|462419910|gb|EMJ24173.1|hypothetical protein PRUPE_ppa005335mg [Prunus persica]	EMJ24173	5.16889e-154	937984496124031	462225	258	242
Singlet5820	tm2 domain-containing protein almondex-like	694	gi|242007657|ref|XP_002424647.1|conserved hypothetical protein [Pediculus humanus corporis] gi|212508121|gb|EEB11909.1| conserved hypothetical protein [Pediculus humanus corporis]	XP_002424647, EEB11909	0.00490687	5.83333e+16	462098	36	21
Contig300	eukaryotic translation initiation factor 6	1216	gi|48094369|ref|XP_392115.1|PREDICTED: eukaryotic translation initiation factor 6 isoform 1 [Apis mellifera] gi|572301887|ref|XP_006616979.1| PREDICTED: eukaryotic translation initiation factor 6-like isoform X1 [Apis dorsata]	XP_392115, XP_006616979	1.17809e-154	963265306122449	461455	245	236
Contig1120	transcriptional adaptor 2	951	gi|332030578|gb|EGI70266.1|Transcriptional adapter 2B [Acromyrmex echinatior]	EGI70266	1.14258e-151	7.94721e+15	460685	341	271
Singlet4418	n-alpha-acetyltransferase auxiliary subunit-like	823	gi|242006724|ref|XP_002424197.1|NMDA receptor-regulated protein, putative [Pediculus humanus corporis] gi|212507538|gb|EEB11459.1| NMDA receptor-regulated protein, putative [Pediculus humanus corporis]	XP_002424197, EEB11459	6.32016e-148	8.93773e+15	460685	273	244
Contig1617	atp-dependent rna helicase dhx33 isoform x1	1424	gi|270006741|gb|EFA03189.1|hypothetical protein TcasGA2_TC013109 [Tribolium castaneum]	EFA03189	1.88892e-146	8.04598e+15	459914	348	280
Contig2039	v-type proton atpase subunit c-like	1579	gi|189238960|ref|XP_001814187.1|PREDICTED: similar to AGAP005845-PA [Tribolium castaneum]	XP_001814187	4.75381e-150	9.40711e+15	459914	253	238
Contig2509	proteasome subunit alpha type-1-like	1166	gi|242003283|ref|XP_002422679.1|proteasome subunit alpha type, putative [Pediculus humanus corporis] gi|212505501|gb|EEB09941.1| proteasome subunit alpha type, putative [Pediculus humanus corporis]	XP_002422679, EEB09941	1.61492e-153	8.48797e+15	459529	291	247
Singlet261	glutamate-gated chloride channel	674	gi|166851816|ref|NP_001107775.1|glutamate-gated chloride channel isoform a precursor [Tribolium castaneum] gi|156447613|gb|ABU63599.1| glutamate-gated chloride channel splice variant 3a [Tribolium castaneum] gi|270015140|gb|EFA11588.1| GluClalpha [Tribolium castaneum]	NP_001107775, ABU63599, EFA11588	7.21118e-154	9.91071e+15	459529	224	222
Singlet688	PREDICTED: uncharacterized protein LOC101241002	782	gi|449664479|ref|XP_004205928.1|PREDICTED: uncharacterized protein LOC101241002 [Hydra vulgaris]	XP_004205928	1.38482e-05	5.1087e+15	458246	92	47
Singlet3004	hypothetical protein EAI_04129	740	gi|307194432|gb|EFN76733.1|hypothetical protein EAI_04129 [Harpegnathos saltator]	EFN76733	0.000164813	6.15385e+15	458246	39	24
Contig3381	collagen alpha- chain	1060	gi|321464484|gb|EFX75492.1|hypothetical protein DAPPUDRAFT_306823 [Daphnia pulex]	EFX75492	2.54751e-150	8.10897e+15	457988	312	253
Singlet5409	sodium-dependent phosphate transporter	833	gi|158297203|ref|XP_317474.4|AGAP007992-PA [Anopheles gambiae str. PEST] gi|157015081|gb|EAA12373.4| AGAP007992-PA [Anopheles gambiae str. PEST]	XP_317474, EAA12373	9.78847e-151	8.87273e+15	457603	275	244
Contig1144	ruvb-like 2-like	785	gi|340722677|ref|XP_003399730.1|PREDICTED: ruvB-like 2-like [Bombus terrestris] gi|350424319|ref|XP_003493756.1| PREDICTED: ruvB-like 2-like [Bombus impatiens]	XP_003399730, XP_003493756	9.35567e-152	9.79079e+15	456447	239	234
Singlet1238	armadillo segment polarity protein	842	gi|37991668|dbj|BAD00045.1|armadillo protein [Gryllus bimaculatus]	BAD00045	8.33457e-147	9.62185e+15	456447	238	229
Singlet2973	coatomer subunit gamma-like	803	gi|242012413|ref|XP_002426927.1|Coatomer subunit gamma-2, putative [Pediculus humanus corporis] gi|212511156|gb|EEB14189.1| Coatomer subunit gamma-2, putative [Pediculus humanus corporis]	XP_002426927, EEB14189	2.65587e-146	9.20949e+15	456447	253	233
Singlet8210	coiled-coil domain-containing protein 6-like	822	gi|383862828|ref|XP_003706885.1|PREDICTED: coiled-coil domain-containing protein 6-like [Megachile rotundata]	XP_003706885	3.22615e-152	9.87288e+15	456447	236	233
Singlet1405	atrial natriuretic peptide receptor 1-like	830	gi|568251603|gb|ETN61094.1|atrial natriuretic peptide receptor 1 [Anopheles darlingi]	ETN61094	3.43934e-142	8.72727e+15	454521	275	240
Singlet320	PREDICTED: uncharacterized protein LOC101744244	766	gi|512934629|ref|XP_004933078.1|PREDICTED: uncharacterized protein LOC101744244 [Bombyx mori]	XP_004933078	0.0284712	7.04545e+15	454394	44	31
Contig3069	ubiquitin carboxyl-terminal hydrolase isozyme l5	796	gi|506968395|gb|AGM32541.1|cysteine peptidase C12 containing ubiquitin carboxyl-terminal hydrolase (UCH) [Coptotermes formosanus]	AGM32541	1.32866e-153	9.50413e+15	454136	242	230
Singlet4279	vesicle-associated membrane protein 726-like	868	gi|455509307|gb|AGG35508.1|vesicle-associated membrance protein [Malus domestica]	AGG35508	4.21341e-154	100.0	454136	219	219
Contig4328	four and a half lim domains	1217	gi|571554325|ref|XP_006566082.1|PREDICTED: four and a half LIM domains protein 2 isoform X8 [Apis mellifera]	XP_006566082	4.30355e-150	9.65812e+15	453751	234	226
Contig251	translation initiation factor eif-2b subunit beta-like	1216	gi|383862501|ref|XP_003706722.1|PREDICTED: translation initiation factor eIF-2B subunit beta-like [Megachile rotundata]	XP_003706722	9.12195e-150	7.84483e+15	452981	348	273
Singlet102	translocation protein sec63 homolog	827	gi|157117503|ref|XP_001658799.1|SEC63 protein, putative [Aedes aegypti] gi|108876038|gb|EAT40263.1| AAEL007987-PA [Aedes aegypti]	XP_001658799, EAT40263	4.25025e-146	9.10506e+15	452595	257	234
Singlet4091	translational activator gcn1	786	gi|242002944|ref|XP_002422551.1|translational activator GCN1, putative [Pediculus humanus corporis] gi|212505341|gb|EEB09813.1| translational activator GCN1, putative [Pediculus humanus corporis]	XP_002422551, EEB09813	1.55323e-136	9.1954e+15	451055	261	240
Contig4637	PREDICTED: hypothetical protein LOC100571217, partial	953	gi|328725902|ref|XP_003248664.1|PREDICTED: hypothetical protein LOC100571217, partial [Acyrthosiphon pisum]	XP_003248664	0.0147775	6.54545e+15	450542	55	36
Contig659	proteasome alpha 4 subunit	817	gi|322801291|gb|EFZ21978.1|hypothetical protein SINV_09740 [Solenopsis invicta]	EFZ21978	9.29071e-152	961038961038961	448743	231	222
Singlet5908	uridine-cytidine kinase-like 1-like isoform 1	861	gi|340720301|ref|XP_003398579.1|PREDICTED: uridine-cytidine kinase-like 1-like isoform 1 [Bombus terrestris] gi|340720303|ref|XP_003398580.1| PREDICTED: uridine-cytidine kinase-like 1-like isoform 2 [Bombus terrestris]	XP_003398579, XP_003398580	9.47732e-147	8.81944e+15	447973	288	254
Contig4145	glutathione s-transferase z1	956	gi|565341567|gb|AHC08063.1|zeta glutathione S-transferase [Locusta migratoria]	AHC08063	4.40134e-151	100.0	447588	217	217
Singlet410	cyclin-dependent kinase 9-like	732	gi|350420587|ref|XP_003492557.1|PREDICTED: cyclin-dependent kinase 9-like [Bombus impatiens]	XP_003492557	8.67581e-150	9.77778e+15	447588	225	220
Contig4585	acyloxyacyl hydrolase	1302	gi|557294777|ref|XP_006029819.1|PREDICTED: acyloxyacyl hydrolase [Alligator sinensis]	XP_006029819	5.67769e-144	6.79198e+15	447203	399	271
Contig2027	glycerophosphocholine phosphodiesterase gpcpd1-like	1517	gi|501294794|dbj|BAN20784.1|conserved hypothetical protein [Riptortus pedestris]	BAN20784	3.25987e-140	6.83973e+15	446432	443	303
Contig3984	syntaxin isoform a	1601	gi|568258305|gb|ETN66456.1|syntaxin-5 [Anopheles darlingi]	ETN66456	1.53268e-143	8.45902e+15	444891	305	258
Contig4022	adp-ribosylation factor gtpase-activating protein 1-like	1198	gi|383858678|ref|XP_003704826.1|PREDICTED: ADP-ribosylation factor GTPase-activating protein 1-like [Megachile rotundata]	XP_003704826	5.56583e-146	7.65537e+15	444891	354	271
Singlet2016	pre-mrna-processing factor 19	766	gi|501296790|dbj|BAN21021.1|WD-repeat protein [Riptortus pedestris]	BAN21021	1.95336e-146	91869918699187	444121	246	226
Contig852	probable atp-dependent rna helicase ddx47-like	1013	gi|357627854|gb|EHJ77400.1|hypothetical protein KGM_01171 [Danaus plexippus]	EHJ77400	2.39845e-145	94.4	443736	250	236
Contig4101	mucolipin-3-like	1527	gi|512933889|ref|XP_004932903.1|PREDICTED: mucolipin-3-like [Bombyx mori]	XP_004932903	1.26009e-140	8.14332e+15	442965	307	250
Contig3206	40s ribosomal protein s2	944	gi|91081061|ref|XP_975415.1|PREDICTED: similar to ribosomal protein S2 [Tribolium castaneum] gi|270005317|gb|EFA01765.1| hypothetical protein TcasGA2_TC007364 [Tribolium castaneum]	XP_975415, EFA01765	4.12016e-148	9.61207e+15	442195	232	223
Contig3203	glutathione s-transferase omega-1-like	1010	gi|565341561|gb|AHC08060.1|omega glutathione S-transferase [Locusta migratoria]	AHC08060	8.88655e-148	9.29752e+15	441039	242	225
Singlet7617	mitochondrial chaperone bcs1	849	gi|478260184|gb|ENN79957.1|hypothetical protein YQE_03604, partial [Dendroctonus ponderosae] gi|546682918|gb|ERL92797.1| hypothetical protein D910_10105 [Dendroctonus ponderosae]	ENN79957, ERL92797	5.00273e-146	8.85375e+15	441039	253	224
Contig1381	sorting and assembly machinery component 50 homolog	1231	gi|189238341|ref|XP_966817.2|PREDICTED: similar to sorting and assembly machinery component 50 homolog [Tribolium castaneum]	XP_966817	3.67909e-143	726790450928382	440654	377	274
Contig1205	nadh-ubiquinone oxidoreductase 39 kda subunit	946	gi|158298342|ref|XP_318516.3|AGAP010792-PA [Anopheles gambiae str. PEST] gi|157014355|gb|EAA13714.3| AGAP010792-PA [Anopheles gambiae str. PEST]	XP_318516, EAA13714	1.25134e-145	863157894736842	440269	285	246
Singlet4662	low quality protein: dynein heavy cytoplasmic-like	738	gi|195167930|ref|XP_002024785.1|GL17926 [Drosophila persimilis] gi|194108215|gb|EDW30258.1| GL17926 [Drosophila persimilis]	XP_002024785, EDW30258	4.93545e-141	9.17012e+15	440269	241	221
Singlet2082	intron-binding protein aquarius	830	gi|242017285|ref|XP_002429122.1|conserved hypothetical protein [Pediculus humanus corporis] gi|212513986|gb|EEB16384.1| conserved hypothetical protein [Pediculus humanus corporis]	XP_002429122, EEB16384	7.86229e-135	8.64469e+15	439499	273	236
Contig1542	ribosomal protein s3	851	gi|506965415|gb|AGM32098.1|S3e ribosomal protein [Coptotermes formosanus]	AGM32098	1.03211e-147	9.45833e+15	438728	240	227
Singlet1301	tubulin beta-1 chain	761	gi|546676497|gb|ERL87495.1|hypothetical protein D910_04887, partial [Dendroctonus ponderosae]	ERL87495	7.77274e-148	9.90654e+15	438343	214	212
Contig2217	probable phenylalanine--trna mitochondrial-like	1146	gi|156550087|ref|XP_001605577.1|PREDICTED: probable phenylalanyl-tRNA synthetase, mitochondrial-like [Nasonia vitripennis]	XP_001605577	7.40541e-143	7.76758e+15	437958	327	254
Contig3131	nadh-ubiquinone oxidoreductase 75 kda mitochondrial isoform x2	1258	gi|321476647|gb|EFX87607.1|hypothetical protein DAPPUDRAFT_192333 [Daphnia pulex]	EFX87607	3.02242e-138	8.19728e+15	437187	294	241
Contig2209	cytochrome p450	1633	gi|156554491|ref|XP_001604810.1|PREDICTED: cytochrome P450 CYP12A2 [Nasonia vitripennis]	XP_001604810	1.655e-140	6.28846e+15	436417	520	327
Contig4208	peroxisomal multifunctional enzyme type 2	865	gi|91085817|ref|XP_974784.1|PREDICTED: similar to estradiol 17 beta-dehydrogenase [Tribolium castaneum] gi|270011047|gb|EFA07495.1| hydroxysteroid (17-beta) dehydrogenase 4 [Tribolium castaneum]	XP_974784, EFA07495	3.20932e-140	8.79699e+15	436417	266	234
Contig2482	p53 regulated pa26 nuclear protein	1048	gi|242012365|ref|XP_002426903.1|P53 regulated pa26 nuclear protein sestrin, putative [Pediculus humanus corporis] gi|212511132|gb|EEB14165.1| P53 regulated pa26 nuclear protein sestrin, putative [Pediculus humanus corporis]	XP_002426903, EEB14165	2.03319e-142	8.14189e+15	435647	296	241
Contig2596	tubulin beta-3 chain-like isoform 2	790	gi|91086095|ref|XP_967348.1|PREDICTED: similar to AGAP010510-PA [Tribolium castaneum] gi|270010216|gb|EFA06664.1| hypothetical protein TcasGA2_TC009590 [Tribolium castaneum]	XP_967348, EFA06664	1.01896e-143	9.62343e+15	435647	239	230
Singlet6604	PREDICTED: hypothetical protein LOC100572891	787	gi|328707589|ref|XP_003243437.1|PREDICTED: hypothetical protein LOC100572891 [Acyrthosiphon pisum]	XP_003243437	0.0258307	5.35714e+15	435134	84	45
Contig2303	ariadne ubiquitin-conjugating enzyme e2 binding protein	853	gi|242016336|ref|XP_002428785.1|protein ariadne-1, putative [Pediculus humanus corporis] gi|212513470|gb|EEB16047.1| protein ariadne-1, putative [Pediculus humanus corporis]	XP_002428785, EEB16047	2.37442e-142	9.30041e+15	434876	243	226
Contig2821	alanine aminotransferase	2796	gi|478258504|gb|ENN78579.1|hypothetical protein YQE_04947, partial [Dendroctonus ponderosae] gi|546681353|gb|ERL91463.1| hypothetical protein D910_08793 [Dendroctonus ponderosae]	ENN78579, ERL91463	0.0	8.7594e+15	434106	266	233
Contig2439	serine threonine-protein phosphatase 2a regulatory subunit b subunit gamma	890	gi|322790274|gb|EFZ15273.1|hypothetical protein SINV_12094 [Solenopsis invicta]	EFZ15273	1.40803e-142	8.57664e+15	433721	274	235
Contig1051	cullin-associated nedd8-dissociated protein 1-like	1730	gi|242025566|ref|XP_002433195.1|Cullin-associated NEDD8-dissociated protein, putative [Pediculus humanus corporis] gi|212518736|gb|EEB20457.1| Cullin-associated NEDD8-dissociated protein, putative [Pediculus humanus corporis]	XP_002433195, EEB20457	2.27076e-129	9.4958e+15	433335	238	226
Contig1319	wilms tumor protein 1-interacting protein	1314	gi|91081951|ref|XP_967254.1|PREDICTED: similar to limd1 [Tribolium castaneum] gi|270007323|gb|EFA03771.1| hypothetical protein TcasGA2_TC013882 [Tribolium castaneum]	XP_967254, EFA03771	9.98129e-138	9.66667e+15	432565	210	203
Contig1014	sidestep protein	1120	gi|189239246|ref|XP_974285.2|PREDICTED: similar to AGAP002104-PA [Tribolium castaneum]	XP_974285	1.83198e-134	771875	431795	320	247
Contig2306	pyridine nucleotide-disulfide oxidoreductase domain-containing protein 1-like	1740	gi|501295764|dbj|BAN20931.1|conserved hypothetical protein [Riptortus pedestris]	BAN20931	4.94671e-137	7.41758e+15	431795	364	270
Contig2469	tetraspanin-33-like	839	gi|332029092|gb|EGI69106.1|Tetraspanin-33 [Acromyrmex echinatior]	EGI69106	3.40728e-144	9.31915e+15	431795	235	219
Contig1280	tyrosine-protein kinase transmembrane receptor ror2	942	gi|270015023|gb|EFA11471.1|hypothetical protein TcasGA2_TC014181 [Tribolium castaneum]	EFA11471	1.10481e-138	7.89809e+15	431024	314	248
Contig1997	alanine--glyoxylate aminotransferase 2-like	826	gi|383855028|ref|XP_003703021.1|PREDICTED: alanine--glyoxylate aminotransferase 2-like [Megachile rotundata]	XP_003703021	2.7389e-142	90.0	431024	250	225
Contig4203	deoxyhypusine hydroxylase-like	1045	gi|380013564|ref|XP_003690823.1|PREDICTED: deoxyhypusine hydroxylase-like [Apis florea]	XP_003690823	1.45167e-142	8.08725e+15	430639	298	241
Contig2430	acetyl- mitochondrial	857	gi|156544532|ref|XP_001607694.1|PREDICTED: acetyl-CoA acetyltransferase B, mitochondrial-like [Nasonia vitripennis]	XP_001607694	8.23046e-142	8.79121e+15	430254	273	240
Contig4111	f-box only protein 21-like	1500	gi|380030133|ref|XP_003698710.1|PREDICTED: F-box only protein 21-like [Apis florea]	XP_003698710	1.96679e-135	6.56379e+15	430254	486	319
Singlet2660	serine threonine protein phosphatase pp1	818	gi|291234013|ref|XP_002736947.1|PREDICTED: yeast Glc Seven-like Phosphatases family member (gsp-1)-like [Saccoglossus kowalevskii]	XP_002736947	1.64571e-143	8.56604e+15	429869	265	227
Singlet5217	syntaxin 1a	784	gi|480310433|gb|AGJ76545.1|syntaxin 1A [Bemisia tabaci]	AGJ76545	7.19401e-144	968609865470852	429869	223	216
Contig2564	s-formylglutathione hydrolase	1459	gi|260817264|ref|XP_002603507.1|hypothetical protein BRAFLDRAFT_79044 [Branchiostoma floridae] gi|229288826|gb|EEN59518.1| hypothetical protein BRAFLDRAFT_79044 [Branchiostoma floridae]	XP_002603507, EEN59518	9.43024e-140	8.35125e+15	427943	279	233
Contig2791	ankyrin repeat and mynd domain-containing protein 2	980	gi|307189954|gb|EFN74190.1|Ankyrin repeat and MYND domain-containing protein 2 [Camponotus floridanus]	EFN74190	2.01331e-140	7.78816e+15	427943	321	250
Singlet3659	c-1-tetrahydrofolate cytoplasmic	787	gi|571526768|ref|XP_006559841.1|PREDICTED: c-1-tetrahydrofolate synthase, cytoplasmic [Apis mellifera]	XP_006559841	1.05703e-134	8.70229e+15	427557	262	228
Contig4465	guanine nucleotide-binding protein subunit beta-like protein	837	gi|114319093|gb|ABI63548.1|receptor for activated protein kinase C-like [Blattella germanica]	ABI63548	5.52976e-142	9.12698e+15	426787	252	230
Singlet4649	cytosolic purine 5 -nucleotidase-like	856	gi|340725914|ref|XP_003401309.1|PREDICTED: cytosolic purine 5'-nucleotidase-like isoform 1 [Bombus terrestris]	XP_003401309	4.70351e-138	9.2766e+15	426402	235	218
Singlet5515	heat shock protein 60	786	gi|395459668|gb|AFN65687.1|heat shock protein 60 [Frankliniella occidentalis] gi|423293166|gb|AFX84618.1| heat shock protein 60 [Frankliniella occidentalis] gi|442769475|gb|AGC70811.1| heat shock protein 60 [Frankliniella occidentalis]	AFN65687, AFX84618, AGC70811	1.68065e-138	9.43966e+15	426402	232	219
Contig2466	armadillo segment polarity	1434	gi|37991668|dbj|BAD00045.1|armadillo protein [Gryllus bimaculatus]	BAD00045	4.37079e-135	9.59459e+15	425631	222	213
Contig2857	ubiquitin carboxyl-terminal hydrolase 14-like isoform 1	885	gi|506968397|gb|AGM32542.1|ubiquitin specific peptidase 14-like protein, partial [Coptotermes formosanus]	AGM32542	1.61312e-142	9.27966e+15	425631	236	219
Contig502	protein c20orf11-like	827	gi|506968487|gb|AGM32587.1|CTLH/CRA C-terminal to lisH motif domain containing protein [Coptotermes formosanus]	AGM32587	7.80135e-143	9.51965e+15	425246	229	218
Contig773	eukaryotic translation initiation factor 3 subunit f-like	957	gi|48126476|ref|XP_396596.1|PREDICTED: eukaryotic translation initiation factor 3 subunit F-like [Apis mellifera] gi|340721372|ref|XP_003399095.1| PREDICTED: eukaryotic translation initiation factor 3 subunit F-like [Bombus terrestris] gi|350406665|ref|XP_003487843.1| PREDICTED: eukaryotic translation initiation factor 3 subunit F-like [Bombus impatiens] gi|380015829|ref|XP_003691897.1| PREDICTED…	XP_396596, XP_003399095, XP_003487843, XP_003691897, XP_006621649	3.2001e-142	832764505119454	425246	293	244
Singlet2883	atp-dependent rna helicase ddx54-like	861	gi|383849107|ref|XP_003700188.1|PREDICTED: ATP-dependent RNA helicase DDX54-like [Megachile rotundata]	XP_003700188	4.41496e-135	8.69565e+15	424861	253	220
Singlet7797	wilms tumor protein 1-interacting protein	874	gi|91081951|ref|XP_967254.1|PREDICTED: similar to limd1 [Tribolium castaneum] gi|270007323|gb|EFA03771.1| hypothetical protein TcasGA2_TC013882 [Tribolium castaneum]	XP_967254, EFA03771	4.64129e-137	9.75248e+15	424861	202	197
Contig7	fam203 family protein ga19338-like	1401	gi|350407360|ref|XP_003488065.1|PREDICTED: FAM203 family protein GA19338-like [Bombus impatiens]	XP_003488065	2.00322e-137	7.63736e+15	424476	364	278
Contig4238	lanc-like protein 2-like	1258	gi|242003170|ref|XP_002422637.1|conserved hypothetical protein [Pediculus humanus corporis] gi|212505438|gb|EEB09899.1| conserved hypothetical protein [Pediculus humanus corporis]	XP_002422637, EEB09899	1.94724e-137	7.07692e+15	424091	390	276
Contig2856	alpha-2-macroglobulin-like protein 1	1747	gi|322801485|gb|EFZ22146.1|hypothetical protein SINV_10929 [Solenopsis invicta]	EFZ22146	1.38655e-123	5.60821e+15	423705	633	355
Contig3858	hypoxia-inducible factor 1 alpha	1282	gi|397133607|gb|AFO10122.1|hypoxia-inducible factor 1 alpha, partial [Locusta migratoria]	AFO10122	1.31192e-135	9.42731e+15	423705	227	214
Contig1861	ubiquitin-like modifier-activating enzyme 1-like	1131	gi|124487950|gb|ABN12058.1|ubiquitin activating enzyme 1-like protein [Maconellicoccus hirsutus]	ABN12058	2.18948e-139	8.37545e+15	422935	277	232
Contig2000	eukaryotic initiation factor 4a-iii-like	783	gi|242024557|ref|XP_002432694.1|DEAD box ATP-dependent RNA helicase, putative [Pediculus humanus corporis] gi|212518164|gb|EEB19956.1| DEAD box ATP-dependent RNA helicase, putative [Pediculus humanus corporis]	XP_002432694, EEB19956	1.6579e-140	9.81132e+15	422935	212	208
Contig273	probable gdp-fucose transporter-like	1113	gi|350423987|ref|XP_003493654.1|PREDICTED: probable GDP-fucose transporter-like [Bombus impatiens]	XP_003493654	2.24264e-138	7.7709e+15	422165	323	251
Singlet1367	vacuolar h	801	gi|383855338|ref|XP_003703171.1|PREDICTED: V-type proton ATPase 116 kDa subunit a isoform 1-like isoform 1 [Megachile rotundata]	XP_003703171	2.231e-135	9.22414e+15	421394	232	214
Singlet7034	developmentally-regulated gtp-binding protein 2-like	838	gi|571558065|ref|XP_006562447.1|PREDICTED: developmentally-regulated GTP-binding protein 2-like isoform X2 [Apis mellifera] gi|572314868|ref|XP_006623098.1| PREDICTED: developmentally-regulated GTP-binding protein 2-like isoform X4 [Apis dorsata]	XP_006562447, XP_006623098	1.95388e-139	9.86111e+15	421009	216	213
Contig2134	protein disulfide-isomerase txndc10	1588	gi|242008949|ref|XP_002425256.1|protein disulfide-isomerase TXNDC10 precursor, putative [Pediculus humanus corporis] gi|212509012|gb|EEB12518.1| protein disulfide-isomerase TXNDC10 precursor, putative [Pediculus humanus corporis]	XP_002425256, EEB12518	1.43665e-134	7.93548e+15	420239	310	246
Contig4016	ribosomal protein l10	706	gi|506965682|gb|AGM32193.1|60S ribosomal protein L10 [Coptotermes formosanus]	AGM32193	1.4903e-142	9.81132e+15	419853	212	208
Singlet207	heat shock 70 kda protein cognate 5-like	781	gi|564015301|gb|AHB63834.1|heat shock protein 70 [Laodelphax striatella]	AHB63834	1.81805e-134	8.96414e+15	419853	251	225
Singlet1124	hypothetical protein DAPPUDRAFT_232979	299	gi|321478302|gb|EFX89259.1|hypothetical protein DAPPUDRAFT_232979 [Daphnia pulex]	EFX89259	0.00883716	5.81395e+15	419726	43	25
Contig3430	trifunctional enzyme subunit mitochondrial-like	1133	gi|322786657|gb|EFZ13041.1|hypothetical protein SINV_01640 [Solenopsis invicta]	EFZ13041	2.20732e-132	8.45588e+15	419468	272	230
Contig641	actin-related protein 6-like	881	gi|242023002|ref|XP_002431925.1|conserved hypothetical protein [Pediculus humanus corporis] gi|212517276|gb|EEB19187.1| conserved hypothetical protein [Pediculus humanus corporis]	XP_002431925, EEB19187	1.12529e-137	8.47909e+15	419083	263	223
Contig4172	hexamerin 1	888	gi|1710156|gb|AAC47391.1|juvenile hormone binding protein [Locusta migratoria]	AAC47391	8.56621e-134	896694214876033	419083	242	217
Contig3607	methyltransferase-like protein 14 homolog	714	gi|546678080|gb|ERL88796.1|hypothetical protein D910_06178 [Dendroctonus ponderosae]	ERL88796	2.57249e-138	9.12664e+15	418698	229	209
Contig3695	cullin-1-like isoform x2	864	gi|345480104|ref|XP_001606829.2|PREDICTED: cullin-1 isoform 1 [Nasonia vitripennis] gi|345480106|ref|XP_003424085.1| PREDICTED: cullin-1 isoform 2 [Nasonia vitripennis] gi|345480108|ref|XP_003424086.1| PREDICTED: cullin-1 isoform 3 [Nasonia vitripennis]	XP_001606829, XP_003424085, XP_003424086	1.53525e-132	9.34498e+15	418698	229	214
Contig820	fizzy-related protein homolog	705	gi|307212148|gb|EFN88002.1|Fizzy-related protein-like protein [Harpegnathos saltator]	EFN88002	9.33221e-137	9.41176e+15	417927	221	208
Singlet2268	dynein heavy chain	783	gi|91087317|ref|XP_975584.1|PREDICTED: similar to dynein heavy chain [Tribolium castaneum] gi|270010987|gb|EFA07435.1| dynein heavy chain [Tribolium castaneum]	XP_975584, EFA07435	2.18523e-124	8.73563e+15	417542	261	228
Singlet2431	pescadillo homolog	790	gi|270016932|gb|EFA13378.1|hypothetical protein TcasGA2_TC002330 [Tribolium castaneum]	EFA13378	2.7128e-139	9.2735e+15	416772	234	217
Contig2498	transcriptional activator protein pur-alpha	748	gi|328701761|ref|XP_001952609.2|PREDICTED: transcriptional activator protein Pur-alpha-like [Acyrthosiphon pisum]	XP_001952609	4.37208e-139	9.0535e+15	416387	243	220
Singlet989	collagen type iv alpha-3-binding	764	gi|350419195|ref|XP_003492102.1|PREDICTED: collagen type IV alpha-3-binding protein-like [Bombus impatiens]	XP_003492102	1.67575e-134	87890625	416387	256	225
Singlet352	dna ligase 1-like	790	gi|380029885|ref|XP_003698595.1|PREDICTED: DNA ligase 1-like, partial [Apis florea]	XP_003698595	4.30396e-133	8.43511e+15	416001	262	221
Singlet1827	programmed cell death 6-interacting protein	848	gi|270001905|gb|EEZ98352.1|hypothetical protein TcasGA2_TC000807 [Tribolium castaneum]	EEZ98352	8.71643e-131	88212927756654	416001	263	232
Singlet2401	beta carbonic anhydrase 1-like	810	gi|350408827|ref|XP_003488528.1|PREDICTED: beta carbonic anhydrase 1-like [Bombus impatiens]	XP_003488528	7.61796e-139	9.00826e+15	416001	242	218
Singlet4835	rcc2 homolog	820	gi|209155120|gb|ACI33792.1|RCC2 homolog [Salmo salar]	ACI33792	0.0002754	7.05882e+15	415874	34	24
Contig902	transmembrane protein 111-like	708	gi|307211077|gb|EFN87320.1|Protein pob [Harpegnathos saltator]	EFN87320	3.57544e-139	9.46903e+15	415616	226	214
Contig1171	dna polymerase beta	1040	gi|336390929|dbj|BAK40156.1|DNA polymerase beta [Tribolium castaneum]	BAK40156	5.08394e-136	767080745341615	414846	322	247
Contig3801	e3 ubiquitin-protein ligase march5	1309	gi|307181190|gb|EFN68890.1|E3 ubiquitin-protein ligase MARCH5 [Camponotus floridanus]	EFN68890	3.30598e-133	8.04795e+15	414075	292	235
Singlet5607	glycogen phosphorylase	724	gi|91081301|ref|XP_968960.1|PREDICTED: similar to AGAP007939-PA [Tribolium castaneum] gi|270006093|gb|EFA02541.1| hypothetical protein TcasGA2_TC008246 [Tribolium castaneum]	XP_968960, EFA02541	3.95416e-130	899581589958159	412535	239	215
Contig2745	syndecan binding protein	2016	gi|332021083|gb|EGI61470.1|Syntenin-1 [Acromyrmex echinatior]	EGI61470	1.51153e-130	798076923076923	412149	312	249
Contig33	bifunctional aminoacyl-trna synthetase	947	gi|195573301|ref|XP_002104632.1|Aats-glupro [Drosophila simulans] gi|194200559|gb|EDX14135.1| Aats-glupro [Drosophila simulans]	XP_002104632, EDX14135	4.42469e-127	8.11111e+15	411764	270	219
Contig3662	geranylgeranyl transferase type-2 subunit beta	869	gi|556099903|gb|ESO88555.1|hypothetical protein LOTGIDRAFT_165337 [Lottia gigantea]	ESO88555	1.189e-137	8.96414e+15	411764	251	225
Contig608	ribosomal protein s5	841	gi|350417230|ref|XP_003491320.1|PREDICTED: 40S ribosomal protein S5a-like [Bombus impatiens]	XP_003491320	1.6891e-138	949771689497717	411379	219	208
Singlet3417	calcium-binding atopy-related autoantigen 1	842	gi|91082265|ref|XP_973328.1|PREDICTED: similar to CG4495 CG4495-PB [Tribolium castaneum]	XP_973328	1.0311e-133	9.54955e+15	409453	222	212
Singlet810	rho1 guanine nucleotide exchange factor 2-like isoform x3	716	gi|332019742|gb|EGI60209.1|Puratrophin-1 [Acromyrmex echinatior]	EGI60209	5.51023e-131	84765625	409068	256	217
Singlet7879	nedd8-activating enzyme e1 regulatory subunit-like	842	gi|322801597|gb|EFZ22238.1|hypothetical protein SINV_00190 [Solenopsis invicta]	EFZ22238	1.50012e-131	8.54406e+15	408297	261	223
Contig2774	transmembrane 9 superfamily member 4-like	672	gi|322785592|gb|EFZ12247.1|hypothetical protein SINV_04535 [Solenopsis invicta]	EFZ12247	5.49998e-131	912280701754386	407912	228	208
Singlet640	60s ribosomal protein l15	712	gi|462405349|gb|EMJ10813.1|hypothetical protein PRUPE_ppa011603mg [Prunus persica]	EMJ10813	5.78405e-137	9.90196e+15	407912	204	202
Singlet6826	atp-dependent rna and dna helicase	768	gi|189240823|ref|XP_001811917.1|PREDICTED: similar to ATP-dependent RNA and DNA helicase [Tribolium castaneum] gi|270013711|gb|EFA10159.1| hypothetical protein TcasGA2_TC012348 [Tribolium castaneum]	XP_001811917, EFA10159	3.21591e-129	887029288702929	407912	239	212
Contig479	ras-related protein rab-1a-like	1248	gi|91087113|ref|XP_975150.1|PREDICTED: similar to Rab-protein 1 CG3320-PA [Tribolium castaneum] gi|270010550|gb|EFA06998.1| hypothetical protein TcasGA2_TC009965 [Tribolium castaneum]	XP_975150, EFA06998	8.21986e-134	9.80198e+15	407142	202	198
Singlet1622	splicing factor 3a subunit 3	848	gi|332376839|gb|AEE63559.1|unknown [Dendroctonus ponderosae] gi|478263682|gb|ENN81988.1| hypothetical protein YQE_01699, partial [Dendroctonus ponderosae] gi|546676721|gb|ERL87677.1| hypothetical protein D910_05067 [Dendroctonus ponderosae]	AEE63559, ENN81988, ERL87677	1.79496e-131	9.15929e+15	406757	226	207
Contig350	ubiquitin-like-conjugating enzyme atg3-like	1425	gi|156548264|ref|XP_001601099.1|PREDICTED: ubiquitin-like-conjugating enzyme ATG3 [Nasonia vitripennis]	XP_001601099	1.08488e-130	7.89116e+15	405986	294	232
Singlet5851	tankyrase-2-like isoform x2	759	gi|572262156|ref|XP_006609343.1|PREDICTED: tankyrase-2-like isoform X2 [Apis dorsata]	XP_006609343	3.0451e-126	8.34586e+15	405601	266	222
Singlet6425	anoctamin-8-like isoform 2	858	gi|350396669|ref|XP_003484626.1|PREDICTED: anoctamin-8-like isoform 2 [Bombus impatiens]	XP_003484626	2.54211e-124	8.70833e+15	405601	240	209
Singlet3165	actin-related protein 2	657	gi|501297067|dbj|BAN21097.1|actin-related protein [Riptortus pedestris]	BAN21097	2.43755e-133	9.60976e+15	405216	205	197
Singlet8216	stress-activated protein kinase jnk-like	795	gi|383865498|ref|XP_003708210.1|PREDICTED: stress-activated protein kinase JNK-like [Megachile rotundata]	XP_003708210	8.21067e-132	9.03084e+15	405216	227	205
Singlet1213	glutathione s-transferase theta-1-like	848	gi|329564883|gb|AEB91980.1|glutathione S-transferase theta 1 [Locusta migratoria]	AEB91980	1.29909e-134	9.5283e+15	404831	212	202
Contig1067	reticulon-4-interacting protein mitochondrial-like	1446	gi|242021033|ref|XP_002430951.1|zinc binding dehydrogenase, putative [Pediculus humanus corporis] gi|212516171|gb|EEB18213.1| zinc binding dehydrogenase, putative [Pediculus humanus corporis]	XP_002430951, EEB18213	2.3469e-130	7.27019e+15	404445	359	261
Contig2714	triosephosphate isomerase	1098	gi|114319091|gb|ABI63547.1|triosephosphate isomerase [Blattella germanica]	ABI63547	6.63927e-133	886178861788618	404445	246	218
Contig319	aldo-keto reductase	905	gi|409690336|gb|AFV36370.1|aldo-keto reductase [Reticulitermes flavipes]	AFV36370	5.49145e-132	8.62069e+15	402905	261	225
Singlet4777	neuroglian-like isoform 1	852	gi|242019922|ref|XP_002430407.1|Neuroglian precursor, putative [Pediculus humanus corporis] gi|212515537|gb|EEB17669.1| Neuroglian precursor, putative [Pediculus humanus corporis]	XP_002430407, EEB17669	2.93573e-122	8.94737e+15	402905	228	204
Contig3939	dnaj homolog subfamily a member 2-like	827	gi|506967923|gb|AGM32305.1|DnaJ-like protein, partial [Coptotermes formosanus]	AGM32305	3.87064e-133	9.01575e+15	402519	254	229
Singlet277	synaptic vesicular amine transporter-like	843	gi|345482461|ref|XP_001608139.2|PREDICTED: synaptic vesicular amine transporter-like [Nasonia vitripennis]	XP_001608139	8.96671e-130	8.15972e+15	402519	288	235
Singlet7876	uncharacterized methyltransferase wbscr22-like	791	gi|189238660|ref|XP_972432.2|PREDICTED: similar to CG10903 CG10903-PA [Tribolium castaneum] gi|270008360|gb|EFA04808.1| hypothetical protein TcasGA2_TC014857 [Tribolium castaneum]	XP_972432, EFA04808	2.47036e-133	9.17749e+15	402519	231	212
Contig766	pre-mrna-splicing factor syf1-like	802	gi|91092544|ref|XP_968085.1|PREDICTED: similar to XPA-binding protein 2 [Tribolium castaneum]	XP_968085	1.52715e-125	9.05172e+15	402134	232	210
Contig2755	mitochondrial glutamate carrier 1-like	1964	gi|94469154|gb|ABF18426.1|mitochondrial solute carrier protein [Aedes aegypti]	ABF18426	1.50837e-126	8.72951e+15	401364	244	213
Contig542	glutathione s transferase d1	875	gi|312982517|gb|ADR30117.1|glutathione S-transferase delta [Locusta migratoria] gi|329564865|gb|AEB91971.1| glutathione S-transferase delta 1 [Locusta migratoria]	ADR30117, AEB91971	3.65511e-133	9.49541e+15	400979	218	207
Contig1194	PREDICTED: uncharacterized protein C11D3.03c-like	869	gi|557766874|ref|XP_005183129.1|PREDICTED: uncharacterized protein C11D3.03c-like [Musca domestica]	XP_005183129	2.38984e-132	8.31418e+15	400979	261	217
Contig1693	kynurenine--oxoglutarate transaminase 3-like	1009	gi|242009619|ref|XP_002425580.1|kynurenine/oxoglutarate transaminase 1, putative [Pediculus humanus corporis] gi|212509473|gb|EEB12842.1| kynurenine/oxoglutarate transaminase 1, putative [Pediculus humanus corporis]	XP_002425580, EEB12842	1.04463e-128	7.79264e+15	400979	299	233
Contig697	cytosolic fe-s cluster assembly factor nubp2 homolog	911	gi|307171062|gb|EFN63105.1|Nucleotide-binding protein 2 [Camponotus floridanus]	EFN63105	5.3008e-133	874493927125506	400208	247	216
Singlet6651	methionine aminopeptidase 1-like	813	gi|242011501|ref|XP_002426487.1|predicted protein [Pediculus humanus corporis] gi|212510613|gb|EEB13749.1| predicted protein [Pediculus humanus corporis]	XP_002426487, EEB13749	1.77376e-130	8.62205e+15	400208	254	219
Singlet3328	btb poz domain-containing adapter for cul3-mediated degradation protein 3-like	781	gi|383852232|ref|XP_003701632.1|PREDICTED: BTB/POZ domain-containing adapter for CUL3-mediated RhoA degradation protein 3-like [Megachile rotundata]	XP_003701632	3.75499e-132	9.7549e+15	399823	204	199
Contig2826	mitochondrial ubiquitin ligase activator of nfkb 1-like	1249	gi|383857062|ref|XP_003704025.1|PREDICTED: mitochondrial ubiquitin ligase activator of nfkb 1-like [Megachile rotundata]	XP_003704025	1.44003e-128	7.38235e+15	399053	340	251
Singlet2316	serine threonine-protein kinase mark2-like	813	gi|242021205|ref|XP_002431036.1|serine/threonine-protein kinase MARK2, putative [Pediculus humanus corporis] gi|212516265|gb|EEB18298.1| serine/threonine-protein kinase MARK2, putative [Pediculus humanus corporis]	XP_002431036, EEB18298	7.73651e-126	8.36957e+15	399053	276	231
Contig3845	1-acyl-sn-glycerol-3-phosphate acyltransferase gamma-like	913	gi|156546442|ref|XP_001607215.1|PREDICTED: 1-acyl-sn-glycerol-3-phosphate acyltransferase gamma-like [Nasonia vitripennis]	XP_001607215	2.75598e-129	8.28244e+15	398282	262	217
Contig711	glutathione s-transferase theta-1-like	797	gi|329564883|gb|AEB91980.1|glutathione S-transferase theta 1 [Locusta migratoria]	AEB91980	3.12208e-132	8.91775e+15	397897	231	206
Contig3511	dolichyl-diphosphooligosaccharide--protein glycosyltransferase 48 kda subunit-like	837	gi|501299781|dbj|BAN21533.1|dolichyl-diphosphooligosaccharide protein glycosyltransferase, partial [Riptortus pedestris]	BAN21533	1.6023e-132	9.2735e+15	397897	234	217
Contig1043	e3 ubiquitin-protein ligase ubr3-like	855	gi|345481823|ref|XP_001605178.2|PREDICTED: E3 ubiquitin-protein ligase UBR3-like [Nasonia vitripennis]	XP_001605178	5.38668e-118	8.34646e+15	397127	254	212
Singlet955	dna-directed rna polymerase i subunit rpa2-like	830	gi|270012190|gb|EFA08638.1|hypothetical protein TcasGA2_TC006301 [Tribolium castaneum]	EFA08638	1.81348e-123	8.54772e+15	396741	241	206
Singlet7334	bark storage protein a-like	865	gi|470113280|ref|XP_004292852.1|PREDICTED: uncharacterized protein LOC101304070 [Fragaria vesca subsp. vesca]	XP_004292852	6.94051e-125	9.21053e+15	396741	228	210
Singlet7851	hypothetical protein CAPTEDRAFT_211173	692	gi|443707806|gb|ELU03234.1|hypothetical protein CAPTEDRAFT_211173 [Capitella teleta]	ELU03234	0.0966899	55.0	396614	40	22
Contig4551	golgi reassembly-stacking protein 2-like	1292	gi|380019379|ref|XP_003693586.1|PREDICTED: Golgi reassembly-stacking protein 1-like [Apis florea]	XP_003693586	9.7871e-127	761006289308176	396356	318	242
Singlet6770	probable phenylalanine--trna mitochondrial-like	799	gi|156550087|ref|XP_001605577.1|PREDICTED: probable phenylalanyl-tRNA synthetase, mitochondrial-like [Nasonia vitripennis]	XP_001605577	1.79821e-128	8.05243e+15	396356	267	215
Contig3634	isovaleryl- mitochondrial-like	864	gi|156546419|ref|XP_001607123.1|PREDICTED: isovaleryl-CoA dehydrogenase, mitochondrial-like [Nasonia vitripennis]	XP_001607123	2.92864e-128	8.56589e+15	395971	258	221
Contig4400	glycerol kinase 3-like	897	gi|156553984|ref|XP_001603134.1|PREDICTED: putative glycerol kinase 3-like [Nasonia vitripennis]	XP_001603134	3.04387e-126	8.15498e+15	395971	271	221
Singlet660	protein n-terminal asparagine amidohydrolase-like	831	gi|91079304|ref|XP_966317.1|PREDICTED: similar to N-terminal asparagine amidohydrolase isoform 1 [Tribolium castaneum] gi|91079306|ref|XP_975771.1| PREDICTED: similar to N-terminal asparagine amidohydrolase isoform 2 [Tribolium castaneum]	XP_966317, XP_975771	9.23632e-130	8.90756e+15	395201	238	212
Contig3015	39s ribosomal protein mitochondrial-like	1158	gi|91094379|ref|XP_970941.1|PREDICTED: similar to mitochondrial 39S ribosomal protein L4 [Tribolium castaneum] gi|270014913|gb|EFA11361.1| hypothetical protein TcasGA2_TC011518 [Tribolium castaneum]	XP_970941, EFA11361	2.22778e-128	8.327e+15	394815	263	219
Contig4426	succinyl-coa:3-ketoacid-coenzyme a transferase	1611	gi|321478252|gb|EFX89209.1|hypothetical protein DAPPUDRAFT_220335 [Daphnia pulex]	EFX89209	2.5656e-123	8.49206e+15	394045	252	214
Singlet2643	protein rmd5 homolog a-like	782	gi|322794787|gb|EFZ17734.1|hypothetical protein SINV_06377 [Solenopsis invicta]	EFZ17734	6.19686e-128	8.53846e+15	392889	260	222
Contig4391	presenilin homolog	849	gi|270010730|gb|EFA07178.1|hypothetical protein TcasGA2_TC010178 [Tribolium castaneum]	EFA07178	1.64301e-126	7.94425e+15	391349	287	228
Singlet807	cdc42-interacting protein 4-like	872	gi|328718933|ref|XP_001944252.2|PREDICTED: cdc42-interacting protein 4-like [Acyrthosiphon pisum]	XP_001944252	8.92504e-124	9.00862e+15	390963	232	209
Contig3783	protein farnesyltransferase subunit beta-like	1013	gi|47224369|emb|CAG09215.1|unnamed protein product [Tetraodon nigroviridis]	CAG09215	4.95308e-125	7.61404e+15	389423	285	217
Singlet799	rrna 2 -o-methyltransferase fibrillarin-like	726	gi|512893346|ref|XP_004923158.1|PREDICTED: rRNA 2'-O-methyltransferase fibrillarin-like [Bombyx mori]	XP_004923158	7.22925e-128	9.43396e+15	389037	212	200
Singlet4146	isoform c	586	gi|444175741|emb|CCI09964.1|coracle, partial [Blattella germanica]	CCI09964	1.35586e-127	9.79167e+15	389037	192	188
Contig1739	2-oxoisovalerate dehydrogenase subunit mitochondrial-like	854	gi|357606331|gb|EHJ65023.1|hypothetical protein KGM_11301 [Danaus plexippus]	EHJ65023	4.00978e-126	847107438016529	388652	242	205
Contig3400	c-1-tetrahydrofolate cytoplasmic-like	844	gi|345489471|ref|XP_001602774.2|PREDICTED: c-1-tetrahydrofolate synthase, cytoplasmic-like [Nasonia vitripennis]	XP_001602774	6.4759e-121	889795918367347	388652	245	218
Singlet3243	serine threonine-protein kinase rio3	875	gi|321470670|gb|EFX81645.1|hypothetical protein DAPPUDRAFT_211091 [Daphnia pulex]	EFX81645	2.68899e-124	7.85467e+15	388652	289	227
Singlet8297	brefeldin a-inhibited guanine nucleotide-exchange protein 2	814	gi|242009079|ref|XP_002425320.1|Brefeldin A-inhibited guanine nucleotide-exchange protein, putative [Pediculus humanus corporis] gi|212509094|gb|EEB12582.1| Brefeldin A-inhibited guanine nucleotide-exchange protein, putative [Pediculus humanus corporis]	XP_002425320, EEB12582	1.76712e-115	905829596412556	388652	223	202
Contig565	ubiquitin carboxyl-terminal hydrolase isozyme l3	1302	gi|506968399|gb|AGM32543.1|cysteine peptidase C12 containing ubiquitin carboxy-terminal hydrolase [Coptotermes formosanus]	AGM32543	8.96595e-126	9.11504e+15	388267	226	206
Contig4173	dtdp-glucose 4-6-dehydratase	1533	gi|157112666|ref|XP_001651838.1|dtdp-glucose 4-6-dehydratase [Aedes aegypti] gi|108877979|gb|EAT42204.1| AAEL006236-PB [Aedes aegypti]	XP_001651838, EAT42204	1.47891e-121	9.09483e+15	388267	232	211
Contig194	vacuolar protein sorting-associated protein 52 homolog	785	gi|156537195|ref|XP_001604653.1|PREDICTED: vacuolar protein sorting-associated protein 52 homolog isoform 1 [Nasonia vitripennis]	XP_001604653	2.38359e-122	8.86555e+15	387882	238	211
Singlet71	26s proteasome non-atpase regulatory subunit 2-like	857	gi|91075936|ref|XP_967560.1|PREDICTED: similar to AGAP002481-PA [Tribolium castaneum] gi|270014631|gb|EFA11079.1| hypothetical protein TcasGA2_TC004675 [Tribolium castaneum]	XP_967560, EFA11079	1.74591e-119	8.24561e+15	387882	285	235
Singlet3962	heterogeneous nuclear ribonucleoprotein a1	611	gi|133256|sp|P21522.1|ROA1_SCHAMRecName: Full=Heterogeneous nuclear ribonucleoprotein A1, A2/B1 homolog gi|10107|emb|CAA38481.1| mammalian A1, A2 /B1 hnRNP homologue [Schistocerca americana]	P21522, CAA38481	1.10928e-127	989247311827957	387882	186	184
Singlet4784	titin- partial	876	gi|328711569|ref|XP_003244575.1|PREDICTED: titin-like [Acyrthosiphon pisum]	XP_003244575	6.22861e-125	7.93706e+15	387882	286	227
Contig643	mob kinase activator-like 1-like	918	gi|345489125|ref|XP_001604409.2|PREDICTED: mps one binder kinase activator-like 1-like [Nasonia vitripennis]	XP_001604409	1.44495e-127	100.0	387497	182	182
Contig2411	ran-binding protein 9-like	1235	gi|242015522|ref|XP_002428402.1|Ran-binding protein, putative [Pediculus humanus corporis] gi|212513014|gb|EEB15664.1| Ran-binding protein, putative [Pediculus humanus corporis]	XP_002428402, EEB15664	2.4608e-121	7.24638e+15	386726	345	250
Contig3105	aspartate mitochondrial-like	1909	gi|332372484|gb|AEE61384.1|unknown [Dendroctonus ponderosae] gi|478263185|gb|ENN81578.1| hypothetical protein YQE_02107, partial [Dendroctonus ponderosae] gi|546681813|gb|ERL91839.1| hypothetical protein D910_09164 [Dendroctonus ponderosae]	AEE61384, ENN81578, ERL91839	0.0	8.64407e+15	386726	236	204
Singlet3950	echinoderm microtubule-associated 1-like isoform x5	796	gi|193690888|ref|XP_001950713.1|PREDICTED: echinoderm microtubule-associated protein-like 1-like isoform 1 [Acyrthosiphon pisum]	XP_001950713	2.91234e-121	8.22642e+15	386726	265	218
Singlet6326	delta-like protein 1-like	754	gi|242024952|ref|XP_002432890.1|conserved hypothetical protein [Pediculus humanus corporis] gi|212518399|gb|EEB20152.1| conserved hypothetical protein [Pediculus humanus corporis]	XP_002432890, EEB20152	2.71975e-126	9.02222e+15	386341	225	203
Singlet5088	glutathione synthetase	850	gi|91085575|ref|XP_968070.1|PREDICTED: similar to glutathione synthetase [Tribolium castaneum]	XP_968070	1.78344e-123	7.75801e+15	385956	281	218
Contig4229	acid phosphatase-1	1277	gi|380021194|ref|XP_003694456.1|PREDICTED: LOW QUALITY PROTEIN: prostatic acid phosphatase-like [Apis florea]	XP_003694456	6.35599e-122	6.83246e+15	385571	382	261
Contig4162	malic enzyme	1158	gi|91093505|ref|XP_969151.1|PREDICTED: similar to malic enzyme [Tribolium castaneum] gi|270002678|gb|EEZ99125.1| hypothetical protein TcasGA2_TC005232 [Tribolium castaneum]	XP_969151, EEZ99125	7.38105e-120	8.46154e+15	385185	247	209
Contig4197	charged multivesicular body protein 5	1289	gi|307170125|gb|EFN62543.1|Charged multivesicular body protein 5 [Camponotus floridanus]	EFN62543	1.10389e-124	9.45701e+15	385185	221	209
Contig1889	glutathione s-transferase	920	gi|565341527|gb|AHC08043.1|sigma glutathione S-transferase [Locusta migratoria]	AHC08043	1.43389e-126	946078431372549	384415	204	193
Contig147	mitochondrial ribosomal protein l24	901	gi|568250872|gb|ETN60499.1|mitochondrial ribosomal protein L24 [Anopheles darlingi]	ETN60499	1.16026e-125	8.4127e+15	383645	252	212
Contig3569	ras-related protein rab-35-like	1294	gi|332030618|gb|EGI70306.1|Ras-related protein Rab-35 [Acromyrmex echinatior]	EGI70306	2.45269e-124	9.801e+15	383645	201	197
Contig4225	spfh domain-containing protein 1	968	gi|307172340|gb|EFN63828.1|Erlin-1 [Camponotus floridanus]	EFN63828	4.89786e-124	908675799086758	383259	219	199
Singlet4196	cop9 signalosome complex subunit 5-like	851	gi|571565123|ref|XP_006565324.1|PREDICTED: COP9 signalosome complex subunit 5 isoform X3 [Apis mellifera]	XP_006565324	3.58384e-124	9.44162e+15	383259	197	186
Singlet8258	probable phosphorylase b kinase regulatory subunit alpha-like isoform 2	830	gi|307205490|gb|EFN83807.1|Probable phosphorylase b kinase regulatory subunit alpha [Harpegnathos saltator]	EFN83807	3.29106e-120	7.80069e+15	383259	291	227
Contig197	rna 3 -terminal phosphate cyclase	1092	gi|91087565|ref|XP_971161.1|PREDICTED: similar to RNA 3 terminal phosphate cyclase [Tribolium castaneum]	XP_971161	7.74222e-123	745398773006135	382874	326	243
Contig3782	nad-dependent deacetylase sirtuin-2-like	1059	gi|91086449|ref|XP_969055.1|PREDICTED: similar to NAD-dependent deacetylase sirtuin 2 homolog [Tribolium castaneum] gi|270010322|gb|EFA06770.1| hypothetical protein TcasGA2_TC009705 [Tribolium castaneum]	XP_969055, EFA06770	7.35983e-123	7.93358e+15	382874	271	215
Singlet1852	probable phenylalanine--trna ligase beta subunit-like	845	gi|189234855|ref|XP_001813322.1|PREDICTED: similar to phenylalanyl-tRNA synthetase beta chain [Tribolium castaneum]	XP_001813322	1.17484e-124	8.13869e+15	382874	274	223
Contig4395	glutathione s-transferase	773	gi|565341551|gb|AHC08055.1|delta glutathione S-transferase [Locusta migratoria]	AHC08055	1.597e-128	925233644859813	382489	214	198
Contig3553	h(+) cl(-) exchange transporter 7-like	791	gi|307201523|gb|EFN81286.1|Chloride channel protein 7 [Harpegnathos saltator]	EFN81286	1.82629e-118	833976833976834	382104	259	216
Contig3213	nitric oxide synthase-interacting protein homolog	886	gi|506968215|gb|AGM32451.1|nitric oxide synthase-interacting protein-like protein, partial [Coptotermes formosanus]	AGM32451	5.03573e-125	9.1342e+15	381719	231	211
Contig207	sorbitol dehydrogenase	900	gi|572302500|ref|XP_006617264.1|PREDICTED: LOW QUALITY PROTEIN: sorbitol dehydrogenase-like [Apis dorsata]	XP_006617264	7.45628e-123	7.90036e+15	380563	281	222
Contig1355	lon protease homolog peroxisomal-like	959	gi|556094128|gb|ESO82781.1|hypothetical protein LOTGIDRAFT_109034 [Lottia gigantea]	ESO82781	2.35996e-116	7.1137e+15	380178	343	244
Contig4153	low quality protein: neuroglian-like	788	gi|242019922|ref|XP_002430407.1|Neuroglian precursor, putative [Pediculus humanus corporis] gi|212515537|gb|EEB17669.1| Neuroglian precursor, putative [Pediculus humanus corporis]	XP_002430407, EEB17669	3.61961e-114	8.62069e+15	380178	261	225
Singlet4691	sec-23 interacting protein p125	829	gi|307211672|gb|EFN87693.1|Phospholipase DDHD2 [Harpegnathos saltator]	EFN87693	4.46875e-113	8.06569e+15	380178	274	221
Contig2017	coatomer subunit beta	820	gi|242005067|ref|XP_002423396.1|Coatomer subunit beta, putative [Pediculus humanus corporis] gi|212506440|gb|EEB10658.1| Coatomer subunit beta, putative [Pediculus humanus corporis]	XP_002423396, EEB10658	6.10772e-116	8.10714e+15	379793	280	227
Singlet2420	atp-binding cassette sub-family f member 3-like	760	gi|91090594|ref|XP_972814.1|PREDICTED: similar to ATP-dependent transporter [Tribolium castaneum] gi|270013337|gb|EFA09785.1| hypothetical protein TcasGA2_TC011927 [Tribolium castaneum]	XP_972814, EFA09785	8.61086e-119	8.70079e+15	379793	254	221
Singlet2616	dimethylaniline monooxygenase	813	gi|440577511|emb|CBX26643.1|flavin-dependent monooxygenase (ZvFMOa) [Zonocerus variegatus]	CBX26643	3.02634e-122	7.76952e+15	379793	269	209
Contig753	probable hydroxyacid-oxoacid mitochondrial-like	924	gi|307181616|gb|EFN69156.1|Probable hydroxyacid-oxoacid transhydrogenase, mitochondrial [Camponotus floridanus]	EFN69156	1.55111e-120	8.2971e+15	379022	276	229
Contig1136	etoposide-induced protein homolog	896	gi|383860229|ref|XP_003705593.1|PREDICTED: etoposide-induced protein 2.4 homolog [Megachile rotundata]	XP_003705593	7.84059e-123	8.08219e+15	379022	292	236
Contig2418	nmda-type glutamate receptor 1	875	gi|68124040|emb|CAJ09690.1|NMDA-type glutamate receptor subunit 1, variant 2 (NR1.2) [Apis mellifera carnica]	CAJ09690	4.02464e-123	847107438016529	378637	242	205
Singlet3073	intraflagellar transport protein 122 homolog	800	gi|242020786|ref|XP_002430832.1|conserved hypothetical protein [Pediculus humanus corporis] gi|212516035|gb|EEB18094.1| conserved hypothetical protein [Pediculus humanus corporis]	XP_002430832, EEB18094	7.82725e-114	8.42697e+15	378637	267	225
Contig866	heat shock protein	758	gi|359843250|gb|AEV89760.1|heat shock protein 20.7 [Schistocerca gregaria]	AEV89760	2.56188e-125	100.0	378252	182	182
Contig1296	arrestin homolog isoform 1	697	gi|416656|sp|P32122.1|ARRH_LOCMIRecName: Full=Arrestin homolog gi|298756|gb|AAB25860.1| arrestin homolog [Locusta migratoria]	P32122, AAB25860	2.03729e-122	9.89071e+15	378252	183	181
Singlet5239	rho guanine nucleotide exchange factor 10-like	745	gi|91090764|ref|XP_969066.1|PREDICTED: similar to CG8557 CG8557-PB [Tribolium castaneum]	XP_969066	9.69296e-114	8.38583e+15	378252	254	213
Contig483	sigma glutathione s-transferase	787	gi|565341529|gb|AHC08044.1|sigma glutathione S-transferase [Locusta migratoria]	AHC08044	1.13866e-124	9.65686e+15	377867	204	197
Singlet689	methyl- -binding domain protein 2-like	653	gi|339773549|gb|AEK05181.1|methyl-binding protein [Schistocerca gregaria]	AEK05181	8.45558e-126	100.0	377867	182	182
Contig65	threonylcarbamoyladenosine trna methylthiotransferase-like	872	gi|110773695|ref|XP_396696.3|PREDICTED: threonylcarbamoyladenosine tRNA methylthiotransferase-like [Apis mellifera]	XP_396696	2.82848e-123	8.69748e+15	377481	238	207
Contig2336	adp-ribosylation factor-like protein 8b	859	gi|307191544|gb|EFN75047.1|ADP-ribosylation factor-like protein 8B [Camponotus floridanus] gi|307213231|gb|EFN88726.1| ADP-ribosylation factor-like protein 8B [Harpegnathos saltator] gi|322789178|gb|EFZ14564.1| hypothetical protein SINV_09699 [Solenopsis invicta]	EFN75047, EFN88726, EFZ14564	1.60123e-124	9.94624e+15	377481	186	185
Contig2413	importin subunit alpha-2-like	889	gi|328781895|ref|XP_001123270.2|PREDICTED: importin subunit alpha-like [Apis mellifera]	XP_001123270	1.32384e-121	7.96364e+15	377481	275	219
Singlet2888	golgi apparatus protein 1-like	844	gi|571565044|ref|XP_006565308.1|PREDICTED: Golgi apparatus protein 1-like isoform X2 [Apis mellifera]	XP_006565308	2.09489e-114	8.18182e+15	377481	275	225
Singlet862	serine threonine-protein phosphatase 2a catalytic subunit alpha isoform-like	665	gi|322801631|gb|EFZ22272.1|hypothetical protein SINV_14598 [Solenopsis invicta]	EFZ22272	5.69386e-123	9.89189e+15	377096	185	183
Contig867	dihydrolipoamide acetyltransferase component of pyruvate dehydrogenase	1303	gi|158297231|ref|XP_317493.4|AGAP007975-PA [Anopheles gambiae str. PEST] gi|157015094|gb|EAA12479.4| AGAP007975-PA [Anopheles gambiae str. PEST]	XP_317493, EAA12479	4.3139e-118	8.05861e+15	376711	273	220
Contig265	golgi-specific brefeldin a-resistance guanine nucleotide exchange factor 1	1177	gi|242020495|ref|XP_002430688.1|golgi-specific brefeldin A-resistance guanine nucleotide exchange factor, putative [Pediculus humanus corporis] gi|212515878|gb|EEB17950.1| golgi-specific brefeldin A-resistance guanine nucleotide exchange factor, putative [Pediculus humanus corporis]	XP_002430688, EEB17950	9.16935e-109	6.54155e+15	376326	373	244
Contig3814	exocyst complex component 7-like	851	gi|242010646|ref|XP_002426073.1|exocyst complex component, putative [Pediculus humanus corporis] gi|212510095|gb|EEB13335.1| exocyst complex component, putative [Pediculus humanus corporis]	XP_002426073, EEB13335	4.84008e-117	7.93814e+15	376326	291	231
Singlet1506	heterogeneous nuclear ribonucleoprotein u-like protein 1-like	838	gi|321461064|gb|EFX72099.1|hypothetical protein DAPPUDRAFT_216229 [Daphnia pulex]	EFX72099	1.25634e-117	773851590106007	376326	283	219
Contig598	nadh dehydrogenase flavoprotein mitochondrial	794	gi|170068588|ref|XP_001868925.1|NADH dehydrogenase flavoprotein 2, mitochondrial [Culex quinquefasciatus] gi|167864588|gb|EDS27971.1| NADH dehydrogenase flavoprotein 2, mitochondrial [Culex quinquefasciatus]	XP_001868925, EDS27971	2.3523e-124	8.42324e+15	375941	241	203
Contig3904	organic cation transporter	1043	gi|170030642|ref|XP_001843197.1|organic cation transporter protein [Culex quinquefasciatus] gi|167867873|gb|EDS31256.1| organic cation transporter protein [Culex quinquefasciatus]	XP_001843197, EDS31256	1.94409e-117	6.997e+15	375941	333	233
Singlet6634	glucosamine--fructose-6-phosphate aminotransferase	650	gi|501300357|dbj|BAN21605.1|glucosamine-fructose-6-phosphate aminotransferase, partial [Riptortus pedestris]	BAN21605	1.32336e-122	9.02778e+15	375555	216	195
Singlet6075	vesicle protein sorting-associated	790	gi|157124684|ref|XP_001654152.1|vesicle protein sorting-associated [Aedes aegypti] gi|108882781|gb|EAT47006.1| AAEL001859-PA [Aedes aegypti]	XP_001654152, EAT47006	4.16168e-117	8.94977e+15	373629	219	196
Contig2202	vacuolar protein sorting-associated protein 13d	985	gi|242007146|ref|XP_002424403.1|conserved hypothetical protein [Pediculus humanus corporis] gi|212507803|gb|EEB11665.1| conserved hypothetical protein [Pediculus humanus corporis]	XP_002424403, EEB11665	6.83233e-108	7.45223e+15	373244	314	234
Singlet824	tbc1 domain family member 23-like	742	gi|307193736|gb|EFN76418.1|TBC1 domain family member 23 [Harpegnathos saltator]	EFN76418	8.95927e-117	8.05668e+15	373244	247	199
Contig745	alpha- -mannosyltransferase alg9-like	974	gi|307189383|gb|EFN73793.1|Alpha-1,2-mannosyltransferase ALG9 [Camponotus floridanus]	EFN73793	3.21699e-116	7.87234e+15	372859	282	222
Singlet7400	trna-splicing ligase homolog	810	gi|91093759|ref|XP_969671.1|PREDICTED: similar to GA22169-PA [Tribolium castaneum] gi|270012976|gb|EFA09424.1| hypothetical protein TcasGA2_TC010635 [Tribolium castaneum]	XP_969671, EFA09424	2.27325e-118	962566844919786	372859	187	180
Contig1963	mps one binder kinase activator-like 2-like	841	gi|242025494|ref|XP_002433159.1|conserved hypothetical protein [Pediculus humanus corporis] gi|212518700|gb|EEB20421.1| conserved hypothetical protein [Pediculus humanus corporis]	XP_002433159, EEB20421	1.90738e-121	8.68778e+15	372474	221	192
Contig1088	tricarboxylate transport mitochondrial-like	906	gi|91084971|ref|XP_972074.1|PREDICTED: similar to tricarboxylate transport protein [Tribolium castaneum] gi|270008543|gb|EFA04991.1| hypothetical protein TcasGA2_TC015070 [Tribolium castaneum]	XP_972074, EFA04991	5.89703e-120	8.61925e+15	371703	239	206
Singlet7242	tubulin beta-3 chain-like	808	gi|462407494|gb|EMJ12828.1|hypothetical protein PRUPE_ppa005785mg [Prunus persica]	EMJ12828	5.58232e-126	9.94413e+15	371703	179	178
Contig2248	short-chain dehydrogenase reductase family 16c member 6-like	1354	gi|345497837|ref|XP_001600199.2|PREDICTED: epidermal retinol dehydrogenase 2-like [Nasonia vitripennis]	XP_001600199	1.35684e-117	7.60518e+15	371318	309	235
Contig2246	protein mitochondrial-like	1191	gi|242025339|ref|XP_002433082.1|ETHE1 protein, putative [Pediculus humanus corporis] gi|212518609|gb|EEB20344.1| ETHE1 protein, putative [Pediculus humanus corporis]	XP_002433082, EEB20344	3.00456e-119	8.54772e+15	370933	241	206
Singlet524	elongation factor mitochondrial	845	gi|158292618|ref|XP_314010.4|AGAP005128-PA [Anopheles gambiae str. PEST] gi|157017076|gb|EAA09467.4| AGAP005128-PA [Anopheles gambiae str. PEST]	XP_314010, EAA09467	7.61973e-118	8.29365e+15	370548	252	209
Singlet6792	atp-dependent clp protease proteolytic mitochondrial-like	698	gi|242015536|ref|XP_002428409.1|ATP-dependent Clp protease proteolytic subunit, putative [Pediculus humanus corporis] gi|212513021|gb|EEB15671.1| ATP-dependent Clp protease proteolytic subunit, putative [Pediculus humanus corporis]	XP_002428409, EEB15671	1.20585e-121	9.24171e+15	370548	211	195
Singlet7194	atp-dependent rna helicase ddx1-like	773	gi|332022361|gb|EGI62673.1|ATP-dependent RNA helicase Ddx1 [Acromyrmex echinatior]	EGI62673	7.31697e-115	8.44828e+15	370548	232	196
Singlet659	pctp-like protein	812	gi|380026727|ref|XP_003697095.1|PREDICTED: PCTP-like protein-like [Apis florea]	XP_003697095	1.63532e-120	8.55932e+15	370163	236	202
Singlet5275	myocyte-specific enhancer factor 2d	799	gi|91092690|ref|XP_971771.1|PREDICTED: similar to myocyte-specific enhancer factor 2d [Tribolium castaneum]	XP_971771	3.52988e-118	9.18269e+15	369777	208	191
Contig2438	mitochondrial 2-oxoglutarate malate carrier protein isoform 1	769	gi|488510391|ref|XP_004447283.1|PREDICTED: mitochondrial 2-oxoglutarate/malate carrier protein isoform 1 [Dasypus novemcinctus]	XP_004447283	6.39701e-120	868995633187773	369392	229	199
Contig3832	toll-interacting protein	1007	gi|91081565|ref|XP_975168.1|PREDICTED: similar to Toll-interacting protein [Tribolium castaneum] gi|270005116|gb|EFA01564.1| hypothetical protein TcasGA2_TC007125 [Tribolium castaneum]	XP_975168, EFA01564	4.27255e-119	7.70073e+15	369007	274	211
Singlet7236	pleckstrin homology domain-containing family m member 1-like	855	gi|156551770|ref|XP_001602548.1|PREDICTED: hypothetical protein LOC100118622 isoform 1 [Nasonia vitripennis] gi|345490072|ref|XP_003426290.1| PREDICTED: hypothetical protein LOC100118622 isoform 2 [Nasonia vitripennis]	XP_001602548, XP_003426290	5.79627e-114	8.01587e+15	368622	252	202
Contig1926	ubiquitin carboxyl-terminal hydrolase 7	714	gi|572318669|ref|XP_006624903.1|PREDICTED: ubiquitin carboxyl-terminal hydrolase 7-like isoform X1 [Apis dorsata]	XP_006624903	1.10109e-111	8.7395e+15	368237	238	208
Contig4227	calcium-binding protein p22	1040	gi|506968257|gb|AGM32472.1|putative calcium-binding protein p22 [Coptotermes formosanus]	AGM32472	1.30969e-119	9.84211e+15	367851	190	187
Singlet3565	protein asunder homolog	874	gi|242018929|ref|XP_002429921.1|conserved hypothetical protein [Pediculus humanus corporis] gi|212514967|gb|EEB17183.1| conserved hypothetical protein [Pediculus humanus corporis]	XP_002429921, EEB17183	2.83235e-113	752542372881356	367081	295	222
Contig822	ribosomal protein l13	804	gi|121511988|gb|ABM55445.1|ribosomal protein L13 [Xenopsylla cheopis]	ABM55445	5.25181e-120	8.99543e+15	366696	219	197
Contig1893	ras gtpase-activating protein-binding protein 2-like	2822	gi|91076984|ref|XP_975463.1|PREDICTED: similar to rasputin CG9412-PB [Tribolium castaneum] gi|270001993|gb|EEZ98440.1| hypothetical protein TcasGA2_TC000929 [Tribolium castaneum]	XP_975463, EEZ98440	1.27201e-106	5.32385e+15	366311	633	337
Contig1940	delta( )-delta( )-dienoyl- mitochondrial-like	1276	gi|242008283|ref|XP_002424936.1|delta3,5-delta2,4-dienoyl-CoA isomerase, putative [Pediculus humanus corporis] gi|212508550|gb|EEB12198.1| delta3,5-delta2,4-dienoyl-CoA isomerase, putative [Pediculus humanus corporis]	XP_002424936, EEB12198	2.13697e-116	7.67025e+15	366311	279	214
Contig817	sigma glutathione s-transferase	1039	gi|565341531|gb|AHC08045.1|sigma glutathione S-transferase [Locusta migratoria]	AHC08045	1.19629e-118	9.31373e+15	365925	204	190
Contig3142	ras-related protein rap-1b-like	1756	gi|328777746|ref|XP_396692.3|PREDICTED: roughened isoform X3 [Apis mellifera] gi|340717290|ref|XP_003397118.1| PREDICTED: ras-related protein Rap-1b-like [Bombus terrestris] gi|350407287|ref|XP_003488045.1| PREDICTED: ras-related protein Rap-1b-like [Bombus impatiens] gi|380017382|ref|XP_003692636.1| PREDICTED: ras-related protein Rap-1b-like isoform 1 [Apis florea] gi|571537886|ref|XP_006558879.…	XP_396692, XP_003397118, XP_003488045, XP_003692636, XP_006558879, XP_006558880, XP_006607754, XP_006607755, XP_006607756, XP_006607757, ACA64426	1.35284e-115	9.8913e+15	365925	184	182
Singlet2014	isoforms a c f g h-like isoform 2	817	gi|350413111|ref|XP_003489883.1|PREDICTED: dystrophin, isoforms A/C/F/G/H-like isoform 3 [Bombus impatiens]	XP_003489883	2.66112e-106	8.14672e+15	365925	259	211
Contig1904	oligosaccharyl transferase	1036	gi|91086225|ref|XP_972341.1|PREDICTED: similar to oligosaccharyl transferase [Tribolium castaneum] gi|270009866|gb|EFA06314.1| hypothetical protein TcasGA2_TC009183 [Tribolium castaneum]	XP_972341, EFA06314	6.3694e-112	9.32039e+15	365155	206	192
Singlet3511	filamin-a-like isoform x1	817	gi|242005614|ref|XP_002423659.1|conserved hypothetical protein [Pediculus humanus corporis] gi|212506819|gb|EEB10921.1| conserved hypothetical protein [Pediculus humanus corporis]	XP_002423659, EEB10921	3.0209e-107	8.06569e+15	365155	274	221
Contig2244	hydroxyacylglutathione mitochondrial-like	1081	gi|91088179|ref|XP_972438.1|PREDICTED: similar to CG4365 CG4365-PA [Tribolium castaneum] gi|270012133|gb|EFA08581.1| hypothetical protein TcasGA2_TC006236 [Tribolium castaneum]	XP_972438, EFA08581	3.4113e-117	7.92308e+15	363999	260	206
Contig3679	ww domain-binding protein 2-like	842	gi|340718788|ref|XP_003397845.1|PREDICTED: WW domain-binding protein 2-like [Bombus terrestris] gi|350419841|ref|XP_003492319.1| PREDICTED: WW domain-binding protein 2-like isoform 1 [Bombus impatiens]	XP_003397845, XP_003492319	9.30756e-118	7.56184e+15	363999	283	214
Contig1278	neutral alpha-glucosidase ab-like	862	gi|229577142|ref|NP_001153434.1|alpha glucosidase II alpha subunit-like precursor [Nasonia vitripennis]	NP_001153434	7.94382e-110	7.33333e+15	363614	300	220
Contig4714	eukaryotic translation initiation factor 4 gamma 3	1365	gi|268607518|ref|NP_001161331.1|eukaryotic translation initiation factor 4 gamma [Nasonia vitripennis]	NP_001161331	1.65168e-105	7.45342e+15	363229	322	240
Contig297	gtp-binding protein rheb homolog	872	gi|506968271|gb|AGM32479.1|GTP-binding protein Rheb-like protein [Coptotermes formosanus]	AGM32479	1.2211e-119	978021978021978	362844	182	178
Contig1561	ring finger protein 10-like	1452	gi|242013533|ref|XP_002427459.1|RING finger protein, putative [Pediculus humanus corporis] gi|212511845|gb|EEB14721.1| RING finger protein, putative [Pediculus humanus corporis]	XP_002427459, EEB14721	2.71296e-108	624750499001996	362459	501	313
Contig2844	aquaporin	1310	gi|358633438|emb|CBY77924.1|aquaporin [Blattella germanica]	CBY77924	1.121e-116	7.69784e+15	362073	278	214
Contig3146	btb poz domain-containing protein kctd5-like	796	gi|340720791|ref|XP_003398813.1|PREDICTED: BTB/POZ domain-containing protein KCTD5-like [Bombus terrestris] gi|350398077|ref|XP_003485080.1| PREDICTED: BTB/POZ domain-containing protein KCTD5-like [Bombus impatiens]	XP_003398813, XP_003485080	2.56733e-118	8.99522e+15	362073	209	188
Contig1477	probable g-protein coupled receptor 158	697	gi|322794957|gb|EFZ17837.1|hypothetical protein SINV_01162 [Solenopsis invicta]	EFZ17837	2.87528e-114	8.59031e+15	361688	227	195
Singlet850	von willebrand factor a domain-containing protein 8	850	gi|34783591|gb|AAH42924.2|KIAA0564 protein [Homo sapiens]	AAH42924	3.25769e-117	8.64407e+15	361688	236	204
Contig3641	protein scarlet-like	883	gi|571573506|ref|XP_006559109.1|PREDICTED: protein scarlet-like isoform X8 [Apis mellifera]	XP_006559109	5.02843e-112	7.62069e+15	360918	290	221
Contig737	adp-ribosylation factor 2-like	849	gi|568255707|gb|ETN64433.1|ADP ribosylation factor 102F [Anopheles darlingi]	ETN64433	6.41621e-118	9.77778e+15	360533	180	176
Contig2903	tetraspanin-9-like isoform x1	1934	gi|383853600|ref|XP_003702310.1|PREDICTED: tetraspanin-9-like [Megachile rotundata]	XP_003702310	3.44598e-111	7.54647e+15	360147	269	203
Singlet7123	mitochondrial inner membrane protease atp23 homolog	764	gi|170036811|ref|XP_001846255.1|conserved hypothetical protein [Culex quinquefasciatus] gi|167879698|gb|EDS43081.1| conserved hypothetical protein [Culex quinquefasciatus]	XP_001846255, EDS43081	5.08586e-117	9.11765e+15	360147	204	186
Singlet7307	protein kinase c and casein kinase substrate in neurons protein 2-like isoform 1	748	gi|242005250|ref|XP_002423484.1|protein kinase C and casein kinase substrate in neurons protein, putative [Pediculus humanus corporis] gi|212506572|gb|EEB10746.1| protein kinase C and casein kinase substrate in neurons protein, putative [Pediculus humanus corporis]	XP_002423484, EEB10746	5.26827e-114	9.21569e+15	360147	204	188
Contig3456	protein farnesyltransferase geranylgeranyltransferase type-1 subunit alpha-like	798	gi|557752267|ref|XP_005175884.1|PREDICTED: protein farnesyltransferase/geranylgeranyltransferase type-1 subunit alpha-like [Musca domestica]	XP_005175884	1.0243e-116	7.87645e+15	359762	259	204
Singlet1626	wd repeat domain phosphoinositide-interacting protein 3-like	693	gi|307202660|gb|EFN81980.1|WD repeat domain phosphoinositide-interacting protein 3 [Harpegnathos saltator]	EFN81980	5.49933e-116	9.28205e+15	359762	195	181
Contig3102	malate dehydrogenase	919	gi|270009755|gb|EFA06203.1|hypothetical protein TcasGA2_TC009052 [Tribolium castaneum]	EFA06203	1.87111e-114	7.91506e+15	359377	259	205
Contig3294	alcohol dehydrogenase	898	gi|506968481|gb|AGM32584.1|aldo-keto reductase (AKR), partial [Coptotermes formosanus]	AGM32584	2.95402e-116	8.3682e+15	359377	239	200
Contig1182	trifunctional enzyme subunit mitochondrial-like	836	gi|91087131|ref|XP_975238.1|PREDICTED: similar to trifunctional enzyme beta subunit (tp-beta) [Tribolium castaneum] gi|270009593|gb|EFA06041.1| hypothetical protein TcasGA2_TC008872 [Tribolium castaneum]	XP_975238, EFA06041	3.62595e-113	8.67841e+15	358992	227	197
Singlet2473	btb poz domain-containing adapter for cul3-mediated degradation protein 3-like	779	gi|383852232|ref|XP_003701632.1|PREDICTED: BTB/POZ domain-containing adapter for CUL3-mediated RhoA degradation protein 3-like [Megachile rotundata]	XP_003701632	4.9427e-117	9.83425e+15	358992	181	178
Contig1878	apoptosis-inducing factor mitochondrial	1393	gi|91081407|ref|XP_972831.1|PREDICTED: similar to Apoptosis-inducing factor 1, mitochondrial precursor (Programmed cell death protein 8) [Tribolium castaneum] gi|270005173|gb|EFA01621.1| hypothetical protein TcasGA2_TC007190 [Tribolium castaneum]	XP_972831, EFA01621	1.08377e-107	7.36196e+15	358607	326	240
Singlet5995	protein trichome birefringence-like 39	811	gi|462407276|gb|EMJ12610.1|hypothetical protein PRUPE_ppa007013mg [Prunus persica]	EMJ12610	2.28703e-114	9.4086e+15	358607	186	175
Contig528	glutathione s-transferase theta-1-like	750	gi|565341569|gb|AHC08064.1|theta glutathione S-transferase [Locusta migratoria]	AHC08064	9.73624e-117	9.48187e+15	358221	193	183
Contig3810	serpin b6	1296	gi|91083439|ref|XP_969846.1|PREDICTED: similar to serpin B6 [Tribolium castaneum]	XP_969846	2.99509e-111	6.46914e+15	358221	405	262
Contig2197	membrane protein tms1d	885	gi|189237616|ref|XP_966420.2|PREDICTED: similar to membrane protein tms1d isoform 1 [Tribolium castaneum]	XP_966420	6.91448e-113	848360655737705	357836	244	207
Contig267	ras-related protein rab-21-like	838	gi|149898836|gb|ABR27886.1|Ras-related small GTPase [Triatoma infestans]	ABR27886	4.35567e-116	8.84615e+15	357066	208	184
Contig3589	neurotransmitter gated ion channel	929	gi|227439271|gb|ACP31313.1|nicotinic acetylcholine receptor a10 subunit splice variant [Tribolium castaneum]	ACP31313	3.65229e-114	7.20539e+15	357066	297	214
Contig3370	tetratricopeptide repeat protein 35-b	748	gi|572297467|ref|XP_006614921.1|PREDICTED: ER membrane protein complex subunit 2-B-like isoform X1 [Apis dorsata] gi|572297469|ref|XP_006614922.1| PREDICTED: ER membrane protein complex subunit 2-B-like isoform X2 [Apis dorsata] gi|572297471|ref|XP_006614923.1| PREDICTED: ER membrane protein complex subunit 2-B-like isoform X3 [Apis dorsata]	XP_006614921, XP_006614922, XP_006614923	3.58734e-115	8.71681e+15	356295	226	197
Contig4337	tip41-like protein	1174	gi|340722427|ref|XP_003399607.1|PREDICTED: TIP41-like protein-like [Bombus terrestris]	XP_003399607	2.17305e-112	7.82456e+15	356295	285	223
Singlet819	glutaminase kidney mitochondrial-like	818	gi|345479103|ref|XP_001601673.2|PREDICTED: glutaminase kidney isoform, mitochondrial-like [Nasonia vitripennis]	XP_001601673	5.73751e-110	9.55556e+15	356295	180	172
Contig1681	aryl hydrocarbon receptor nuclear translocator-like protein 1-like	1075	gi|305682540|dbj|BAJ16354.1|CYCLE [Thermobia domestica]	BAJ16354	1.71601e-108	7.51634e+15	355525	306	230
Contig3389	wd repeat-containing protein 5	858	gi|91077142|ref|XP_971564.1|PREDICTED: similar to will die slowly [Tribolium castaneum] gi|270002042|gb|EEZ98489.1| hypothetical protein TcasGA2_TC000986 [Tribolium castaneum]	XP_971564, EEZ98489	1.72606e-113	8.99038e+15	355525	208	187
Singlet6855	ubiquitin carboxyl-terminal hydrolase 5	768	gi|91078722|ref|XP_967156.1|PREDICTED: similar to ubiquitin carboxyl-terminal hydrolase 5 [Tribolium castaneum] gi|270004088|gb|EFA00536.1| hypothetical protein TcasGA2_TC003401 [Tribolium castaneum]	XP_967156, EFA00536	1.51656e-108	8.35443e+15	355525	237	198
Contig57	arsenical pump-driving atpase	710	gi|357622384|gb|EHJ73886.1|putative Arsenical pump-driving ATPase [Danaus plexippus]	EHJ73886	4.29846e-114	9.42029e+15	354755	207	195
Contig1121	corticotropin-releasing factor-binding	1715	gi|91077116|ref|XP_970572.1|PREDICTED: similar to corticotropin releasing hormone binding protein [Tribolium castaneum] gi|270002038|gb|EEZ98485.1| hypothetical protein TcasGA2_TC000979 [Tribolium castaneum]	XP_970572, EEZ98485	4.07471e-109	6.4011e+15	354755	364	233
Contig3910	glycosyl-phosphatidyl-inositol-anchored protein	900	gi|506968447|gb|AGM32567.1|hypothetical protein, partial [Coptotermes formosanus]	AGM32567	4.87787e-114	8.77193e+15	354755	228	200
Contig2976	lysosomal-associated transmembrane protein	1324	gi|242003562|ref|XP_002422774.1|lysosomal-associated transmembrane protein, putative [Pediculus humanus corporis] gi|212505632|gb|EEB10036.1| lysosomal-associated transmembrane protein, putative [Pediculus humanus corporis]	XP_002422774, EEB10036	5.07482e-111	6.93182e+15	354369	352	244
Contig4222	zinc finger protein zpr1-like	869	gi|383855906|ref|XP_003703451.1|PREDICTED: zinc finger protein ZPR1-like [Megachile rotundata]	XP_003703451	1.55197e-111	8.19231e+15	354369	260	213
Singlet4029	probable nucleolar gtp-binding protein 1-like	771	gi|340710192|ref|XP_003393678.1|PREDICTED: probable nucleolar GTP-binding protein 1-like [Bombus terrestris]	XP_003393678	9.63861e-110	8.35294e+15	354369	255	213
Singlet5974	down syndrome cell adhesion molecule	753	gi|195167538|ref|XP_002024590.1|GL22543 [Drosophila persimilis] gi|194107995|gb|EDW30038.1| GL22543 [Drosophila persimilis]	XP_002024590, EDW30038	6.5972e-112	8.11245e+15	354369	249	202
Singlet8068	neutral sphingomyelinase-like	844	gi|340715261|ref|XP_003396135.1|PREDICTED: putative neutral sphingomyelinase-like [Bombus terrestris]	XP_003396135	9.38442e-113	7.54513e+15	354369	277	209
Contig3990	ubiquitin-conjugating enzyme m	908	gi|242023913|ref|XP_002432375.1|NEDD8-conjugating enzyme Ubc12, putative [Pediculus humanus corporis] gi|212517798|gb|EEB19637.1| NEDD8-conjugating enzyme Ubc12, putative [Pediculus humanus corporis]	XP_002432375, EEB19637	6.04178e-115	9.72527e+15	353984	182	177
Contig1491	venom carboxylesterase-6-like	1228	gi|440918777|gb|AGC24393.1|carboxylesterase [Locusta migratoria]	AGC24393	4.45987e-108	699367088607595	353214	316	221
Contig2515	fat-like cadherin-related tumor suppressor-like protein	843	gi|571535335|ref|XP_006569588.1|PREDICTED: fat-like cadherin-related tumor suppressor homolog isoform X10 [Apis mellifera]	XP_006569588	6.7997e-103	798283261802575	353214	233	186
Contig2594	eukaryotic translation initiation factor 4 gamma 2-like	1080	gi|340715240|ref|XP_003396125.1|PREDICTED: eukaryotic translation initiation factor 4 gamma 2-like [Bombus terrestris]	XP_003396125	4.82125e-105	7.74809e+15	353214	262	203
Contig340	mediator of rna polymerase ii transcription subunit 19	754	gi|91090398|ref|XP_970402.1|PREDICTED: similar to mediator complex, subunit, putative [Tribolium castaneum] gi|270013384|gb|EFA09832.1| hypothetical protein TcasGA2_TC011979 [Tribolium castaneum]	XP_970402, EFA09832	1.17626e-114	9.11392e+15	352829	237	216
Contig4662	mitochondrial import inner membrane translocase subunit tim50-c	819	gi|242016224|ref|XP_002428729.1|import inner membrane translocase subunit TIM50-C, putative [Pediculus humanus corporis] gi|212513414|gb|EEB15991.1| import inner membrane translocase subunit TIM50-C, putative [Pediculus humanus corporis]	XP_002428729, EEB15991	3.11472e-113	8.85167e+15	352829	209	185
Singlet8082	2-hydroxyphytanoyl-coa lyase	835	gi|568255843|gb|ETN64528.1|2-hydroxyacyl-CoA lyase 1 [Anopheles darlingi]	ETN64528	1.16613e-109	8.36207e+15	352829	232	194
Contig1832	carboxypeptidase e	1158	gi|242024513|ref|XP_002432672.1|carboxypeptidase E precursor, putative [Pediculus humanus corporis] gi|212518142|gb|EEB19934.1| carboxypeptidase E precursor, putative [Pediculus humanus corporis]	XP_002432672, EEB19934	9.45679e-109	8.34746e+15	352443	236	197
Singlet2430	er degradation-enhancing alpha-mannosidase-like 3	797	gi|242022368|ref|XP_002431612.1|conserved hypothetical protein [Pediculus humanus corporis] gi|212516920|gb|EEB18874.1| conserved hypothetical protein [Pediculus humanus corporis]	XP_002431612, EEB18874	2.14895e-107	83.75	352443	240	201
Contig2702	protein yellow	786	gi|307201061|gb|EFN80993.1|Protein yellow [Harpegnathos saltator]	EFN80993	4.06806e-112	82.8	352058	250	207
Contig3721	methylthioribulose-1-phosphate dehydratase	1405	gi|332373766|gb|AEE62024.1|unknown [Dendroctonus ponderosae] gi|546680371|gb|ERL90650.1| hypothetical protein D910_07997 [Dendroctonus ponderosae]	AEE62024, ERL90650	7.40659e-111	8.47534e+15	352058	223	189
Singlet8088	non-lysosomal glucosylceramidase	790	gi|156554493|ref|XP_001604835.1|PREDICTED: non-lysosomal glucosylceramidase-like [Nasonia vitripennis]	XP_001604835	1.14318e-106	7.40458e+15	352058	262	194
Contig2554	anaphase-promoting complex subunit 7-like	822	gi|572300102|ref|XP_006616160.1|PREDICTED: anaphase-promoting complex subunit 7-like isoform X2 [Apis dorsata]	XP_006616160	5.46813e-110	8.22134e+15	351673	253	208
Singlet760	glucose inhibited division protein a	777	gi|170050885|ref|XP_001861513.1|tRNA uridine 5-carboxymethylaminomethyl modification enzyme gidA [Culex quinquefasciatus] gi|167872390|gb|EDS35773.1| tRNA uridine 5-carboxymethylaminomethyl modification enzyme gidA [Culex quinquefasciatus]	XP_001861513, EDS35773	2.39754e-108	7.74319e+15	351673	257	199
Singlet2791	cysteine serine-rich nuclear protein 2	853	gi|512925747|ref|XP_004930914.1|PREDICTED: uncharacterized protein LOC101743418 [Bombyx mori]	XP_004930914	5.11549e-107	8.14516e+15	351673	248	202
Contig1836	tyramine beta hydroxylase	911	gi|397745801|gb|AFO63081.1|tyramine beta hydroxylase short variant [Periplaneta americana]	AFO63081	5.37198e-110	6.84746e+15	350903	295	202
Contig2699	tubulin polyglutamylase ttll4-like	1264	gi|242022047|ref|XP_002431453.1|conserved hypothetical protein [Pediculus humanus corporis] gi|212516741|gb|EEB18715.1| conserved hypothetical protein [Pediculus humanus corporis]	XP_002431453, EEB18715	3.6467e-102	7.61194e+15	350517	268	204
Singlet4216	coatomer subunit gamma-1	841	gi|91090890|ref|XP_973414.1|PREDICTED: similar to RE62270p [Tribolium castaneum] gi|270013230|gb|EFA09678.1| hypothetical protein TcasGA2_TC011806 [Tribolium castaneum]	XP_973414, EFA09678	2.35545e-105	7.58007e+15	350517	281	213
Singlet8349	bifunctional 3 -phosphoadenosine 5 -phosphosulfate synthase-like	791	gi|91094931|ref|XP_970563.1|PREDICTED: similar to AGAP001256-PA [Tribolium castaneum] gi|270016688|gb|EFA13134.1| hypothetical protein TcasGA2_TC010318 [Tribolium castaneum]	XP_970563, EFA13134	2.98987e-108	87.5	350517	216	189
Contig826	proteasome subunit beta type-1-like	773	gi|389609037|dbj|BAM18130.1|proteasome 26kD subunit [Papilio xuthus]	BAM18130	1.7142e-114	8.62559e+15	350132	211	182
Contig858	selenium-binding protein 1	1042	gi|89267355|emb|CAJ83119.1|selenium binding protein 1 [Xenopus (Silurana) tropicalis]	CAJ83119	1.43877e-109	8.48485e+15	350132	231	196
Contig1868	translation initiation factor eif-2b subunit alpha-like	840	gi|156549234|ref|XP_001605558.1|PREDICTED: translation initiation factor eIF-2B subunit alpha-like [Nasonia vitripennis]	XP_001605558	7.04446e-112	8.21577e+15	349747	241	198
Contig486	thioredoxin-dependent peroxide mitochondrial-like isoform x1	1035	gi|321452529|gb|EFX63892.1|hypothetical protein DAPPUDRAFT_305931 [Daphnia pulex]	EFX63892	1.27661e-111	863013698630137	348977	219	189
Contig3935	glycerophosphodiester phosphodiesterase 1-like	1231	gi|345486048|ref|XP_003425393.1|PREDICTED: glycerophosphodiester phosphodiesterase 1-like [Nasonia vitripennis]	XP_003425393	1.31748e-108	649859943977591	348591	357	232
Singlet4684	gh regulated tbc protein-1	785	gi|242011471|ref|XP_002426473.1|conserved hypothetical protein [Pediculus humanus corporis] gi|212510585|gb|EEB13735.1| conserved hypothetical protein [Pediculus humanus corporis]	XP_002426473, EEB13735	7.9736e-112	8.61111e+15	348591	216	186
Singlet7454	ras-related protein rab-7a-like	665	gi|156543352|ref|XP_001607917.1|PREDICTED: ras-related protein Rab-7a-like isoform 1 [Nasonia vitripennis] gi|156543354|ref|XP_001607924.1| PREDICTED: ras-related protein Rab-7a-like isoform 2 [Nasonia vitripennis]	XP_001607917, XP_001607924	8.95493e-114	9.82857e+15	348591	175	172
Singlet2667	sigma glutathione s-transferase	717	gi|329564873|gb|AEB91975.1|glutathione S-transferase sigma 3 [Locusta migratoria]	AEB91975	1.97571e-113	93.0	348206	200	186
Singlet5052	bleomycin hydrolase	746	gi|345490079|ref|XP_001599607.2|PREDICTED: bleomycin hydrolase-like isoform 1 [Nasonia vitripennis]	XP_001599607	1.08965e-109	8.65471e+15	348206	223	193
Contig767	mitochondrial inner membrane protein oxa1l-like	996	gi|557774680|ref|XP_005186987.1|PREDICTED: mitochondrial inner membrane protein OXA1L-like [Musca domestica]	XP_005186987	1.49441e-108	7.76952e+15	347821	269	209
Singlet3039	rab gdp-dissociation inhibitor	700	gi|501297823|dbj|BAN21234.1|rab gdp-dissociation inhibitor [Riptortus pedestris]	BAN21234	5.9796e-111	7.41573e+15	347821	267	198
Singlet6262	ran gtpase-activating protein	755	gi|91078814|ref|XP_970649.1|PREDICTED: similar to ran gtpase-activating protein [Tribolium castaneum] gi|270003723|gb|EFA00171.1| hypothetical protein TcasGA2_TC002993 [Tribolium castaneum]	XP_970649, EFA00171	2.27754e-108	8.17073e+15	347436	246	201
Singlet3868	carbonyl reductase	808	gi|321468273|gb|EFX79259.1|hypothetical protein DAPPUDRAFT_231053 [Daphnia pulex]	EFX79259	3.35947e-111	7.62963e+15	347051	270	206
Contig3580	sugar transporter	1151	gi|157125931|ref|XP_001654453.1|sugar transporter [Aedes aegypti] gi|108873463|gb|EAT37688.1| AAEL010348-PA [Aedes aegypti]	XP_001654453, EAT37688	1.55253e-105	6.87003e+15	346665	377	259
Singlet2711	very-long-chain -3-hydroxyacyl-	729	gi|307179340|gb|EFN67704.1|Protein tyrosine phosphatase-like protein ptplad1 [Camponotus floridanus]	EFN67704	4.18378e-110	7.86885e+15	345895	244	192
Singlet3630	isoform b	812	gi|307182335|gb|EFN69617.1|Protein roadkill [Camponotus floridanus]	EFN69617	1.38045e-109	9.76048e+15	345895	167	163
Singlet5934	heat shock factor	864	gi|307189350|gb|EFN73771.1|Heat shock factor protein [Camponotus floridanus]	EFN73771	6.60502e-111	8.07087e+15	345895	254	205
Contig2996	ribosomal rna methyltransferase nop2-like	866	gi|357609454|gb|EHJ66457.1|hypothetical protein KGM_08224 [Danaus plexippus]	EHJ66457	2.73602e-105	9.39227e+15	345125	181	170
Contig4434	palmitoyl-protein thioesterase 1	811	gi|260797221|ref|XP_002593602.1|hypothetical protein BRAFLDRAFT_128749 [Branchiostoma floridae] gi|229278828|gb|EEN49613.1| hypothetical protein BRAFLDRAFT_128749 [Branchiostoma floridae]	XP_002593602, EEN49613	6.33918e-110	7.95918e+15	343969	245	195
Singlet14	adenosine 3	779	gi|242012671|ref|XP_002427052.1|phosphoribosylamine-glycine ligase, putative [Pediculus humanus corporis] gi|212511302|gb|EEB14314.1| phosphoribosylamine-glycine ligase, putative [Pediculus humanus corporis]	XP_002427052, EEB14314	2.74146e-102	7.83784e+15	343969	259	203
Singlet3702	mediator of rna polymerase ii transcription subunit 8-like	821	gi|383848113|ref|XP_003699696.1|PREDICTED: mediator of RNA polymerase II transcription subunit 8-like isoform 2 [Megachile rotundata]	XP_003699696	2.4924e-111	823293172690763	343969	249	205
Singlet5075	ras gtpase-activating protein 1-like	709	gi|322798459|gb|EFZ20138.1|hypothetical protein SINV_01703 [Solenopsis invicta]	EFZ20138	1.74046e-105	8.93204e+15	343969	206	184
Contig378	mitochondrial manganese superoxide dismutase	1088	gi|478434581|gb|AGI99530.1|mitochondrial manganese superoxide dismutase [Penaeus monodon]	AGI99530	3.02346e-109	8.27273e+15	343199	220	182
Contig3938	2-oxoisovalerate dehydrogenase subunit mitochondrial-like	812	gi|321473470|gb|EFX84437.1|hypothetical protein DAPPUDRAFT_301077 [Daphnia pulex]	EFX84437	1.13423e-107	7.93388e+15	343199	242	192
Contig501	l-xylulose reductase	1118	gi|383866021|ref|XP_003708470.1|PREDICTED: L-xylulose reductase-like [Megachile rotundata]	XP_003708470	1.3389e-109	8.107e+15	342813	243	197
Contig769	transmembrane emp24 domain-containing protein 5-like	860	gi|91090696|ref|XP_974756.1|PREDICTED: similar to cop-coated vesicle membrane protein P24 [Tribolium castaneum] gi|270013945|gb|EFA10393.1| hypothetical protein TcasGA2_TC012624 [Tribolium castaneum]	XP_974756, EFA10393	4.09297e-110	8.83721e+15	342813	215	190
Contig2704	lysosomal acid phosphatase	1030	gi|242020246|ref|XP_002430566.1|Lysosomal acid phosphatase precursor, putative [Pediculus humanus corporis] gi|212515738|gb|EEB17828.1| Lysosomal acid phosphatase precursor, putative [Pediculus humanus corporis]	XP_002430566, EEB17828	5.29954e-107	7.00637e+15	342813	314	220
Singlet1700	low quality protein: e3 ubiquitin-protein ligase huwe1-like	812	gi|345485742|ref|XP_003425329.1|PREDICTED: LOW QUALITY PROTEIN: E3 ubiquitin-protein ligase HUWE1 [Nasonia vitripennis]	XP_003425329	2.51338e-98	9.76048e+15	342813	167	163
Singlet6372	golgi to er traffic protein 4 homolog	806	gi|91093461|ref|XP_967372.1|PREDICTED: similar to conserved hypothetical protein [Tribolium castaneum] gi|270012681|gb|EFA09129.1| hypothetical protein TcasGA2_TC015990 [Tribolium castaneum]	XP_967372, EFA09129	3.77532e-109	7.50929e+15	342813	269	202
Singlet8190	chitooligosaccharidolytic beta-n-acetylglucosaminidase	732	gi|429142529|gb|AFZ76982.1|beta-N-acetylglucosaminidase [Locusta migratoria]	AFZ76982	1.00237e-105	9.7076e+15	342813	171	166
Contig532	proteasome subunit beta type-5-like	752	gi|91085931|ref|XP_970194.1|PREDICTED: similar to proteasome subunit beta type 5,8 [Tribolium castaneum]	XP_970194	6.6151e-111	9.03553e+15	342428	197	178
Singlet232	glutathione s-transferase	719	gi|565341557|gb|AHC08058.1|delta glutathione S-transferase [Locusta migratoria]	AHC08058	8.01904e-111	9.02062e+15	342428	194	175
Contig2740	isoform a	818	gi|345495075|ref|XP_001606209.2|PREDICTED: uncharacterized protein C9orf78-like [Nasonia vitripennis]	XP_001606209	4.41445e-109	7.92683e+15	342043	246	195
Contig4462	cg6459-pa	978	gi|506965387|gb|AGM32084.1|mitochondrial complement component 1Q subcomponent-binding protein precursor [Coptotermes formosanus]	AGM32084	1.43067e-108	7.70318e+15	342043	283	218
Contig152	28s ribosomal protein mitochondrial-like	718	gi|91079290|ref|XP_972870.1|PREDICTED: similar to mitochondrial ribosomal protein S2 CG2937-PA [Tribolium castaneum] gi|270003534|gb|EEZ99981.1| hypothetical protein TcasGA2_TC002780 [Tribolium castaneum]	XP_972870, EEZ99981	2.99977e-110	909090909090909	341658	198	180
Singlet5137	fggy carbohydrate kinase domain-containing	749	gi|91090686|ref|XP_974615.1|PREDICTED: similar to ribitol kinase [Tribolium castaneum] gi|270013302|gb|EFA09750.1| hypothetical protein TcasGA2_TC011889 [Tribolium castaneum]	XP_974615, EFA09750	4.43417e-106	8.11245e+15	341658	249	202
Contig2071	tbc1 domain family member 4-like	843	gi|307178813|gb|EFN67394.1|TBC1 domain family member 1 [Camponotus floridanus]	EFN67394	1.52161e-99	7.82609e+15	341273	276	216
Contig2383	upf0047 protein yjbq-like	1620	gi|242022055|ref|XP_002431457.1|conserved hypothetical protein [Pediculus humanus corporis] gi|212516745|gb|EEB18719.1| conserved hypothetical protein [Pediculus humanus corporis]	XP_002431457, EEB18719	9.21022e-107	9.82558e+15	341273	172	169
Contig3360	ubiquitin-like modifier-activating enzyme 1-like	890	gi|501296896|dbj|BAN21049.1|ubiquitin-activating enzyme E1 [Riptortus pedestris]	BAN21049	2.90617e-100	8.29876e+15	341273	241	200
Contig3429	mammalian a2 b1 hnrnp homologue	919	gi|133256|sp|P21522.1|ROA1_SCHAMRecName: Full=Heterogeneous nuclear ribonucleoprotein A1, A2/B1 homolog gi|10107|emb|CAA38481.1| mammalian A1, A2 /B1 hnRNP homologue [Schistocerca americana]	P21522, CAA38481	1.4525e-108	9.4086e+15	341273	186	175
Singlet923	nicotinate phosphoribosyltransferase-like isoform x3	803	gi|15042689|gb|AAK82414.1|AF395330_1putative nicotinate phosphoribosyltransferase [Aedes aegypti]	AAK82414	7.88916e-109	86.5	341273	200	173
Singlet6057	nad mitochondrial	866	gi|568258939|gb|ETN66970.1|nadp transhydrogenase [Anopheles darlingi]	ETN66970	4.12972e-100	9.66102e+15	340887	177	171
Contig2883	cop9 signalosome complex subunit 6-like	696	gi|242005763|ref|XP_002423731.1|COP9 signalosome complex subunit, putative [Pediculus humanus corporis] gi|212506922|gb|EEB10993.1| COP9 signalosome complex subunit, putative [Pediculus humanus corporis]	XP_002423731, EEB10993	8.02527e-109	9.31579e+15	340502	190	177
Singlet4349	eukaryotic translation initiation factor 3 subunit k	712	gi|307172920|gb|EFN64087.1|Eukaryotic translation initiation factor 3 subunit K [Camponotus floridanus]	EFN64087	4.55086e-110	8.4507e+15	340117	213	180
Contig1662	katanin p80 wd40-containing subunit b1	637	gi|345496137|ref|XP_003427662.1|PREDICTED: katanin p80 WD40-containing subunit B1-like isoform 2 [Nasonia vitripennis]	XP_003427662	1.94925e-102	8.58491e+15	339732	212	182
Singlet1742	sideroflexin 1	794	gi|241848462|ref|XP_002415643.1|sideroflexin 1,2,3, putative [Ixodes scapularis] gi|215509857|gb|EEC19310.1| sideroflexin 1,2,3, putative [Ixodes scapularis]	XP_002415643, EEC19310	5.88132e-108	8.17778e+15	339732	225	184
Contig4072	maintenance of killer 16 protein	833	gi|91076712|ref|XP_972315.1|PREDICTED: similar to maintenance of killer 16 (mak16) protein [Tribolium castaneum] gi|270001893|gb|EEZ98340.1| hypothetical protein TcasGA2_TC000795 [Tribolium castaneum]	XP_972315, EEZ98340	8.15239e-108	8.09524e+15	339347	252	204
Singlet3391	golgi reassembly-stacking protein 2-like	792	gi|380019379|ref|XP_003693586.1|PREDICTED: Golgi reassembly-stacking protein 1-like [Apis florea]	XP_003693586	4.27862e-106	908108108108108	339347	185	168
Contig3379	venom carboxylesterase-6-like	815	gi|532219695|gb|AGT95755.1|carboxylesterase A4 [Locusta migratoria]	AGT95755	9.98047e-105	7.59843e+15	338961	254	193
Contig422	dnaj protein homolog 1-like	745	gi|85816372|gb|ABC84495.1|heat shock protein 40 [Locusta migratoria]	ABC84495	1.89761e-107	100.0	338576	168	168
Contig1903	ef-hand domain-containing family member a2-like	829	gi|189234066|ref|XP_970272.2|PREDICTED: similar to conserved hypothetical protein [Tribolium castaneum]	XP_970272	1.00553e-105	8.18182e+15	338576	231	189
Contig2362	multidrug resistance protein partial	1583	gi|440901713|gb|ELR52603.1|Multidrug resistance protein 3, partial [Bos mutus]	ELR52603	1.09912e-104	8.17427e+15	338576	241	197
Singlet3394	mitochondrial carrier protein	758	gi|193711493|ref|XP_001951913.1|PREDICTED: solute carrier family 25 member 36-like [Acyrthosiphon pisum]	XP_001951913	6.42212e-107	8.13559e+15	338576	236	192
Singlet4888	histone-lysine n-methyltransferase trithorax	860	gi|350413847|ref|XP_003490133.1|PREDICTED: hypothetical protein LOC100748492 [Bombus impatiens]	XP_003490133	1.19935e-96	7.41573e+15	338576	267	198
Singlet7708	a chain crystal structure of beta-glucosidase from termite neotermes koshunensis in complex with a new glucopyranosidic product	836	gi|506967929|gb|AGM32308.1|beta-glucosidase, partial [Coptotermes formosanus]	AGM32308	5.67545e-108	7.38182e+15	338576	275	203
Singlet8280	proteasome subunit beta type-6-like	793	gi|91087659|ref|XP_973571.1|PREDICTED: similar to predicted protein [Tribolium castaneum] gi|270009417|gb|EFA05865.1| hypothetical protein TcasGA2_TC008665 [Tribolium castaneum]	XP_973571, EFA05865	6.8503e-110	840909090909091	338576	220	185
Contig1143	beta-catenin-like protein 1-like	842	gi|383862758|ref|XP_003706850.1|PREDICTED: beta-catenin-like protein 1-like isoform 2 [Megachile rotundata]	XP_003706850	1.36997e-103	7.67528e+15	338191	271	208
Singlet539	alpha-aminoadipic semialdehyde dehydrogenase-like	717	gi|91095113|ref|XP_969882.1|PREDICTED: similar to aldehyde dehydrogenase 7 family, member A1 [Tribolium castaneum] gi|270015550|gb|EFA11998.1| hypothetical protein TcasGA2_TC005191 [Tribolium castaneum]	XP_969882, EFA11998	4.67103e-105	847926267281106	337806	217	184
Contig1979	coatomer subunit epsilon	718	gi|307166543|gb|EFN60610.1|Coatomer subunit epsilon [Camponotus floridanus]	EFN60610	7.29654e-108	8.34783e+15	337421	230	192
Contig2483	serine threonine-protein phosphatase 2a activator-like	877	gi|383861236|ref|XP_003706092.1|PREDICTED: serine/threonine-protein phosphatase 2A activator-like [Megachile rotundata]	XP_003706092	2.51103e-106	7.69231e+15	337421	247	190
Contig2484	bifunctional polynucleotide phosphatase kinase-like	814	gi|542231772|ref|XP_005454369.1|PREDICTED: bifunctional polynucleotide phosphatase/kinase-like isoform X4 [Oreochromis niloticus]	XP_005454369	1.00082e-103	7.41697e+15	337421	271	201
Contig2841	serine arginine-rich splicing factor 1-like	654	gi|571573590|ref|XP_006559268.1|PREDICTED: serine/arginine-rich splicing factor 1-like [Apis mellifera] gi|572261776|ref|XP_006609162.1| PREDICTED: serine/arginine-rich splicing factor 1-like [Apis dorsata]	XP_006559268, XP_006609162	7.59162e-109	897560975609756	337421	205	184
Contig430	myeloid differentiation primary response protein 88	952	gi|242022271|ref|XP_002431564.1|Myeloid differentiation primary response protein MyD88, putative [Pediculus humanus corporis] gi|212516867|gb|EEB18826.1| Myeloid differentiation primary response protein MyD88, putative [Pediculus humanus corporis]	XP_002431564, EEB18826	3.469e-106	7.85455e+15	337035	275	216
Contig558	palmitoyltransferase zdhhc3-like	746	gi|91078340|ref|XP_973522.1|PREDICTED: similar to AGAP003613-PA [Tribolium castaneum] gi|270003971|gb|EFA00419.1| hypothetical protein TcasGA2_TC003270 [Tribolium castaneum]	XP_973522, EFA00419	1.12563e-107	976878612716763	337035	173	169
Contig1734	sorting nexin-6	802	gi|345494410|ref|XP_001603083.2|PREDICTED: sorting nexin-6-like [Nasonia vitripennis]	XP_001603083	1.26918e-105	8.16964e+15	337035	224	183
Contig2140	peroxisomal targeting signal 1 receptor-like	1467	gi|156545485|ref|XP_001606971.1|PREDICTED: peroxisomal targeting signal 1 receptor-like [Nasonia vitripennis]	XP_001606971	1.74059e-99	6.49733e+15	336265	374	243
Singlet4293	brefeldin a-inhibited guanine nucleotide-exchange protein 3-like	847	gi|307183731|gb|EFN70405.1|Brefeldin A-inhibited guanine nucleotide-exchange protein 3 [Camponotus floridanus]	EFN70405	3.36161e-96	7.54513e+15	336265	277	209
Contig1633	ef-hand protein nucb1	786	gi|156538993|ref|XP_001600396.1|PREDICTED: nucleobindin-2 [Nasonia vitripennis]	XP_001600396	5.7823e-104	8.22134e+15	335495	253	208
Singlet327	calcium uptake protein 1 mitochondrial-like	796	gi|270007460|gb|EFA03908.1|hypothetical protein TcasGA2_TC014040 [Tribolium castaneum]	EFA03908	5.59805e-104	7.35849e+15	335495	265	195
Singlet446	rna demethylase alkbh5	805	gi|390345597|ref|XP_784548.2|PREDICTED: probable alpha-ketoglutarate-dependent dioxygenase ABH5-like [Strongylocentrotus purpuratus]	XP_784548	3.73695e-104	7.89683e+15	335109	252	199
Contig832	trafficking protein particle complex subunit 5-like	854	gi|156540774|ref|XP_001599248.1|PREDICTED: trafficking protein particle complex subunit 5-like [Nasonia vitripennis]	XP_001599248	1.47579e-107	925925925925926	334724	189	175
Singlet5386	ring finger protein 207-like	807	gi|242017595|ref|XP_002429273.1|conserved hypothetical protein [Pediculus humanus corporis] gi|212514169|gb|EEB16535.1| conserved hypothetical protein [Pediculus humanus corporis]	XP_002429273, EEB16535	9.20441e-98	8.37438e+15	334724	203	170
Contig2129	bystin	850	gi|340712187|ref|XP_003394645.1|PREDICTED: bystin-like [Bombus terrestris]	XP_003394645	5.10861e-104	7.90262e+15	334339	267	211
Contig2995	protein fam109a	1334	gi|322802120|gb|EFZ22585.1|hypothetical protein SINV_06092 [Solenopsis invicta]	EFZ22585	1.21827e-104	7.71784e+15	334339	241	186
Contig3545	cg3595	1162	gi|557759355|ref|XP_005179402.1|PREDICTED: myosin regulatory light chain sqh-like isoform X1 [Musca domestica]	XP_005179402	7.66466e-106	9.66102e+15	333954	177	171
Contig4305	enoyl- mitochondrial	1143	gi|91076844|ref|XP_974775.1|PREDICTED: similar to enoyl-CoA hydratase, mitochondrial [Tribolium castaneum] gi|270001819|gb|EEZ98266.1| hypothetical protein TcasGA2_TC000708 [Tribolium castaneum]	XP_974775, EEZ98266	2.2895e-105	8.02326e+15	333954	258	207
Singlet4668	armadillo repeat-containing protein 8-like	798	gi|242008922|ref|XP_002425243.1|Sperm-associated antigen, putative [Pediculus humanus corporis] gi|212508991|gb|EEB12505.1| Sperm-associated antigen, putative [Pediculus humanus corporis]	XP_002425243, EEB12505	2.23401e-101	8.09129e+15	333954	241	195
Contig2752	mortality factor 4-like protein 1-like	952	gi|270001152|gb|EEZ97599.1|hypothetical protein TcasGA2_TC011468 [Tribolium castaneum]	EEZ97599	1.12005e-104	7.88235e+15	333569	255	201
Contig3964	transmembrane protein 41b-like	855	gi|170060579|ref|XP_001865866.1|conserved hypothetical protein [Culex quinquefasciatus] gi|167878980|gb|EDS42363.1| conserved hypothetical protein [Culex quinquefasciatus]	XP_001865866, EDS42363	1.24633e-105	8.13278e+15	333569	241	196
Singlet663	isoform e	495	gi|166851816|ref|NP_001107775.1|glutamate-gated chloride channel isoform a precursor [Tribolium castaneum] gi|156447613|gb|ABU63599.1| glutamate-gated chloride channel splice variant 3a [Tribolium castaneum] gi|270015140|gb|EFA11588.1| GluClalpha [Tribolium castaneum]	NP_001107775, ABU63599, EFA11588	1.72255e-105	9.81707e+15	333569	164	161
Singlet7232	#NAME?	756	gi|345495227|ref|XP_001604720.2|PREDICTED: beta,beta-carotene 9',10'-oxygenase-like [Nasonia vitripennis]	XP_001604720	1.97523e-101	7.93774e+15	333183	257	204
Singlet1487	3-ketoacyl- mitochondrial-like	831	gi|501291504|dbj|BAN20370.1|yippee interacting protein [Riptortus pedestris]	BAN20370	7.34998e-104	8.48214e+15	332413	224	190
Singlet2091	ras-related protein 2	721	gi|345498179|ref|XP_003428169.1|PREDICTED: ras-related protein Rap-2c-like isoform 1 [Nasonia vitripennis] gi|345498181|ref|XP_003428170.1| PREDICTED: ras-related protein Rap-2c-like isoform 2 [Nasonia vitripennis]	XP_003428169, XP_003428170	1.2988e-108	9.66851e+15	332413	181	175
Singlet4425	zinc finger rna-binding	773	gi|242016214|ref|XP_002428724.1|zinc finger protein RNA binding protein, putative [Pediculus humanus corporis] gi|212513409|gb|EEB15986.1| zinc finger protein RNA binding protein, putative [Pediculus humanus corporis]	XP_002428724, EEB15986	1.795e-100	8.26667e+15	332413	225	186
Contig2371	ccr4-not transcription complex subunit 1	1209	gi|380018069|ref|XP_003692959.1|PREDICTED: CCR4-NOT transcription complex subunit 1 isoform 1 [Apis florea]	XP_003692959	2.90992e-174	8.51163e+15	332028	215	183
Contig2454	sorting nexin-12-like	841	gi|307190553|gb|EFN74540.1|Sorting nexin-12 [Camponotus floridanus]	EFN74540	5.97638e-107	9.8773e+15	332028	163	161
Contig375	epimerase family protein sdr39u1-like	773	gi|189235583|ref|XP_001807381.1|PREDICTED: similar to CG8768 CG8768-PA [Tribolium castaneum] gi|270004377|gb|EFA00825.1| hypothetical protein TcasGA2_TC003713 [Tribolium castaneum]	XP_001807381, EFA00825	6.2847e-106	7.87234e+15	330872	235	185
Singlet3967	cleft lip and palate transmembrane protein 1 homolog	834	gi|383847697|ref|XP_003699489.1|PREDICTED: cleft lip and palate transmembrane protein 1 homolog [Megachile rotundata]	XP_003699489	5.04082e-100	7.59259e+15	330487	270	205
Singlet7019	cg3595	750	gi|557759355|ref|XP_005179402.1|PREDICTED: myosin regulatory light chain sqh-like isoform X1 [Musca domestica]	XP_005179402	1.43973e-106	9.65714e+15	330487	175	169
Contig301	actin-related protein 2 3 complex subunit 4	1123	gi|568249195|gb|ETN59007.1|ARP2/3 complex 20 kDa subunit [Anopheles darlingi]	ETN59007	1.08679e-104	9.88095e+15	330102	168	166
Contig2728	calcium channel flower-like isoform 2	1589	gi|307178086|gb|EFN66913.1|M-phase phosphoprotein 1 [Camponotus floridanus]	EFN66913	4.7316e-92	8.49462e+15	330102	186	158
Singlet151	heat shock protein partial	745	gi|393395418|gb|AFN08644.1|heat shock protein 90 [Oxya chinensis]	AFN08644	1.542e-101	100.0	330102	164	164
Singlet671	transcription factor dp-1	766	gi|340709415|ref|XP_003393305.1|PREDICTED: transcription factor Dp-1-like [Bombus terrestris] gi|350407142|ref|XP_003487998.1| PREDICTED: transcription factor Dp-1-like [Bombus impatiens]	XP_003393305, XP_003487998	4.51173e-102	7.57463e+15	329717	268	203
Singlet1424	v-type proton atpase 21 kda proteolipid subunit-like	837	gi|380028453|ref|XP_003697916.1|PREDICTED: V-type proton ATPase 21 kDa proteolipid subunit-like [Apis florea]	XP_003697916	2.05695e-105	9.08213e+15	329717	207	188
Contig143	vesicle-trafficking protein sec22b-b-like	763	gi|91080669|ref|XP_975087.1|PREDICTED: similar to snare protein sec22 [Tribolium castaneum] gi|270005842|gb|EFA02290.1| hypothetical protein TcasGA2_TC007954 [Tribolium castaneum]	XP_975087, EFA02290	1.21243e-105	8.92857e+15	329331	196	175
Contig3975	proline synthase co-transcribed bacterial homolog	1900	gi|383851703|ref|XP_003701371.1|PREDICTED: proline synthase co-transcribed bacterial homolog protein-like [Megachile rotundata]	XP_003701371	1.2274e-100	79.6	328946	250	199
Contig667	cyclin h	752	gi|383857537|ref|XP_003704261.1|PREDICTED: cyclin-H-like [Megachile rotundata]	XP_003704261	1.17328e-103	8.17021e+15	328561	235	192
Contig1626	methyl-cpg binding	802	gi|91079510|ref|XP_969537.1|PREDICTED: similar to methyl-cpg binding protein [Tribolium castaneum] gi|270004424|gb|EFA00872.1| hypothetical protein TcasGA2_TC003775 [Tribolium castaneum]	XP_969537, EFA00872	8.16365e-105	909090909090909	327405	198	180
Contig2084	pickel cg14779-pa	691	gi|380029696|ref|XP_003698503.1|PREDICTED: uncharacterized protein LOC100868821 [Apis florea]	XP_003698503	5.59561e-105	8.51675e+15	327405	209	178
Contig4177	coproporphyrinogen-iii oxidase-like	791	gi|156555646|ref|XP_001603631.1|PREDICTED: coproporphyrinogen-III oxidase-like [Nasonia vitripennis]	XP_001603631	3.44001e-102	7.58755e+15	327405	257	195
Singlet3679	tip41-like protein	864	gi|340722427|ref|XP_003399607.1|PREDICTED: TIP41-like protein-like [Bombus terrestris]	XP_003399607	1.04359e-102	8.1893e+15	327405	243	199
Singlet1896	electron transfer flavoprotein-ubiquinone mitochondrial-like	822	gi|322802783|gb|EFZ22995.1|hypothetical protein SINV_12757 [Solenopsis invicta]	EFZ22995	9.91347e-100	8.88325e+15	326635	197	175
Contig747	h aca ribonucleoprotein complex subunit 4	693	gi|321459377|gb|EFX70431.1|hypothetical protein DAPPUDRAFT_228342 [Daphnia pulex]	EFX70431	1.37683e-100	8.60465e+15	325865	215	185
Contig3226	glucosyl glucuronosyl transferases	1309	gi|91090214|ref|XP_967924.1|PREDICTED: similar to glucosyl/glucuronosyl transferases [Tribolium castaneum]	XP_967924	2.86555e-97	6.12137e+15	325865	379	232
Singlet3913	adp-ribosylation factor-like protein 3	882	gi|557276463|ref|XP_006021373.1|PREDICTED: ADP-ribosylation factor-like protein 3 [Alligator sinensis] gi|564244025|ref|XP_006278781.1| PREDICTED: ADP-ribosylation factor-like protein 3 [Alligator mississippiensis]	XP_006021373, XP_006278781	8.11409e-104	9.30108e+15	325865	186	173
Singlet6757	prostaglandin reductase 1-like	784	gi|156549977|ref|XP_001603755.1|PREDICTED: prostaglandin reductase 1-like [Nasonia vitripennis]	XP_001603755	5.53283e-102	7.40602e+15	325865	266	197
Contig1213	protein tumorous imaginal mitochondrial-like	837	gi|571577853|ref|XP_006572194.1|PREDICTED: protein tumorous imaginal discs, mitochondrial-like isoform X1 [Apis mellifera]	XP_006572194	7.12499e-100	7.21429e+15	325479	280	202
Singlet2049	u4 tri-snrnp-associated protein 1-like	848	gi|307205767|gb|EFN83997.1|U4/U6.U5 tri-snRNP-associated protein 1 [Harpegnathos saltator]	EFN83997	1.57391e-96	8.81773e+15	324324	203	179
Singlet3581	ddb1- and cul4-associated factor 11 isoform x1	884	gi|380019172|ref|XP_003693488.1|PREDICTED: DDB1- and CUL4-associated factor 11-like [Apis florea]	XP_003693488	5.17485e-99	7.37037e+15	324324	270	199
Singlet8256	asparagine--trna cytoplasmic-like	852	gi|557760097|ref|XP_005179772.1|PREDICTED: asparagine--tRNA ligase, cytoplasmic-like [Musca domestica]	XP_005179772	2.5164e-99	8.25688e+15	323939	218	180
Contig258	transmembrane emp24 domain-containing protein 7	847	gi|189241532|ref|XP_969755.2|PREDICTED: similar to integral membrane protein, Tmp21-I (p23), putative [Tribolium castaneum] gi|270001016|gb|EEZ97463.1| hypothetical protein TcasGA2_TC011294 [Tribolium castaneum]	XP_969755, EEZ97463	4.90454e-103	8.58537e+15	323553	205	176
Contig4282	alcohol dehydrogenase	830	gi|340714600|ref|XP_003395814.1|PREDICTED: alcohol dehydrogenase [NADP+] A-like [Bombus terrestris]	XP_003395814	3.35063e-101	7.59036e+15	323168	249	189
Singlet241	60s ribosome subunit biogenesis protein nip7 homolog	692	gi|462411186|gb|EMJ16235.1|hypothetical protein PRUPE_ppa012007mg [Prunus persica] gi|462411187|gb|EMJ16236.1| hypothetical protein PRUPE_ppa012007mg [Prunus persica]	EMJ16235, EMJ16236	4.81943e-104	9.81132e+15	323168	159	156
Singlet4433	trna selenocysteine 1-associated protein 1-like	799	gi|332030538|gb|EGI70226.1|tRNA selenocysteine 1-associated protein 1 [Acromyrmex echinatior]	EGI70226	7.94389e-102	8.18584e+15	323168	226	185
Singlet235	cytochrome p450	801	gi|510813232|gb|AGN52785.1|cytochrome P450, partial [Laodelphax striatella]	AGN52785	4.04997e-99	7.40458e+15	322783	262	194
Contig941	heat shock 70 kda protein 4l-like	1219	gi|512913407|ref|XP_004927888.1|PREDICTED: 97 kDa heat shock protein-like [Bombyx mori]	XP_004927888	3.29053e-93	6.68508e+15	322013	362	242
Contig1544	actin-like protein 6a	783	gi|307202650|gb|EFN81970.1|Actin-like protein 6A [Harpegnathos saltator]	EFN81970	1.6252e-100	7.30038e+15	322013	263	192
Contig3031	trna (uracil-5-)-methyltransferase homolog a-like	1076	gi|307169861|gb|EFN62370.1|HpaII tiny fragments locus 9c protein [Camponotus floridanus]	EFN62370	3.9327e-97	7.12903e+15	322013	310	221
Singlet3920	e3 ubiquitin-protein ligase herc2	745	gi|449512054|ref|XP_004175798.1|PREDICTED: E3 ubiquitin-protein ligase HERC2-like, partial [Taeniopygia guttata]	XP_004175798	6.5588e-101	7.61905e+15	322013	252	192
Singlet7799	glucosamine--fructose-6-phosphate aminotransferase	836	gi|383856847|ref|XP_003703918.1|PREDICTED: glucosamine--fructose-6-phosphate aminotransferase [isomerizing] 2-like [Megachile rotundata]	XP_003703918	1.94814e-96	9.27778e+15	322013	180	167
Singlet24	atpase n2b-like	830	gi|350408266|ref|XP_003488355.1|PREDICTED: putative ATPase N2B-like [Bombus impatiens]	XP_003488355	5.65662e-99	7.86026e+15	321627	229	180
Contig590	39s ribosomal protein l13	898	gi|332375993|gb|AEE63137.1|unknown [Dendroctonus ponderosae] gi|478258109|gb|ENN78247.1| hypothetical protein YQE_05398, partial [Dendroctonus ponderosae] gi|546682789|gb|ERL92678.1| hypothetical protein D910_09990 [Dendroctonus ponderosae]	AEE63137, ENN78247, ERL92678	2.62762e-102	9.21348e+15	321242	178	164
Contig950	solute carrier family 41 member 1-like	1080	gi|405974247|gb|EKC38907.1|Solute carrier family 41 member 2 [Crassostrea gigas]	EKC38907	1.77047e-96	8.43049e+15	321242	223	188
Singlet1989	diphthine synthase	780	gi|156551147|ref|XP_001604120.1|PREDICTED: diphthine synthase [Nasonia vitripennis]	XP_001604120	2.80354e-101	88.0	321242	200	176
Singlet121	39s ribosomal protein mitochondrial-like	779	gi|195392726|ref|XP_002055008.1|GJ19031 [Drosophila virilis] gi|194149518|gb|EDW65209.1| GJ19031 [Drosophila virilis]	XP_002055008, EDW65209	7.70666e-102	8.11404e+15	320857	228	185
Singlet44	thioredoxin-dependent peroxide mitochondrial-like isoform x1	846	gi|321452529|gb|EFX63892.1|hypothetical protein DAPPUDRAFT_305931 [Daphnia pulex]	EFX63892	1.81187e-101	8.87179e+15	320472	195	173
Contig2103	short-chain dehydrogenase	927	gi|189235593|ref|XP_968272.2|PREDICTED: similar to short-chain dehydrogenase [Tribolium castaneum]	XP_968272	7.5907e-100	777327935222672	320087	247	192
Singlet4599	venom serine carboxypeptidase-like	859	gi|383857644|ref|XP_003704314.1|PREDICTED: venom serine carboxypeptidase-like [Megachile rotundata]	XP_003704314	5.95089e-98	7.41176e+15	320087	255	189
Contig4123	poly(adp-ribose) glycohydrolase arh3-like	876	gi|156549146|ref|XP_001607700.1|PREDICTED: poly(ADP-ribose) glycohydrolase ARH3-like [Nasonia vitripennis]	XP_001607700	5.43683e-99	718213058419244	319316	291	209
Contig155	sumo-conjugating enzyme ubc9-like	956	gi|157124125|ref|XP_001654032.1|ubiquitin-conjugating enzyme E2 i [Aedes aegypti] gi|157124127|ref|XP_001654033.1| ubiquitin-conjugating enzyme E2 i [Aedes aegypti] gi|94468768|gb|ABF18233.1| ubiquitin-conjugating enzyme E21 [Aedes aegypti] gi|108874086|gb|EAT38311.1| AAEL009770-PA [Aedes aegypti] gi|108874087|gb|EAT38312.1| AAEL009770-PB [Aedes aegypti]	XP_001654032, XP_001654033, ABF18233, EAT38311, EAT38312	2.42723e-101	9.74843e+15	318931	159	155
Contig418	transmembrane emp24 domain-containing protein 2 precursor	801	gi|91084965|ref|XP_971914.1|PREDICTED: similar to predicted protein [Tribolium castaneum] gi|270009004|gb|EFA05452.1| hypothetical protein TcasGA2_TC015633 [Tribolium castaneum]	XP_971914, EFA05452	1.74261e-101	8.64078e+15	318931	206	178
Contig3445	ras-like protein 1-like	1856	gi|380026367|ref|XP_003696923.1|PREDICTED: ras-like protein 1-like [Apis florea] gi|571514556|ref|XP_006568839.1| PREDICTED: ras-like protein 1-like isoform X1 [Apis mellifera] gi|571514559|ref|XP_006568840.1| PREDICTED: ras-like protein 1-like isoform X2 [Apis mellifera] gi|572309778|ref|XP_006620669.1| PREDICTED: ras-like protein 1-like isoform X1 [Apis dorsata] gi|572309780|ref|XP_006620670.1|…	XP_003696923, XP_006568839, XP_006568840, XP_006620669, XP_006620670	8.95725e-97	9.38144e+15	318931	194	182
Contig4333	neuron navigator 2	832	gi|242019973|ref|XP_002430432.1|conserved hypothetical protein [Pediculus humanus corporis] gi|212515570|gb|EEB17694.1| conserved hypothetical protein [Pediculus humanus corporis]	XP_002430432, EEB17694	1.37639e-91	7.69759e+15	318931	291	224
Singlet1999	nitrilase homolog 1-like	747	gi|322800350|gb|EFZ21354.1|hypothetical protein SINV_03107 [Solenopsis invicta]	EFZ21354	1.04227e-100	8.4466e+15	318931	206	174
Contig1154	sialin-like	1419	gi|322784989|gb|EFZ11760.1|hypothetical protein SINV_13941 [Solenopsis invicta]	EFZ11760	1.42294e-94	5.82969e+15	318546	458	267
Contig1276	nicastrin-like	1380	gi|242015015|ref|XP_002428174.1|conserved hypothetical protein [Pediculus humanus corporis] gi|212512717|gb|EEB15436.1| conserved hypothetical protein [Pediculus humanus corporis]	XP_002428174, EEB15436	9.76959e-93	5.90517e+15	318546	464	274
Contig4450	phosducin-like protein	859	gi|156536873|ref|XP_001605846.1|PREDICTED: phosducin-like protein-like [Nasonia vitripennis]	XP_001605846	7.40568e-100	739622641509434	318546	265	196
Singlet6227	liver carboxylesterase 1	787	gi|307215304|gb|EFN90036.1|Liver carboxylesterase 1 [Harpegnathos saltator]	EFN90036	2.51813e-95	735632183908046	318546	261	192
Singlet3827	prostaglandin reductase 1-like	806	gi|156549977|ref|XP_001603755.1|PREDICTED: prostaglandin reductase 1-like [Nasonia vitripennis]	XP_001603755	9.30767e-99	7.14286e+15	318161	273	195
Singlet5755	dnaj homolog subfamily c member 13	816	gi|383859340|ref|XP_003705153.1|PREDICTED: dnaJ homolog subfamily C member 13 [Megachile rotundata]	XP_003705153	5.6194e-91	8.19383e+15	318161	227	186
Contig1460	transportin-3-like	759	gi|307181092|gb|EFN68837.1|Transportin-3 [Camponotus floridanus]	EFN68837	3.78611e-93	8.34906e+15	317775	212	177
Contig1775	stretchin- isoform g	894	gi|328705497|ref|XP_001948683.2|PREDICTED: hypothetical protein LOC100159331 [Acyrthosiphon pisum]	XP_001948683	4.24652e-89	6.89781e+15	317775	274	189
Singlet4811	28s ribosomal protein mitochondrial-like	784	gi|91079316|ref|XP_967727.1|PREDICTED: similar to GA15241-PA [Tribolium castaneum] gi|270004335|gb|EFA00783.1| hypothetical protein TcasGA2_TC003669 [Tribolium castaneum]	XP_967727, EFA00783	1.7768e-100	7.62332e+15	317775	223	170
Contig719	ubiquitin-conjugating enzyme e2-17 kda-like	836	gi|350419748|ref|XP_003492288.1|PREDICTED: ubiquitin-conjugating enzyme E2-17 kDa-like [Bombus impatiens]	XP_003492288	3.38072e-101	97.5	317005	160	156
Contig72	programmed cell death protein 6-like isoform 1	821	gi|156549526|ref|XP_001601434.1|PREDICTED: programmed cell death protein 6 isoform 1 [Nasonia vitripennis]	XP_001601434	1.13438e-100	8.92655e+15	316235	177	158
Contig1435	coatomer subunit alpha isoform x2	726	gi|19483892|gb|AAH25896.1|Copa protein, partial [Mus musculus]	AAH25896	8.99008e-96	7.61506e+15	316235	239	182
Contig3601	rna-binding protein squid	1155	gi|269063720|emb|CAS85145.1|squid, variant F [Blattella germanica]	CAS85145	4.1923e-98	9.88827e+15	315849	179	177
Contig1614	integrator complex subunit 6-a	776	gi|512922959|ref|XP_004930243.1|PREDICTED: integrator complex subunit 6-like [Bombyx mori]	XP_004930243	7.79997e-92	8.87701e+15	315464	187	166
Contig242	coatomer subunit zeta-1-like isoform 2	1034	gi|383854702|ref|XP_003702859.1|PREDICTED: coatomer subunit zeta-1-like [Megachile rotundata]	XP_003702859	3.67842e-99	9.26966e+15	315079	178	165
Contig1163	acetyl- cytosolic-like	845	gi|526117802|ref|NP_001267862.1|acetyl-CoA acetyltransferase [Bombus terrestris] gi|385258402|gb|AFI55097.1| acetyl-CoA acetyltransferase [Bombus terrestris]	NP_001267862, AFI55097	5.09058e-97	7.77358e+15	315079	265	206
Contig3836	charged multivesicular body protein 3	981	gi|242019198|ref|XP_002430051.1|Charged multivesicular body protein, putative [Pediculus humanus corporis] gi|212515121|gb|EEB17313.1| Charged multivesicular body protein, putative [Pediculus humanus corporis]	XP_002430051, EEB17313	8.58216e-99	8.63436e+15	315079	227	196
Singlet1165	smc4 protein	760	gi|357611890|gb|EHJ67703.1|structural maintenance of chromosomes smc4 [Danaus plexippus]	EHJ67703	2.18945e-93	7.6378e+15	315079	254	194
Contig1084	protease m1 zinc metalloprotease	1019	gi|91078206|ref|XP_968659.1|PREDICTED: similar to protease m1 zinc metalloprotease [Tribolium castaneum]	XP_968659	1.7255e-91	6.46688e+15	314694	317	205
Singlet7602	srsf protein kinase 1 isoform x2	763	gi|524894340|ref|XP_005103669.1|PREDICTED: SRSF protein kinase 2-like isoform X2 [Aplysia californica]	XP_005103669	7.22186e-93	8.7931e+15	314309	174	153
Contig2222	pleckstrin-like protein domain family b member 2	1102	gi|242005130|ref|XP_002423426.1|grb2-associated binder, gab, putative [Pediculus humanus corporis] gi|212506495|gb|EEB10688.1| grb2-associated binder, gab, putative [Pediculus humanus corporis]	XP_002423426, EEB10688	4.74969e-98	8.9071e+15	313538	183	163
Singlet4152	isoform a	796	gi|193580238|ref|XP_001947173.1|PREDICTED: hypothetical protein LOC100167353 [Acyrthosiphon pisum]	XP_001947173	1.09723e-95	749090909090909	313538	275	206
Contig3669	ap-2 complex subunit alpha-like	1403	gi|512930794|ref|XP_004932148.1|PREDICTED: AP-2 complex subunit alpha-like [Bombyx mori]	XP_004932148	6.05136e-88	92.0	312768	175	161
Singlet6224	epidermal growth factor receptor	808	gi|571532748|ref|XP_006560090.1|PREDICTED: epidermal growth factor receptor-like isoform X2 [Apis mellifera]	XP_006560090	1.16666e-90	7.2242e+15	312768	281	203
Contig2910	e3 ubiquitin-protein ligase rnf25-like	844	gi|307205394|gb|EFN83735.1|E3 ubiquitin-protein ligase RNF25 [Harpegnathos saltator]	EFN83735	1.4499e-97	7.69547e+15	312383	243	187
Contig3232	serine--trna cytoplasmic-like	832	gi|242008599|ref|XP_002425090.1|Seryl-tRNA synthetase, putative [Pediculus humanus corporis] gi|212508755|gb|EEB12352.1| Seryl-tRNA synthetase, putative [Pediculus humanus corporis]	XP_002425090, EEB12352	7.66074e-95	7.95833e+15	312383	240	191
Singlet4267	apoptosis-inducing factor mitochondrial isoform x3	759	gi|242022589|ref|XP_002431722.1|programmed cell death protein 8, putative [Pediculus humanus corporis] gi|212517037|gb|EEB18984.1| programmed cell death protein 8, putative [Pediculus humanus corporis]	XP_002431722, EEB18984	6.14166e-95	7.61506e+15	312383	239	182
Singlet1443	nesprin-1-like isoform x2	845	gi|307206052|gb|EFN84145.1|Nesprin-1 [Harpegnathos saltator]	EFN84145	2.05192e-87	75177304964539	311997	282	212
Singlet4655	tetraspanin isoform b	761	gi|506968103|gb|AGM32395.1|tetraspanin-18 [Coptotermes formosanus]	AGM32395	1.44162e-98	832618025751073	311997	233	194
Singlet4696	u3 small nucleolar ribonucleoprotein protein mpp10	780	gi|242021049|ref|XP_002430959.1|U3 small nucleolar ribonucleoprotein MPP10, putative [Pediculus humanus corporis] gi|212516179|gb|EEB18221.1| U3 small nucleolar ribonucleoprotein MPP10, putative [Pediculus humanus corporis]	XP_002430959, EEB18221	4.96484e-93	8.05907e+15	311997	237	191
Contig4254	legumain	871	gi|321469736|gb|EFX80715.1|hypothetical protein DAPPUDRAFT_303947 [Daphnia pulex]	EFX80715	1.35988e-94	808411214953271	311612	214	173
Singlet1064	transmembrane 9 superfamily protein member 4	738	gi|568250409|gb|ETN60095.1|transmembrane 9 superfamily protein member 4 [Anopheles darlingi]	ETN60095	1.82465e-93	8.13725e+15	311612	204	166
Contig2849	blackjack	1437	gi|1220511|gb|AAC37266.1|blackjack [Schistocerca americana]	AAC37266	3.60035e-85	9.64072e+15	311227	167	161
Contig3950	hook protein	1039	gi|242015246|ref|XP_002428278.1|conserved hypothetical protein [Pediculus humanus corporis] gi|212512856|gb|EEB15540.1| conserved hypothetical protein [Pediculus humanus corporis]	XP_002428278, EEB15540	1.6224e-88	6.99187e+15	310842	369	258
Singlet7603	nadh-ubiquinone oxidoreductase 42 kda subunit	850	gi|91080861|ref|XP_971851.1|PREDICTED: similar to NADH-ubiquinone oxidoreductase 42 kda subunit [Tribolium castaneum] gi|270006430|gb|EFA02878.1| NADH dehydrogenase (ubiquinone) 1 alpha subcomplex, 10 [Tribolium castaneum]	XP_971851, EFA02878	3.68573e-95	7.78243e+15	310842	239	186
Contig2827	protein kr-h2-like	988	gi|332024590|gb|EGI64788.1|Protein Kr-h2 [Acromyrmex echinatior]	EGI64788	9.75019e-96	7.47967e+15	310457	246	184
Singlet2086	tetratricopeptide repeat protein 14 homolog isoform x1	800	gi|357621307|gb|EHJ73180.1|hypothetical protein KGM_12309 [Danaus plexippus]	EHJ73180	5.4035e-90	7.64259e+15	310457	263	201
Singlet4330	ring finger and transmembrane domain-containing protein 2-like	851	gi|91079492|ref|XP_968664.1|PREDICTED: similar to CG13605 CG13605-PA [Tribolium castaneum] gi|270003440|gb|EEZ99887.1| hypothetical protein TcasGA2_TC002671 [Tribolium castaneum]	XP_968664, EEZ99887	7.04177e-95	8.45745e+15	310457	188	159
Singlet7448	vam6 vps39-like	785	gi|332019961|gb|EGI60421.1|Vam6/Vps39-like protein [Acromyrmex echinatior]	EGI60421	1.54003e-90	707581227436823	310457	277	196
Contig894	structural maintenance of chromosomes protein 2	1013	gi|565316840|gb|ETE68421.1|hypothetical protein L345_05782 [Ophiophagus hannah]	ETE68421	1.48175e-92	6.99405e+15	310071	336	235
Contig2358	placental protein 11	1020	gi|270009467|gb|EFA05915.1|hypothetical protein TcasGA2_TC008731 [Tribolium castaneum]	EFA05915	1.48079e-95	74.4	310071	250	186
Singlet78	low quality protein: filamin-b-like	760	gi|242005614|ref|XP_002423659.1|conserved hypothetical protein [Pediculus humanus corporis] gi|212506819|gb|EEB10921.1| conserved hypothetical protein [Pediculus humanus corporis]	XP_002423659, EEB10921	2.73864e-87	7.88382e+15	310071	241	190
Singlet884	alcohol dehydrogenase	784	gi|332372712|gb|AEE61498.1|unknown [Dendroctonus ponderosae]	AEE61498	2.95958e-96	7.41176e+15	310071	255	189
Contig3959	actin-related protein 2 3 complex subunit 3-like	1107	gi|157106202|ref|XP_001649215.1|arp2/3 complex 21 kd subunit [Aedes aegypti] gi|157106204|ref|XP_001649216.1| arp2/3 complex 21 kd subunit [Aedes aegypti] gi|94468836|gb|ABF18267.1| actin-related protein Arp2/3 complex subunit ARPC3 [Aedes aegypti] gi|108879909|gb|EAT44134.1| AAEL004475-PA [Aedes aegypti] gi|403182648|gb|EJY57534.1| AAEL004475-PB [Aedes aegypti]	XP_001649215, XP_001649216, ABF18267, EAT44134, EJY57534	1.89331e-96	8.93258e+15	309301	178	159
Singlet212	histone-lysine n-methyltransferase ehmt1-like isoform 2	860	gi|332019685|gb|EGI60159.1|Histone-lysine N-methyltransferase, H3 lysine-9 specific 5 [Acromyrmex echinatior]	EGI60159	8.81684e-88	7.28938e+15	309301	273	199
Singlet1579	mucolipin-3-like	777	gi|512933889|ref|XP_004932903.1|PREDICTED: mucolipin-3-like [Bombyx mori]	XP_004932903	1.11741e-92	8.08219e+15	309301	219	177
Singlet6174	kif1-binding protein homolog	795	gi|328781520|ref|XP_003249988.1|PREDICTED: KIF1-binding protein homolog [Apis mellifera]	XP_003249988	1.22921e-92	7.41573e+15	309301	267	198
Singlet7584	cationic amino acid transporter 4	644	gi|195479952|ref|XP_002086620.1|GE22750 [Drosophila yakuba] gi|194186410|gb|EDX00022.1| GE22750 [Drosophila yakuba]	XP_002086620, EDX00022	4.83865e-93	8.4186e+15	309301	215	181
Contig4327	methyltransferase nsun4-like	1080	gi|170074302|ref|XP_001870551.1|NOL1/NOP2/Sun domain family [Culex quinquefasciatus] gi|167871085|gb|EDS34468.1| NOL1/NOP2/Sun domain family [Culex quinquefasciatus]	XP_001870551, EDS34468	1.06692e-92	6.69697e+15	308916	330	221
Contig705	mrna turnover protein 4 homolog	864	gi|572309362|ref|XP_006620476.1|PREDICTED: mRNA turnover protein 4 homolog [Apis dorsata]	XP_006620476	1.36603e-96	7.70833e+15	308531	240	185
Singlet704	tar dna-binding protein 43-like	730	gi|242023524|ref|XP_002432182.1|Heterogeneous nuclear ribonucleoprotein A1, putative [Pediculus humanus corporis] gi|212517579|gb|EEB19444.1| Heterogeneous nuclear ribonucleoprotein A1, putative [Pediculus humanus corporis]	XP_002432182, EEB19444	2.87497e-94	8.48485e+15	308531	198	168
Singlet2506	adp-ribosylation factor-like protein 3	785	gi|557276463|ref|XP_006021373.1|PREDICTED: ADP-ribosylation factor-like protein 3 [Alligator sinensis] gi|564244025|ref|XP_006278781.1| PREDICTED: ADP-ribosylation factor-like protein 3 [Alligator mississippiensis]	XP_006021373, XP_006278781	1.90991e-97	9.47368e+15	308531	171	162
Singlet5482	ubiquitin conjugating-like enzyme family protein	716	gi|462414991|gb|EMJ19728.1|hypothetical protein PRUPE_ppa012628mg [Prunus persica]	EMJ19728	1.62814e-98	9.80263e+15	308531	152	149
Singlet7609	bleomycin hydrolase	759	gi|83764137|emb|CAJ12161.1|cg1440 protein [Drosophila simulans]	CAJ12161	5.03681e-97	8.5567e+15	308531	194	166
Singlet3527	trans- -dihydrobenzene- -diol dehydrogenase-like	833	gi|332030076|gb|EGI69901.1|Trans-1,2-dihydrobenzene-1,2-diol dehydrogenase [Acromyrmex echinatior]	EGI69901	3.47181e-95	7.71186e+15	308145	236	182
Singlet4634	fat-like cadherin-related tumor suppressor homolog	838	gi|350417212|ref|XP_003491311.1|PREDICTED: fat-like cadherin-related tumor suppressor homolog, partial [Bombus impatiens]	XP_003491311	4.43368e-86	7.05263e+15	308145	285	201
Contig1305	a chain crystal structure of beta-glucosidase from termite neotermes koshunensis in complex with a new glucopyranosidic product	929	gi|506967929|gb|AGM32308.1|beta-glucosidase, partial [Coptotermes formosanus]	AGM32308	5.59596e-95	7.36626e+15	306605	243	179
Contig2644	torsin family protein	1857	gi|91076772|ref|XP_973777.1|PREDICTED: similar to Torsin family protein [Tribolium castaneum] gi|270001920|gb|EEZ98367.1| hypothetical protein TcasGA2_TC000824 [Tribolium castaneum]	XP_973777, EEZ98367	6.38784e-90	6.40483e+15	306605	331	212
Contig3181	hypoxia-inducible factor 1 alpha	947	gi|397133607|gb|AFO10122.1|hypoxia-inducible factor 1 alpha, partial [Locusta migratoria]	AFO10122	9.24285e-92	93.75	306605	176	165
Contig4332	regulator of chromosome condensation	825	gi|572301897|ref|XP_006616984.1|PREDICTED: regulator of chromosome condensation-like isoform X3 [Apis dorsata]	XP_006616984	2.27124e-93	726923076923077	306605	260	189
Contig413	sin3 histone deacetylase corepressor complex component sds3-like	1347	gi|332025830|gb|EGI65987.1|Sin3 histone deacetylase corepressor complex component SDS3 [Acromyrmex echinatior]	EGI65987	2.14976e-99	8.24885e+15	305834	217	179
Singlet221	reversion-inducing cysteine-rich protein with kazal motifs-like	859	gi|157113284|ref|XP_001657759.1|serine protease inhibitor [Aedes aegypti] gi|108877804|gb|EAT42029.1| AAEL006397-PA, partial [Aedes aegypti]	XP_001657759, EAT42029	3.63602e-88	687719298245614	305834	285	196
Singlet2539	upf0536 protein c12orf66-like protein	842	gi|328791188|ref|XP_624797.2|PREDICTED: UPF0536 protein C12orf66 homolog isoform X4 [Apis mellifera] gi|571531613|ref|XP_006570236.1| PREDICTED: UPF0536 protein C12orf66 homolog isoform X1 [Apis mellifera]	XP_624797, XP_006570236	5.39733e-93	7.53846e+15	305834	260	196
Contig2144	pc4 and sfrs1-interacting	1897	gi|383864833|ref|XP_003707882.1|PREDICTED: uncharacterized protein LOC100875581 isoform 1 [Megachile rotundata]	XP_003707882	1.39797e-86	5.50095e+15	305449	529	291
Singlet3972	exocyst complex component 8-like	799	gi|270008025|gb|EFA04473.1|hypothetical protein TcasGA2_TC014777 [Tribolium castaneum]	EFA04473	1.34704e-90	763157894736842	305449	266	203
Singlet5064	gdsl esterase lipase at3g27950-like	809	gi|470126031|ref|XP_004298997.1|PREDICTED: GDSL esterase/lipase At5g14450-like [Fragaria vesca subsp. vesca]	XP_004298997	3.74957e-93	8.20388e+15	305064	206	169
Singlet7553	isoform b	636	gi|189240361|ref|XP_973209.2|PREDICTED: similar to AGAP006059-PA [Tribolium castaneum]	XP_973209	1.18988e-88	757847533632287	305064	223	169
Contig240	transmembrane bax inhibitor motif-containing protein 4	1188	gi|91083101|ref|XP_969476.1|PREDICTED: similar to MGC88883 protein [Tribolium castaneum] gi|270006991|gb|EFA03439.1| hypothetical protein TcasGA2_TC013429 [Tribolium castaneum]	XP_969476, EFA03439	2.60884e-93	78714859437751	304679	249	196
Singlet6422	diphthamide synthesis protein	824	gi|193596645|ref|XP_001944182.1|PREDICTED: diphthamide biosynthesis protein 1-like isoform 1 [Acyrthosiphon pisum]	XP_001944182	9.26195e-93	7.86364e+15	304679	220	173
Singlet3410	cell growth regulator with ring finger domain protein 1-like	864	gi|328718343|ref|XP_001945098.2|PREDICTED: cell growth regulator with RING finger domain protein 1-like isoform 1 [Acyrthosiphon pisum] gi|328718345|ref|XP_003246456.1| PREDICTED: cell growth regulator with RING finger domain protein 1-like isoform 2 [Acyrthosiphon pisum]	XP_001945098, XP_003246456	3.39096e-93	7.90598e+15	304294	234	185
Singlet5423	dna polymerase beta-like	791	gi|336390929|dbj|BAK40156.1|DNA polymerase beta [Tribolium castaneum]	BAK40156	6.34866e-94	7.58197e+15	304294	244	185
Contig3908	probable n-acetyltransferase san-like	882	gi|307196688|gb|EFN78147.1|Probable acetyltransferase san [Harpegnathos saltator]	EFN78147	1.31629e-95	95625	303908	160	153
Singlet7738	bcl2 adenovirus e1b 19 kda protein-interacting protein 3-like	865	gi|242014013|ref|XP_002427693.1|BCL2/adenovirus E1B 19 kDa protein-interacting protein, putative [Pediculus humanus corporis] gi|212512123|gb|EEB14955.1| BCL2/adenovirus E1B 19 kDa protein-interacting protein, putative [Pediculus humanus corporis]	XP_002427693, EEB14955	1.96542e-95	8.92857e+15	303908	196	175
Contig4318	coiled-coil domain-containing protein 93-like	799	gi|410897621|ref|XP_003962297.1|PREDICTED: coiled-coil domain-containing protein 93-like [Takifugu rubripes]	XP_003962297	5.21706e-90	8.07175e+15	303523	223	180
Singlet443	presenilin-like signal peptide peptidase	788	gi|242015518|ref|XP_002428400.1|minor histocompatibility antigen H13, putative [Pediculus humanus corporis] gi|212513012|gb|EEB15662.1| minor histocompatibility antigen H13, putative [Pediculus humanus corporis]	XP_002428400, EEB15662	3.72477e-93	8.36634e+15	303138	202	169
Singlet1140	la-related protein 6-like	876	gi|91087187|ref|XP_975429.1|PREDICTED: similar to acheron [Tribolium castaneum] gi|270009568|gb|EFA06016.1| hypothetical protein TcasGA2_TC008844 [Tribolium castaneum]	XP_975429, EFA06016	1.83954e-91	7.31343e+15	303138	268	196
Singlet7292	protein polybromo-1-like	784	gi|189234458|ref|XP_001808258.1|PREDICTED: similar to polybromo-1 [Tribolium castaneum]	XP_001808258	2.25283e-85	7.60148e+15	303138	271	206
Contig4461	protein arginine n-methyltransferase 7-like	842	gi|512928527|ref|XP_004931600.1|PREDICTED: protein arginine N-methyltransferase 7-like [Bombyx mori]	XP_004931600	1.26869e-88	7.76316e+15	302753	228	177
Singlet3773	sip1 tfip11 interacting partial	838	gi|242020915|ref|XP_002430896.1|Tuftelin-interacting protein, putative [Pediculus humanus corporis] gi|212516107|gb|EEB18158.1| Tuftelin-interacting protein, putative [Pediculus humanus corporis]	XP_002430896, EEB18158	6.34831e-88	7.44444e+15	302753	270	201
Singlet5709	serine threonine-protein kinase 16-like	746	gi|350398408|ref|XP_003485183.1|PREDICTED: serine/threonine-protein kinase 16-like isoform 1 [Bombus impatiens]	XP_003485183	8.46455e-94	7.47863e+15	302753	234	175
Singlet6833	vacuolar protein sorting-associated protein 52 homolog	811	gi|572318396|ref|XP_006624771.1|PREDICTED: vacuolar protein sorting-associated protein 52 homolog [Apis dorsata]	XP_006624771	3.19831e-89	9.00524e+15	302753	191	172
Contig1927	ino80 complex subunit e-like	905	gi|322803076|gb|EFZ23164.1|hypothetical protein SINV_04933 [Solenopsis invicta]	EFZ23164	8.50139e-94	8.05785e+15	301982	242	195
Singlet2873	ester hydrolase c11orf54 homolog	840	gi|91093740|ref|XP_968861.1|PREDICTED: similar to CG9119 CG9119-PA [Tribolium castaneum]	XP_968861	5.92126e-93	7.64444e+15	301982	225	172
Singlet7082	amp dependent coa ligase	790	gi|242010698|ref|XP_002426097.1|firefly luciferase, putative [Pediculus humanus corporis] gi|212510130|gb|EEB13359.1| firefly luciferase, putative [Pediculus humanus corporis]	XP_002426097, EEB13359	6.34171e-90	7.29008e+15	301982	262	191
Contig2606	apex nuclease (multifunctional dna repair enzyme) 1	1284	gi|242004144|ref|XP_002422991.1|Recombination repair protein, putative [Pediculus humanus corporis] gi|212505907|gb|EEB10253.1| Recombination repair protein, putative [Pediculus humanus corporis]	XP_002422991, EEB10253	2.09353e-90	836842105263158	301597	190	159
Contig3419	serine threonine-protein kinase mark2-like	1392	gi|242021205|ref|XP_002431036.1|serine/threonine-protein kinase MARK2, putative [Pediculus humanus corporis] gi|212516265|gb|EEB18298.1| serine/threonine-protein kinase MARK2, putative [Pediculus humanus corporis]	XP_002431036, EEB18298	1.38776e-85	8.25641e+15	301597	195	161
Singlet1636	rna-directed dna polymerase from mobile element jockey-like	705	gi|390344551|ref|XP_003726150.1|PREDICTED: uncharacterized protein LOC100893421 [Strongylocentrotus purpuratus]	XP_003726150	1.33078e-88	7.67241e+15	301597	232	178
Contig64	calcineurin-like phosphoesterase domain-containing protein 1	1071	gi|241859217|ref|XP_002416197.1|purple acid phosphatase, putative [Ixodes scapularis] gi|215510411|gb|EEC19864.1| purple acid phosphatase, putative [Ixodes scapularis]	XP_002416197, EEC19864	1.44613e-91	6.65529e+15	301212	293	195
Contig518	pumilio domain-containing protein c14orf21-like	1404	gi|345495497|ref|XP_001603653.2|PREDICTED: pumilio domain-containing protein C14orf21-like [Nasonia vitripennis]	XP_001603653	1.78545e-86	5.60976e+15	301212	492	276
Contig3994	inosine triphosphate pyrophosphatase-like	1055	gi|383857367|ref|XP_003704176.1|PREDICTED: inosine triphosphate pyrophosphatase-like [Megachile rotundata]	XP_003704176	3.1776e-94	8.80435e+15	300827	184	162
Singlet4823	kelch domain-containing protein 4-like	772	gi|383866033|ref|XP_003708476.1|PREDICTED: kelch domain-containing protein 4-like [Megachile rotundata]	XP_003708476	4.51226e-90	7.19231e+15	300442	260	187
Singlet272	hypoxia-inducible factor 1 partial	765	gi|397133607|gb|AFO10122.1|hypoxia-inducible factor 1 alpha, partial [Locusta migratoria]	AFO10122	4.17062e-90	9.36416e+15	300056	173	162
Contig606	ring finger protein 5	1037	gi|383852264|ref|XP_003701648.1|PREDICTED: E3 ubiquitin-protein ligase RNF185-like [Megachile rotundata]	XP_003701648	5.10071e-93	8.57923e+15	299671	183	157
Contig1069	reverse ribonuclease integrase	1362	gi|270017238|gb|EFA13684.1|hypothetical protein TcasGA2_TC016048 [Tribolium castaneum]	EFA13684	2.31889e-82	5.70175e+15	299286	456	260
Singlet5176	eh domain-containing protein 1-like	764	gi|91092710|ref|XP_966867.1|PREDICTED: similar to past-1 isoform 1 [Tribolium castaneum]	XP_966867	1.49961e-89	837696335078534	299286	191	160
Singlet4558	cyclin-dependent kinase 3	712	gi|472349509|ref|XP_004394455.1|PREDICTED: cyclin-dependent kinase 3 [Odobenus rosmarus divergens]	XP_004394455	1.27543e-92	8.18627e+15	298901	204	167
Singlet5601	ubiquitin-conjugating bir-domain enzyme	805	gi|443732465|gb|ELU17166.1|hypothetical protein CAPTEDRAFT_195632 [Capitella teleta]	ELU17166	4.29979e-85	68.75	298901	272	187
Contig2600	nedd4 family-interacting protein 1-like	1400	gi|572313236|ref|XP_006622317.1|PREDICTED: NEDD4 family-interacting protein 1-like [Apis dorsata]	XP_006622317	6.02825e-90	7.46835e+15	298516	237	177
Contig2830	far upstream element-binding protein 1-like	1243	gi|332023471|gb|EGI63714.1|Far upstream element-binding protein 1 [Acromyrmex echinatior]	EGI63714	7.14212e-85	5.75309e+15	298516	405	233
Contig4030	tryptophan--trna mitochondrial-like	835	gi|156554192|ref|XP_001600112.1|PREDICTED: tryptophanyl-tRNA synthetase, mitochondrial-like [Nasonia vitripennis]	XP_001600112	1.14019e-90	7.95455e+15	298516	220	175
Contig4533	iron-sulfur protein nubpl-like	963	gi|332022143|gb|EGI62465.1|Nucleotide-binding protein-like protein [Acromyrmex echinatior]	EGI62465	6.67937e-91	7.29839e+15	298516	248	181
Singlet6561	nedd4 family-interacting protein 1-like	796	gi|572313236|ref|XP_006622317.1|PREDICTED: NEDD4 family-interacting protein 1-like [Apis dorsata]	XP_006622317	7.31102e-93	7.46835e+15	298516	237	177
Singlet6834	cu zn superoxide dismutase	696	gi|90186542|gb|ABD91536.1|Sod2 [Malus baccata var. xiaojinensis]	ABD91536	8.42973e-95	100.0	298516	152	152
Contig2931	nuclease harbi1-like	1284	gi|478250251|gb|ENN70751.1|hypothetical protein YQE_12540, partial [Dendroctonus ponderosae]	ENN70751	1.20687e-88	6.90476e+15	297745	294	203
Contig2978	glutathione s-transferase d1	1480	gi|312982517|gb|ADR30117.1|glutathione S-transferase delta [Locusta migratoria] gi|329564865|gb|AEB91971.1| glutathione S-transferase delta 1 [Locusta migratoria]	ADR30117, AEB91971	1.0162e-90	7.88018e+15	297745	217	171
Singlet6502	vacuolar protein sorting-associated protein 13a	794	gi|512925317|ref|XP_004930809.1|PREDICTED: vacuolar protein sorting-associated protein 13A-like [Bombyx mori]	XP_004930809	8.968e-85	800925925925926	297745	216	173
Singlet3727	golgi reassembly-stacking protein 2-like	805	gi|380019379|ref|XP_003693586.1|PREDICTED: Golgi reassembly-stacking protein 1-like [Apis florea]	XP_003693586	2.07059e-89	9.36306e+15	296975	157	147
Contig1216	uncharacterized peptidase c1-like protein	2422	gi|307175943|gb|EFN65753.1|Uncharacterized peptidase C1-like protein F26E4.3 [Camponotus floridanus]	EFN65753	1.36189e-82	7.67857e+15	295819	224	172
Contig2194	actin-related protein 10-like	845	gi|340721374|ref|XP_003399096.1|PREDICTED: actin-related protein 10-like [Bombus terrestris]	XP_003399096	8.93596e-90	7.11111e+15	295819	270	192
Contig2361	peptidyl-prolyl cis-trans isomerase fkbp4-like	1120	gi|383858335|ref|XP_003704657.1|PREDICTED: peptidyl-prolyl cis-trans isomerase FKBP4-like [Megachile rotundata]	XP_003704657	2.52604e-87	8.17734e+15	295819	203	166
Contig1331	probable atp-dependent rna helicase ddx17-like	821	gi|307172925|gb|EFN64092.1|Probable ATP-dependent RNA helicase DDX17 [Camponotus floridanus]	EFN64092	3.32473e-89	8.67403e+15	295434	181	157
Contig3135	guanine nucleotide-binding protein subunit beta-5-like	723	gi|91087273|ref|XP_975542.1|PREDICTED: similar to guanine nucleotide-binding protein beta 5 (g protein beta5) [Tribolium castaneum] gi|270009547|gb|EFA05995.1| hypothetical protein TcasGA2_TC008821 [Tribolium castaneum]	XP_975542, EFA05995	1.42607e-90	9.86395e+15	295434	147	145
Singlet137	mago nashi	781	gi|110755095|ref|XP_001120074.1|PREDICTED: protein mago nashi [Apis mellifera] gi|340711982|ref|XP_003394544.1| PREDICTED: protein mago nashi-like [Bombus terrestris] gi|350402504|ref|XP_003486509.1| PREDICTED: protein mago nashi-like [Bombus impatiens] gi|380030201|ref|XP_003698742.1| PREDICTED: protein mago nashi-like [Apis florea] gi|383861312|ref|XP_003706130.1| PREDICTED: protein mago nashi-…	XP_001120074, XP_003394544, XP_003486509, XP_003698742, XP_003706130, XP_006609796, EFN74207, EFN83218	2.89973e-93	9.7931e+15	295434	145	142
Singlet6619	n-alpha-acetyltransferase auxiliary subunit-like	753	gi|241173791|ref|XP_002410883.1|conserved hypothetical protein [Ixodes scapularis] gi|215495036|gb|EEC04677.1| conserved hypothetical protein [Ixodes scapularis]	XP_002410883, EEC04677	3.29895e-86	788546255506608	295434	227	179
Contig1247	fat- isoform a	804	gi|189236526|ref|XP_975464.2|PREDICTED: similar to f-spondin [Tribolium castaneum] gi|270005305|gb|EFA01753.1| hypothetical protein TcasGA2_TC007351 [Tribolium castaneum]	XP_975464, EFA01753	1.65751e-85	7.19665e+15	295049	239	172
Contig3962	secretory carrier-associated membrane protein 1-like	888	gi|383857437|ref|XP_003704211.1|PREDICTED: secretory carrier-associated membrane protein 1-like [Megachile rotundata]	XP_003704211	1.50637e-89	7.41313e+15	295049	259	192
Contig4080	dnaj homolog subfamily b member 6-like	2384	gi|189241035|ref|XP_971765.2|PREDICTED: similar to mrj CG8448-PA [Tribolium castaneum]	XP_971765	4.50089e-85	7.80992e+15	295049	242	189
Contig2815	glutathione s-transferase	1302	gi|565341529|gb|AHC08044.1|sigma glutathione S-transferase [Locusta migratoria]	AHC08044	2.04806e-89	8.18627e+15	294664	204	167
Contig1330	exosome complex exonuclease rrp40	1048	gi|242018143|ref|XP_002429540.1|Exosome complex exonuclease RRP40, putative [Pediculus humanus corporis] gi|212514488|gb|EEB16802.1| Exosome complex exonuclease RRP40, putative [Pediculus humanus corporis]	XP_002429540, EEB16802	3.97504e-90	7.79661e+15	294278	236	184
Singlet122	esterase fe4-like	800	gi|124358332|gb|ABN05619.1|female neotenic-specific protein 1 [Cryptotermes secundus]	ABN05619	3.38023e-87	6.97318e+15	294278	261	182
Singlet4272	probable phospholipid-transporting atpase id-like	874	gi|242016300|ref|XP_002428767.1|ATPase, class I, type 8B, putative [Pediculus humanus corporis] gi|212513452|gb|EEB16029.1| ATPase, class I, type 8B, putative [Pediculus humanus corporis]	XP_002428767, EEB16029	1.01999e-94	728395061728395	294278	243	177
Contig158	39s ribosomal protein mitochondrial	794	gi|91080579|ref|XP_973524.1|PREDICTED: similar to 39S ribosomal protein L19, mitochondrial [Tribolium castaneum]	XP_973524	1.41022e-90	7.90244e+15	293893	205	162
Singlet3337	cullin-1-like isoform x2	796	gi|66523378|ref|XP_394044.2|PREDICTED: cullin-1-like isoformX1 [Apis mellifera] gi|571572767|ref|XP_006565704.1| PREDICTED: cullin-1-like isoform X2 [Apis mellifera] gi|572317082|ref|XP_006624150.1| PREDICTED: cullin-1-like isoform X1 [Apis dorsata] gi|572317084|ref|XP_006624151.1| PREDICTED: cullin-1-like isoform X2 [Apis dorsata]	XP_394044, XP_006565704, XP_006624150, XP_006624151	6.46608e-85	6.64336e+15	293893	286	190
Singlet7071	adenylyl cyclase-associated protein 1-like isoform x3	753	gi|91094307|ref|XP_972149.1|PREDICTED: similar to GA18629-PA [Tribolium castaneum] gi|270014410|gb|EFA10858.1| hypothetical protein TcasGA2_TC001635 [Tribolium castaneum]	XP_972149, EFA10858	5.76158e-89	8.68852e+15	293893	183	159
Contig2577	ras-related protein rab-18-b-like isoform x1	814	gi|91082425|ref|XP_970378.1|PREDICTED: similar to RAB18, member RAS oncogene family [Tribolium castaneum] gi|270007517|gb|EFA03965.1| hypothetical protein TcasGA2_TC014110 [Tribolium castaneum]	XP_970378, EFA03965	1.87776e-91	8.30846e+15	293508	201	167
Contig3802	scavenger receptor class b member 1-like	1261	gi|383849675|ref|XP_003700470.1|PREDICTED: scavenger receptor class B member 1-like [Megachile rotundata]	XP_003700470	3.04975e-85	5.97183e+15	293508	355	212
Singlet3228	polypeptide n-acetylgalactosaminyltransferase 5	816	gi|91088223|ref|XP_973543.1|PREDICTED: similar to polypeptide GalNAc transferase 5 CG31651-PA [Tribolium castaneum] gi|270011823|gb|EFA08271.1| hypothetical protein TcasGA2_TC005902 [Tribolium castaneum]	XP_973543, EFA08271	2.84956e-86	8.57955e+15	293508	176	151
Singlet8076	transcriptional regulator atrx-like	802	gi|307203054|gb|EFN82245.1|Transcriptional regulator ATRX-like protein [Harpegnathos saltator]	EFN82245	1.66548e-81	8.3871e+15	293508	186	156
Contig449	eukaryotic translation initiation factor 1a	1172	gi|506968641|gb|AGM32664.1|eukaryotic translation initiation factor 1A [Coptotermes formosanus]	AGM32664	2.35791e-90	9.7973e+15	293123	148	145
Contig1823	vesicular integral-membrane protein vip36-like	845	gi|307207161|gb|EFN84951.1|VIP36-like protein [Harpegnathos saltator]	EFN84951	2.19036e-89	9.33333e+15	293123	150	140
Contig2985	plasma alpha-l-fucosidase	1191	gi|350420640|ref|XP_003492575.1|PREDICTED: alpha-L-fucosidase-like [Bombus impatiens]	XP_003492575	1.19373e-133	8.20513e+15	293123	195	160
Contig4374	dual specificity mitogen-activated protein kinase kinase 6-like	864	gi|91088903|ref|XP_972852.1|PREDICTED: similar to licorne CG12244-PA [Tribolium castaneum] gi|270011581|gb|EFA08029.1| hypothetical protein TcasGA2_TC005618 [Tribolium castaneum]	XP_972852, EFA08029	3.82871e-89	9.01163e+15	293123	172	155
Singlet7700	nck-interacting protein with sh3 domain-like	904	gi|242015061|ref|XP_002428193.1|conserved hypothetical protein [Pediculus humanus corporis] gi|212512745|gb|EEB15455.1| conserved hypothetical protein [Pediculus humanus corporis]	XP_002428193, EEB15455	5.5164e-86	8.75648e+15	293123	193	169
Contig42	methyltransferase-like protein 5-like	867	gi|307191267|gb|EFN74914.1|Methyltransferase-like protein 5 [Camponotus floridanus]	EFN74914	3.0852e-90	7.3622e+15	292738	254	187
Contig2909	fad oxidoreductase	1141	gi|170037285|ref|XP_001846489.1|FAD oxidoreductase [Culex quinquefasciatus] gi|167880398|gb|EDS43781.1| FAD oxidoreductase [Culex quinquefasciatus]	XP_001846489, EDS43781	1.72355e-85	7.25632e+15	292738	277	201
Contig4189	bcl2 adenovirus e1b 19 kda protein-interacting protein 3-like	2122	gi|242014013|ref|XP_002427693.1|BCL2/adenovirus E1B 19 kDa protein-interacting protein, putative [Pediculus humanus corporis] gi|212512123|gb|EEB14955.1| BCL2/adenovirus E1B 19 kDa protein-interacting protein, putative [Pediculus humanus corporis]	XP_002427693, EEB14955	1.07655e-85	8.21596e+15	292738	213	175
Singlet3742	probable ribosome production factor 1-like	743	gi|340710749|ref|XP_003393948.1|PREDICTED: probable ribosome production factor 1-like [Bombus terrestris]	XP_003393948	1.30027e-89	8.53535e+15	292738	198	169
Singlet3037	alcohol dehydrogenase	701	gi|572268341|ref|XP_006612223.1|PREDICTED: alcohol dehydrogenase class-3-like [Apis dorsata]	XP_006612223	3.20149e-89	8.92045e+15	292352	176	157
Contig2318	tetraspanin 97e	2313	gi|512903038|ref|XP_004925521.1|PREDICTED: tetraspanin-31-B-like isoform X2 [Bombyx mori]	XP_004925521	1.7324e-85	7.88991e+15	291967	218	172
Contig3166	ww domain-containing adapter protein with coiled-coil	1027	gi|350406137|ref|XP_003487668.1|PREDICTED: hypothetical protein LOC100742256 [Bombus impatiens]	XP_003487668	1.78444e-84	7.09677e+15	291582	279	198
Singlet2024	mrna-capping enzyme-like	793	gi|572274480|ref|XP_006614374.1|PREDICTED: mRNA-capping enzyme-like [Apis dorsata]	XP_006614374	4.03769e-83	7.89474e+15	291582	209	165
Contig495	rhomboid protein mitochondrial	976	gi|270007066|gb|EFA03514.1|hypothetical protein TcasGA2_TC013516 [Tribolium castaneum]	EFA03514	9.62226e-88	6.85606e+15	291197	264	181
Contig4524	probable adenylate kinase isoenzyme	1497	gi|321463510|gb|EFX74525.1|hypothetical protein DAPPUDRAFT_307177 [Daphnia pulex]	EFX74525	3.02762e-87	8.20896e+15	291197	201	165
Singlet6453	selenocysteine-specific elongation factor	788	gi|449276668|gb|EMC85100.1|Selenocysteine-specific elongation factor, partial [Columba livia]	EMC85100	4.00815e-88	7.23881e+15	290812	268	194
Contig2562	phosphatidylinositol transfer protein alpha isoform-like	733	gi|498980204|ref|XP_004529292.1|PREDICTED: phosphatidylinositol transfer protein alpha isoform-like isoform X2 [Ceratitis capitata]	XP_004529292	2.01003e-89	93125	289656	160	149
Contig525	tmem9 family protein	952	gi|506968497|gb|AGM32592.1|TMEM9 family protein [Coptotermes formosanus]	AGM32592	3.44635e-89	9.10615e+15	289271	179	163
Contig749	39s ribosomal protein mitochondrial	897	gi|158301533|ref|XP_321202.3|AGAP001865-PA [Anopheles gambiae str. PEST] gi|157012518|gb|EAA01755.3| AGAP001865-PA [Anopheles gambiae str. PEST]	XP_321202, EAA01755	2.09869e-89	8.7766e+15	289271	188	165
Contig1264	zinc finger hit domain-containing protein 1-like	872	gi|383851649|ref|XP_003701344.1|PREDICTED: zinc finger HIT domain-containing protein 1-like [Megachile rotundata]	XP_003701344	3.28332e-90	9.47712e+15	289271	153	145
Contig380	protein canopy homolog 3-like	1056	gi|383852886|ref|XP_003701956.1|PREDICTED: protein canopy homolog 3-like [Megachile rotundata]	XP_003701956	4.3694e-89	846938775510204	288886	196	166
Contig2093	selenium-binding protein 1	760	gi|513223660|ref|XP_004948392.1|PREDICTED: selenium-binding protein 1-like isoform X3 [Gallus gallus] gi|513223826|ref|XP_004948428.1| PREDICTED: selenium-binding protein 1-like isoform X5 [Gallus gallus]	XP_004948392, XP_004948428	3.46336e-87	7.35426e+15	288886	223	164
Contig4703	high affinity copper uptake protein 1-like	995	gi|340711431|ref|XP_003394279.1|PREDICTED: high affinity copper uptake protein 1-like isoform 1 [Bombus terrestris] gi|340711433|ref|XP_003394280.1| PREDICTED: high affinity copper uptake protein 1-like isoform 2 [Bombus terrestris]	XP_003394279, XP_003394280	2.77532e-88	7.65217e+15	288886	230	176
Contig906	mariner transposase	1202	gi|283765096|gb|ADB28039.1|transposase [Agrilus planipennis]	ADB28039	2.14704e-85	7.14286e+15	288115	245	175
Contig1299	zinc-containing alcohol dehydrogenase	870	gi|91087851|ref|XP_968461.1|PREDICTED: similar to putative zinc-containing alcohol dehydrogenase [Tribolium castaneum] gi|270012005|gb|EFA08453.1| hypothetical protein TcasGA2_TC006100 [Tribolium castaneum]	XP_968461, EFA08453	5.74512e-87	6.86792e+15	288115	265	182
Contig2546	conserved oligomeric golgi complex subunit 4-like	919	gi|291230278|ref|XP_002735095.1|PREDICTED: component of oligomeric golgi complex 4-like [Saccoglossus kowalevskii]	XP_002735095	1.76822e-82	8.44086e+15	287345	186	157
Contig2814	1-acyl-sn-glycerol-3-phosphate acyltransferase alpha-like	1361	gi|389608559|dbj|BAM17889.1|1-acyl-sn-glycerol-3-phosphate acyltransferase [Papilio xuthus]	BAM17889	2.77902e-85	7.26908e+15	287345	249	181
Singlet3182	collagen alpha-1 chain-like	808	gi|499002463|ref|XP_004534844.1|PREDICTED: LOW QUALITY PROTEIN: collagen alpha-1(II) chain-like [Ceratitis capitata]	XP_004534844	3.78447e-79	791044776119403	285804	268	212
Contig564	nef-associated protein 1	856	gi|383855128|ref|XP_003703070.1|PREDICTED: uncharacterized protein LOC100875268 [Megachile rotundata]	XP_003703070	9.76862e-83	7.29358e+15	285419	218	159
Singlet613	mitochondrial-processing peptidase subunit alpha-like	796	gi|572267766|ref|XP_006611948.1|PREDICTED: mitochondrial-processing peptidase subunit alpha-like [Apis dorsata]	XP_006611948	7.27333e-84	6.88889e+15	285419	270	186
Contig250	phosphatidylethanolamine-binding protein	775	gi|157116368|ref|XP_001658443.1|phosphatidylethanolamine-binding protein [Aedes aegypti] gi|94469080|gb|ABF18389.1| phosphatidylethanolamine-binding protein [Aedes aegypti] gi|108876530|gb|EAT40755.1| AAEL007549-PA [Aedes aegypti]	XP_001658443, ABF18389, EAT40755	2.94998e-88	8.04124e+15	285034	194	156
Contig3625	upf0361 protein c3orf37 homolog	909	gi|193599118|ref|XP_001947778.1|PREDICTED: UPF0361 protein C3orf37 homolog [Acyrthosiphon pisum]	XP_001947778	8.42293e-86	6.58088e+15	284263	272	179
Singlet5795	ubiquitin carboxyl-terminal hydrolase 3-like	813	gi|512920334|ref|XP_004929606.1|PREDICTED: ubiquitin carboxyl-terminal hydrolase 3-like [Bombyx mori]	XP_004929606	4.18545e-83	8.18627e+15	284263	204	167
Contig3594	trna wybutosine-synthesizing protein 1 homolog	1123	gi|449479582|ref|XP_002188633.2|PREDICTED: tRNA wybutosine-synthesizing protein 1 homolog [Taeniopygia guttata]	XP_002188633	1.81425e-80	6.18902e+16	283878	328	203
Singlet5188	myotubularin-related protein 9	794	gi|321463122|gb|EFX74140.1|hypothetical protein DAPPUDRAFT_200262 [Daphnia pulex]	EFX74140	3.70044e-83	801980198019802	283878	202	162
Singlet827	transcription elongation factor b polypeptide 3-like	864	gi|383850102|ref|XP_003700656.1|PREDICTED: transcription elongation factor B polypeptide 3-like isoform 2 [Megachile rotundata]	XP_003700656	5.84992e-81	7.52212e+15	283493	226	170
Singlet7657	peroxisomal multifunctional enzyme type 2	689	gi|322799331|gb|EFZ20719.1|hypothetical protein SINV_11572 [Solenopsis invicta]	EFZ20719	4.18417e-82	7.61062e+15	283493	226	172
Singlet1306	n-alpha-acetyltransferase auxiliary subunit-like	565	gi|307191493|gb|EFN75019.1|Protein MAK10-like protein [Camponotus floridanus]	EFN75019	1.42544e-82	8.27225e+15	283108	191	158
Contig1472	aspartate partial	1130	gi|91083103|ref|XP_969549.1|PREDICTED: similar to aspartate aminotransferase [Tribolium castaneum] gi|270007674|gb|EFA04122.1| hypothetical protein TcasGA2_TC014364 [Tribolium castaneum]	XP_969549, EFA04122	6.38603e-83	7.40088e+15	282722	227	168
Contig3234	transcription factor kayak	1393	gi|242010749|ref|XP_002426121.1|conserved hypothetical protein [Pediculus humanus corporis] gi|212510168|gb|EEB13383.1| conserved hypothetical protein [Pediculus humanus corporis]	XP_002426121, EEB13383	4.00189e-82	6.64908e+15	282722	379	252
Singlet5872	mediator of rna polymerase ii transcription subunit 6-like	743	gi|156543394|ref|XP_001600142.1|PREDICTED: mediator of RNA polymerase II transcription subunit 6-like [Nasonia vitripennis]	XP_001600142	3.80601e-87	8.54651e+15	282722	172	147
Contig992	structural maintenance of chromosomes protein 4	887	gi|571547007|ref|XP_006569882.1|PREDICTED: structural maintenance of chromosomes protein 4 isoform X3 [Apis mellifera]	XP_006569882	2.69507e-78	7.32601e+15	282337	273	200
Contig3777	gualynate kinase-1	883	gi|189014390|gb|ACD69431.1|gualynate kinase-1 [Gryllus pennsylvanicus] gi|189014392|gb|ACD69432.1| gualynate kinase-1 [Gryllus pennsylvanicus] gi|189014394|gb|ACD69433.1| gualynate kinase-1 [Gryllus pennsylvanicus] gi|189014402|gb|ACD69437.1| gualynate kinase-1 [Gryllus pennsylvanicus] gi|189014408|gb|ACD69440.1| gualynate kinase-1 [Gryllus pennsylvanicus] gi|189014410|gb|ACD69441.1| gualynate ki…	ACD69431, ACD69432, ACD69433, ACD69437, ACD69440, ACD69441, ACD69443, ACD69446, ACD69447, ACD69449, ACD69450, ACD69453, ACD69455, ACD69457, ACD69458, ACD69459, ACD69460, ACD69461	1.13007e-86	8.34197e+15	282337	193	161
Singlet4991	gualynate kinase-1	799	gi|189014390|gb|ACD69431.1|gualynate kinase-1 [Gryllus pennsylvanicus] gi|189014392|gb|ACD69432.1| gualynate kinase-1 [Gryllus pennsylvanicus] gi|189014394|gb|ACD69433.1| gualynate kinase-1 [Gryllus pennsylvanicus] gi|189014402|gb|ACD69437.1| gualynate kinase-1 [Gryllus pennsylvanicus] gi|189014408|gb|ACD69440.1| gualynate kinase-1 [Gryllus pennsylvanicus] gi|189014410|gb|ACD69441.1| gualynate ki…	ACD69431, ACD69432, ACD69433, ACD69437, ACD69440, ACD69441, ACD69443, ACD69446, ACD69447, ACD69449, ACD69450, ACD69453, ACD69455, ACD69457, ACD69458, ACD69459, ACD69460, ACD69461	4.28567e-87	8.34197e+15	282337	193	161
Contig4436	mitochondrial ribosomal protein s11	876	gi|195038696|ref|XP_001990791.1|GH19559 [Drosophila grimshawi] gi|193894987|gb|EDV93853.1| GH19559 [Drosophila grimshawi]	XP_001990791, EDV93853	1.49564e-86	903409090909091	281952	176	159
Singlet5490	lachesin-like isoform x1	835	gi|383850900|ref|XP_003701012.1|PREDICTED: lachesin-like [Megachile rotundata]	XP_003701012	1.24808e-83	7.63547e+15	281952	203	155
Contig778	transcription factor btf3 homolog 4-like	903	gi|37654886|gb|AAP33157.1|beta-NAC-like protein [Reticulitermes flavipes]	AAP33157	1.35938e-86	909090909090909	281567	165	150
Contig987	upf0598 protein c8orf82 homolog	832	gi|91084091|ref|XP_968609.1|PREDICTED: similar to AGAP011455-PA [Tribolium castaneum] gi|270006680|gb|EFA03128.1| hypothetical protein TcasGA2_TC013039 [Tribolium castaneum]	XP_968609, EFA03128	1.90585e-86	8.11828e+15	281567	186	151
Contig3734	glutathione peroxidase	1012	gi|357623382|gb|EHJ74560.1|glutathione peroxidase [Danaus plexippus]	EHJ74560	8.76779e-86	8.11881e+15	281567	202	164
Contig1237	glutamate receptor 1-like	838	gi|345478907|ref|XP_001600998.2|PREDICTED: glutamate receptor 1-like, partial [Nasonia vitripennis]	XP_001600998	5.19447e-79	9.25676e+15	281182	148	137
Contig3844	carbohydrate sulfotransferase 4-like	941	gi|242009627|ref|XP_002425584.1|conserved hypothetical protein [Pediculus humanus corporis] gi|212509477|gb|EEB12846.1| conserved hypothetical protein [Pediculus humanus corporis]	XP_002425584, EEB12846	4.28018e-83	7.3617e+15	281182	235	173
Singlet3067	patched domain-containing protein 3-like	786	gi|357629491|gb|EHJ78223.1|hypothetical protein KGM_05965 [Danaus plexippus]	EHJ78223	1.26735e-78	6.92308e+15	281182	260	180
Singlet3091	folliculin	857	gi|443686311|gb|ELT89626.1|hypothetical protein CAPTEDRAFT_179575 [Capitella teleta]	ELT89626	7.19954e-82	6.46465e+15	281182	297	192
Singlet3315	kdel motif-containing protein 1	841	gi|321474111|gb|EFX85077.1|hypothetical protein DAPPUDRAFT_314403 [Daphnia pulex]	EFX85077	1.67791e-82	7.48879e+15	281182	223	167
Contig450	phosphopantothenoylcysteine decarboxylase	1238	gi|568256992|gb|ETN65373.1|phosphopentothenoylcysteine decarboxylase [Anopheles darlingi]	ETN65373	1.63759e-84	8.47826e+15	280796	184	156
Contig3610	3-phosphoinositide-dependent protein kinase 1-like	816	gi|572260880|ref|XP_006608750.1|PREDICTED: 3-phosphoinositide-dependent protein kinase 1-like [Apis dorsata]	XP_006608750	1.14084e-81	6.84211e+15	280796	266	182
Contig4075	centrin 2	857	gi|242012892|ref|XP_002427159.1|Centrin-1, putative [Pediculus humanus corporis] gi|212511442|gb|EEB14421.1| Centrin-1, putative [Pediculus humanus corporis]	XP_002427159, EEB14421	1.28966e-86	935672514619883	280796	171	160
Contig4262	3 (2 ) -bisphosphate nucleotidase 1-like	1032	gi|242017257|ref|XP_002429108.1|inositol monophosphatase family domain containing protein [Pediculus humanus corporis] gi|212513972|gb|EEB16370.1| inositol monophosphatase family domain containing protein [Pediculus humanus corporis]	XP_002429108, EEB16370	7.42323e-84	8.68852e+15	280796	183	159
Singlet6346	probable atp-dependent rna helicase ddx56-like	743	gi|478262670|gb|ENN81220.1|hypothetical protein YQE_02375, partial [Dendroctonus ponderosae]	ENN81220	1.91431e-84	8.12183e+15	280796	197	160
Contig1987	l-asparaginase-like isoform x1	835	gi|383859463|ref|XP_003705214.1|PREDICTED: L-asparaginase-like [Megachile rotundata]	XP_003705214	3.83868e-81	762114537444934	280411	227	173
Contig4325	serine threonine-protein kinase vrk	817	gi|571527850|ref|XP_006562257.1|PREDICTED: nucleosomal histone kinase 1, partial [Apis mellifera]	XP_006562257	4.509e-87	7.57009e+15	280026	214	162
Singlet1330	ribosome-releasing factor mitochondrial-like	836	gi|189239328|ref|XP_973240.2|PREDICTED: similar to mitochondrial elongation factor G2 [Tribolium castaneum]	XP_973240	8.21098e-80	6.93662e+15	280026	284	197
Singlet1906	poly -binding-splicing factor half pint-like	763	gi|383861059|ref|XP_003706004.1|PREDICTED: poly(U)-binding-splicing factor half pint-like [Megachile rotundata]	XP_003706004	1.53678e-81	803030303030303	280026	198	159
Singlet5844	phosphoglycolate phosphatase-like	731	gi|357628542|gb|EHJ77837.1|putative 4-nitrophenylphosphatase [Danaus plexippus]	EHJ77837	5.66292e-85	7.43478e+15	279641	230	171
Singlet7983	amp dependent coa ligase	804	gi|189240709|ref|XP_001813711.1|PREDICTED: similar to CG12512 CG12512-PA [Tribolium castaneum] gi|270013541|gb|EFA09989.1| hypothetical protein TcasGA2_TC012154 [Tribolium castaneum]	XP_001813711, EFA09989	2.73197e-81	7.9902e+15	279641	204	163
Contig3099	eukaryotic translation initiation factor 3 subunit a-like	814	gi|478263266|gb|ENN81650.1|hypothetical protein YQE_01948, partial [Dendroctonus ponderosae]	ENN81650	4.11861e-78	819672131147541	279256	244	200
Contig3261	cg5919	863	gi|568253712|gb|ETN62790.1|isopentenyl-diphosphate delta isomerase [Anopheles darlingi]	ETN62790	4.38818e-85	746606334841629	279256	221	165
Contig3404	cytochrome p450	1096	gi|57158231|dbj|BAD84176.1|cytochrome P450 [Hodotermopsis sjostedti]	BAD84176	3.39239e-80	6.41337e+15	279256	329	211
Singlet1758	and ph domain-containing protein 6	796	gi|328700485|ref|XP_001945183.2|PREDICTED: FYVE, RhoGEF and PH domain-containing protein 6-like [Acyrthosiphon pisum]	XP_001945183	6.64378e-79	6.9403e+15	279256	268	186
Contig2314	mitochondrial import inner membrane translocase subunit tim17	942	gi|506968795|gb|AGM32741.1|mitochondrial import inner membrane translocase subunit Tim17-B-like protein [Coptotermes formosanus]	AGM32741	1.76229e-85	8.9759e+15	278485	166	149
Singlet6254	calcium-binding protein p22	613	gi|506968257|gb|AGM32472.1|putative calcium-binding protein p22 [Coptotermes formosanus]	AGM32472	9.40143e-87	986013986013986	278485	143	141
Contig3337	renin receptor-like isoform 1	1251	gi|91082273|ref|XP_973593.1|PREDICTED: similar to conserved hypothetical protein [Tribolium castaneum] gi|270007211|gb|EFA03659.1| hypothetical protein TcasGA2_TC013754 [Tribolium castaneum]	XP_973593, EFA03659	2.60336e-81	6.30952e+16	277715	336	212
Singlet7626	serine threonine-protein phosphatase 4 catalytic subunit	542	gi|110774832|ref|XP_001123151.1|PREDICTED: serine/threonine-protein phosphatase 4 catalytic subunit-like, partial [Apis mellifera]	XP_001123151	7.68454e-87	9.31973e+15	277715	147	137
Contig2018	leukotriene a-4 hydrolase	710	gi|91086955|ref|XP_972968.1|PREDICTED: similar to leukotriene a-4 hydrolase [Tribolium castaneum] gi|270011076|gb|EFA07524.1| aminopeptidase-like protein [Tribolium castaneum]	XP_972968, EFA07524	1.72239e-80	7.14894e+15	276944	235	168
Contig3068	peroxisomal acyl-coenzyme a oxidase 3-like	1079	gi|91093755|ref|XP_969513.1|PREDICTED: similar to pristanoyl acyl-Coenzyme A oxidase 3 [Tribolium castaneum] gi|270012977|gb|EFA09425.1| hypothetical protein TcasGA2_TC010636 [Tribolium castaneum]	XP_969513, EFA09425	7.49248e-78	7.27626e+15	276944	257	187
Contig2029	sentrin sumo-specific protease senp7	1257	gi|242013363|ref|XP_002427379.1|sentrin/sumo-specific protease senp7, putative [Pediculus humanus corporis] gi|212511748|gb|EEB14641.1| sentrin/sumo-specific protease senp7, putative [Pediculus humanus corporis]	XP_002427379, EEB14641	3.18487e-74	6.81979e+15	276559	283	193
Singlet282	tir-nbs-lrr resistance protein	901	gi|462394612|gb|EMJ00411.1|hypothetical protein PRUPE_ppa021808mg, partial [Prunus persica]	EMJ00411	4.27592e-76	6.12717e+15	276559	346	212
Singlet1397	kxdl motif-containing protein cg10681-like	779	gi|506968535|gb|AGM32611.1|K X DL motif-containing protein [Coptotermes formosanus]	AGM32611	9.90343e-85	7.33333e+15	276559	225	165
Singlet5610	rna exonuclease nef-sp-like	801	gi|571499286|ref|XP_006557419.1|PREDICTED: uncharacterized exonuclease C637.09-like isoform X3 [Apis mellifera]	XP_006557419	1.3004e-80	6.99634e+15	276559	273	191
Contig1006	osiris 2 cg1148-pb	849	gi|91091230|ref|XP_967536.1|PREDICTED: similar to Osiris 2 CG1148-PB [Tribolium castaneum] gi|270013099|gb|EFA09547.1| hypothetical protein TcasGA2_TC011657 [Tribolium castaneum]	XP_967536, EFA09547	8.07159e-83	8.47619e+15	276174	210	178
Contig1100	pentatricopeptide repeat protein 1	1129	gi|157112618|ref|XP_001657591.1|hypothetical protein AaeL_AAEL006227 [Aedes aegypti] gi|108877995|gb|EAT42220.1| AAEL006227-PA [Aedes aegypti]	XP_001657591, EAT42220	1.73137e-77	6.24294e+16	276174	354	221
Contig806	tho complex subunit 7 homolog	855	gi|156544716|ref|XP_001606401.1|PREDICTED: THO complex subunit 7 homolog [Nasonia vitripennis]	XP_001606401	2.44244e-84	8.29897e+15	275789	194	161
Contig4026	ubiquitin-conjugating enzyme e2 c	840	gi|48095539|ref|XP_394467.1|PREDICTED: ubiquitin-conjugating enzyme E2 C [Apis mellifera] gi|380011817|ref|XP_003689990.1| PREDICTED: ubiquitin-conjugating enzyme E2 C-like [Apis florea] gi|572267598|ref|XP_006611868.1| PREDICTED: ubiquitin-conjugating enzyme E2 C-like [Apis dorsata]	XP_394467, XP_003689990, XP_006611868	1.22927e-84	8.0226e+15	275789	177	142
Singlet3844	adenylate kinase isoenzyme 6-like	693	gi|506969163|gb|AGM32925.1|TATA box binding protein (TBP)-associated factor [Coptotermes formosanus]	AGM32925	1.70892e-85	8.54651e+15	275789	172	147
Contig809	protein mitochondrial-like	805	gi|506965876|gb|AGM32290.1|putative ETHE1 protein, partial [Coptotermes formosanus]	AGM32290	2.17773e-83	8.85714e+15	275404	175	155
Singlet826	at5g51550 k17n15_10	683	gi|462414702|gb|EMJ19439.1|hypothetical protein PRUPE_ppa008023mg [Prunus persica]	EMJ19439	6.94666e-83	9.86577e+15	275018	149	147
Singlet6975	peptidyl-prolyl cis-trans isomerase fkbp4-like	807	gi|66499186|ref|XP_395748.2|PREDICTED: peptidyl-prolyl cis-trans isomerase FKBP4 isoform X2 [Apis mellifera]	XP_395748	9.33648e-81	7.63948e+15	275018	233	178
Contig4204	protein frg1 homolog	787	gi|307213542|gb|EFN88951.1|Protein FRG1 [Harpegnathos saltator]	EFN88951	2.32542e-83	7.23849e+15	274633	239	173
Singlet8332	vacuolar protein sorting-associated protein 11 homolog	742	gi|345488049|ref|XP_003425822.1|PREDICTED: LOW QUALITY PROTEIN: vacuolar protein sorting-associated protein 11 homolog [Nasonia vitripennis]	XP_003425822	1.40791e-76	8.15385e+15	274633	195	159
Contig1791	epoxide hydrolase	783	gi|332375787|gb|AEE63034.1|unknown [Dendroctonus ponderosae]	AEE63034	1.31223e-80	694560669456067	274248	239	166
Singlet1595	transmembrane protein 63c	828	gi|328717783|ref|XP_001945420.2|PREDICTED: transmembrane protein 63A-like [Acyrthosiphon pisum]	XP_001945420	4.27967e-77	702928870292887	274248	239	168
Contig2682	platelet-activating factor acetylhydrolase	843	gi|242013795|ref|XP_002427586.1|Platelet-activating factor acetylhydrolase precursor, putative [Pediculus humanus corporis] gi|212512001|gb|EEB14848.1| Platelet-activating factor acetylhydrolase precursor, putative [Pediculus humanus corporis]	XP_002427586, EEB14848	9.7912e-82	7.18367e+15	273863	245	176
Contig3867	85 kda calcium-independent phospholipase a2	875	gi|380022080|ref|XP_003694883.1|PREDICTED: 85 kDa calcium-independent phospholipase A2-like [Apis florea] gi|572317128|ref|XP_006624173.1| PREDICTED: 85/88 kDa calcium-independent phospholipase A2-like [Apis dorsata]	XP_003694883, XP_006624173	8.21843e-77	6.92913e+15	273863	254	176
Contig4673	heterogeneous nuclear ribonucleoprotein l-like	576	gi|571508941|ref|XP_006571438.1|PREDICTED: heterogeneous nuclear ribonucleoprotein L isoform X2 [Apis mellifera]	XP_006571438	2.52876e-81	8.29545e+15	273863	176	146
Contig110	mitochondrial ribosomal protein l2	777	gi|91077554|ref|XP_972108.1|PREDICTED: similar to AGAP010450-PA [Tribolium castaneum] gi|270001586|gb|EEZ98033.1| hypothetical protein TcasGA2_TC000434 [Tribolium castaneum]	XP_972108, EEZ98033	3.17795e-82	7.41784e+15	273092	213	158
Contig1080	myeloid leukemia factor	858	gi|345488994|ref|XP_001602461.2|PREDICTED: myeloid leukemia factor-like [Nasonia vitripennis]	XP_001602461	7.53143e-81	7.07865e+15	273092	267	189
Singlet603	3-phosphoinositide-dependent protein kinase 1-like	748	gi|572260880|ref|XP_006608750.1|PREDICTED: 3-phosphoinositide-dependent protein kinase 1-like [Apis dorsata]	XP_006608750	4.44111e-79	7.37557e+15	273092	221	163
Contig3059	beta- -glucosyltransferase	998	gi|270014110|gb|EFA10558.1|hypothetical protein TcasGA2_TC012814 [Tribolium castaneum]	EFA10558	4.50391e-79	6.30872e+15	272707	298	188
Contig966	probable palmitoyltransferase zdhhc24-like	867	gi|383850032|ref|XP_003700632.1|PREDICTED: probable palmitoyltransferase ZDHHC24-like [Megachile rotundata]	XP_003700632	1.11971e-81	6.56934e+15	272322	274	180
Contig1660	casein kinase i isoform gamma-3-like	780	gi|345485756|ref|XP_001607046.2|PREDICTED: casein kinase I isoform gamma-3-like [Nasonia vitripennis]	XP_001607046	2.6796e-80	8.81988e+15	272322	161	142
Singlet3825	ribosome-releasing factor mitochondrial-like	865	gi|189239328|ref|XP_973240.2|PREDICTED: similar to mitochondrial elongation factor G2 [Tribolium castaneum]	XP_973240	1.1054e-77	8.63388e+15	272322	183	158
Singlet770	cytochrome p450	753	gi|270002891|gb|EEZ99338.1|cytochrome P450 6BQ13 [Tribolium castaneum]	EEZ99338	2.62669e-79	780952380952381	271937	210	164
Singlet2345	probable aminopeptidase npepl1-like	758	gi|91094127|ref|XP_968492.1|PREDICTED: similar to GA20276-PA [Tribolium castaneum] gi|270010872|gb|EFA07320.1| hypothetical protein TcasGA2_TC015913 [Tribolium castaneum]	XP_968492, EFA07320	3.94787e-79	8.07692e+15	271937	182	147
Singlet3777	zinc transporter 7-like	826	gi|157103241|ref|XP_001647887.1|cation efflux protein/ zinc transporter [Aedes aegypti] gi|108884719|gb|EAT48944.1| AAEL000077-PA [Aedes aegypti]	XP_001647887, EAT48944	1.32472e-80	7.69953e+15	271937	213	164
Singlet6375	ankyrin repeat and btb poz domain-containing protein 1	824	gi|405966856|gb|EKC32091.1|Ankyrin repeat and BTB/POZ domain-containing protein 1 [Crassostrea gigas]	EKC32091	2.19404e-79	7.47934e+15	271937	242	181
Contig211	immunoglobulin-binding protein 1-like	900	gi|156538637|ref|XP_001607663.1|PREDICTED: immunoglobulin-binding protein 1b-like [Nasonia vitripennis]	XP_001607663	3.20538e-80	7.17054e+15	271552	258	185
Contig2125	nuclear migration protein nudc-like	839	gi|383862629|ref|XP_003706786.1|PREDICTED: nuclear migration protein nudC-like [Megachile rotundata]	XP_003706786	7.08899e-81	7.50973e+15	271552	257	193
Singlet5002	upf0454 protein c12orf49 homolog	889	gi|242012077|ref|XP_002426767.1|conserved hypothetical protein [Pediculus humanus corporis] gi|212510949|gb|EEB14029.1| conserved hypothetical protein [Pediculus humanus corporis]	XP_002426767, EEB14029	3.15354e-82	6.97479e+15	271166	238	166
Contig146	cg3683	1292	gi|357612167|gb|EHJ67850.1|hypothetical protein KGM_06138 [Danaus plexippus]	EHJ67850	1.53807e-80	8.33333e+15	270396	174	145
Contig3895	conserved hypothetical protein	825	gi|242022741|ref|XP_002431797.1|conserved hypothetical protein [Pediculus humanus corporis] gi|212517122|gb|EEB19059.1| conserved hypothetical protein [Pediculus humanus corporis]	XP_002431797, EEB19059	1.71902e-79	650190114068441	270396	263	171
Singlet4551	angio-associated migratory cell protein	719	gi|321475319|gb|EFX86282.1|hypothetical protein DAPPUDRAFT_187565 [Daphnia pulex]	EFX86282	6.34492e-80	7.23684e+15	270396	228	165
Contig3948	proteinase inhibitor partial	894	gi|443419056|gb|AGC84400.1|proteinase inhibitor serpin, partial [Locusta migratoria]	AGC84400	7.57916e-80	6.71756e+15	269626	262	176
Singlet5158	gtp-binding protein 128up-like	782	gi|242023708|ref|XP_002432273.1|GTP-binding protein 128up, putative [Pediculus humanus corporis] gi|212517682|gb|EEB19535.1| GTP-binding protein 128up, putative [Pediculus humanus corporis]	XP_002432273, EEB19535	1.00171e-127	9.57143e+15	269626	140	134
Contig2394	vesicle-associated membrane protein synaptobrevin-binding	2403	gi|91079178|ref|XP_966498.1|PREDICTED: similar to VAMP-associated protein, putative [Tribolium castaneum] gi|270003608|gb|EFA00056.1| hypothetical protein TcasGA2_TC002864 [Tribolium castaneum]	XP_966498, EFA00056	2.92938e-75	7.02381e+15	268855	252	177
Contig3055	adenosine deaminase-like	825	gi|307185455|gb|EFN71455.1|Adenosine deaminase-like protein [Camponotus floridanus]	EFN71455	7.56113e-80	6.96629e+15	268855	267	186
Contig4452	pleiotrophin-like protein	1047	gi|506968247|gb|AGM32467.1|pleiotrophin-like protein [Coptotermes formosanus]	AGM32467	7.79412e-81	9.52055e+15	267314	146	139
Contig3725	chitinase domain-containing protein 1 isoform x1	895	gi|478250645|gb|ENN71137.1|hypothetical protein YQE_12068, partial [Dendroctonus ponderosae]	ENN71137	5.72427e-78	6.70683e+15	266929	249	167
Singlet4536	lon protease homolog peroxisomal	686	gi|390364524|ref|XP_790138.3|PREDICTED: lon protease homolog 2, peroxisomal-like [Strongylocentrotus purpuratus]	XP_790138	6.22143e-76	8.15789e+15	266929	190	155
Singlet8013	cytochrome p450	775	gi|47605531|sp|Q964T2.1|CP9E2_BLAGERecName: Full=Cytochrome P450 9e2; AltName: Full=CYPIXE2 gi|14582223|gb|AAK69410.1|AF275640_1 cytochrome P450 [Blattella germanica]	Q964T2, AAK69410	5.72422e-77	6.83398e+15	266929	259	177
Contig2118	phosphatidylinositol glycan anchor biosynthesis class u	1020	gi|340722290|ref|XP_003399540.1|PREDICTED: phosphatidylinositol glycan anchor biosynthesis class U protein-like [Bombus terrestris]	XP_003399540	7.48166e-77	6.70139e+15	266544	288	193
Contig1809	membrane-associated progesterone receptor component 2	1403	gi|91081249|ref|XP_975650.1|PREDICTED: similar to AGAP000767-PA [Tribolium castaneum] gi|270006068|gb|EFA02516.1| hypothetical protein TcasGA2_TC008221 [Tribolium castaneum]	XP_975650, EFA02516	4.07563e-78	848314606741573	266159	178	151
Singlet7049	cytoplasmic dynein 1 light intermediate chain 2	554	gi|332025774|gb|EGI65931.1|Cytoplasmic dynein 1 light intermediate chain 2 [Acromyrmex echinatior]	EGI65931	1.62642e-78	7.01835e+15	266159	218	153
Contig1968	cca trna nucleotidyltransferase mitochondrial-like	812	gi|506968783|gb|AGM32735.1|putative tRNA nucleotidyltransferase/poly(A) polymerase, partial [Coptotermes formosanus]	AGM32735	4.20523e-79	9.26174e+15	265774	149	138
Contig3856	thioredoxin-like protein 1-like	909	gi|91085787|ref|XP_974503.1|PREDICTED: similar to thioredoxin-like protein [Tribolium castaneum] gi|270010127|gb|EFA06575.1| hypothetical protein TcasGA2_TC009487 [Tribolium castaneum]	XP_974503, EFA06575	6.65373e-79	77.5	265774	200	155
Contig3916	u4 tri-snrnp-associated protein 1-like	1024	gi|478255622|gb|ENN75834.1|hypothetical protein YQE_07564, partial [Dendroctonus ponderosae] gi|546678148|gb|ERL88857.1| hypothetical protein D910_06239 [Dendroctonus ponderosae]	ENN75834, ERL88857	1.70211e-73	7.08197e+15	265774	305	216
Singlet490	eukaryotic translation initiation factor 3 subunit l-like	799	gi|506968793|gb|AGM32740.1|RNA polymerase I-associated factor PAF67, partial [Coptotermes formosanus]	AGM32740	1.56775e-79	6.52672e+15	265774	262	171
Singlet3501	atp-dependent rna helicase abstrakt-like	870	gi|340725455|ref|XP_003401085.1|PREDICTED: ATP-dependent RNA helicase abstrakt-like [Bombus terrestris]	XP_003401085	5.30504e-104	8.77778e+15	265774	180	158
Contig218	transmembrane protein 129-like	886	gi|572263981|ref|XP_006610181.1|PREDICTED: transmembrane protein 129-like isoform X2 [Apis dorsata]	XP_006610181	2.76183e-78	6.66667e+15	265003	273	182
Singlet206	lysophospholipid acyltransferase 5	781	gi|307170951|gb|EFN63043.1|Lysophosphatidylcholine acyltransferase [Camponotus floridanus]	EFN63043	6.62018e-77	7.09402e+15	265003	234	166
Singlet527	vacuolar protein sorting 13d	837	gi|189241098|ref|XP_971301.2|PREDICTED: similar to vacuolar protein sorting 13D [Tribolium castaneum]	XP_971301	6.14728e-71	7.56637e+15	264233	226	171
Singlet4423	post-gpi attachment to proteins factor 2-like	880	gi|241326675|ref|XP_002408256.1|FGF receptor activating protein, putative [Ixodes scapularis] gi|215497291|gb|EEC06785.1| FGF receptor activating protein, putative [Ixodes scapularis]	XP_002408256, EEC06785	7.97371e-79	726086956521739	264233	230	167
Contig132	tm2 domain-containing protein cg11103-like	775	gi|322796017|gb|EFZ18641.1|hypothetical protein SINV_10993 [Solenopsis invicta]	EFZ18641	2.3451e-81	7.88043e+15	263848	184	145
Contig2696	cysteine string	788	gi|501294102|dbj|BAN20689.1|conserved hypothetical protein [Riptortus pedestris]	BAN20689	8.37996e-80	8.51282e+15	263848	195	166
Contig3972	nadph-cytochrome p450 reductase	811	gi|408724223|gb|AFU86429.1|cytochrome P450 reductase 1, partial [Laodelphax striatella]	AFU86429	5.82139e-78	7.89474e+15	263848	190	150
Contig3062	ester hydrolase c11orf54 homolog	1118	gi|91093740|ref|XP_968861.1|PREDICTED: similar to CG9119 CG9119-PA [Tribolium castaneum]	XP_968861	1.23679e-76	7.62626e+15	263462	198	151
Contig3599	tetraspanin 97e	864	gi|189234120|ref|XP_968578.2|PREDICTED: similar to tetraspanin 97e [Tribolium castaneum]	XP_968578	3.90064e-79	7.37557e+15	263462	221	163
Singlet1869	tectonin beta-propeller repeat-containing	708	gi|307198381|gb|EFN79323.1|UPF0584 protein CG32226 [Harpegnathos saltator]	EFN79323	3.75236e-72	6.97479e+15	263462	238	166
Singlet5688	protein turtle-like	842	gi|571525986|ref|XP_006569356.1|PREDICTED: protein turtle isoform X4 [Apis mellifera]	XP_006569356	1.12627e-73	6.75439e+15	263462	228	154
Singlet6824	n-acetyllactosaminide beta- -n-acetylglucosaminyltransferase-like	753	gi|242025490|ref|XP_002433157.1|hypothetical protein Phum_PHUM615940 [Pediculus humanus corporis] gi|212518698|gb|EEB20419.1| hypothetical protein Phum_PHUM615940 [Pediculus humanus corporis]	XP_002433157, EEB20419	1.34936e-75	7.53695e+15	263462	203	153
Singlet936	trafficking protein particle complex subunit 6b	799	gi|58383485|ref|XP_312570.2|AGAP002385-PA [Anopheles gambiae str. PEST] gi|55242397|gb|EAA08080.2| AGAP002385-PA [Anopheles gambiae str. PEST]	XP_312570, EAA08080	3.91767e-80	8.97436e+15	262692	156	140
Contig2131	flavin reductase -like	1109	gi|66508961|ref|XP_395902.2|PREDICTED: flavin reductase (NADPH)-like [Apis mellifera]	XP_395902	9.99863e-78	7.38693e+15	262307	199	147
Singlet547	unc-112-related protein	778	gi|321463775|gb|EFX74788.1|hypothetical protein DAPPUDRAFT_199712 [Daphnia pulex]	EFX74788	8.37312e-74	962406015037594	262307	133	128
Singlet3891	gualynate kinase-1	708	gi|383863925|ref|XP_003707430.1|PREDICTED: LOW QUALITY PROTEIN: guanylate kinase-like [Megachile rotundata]	XP_003707430	1.63962e-79	8.50575e+15	262307	174	148
Singlet5339	dephospho- kinase domain-containing	628	gi|462396663|gb|EMJ02462.1|hypothetical protein PRUPE_ppa010823mg [Prunus persica]	EMJ02462	1.02771e-79	9.85075e+15	262307	134	132
Contig321	glucosamine-6-phosphate n-acetyltransferase	872	gi|114052422|ref|NP_001040128.1|glucosamine-6-phosphate N-acetyltransferase [Bombyx mori] gi|87248141|gb|ABD36123.1| glucosamine-6-phosphate N-acetyltransferase [Bombyx mori]	NP_001040128, ABD36123	7.77787e-79	8.6413e+15	261922	184	159
Contig680	cob yrinic acid -diamide mitochondrial	892	gi|322787048|gb|EFZ13272.1|hypothetical protein SINV_12211 [Solenopsis invicta]	EFZ13272	2.77746e-78	7.65854e+15	261922	205	157
Contig1152	upf0532 protein cg3570-like	1695	gi|91078316|ref|XP_972782.1|PREDICTED: similar to CG3570 CG3570-PA [Tribolium castaneum] gi|270003957|gb|EFA00405.1| hypothetical protein TcasGA2_TC003256 [Tribolium castaneum]	XP_972782, EFA00405	8.83176e-74	6.19377e+16	261922	289	179
Contig2116	protective antigen 4d8	2495	gi|572311120|ref|XP_006621295.1|PREDICTED: akirin-2-like [Apis dorsata]	XP_006621295	3.41043e-73	8.29787e+15	261922	188	156
Singlet7250	pyruvate dehydrogenase	716	gi|322780448|gb|EFZ09936.1|hypothetical protein SINV_12035 [Solenopsis invicta]	EFZ09936	4.77948e-76	7.21739e+15	261922	230	166
Contig1442	peptidyl-prolyl cis-trans isomerase fkbp4-like	741	gi|383858335|ref|XP_003704657.1|PREDICTED: peptidyl-prolyl cis-trans isomerase FKBP4-like [Megachile rotundata]	XP_003704657	5.83988e-76	8.15642e+15	261536	179	146
Contig2407	zinc finger protein 184-like	1095	gi|340727535|ref|XP_003402097.1|PREDICTED: zinc finger protein 184-like [Bombus terrestris]	XP_003402097	3.00362e-70	56.25	261536	352	198
Contig2949	serpin 4	1173	gi|443419056|gb|AGC84400.1|proteinase inhibitor serpin, partial [Locusta migratoria]	AGC84400	8.27618e-85	6.90763e+15	261536	249	172
Singlet8312	glucosylceramidase-like	795	gi|328705046|ref|XP_001945612.2|PREDICTED: glucosylceramidase-like [Acyrthosiphon pisum]	XP_001945612	7.35998e-76	6.65354e+15	261536	254	169
Singlet3195	cytochrome b5-related	807	gi|478250668|gb|ENN71160.1|hypothetical protein YQE_12090, partial [Dendroctonus ponderosae]	ENN71160	7.78915e-76	6.65323e+15	261151	248	165
Singlet4861	glutamine and serine-rich protein 1	865	gi|307191948|gb|EFN75338.1|Glutamine and serine-rich protein 1 [Harpegnathos saltator]	EFN75338	3.16647e-70	7.34884e+15	261151	215	158
Singlet6981	isoleucine--trna mitochondrial	718	gi|193788707|ref|NP_001123293.1|mitochondrial isoleucine tRNA synthetase [Nasonia vitripennis]	NP_001123293	4.60037e-72	7.66169e+15	261151	201	154
Singlet6781	acid phosphatase-1	736	gi|157118663|ref|XP_001659203.1|acid phosphatase-1 [Aedes aegypti] gi|108883265|gb|EAT47490.1| AAEL001423-PA [Aedes aegypti]	XP_001659203, EAT47490	3.98697e-76	6.87764e+15	260766	237	163
Singlet7618	cytochrome p450	835	gi|478734979|gb|AGJ51945.1|cytochrome P450 CYP6BQ22 [Dastarcus helophoroides]	AGJ51945	1.64281e-74	7.93814e+15	260766	194	154
Singlet4228	protein szt2-like	751	gi|571577603|ref|XP_006572120.1|PREDICTED: protein SZT2-like [Apis mellifera]	XP_006572120	1.00063e-76	7.06122e+15	260381	245	173
Contig1320	coenzyme q-binding protein coq10 homolog mitochondrial-like	821	gi|506969071|gb|AGM32879.1|coenzyme Q-binding protein COQ10 [Coptotermes formosanus]	AGM32879	1.32492e-78	8.45714e+15	259996	175	148
Singlet4178	isoform b	676	gi|499010744|ref|XP_004536878.1|PREDICTED: UPF0565 protein C2orf69 homolog isoform X2 [Ceratitis capitata] gi|499010748|ref|XP_004536879.1| PREDICTED: UPF0565 protein C2orf69 homolog isoform X3 [Ceratitis capitata] gi|499010752|ref|XP_004536880.1| PREDICTED: UPF0565 protein C2orf69 homolog isoform X4 [Ceratitis capitata]	XP_004536878, XP_004536879, XP_004536880	5.4022e-76	888157894736842	259996	152	135
Contig269	phospholipase b-like 2-like	756	gi|555701747|gb|ESO04980.1|hypothetical protein HELRODRAFT_185539 [Helobdella robusta]	ESO04980	6.35332e-74	7.40933e+15	259225	193	143
Contig1397	protein dr1-like	1008	gi|345492376|ref|XP_003426826.1|PREDICTED: protein Dr1-like [Nasonia vitripennis]	XP_003426826	1.5619e-78	8.53801e+15	259225	171	146
Singlet6655	ribose-phosphate pyrophosphokinase 1-like isoform 1	865	gi|242023899|ref|XP_002432368.1|Ribose-phosphate pyrophosphokinase I, putative [Pediculus humanus corporis] gi|212517791|gb|EEB19630.1| Ribose-phosphate pyrophosphokinase I, putative [Pediculus humanus corporis]	XP_002432368, EEB19630	8.3815e-77	9.84848e+15	258455	132	130
Singlet6874	gxi 2	702	gi|157138314|ref|XP_001657240.1|hypothetical protein AaeL_AAEL013979 [Aedes aegypti] gi|157138316|ref|XP_001657241.1| hypothetical protein AaeL_AAEL013979 [Aedes aegypti] gi|157138320|ref|XP_001657243.1| hypothetical protein AaeL_AAEL013979 [Aedes aegypti] gi|108869518|gb|EAT33743.1| AAEL013979-PD [Aedes aegypti] gi|108869520|gb|EAT33745.1| AAEL013979-PB [Aedes aegypti] gi|403183403|gb|EJY58073.1…	XP_001657240, XP_001657241, XP_001657243, EAT33743, EAT33745, EJY58073	9.68678e-78	7.94737e+15	258455	190	151
Contig346	sideroflexin-1	843	gi|170043514|ref|XP_001849430.1|sideroflexin 1,2,3 [Culex quinquefasciatus] gi|167866826|gb|EDS30209.1| sideroflexin 1,2,3 [Culex quinquefasciatus]	XP_001849430, EDS30209	2.76811e-80	8.42424e+15	257684	165	139
Contig1524	iron-sulfur cluster assembly enzyme mitochondrial	1108	gi|242009588|ref|XP_002425565.1|nitrogen fixation protein nifu, putative [Pediculus humanus corporis] gi|212509444|gb|EEB12827.1| nitrogen fixation protein nifu, putative [Pediculus humanus corporis]	XP_002425565, EEB12827	1.94459e-76	8.78205e+15	257684	156	137
Contig2263	galactosylgalactosylxylosylprotein 3-beta-glucuronosyltransferase i-like	848	gi|193716279|ref|XP_001946469.1|PREDICTED: galactosylgalactosylxylosylprotein 3-beta-glucuronosyltransferase I-like [Acyrthosiphon pisum]	XP_001946469	2.07011e-75	7.75401e+15	257684	187	145
Singlet848	nmda receptor-regulated protein 1	825	gi|242006724|ref|XP_002424197.1|NMDA receptor-regulated protein, putative [Pediculus humanus corporis] gi|212507538|gb|EEB11459.1| NMDA receptor-regulated protein, putative [Pediculus humanus corporis]	XP_002424197, EEB11459	1.2907e-71	9.77273e+15	257684	132	129
Singlet2079	bcl2 adenovirus e1b 19 kda protein-interacting protein 3-like	506	gi|242014013|ref|XP_002427693.1|BCL2/adenovirus E1B 19 kDa protein-interacting protein, putative [Pediculus humanus corporis] gi|212512123|gb|EEB14955.1| BCL2/adenovirus E1B 19 kDa protein-interacting protein, putative [Pediculus humanus corporis]	XP_002427693, EEB14955	3.31971e-79	8.59649e+15	257684	171	147
Singlet4630	transcriptional activator protein pur-alpha	824	gi|498936808|ref|XP_004520495.1|PREDICTED: transcriptional activator protein Pur-beta-like [Ceratitis capitata]	XP_004520495	1.02981e-76	9921875	257684	128	127
Contig862	n-acetylneuraminate lyase-like	716	gi|189237651|ref|XP_001813448.1|PREDICTED: similar to N-acetyl neuraminate lyase [Tribolium castaneum]	XP_001813448	3.85817e-76	708695652173913	256529	230	163
Contig833	rwd domain-containing protein 1-like	733	gi|383861037|ref|XP_003705993.1|PREDICTED: RWD domain-containing protein 1-like [Megachile rotundata]	XP_003705993	1.0895e-77	80.5	256144	200	161
Contig1026	chromobox protein homolog 1	908	gi|242011615|ref|XP_002426543.1|hypothetical protein Phum_PHUM259320 [Pediculus humanus corporis] gi|212510680|gb|EEB13805.1| hypothetical protein Phum_PHUM259320 [Pediculus humanus corporis]	XP_002426543, EEB13805	6.01054e-72	8.16216e+15	256144	185	151
Singlet6666	protein lin-54 homolog isoform x2	812	gi|571564974|ref|XP_006565296.1|PREDICTED: protein lin-54 homolog isoform X3 [Apis mellifera]	XP_006565296	9.15175e-71	8.27027e+15	256144	185	153
Contig962	isoform f	852	gi|270012194|gb|EFA08642.1|hypothetical protein TcasGA2_TC006305 [Tribolium castaneum]	EFA08642	9.15958e-71	7.97688e+15	255758	173	138
Contig3440	golgin subfamily a member 5	1400	gi|572312210|ref|XP_006621822.1|PREDICTED: golgin subfamily A member 5-like [Apis dorsata]	XP_006621822	3.01132e-69	6.42077e+15	255373	366	235
Singlet1845	protein kr-h2-like	717	gi|242006849|ref|XP_002424257.1|protein Kr-H2, putative [Pediculus humanus corporis] gi|212507626|gb|EEB11519.1| protein Kr-H2, putative [Pediculus humanus corporis]	XP_002424257, EEB11519	2.87997e-76	8.11828e+15	255373	186	151
Contig344	molybdopterin synthase catalytic subunit-like	1002	gi|383863903|ref|XP_003707419.1|PREDICTED: molybdopterin synthase catalytic subunit-like [Megachile rotundata]	XP_003707419	9.07046e-72	6.85484e+15	254988	248	170
Singlet3876	disks large homolog 5-like	757	gi|571555704|ref|XP_006569217.1|PREDICTED: disks large homolog 5-like isoform X4 [Apis mellifera]	XP_006569217	1.51123e-68	7.74359e+15	254988	195	151
Contig4206	probable nuclear transport factor 2-like isoform 1	854	gi|345492322|ref|XP_003426815.1|PREDICTED: probable nuclear transport factor 2-like isoform 2 [Nasonia vitripennis]	XP_003426815	4.60277e-77	976923076923077	254603	130	127
Contig4382	prostaglandin e synthase 2	829	gi|332026259|gb|EGI66398.1|Prostaglandin E synthase 2 [Acromyrmex echinatior]	EGI66398	1.27855e-73	70.0	254603	220	154
Contig839	mip18 family protein cg7949-like	842	gi|157114185|ref|XP_001652201.1|hypothetical protein AaeL_AAEL006731 [Aedes aegypti] gi|157114187|ref|XP_001652202.1| hypothetical protein AaeL_AAEL006731 [Aedes aegypti] gi|108877435|gb|EAT41660.1| AAEL006731-PA [Aedes aegypti] gi|108877436|gb|EAT41661.1| AAEL006731-PB [Aedes aegypti]	XP_001652201, XP_001652202, EAT41660, EAT41661	1.49993e-76	9.00662e+15	254218	151	136
Contig1952	a chain structural studies of nucleoside analog and feedback inhibitor binding to drosophila melanogaster multisubstrate deoxyribonucleoside kinase	931	gi|332376266|gb|AEE63273.1|unknown [Dendroctonus ponderosae] gi|478252813|gb|ENN73204.1| hypothetical protein YQE_10183, partial [Dendroctonus ponderosae] gi|546678077|gb|ERL88793.1| hypothetical protein D910_06175 [Dendroctonus ponderosae]	AEE63273, ENN73204, ERL88793	3.37606e-75	7.14286e+15	254218	217	155
Contig2015	prostaglandin reductase 1-like	718	gi|156549977|ref|XP_001603755.1|PREDICTED: prostaglandin reductase 1-like [Nasonia vitripennis]	XP_001603755	2.2289e-75	7.25664e+15	254218	226	164
Contig3642	protein dj-1	730	gi|242014028|ref|XP_002427700.1|protein DJ-1, putative [Pediculus humanus corporis] gi|212512135|gb|EEB14962.1| protein DJ-1, putative [Pediculus humanus corporis]	XP_002427700, EEB14962	2.55326e-76	8.02139e+15	254218	187	150
Contig4389	cd63 antigen-like	1007	gi|156547966|ref|XP_001605056.1|PREDICTED: CD63 antigen-like [Nasonia vitripennis]	XP_001605056	1.75207e-74	7.17213e+15	254218	244	175
Singlet1723	phospholipase d1	749	gi|307174335|gb|EFN64896.1|Phospholipase D1 [Camponotus floridanus]	EFN64896	4.13082e-69	8.8961e+15	254218	154	137
Singlet5579	angio-associated migratory cell protein	797	gi|321475319|gb|EFX86282.1|hypothetical protein DAPPUDRAFT_187565 [Daphnia pulex]	EFX86282	4.01772e-73	7.32057e+15	253832	209	153
Contig827	fad-dependent pyridine nucleotide-disulfide oxidoreductase	928	gi|557754025|ref|XP_005176757.1|PREDICTED: sulfide:quinone oxidoreductase, mitochondrial-like [Musca domestica]	XP_005176757	6.31844e-72	654275092936803	253447	269	176
Singlet7333	ccr4-not transcription complex subunit 7-like isoform x2	837	gi|322794638|gb|EFZ17646.1|hypothetical protein SINV_16503 [Solenopsis invicta]	EFZ17646	6.98144e-76	95.0	253447	140	133
Contig1923	syntaxin-12-like isoform x1	762	gi|307182158|gb|EFN69501.1|Syntaxin-12 [Camponotus floridanus]	EFN69501	7.74916e-75	7.94258e+15	253062	209	166
Singlet1694	nuclear pore complex protein nup93	733	gi|242024064|ref|XP_002432450.1|Nuclear pore complex protein Nup93, putative [Pediculus humanus corporis] gi|212517883|gb|EEB19712.1| Nuclear pore complex protein Nup93, putative [Pediculus humanus corporis]	XP_002432450, EEB19712	1.69059e-69	6.97581e+15	252677	248	173
Contig2349	sperm-associated antigen 7	1095	gi|307186253|gb|EFN71916.1|Sperm-associated antigen 7 [Camponotus floridanus]	EFN71916	1.5652e-74	7.46835e+15	252292	237	177
Contig4307	dnaj homolog subfamily c member 1-like	862	gi|332029745|gb|EGI69614.1|DnaJ-like protein subfamily C member 1 [Acromyrmex echinatior]	EGI69614	5.43345e-72	7.69608e+15	252292	204	157
Singlet3690	formin-binding protein 1 homolog isoform x2	752	gi|571516926|ref|XP_006558460.1|PREDICTED: formin-binding protein 1 homolog isoform X2 [Apis mellifera]	XP_006558460	6.67163e-71	7.31602e+15	252292	231	169
Contig2705	kdel motif-containing protein 1	839	gi|350402459|ref|XP_003486492.1|PREDICTED: KDEL motif-containing protein 1-like [Bombus impatiens]	XP_003486492	2.86338e-71	6.95652e+15	251906	230	160
Contig4166	methionine sulfoxide reductase	964	gi|242012243|ref|XP_002426843.1|EIP28, putative [Pediculus humanus corporis] gi|212511056|gb|EEB14105.1| EIP28, putative [Pediculus humanus corporis]	XP_002426843, EEB14105	3.43511e-74	7.47475e+15	251906	198	148
Singlet1479	nodal modulator 3-like	849	gi|572309302|ref|XP_006620446.1|PREDICTED: nodal modulator 3-like [Apis dorsata]	XP_006620446	1.18889e-67	6.2766e+16	251906	282	177
Contig1257	isoform c	2192	gi|572309976|ref|XP_006620764.1|PREDICTED: titin-like isoform X3 [Apis dorsata]	XP_006620764	2.09987e-65	5.38847e+15	251521	399	215
Contig2078	run domain-containing protein 1-like	822	gi|322785579|gb|EFZ12234.1|hypothetical protein SINV_00931 [Solenopsis invicta]	EFZ12234	9.86577e-70	6.81275e+15	250751	251	171
Contig3719	ef-hand domain-containing protein cg10641-like	1536	gi|66530680|ref|XP_624640.1|PREDICTED: EF-hand domain-containing protein CG10641-like isoform X3 [Apis mellifera] gi|572318226|ref|XP_006624690.1| PREDICTED: EF-hand domain-containing protein CG10641-like isoform X1 [Apis dorsata]	XP_624640, XP_006624690	1.33135e-71	8.5567e+15	250751	194	166
Singlet581	microsomal triglyceride transfer protein large subunit-like	748	gi|242009012|ref|XP_002425287.1|Microsomal triglyceride transfer protein large subunit precursor, putative [Pediculus humanus corporis] gi|212509052|gb|EEB12549.1| Microsomal triglyceride transfer protein large subunit precursor, putative [Pediculus humanus corporis]	XP_002425287, EEB12549	2.71671e-68	6.69323e+15	250751	251	168
Singlet1410	methyltransferase-like protein 5	857	gi|307191267|gb|EFN74914.1|Methyltransferase-like protein 5 [Camponotus floridanus]	EFN74914	7.74537e-73	7.30942e+15	250366	223	163
Contig1447	juvenile hormone diol kinase	1480	gi|506968577|gb|AGM32632.1|EF-hand domain containing protein [Coptotermes formosanus]	AGM32632	1.7157e-72	8.03279e+15	249595	183	147
Contig2568	motile sperm domain-containing protein 1-like	1218	gi|571522218|ref|XP_006558786.1|PREDICTED: motile sperm domain-containing protein 1-like isoform X5 [Apis mellifera]	XP_006558786	3.45965e-72	764423076923077	249595	208	159
Singlet5291	pre-mrna branch site p14-like	721	gi|506965690|gb|AGM32197.1|RNA binding domain containing protein [Coptotermes formosanus]	AGM32197	1.64461e-75	9.83871e+15	248825	124	122
Contig4025	26s protease regulatory subunit s10b	504	gi|322788826|gb|EFZ14394.1|hypothetical protein SINV_16028 [Solenopsis invicta]	EFZ14394	5.02951e-76	98.4	248054	125	123
Contig796	cg3402 cg3402-pa	955	gi|501295465|dbj|BAN20875.1|conserved hypothetical protein [Riptortus pedestris]	BAN20875	5.71775e-74	9.75806e+15	247669	124	121
Contig3273	ubiquitin-like protein 3-like	1000	gi|66510978|ref|XP_623365.1|PREDICTED: ubiquitin-like protein 3-like isoformX2 [Apis mellifera] gi|340715072|ref|XP_003396044.1| PREDICTED: ubiquitin-like protein 3-like [Bombus terrestris] gi|345490257|ref|XP_001605117.2| PREDICTED: ubiquitin-like protein 3-like [Nasonia vitripennis] gi|350414370|ref|XP_003490296.1| PREDICTED: ubiquitin-like protein 3-like [Bombus impatiens] gi|380020042|ref|XP_…	XP_623365, XP_003396044, XP_001605117, XP_003490296, XP_003693907, XP_006613845	9.71475e-74	9.83607e+15	247669	122	120
Singlet5561	f-box only protein 9-like	867	gi|345482400|ref|XP_001608090.2|PREDICTED: F-box only protein 9-like [Nasonia vitripennis]	XP_001608090	3.17369e-70	7.28972e+15	247669	214	156
Singlet6083	cg3402 cg3402-pa	538	gi|501295465|dbj|BAN20875.1|conserved hypothetical protein [Riptortus pedestris]	BAN20875	4.27369e-76	9.75806e+15	247669	124	121
Contig1336	er membrane protein complex subunit 1-like	1397	gi|322786954|gb|EFZ13178.1|hypothetical protein SINV_00703 [Solenopsis invicta]	EFZ13178	7.40541e-65	5.52693e+16	247284	427	236
Contig1358	ubiquitin thioesterase trabid-like	1200	gi|91090986|ref|XP_974863.1|PREDICTED: similar to CG9448 CG9448-PA [Tribolium castaneum] gi|270013188|gb|EFA09636.1| hypothetical protein TcasGA2_TC011759 [Tribolium castaneum]	XP_974863, EFA09636	2.20239e-66	8.39286e+15	247284	168	141
Contig3409	udp-glucuronosyltransferase 1-8-like	871	gi|443419062|gb|AGC84403.1|glucosyl glucuronosyl transferases [Locusta migratoria]	AGC84403	3.93313e-69	6.53386e+15	247284	251	164
Contig3558	mitochondrial intermembrane space import and assembly protein 40	846	gi|270006852|gb|EFA03300.1|hypothetical protein TcasGA2_TC013240 [Tribolium castaneum]	EFA03300	8.40594e-73	6.29032e+16	247284	248	156
Contig1345	nadh dehydrogenase	750	gi|158285911|ref|XP_308524.4|AGAP007297-PA [Anopheles gambiae str. PEST] gi|157020217|gb|EAA03934.4| AGAP007297-PA [Anopheles gambiae str. PEST]	XP_308524, EAA03934	9.94033e-74	7.51295e+15	246899	193	145
Contig2408	lipid phosphate phosphohydrolase 1-like	1889	gi|340728036|ref|XP_003402338.1|PREDICTED: lipid phosphate phosphohydrolase 1-like isoform 2 [Bombus terrestris]	XP_003402338	6.64345e-67	6.16162e+15	246899	297	183
Singlet5902	innexin inx1-like	714	gi|224381702|gb|ACN41953.1|innexin 1 [Schistocerca gregaria]	ACN41953	1.31855e-71	9.83607e+15	246899	122	120
Contig799	synembryn-a-like isoform x2	1268	gi|322790233|gb|EFZ15232.1|hypothetical protein SINV_06896 [Solenopsis invicta]	EFZ15232	5.88707e-67	8.1383e+15	246514	188	153
Contig1690	glucosyl glucuronosyl transferases	768	gi|557778928|ref|XP_005189091.1|PREDICTED: UDP-glucuronosyltransferase 2B13-like [Musca domestica]	XP_005189091	3.69139e-69	719298245614035	246514	228	164
Contig1907	hypothetical protein EAG_05138	783	gi|307191454|gb|EFN74995.1|hypothetical protein EAG_05138 [Camponotus floridanus]	EFN74995	4.60648e-73	7.29858e+15	246514	211	154
Singlet2994	u4 u6 small nuclear ribonucleoprotein prp31-like	712	gi|383858826|ref|XP_003704900.1|PREDICTED: U4/U6 small nuclear ribonucleoprotein Prp31-like [Megachile rotundata]	XP_003704900	8.5524e-71	8.28571e+15	246128	175	145
Contig3710	antiviral helicase ski2	1078	gi|91086489|ref|XP_970674.1|PREDICTED: similar to antiviral helicase SKI2 [Tribolium castaneum]	XP_970674	1.80226e-64	6.00551e+15	245743	363	218
Singlet1643	peptidylprolyl isomerase	766	gi|322796590|gb|EFZ19064.1|hypothetical protein SINV_11301 [Solenopsis invicta]	EFZ19064	1.82612e-71	7.84946e+15	245743	186	146
Singlet3618	proteinase inhibitor partial	820	gi|443419056|gb|AGC84400.1|proteinase inhibitor serpin, partial [Locusta migratoria]	AGC84400	5.3671e-72	6.26812e+15	245743	276	173
Contig1672	vacuolar fusion protein ccz1 homolog	751	gi|345481796|ref|XP_003424456.1|PREDICTED: vacuolar fusion protein CCZ1 homolog [Nasonia vitripennis]	XP_003424456	9.71463e-70	7.70408e+15	245358	196	151
Contig3806	sap30-binding protein	872	gi|340714556|ref|XP_003395793.1|PREDICTED: SAP30-binding protein-like [Bombus terrestris]	XP_003395793	1.38783e-70	62.5	245358	288	180
Singlet2603	atp-binding cassette sub-family g member 1-like	810	gi|242008016|ref|XP_002424809.1|ABC transporter, putative [Pediculus humanus corporis] gi|212508347|gb|EEB12071.1| ABC transporter, putative [Pediculus humanus corporis]	XP_002424809, EEB12071	1.6516e-68	690677966101695	245358	236	163
Contig654	phosphoglucomutase-2-like	889	gi|332018142|gb|EGI58751.1|Phosphoglucomutase-2 [Acromyrmex echinatior]	EGI58751	2.42301e-67	7.25275e+15	244973	182	132
Singlet2182	protein unc-13 homolog d-like isoform x1	846	gi|347969392|ref|XP_003436413.1|AGAP003164-PB [Anopheles gambiae str. PEST] gi|333468504|gb|EGK96970.1| AGAP003164-PB [Anopheles gambiae str. PEST]	XP_003436413, EGK96970	2.83989e-65	6.52174e+15	244973	276	180
Contig2252	protein	787	gi|557019683|ref|XP_006010187.1|PREDICTED: zinc finger protein 708-like [Latimeria chalumnae]	XP_006010187	3.10667e-69	6.58228e+15	244588	237	156
Singlet2215	amp-binding enzyme	847	gi|189240709|ref|XP_001813711.1|PREDICTED: similar to CG12512 CG12512-PA [Tribolium castaneum] gi|270013541|gb|EFA09989.1| hypothetical protein TcasGA2_TC012154 [Tribolium castaneum]	XP_001813711, EFA09989	1.04238e-67	6.37363e+15	244588	273	174
Singlet7197	homeobox-leucine zipper protein hat5-like	849	gi|462405080|gb|EMJ10544.1|hypothetical protein PRUPE_ppa008495mg [Prunus persica]	EMJ10544	2.01984e-70	893491124260355	244588	169	151
Singlet7571	e3 ubiquitin-protein ligase nedd-	833	gi|242010713|ref|XP_002426104.1|E3 ubiquitin-protein ligase Nedd-4, putative [Pediculus humanus corporis] gi|212510141|gb|EEB13366.1| E3 ubiquitin-protein ligase Nedd-4, putative [Pediculus humanus corporis]	XP_002426104, EEB13366	5.7307e-67	6.23288e+15	244588	292	182
Singlet6950	mta1- isoform b	806	gi|242008559|ref|XP_002425070.1|conserved hypothetical protein [Pediculus humanus corporis] gi|212508735|gb|EEB12332.1| conserved hypothetical protein [Pediculus humanus corporis]	XP_002425070, EEB12332	9.18214e-67	7.31602e+15	244202	231	169
Contig1793	28s ribosomal protein mitochondrial-like	819	gi|157116602|ref|XP_001658571.1|mitochondrial ribosomal protein, S29, putative [Aedes aegypti] gi|108876397|gb|EAT40622.1| AAEL007668-PA [Aedes aegypti]	XP_001658571, EAT40622	2.37899e-69	6.99115e+15	243432	226	158
Singlet1733	coiled-coil domain-containing protein 47-like	602	gi|242007058|ref|XP_002424359.1|coiled-coil domain-containing protein 47 precursor, putative [Pediculus humanus corporis] gi|212507759|gb|EEB11621.1| coiled-coil domain-containing protein 47 precursor, putative [Pediculus humanus corporis]	XP_002424359, EEB11621	2.13006e-76	8.78205e+15	243047	156	137
Singlet5540	transcriptional adapter 3-b-like	837	gi|383853954|ref|XP_003702487.1|PREDICTED: transcriptional adapter 3-B-like [Megachile rotundata]	XP_003702487	3.06273e-68	6.9685e+15	243047	254	177
Contig482	nadh:ubiquinone dehydrogenase	788	gi|91087395|ref|XP_975662.1|PREDICTED: similar to NADH:ubiquinone dehydrogenase, putative [Tribolium castaneum] gi|270011092|gb|EFA07540.1| NADH dehydrogenase (ubiquinone) Fe-S protein 4 [Tribolium castaneum]	XP_975662, EFA07540	9.06314e-72	7.54011e+15	242662	187	141
Contig4050	presequence mitochondrial-like	845	gi|572315465|ref|XP_006623382.1|PREDICTED: presequence protease, mitochondrial-like [Apis dorsata]	XP_006623382	8.94026e-65	6.35379e+16	242662	277	176
Singlet5535	rho-gtpase-activating protein	799	gi|189241104|ref|XP_971877.2|PREDICTED: similar to rho-gtpase-activating protein [Tribolium castaneum]	XP_971877	7.53425e-65	6.87259e+15	242662	259	178
Contig3191	peroxin 16	863	gi|91080479|ref|XP_970655.1|PREDICTED: similar to peroxisomal membrane protein PEX16 [Tribolium castaneum] gi|270005559|gb|EFA02007.1| hypothetical protein TcasGA2_TC007629 [Tribolium castaneum]	XP_970655, EFA02007	2.69686e-69	651685393258427	242276	267	174
Contig4248	cytochrome p450	916	gi|47605531|sp|Q964T2.1|CP9E2_BLAGERecName: Full=Cytochrome P450 9e2; AltName: Full=CYPIXE2 gi|14582223|gb|AAK69410.1|AF275640_1 cytochrome P450 [Blattella germanica]	Q964T2, AAK69410	6.00054e-67	6.26712e+15	242276	292	183
Singlet6616	trna selenocysteine 1-associated protein 1-like	909	gi|332030538|gb|EGI70226.1|tRNA selenocysteine 1-associated protein 1 [Acromyrmex echinatior]	EGI70226	1.40402e-69	6.92308e+15	242276	234	162
Contig2738	galectin-8-like isoform x1	989	gi|91080515|ref|XP_971732.1|PREDICTED: similar to galectin (AGAP008844-PA) [Tribolium castaneum]	XP_971732	1.83108e-68	5.93443e+15	241891	305	181
Singlet2716	mediator of rna polymerase ii transcription subunit 31	767	gi|506968839|gb|AGM32763.1|mediator of RNA polymerase II transcription subunit 31 [Coptotermes formosanus]	AGM32763	3.06044e-72	8.80282e+15	241506	142	125
Contig278	testis seletal muscle dual specificty phosphatase	846	gi|158296918|ref|XP_317242.4|AGAP008228-PA [Anopheles gambiae str. PEST] gi|157014943|gb|EAA12467.5| AGAP008228-PA [Anopheles gambiae str. PEST]	XP_317242, EAA12467	1.12E-75	7.01422e+15	241121	211	148
Singlet4275	isoform a	865	gi|189237343|ref|XP_001813445.1|PREDICTED: similar to CG32982 CG32982-PA [Tribolium castaneum]	XP_001813445	8.02504e-69	636986301369863	241121	292	186
Singlet5501	ubiquitin carboxyl-terminal hydrolase isozyme l3	580	gi|506968399|gb|AGM32543.1|cysteine peptidase C12 containing ubiquitin carboxy-terminal hydrolase [Coptotermes formosanus]	AGM32543	7.48566e-72	8.88889e+15	241121	144	128
Singlet6130	protein enabled-like	798	gi|340724011|ref|XP_003400379.1|PREDICTED: hypothetical protein LOC100647911 [Bombus terrestris]	XP_003400379	3.63454e-65	8.39744e+15	241121	156	131
Contig1104	suppressor of g2 allele of skp1 homolog	1239	gi|383858878|ref|XP_003704926.1|PREDICTED: suppressor of G2 allele of SKP1 homolog [Megachile rotundata]	XP_003704926	1.39139e-68	7.29469e+15	240736	207	151
Contig4329	isoform b	1264	gi|242247229|ref|NP_001156046.1|MPV17 mitochondrial membrane protein-like [Acyrthosiphon pisum] gi|239787933|dbj|BAH70668.1| ACYPI000120 [Acyrthosiphon pisum]	NP_001156046, BAH70668	6.14294e-69	7.71429e+15	240736	175	135
Singlet441	lipase member h-a	836	gi|157114831|ref|XP_001652443.1|lipase [Aedes aegypti] gi|108877149|gb|EAT41374.1| AAEL006982-PA [Aedes aegypti]	XP_001652443, EAT41374	3.62518e-67	6.54167e+15	240736	240	157
Singlet4136	calcium channel flower-like isoform 2	774	gi|307178086|gb|EFN66913.1|M-phase phosphoprotein 1 [Camponotus floridanus]	EFN66913	2.13263e-63	8.15603e+15	240736	141	115
Singlet5420	atp synthase d chain	740	gi|198458573|ref|XP_002136158.1|GA22433 [Drosophila pseudoobscura pseudoobscura] gi|198142394|gb|EDY71151.1| GA22433 [Drosophila pseudoobscura pseudoobscura]	XP_002136158, EDY71151	3.3974e-72	7.72727e+15	239965	176	136
Contig1404	beat protein	852	gi|383854792|ref|XP_003702904.1|PREDICTED: cell adhesion molecule 2-like [Megachile rotundata]	XP_003702904	2.86156e-69	72.5	239195	200	145
Singlet620	es1 protein mitochondrial	820	gi|556967392|ref|XP_005992892.1|PREDICTED: ES1 protein homolog, mitochondrial [Latimeria chalumnae]	XP_005992892	2.49007e-69	7.61905e+15	239195	189	144
Singlet6520	protein phosphatase 1 regulatory subunit 12a-like isoform x6	811	gi|572270373|ref|XP_006613184.1|PREDICTED: protein phosphatase 1 regulatory subunit 12A-like isoform X3 [Apis dorsata]	XP_006613184	1.00982e-63	7.27969e+15	239195	261	190
Contig4082	sodium and chloride-dependent glycine transporter	854	gi|345498370|ref|XP_003428215.1|PREDICTED: sodium- and chloride-dependent glycine transporter 1-like isoform 2 [Nasonia vitripennis] gi|345498372|ref|XP_001607250.2| PREDICTED: sodium- and chloride-dependent glycine transporter 1-like isoform 1 [Nasonia vitripennis]	XP_003428215, XP_001607250	7.70083e-65	7.31707e+15	238424	205	150
Singlet1680	androgen-induced gene 1 isoform x2	830	gi|91088495|ref|XP_966863.1|PREDICTED: similar to CG3625 CG3625-PB isoform 1 [Tribolium castaneum]	XP_966863	2.11832e-69	686695278969957	238424	233	160
Singlet4639	phospholipase b-like lamina ancestor-like	803	gi|328719222|ref|XP_003246700.1|PREDICTED: putative phospholipase B-like lamina ancestor-like isoform 3 [Acyrthosiphon pisum]	XP_003246700	4.3408e-68	6.09665e+15	238424	269	164
Contig4482	granulins	1596	gi|556111201|gb|ESO99852.1|hypothetical protein LOTGIDRAFT_146967, partial [Lottia gigantea]	ESO99852	5.04253e-64	5.08197e+15	238039	366	186
Singlet1928	recq-mediated genome instability protein 1-like	829	gi|345492841|ref|XP_003426939.1|PREDICTED: hypothetical protein LOC100679910 [Nasonia vitripennis]	XP_003426939	1.60258e-63	7.12329e+15	238039	219	156
Singlet2124	ras-related and estrogen-regulated growth inhibitor-like	817	gi|189237781|ref|XP_972376.2|PREDICTED: similar to MRAS2, putative [Tribolium castaneum] gi|270006779|gb|EFA03227.1| hypothetical protein TcasGA2_TC013156 [Tribolium castaneum]	XP_972376, EFA03227	3.81344e-69	7.53695e+15	237654	203	153
Singlet2447	mpv17-like protein 2-like	766	gi|242017961|ref|XP_002429452.1|protein SYM1, putative [Pediculus humanus corporis] gi|212514384|gb|EEB16714.1| protein SYM1, putative [Pediculus humanus corporis]	XP_002429452, EEB16714	4.43248e-69	7.61658e+15	236884	193	147
Singlet3838	tumor susceptibility gene 101	727	gi|328777440|ref|XP_392951.3|PREDICTED: tumor susceptibility gene 101 protein [Apis mellifera]	XP_392951	9.37782e-67	7.06806e+15	236498	191	135
Contig879	surfeit locus protein 1	957	gi|91078320|ref|XP_972868.1|PREDICTED: similar to surfeit locus protein [Tribolium castaneum] gi|270003904|gb|EFA00352.1| hypothetical protein TcasGA2_TC003192 [Tribolium castaneum]	XP_972868, EFA00352	3.27279e-67	7.11628e+15	236113	215	153
Singlet6970	vesicle transport protein sec20-like	761	gi|506965672|gb|AGM32188.1|vesicle transport protein SEC20 [Coptotermes formosanus]	AGM32188	6.9474e-70	7.92553e+15	236113	188	149
Contig2806	microtubule-associated protein futsch-like isoform x12	1508	gi|307197722|gb|EFN78871.1|hypothetical protein EAI_02279 [Harpegnathos saltator]	EFN78871	3.74962e-58	6.52174e+15	235728	253	165
Singlet1612	upf0472 protein c16orf72 homolog	864	gi|340725143|ref|XP_003400933.1|PREDICTED: UPF0472 protein C16orf72 homolog [Bombus terrestris]	XP_003400933	4.60011e-68	7.01299e+15	235728	231	162
Singlet2453	glucosyl glucuronosyl transferases	831	gi|189236219|ref|XP_971626.2|PREDICTED: similar to glucosyl/glucuronosyl transferases [Tribolium castaneum]	XP_971626	5.98107e-65	6.24535e+15	235728	269	168
Contig2176	protein lsm14 homolog b-like	889	gi|270004708|gb|EFA01156.1|hypothetical protein TcasGA2_TC010381 [Tribolium castaneum]	EFA01156	3.09059e-65	6.94323e+15	235343	229	159
Contig2578	protein prrc1-like	830	gi|571527439|ref|XP_006562188.1|PREDICTED: protein PRRC1-like isoform X3 [Apis mellifera]	XP_006562188	3.10297e-66	6.23288e+15	235343	292	182
Singlet2579	cleavage and polyadenylation specificity factor subunit cg7185-like isoform x2	482	gi|340715105|ref|XP_003396060.1|PREDICTED: hypothetical protein LOC100651995 [Bombus terrestris]	XP_003396060	1.49876e-64	757396449704142	235343	169	128
Singlet6370	selenocysteine lyase	846	gi|47213134|emb|CAF96629.1|unnamed protein product [Tetraodon nigroviridis]	CAF96629	6.06202e-66	7.16157e+15	235343	229	164
Singlet7308	pyrroline-5-carboxylate dehydrogenase	825	gi|347971770|ref|XP_313649.4|AGAP004366-PA [Anopheles gambiae str. PEST] gi|333469021|gb|EAA09247.4| AGAP004366-PA [Anopheles gambiae str. PEST]	XP_313649, EAA09247	2.34581e-64	8.27815e+15	235343	151	125
Contig2367	protease m1 zinc metalloprotease	759	gi|91078206|ref|XP_968659.1|PREDICTED: similar to protease m1 zinc metalloprotease [Tribolium castaneum]	XP_968659	1.36893e-62	6.34981e+15	234958	263	167
Singlet1347	serpin b3-like	752	gi|443419056|gb|AGC84400.1|proteinase inhibitor serpin, partial [Locusta migratoria]	AGC84400	4.27462e-67	821656050955414	234958	157	129
Singlet4380	kelch-like protein 5	767	gi|383861881|ref|XP_003706413.1|PREDICTED: kelch-like protein 5 [Megachile rotundata]	XP_003706413	3.63876e-64	7.56757e+15	234958	185	140
Contig623	gaba-a receptor associated protein	903	gi|506969291|gb|AGM32989.1|putative GABA-A receptor associated protein [Coptotermes formosanus]	AGM32989	3.55733e-69	9.82759e+15	234572	116	114
Contig1191	armadillo repeat-containing protein 6 homolog	850	gi|383864829|ref|XP_003707880.1|PREDICTED: armadillo repeat-containing protein 6 homolog [Megachile rotundata]	XP_003707880	7.06094e-65	6.73228e+15	234187	254	171
Singlet921	lysophospholipase-like protein partial	696	gi|91081707|ref|XP_971145.1|PREDICTED: similar to AGAP004271-PA [Tribolium castaneum] gi|270006251|gb|EFA02699.1| hypothetical protein TcasGA2_TC008421 [Tribolium castaneum]	XP_971145, EFA02699	2.16207e-68	7.16981e+15	234187	212	152
Contig1283	nadh-ubiquinone oxidoreductase 42 kda subunit	802	gi|91080861|ref|XP_971851.1|PREDICTED: similar to NADH-ubiquinone oxidoreductase 42 kda subunit [Tribolium castaneum] gi|270006430|gb|EFA02878.1| NADH dehydrogenase (ubiquinone) 1 alpha subcomplex, 10 [Tribolium castaneum]	XP_971851, EFA02878	1.50602e-65	7.66667e+15	233802	180	138
Contig2570	transmembrane protein 199-like	906	gi|242025578|ref|XP_002433201.1|conserved hypothetical protein [Pediculus humanus corporis] gi|212518742|gb|EEB20463.1| conserved hypothetical protein [Pediculus humanus corporis]	XP_002433201, EEB20463	1.14656e-64	5.96439e+15	233802	337	201
Contig3636	serine arginine repetitive matrix protein 2-like isoform x4	1189	gi|242018761|ref|XP_002429842.1|hypothetical protein Phum_PHUM452850 [Pediculus humanus corporis] gi|212514860|gb|EEB17104.1| hypothetical protein Phum_PHUM452850 [Pediculus humanus corporis]	XP_002429842, EEB17104	1.62551e-60	5.75851e+16	233802	323	186
Contig463	thymidylate kinase	803	gi|390346478|ref|XP_789676.2|PREDICTED: thymidylate kinase-like [Strongylocentrotus purpuratus] gi|390358306|ref|XP_784160.2| PREDICTED: thymidylate kinase-like [Strongylocentrotus purpuratus]	XP_789676, XP_784160	9.96432e-68	745945945945946	233417	185	138
Contig4457	oligopeptidase a-like	830	gi|189235813|ref|XP_971989.2|PREDICTED: similar to oligopeptidase [Tribolium castaneum]	XP_971989	1.57097e-62	6.48148e+15	233417	270	175
Contig1615	calmodulin-like protein 4-like	921	gi|506968259|gb|AGM32473.1|calmodulin-like protein [Coptotermes formosanus]	AGM32473	5.5756e-69	9.23664e+15	233032	131	121
Contig3604	transmembrane protein 214-a	1298	gi|506968787|gb|AGM32737.1|uncharacterized conserved protein (DUF2359) [Coptotermes formosanus]	AGM32737	2.67502e-65	6.80365e+15	233032	219	149
Singlet7007	succinyl- ligase	800	gi|91082037|ref|XP_970725.1|PREDICTED: similar to AGAP004744-PA [Tribolium castaneum]	XP_970725	2.82412e-100	8.37662e+15	233032	154	129
Contig3628	arp2 3 complex subunit arpc5	835	gi|321476901|gb|EFX87860.1|hypothetical protein DAPPUDRAFT_305421 [Daphnia pulex]	EFX87860	3.60141e-68	8.47682e+15	232646	151	128
Singlet3528	aael004946- partial	703	gi|572270471|ref|XP_006613233.1|PREDICTED: uncharacterized protein LOC102674607 isoform X4 [Apis dorsata]	XP_006613233	1.38291e-62	6.90821e+15	232646	207	143
Singlet6427	microtubule-associated protein	797	gi|568259578|gb|ETN67465.1|hypothetical protein AND_000720 [Anopheles darlingi]	ETN67465	1.25375e-63	8.08383e+15	232646	167	135
Contig446	atp synthase delta mitochondrial	984	gi|332374602|gb|AEE62442.1|unknown [Dendroctonus ponderosae] gi|478260235|gb|ENN79996.1| hypothetical protein YQE_03570, partial [Dendroctonus ponderosae] gi|478263976|gb|ENN82108.1| hypothetical protein YQE_01516, partial [Dendroctonus ponderosae]	AEE62442, ENN79996, ENN82108	2.9888e-68	8.83117e+15	232261	154	136
Contig4371	tetratricopeptide repeat protein 1-like	968	gi|383855994|ref|XP_003703495.1|PREDICTED: tetratricopeptide repeat protein 1-like [Megachile rotundata]	XP_003703495	9.90826e-66	6.40741e+15	232261	270	173
Singlet8131	tensin-1 isoform x15	756	gi|270006735|gb|EFA03183.1|hypothetical protein TcasGA2_TC013103 [Tribolium castaneum]	EFA03183	9.45026e-61	6.89243e+15	232261	251	173
Contig167	phosphatidylethanolamine-binding protein	895	gi|157116368|ref|XP_001658443.1|phosphatidylethanolamine-binding protein [Aedes aegypti] gi|94469080|gb|ABF18389.1| phosphatidylethanolamine-binding protein [Aedes aegypti] gi|108876530|gb|EAT40755.1| AAEL007549-PA [Aedes aegypti]	XP_001658443, ABF18389, EAT40755	8.98083e-67	7.05882e+15	231876	204	144
Contig48	laminin subunit alpha-like	825	gi|242022324|ref|XP_002431590.1|laminin A chain, putative [Pediculus humanus corporis] gi|212516898|gb|EEB18852.1| laminin A chain, putative [Pediculus humanus corporis]	XP_002431590, EEB18852	1.86408e-59	62.0	231106	250	155
Contig971	cklf-like marvel transmembrane domain-containing protein 4-like	849	gi|383857609|ref|XP_003704297.1|PREDICTED: CKLF-like MARVEL transmembrane domain-containing protein 4-like [Megachile rotundata]	XP_003704297	3.08979e-67	7.87234e+15	231106	188	148
Singlet8307	poly(adp-ribose) glycohydrolase	754	gi|195477314|ref|XP_002100163.1|GE16886 [Drosophila yakuba] gi|194187687|gb|EDX01271.1| GE16886 [Drosophila yakuba]	XP_002100163, EDX01271	3.70029e-70	6.95431e+15	231106	197	137
Contig945	hedgehog interacting protein	1735	gi|554839649|ref|XP_005930264.1|PREDICTED: uncharacterized protein LOC102308815 isoform X2 [Haplochromis burtoni]	XP_005930264	3.79082e-58	5.37209e+15	230335	430	231
Singlet1498	class c metabotropic glutamate-like g-protein coupled receptor	845	gi|546672707|gb|ERL84496.1|hypothetical protein D910_01926 [Dendroctonus ponderosae]	ERL84496	3.86799e-65	9.25373e+15	230335	134	124
Contig456	probable aspartate cytoplasmic-like	862	gi|242010566|ref|XP_002426036.1|aspartate aminotransferase, cytoplasmic, putative [Pediculus humanus corporis] gi|212510046|gb|EEB13298.1| aspartate aminotransferase, cytoplasmic, putative [Pediculus humanus corporis]	XP_002426036, EEB13298	8.00188e-105	8.49315e+15	229565	146	124
Singlet2087	protein furry-like	839	gi|345484644|ref|XP_003425091.1|PREDICTED: protein furry-like [Nasonia vitripennis]	XP_003425091	5.70663e-59	6.84397e+15	229565	282	193
Singlet6953	neurotransmitter gated ion channel	693	gi|227439271|gb|ACP31313.1|nicotinic acetylcholine receptor a10 subunit splice variant [Tribolium castaneum]	ACP31313	1.35611e-65	6.42857e+15	229565	224	144
Contig264	gamma-aminobutyric acid receptor-associated	950	gi|506969291|gb|AGM32989.1|putative GABA-A receptor associated protein [Coptotermes formosanus]	AGM32989	1.24281e-66	9.74138e+15	228794	116	113
Singlet2790	dihydrolipoyl mitochondrial	568	gi|507659403|ref|XP_004635033.1|PREDICTED: dihydrolipoyl dehydrogenase, mitochondrial isoform X1 [Octodon degus]	XP_004635033	9.87462e-64	7.43316e+15	228794	187	139
Singlet3636	imd-like protein	789	gi|388597553|gb|AFK75938.1|IMD-like protein [Schistocerca gregaria]	AFK75938	3.52905e-65	7.04846e+15	228409	227	160
Singlet6729	vitellogenin receptor	839	gi|82524130|emb|CAJ19121.1|vitellogenin receptor [Blattella germanica]	CAJ19121	1.12931e-58	6.13718e+16	228409	277	170
Contig686	conserved oligomeric golgi complex subunit 5	711	gi|383862335|ref|XP_003706639.1|PREDICTED: conserved oligomeric Golgi complex subunit 5-like [Megachile rotundata]	XP_003706639	5.37285e-61	6.58436e+15	228024	243	160
Singlet2368	PREDICTED: uncharacterized protein LOC100874999	801	gi|383854122|ref|XP_003702571.1|PREDICTED: uncharacterized protein LOC100874999 [Megachile rotundata]	XP_003702571	6.46607e-63	6.53386e+15	228024	251	164
Singlet7289	cop9 signalosome complex subunit 8	870	gi|48097910|ref|XP_391971.1|PREDICTED: COP9 signalosome complex subunit 8-like [Apis mellifera] gi|572262797|ref|XP_006609638.1| PREDICTED: COP9 signalosome complex subunit 8-like [Apis dorsata]	XP_391971, XP_006609638	1.02763e-65	743455497382199	228024	191	142
Contig2590	proteasome inhibitor	814	gi|501294274|dbj|BAN20707.1|proteasome inhibitor [Riptortus pedestris]	BAN20707	1.21612e-64	6.43411e+15	227639	258	166
Singlet2550	protein aatf-like	742	gi|380013569|ref|XP_003690825.1|PREDICTED: LOW QUALITY PROTEIN: protein AATF-like [Apis florea]	XP_003690825	9.50974e-63	722488038277512	227639	209	151
Singlet1322	large neutral amino acids transporter small subunit 2-like	897	gi|383852420|ref|XP_003701726.1|PREDICTED: large neutral amino acids transporter small subunit 2-like [Megachile rotundata]	XP_003701726	2.58143e-63	8.92086e+15	227254	139	124
Singlet3259	low quality protein: dna repair protein complementing xp-a cells homolog	776	gi|242021045|ref|XP_002430957.1|DNA-repair protein, putative [Pediculus humanus corporis] gi|212516177|gb|EEB18219.1| DNA-repair protein, putative [Pediculus humanus corporis]	XP_002430957, EEB18219	1.70716e-64	8.18713e+15	227254	171	140
Singlet5129	amp dependent coa ligase	772	gi|328708058|ref|XP_003243588.1|PREDICTED: probable 4-coumarate--CoA ligase 3-like isoform 2 [Acyrthosiphon pisum] gi|328708060|ref|XP_001948363.2| PREDICTED: probable 4-coumarate--CoA ligase 3-like isoform 1 [Acyrthosiphon pisum]	XP_003243588, XP_001948363	2.37334e-61	6.34538e+15	227254	249	158
Singlet5095	nuclear pore complex protein nup85	793	gi|543724184|ref|XP_005503242.1|PREDICTED: nuclear pore complex protein Nup85, partial [Columba livia]	XP_005503242	1.25208e-60	6.87764e+15	226868	237	163
[truncated: 3,624 more rows]
