# Supplementary material for: RNA-Seq reveals large quantitative differences between the transcriptomes of outbreak and non-outbreak locusts
Source: Sci Rep. 2018 Jun 15;8:9207. doi: 10.1038/s41598-018-27565-0 (PMC6003920; doi:10.1038/s41598-018-27565-0)
Supplement: Supplementary file 17 — Table S14 [file 41598_2018_27565_MOESM17_ESM.xls]

## Sheet: Hoja1
Repretative sequence	Blast description	Accession number	Total sequence length	Reads in solitarious library	Reads in gregarious library	Test	p-value	FDR	RPKM solitary	RPKM gregarious	Fold change
Sg_CNS_NA4Plus7284	NA		179	14	1	5.78051	0.0162049	0.0659449	0.000750481	7.88525e-05	-3.25059
Sg_CNS_NA4Plus9122	NA		202	14	1	5.78051	0.0162049	0.0659449	0.00066503	6.98742e-05	-3.25059
Sg_CNS_NA4Plus9873	NA		215	14	1	5.78051	0.0162049	0.0659449	0.000624819	6.56493e-05	-3.25059
Sg_CNS_NA4Plus10006	NA		219	14	1	5.78051	0.0162049	0.0659449	0.000613407	6.44502e-05	-3.25059
Sg_CNS_NA4Plus10440	NA		228	14	1	5.78051	0.0162049	0.0659449	0.000589194	6.19061e-05	-3.25059
8725	NA		269	14	1	5.78051	0.0162049	0.0659449	0.000499391	5.24706e-05	-3.25059
Sg_CNS_NA4Plus11714	NA		271	14	1	5.78051	0.0162049	0.0659449	0.000495705	5.20834e-05	-3.25059
Sg_CNS_NA4Plus11848	NA		277	14	1	5.78051	0.0162049	0.0659449	0.000484968	5.09552e-05	-3.25059
Sg_CNS_NA4Plus12332	NA		298	14	1	5.78051	0.0162049	0.0659449	0.000450792	4.73644e-05	-3.25059
Sg_CNS_NA4Plus12427	NA		301	14	1	5.78051	0.0162049	0.0659449	0.000446299	4.68923e-05	-3.25059
87267	PREDICTED: cellular retinaldehyde binding protein	XP_392138.3	309	14	1	5.78051	0.0162049	0.0659449	0.000434745	4.56783e-05	-3.25059
Sg_CNS_NA4Plus12650	NA		310	14	1	5.78051	0.0162049	0.0659449	0.000433342	4.5531e-05	-3.25059
Sg_CNS_NA4Plus12932	NA		320	14	1	5.78051	0.0162049	0.0659449	0.0004198	4.41081e-05	-3.25059
72636	NA		328	14	1	5.78051	0.0162049	0.0659449	0.000409561	4.30323e-05	-3.25059
Sg_CNS_NA4Plus13273	NA		334	14	1	5.78051	0.0162049	0.0659449	0.000402204	4.22593e-05	-3.25059
Sg_CNS_NA4Plus13351	NA		337	14	1	5.78051	0.0162049	0.0659449	0.000398624	4.18831e-05	-3.25059
Sg_CNS_NA4Plus13444	NA		340	14	1	5.78051	0.0162049	0.0659449	0.000395106	4.15135e-05	-3.25059
Sg_CNS_NA4Plus13824	NA		355	14	1	5.78051	0.0162049	0.0659449	0.000378412	3.97594e-05	-3.25059
Sg_CNS_NA4Plus13863	NA		357	14	1	5.78051	0.0162049	0.0659449	0.000376292	3.95367e-05	-3.25059
98551	NA		374	14	1	5.78051	0.0162049	0.0659449	0.000359188	3.77396e-05	-3.25059
31810	AGAP006385-PA	EAA11303.4	381	14	1	5.78051	0.0162049	0.0659449	0.000352588	3.70462e-05	-3.25059
Sg_CNS_NA4Plus14652	NA		385	14	1	5.78051	0.0162049	0.0659449	0.000348925	3.66613e-05	-3.25059
Sg_CNS_NA4Plus14936	NA		394	14	1	5.78051	0.0162049	0.0659449	0.000340955	3.58238e-05	-3.25059
76748	NA		395	14	1	5.78051	0.0162049	0.0659449	0.000340092	3.57332e-05	-3.25059
Sg_CNS_NA4Plus15121	NA		400	14	1	5.78051	0.0162049	0.0659449	0.00033584	3.52865e-05	-3.25059
19012	NA		416	14	1	5.78051	0.0162049	0.0659449	0.000322923	3.39293e-05	-3.25059
Sg_CNS_NA4Plus15658	NA		417	14	1	5.78051	0.0162049	0.0659449	0.000322149	3.3848e-05	-3.25059
Sg_CNS_NA4Plus15686	NA		417	14	1	5.78051	0.0162049	0.0659449	0.000322149	3.3848e-05	-3.25059
Sg_CNS_NA4Plus15702	NA		418	14	1	5.78051	0.0162049	0.0659449	0.000321378	3.3767e-05	-3.25059
Sg_CNS_NA4Plus15860	NA		422	14	1	5.78051	0.0162049	0.0659449	0.000318332	3.34469e-05	-3.25059
Sg_CNS_NA4Plus16020	NA		428	14	1	5.78051	0.0162049	0.0659449	0.00031387	3.2978e-05	-3.25059
Sg_CNS_NA4Plus16207	NA		433	14	1	5.78051	0.0162049	0.0659449	0.000310245	3.25972e-05	-3.25059
Sg_CNS_NA4Plus16215	NA		433	14	1	5.78051	0.0162049	0.0659449	0.000310245	3.25972e-05	-3.25059
Sg_CNS_NA4Plus16588	NA		444	14	1	5.78051	0.0162049	0.0659449	0.000302559	3.17896e-05	-3.25059
Sg_CNS_NA4Plus16882	NA		451	14	1	5.78051	0.0162049	0.0659449	0.000297863	3.12962e-05	-3.25059
Sg_CNS_NA4Plus16891	NA		452	14	1	5.78051	0.0162049	0.0659449	0.000297204	3.1227e-05	-3.25059
Sg_CNS_NA4Plus16969	TSA: Chilo suppressalis Unigene71496_All transcribed RNA sequence	GAJS01066230.1	454	14	1	5.78051	0.0162049	0.0659449	0.000295895	3.10894e-05	-3.25059
Sg_CNS_NA4Plus16999	NA		454	14	1	5.78051	0.0162049	0.0659449	0.000295895	3.10894e-05	-3.25059
Sg_CNS_NA4Plus17302	NA		461	14	1	5.78051	0.0162049	0.0659449	0.000291402	3.06173e-05	-3.25059
Sg_CNS_NA4Plus17512	NA		467	14	1	5.78051	0.0162049	0.0659449	0.000287658	3.0224e-05	-3.25059
Sg_CNS_NA4Plus17746	NA		472	14	1	5.78051	0.0162049	0.0659449	0.00028461	2.99038e-05	-3.25059
Sg_CNS_NA4Plus17768	NA		473	14	1	5.78051	0.0162049	0.0659449	0.000284009	2.98406e-05	-3.25059
Sg_CNS_NA4Plus17798	NA		473	14	1	5.78051	0.0162049	0.0659449	0.000284009	2.98406e-05	-3.25059
Sg_CNS_NA4Plus17903	NA		476	14	1	5.78051	0.0162049	0.0659449	0.000282219	2.96525e-05	-3.25059
Sg_CNS_NA4Plus18738	NA		498	14	1	5.78051	0.0162049	0.0659449	0.000269751	2.83426e-05	-3.25059
Sg_CNS_NA4Plus18799	NA		500	14	1	5.78051	0.0162049	0.0659449	0.000268672	2.82292e-05	-3.25059
Sg_CNS_NA4Plus18994	NA		505	14	1	5.78051	0.0162049	0.0659449	0.000266012	2.79497e-05	-3.25059
Sg_CNS_NA4Plus19338	NA		514	14	1	5.78051	0.0162049	0.0659449	0.000261354	2.74603e-05	-3.25059
32927	NA		536	14	1	5.78051	0.0162049	0.0659449	0.000250627	2.63332e-05	-3.25059
Sg_CNS_NA4Plus21432	NA		575	14	1	5.78051	0.0162049	0.0659449	0.000233628	2.45471e-05	-3.25059
Sg_CNS_NA4Plus21969	NA		592	14	1	5.78051	0.0162049	0.0659449	0.000226919	2.38422e-05	-3.25059
Sg_CNS_NA4Plus6717	NA		173	14	1	5.78051	0.0162049	0.0659449	0.00077651	8.15873e-05	-3.25059
Sg_CNS_NA4Plus3340	NA		133	13	1	5.14516	0.0233113	0.0917474	0.0009379	0.000106125	-3.14367
Sg_CNS_NA4Plus7109	NA		177	13	1	5.14516	0.0233113	0.0917474	0.00070475	7.97435e-05	-3.14367
Sg_CNS_NA4Plus7151	NA		177	13	1	5.14516	0.0233113	0.0917474	0.00070475	7.97435e-05	-3.14367
Sg_CNS_NA4Plus7434	NA		180	13	1	5.14516	0.0233113	0.0917474	0.000693004	7.84144e-05	-3.14367
17925	unkown protein	BAN21014.1	183	13	1	5.14516	0.0233113	0.0917474	0.000681643	7.71289e-05	-3.14367
85361	NA		189	13	1	5.14516	0.0233113	0.0917474	0.000660004	7.46804e-05	-3.14367
Sg_CNS_NA4Plus12108	NA		289	13	1	5.14516	0.0233113	0.0917474	0.000431629	4.88394e-05	-3.14367
Sg_CNS_NA4Plus12151	NA		290	13	1	5.14516	0.0233113	0.0917474	0.00043014	4.8671e-05	-3.14367
Sg_CNS_NA4Plus12464	NA		303	13	1	5.14516	0.0233113	0.0917474	0.000411686	4.65828e-05	-3.14367
Sg_CNS_NA4Plus13570	NA		345	13	1	5.14516	0.0233113	0.0917474	0.000361567	4.09119e-05	-3.14367
Sg_CNS_NA4Plus13644	NA		349	13	1	5.14516	0.0233113	0.0917474	0.000357423	4.0443e-05	-3.14367
Sg_CNS_NA4Plus13903	NA		358	13	1	5.14516	0.0233113	0.0917474	0.000348438	3.94262e-05	-3.14367
Sg_CNS_NA4Plus14198	NA		369	13	1	5.14516	0.0233113	0.0917474	0.000338051	3.82509e-05	-3.14367
Sg_CNS_NA4Plus14465	NA		379	13	1	5.14516	0.0233113	0.0917474	0.000329131	3.72417e-05	-3.14367
Sg_CNS_NA4Plus14671	NA		386	13	1	5.14516	0.0233113	0.0917474	0.000323162	3.65663e-05	-3.14367
Sg_CNS_NA4Plus15696	NA		418	13	1	5.14516	0.0233113	0.0917474	0.000298423	3.3767e-05	-3.14367
Sg_CNS_NA4Plus15713	NA		418	13	1	5.14516	0.0233113	0.0917474	0.000298423	3.3767e-05	-3.14367
Sg_CNS_NA4Plus15846	NA		422	13	1	5.14516	0.0233113	0.0917474	0.000295594	3.34469e-05	-3.14367
Sg_CNS_NA4Plus16522	NA		442	13	1	5.14516	0.0233113	0.0917474	0.000282219	3.19335e-05	-3.14367
Sg_CNS_NA4Plus17513	NA		467	13	1	5.14516	0.0233113	0.0917474	0.000267111	3.0224e-05	-3.14367
Sg_CNS_NA4Plus17751	NA		472	13	1	5.14516	0.0233113	0.0917474	0.000264281	2.99038e-05	-3.14367
23144	NA		473	13	1	5.14516	0.0233113	0.0917474	0.000263722	2.98406e-05	-3.14367
62016	NA		473	13	1	5.14516	0.0233113	0.0917474	0.000263722	2.98406e-05	-3.14367
Sg_CNS_NA4Plus18044	NA		480	13	1	5.14516	0.0233113	0.0917474	0.000259876	2.94054e-05	-3.14367
Sg_CNS_NA4Plus18113	NA		482	13	1	5.14516	0.0233113	0.0917474	0.000258798	2.92834e-05	-3.14367
Sg_CNS_NA4Plus18322	NA		487	13	1	5.14516	0.0233113	0.0917474	0.000256141	2.89827e-05	-3.14367
Sg_CNS_NA4Plus19112	NA		509	13	1	5.14516	0.0233113	0.0917474	0.00024507	2.773e-05	-3.14367
75826	NA		524	13	1	5.14516	0.0233113	0.0917474	0.000238055	2.69363e-05	-3.14367
Sg_CNS_NA4Plus20433	NA		546	13	1	5.14516	0.0233113	0.0917474	0.000228463	2.58509e-05	-3.14367
3968	NA		190	13	1	5.14516	0.0233113	0.0917474	0.00065653	7.42873e-05	-3.14367
Sg_CNS_NA4Plus10629	NA		233	13	1	5.14516	0.0233113	0.0917474	0.000535368	6.05777e-05	-3.14367
Sg_CNS_NA4Plus11020	NA		245	13	1	5.14516	0.0233113	0.0917474	0.000509146	5.76106e-05	-3.14367
Sg_CNS_NA4Plus11844	NA		277	13	1	5.14516	0.0233113	0.0917474	0.000450327	5.09552e-05	-3.14367
Sg_CNS_NA4Plus12898	NA		319	13	1	5.14516	0.0233113	0.0917474	0.000391037	4.42464e-05	-3.14367
77882	NA		321	13	1	5.14516	0.0233113	0.0917474	0.0003886	4.39707e-05	-3.14367
Sg_CNS_NA4Plus12983	NA		322	13	1	5.14516	0.0233113	0.0917474	0.000387394	4.38341e-05	-3.14367
Sg_CNS_NA4Plus13592	NA		346	13	1	5.14516	0.0233113	0.0917474	0.000360522	4.07936e-05	-3.14367
Sg_CNS_NA4Plus13922	NA		359	13	1	5.14516	0.0233113	0.0917474	0.000347467	3.93164e-05	-3.14367
Sg_CNS_NA4Plus14336	NA		374	13	1	5.14516	0.0233113	0.0917474	0.000333531	3.77396e-05	-3.14367
Sg_CNS_NA4Plus14506	NA		380	13	1	5.14516	0.0233113	0.0917474	0.000328265	3.71437e-05	-3.14367
Sg_CNS_NA4Plus14776	NA		389	13	1	5.14516	0.0233113	0.0917474	0.00032067	3.62843e-05	-3.14367
Sg_CNS_NA4Plus15208	NA		403	13	1	5.14516	0.0233113	0.0917474	0.00030953	3.50238e-05	-3.14367
73879	NA		428	13	1	5.14516	0.0233113	0.0917474	0.00029145	3.2978e-05	-3.14367
98962	NA		435	13	1	5.14516	0.0233113	0.0917474	0.00028676	3.24473e-05	-3.14367
Sg_CNS_NA4Plus17046	NA		455	13	1	5.14516	0.0233113	0.0917474	0.000274155	3.10211e-05	-3.14367
Sg_CNS_NA4Plus17434	NA		465	13	1	5.14516	0.0233113	0.0917474	0.00026826	3.0354e-05	-3.14367
Sg_CNS_NA4Plus18171	NA		484	13	1	5.14516	0.0233113	0.0917474	0.000257729	2.91624e-05	-3.14367
59368	NA		560	13	1	5.14516	0.0233113	0.0917474	0.000222751	2.52046e-05	-3.14367
Sg_CNS_NA4Plus21161	NA		567	13	1	5.14516	0.0233113	0.0917474	0.000220001	2.48935e-05	-3.14367
Sg_CNS_NA4Plus2790	NA		110	12	1	4.51665	0.0335666	0.126757	0.00104678	0.000128315	-3.0282
Sg_CNS_NA4Plus5092	NA		159	12	1	4.51665	0.0335666	0.126757	0.000724184	8.8771e-05	-3.0282
Sg_CNS_NA4Plus5858	NA		166	12	1	4.51665	0.0335666	0.126757	0.000693646	8.50277e-05	-3.0282
Sg_CNS_NA4Plus8253	NA		190	12	1	4.51665	0.0335666	0.126757	0.000606028	7.42873e-05	-3.0282
Sg_CNS_NA4Plus8420	NA		192	12	1	4.51665	0.0335666	0.126757	0.000599715	7.35135e-05	-3.0282
Sg_CNS_NA4Plus8595	NA		194	12	1	4.51665	0.0335666	0.126757	0.000593532	7.27556e-05	-3.0282
Sg_CNS_NA4Plus8955	NA		199	12	1	4.51665	0.0335666	0.126757	0.000578619	7.09276e-05	-3.0282
Sg_CNS_NA4Plus11597	NA		267	12	1	4.51665	0.0335666	0.126757	0.000431256	5.28637e-05	-3.0282
Sg_CNS_NA4Plus11912	NA		281	12	1	4.51665	0.0335666	0.126757	0.00040977	5.02299e-05	-3.0282
Sg_CNS_NA4Plus13550	NA		345	12	1	4.51665	0.0335666	0.126757	0.000333754	4.09119e-05	-3.0282
Sg_CNS_NA4Plus14089	NA		365	12	1	4.51665	0.0335666	0.126757	0.000315466	3.86701e-05	-3.0282
46235	PREDICTED: uncharacterized protein LOC100207270	XP_002161008.2	405	12	1	4.51665	0.0335666	0.126757	0.000284309	3.48509e-05	-3.0282
Sg_CNS_NA4Plus15560	NA		414	12	1	4.51665	0.0335666	0.126757	0.000278129	3.40932e-05	-3.0282
Sg_CNS_NA4Plus16485	NA		440	12	1	4.51665	0.0335666	0.126757	0.000261694	3.20786e-05	-3.0282
Sg_CNS_NA4Plus16542	NA		442	12	1	4.51665	0.0335666	0.126757	0.00026051	3.19335e-05	-3.0282
Sg_CNS_NA4Plus16699	NA		446	12	1	4.51665	0.0335666	0.126757	0.000258173	3.16471e-05	-3.0282
Sg_CNS_NA4Plus16763	NA		448	12	1	4.51665	0.0335666	0.126757	0.000257021	3.15058e-05	-3.0282
Sg_CNS_NA4Plus17156	NA		458	12	1	4.51665	0.0335666	0.126757	0.000251409	3.08179e-05	-3.0282
85576	PREDICTED: similar to aromatic amino acid decarboxylase	XP_972688.1	472	12	1	4.51665	0.0335666	0.126757	0.000243952	2.99038e-05	-3.0282
62029	PREDICTED: hypothetical protein LOC100572052	XP_003248294.1	515	12	1	4.51665	0.0335666	0.126757	0.000223583	2.7407e-05	-3.0282
Sg_CNS_NA4Plus19530	NA		520	12	1	4.51665	0.0335666	0.126757	0.000221433	2.71435e-05	-3.0282
Sg_CNS_NA4Plus20138	NA		537	12	1	4.51665	0.0335666	0.126757	0.000214423	2.62842e-05	-3.0282
Sg_CNS_NA4Plus6777	NA		174	12	1	4.51665	0.0335666	0.126757	0.000661754	8.11184e-05	-3.0282
Sg_CNS_NA4Plus6786	NA		174	12	1	4.51665	0.0335666	0.126757	0.000661754	8.11184e-05	-3.0282
Sg_CNS_NA4Plus7026	NA		176	12	1	4.51665	0.0335666	0.126757	0.000654234	8.01966e-05	-3.0282
Sg_CNS_NA4Plus7050	NA		176	12	1	4.51665	0.0335666	0.126757	0.000654234	8.01966e-05	-3.0282
Sg_CNS_NA4Plus7903	NA		186	12	1	4.51665	0.0335666	0.126757	0.000619061	7.58849e-05	-3.0282
Sg_CNS_NA4Plus8372	NA		191	12	1	4.51665	0.0335666	0.126757	0.000602855	7.38984e-05	-3.0282
Sg_CNS_NA4Plus8381	NA		191	12	1	4.51665	0.0335666	0.126757	0.000602855	7.38984e-05	-3.0282
Sg_CNS_NA4Plus8782	NA		197	12	1	4.51665	0.0335666	0.126757	0.000584494	7.16477e-05	-3.0282
Sg_CNS_NA4Plus8840	NA		198	12	1	4.51665	0.0335666	0.126757	0.000581542	7.12858e-05	-3.0282
Sg_CNS_NA4Plus9598	NA		210	12	1	4.51665	0.0335666	0.126757	0.000548311	6.72124e-05	-3.0282
Sg_CNS_NA4Plus9643	NA		210	12	1	4.51665	0.0335666	0.126757	0.000548311	6.72124e-05	-3.0282
54775	PREDICTED: 60S ribosomal protein L35a isoform 2	XP_623272.1	213	12	1	4.51665	0.0335666	0.126757	0.000540588	6.62657e-05	-3.0282
Sg_CNS_NA4Plus9762	NA		213	12	1	4.51665	0.0335666	0.126757	0.000540588	6.62657e-05	-3.0282
Sg_CNS_NA4Plus10421	NA		228	12	1	4.51665	0.0335666	0.126757	0.000505023	6.19061e-05	-3.0282
Sg_CNS_NA4Plus10574	NA		232	12	1	4.51665	0.0335666	0.126757	0.000496316	6.08388e-05	-3.0282
Sg_CNS_NA4Plus11062	NA		247	12	1	4.51665	0.0335666	0.126757	0.000466175	5.71441e-05	-3.0282
Sg_CNS_NA4Plus11090	NA		248	12	1	4.51665	0.0335666	0.126757	0.000464295	5.69137e-05	-3.0282
61851	NA		255	12	1	4.51665	0.0335666	0.126757	0.00045155	5.53514e-05	-3.0282
Sg_CNS_NA4Plus11379	NA		258	12	1	4.51665	0.0335666	0.126757	0.000446299	5.47077e-05	-3.0282
Sg_CNS_NA4Plus11474	NA		262	12	1	4.51665	0.0335666	0.126757	0.000439486	5.38725e-05	-3.0282
Sg_CNS_NA4Plus11787	NA		274	12	1	4.51665	0.0335666	0.126757	0.000420238	5.15131e-05	-3.0282
Sg_CNS_NA4Plus11957	NA		283	12	1	4.51665	0.0335666	0.126757	0.000406874	4.98749e-05	-3.0282
Sg_CNS_NA4Plus11976	NA		283	12	1	4.51665	0.0335666	0.126757	0.000406874	4.98749e-05	-3.0282
Sg_CNS_NA4Plus11989	NA		284	12	1	4.51665	0.0335666	0.126757	0.000405441	4.96993e-05	-3.0282
Sg_CNS_NA4Plus12096	NA		289	12	1	4.51665	0.0335666	0.126757	0.000398427	4.88394e-05	-3.0282
82103	NA		291	12	1	4.51665	0.0335666	0.126757	0.000395688	4.85038e-05	-3.0282
Sg_CNS_NA4Plus12369	NA		299	12	1	4.51665	0.0335666	0.126757	0.000385101	4.7206e-05	-3.0282
Sg_CNS_NA4Plus12484	NA		304	12	1	4.51665	0.0335666	0.126757	0.000378767	4.64296e-05	-3.0282
Sg_CNS_NA4Plus12736	NA		313	12	1	4.51665	0.0335666	0.126757	0.000367876	4.50946e-05	-3.0282
Sg_CNS_NA4Plus12970	NA		322	12	1	4.51665	0.0335666	0.126757	0.000357594	4.38341e-05	-3.0282
Sg_CNS_NA4Plus12985	NA		322	12	1	4.51665	0.0335666	0.126757	0.000357594	4.38341e-05	-3.0282
Sg_CNS_NA4Plus13287	NA		334	12	1	4.51665	0.0335666	0.126757	0.000344746	4.22593e-05	-3.0282
Sg_CNS_NA4Plus13379	NA		338	12	1	4.51665	0.0335666	0.126757	0.000340666	4.17592e-05	-3.0282
Sg_CNS_NA4Plus13416	NA		339	12	1	4.51665	0.0335666	0.126757	0.000339662	4.1636e-05	-3.0282
Sg_CNS_NA4Plus13423	NA		340	12	1	4.51665	0.0335666	0.126757	0.000338663	4.15135e-05	-3.0282
Sg_CNS_NA4Plus13641	NA		348	12	1	4.51665	0.0335666	0.126757	0.000330877	4.05592e-05	-3.0282
35756	PREDICTED: potassium voltage-gated channel subfamily KQT member 1-like	XP_003250563.1	350	12	1	4.51665	0.0335666	0.126757	0.000328986	4.03274e-05	-3.0282
Sg_CNS_NA4Plus13705	NA		351	12	1	4.51665	0.0335666	0.126757	0.000328049	4.02125e-05	-3.0282
Sg_CNS_NA4Plus13984	NA		361	12	1	4.51665	0.0335666	0.126757	0.000318962	3.90986e-05	-3.0282
Sg_CNS_NA4Plus14260	NA		372	12	1	4.51665	0.0335666	0.126757	0.00030953	3.79425e-05	-3.0282
Sg_CNS_NA4Plus14763	NA		389	12	1	4.51665	0.0335666	0.126757	0.000296003	3.62843e-05	-3.0282
Sg_CNS_NA4Plus14963	NA		395	12	1	4.51665	0.0335666	0.126757	0.000291507	3.57332e-05	-3.0282
Sg_CNS_NA4Plus14970	NA		396	12	1	4.51665	0.0335666	0.126757	0.000290771	3.56429e-05	-3.0282
45411	NA		402	12	1	4.51665	0.0335666	0.126757	0.000286431	3.51109e-05	-3.0282
Sg_CNS_NA4Plus15194	NA		402	12	1	4.51665	0.0335666	0.126757	0.000286431	3.51109e-05	-3.0282
4273	NA		403	12	1	4.51665	0.0335666	0.126757	0.00028572	3.50238e-05	-3.0282
Sg_CNS_NA4Plus15659	NA		417	12	1	4.51665	0.0335666	0.126757	0.000276128	3.3848e-05	-3.0282
Sg_CNS_NA4Plus15716	NA		418	12	1	4.51665	0.0335666	0.126757	0.000275467	3.3767e-05	-3.0282
Sg_CNS_NA4Plus15740	NA		419	12	1	4.51665	0.0335666	0.126757	0.00027481	3.36864e-05	-3.0282
Sg_CNS_NA4Plus15752	NA		419	12	1	4.51665	0.0335666	0.126757	0.00027481	3.36864e-05	-3.0282
Sg_CNS_NA4Plus15769	NA		420	12	1	4.51665	0.0335666	0.126757	0.000274155	3.36062e-05	-3.0282
Sg_CNS_NA4Plus16026	NA		428	12	1	4.51665	0.0335666	0.126757	0.000269031	3.2978e-05	-3.0282
Sg_CNS_NA4Plus16178	NA		432	12	1	4.51665	0.0335666	0.126757	0.00026654	3.26727e-05	-3.0282
Sg_CNS_NA4Plus16198	NA		433	12	1	4.51665	0.0335666	0.126757	0.000265924	3.25972e-05	-3.0282
Sg_CNS_NA4Plus16222	NA		433	12	1	4.51665	0.0335666	0.126757	0.000265924	3.25972e-05	-3.0282
Sg_CNS_NA4Plus16257	NA		434	12	1	4.51665	0.0335666	0.126757	0.000265312	3.25221e-05	-3.0282
13471	NA		437	12	1	4.51665	0.0335666	0.126757	0.00026349	3.22988e-05	-3.0282
Sg_CNS_NA4Plus16447	NA		439	12	1	4.51665	0.0335666	0.126757	0.00026229	3.21517e-05	-3.0282
50079	NA		456	12	1	4.51665	0.0335666	0.126757	0.000252512	3.09531e-05	-3.0282
Sg_CNS_NA4Plus17121	NA		457	12	1	4.51665	0.0335666	0.126757	0.000251959	3.08853e-05	-3.0282
Sg_CNS_NA4Plus17395	NA		464	12	1	4.51665	0.0335666	0.126757	0.000248158	3.04194e-05	-3.0282
Sg_CNS_NA4Plus17904	NA		476	12	1	4.51665	0.0335666	0.126757	0.000241902	2.96525e-05	-3.0282
16401	NA		477	12	1	4.51665	0.0335666	0.126757	0.000241395	2.95903e-05	-3.0282
Sg_CNS_NA4Plus18253	NA		485	12	1	4.51665	0.0335666	0.126757	0.000237413	2.91023e-05	-3.0282
Sg_CNS_NA4Plus18559	NA		494	12	1	4.51665	0.0335666	0.126757	0.000233088	2.85721e-05	-3.0282
Sg_CNS_NA4Plus18978	NA		505	12	1	4.51665	0.0335666	0.126757	0.00022801	2.79497e-05	-3.0282
4345	NA		588	12	1	4.51665	0.0335666	0.126757	0.000195825	2.40044e-05	-3.0282
Sg_CNS_NA4Plus15230	NA		404	11	1	3.89669	0.0483814	0.176452	0.000261262	3.49371e-05	-2.90266
68698	NA		147	11	1	3.89669	0.0483814	0.176452	0.000718026	9.60177e-05	-2.90266
Sg_CNS_NA4Plus4830	NA		157	11	1	3.89669	0.0483814	0.176452	0.000672292	8.99019e-05	-2.90266
Sg_CNS_NA4Plus4914	NA		158	11	1	3.89669	0.0483814	0.176452	0.000668037	8.93329e-05	-2.90266
Sg_CNS_NA4Plus5314	NA		161	11	1	3.89669	0.0483814	0.176452	0.000655589	8.76683e-05	-2.90266
Sg_CNS_NA4Plus5739	NA		165	11	1	3.89669	0.0483814	0.176452	0.000639696	8.5543e-05	-2.90266
Sg_CNS_NA4Plus6107	NA		168	11	1	3.89669	0.0483814	0.176452	0.000628273	8.40154e-05	-2.90266
Sg_CNS_NA4Plus6247	NA		169	11	1	3.89669	0.0483814	0.176452	0.000624555	8.35183e-05	-2.90266
Sg_CNS_NA4Plus6348	NA		170	11	1	3.89669	0.0483814	0.176452	0.000620881	8.3027e-05	-2.90266
Sg_CNS_NA4Plus6374	NA		170	11	1	3.89669	0.0483814	0.176452	0.000620881	8.3027e-05	-2.90266
Sg_CNS_NA4Plus6496	NA		171	11	1	3.89669	0.0483814	0.176452	0.00061725	8.25415e-05	-2.90266
Sg_CNS_NA4Plus7242	NA		178	11	1	3.89669	0.0483814	0.176452	0.000592977	7.92955e-05	-2.90266
Sg_CNS_NA4Plus7353	NA		180	11	1	3.89669	0.0483814	0.176452	0.000586388	7.84144e-05	-2.90266
Sg_CNS_NA4Plus7428	NA		180	11	1	3.89669	0.0483814	0.176452	0.000586388	7.84144e-05	-2.90266
Sg_CNS_NA4Plus7708	NA		183	11	1	3.89669	0.0483814	0.176452	0.000576775	7.71289e-05	-2.90266
Sg_CNS_NA4Plus8179	NA		189	11	1	3.89669	0.0483814	0.176452	0.000558465	7.46804e-05	-2.90266
Sg_CNS_NA4Plus8216	NA		190	11	1	3.89669	0.0483814	0.176452	0.000555525	7.42873e-05	-2.90266
Sg_CNS_NA4Plus8385	NA		192	11	1	3.89669	0.0483814	0.176452	0.000549739	7.35135e-05	-2.90266
Sg_CNS_NA4Plus8756	NA		196	11	1	3.89669	0.0483814	0.176452	0.00053852	7.20132e-05	-2.90266
19106	NA		197	11	1	3.89669	0.0483814	0.176452	0.000535786	7.16477e-05	-2.90266
Sg_CNS_NA4Plus9398	NA		206	11	1	3.89669	0.0483814	0.176452	0.000512378	6.85175e-05	-2.90266
Sg_CNS_NA4Plus9462	NA		207	11	1	3.89669	0.0483814	0.176452	0.000509903	6.81865e-05	-2.90266
18570	NA		210	11	1	3.89669	0.0483814	0.176452	0.000502618	6.72124e-05	-2.90266
Sg_CNS_NA4Plus9649	NA		210	11	1	3.89669	0.0483814	0.176452	0.000502618	6.72124e-05	-2.90266
51669	NA		211	11	1	3.89669	0.0483814	0.176452	0.000500236	6.68938e-05	-2.90266
Sg_CNS_NA4Plus9684	NA		211	11	1	3.89669	0.0483814	0.176452	0.000500236	6.68938e-05	-2.90266
Sg_CNS_NA4Plus9708	NA		212	11	1	3.89669	0.0483814	0.176452	0.000497877	6.65783e-05	-2.90266
Sg_CNS_NA4Plus10047	NA		219	11	1	3.89669	0.0483814	0.176452	0.000481963	6.44502e-05	-2.90266
56627	NA		220	11	1	3.89669	0.0483814	0.176452	0.000479772	6.41573e-05	-2.90266
Sg_CNS_NA4Plus10111	NA		221	11	1	3.89669	0.0483814	0.176452	0.000477601	6.38669e-05	-2.90266
100101	NA		227	11	1	3.89669	0.0483814	0.176452	0.000464977	6.21788e-05	-2.90266
Sg_CNS_NA4Plus10419	NA		228	11	1	3.89669	0.0483814	0.176452	0.000462938	6.19061e-05	-2.90266
Sg_CNS_NA4Plus10495	NA		230	11	1	3.89669	0.0483814	0.176452	0.000458912	6.13678e-05	-2.90266
Sg_CNS_NA4Plus10604	NA		233	11	1	3.89669	0.0483814	0.176452	0.000453004	6.05777e-05	-2.90266
Sg_CNS_NA4Plus10701	NA		236	11	1	3.89669	0.0483814	0.176452	0.000447245	5.98076e-05	-2.90266
Sg_CNS_NA4Plus10759	NA		237	11	1	3.89669	0.0483814	0.176452	0.000445358	5.95553e-05	-2.90266
83116	NA		238	11	1	3.89669	0.0483814	0.176452	0.000443487	5.9305e-05	-2.90266
Sg_CNS_NA4Plus10876	NA		240	11	1	3.89669	0.0483814	0.176452	0.000439791	5.88108e-05	-2.90266
Sg_CNS_NA4Plus11049	NA		246	11	1	3.89669	0.0483814	0.176452	0.000429064	5.73764e-05	-2.90266
Sg_CNS_NA4Plus11094	NA		248	11	1	3.89669	0.0483814	0.176452	0.000425604	5.69137e-05	-2.90266
Sg_CNS_NA4Plus11105	NA		248	11	1	3.89669	0.0483814	0.176452	0.000425604	5.69137e-05	-2.90266
Sg_CNS_NA4Plus11186	NA		251	11	1	3.89669	0.0483814	0.176452	0.000420517	5.62334e-05	-2.90266
Sg_CNS_NA4Plus11193	NA		251	11	1	3.89669	0.0483814	0.176452	0.000420517	5.62334e-05	-2.90266
Sg_CNS_NA4Plus11324	NA		256	11	1	3.89669	0.0483814	0.176452	0.000412304	5.51351e-05	-2.90266
Sg_CNS_NA4Plus11380	NA		258	11	1	3.89669	0.0483814	0.176452	0.000409108	5.47077e-05	-2.90266
Sg_CNS_NA4Plus11536	NA		264	11	1	3.89669	0.0483814	0.176452	0.00039981	5.34644e-05	-2.90266
Sg_CNS_NA4Plus11547	NA		265	11	1	3.89669	0.0483814	0.176452	0.000398301	5.32626e-05	-2.90266
Sg_CNS_NA4Plus11611	NA		267	11	1	3.89669	0.0483814	0.176452	0.000395318	5.28637e-05	-2.90266
69936	NA		272	11	1	3.89669	0.0483814	0.176452	0.000388051	5.18919e-05	-2.90266
Sg_CNS_NA4Plus11794	NA		275	11	1	3.89669	0.0483814	0.176452	0.000383818	5.13258e-05	-2.90266
Sg_CNS_NA4Plus11894	NA		280	11	1	3.89669	0.0483814	0.176452	0.000376964	5.04093e-05	-2.90266
Sg_CNS_NA4Plus11977	NA		283	11	1	3.89669	0.0483814	0.176452	0.000372968	4.98749e-05	-2.90266
Sg_CNS_NA4Plus12010	NA		285	11	1	3.89669	0.0483814	0.176452	0.00037035	4.95249e-05	-2.90266
38354	NA		295	11	1	3.89669	0.0483814	0.176452	0.000357796	4.78461e-05	-2.90266
Sg_CNS_NA4Plus12267	NA		295	11	1	3.89669	0.0483814	0.176452	0.000357796	4.78461e-05	-2.90266
28454	NA		296	11	1	3.89669	0.0483814	0.176452	0.000356587	4.76844e-05	-2.90266
Sg_CNS_NA4Plus12347	NA		298	11	1	3.89669	0.0483814	0.176452	0.000354194	4.73644e-05	-2.90266
Sg_CNS_NA4Plus12496	NA		304	11	1	3.89669	0.0483814	0.176452	0.000347203	4.64296e-05	-2.90266
Sg_CNS_NA4Plus12800	NA		315	11	1	3.89669	0.0483814	0.176452	0.000335079	4.48082e-05	-2.90266
69972	NA		324	11	1	3.89669	0.0483814	0.176452	0.000325771	4.35636e-05	-2.90266
Sg_CNS_NA4Plus13104	NA		327	11	1	3.89669	0.0483814	0.176452	0.000322782	4.31639e-05	-2.90266
Sg_CNS_NA4Plus13136	NA		328	11	1	3.89669	0.0483814	0.176452	0.000321798	4.30323e-05	-2.90266
Sg_CNS_NA4Plus13227	NA		332	11	1	3.89669	0.0483814	0.176452	0.000317921	4.25138e-05	-2.90266
Sg_CNS_NA4Plus13285	NA		334	11	1	3.89669	0.0483814	0.176452	0.000316017	4.22593e-05	-2.90266
35382	NA		339	11	1	3.89669	0.0483814	0.176452	0.000311356	4.1636e-05	-2.90266
Sg_CNS_NA4Plus13404	NA		339	11	1	3.89669	0.0483814	0.176452	0.000311356	4.1636e-05	-2.90266
69586	NA		351	11	1	3.89669	0.0483814	0.176452	0.000300712	4.02125e-05	-2.90266
Sg_CNS_NA4Plus13759	NA		353	11	1	3.89669	0.0483814	0.176452	0.000299008	3.99847e-05	-2.90266
Sg_CNS_NA4Plus13786	NA		354	11	1	3.89669	0.0483814	0.176452	0.000298163	3.98717e-05	-2.90266
Sg_CNS_NA4Plus13949	NA		360	11	1	3.89669	0.0483814	0.176452	0.000293194	3.92072e-05	-2.90266
Sg_CNS_NA4Plus14054	NA		364	11	1	3.89669	0.0483814	0.176452	0.000289972	3.87764e-05	-2.90266
Sg_CNS_NA4Plus14249	H.melpomene DNA sequence from clone AEHM-28F19, complete sequence	CU672275.5	371	11	1	3.89669	0.0483814	0.176452	0.000284501	3.80447e-05	-2.90266
Sg_CNS_NA4Plus14372	NA		375	11	1	3.89669	0.0483814	0.176452	0.000281466	3.76389e-05	-2.90266
Sg_CNS_NA4Plus14437	NA		377	11	1	3.89669	0.0483814	0.176452	0.000279973	3.74392e-05	-2.90266
Sg_CNS_NA4Plus14783	NA		390	11	1	3.89669	0.0483814	0.176452	0.000270641	3.61913e-05	-2.90266
Sg_CNS_NA4Plus16234	NA		434	11	1	3.89669	0.0483814	0.176452	0.000243202	3.25221e-05	-2.90266
Sg_CNS_NA4Plus16419	NA		439	11	1	3.89669	0.0483814	0.176452	0.000240432	3.21517e-05	-2.90266
85131	hypothetical protein CRE_20171	XP_003087494.1	443	11	1	3.89669	0.0483814	0.176452	0.000238261	3.18614e-05	-2.90266
52423	NA		453	11	1	3.89669	0.0483814	0.176452	0.000233002	3.1158e-05	-2.90266
Sg_CNS_NA4Plus19019	NA		506	11	1	3.89669	0.0483814	0.176452	0.000208597	2.78945e-05	-2.90266
Sg_CNS_NA4Plus19635	NA		522	11	1	3.89669	0.0483814	0.176452	0.000202203	2.70395e-05	-2.90266
Sg_CNS_NA4Plus20056	NA		535	11	1	3.89669	0.0483814	0.176452	0.000197289	2.63824e-05	-2.90266
79595	PREDICTED: laccase-5-like	XP_001950788.1	566	11	1	3.89669	0.0483814	0.176452	0.000186484	2.49374e-05	-2.90266
Sg_CNS_NA4Plus4459	NA		154	10	1	3.28762	0.0698043	0.242794	0.00062308	9.16532e-05	-2.76516
Sg_CNS_NA4Plus4918	NA		158	10	1	3.28762	0.0698043	0.242794	0.000607306	8.93329e-05	-2.76516
Sg_CNS_NA4Plus5039	NA		159	10	1	3.28762	0.0698043	0.242794	0.000603487	8.8771e-05	-2.76516
Sg_CNS_NA4Plus5099	NA		159	10	1	3.28762	0.0698043	0.242794	0.000603487	8.8771e-05	-2.76516
Sg_CNS_NA4Plus5421	NA		162	10	1	3.28762	0.0698043	0.242794	0.000592311	8.71271e-05	-2.76516
Sg_CNS_NA4Plus5520	NA		163	10	1	3.28762	0.0698043	0.242794	0.000588677	8.65926e-05	-2.76516
Sg_CNS_NA4Plus5606	NA		164	10	1	3.28762	0.0698043	0.242794	0.000585088	8.60646e-05	-2.76516
Sg_CNS_NA4Plus5755	NA		165	10	1	3.28762	0.0698043	0.242794	0.000581542	8.5543e-05	-2.76516
Sg_CNS_NA4Plus6033	NA		167	10	1	3.28762	0.0698043	0.242794	0.000574577	8.45185e-05	-2.76516
Sg_CNS_NA4Plus6180	NA		169	10	1	3.28762	0.0698043	0.242794	0.000567777	8.35183e-05	-2.76516
Sg_CNS_NA4Plus6791	NA		174	10	1	3.28762	0.0698043	0.242794	0.000551462	8.11184e-05	-2.76516
105961	NA		180	10	1	3.28762	0.0698043	0.242794	0.00053308	7.84144e-05	-2.76516
5823	NA		185	10	1	3.28762	0.0698043	0.242794	0.000518672	7.62951e-05	-2.76516
96822	NA		185	10	1	3.28762	0.0698043	0.242794	0.000518672	7.62951e-05	-2.76516
Sg_CNS_NA4Plus7832	NA		185	10	1	3.28762	0.0698043	0.242794	0.000518672	7.62951e-05	-2.76516
Sg_CNS_NA4Plus7877	NA		185	10	1	3.28762	0.0698043	0.242794	0.000518672	7.62951e-05	-2.76516
86834	AGAP001780-PA	EAA01513.5	186	10	1	3.28762	0.0698043	0.242794	0.000515884	7.58849e-05	-2.76516
Sg_CNS_NA4Plus7904	NA		186	10	1	3.28762	0.0698043	0.242794	0.000515884	7.58849e-05	-2.76516
Sg_CNS_NA4Plus7928	NA		186	10	1	3.28762	0.0698043	0.242794	0.000515884	7.58849e-05	-2.76516
Sg_CNS_NA4Plus7972	NA		187	10	1	3.28762	0.0698043	0.242794	0.000513125	7.54791e-05	-2.76516
Sg_CNS_NA4Plus8029	NA		187	10	1	3.28762	0.0698043	0.242794	0.000513125	7.54791e-05	-2.76516
58145	PREDICTED: hypothetical protein LOC100568713	XP_003240242.1	190	10	1	3.28762	0.0698043	0.242794	0.000505023	7.42873e-05	-2.76516
Sg_CNS_NA4Plus8235	NA		190	10	1	3.28762	0.0698043	0.242794	0.000505023	7.42873e-05	-2.76516
Sg_CNS_NA4Plus8380	NA		191	10	1	3.28762	0.0698043	0.242794	0.000502379	7.38984e-05	-2.76516
Sg_CNS_NA4Plus8383	NA		191	10	1	3.28762	0.0698043	0.242794	0.000502379	7.38984e-05	-2.76516
Sg_CNS_NA4Plus8393	NA		192	10	1	3.28762	0.0698043	0.242794	0.000499762	7.35135e-05	-2.76516
Sg_CNS_NA4Plus8592	NA		194	10	1	3.28762	0.0698043	0.242794	0.00049461	7.27556e-05	-2.76516
Sg_CNS_NA4Plus8684	NA		196	10	1	3.28762	0.0698043	0.242794	0.000489563	7.20132e-05	-2.76516
Sg_CNS_NA4Plus8853	NA		198	10	1	3.28762	0.0698043	0.242794	0.000484618	7.12858e-05	-2.76516
Sg_CNS_NA4Plus8891	NA		198	10	1	3.28762	0.0698043	0.242794	0.000484618	7.12858e-05	-2.76516
69671	NA		199	10	1	3.28762	0.0698043	0.242794	0.000482183	7.09276e-05	-2.76516
Sg_CNS_NA4Plus9040	NA		201	10	1	3.28762	0.0698043	0.242794	0.000477385	7.02219e-05	-2.76516
Sg_CNS_NA4Plus9061	NA		201	10	1	3.28762	0.0698043	0.242794	0.000477385	7.02219e-05	-2.76516
Sg_CNS_NA4Plus9145	NA		202	10	1	3.28762	0.0698043	0.242794	0.000475022	6.98742e-05	-2.76516
105033	NA		203	10	1	3.28762	0.0698043	0.242794	0.000472682	6.953e-05	-2.76516
Sg_CNS_NA4Plus9421	NA		207	10	1	3.28762	0.0698043	0.242794	0.000463548	6.81865e-05	-2.76516
Sg_CNS_NA4Plus9613	NA		210	10	1	3.28762	0.0698043	0.242794	0.000456926	6.72124e-05	-2.76516
99086	NA		211	10	1	3.28762	0.0698043	0.242794	0.00045476	6.68938e-05	-2.76516
Sg_CNS_NA4Plus9718	NA		212	10	1	3.28762	0.0698043	0.242794	0.000452615	6.65783e-05	-2.76516
Sg_CNS_NA4Plus10137	NA		221	10	1	3.28762	0.0698043	0.242794	0.000434183	6.38669e-05	-2.76516
Sg_CNS_NA4Plus10511	NA		231	10	1	3.28762	0.0698043	0.242794	0.000415387	6.11021e-05	-2.76516
Sg_CNS_NA4Plus10729	NA		236	10	1	3.28762	0.0698043	0.242794	0.000406586	5.98076e-05	-2.76516
Sg_CNS_NA4Plus10792	NA		238	10	1	3.28762	0.0698043	0.242794	0.00040317	5.9305e-05	-2.76516
Sg_CNS_NA4Plus10867	NA		240	10	1	3.28762	0.0698043	0.242794	0.00039981	5.88108e-05	-2.76516
Sg_CNS_NA4Plus10924	NA		242	10	1	3.28762	0.0698043	0.242794	0.000396506	5.83248e-05	-2.76516
Sg_CNS_NA4Plus10997	NA		244	10	1	3.28762	0.0698043	0.242794	0.000393256	5.78467e-05	-2.76516
Sg_CNS_NA4Plus11079	NA		247	10	1	3.28762	0.0698043	0.242794	0.000388479	5.71441e-05	-2.76516
Sg_CNS_NA4Plus11216	NA		252	10	1	3.28762	0.0698043	0.242794	0.000380771	5.60103e-05	-2.76516
Sg_CNS_NA4Plus11534	NA		264	10	1	3.28762	0.0698043	0.242794	0.000363464	5.34644e-05	-2.76516
16425	NA		266	10	1	3.28762	0.0698043	0.242794	0.000360731	5.30624e-05	-2.76516
Sg_CNS_NA4Plus11620	NA		267	10	1	3.28762	0.0698043	0.242794	0.00035938	5.28637e-05	-2.76516
Sg_CNS_NA4Plus11715	NA		271	10	1	3.28762	0.0698043	0.242794	0.000354075	5.20834e-05	-2.76516
21290	NA		272	10	1	3.28762	0.0698043	0.242794	0.000352774	5.18919e-05	-2.76516
Sg_CNS_NA4Plus11770	NA		274	10	1	3.28762	0.0698043	0.242794	0.000350199	5.15131e-05	-2.76516
Sg_CNS_NA4Plus11816	NA		276	10	1	3.28762	0.0698043	0.242794	0.000347661	5.11398e-05	-2.76516
Sg_CNS_NA4Plus11834	NA		277	10	1	3.28762	0.0698043	0.242794	0.000346406	5.09552e-05	-2.76516
Sg_CNS_NA4Plus11959	NA		283	10	1	3.28762	0.0698043	0.242794	0.000339061	4.98749e-05	-2.76516
Sg_CNS_NA4Plus12078	NA		288	10	1	3.28762	0.0698043	0.242794	0.000333175	4.9009e-05	-2.76516
18735	NA		298	10	1	3.28762	0.0698043	0.242794	0.000321995	4.73644e-05	-2.76516
Sg_CNS_NA4Plus12380	NA		299	10	1	3.28762	0.0698043	0.242794	0.000320918	4.7206e-05	-2.76516
10552	NA		302	10	1	3.28762	0.0698043	0.242794	0.00031773	4.67371e-05	-2.76516
47050	PREDICTED: tubulin beta-1 chain-like isoform 2	XP_003244503.1	307	10	1	3.28762	0.0698043	0.242794	0.000312555	4.59759e-05	-2.76516
72970	NA		307	10	1	3.28762	0.0698043	0.242794	0.000312555	4.59759e-05	-2.76516
Sg_CNS_NA4Plus12565	NA		307	10	1	3.28762	0.0698043	0.242794	0.000312555	4.59759e-05	-2.76516
41794	S-phase kinase-associated protein, putative	EEB10412.1	310	10	1	3.28762	0.0698043	0.242794	0.00030953	4.5531e-05	-2.76516
Sg_CNS_NA4Plus12766	NA		314	10	1	3.28762	0.0698043	0.242794	0.000305587	4.49509e-05	-2.76516
Sg_CNS_NA4Plus12964	NA		321	10	1	3.28762	0.0698043	0.242794	0.000298923	4.39707e-05	-2.76516
Sg_CNS_NA4Plus13070	NA		325	10	1	3.28762	0.0698043	0.242794	0.000295244	4.34295e-05	-2.76516
Sg_CNS_NA4Plus13199	NA		331	10	1	3.28762	0.0698043	0.242794	0.000289892	4.26423e-05	-2.76516
Sg_CNS_NA4Plus13414	NA		339	10	1	3.28762	0.0698043	0.242794	0.000283051	4.1636e-05	-2.76516
Sg_CNS_NA4Plus13449	NA		341	10	1	3.28762	0.0698043	0.242794	0.000281391	4.13918e-05	-2.76516
Sg_CNS_NA4Plus13653	NA		349	10	1	3.28762	0.0698043	0.242794	0.000274941	4.0443e-05	-2.76516
100816	hypothetical protein NEMVEDRAFT_v1g47487	XP_001621351.1	352	10	1	3.28762	0.0698043	0.242794	0.000272598	4.00983e-05	-2.76516
55354	NA		353	10	1	3.28762	0.0698043	0.242794	0.000271825	3.99847e-05	-2.76516
Sg_CNS_NA4Plus14120	NA		366	10	1	3.28762	0.0698043	0.242794	0.00026217	3.85645e-05	-2.76516
88028	NA		385	10	1	3.28762	0.0698043	0.242794	0.000249232	3.66613e-05	-2.76516
Sg_CNS_NA4Plus14663	NA		385	10	1	3.28762	0.0698043	0.242794	0.000249232	3.66613e-05	-2.76516
19275	PREDICTED: hypothetical protein LOC100151502	XP_001922042.3	386	10	1	3.28762	0.0698043	0.242794	0.000248587	3.65663e-05	-2.76516
Sg_CNS_NA4Plus15099	NA		399	10	1	3.28762	0.0698043	0.242794	0.000240487	3.53749e-05	-2.76516
Sg_CNS_NA4Plus15345	NA		407	10	1	3.28762	0.0698043	0.242794	0.00023576	3.46796e-05	-2.76516
Sg_CNS_NA4Plus15678	NA		417	10	1	3.28762	0.0698043	0.242794	0.000230106	3.3848e-05	-2.76516
68425	NA		422	10	1	3.28762	0.0698043	0.242794	0.00022738	3.34469e-05	-2.76516
105400	NA		424	10	1	3.28762	0.0698043	0.242794	0.000226308	3.32891e-05	-2.76516
75235	NA		428	10	1	3.28762	0.0698043	0.242794	0.000224193	3.2978e-05	-2.76516
Sg_CNS_NA4Plus16194	NA		433	10	1	3.28762	0.0698043	0.242794	0.000221604	3.25972e-05	-2.76516
Sg_CNS_NA4Plus16220	NA		433	10	1	3.28762	0.0698043	0.242794	0.000221604	3.25972e-05	-2.76516
Sg_CNS_NA4Plus16310	NA		435	10	1	3.28762	0.0698043	0.242794	0.000220585	3.24473e-05	-2.76516
Sg_CNS_NA4Plus16494	NA		441	10	1	3.28762	0.0698043	0.242794	0.000217584	3.20059e-05	-2.76516
15792	NA		443	10	1	3.28762	0.0698043	0.242794	0.000216601	3.18614e-05	-2.76516
Sg_CNS_NA4Plus16629	NA		444	10	1	3.28762	0.0698043	0.242794	0.000216113	3.17896e-05	-2.76516
31441	NA		447	10	1	3.28762	0.0698043	0.242794	0.000214663	3.15763e-05	-2.76516
7323	hypothetical protein TcasGA2_TC003217	EFA00374.1	450	10	1	3.28762	0.0698043	0.242794	0.000213232	3.13658e-05	-2.76516
Sg_CNS_NA4Plus16945	NA		453	10	1	3.28762	0.0698043	0.242794	0.00021182	3.1158e-05	-2.76516
Sg_CNS_NA4Plus17074	NA		456	10	1	3.28762	0.0698043	0.242794	0.000210426	3.09531e-05	-2.76516
Sg_CNS_NA4Plus17421	NA		464	10	1	3.28762	0.0698043	0.242794	0.000206798	3.04194e-05	-2.76516
Sg_CNS_NA4Plus17964	NA		478	10	1	3.28762	0.0698043	0.242794	0.000200741	2.95284e-05	-2.76516
103150	NA		496	10	1	3.28762	0.0698043	0.242794	0.000193456	2.84568e-05	-2.76516
Sg_CNS_NA4Plus19023	NA		506	10	1	3.28762	0.0698043	0.242794	0.000189633	2.78945e-05	-2.76516
Sg_CNS_NA4Plus6721	NA		173	10	1	3.28762	0.0698043	0.242794	0.00055465	8.15873e-05	-2.76516
Sg_CNS_NA4Plus9395	NA		206	10	1	3.28762	0.0698043	0.242794	0.000465798	6.85175e-05	-2.76516
Sg_CNS_NA4Plus9404	NA		206	10	1	3.28762	0.0698043	0.242794	0.000465798	6.85175e-05	-2.76516
Sg_CNS_NA4Plus13600	NA		346	10	1	3.28762	0.0698043	0.242794	0.000277325	4.07936e-05	-2.76516
712	NA		389	10	1	3.28762	0.0698043	0.242794	0.000246669	3.62843e-05	-2.76516
35102	NA		389	10	1	3.28762	0.0698043	0.242794	0.000246669	3.62843e-05	-2.76516
Sg_CNS_NA4Plus6662	NA		172	9	1	2.6927	0.100809	0.334662	0.000502087	8.20616e-05	-2.61316
58426	NA		177	9	1	2.6927	0.100809	0.334662	0.000487904	7.97435e-05	-2.61316
108400	PREDICTED: histone-lysine N-methyltransferase SETMAR-like	XP_003251990.1	354	9	1	2.6927	0.100809	0.334662	0.000243952	3.98717e-05	-2.61316
Sg_CNS_NA4Plus15120	NA		400	9	1	2.6927	0.100809	0.334662	0.000215897	3.52865e-05	-2.61316
Sg_CNS_NA4Plus5097	NA		159	9	1	2.6927	0.100809	0.334662	0.000543138	8.8771e-05	-2.61316
Sg_CNS_NA4Plus5378	NA		162	9	1	2.6927	0.100809	0.334662	0.00053308	8.71271e-05	-2.61316
Sg_CNS_NA4Plus5390	NA		162	9	1	2.6927	0.100809	0.334662	0.00053308	8.71271e-05	-2.61316
Sg_CNS_NA4Plus5510	NA		163	9	1	2.6927	0.100809	0.334662	0.00052981	8.65926e-05	-2.61316
71628	NA		165	9	1	2.6927	0.100809	0.334662	0.000523388	8.5543e-05	-2.61316
Sg_CNS_NA4Plus5713	NA		165	9	1	2.6927	0.100809	0.334662	0.000523388	8.5543e-05	-2.61316
13812	NA		166	9	1	2.6927	0.100809	0.334662	0.000520235	8.50277e-05	-2.61316
Sg_CNS_NA4Plus5916	NA		166	9	1	2.6927	0.100809	0.334662	0.000520235	8.50277e-05	-2.61316
Sg_CNS_NA4Plus5984	NA		167	9	1	2.6927	0.100809	0.334662	0.000517119	8.45185e-05	-2.61316
Sg_CNS_NA4Plus5993	NA		167	9	1	2.6927	0.100809	0.334662	0.000517119	8.45185e-05	-2.61316
Sg_CNS_NA4Plus6110	NA		168	9	1	2.6927	0.100809	0.334662	0.000514041	8.40154e-05	-2.61316
Sg_CNS_NA4Plus6158	NA		168	9	1	2.6927	0.100809	0.334662	0.000514041	8.40154e-05	-2.61316
Sg_CNS_NA4Plus6168	NA		168	9	1	2.6927	0.100809	0.334662	0.000514041	8.40154e-05	-2.61316
Sg_CNS_NA4Plus6773	NA		174	9	1	2.6927	0.100809	0.334662	0.000496316	8.11184e-05	-2.61316
Sg_CNS_NA4Plus6855	NA		174	9	1	2.6927	0.100809	0.334662	0.000496316	8.11184e-05	-2.61316
Sg_CNS_NA4Plus6942	NA		175	9	1	2.6927	0.100809	0.334662	0.00049348	8.06548e-05	-2.61316
37953	NA		178	9	1	2.6927	0.100809	0.334662	0.000485163	7.92955e-05	-2.61316
Sg_CNS_NA4Plus7185	NA		178	9	1	2.6927	0.100809	0.334662	0.000485163	7.92955e-05	-2.61316
Sg_CNS_NA4Plus7302	NA		179	9	1	2.6927	0.100809	0.334662	0.000482452	7.88525e-05	-2.61316
Sg_CNS_NA4Plus7327	NA		179	9	1	2.6927	0.100809	0.334662	0.000482452	7.88525e-05	-2.61316
Sg_CNS_NA4Plus7700	NA		183	9	1	2.6927	0.100809	0.334662	0.000471907	7.71289e-05	-2.61316
48665	NA		184	9	1	2.6927	0.100809	0.334662	0.000469342	7.67098e-05	-2.61316
Sg_CNS_NA4Plus7811	NA		185	9	1	2.6927	0.100809	0.334662	0.000466805	7.62951e-05	-2.61316
Sg_CNS_NA4Plus7840	NA		185	9	1	2.6927	0.100809	0.334662	0.000466805	7.62951e-05	-2.61316
Sg_CNS_NA4Plus7861	NA		185	9	1	2.6927	0.100809	0.334662	0.000466805	7.62951e-05	-2.61316
Sg_CNS_NA4Plus7865	NA		185	9	1	2.6927	0.100809	0.334662	0.000466805	7.62951e-05	-2.61316
90275	conserved hypothetical protein	EEB19427.1	189	9	1	2.6927	0.100809	0.334662	0.000456926	7.46804e-05	-2.61316
76363	NA		189	9	1	2.6927	0.100809	0.334662	0.000456926	7.46804e-05	-2.61316
Sg_CNS_NA4Plus8199	NA		189	9	1	2.6927	0.100809	0.334662	0.000456926	7.46804e-05	-2.61316
Sg_CNS_NA4Plus8430	NA		192	9	1	2.6927	0.100809	0.334662	0.000449786	7.35135e-05	-2.61316
Sg_CNS_NA4Plus8486	GMFIBH1Galleria mellonella heavy-chain fibroin (Fib-H) gene, 5' partial cds	AF095239.1	193	9	1	2.6927	0.100809	0.334662	0.000447456	7.31326e-05	-2.61316
Sg_CNS_NA4Plus8604	NA		194	9	1	2.6927	0.100809	0.334662	0.000445149	7.27556e-05	-2.61316
3365	hypothetical protein EAG_00028	EFN62144.1	196	9	1	2.6927	0.100809	0.334662	0.000440607	7.20132e-05	-2.61316
76769	NA		197	9	1	2.6927	0.100809	0.334662	0.00043837	7.16477e-05	-2.61316
Sg_CNS_NA4Plus8828	NA		197	9	1	2.6927	0.100809	0.334662	0.00043837	7.16477e-05	-2.61316
Sg_CNS_NA4Plus8877	PREDICTED: pogo transposable element with KRAB domain-like	XP_002939098.2	198	9	1	2.6927	0.100809	0.334662	0.000436156	7.12858e-05	-2.61316
Sg_CNS_NA4Plus8915	NA		198	9	1	2.6927	0.100809	0.334662	0.000436156	7.12858e-05	-2.61316
Sg_CNS_NA4Plus8965	NA		199	9	1	2.6927	0.100809	0.334662	0.000433965	7.09276e-05	-2.61316
Sg_CNS_NA4Plus9123	NA		202	9	1	2.6927	0.100809	0.334662	0.00042752	6.98742e-05	-2.61316
Sg_CNS_NA4Plus9180	PREDICTED: uncharacterized protein LOC100206032	XP_002164082.2	203	9	1	2.6927	0.100809	0.334662	0.000425414	6.953e-05	-2.61316
Sg_CNS_NA4Plus9260	NA		204	9	1	2.6927	0.100809	0.334662	0.000423328	6.91892e-05	-2.61316
Sg_CNS_NA4Plus9323	NA		205	9	1	2.6927	0.100809	0.334662	0.000421263	6.88517e-05	-2.61316
100832	NA		206	9	1	2.6927	0.100809	0.334662	0.000419218	6.85175e-05	-2.61316
Sg_CNS_NA4Plus9382	NA		206	9	1	2.6927	0.100809	0.334662	0.000419218	6.85175e-05	-2.61316
Sg_CNS_NA4Plus9551	NA		209	9	1	2.6927	0.100809	0.334662	0.000413201	6.75339e-05	-2.61316
Sg_CNS_NA4Plus9592	NA		209	9	1	2.6927	0.100809	0.334662	0.000413201	6.75339e-05	-2.61316
Sg_CNS_NA4Plus9679	NA		211	9	1	2.6927	0.100809	0.334662	0.000409284	6.68938e-05	-2.61316
Sg_CNS_NA4Plus9682	NA		211	9	1	2.6927	0.100809	0.334662	0.000409284	6.68938e-05	-2.61316
Sg_CNS_NA4Plus9685	NA		211	9	1	2.6927	0.100809	0.334662	0.000409284	6.68938e-05	-2.61316
69120	NA		212	9	1	2.6927	0.100809	0.334662	0.000407354	6.65783e-05	-2.61316
Sg_CNS_NA4Plus9706	NA		212	9	1	2.6927	0.100809	0.334662	0.000407354	6.65783e-05	-2.61316
Sg_CNS_NA4Plus9796	NA		214	9	1	2.6927	0.100809	0.334662	0.000403547	6.59561e-05	-2.61316
104273	hexamerin 70b precursor	NP_001164332.1	215	9	1	2.6927	0.100809	0.334662	0.00040167	6.56493e-05	-2.61316
Sg_CNS_NA4Plus9854	NA		215	9	1	2.6927	0.100809	0.334662	0.00040167	6.56493e-05	-2.61316
Sg_CNS_NA4Plus9938	NA		217	9	1	2.6927	0.100809	0.334662	0.000397968	6.50442e-05	-2.61316
Sg_CNS_NA4Plus10002	NA		218	9	1	2.6927	0.100809	0.334662	0.000396142	6.47458e-05	-2.61316
Sg_CNS_NA4Plus9966	NA		218	9	1	2.6927	0.100809	0.334662	0.000396142	6.47458e-05	-2.61316
Sg_CNS_NA4Plus10051	NA		219	9	1	2.6927	0.100809	0.334662	0.000394333	6.44502e-05	-2.61316
21141	NA		220	9	1	2.6927	0.100809	0.334662	0.000392541	6.41573e-05	-2.61316
Sg_CNS_NA4Plus10083	NA		220	9	1	2.6927	0.100809	0.334662	0.000392541	6.41573e-05	-2.61316
Sg_CNS_NA4Plus10087	NA		220	9	1	2.6927	0.100809	0.334662	0.000392541	6.41573e-05	-2.61316
Sg_CNS_NA4Plus10100	NA		221	9	1	2.6927	0.100809	0.334662	0.000390764	6.38669e-05	-2.61316
Sg_CNS_NA4Plus10187	NA		223	9	1	2.6927	0.100809	0.334662	0.00038726	6.32941e-05	-2.61316
Sg_CNS_NA4Plus10196	NA		223	9	1	2.6927	0.100809	0.334662	0.00038726	6.32941e-05	-2.61316
Sg_CNS_NA4Plus10235	NA		224	9	1	2.6927	0.100809	0.334662	0.000385531	6.30116e-05	-2.61316
84300	NA		227	9	1	2.6927	0.100809	0.334662	0.000380436	6.21788e-05	-2.61316
Sg_CNS_NA4Plus10457	NA		229	9	1	2.6927	0.100809	0.334662	0.000377113	6.16358e-05	-2.61316
Sg_CNS_NA4Plus10479	NA		230	9	1	2.6927	0.100809	0.334662	0.000375474	6.13678e-05	-2.61316
Sg_CNS_NA4Plus10537	NA		231	9	1	2.6927	0.100809	0.334662	0.000373848	6.11021e-05	-2.61316
Sg_CNS_NA4Plus10554	NA		231	9	1	2.6927	0.100809	0.334662	0.000373848	6.11021e-05	-2.61316
60133	NA		239	9	1	2.6927	0.100809	0.334662	0.000361335	5.90569e-05	-2.61316
93919	NA		246	9	1	2.6927	0.100809	0.334662	0.000351053	5.73764e-05	-2.61316
Sg_CNS_NA4Plus11097	NA		248	9	1	2.6927	0.100809	0.334662	0.000348222	5.69137e-05	-2.61316
Sg_CNS_NA4Plus11212	NA		252	9	1	2.6927	0.100809	0.334662	0.000342694	5.60103e-05	-2.61316
Sg_CNS_NA4Plus11228	NA		252	9	1	2.6927	0.100809	0.334662	0.000342694	5.60103e-05	-2.61316
26612	NA		254	9	1	2.6927	0.100809	0.334662	0.000339996	5.55693e-05	-2.61316
71839	NA		257	9	1	2.6927	0.100809	0.334662	0.000336027	5.49206e-05	-2.61316
2531	NA		274	9	1	2.6927	0.100809	0.334662	0.000315179	5.15131e-05	-2.61316
Sg_CNS_NA4Plus11808	NA		275	9	1	2.6927	0.100809	0.334662	0.000314033	5.13258e-05	-2.61316
23155	Bombyx mori mRNA, clone: fprW07I10	AK406145.1	276	9	1	2.6927	0.100809	0.334662	0.000312895	5.11398e-05	-2.61316
Sg_CNS_NA4Plus11865	NA		278	9	1	2.6927	0.100809	0.334662	0.000310644	5.07719e-05	-2.61316
39769	NA		281	9	1	2.6927	0.100809	0.334662	0.000307327	5.02299e-05	-2.61316
107550	NA		283	9	1	2.6927	0.100809	0.334662	0.000305155	4.98749e-05	-2.61316
Sg_CNS_NA4Plus12098	NA		289	9	1	2.6927	0.100809	0.334662	0.00029882	4.88394e-05	-2.61316
Sg_CNS_NA4Plus12103	NA		289	9	1	2.6927	0.100809	0.334662	0.00029882	4.88394e-05	-2.61316
81162	PREDICTED: similar to conserved hypothetical protein	XP_974163.1	291	9	1	2.6927	0.100809	0.334662	0.000296766	4.85038e-05	-2.61316
Sg_CNS_NA4Plus12471	NA		303	9	1	2.6927	0.100809	0.334662	0.000285013	4.65828e-05	-2.61316
Sg_CNS_NA4Plus12472	NA		303	9	1	2.6927	0.100809	0.334662	0.000285013	4.65828e-05	-2.61316
Sg_CNS_NA4Plus12554	NA		306	9	1	2.6927	0.100809	0.334662	0.000282219	4.61261e-05	-2.61316
Sg_CNS_NA4Plus12755	NA		313	9	1	2.6927	0.100809	0.334662	0.000275907	4.50946e-05	-2.61316
Sg_CNS_NA4Plus12775	NA		314	9	1	2.6927	0.100809	0.334662	0.000275029	4.49509e-05	-2.61316
Sg_CNS_NA4Plus12780	NA		314	9	1	2.6927	0.100809	0.334662	0.000275029	4.49509e-05	-2.61316
33692	PREDICTED: pancreatic lipase-related protein 2-like	XP_001605911.2	319	9	1	2.6927	0.100809	0.334662	0.000270718	4.42464e-05	-2.61316
Sg_CNS_NA4Plus12881	NA		319	9	1	2.6927	0.100809	0.334662	0.000270718	4.42464e-05	-2.61316
Sg_CNS_NA4Plus12998	NA		323	9	1	2.6927	0.100809	0.334662	0.000267365	4.36984e-05	-2.61316
Sg_CNS_NA4Plus13038	NA		324	9	1	2.6927	0.100809	0.334662	0.00026654	4.35636e-05	-2.61316
Sg_CNS_NA4Plus13082	NA		326	9	1	2.6927	0.100809	0.334662	0.000264905	4.32963e-05	-2.61316
Sg_CNS_NA4Plus13126	NA		327	9	1	2.6927	0.100809	0.334662	0.000264095	4.31639e-05	-2.61316
Sg_CNS_NA4Plus13255	NA		333	9	1	2.6927	0.100809	0.334662	0.000259336	4.23862e-05	-2.61316
81825	PREDICTED: uncharacterized protein 030L-like	XP_003243636.1	338	9	1	2.6927	0.100809	0.334662	0.0002555	4.17592e-05	-2.61316
23278	putative general transcription factor II-I repeat domain-containing protein 2-like protein	EHJ64830.1	338	9	1	2.6927	0.100809	0.334662	0.0002555	4.17592e-05	-2.61316
108765	hypothetical protein Phum_PHUM175040	EEB12388.1	343	9	1	2.6927	0.100809	0.334662	0.000251775	4.11504e-05	-2.61316
Sg_CNS_NA4Plus13647	NA		349	9	1	2.6927	0.100809	0.334662	0.000247447	4.0443e-05	-2.61316
Sg_CNS_NA4Plus13897	NA		358	9	1	2.6927	0.100809	0.334662	0.000241226	3.94262e-05	-2.61316
Sg_CNS_NA4Plus14229	NA		370	9	1	2.6927	0.100809	0.334662	0.000233403	3.81476e-05	-2.61316
Sg_CNS_NA4Plus14392	NA		376	9	1	2.6927	0.100809	0.334662	0.000229678	3.75388e-05	-2.61316
Sg_CNS_NA4Plus14589	NA		383	9	1	2.6927	0.100809	0.334662	0.00022548	3.68527e-05	-2.61316
Sg_CNS_NA4Plus14842	NA		391	9	1	2.6927	0.100809	0.334662	0.000220867	3.60987e-05	-2.61316
Sg_CNS_NA4Plus14852	NA		392	9	1	2.6927	0.100809	0.334662	0.000220303	3.60066e-05	-2.61316
21855	NA		421	9	1	2.6927	0.100809	0.334662	0.000205128	3.35264e-05	-2.61316
Sg_CNS_NA4Plus16049	NA		428	9	1	2.6927	0.100809	0.334662	0.000201773	3.2978e-05	-2.61316
84334	NA		433	9	1	2.6927	0.100809	0.334662	0.000199443	3.25972e-05	-2.61316
Sg_CNS_NA4Plus16429	NA		439	9	1	2.6927	0.100809	0.334662	0.000196717	3.21517e-05	-2.61316
Sg_CNS_NA4Plus16625	NA		444	9	1	2.6927	0.100809	0.334662	0.000194502	3.17896e-05	-2.61316
102864	GAGXE_DROMERecName: Full=Nucleic-acid-binding protein from transposon X-element	Q9NBX5.1	452	9	1	2.6927	0.100809	0.334662	0.00019106	3.1227e-05	-2.61316
Sg_CNS_NA4Plus16991	NA		454	9	1	2.6927	0.100809	0.334662	0.000190218	3.10894e-05	-2.61316
Sg_CNS_NA4Plus17391	NA		464	9	1	2.6927	0.100809	0.334662	0.000186118	3.04194e-05	-2.61316
Sg_CNS_NA4Plus17642	NA		470	9	1	2.6927	0.100809	0.334662	0.000183742	3.00311e-05	-2.61316
75900	NA		515	9	1	2.6927	0.100809	0.334662	0.000167687	2.7407e-05	-2.61316
97527	NA		523	9	1	2.6927	0.100809	0.334662	0.000165122	2.69878e-05	-2.61316
Sg_CNS_NA4Plus20038	NA		534	9	1	2.6927	0.100809	0.334662	0.000161721	2.64318e-05	-2.61316
2692	NA		146	9	1	2.6927	0.100809	0.334662	0.0005915	9.66753e-05	-2.61316
Sg_CNS_NA4Plus7891	NA		186	9	1	2.6927	0.100809	0.334662	0.000464295	7.58849e-05	-2.61316
Sg_CNS_NA4Plus8296	NA		191	9	1	2.6927	0.100809	0.334662	0.000452141	7.38984e-05	-2.61316
Sg_CNS_NA4Plus9531	NA		208	9	1	2.6927	0.100809	0.334662	0.000415187	6.78586e-05	-2.61316
Sg_CNS_NA4Plus10441	NA		228	9	1	2.6927	0.100809	0.334662	0.000378767	6.19061e-05	-2.61316
69945	NA		372	9	1	2.6927	0.100809	0.334662	0.000232148	3.79425e-05	-2.61316
Sg_CNS_NA4Plus15653	NA		416	9	1	2.6927	0.100809	0.334662	0.000207594	3.39293e-05	-2.61316
Sg_CNS_NA4Plus16348	NA		437	9	1	2.6927	0.100809	0.334662	0.000197618	3.22988e-05	-2.61316
Sg_CNS_NA4Plus16368	NA		437	9	1	2.6927	0.100809	0.334662	0.000197618	3.22988e-05	-2.61316
Sg_CNS_NA4Plus13560	NA		345	17	2	5.88293	0.0152884	0.0625219	0.000472819	8.18237e-05	-2.5307
Sg_CNS_NA4Plus14869	NA		392	17	2	5.88293	0.0152884	0.0625219	0.000416129	7.20132e-05	-2.5307
Sg_CNS_NA4Plus16669	NA		446	17	2	5.88293	0.0152884	0.0625219	0.000365745	6.32941e-05	-2.5307
Sg_CNS_NA4Plus22466	NA		609	17	2	5.88293	0.0152884	0.0625219	0.000267853	4.63534e-05	-2.5307
Sg_CNS_NA4Plus10167	NA		222	17	2	5.88293	0.0152884	0.0625219	0.000734786	0.000127159	-2.5307
Sg_CNS_NA4Plus12735	NA		313	17	2	5.88293	0.0152884	0.0625219	0.000521158	9.01891e-05	-2.5307
Sg_CNS_NA4Plus13437	NA		340	17	2	5.88293	0.0152884	0.0625219	0.000479772	8.3027e-05	-2.5307
Sg_CNS_NA4Plus13517	NA		344	17	2	5.88293	0.0152884	0.0625219	0.000474193	8.20616e-05	-2.5307
Sg_CNS_NA4Plus15166	NA		402	17	2	5.88293	0.0152884	0.0625219	0.000405777	7.02219e-05	-2.5307
63157	NA		411	17	2	5.88293	0.0152884	0.0625219	0.000396892	6.86842e-05	-2.5307
Sg_CNS_NA4Plus16000	NA		427	17	2	5.88293	0.0152884	0.0625219	0.00038202	6.61105e-05	-2.5307
Sg_CNS_NA4Plus16819	NA		450	17	2	5.88293	0.0152884	0.0625219	0.000362494	6.27315e-05	-2.5307
Sg_CNS_NA4Plus17316	NA		462	17	2	5.88293	0.0152884	0.0625219	0.000353079	6.11021e-05	-2.5307
Sg_CNS_NA4Plus17381	NA		464	17	2	5.88293	0.0152884	0.0625219	0.000351557	6.08388e-05	-2.5307
Sg_CNS_NA4Plus17605	NA		469	17	2	5.88293	0.0152884	0.0625219	0.000347809	6.01902e-05	-2.5307
Sg_CNS_NA4Plus18109	NA		482	17	2	5.88293	0.0152884	0.0625219	0.000338428	5.85668e-05	-2.5307
Sg_CNS_NA4Plus18148	NA		483	17	2	5.88293	0.0152884	0.0625219	0.000337728	5.84455e-05	-2.5307
60954	NA		521	17	2	5.88293	0.0152884	0.0625219	0.000313095	5.41827e-05	-2.5307
Sg_CNS_NA4Plus19780	NA		526	17	2	5.88293	0.0152884	0.0625219	0.000310119	5.36677e-05	-2.5307
Sg_CNS_NA4Plus20472	NA		547	17	2	5.88293	0.0152884	0.0625219	0.000298213	5.16073e-05	-2.5307
Sg_CNS_NA4Plus21348	NA		573	17	2	5.88293	0.0152884	0.0625219	0.000284681	4.92656e-05	-2.5307
Sg_CNS_NA4Plus21779	NA		585	17	2	5.88293	0.0152884	0.0625219	0.000278842	4.8255e-05	-2.5307
Sg_CNS_NA4Plus24698	TSA: Osmia cornuta osmia_antenne_contig_5354_1 transcribed RNA sequence	GAGH01051326.1	696	17	2	5.88293	0.0152884	0.0625219	0.000234371	4.05592e-05	-2.5307
Sg_CNS_NA4Plus26431	NA		780	17	2	5.88293	0.0152884	0.0625219	0.000209131	3.61913e-05	-2.5307
Sg_CNS_NA4Plus12047	NA		286	17	2	5.88293	0.0152884	0.0625219	0.000570358	9.87035e-05	-2.5307
Sg_CNS_NA4Plus12648	NA		310	17	2	5.88293	0.0152884	0.0625219	0.000526202	9.10619e-05	-2.5307
Sg_CNS_NA4Plus17926	NA		477	17	2	5.88293	0.0152884	0.0625219	0.000341976	5.91807e-05	-2.5307
Sg_CNS_NA4Plus20707	NA		553	17	2	5.88293	0.0152884	0.0625219	0.000294977	5.10474e-05	-2.5307
Sg_CNS_NA4Plus7640	NA		183	8	1	2.11664	0.145706	0.456491	0.000419473	7.71289e-05	-2.44323
Sg_CNS_NA4Plus7692	NA		183	8	1	2.11664	0.145706	0.456491	0.000419473	7.71289e-05	-2.44323
Sg_CNS_NA4Plus9958	NA		217	16	2	5.27896	0.0215847	0.0857685	0.000707498	0.000130088	-2.44323
Sg_CNS_NA4Plus9983	NA		218	16	2	5.27896	0.0215847	0.0857685	0.000704252	0.000129492	-2.44323
Sg_CNS_NA4Plus10563	NA		232	16	2	5.27896	0.0215847	0.0857685	0.000661754	0.000121678	-2.44323
Sg_CNS_NA4Plus11133	NA		249	16	2	5.27896	0.0215847	0.0857685	0.000616574	0.00011337	-2.44323
Sg_CNS_NA4Plus11588	NA		266	16	2	5.27896	0.0215847	0.0857685	0.000577169	0.000106125	-2.44323
12441	NA		275	16	2	5.27896	0.0215847	0.0857685	0.00055828	0.000102652	-2.44323
Sg_CNS_NA4Plus12873	NA		318	16	2	5.27896	0.0215847	0.0857685	0.000482789	8.8771e-05	-2.44323
Sg_CNS_NA4Plus13202	NA		331	16	2	5.27896	0.0215847	0.0857685	0.000463828	8.52846e-05	-2.44323
Sg_CNS_NA4Plus13490	NA		342	16	2	5.27896	0.0215847	0.0857685	0.000448909	8.25415e-05	-2.44323
Sg_CNS_NA4Plus14708	NA		387	16	2	5.27896	0.0215847	0.0857685	0.000396711	7.29436e-05	-2.44323
Sg_CNS_NA4Plus15359	NA		408	16	2	5.27896	0.0215847	0.0857685	0.000376292	6.91892e-05	-2.44323
Sg_CNS_NA4Plus15625	NA		415	16	2	5.27896	0.0215847	0.0857685	0.000369945	6.80221e-05	-2.44323
Sg_CNS_NA4Plus16011	NA		427	16	2	5.27896	0.0215847	0.0857685	0.000359548	6.61105e-05	-2.44323
Sg_CNS_NA4Plus16119	NA		430	16	2	5.27896	0.0215847	0.0857685	0.00035704	6.56493e-05	-2.44323
Sg_CNS_NA4Plus16878	NA		451	16	2	5.27896	0.0215847	0.0857685	0.000340415	6.25924e-05	-2.44323
Sg_CNS_NA4Plus17593	NA		469	16	2	5.27896	0.0215847	0.0857685	0.00032735	6.01902e-05	-2.44323
Sg_CNS_NA4Plus18062	NA		481	16	2	5.27896	0.0215847	0.0857685	0.000319183	5.86885e-05	-2.44323
Sg_CNS_NA4Plus18390	NA		489	16	2	5.27896	0.0215847	0.0857685	0.000313961	5.77284e-05	-2.44323
Sg_CNS_NA4Plus19080	NA		508	16	2	5.27896	0.0215847	0.0857685	0.000302219	5.55693e-05	-2.44323
Sg_CNS_NA4Plus19498	NA		518	16	2	5.27896	0.0215847	0.0857685	0.000296384	5.44965e-05	-2.44323
Sg_CNS_NA4Plus19837	NA		528	16	2	5.27896	0.0215847	0.0857685	0.000290771	5.34644e-05	-2.44323
Sg_CNS_NA4Plus19946	NA		531	16	2	5.27896	0.0215847	0.0857685	0.000289128	5.31623e-05	-2.44323
Sg_CNS_NA4Plus20528	NA		548	16	2	5.27896	0.0215847	0.0857685	0.000280159	5.15131e-05	-2.44323
Sg_CNS_NA4Plus20529	NA		548	16	2	5.27896	0.0215847	0.0857685	0.000280159	5.15131e-05	-2.44323
Sg_CNS_NA4Plus20998	NA		561	16	2	5.27896	0.0215847	0.0857685	0.000273667	5.03194e-05	-2.44323
Sg_CNS_NA4Plus21872	NA		588	16	2	5.27896	0.0215847	0.0857685	0.0002611	4.80088e-05	-2.44323
Sg_CNS_NA4Plus24099	NA		671	16	2	5.27896	0.0215847	0.0857685	0.000228803	4.20703e-05	-2.44323
33871	AGAP006936-PA	EAA04119.4	76	8	1	2.11664	0.145706	0.456491	0.00101005	0.000185718	-2.44323
Sg_CNS_NA4Plus2845	NA		113	8	1	2.11664	0.145706	0.456491	0.000679323	0.000124908	-2.44323
Sg_CNS_NA4Plus3045	NA		121	8	1	2.11664	0.145706	0.456491	0.000634409	0.00011665	-2.44323
5983	NA		133	8	1	2.11664	0.145706	0.456491	0.000577169	0.000106125	-2.44323
83193	Anopheles gambiae str. PEST AGAP006179-PA (AgaP_AGAP006179) mRNA, complete cds	XM_001688762.1	137	8	1	2.11664	0.145706	0.456491	0.000560318	0.000103026	-2.44323
395	NA		149	8	1	2.11664	0.145706	0.456491	0.000515191	9.47288e-05	-2.44323
32116	AChain A, Crystal Structure Of Engineered Protein. Northeast Structural Genomics Consortium Target Or264. >gi	4GPM	153	8	1	2.11664	0.145706	0.456491	0.000501722	9.22523e-05	-2.44323
4457	NA		156	8	1	2.11664	0.145706	0.456491	0.000492074	9.04782e-05	-2.44323
Sg_CNS_NA4Plus5106	NA		159	8	1	2.11664	0.145706	0.456491	0.000482789	8.8771e-05	-2.44323
Sg_CNS_NA4Plus5165	NA		160	8	1	2.11664	0.145706	0.456491	0.000479772	8.82162e-05	-2.44323
Sg_CNS_NA4Plus5243	NA		160	8	1	2.11664	0.145706	0.456491	0.000479772	8.82162e-05	-2.44323
98852	NA		163	8	1	2.11664	0.145706	0.456491	0.000470942	8.65926e-05	-2.44323
Sg_CNS_NA4Plus5495	NA		163	8	1	2.11664	0.145706	0.456491	0.000470942	8.65926e-05	-2.44323
Sg_CNS_NA4Plus5624	NA		164	8	1	2.11664	0.145706	0.456491	0.00046807	8.60646e-05	-2.44323
Sg_CNS_NA4Plus5792	NA		165	8	1	2.11664	0.145706	0.456491	0.000465233	8.5543e-05	-2.44323
Sg_CNS_NA4Plus5959	NA		166	8	1	2.11664	0.145706	0.456491	0.000462431	8.50277e-05	-2.44323
Sg_CNS_NA4Plus6004	hypothetical protein EAI_00957	EFN89904.1	167	8	1	2.11664	0.145706	0.456491	0.000459662	8.45185e-05	-2.44323
Sg_CNS_NA4Plus6028	NA		167	8	1	2.11664	0.145706	0.456491	0.000459662	8.45185e-05	-2.44323
Sg_CNS_NA4Plus6208	NA		169	8	1	2.11664	0.145706	0.456491	0.000454222	8.35183e-05	-2.44323
Sg_CNS_NA4Plus6291	NA		170	8	1	2.11664	0.145706	0.456491	0.00045155	8.3027e-05	-2.44323
Sg_CNS_NA4Plus6371	NA		170	8	1	2.11664	0.145706	0.456491	0.00045155	8.3027e-05	-2.44323
Sg_CNS_NA4Plus6569	NA		171	8	1	2.11664	0.145706	0.456491	0.000448909	8.25415e-05	-2.44323
Sg_CNS_NA4Plus6571	NA		171	8	1	2.11664	0.145706	0.456491	0.000448909	8.25415e-05	-2.44323
Sg_CNS_NA4Plus6623	NA		172	8	1	2.11664	0.145706	0.456491	0.000446299	8.20616e-05	-2.44323
Sg_CNS_NA4Plus6688	NA		173	8	1	2.11664	0.145706	0.456491	0.00044372	8.15873e-05	-2.44323
Sg_CNS_NA4Plus6696	NA		173	8	1	2.11664	0.145706	0.456491	0.00044372	8.15873e-05	-2.44323
Sg_CNS_NA4Plus6699	NA		173	8	1	2.11664	0.145706	0.456491	0.00044372	8.15873e-05	-2.44323
Sg_CNS_NA4Plus6776	NA		174	8	1	2.11664	0.145706	0.456491	0.00044117	8.11184e-05	-2.44323
Sg_CNS_NA4Plus6853	NA		174	8	1	2.11664	0.145706	0.456491	0.00044117	8.11184e-05	-2.44323
Sg_CNS_NA4Plus6884	NA		175	8	1	2.11664	0.145706	0.456491	0.000438649	8.06548e-05	-2.44323
Sg_CNS_NA4Plus6888	NA		175	8	1	2.11664	0.145706	0.456491	0.000438649	8.06548e-05	-2.44323
Sg_CNS_NA4Plus7000	NA		176	8	1	2.11664	0.145706	0.456491	0.000436156	8.01966e-05	-2.44323
Sg_CNS_NA4Plus7058	NA		176	8	1	2.11664	0.145706	0.456491	0.000436156	8.01966e-05	-2.44323
Sg_CNS_NA4Plus7234	NA		178	8	1	2.11664	0.145706	0.456491	0.000431256	7.92955e-05	-2.44323
Sg_CNS_NA4Plus7238	NA		178	8	1	2.11664	0.145706	0.456491	0.000431256	7.92955e-05	-2.44323
Sg_CNS_NA4Plus7265	NA		179	8	1	2.11664	0.145706	0.456491	0.000428846	7.88525e-05	-2.44323
Sg_CNS_NA4Plus7422	NA		180	8	1	2.11664	0.145706	0.456491	0.000426464	7.84144e-05	-2.44323
Sg_CNS_NA4Plus7574	NA		182	8	1	2.11664	0.145706	0.456491	0.000421778	7.75527e-05	-2.44323
Sg_CNS_NA4Plus7610	NA		182	8	1	2.11664	0.145706	0.456491	0.000421778	7.75527e-05	-2.44323
94054	NA		184	8	1	2.11664	0.145706	0.456491	0.000417193	7.67098e-05	-2.44323
Sg_CNS_NA4Plus7789	NA		185	8	1	2.11664	0.145706	0.456491	0.000414938	7.62951e-05	-2.44323
Sg_CNS_NA4Plus7794	NA		185	8	1	2.11664	0.145706	0.456491	0.000414938	7.62951e-05	-2.44323
Sg_CNS_NA4Plus7907	NA		186	8	1	2.11664	0.145706	0.456491	0.000412707	7.58849e-05	-2.44323
59495	NA		187	8	1	2.11664	0.145706	0.456491	0.0004105	7.54791e-05	-2.44323
42118	NA		189	8	1	2.11664	0.145706	0.456491	0.000406156	7.46804e-05	-2.44323
Sg_CNS_NA4Plus8175	NA		189	8	1	2.11664	0.145706	0.456491	0.000406156	7.46804e-05	-2.44323
Sg_CNS_NA4Plus8196	NA		189	8	1	2.11664	0.145706	0.456491	0.000406156	7.46804e-05	-2.44323
72961	PREDICTED: gem-associated protein 5-like	XP_002162979.2	190	8	1	2.11664	0.145706	0.456491	0.000404018	7.42873e-05	-2.44323
Sg_CNS_NA4Plus8211	NA		190	8	1	2.11664	0.145706	0.456491	0.000404018	7.42873e-05	-2.44323
Sg_CNS_NA4Plus8276	NA		190	8	1	2.11664	0.145706	0.456491	0.000404018	7.42873e-05	-2.44323
85091	NA		191	8	1	2.11664	0.145706	0.456491	0.000401903	7.38984e-05	-2.44323
Sg_CNS_NA4Plus8377	NA		191	8	1	2.11664	0.145706	0.456491	0.000401903	7.38984e-05	-2.44323
84582	NA		192	8	1	2.11664	0.145706	0.456491	0.00039981	7.35135e-05	-2.44323
Sg_CNS_NA4Plus8401	NA		192	8	1	2.11664	0.145706	0.456491	0.00039981	7.35135e-05	-2.44323
Sg_CNS_NA4Plus8438	NA		192	8	1	2.11664	0.145706	0.456491	0.00039981	7.35135e-05	-2.44323
95768	NA		193	8	1	2.11664	0.145706	0.456491	0.000397738	7.31326e-05	-2.44323
Sg_CNS_NA4Plus8554	NA		194	8	1	2.11664	0.145706	0.456491	0.000395688	7.27556e-05	-2.44323
Sg_CNS_NA4Plus8577	NA		194	8	1	2.11664	0.145706	0.456491	0.000395688	7.27556e-05	-2.44323
Sg_CNS_NA4Plus8677	NA		195	8	1	2.11664	0.145706	0.456491	0.000393659	7.23825e-05	-2.44323
95273	NA		196	8	1	2.11664	0.145706	0.456491	0.000391651	7.20132e-05	-2.44323
Sg_CNS_NA4Plus8859	NA		198	8	1	2.11664	0.145706	0.456491	0.000387695	7.12858e-05	-2.44323
Sg_CNS_NA4Plus8921	NA		198	8	1	2.11664	0.145706	0.456491	0.000387695	7.12858e-05	-2.44323
Sg_CNS_NA4Plus8947	NA		199	8	1	2.11664	0.145706	0.456491	0.000385746	7.09276e-05	-2.44323
Sg_CNS_NA4Plus8968	NA		199	8	1	2.11664	0.145706	0.456491	0.000385746	7.09276e-05	-2.44323
55380	NA		201	8	1	2.11664	0.145706	0.456491	0.000381908	7.02219e-05	-2.44323
Sg_CNS_NA4Plus9112	NA		202	8	1	2.11664	0.145706	0.456491	0.000380017	6.98742e-05	-2.44323
7977	NA		203	8	1	2.11664	0.145706	0.456491	0.000378145	6.953e-05	-2.44323
Sg_CNS_NA4Plus9165	NA		203	8	1	2.11664	0.145706	0.456491	0.000378145	6.953e-05	-2.44323
76961	NA		205	8	1	2.11664	0.145706	0.456491	0.000374456	6.88517e-05	-2.44323
98109	NA		207	8	1	2.11664	0.145706	0.456491	0.000370838	6.81865e-05	-2.44323
Sg_CNS_NA4Plus9424	NA		207	8	1	2.11664	0.145706	0.456491	0.000370838	6.81865e-05	-2.44323
Sg_CNS_NA4Plus9430	NA		207	8	1	2.11664	0.145706	0.456491	0.000370838	6.81865e-05	-2.44323
Sg_CNS_NA4Plus9499	NA		208	8	1	2.11664	0.145706	0.456491	0.000369055	6.78586e-05	-2.44323
49157	Putative uncharacterized protein FLJ37770	EFN89083.1	209	8	1	2.11664	0.145706	0.456491	0.00036729	6.75339e-05	-2.44323
Sg_CNS_NA4Plus9573	NA		209	8	1	2.11664	0.145706	0.456491	0.00036729	6.75339e-05	-2.44323
Sg_CNS_NA4Plus9594	NA		210	8	1	2.11664	0.145706	0.456491	0.000365541	6.72124e-05	-2.44323
Sg_CNS_NA4Plus9713	NA		212	8	1	2.11664	0.145706	0.456491	0.000362092	6.65783e-05	-2.44323
Sg_CNS_NA4Plus9719	NA		212	8	1	2.11664	0.145706	0.456491	0.000362092	6.65783e-05	-2.44323
Sg_CNS_NA4Plus9735	NA		212	8	1	2.11664	0.145706	0.456491	0.000362092	6.65783e-05	-2.44323
Sg_CNS_NA4Plus9824	NA		214	8	1	2.11664	0.145706	0.456491	0.000358708	6.59561e-05	-2.44323
20643	NA		215	8	1	2.11664	0.145706	0.456491	0.00035704	6.56493e-05	-2.44323
Sg_CNS_NA4Plus9891	NA		216	8	1	2.11664	0.145706	0.456491	0.000355387	6.53453e-05	-2.44323
61581	NA		218	8	1	2.11664	0.145706	0.456491	0.000352126	6.47458e-05	-2.44323
Sg_CNS_NA4Plus10163	NA		222	8	1	2.11664	0.145706	0.456491	0.000345782	6.35793e-05	-2.44323
72945	NA		224	8	1	2.11664	0.145706	0.456491	0.000342694	6.30116e-05	-2.44323
Sg_CNS_NA4Plus10243	NA		224	8	1	2.11664	0.145706	0.456491	0.000342694	6.30116e-05	-2.44323
Sg_CNS_NA4Plus10265	NA		224	8	1	2.11664	0.145706	0.456491	0.000342694	6.30116e-05	-2.44323
Sg_CNS_NA4Plus10276	NA		225	8	1	2.11664	0.145706	0.456491	0.000341171	6.27315e-05	-2.44323
Sg_CNS_NA4Plus10288	NA		225	8	1	2.11664	0.145706	0.456491	0.000341171	6.27315e-05	-2.44323
Sg_CNS_NA4Plus10410	NA		228	8	1	2.11664	0.145706	0.456491	0.000336682	6.19061e-05	-2.44323
85598	arrestin, putative	EEB19520.1	229	8	1	2.11664	0.145706	0.456491	0.000335212	6.16358e-05	-2.44323
80789	PREDICTED: similar to GA21383-PA	XP_971555.1	232	8	1	2.11664	0.145706	0.456491	0.000330877	6.08388e-05	-2.44323
Sg_CNS_NA4Plus10581	NA		232	8	1	2.11664	0.145706	0.456491	0.000330877	6.08388e-05	-2.44323
Sg_CNS_NA4Plus10583	NA		232	8	1	2.11664	0.145706	0.456491	0.000330877	6.08388e-05	-2.44323
107304	NA		234	8	1	2.11664	0.145706	0.456491	0.000328049	6.03188e-05	-2.44323
Sg_CNS_NA4Plus10658	NA		234	8	1	2.11664	0.145706	0.456491	0.000328049	6.03188e-05	-2.44323
1651	NA		238	8	1	2.11664	0.145706	0.456491	0.000322536	5.9305e-05	-2.44323
8452	NA		240	8	1	2.11664	0.145706	0.456491	0.000319848	5.88108e-05	-2.44323
Sg_CNS_NA4Plus10961	NA		243	8	1	2.11664	0.145706	0.456491	0.000315899	5.80848e-05	-2.44323
Sg_CNS_NA4Plus11157	NA		250	8	1	2.11664	0.145706	0.456491	0.000307054	5.64584e-05	-2.44323
Sg_CNS_NA4Plus11197	NA		251	8	1	2.11664	0.145706	0.456491	0.000305831	5.62334e-05	-2.44323
97059	NA		254	8	1	2.11664	0.145706	0.456491	0.000302219	5.55693e-05	-2.44323
17466	PREDICTED: prostate tumor-overexpressed gene 1 protein	XP_004889055.1	256	8	1	2.11664	0.145706	0.456491	0.000299857	5.51351e-05	-2.44323
Sg_CNS_NA4Plus11333	NA		256	8	1	2.11664	0.145706	0.456491	0.000299857	5.51351e-05	-2.44323
Sg_CNS_NA4Plus11537	NA		264	8	1	2.11664	0.145706	0.456491	0.000290771	5.34644e-05	-2.44323
Sg_CNS_NA4Plus11545	NA		265	8	1	2.11664	0.145706	0.456491	0.000289674	5.32626e-05	-2.44323
Sg_CNS_NA4Plus11675	NA		270	8	1	2.11664	0.145706	0.456491	0.000284309	5.22763e-05	-2.44323
Sg_CNS_NA4Plus11784	NA		274	8	1	2.11664	0.145706	0.456491	0.000280159	5.15131e-05	-2.44323
14709	NA		276	8	1	2.11664	0.145706	0.456491	0.000278129	5.11398e-05	-2.44323
73105	NA		276	8	1	2.11664	0.145706	0.456491	0.000278129	5.11398e-05	-2.44323
30667	transposase	ABB02170.1	278	8	1	2.11664	0.145706	0.456491	0.000276128	5.07719e-05	-2.44323
Sg_CNS_NA4Plus11922	NA		281	8	1	2.11664	0.145706	0.456491	0.00027318	5.02299e-05	-2.44323
Sg_CNS_NA4Plus11944	NA		282	8	1	2.11664	0.145706	0.456491	0.000272211	5.00518e-05	-2.44323
Sg_CNS_NA4Plus12034	NA		286	8	1	2.11664	0.145706	0.456491	0.000268404	4.93517e-05	-2.44323
Sg_CNS_NA4Plus12090	NA		288	8	1	2.11664	0.145706	0.456491	0.00026654	4.9009e-05	-2.44323
Sg_CNS_NA4Plus12138	NA		290	8	1	2.11664	0.145706	0.456491	0.000264702	4.8671e-05	-2.44323
Sg_CNS_NA4Plus12225	NA		294	8	1	2.11664	0.145706	0.456491	0.0002611	4.80088e-05	-2.44323
Sg_CNS_NA4Plus12275	NA		295	8	1	2.11664	0.145706	0.456491	0.000260215	4.78461e-05	-2.44323
73574	NA		296	8	1	2.11664	0.145706	0.456491	0.000259336	4.76844e-05	-2.44323
Sg_CNS_NA4Plus12458	NA		303	8	1	2.11664	0.145706	0.456491	0.000253345	4.65828e-05	-2.44323
Sg_CNS_NA4Plus12463	NA		303	8	1	2.11664	0.145706	0.456491	0.000253345	4.65828e-05	-2.44323
Sg_CNS_NA4Plus12715	NA		312	8	1	2.11664	0.145706	0.456491	0.000246037	4.52391e-05	-2.44323
Sg_CNS_NA4Plus12727	NA		312	8	1	2.11664	0.145706	0.456491	0.000246037	4.52391e-05	-2.44323
Sg_CNS_NA4Plus12757	NA		313	8	1	2.11664	0.145706	0.456491	0.000245251	4.50946e-05	-2.44323
78020	hypothetical protein SINV_09296	EFZ13130.1	317	8	1	2.11664	0.145706	0.456491	0.000242156	4.45255e-05	-2.44323
25533	NA		317	8	1	2.11664	0.145706	0.456491	0.000242156	4.45255e-05	-2.44323
Sg_CNS_NA4Plus12924	NA		320	8	1	2.11664	0.145706	0.456491	0.000239886	4.41081e-05	-2.44323
3063	NA		322	8	1	2.11664	0.145706	0.456491	0.000238396	4.38341e-05	-2.44323
Sg_CNS_NA4Plus13008	NA		323	8	1	2.11664	0.145706	0.456491	0.000237658	4.36984e-05	-2.44323
Sg_CNS_NA4Plus13022	NA		324	8	1	2.11664	0.145706	0.456491	0.000236924	4.35636e-05	-2.44323
Sg_CNS_NA4Plus13066	NA		325	8	1	2.11664	0.145706	0.456491	0.000236195	4.34295e-05	-2.44323
Sg_CNS_NA4Plus13077	NA		326	8	1	2.11664	0.145706	0.456491	0.000235471	4.32963e-05	-2.44323
Sg_CNS_NA4Plus13179	NA		329	8	1	2.11664	0.145706	0.456491	0.000233324	4.29015e-05	-2.44323
77464	hypothetical protein DAPPUDRAFT_108106	EFX75283.1	341	8	1	2.11664	0.145706	0.456491	0.000225113	4.13918e-05	-2.44323
Sg_CNS_NA4Plus13742	NA		352	8	1	2.11664	0.145706	0.456491	0.000218078	4.00983e-05	-2.44323
101721	NA		355	8	1	2.11664	0.145706	0.456491	0.000216235	3.97594e-05	-2.44323
37223	PREDICTED: protein kinase shaggy isoform 1	XP_392504.3	360	8	1	2.11664	0.145706	0.456491	0.000213232	3.92072e-05	-2.44323
Sg_CNS_NA4Plus13979	NA		361	8	1	2.11664	0.145706	0.456491	0.000212641	3.90986e-05	-2.44323
71999	NA		365	8	1	2.11664	0.145706	0.456491	0.000210311	3.86701e-05	-2.44323
Sg_CNS_NA4Plus14071	NA		365	8	1	2.11664	0.145706	0.456491	0.000210311	3.86701e-05	-2.44323
Sg_CNS_NA4Plus14183	NA		369	8	1	2.11664	0.145706	0.456491	0.000208031	3.82509e-05	-2.44323
30639	NA		378	8	1	2.11664	0.145706	0.456491	0.000203078	3.73402e-05	-2.44323
100045	NA		378	8	1	2.11664	0.145706	0.456491	0.000203078	3.73402e-05	-2.44323
Sg_CNS_NA4Plus14503	NA		380	8	1	2.11664	0.145706	0.456491	0.000202009	3.71437e-05	-2.44323
82006	NA		384	8	1	2.11664	0.145706	0.456491	0.000199905	3.67568e-05	-2.44323
Sg_CNS_NA4Plus15130	NA		400	8	1	2.11664	0.145706	0.456491	0.000191909	3.52865e-05	-2.44323
Sg_CNS_NA4Plus15155	NA		401	8	1	2.11664	0.145706	0.456491	0.00019143	3.51985e-05	-2.44323
Sg_CNS_NA4Plus15184	NA		402	8	1	2.11664	0.145706	0.456491	0.000190954	3.51109e-05	-2.44323
Sg_CNS_NA4Plus15500	NA		412	8	1	2.11664	0.145706	0.456491	0.000186319	3.42587e-05	-2.44323
73344	PREDICTED: hypothetical protein LOC100574204	XP_003242106.1	434	8	1	2.11664	0.145706	0.456491	0.000176874	3.25221e-05	-2.44323
81472	hypothetical protein CRE_29108	XP_003096672.1	442	8	1	2.11664	0.145706	0.456491	0.000173673	3.19335e-05	-2.44323
Sg_CNS_NA4Plus16922	NA		452	8	1	2.11664	0.145706	0.456491	0.000169831	3.1227e-05	-2.44323
Sg_CNS_NA4Plus18858	NA		502	8	1	2.11664	0.145706	0.456491	0.000152915	2.81167e-05	-2.44323
Sg_CNS_NA4Plus7289	NA		179	15	2	4.68391	0.0304463	0.116232	0.000804087	0.000157705	-2.35012
Sg_CNS_NA4Plus7839	NA		185	15	2	4.68391	0.0304463	0.116232	0.000778009	0.00015259	-2.35012
Sg_CNS_NA4Plus8439	NA		192	15	2	4.68391	0.0304463	0.116232	0.000749644	0.000147027	-2.35012
Sg_CNS_NA4Plus9188	NA		203	15	2	4.68391	0.0304463	0.116232	0.000709023	0.00013906	-2.35012
Sg_CNS_NA4Plus10334	NA		226	15	2	4.68391	0.0304463	0.116232	0.000636865	0.000124908	-2.35012
Sg_CNS_NA4Plus12424	NA		301	15	2	4.68391	0.0304463	0.116232	0.000478178	9.37847e-05	-2.35012
Sg_CNS_NA4Plus12763	NA		314	15	2	4.68391	0.0304463	0.116232	0.000458381	8.99019e-05	-2.35012
Sg_CNS_NA4Plus13135	NA		328	15	2	4.68391	0.0304463	0.116232	0.000438816	8.60646e-05	-2.35012
Sg_CNS_NA4Plus13213	NA		331	15	2	4.68391	0.0304463	0.116232	0.000434839	8.52846e-05	-2.35012
Sg_CNS_NA4Plus13219	NA		331	15	2	4.68391	0.0304463	0.116232	0.000434839	8.52846e-05	-2.35012
Sg_CNS_NA4Plus13700	NA		351	15	2	4.68391	0.0304463	0.116232	0.000410062	8.0425e-05	-2.35012
Sg_CNS_NA4Plus13924	NA		359	15	2	4.68391	0.0304463	0.116232	0.000400924	7.86328e-05	-2.35012
Sg_CNS_NA4Plus14523	NA		381	15	2	4.68391	0.0304463	0.116232	0.000377773	7.40924e-05	-2.35012
Sg_CNS_NA4Plus15124	NA		400	15	2	4.68391	0.0304463	0.116232	0.000359829	7.0573e-05	-2.35012
21136	NA		408	15	2	4.68391	0.0304463	0.116232	0.000352774	6.91892e-05	-2.35012
5342	NA		414	15	2	4.68391	0.0304463	0.116232	0.000347661	6.81865e-05	-2.35012
Sg_CNS_NA4Plus15570	NA		414	15	2	4.68391	0.0304463	0.116232	0.000347661	6.81865e-05	-2.35012
Sg_CNS_NA4Plus16768	NA		448	15	2	4.68391	0.0304463	0.116232	0.000321276	6.30116e-05	-2.35012
Sg_CNS_NA4Plus16950	NA		453	15	2	4.68391	0.0304463	0.116232	0.00031773	6.23161e-05	-2.35012
Sg_CNS_NA4Plus17050	NA		455	15	2	4.68391	0.0304463	0.116232	0.000316333	6.20422e-05	-2.35012
Sg_CNS_NA4Plus17753	NA		472	15	2	4.68391	0.0304463	0.116232	0.00030494	5.98076e-05	-2.35012
Sg_CNS_NA4Plus17811	NA		474	15	2	4.68391	0.0304463	0.116232	0.000303653	5.95553e-05	-2.35012
Sg_CNS_NA4Plus18088	NA		481	15	2	4.68391	0.0304463	0.116232	0.000299234	5.86885e-05	-2.35012
Sg_CNS_NA4Plus18562	NA		494	15	2	4.68391	0.0304463	0.116232	0.000291359	5.71441e-05	-2.35012
Sg_CNS_NA4Plus19022	NA		506	15	2	4.68391	0.0304463	0.116232	0.00028445	5.57889e-05	-2.35012
Sg_CNS_NA4Plus19910	NA		530	15	2	4.68391	0.0304463	0.116232	0.000271569	5.32626e-05	-2.35012
Sg_CNS_NA4Plus20560	NA		549	15	2	4.68391	0.0304463	0.116232	0.00026217	5.14193e-05	-2.35012
71992	NA		565	15	2	4.68391	0.0304463	0.116232	0.000254746	4.99632e-05	-2.35012
Sg_CNS_NA4Plus21933	NA		590	15	2	4.68391	0.0304463	0.116232	0.000243952	4.78461e-05	-2.35012
Sg_CNS_NA4Plus24388	NA		683	15	2	4.68391	0.0304463	0.116232	0.000210734	4.13312e-05	-2.35012
Sg_CNS_NA4Plus14268	NA		372	15	2	4.68391	0.0304463	0.116232	0.000386913	7.58849e-05	-2.35012
Sg_CNS_NA4Plus15781	NA		420	15	2	4.68391	0.0304463	0.116232	0.000342694	6.72124e-05	-2.35012
Sg_CNS_NA4Plus16037	NA		428	15	2	4.68391	0.0304463	0.116232	0.000336289	6.59561e-05	-2.35012
Sg_CNS_NA4Plus9451	NA		207	14	2	4.09947	0.0428967	0.158193	0.000648967	0.000136373	-2.25059
Sg_CNS_NA4Plus9655	NA		211	14	2	4.09947	0.0428967	0.158193	0.000636664	0.000133788	-2.25059
Sg_CNS_NA4Plus13772	NA		353	14	2	4.09947	0.0428967	0.158193	0.000380556	7.99694e-05	-2.25059
Sg_CNS_NA4Plus16769	NA		448	14	2	4.09947	0.0428967	0.158193	0.000299857	6.30116e-05	-2.25059
Sg_CNS_NA4Plus17730	NA		472	14	2	4.09947	0.0428967	0.158193	0.00028461	5.98076e-05	-2.25059
107804	NA		484	14	2	4.09947	0.0428967	0.158193	0.000277554	5.83248e-05	-2.25059
48295	unnamed protein product	BAK38648.1	722	14	2	4.09947	0.0428967	0.158193	0.000186061	3.90986e-05	-2.25059
67781	NA		141	7	1	1.56653	0.210712	0.618691	0.000476369	0.000100104	-2.25059
68511	NA		178	7	1	1.56653	0.210712	0.618691	0.000377349	7.92955e-05	-2.25059
96297	NA		178	7	1	1.56653	0.210712	0.618691	0.000377349	7.92955e-05	-2.25059
Sg_CNS_NA4Plus7653	NA		183	7	1	1.56653	0.210712	0.618691	0.000367039	7.71289e-05	-2.25059
Sg_CNS_NA4Plus7688	NA		183	7	1	1.56653	0.210712	0.618691	0.000367039	7.71289e-05	-2.25059
16340	NA		192	7	1	1.56653	0.210712	0.618691	0.000349834	7.35135e-05	-2.25059
65728	NA		192	7	1	1.56653	0.210712	0.618691	0.000349834	7.35135e-05	-2.25059
52916	GH09258p	AAR84383.1	194	7	1	1.56653	0.210712	0.618691	0.000346227	7.27556e-05	-2.25059
75643	NA		194	7	1	1.56653	0.210712	0.618691	0.000346227	7.27556e-05	-2.25059
98854	NA		194	7	1	1.56653	0.210712	0.618691	0.000346227	7.27556e-05	-2.25059
Sg_CNS_NA4Plus8991	NA		200	7	1	1.56653	0.210712	0.618691	0.00033584	7.0573e-05	-2.25059
35576	NA		202	7	1	1.56653	0.210712	0.618691	0.000332515	6.98742e-05	-2.25059
Sg_CNS_NA4Plus9422	NA		207	7	1	1.56653	0.210712	0.618691	0.000324483	6.81865e-05	-2.25059
Sg_CNS_NA4Plus9459	NA		207	7	1	1.56653	0.210712	0.618691	0.000324483	6.81865e-05	-2.25059
Sg_CNS_NA4Plus9475	NA		207	7	1	1.56653	0.210712	0.618691	0.000324483	6.81865e-05	-2.25059
Sg_CNS_NA4Plus10136	NA		221	7	1	1.56653	0.210712	0.618691	0.000303928	6.38669e-05	-2.25059
28856	NA		225	7	1	1.56653	0.210712	0.618691	0.000298525	6.27315e-05	-2.25059
Sg_CNS_NA4Plus10725	NA		236	7	1	1.56653	0.210712	0.618691	0.00028461	5.98076e-05	-2.25059
Sg_CNS_NA4Plus10784	NA		238	7	1	1.56653	0.210712	0.618691	0.000282219	5.9305e-05	-2.25059
Sg_CNS_NA4Plus10930	NA		242	7	1	1.56653	0.210712	0.618691	0.000277554	5.83248e-05	-2.25059
99321	NA		246	7	1	1.56653	0.210712	0.618691	0.000273041	5.73764e-05	-2.25059
Sg_CNS_NA4Plus11030	NA		246	7	1	1.56653	0.210712	0.618691	0.000273041	5.73764e-05	-2.25059
Sg_CNS_NA4Plus11874	NA		279	7	1	1.56653	0.210712	0.618691	0.000240746	5.05899e-05	-2.25059
18560	NA		295	7	1	1.56653	0.210712	0.618691	0.000227688	4.78461e-05	-2.25059
45003	NA		347	7	1	1.56653	0.210712	0.618691	0.000193568	4.06761e-05	-2.25059
77601	polyprotein	GAA48181.1	371	7	1	1.56653	0.210712	0.618691	0.000181046	3.80447e-05	-2.25059
10256	NA		373	7	1	1.56653	0.210712	0.618691	0.000180075	3.78407e-05	-2.25059
Sg_CNS_NA4Plus14419	NA		377	7	1	1.56653	0.210712	0.618691	0.000178165	3.74392e-05	-2.25059
90094	NA		422	7	1	1.56653	0.210712	0.618691	0.000159166	3.34469e-05	-2.25059
Sg_CNS_NA4Plus4845	NA		157	14	2	4.09947	0.0428967	0.158193	0.000855644	0.000179804	-2.25059
Sg_CNS_NA4Plus5383	NA		162	14	2	4.09947	0.0428967	0.158193	0.000829235	0.000174254	-2.25059
Sg_CNS_NA4Plus5847	NA		166	14	2	4.09947	0.0428967	0.158193	0.000809254	0.000170055	-2.25059
Sg_CNS_NA4Plus10223	NA		223	14	2	4.09947	0.0428967	0.158193	0.000602404	0.000126588	-2.25059
36071	NA		241	14	2	4.09947	0.0428967	0.158193	0.000557411	0.000117134	-2.25059
Sg_CNS_NA4Plus11628	NA		268	14	2	4.09947	0.0428967	0.158193	0.000501254	0.000105333	-2.25059
4014	NA		269	14	2	4.09947	0.0428967	0.158193	0.000499391	0.000104941	-2.25059
Sg_CNS_NA4Plus11767	NA		274	14	2	4.09947	0.0428967	0.158193	0.000490278	0.000103026	-2.25059
71532	NA		288	14	2	4.09947	0.0428967	0.158193	0.000466445	9.8018e-05	-2.25059
15114	NA		292	14	2	4.09947	0.0428967	0.158193	0.000460055	9.66753e-05	-2.25059
Sg_CNS_NA4Plus12652	NA		310	14	2	4.09947	0.0428967	0.158193	0.000433342	9.10619e-05	-2.25059
25788	NA		315	14	2	4.09947	0.0428967	0.158193	0.000426464	8.96165e-05	-2.25059
Sg_CNS_NA4Plus12821	NA		316	14	2	4.09947	0.0428967	0.158193	0.000425114	8.93329e-05	-2.25059
Sg_CNS_NA4Plus13044	NA		324	14	2	4.09947	0.0428967	0.158193	0.000414618	8.71271e-05	-2.25059
Sg_CNS_NA4Plus13062	NA		325	14	2	4.09947	0.0428967	0.158193	0.000413342	8.6859e-05	-2.25059
95493	NA		348	14	2	4.09947	0.0428967	0.158193	0.000386023	8.11184e-05	-2.25059
Sg_CNS_NA4Plus13731	NA		352	14	2	4.09947	0.0428967	0.158193	0.000381637	8.01966e-05	-2.25059
Sg_CNS_NA4Plus13794	NA		354	14	2	4.09947	0.0428967	0.158193	0.000379481	7.97435e-05	-2.25059
90661	NA		355	14	2	4.09947	0.0428967	0.158193	0.000378412	7.95188e-05	-2.25059
Sg_CNS_NA4Plus14464	NA		379	14	2	4.09947	0.0428967	0.158193	0.000354449	7.44834e-05	-2.25059
Sg_CNS_NA4Plus14574	NA		382	14	2	4.09947	0.0428967	0.158193	0.000351665	7.38984e-05	-2.25059
Sg_CNS_NA4Plus15077	NA		399	14	2	4.09947	0.0428967	0.158193	0.000336682	7.07499e-05	-2.25059
104274	hexamerin 70c	ABQ84439.1	407	14	2	4.09947	0.0428967	0.158193	0.000330064	6.93592e-05	-2.25059
85568	PREDICTED: armadillo repeat-containing protein 3-like	XP_001604211.1	418	14	2	4.09947	0.0428967	0.158193	0.000321378	6.75339e-05	-2.25059
Sg_CNS_NA4Plus15911	NA		424	14	2	4.09947	0.0428967	0.158193	0.000316831	6.65783e-05	-2.25059
35011	NA		432	14	2	4.09947	0.0428967	0.158193	0.000310963	6.53453e-05	-2.25059
Sg_CNS_NA4Plus16177	NA		432	14	2	4.09947	0.0428967	0.158193	0.000310963	6.53453e-05	-2.25059
Sg_CNS_NA4Plus17563	NA		468	14	2	4.09947	0.0428967	0.158193	0.000287043	6.03188e-05	-2.25059
Sg_CNS_NA4Plus18009	NA		479	14	2	4.09947	0.0428967	0.158193	0.000280451	5.89336e-05	-2.25059
Sg_CNS_NA4Plus18317	NA		487	14	2	4.09947	0.0428967	0.158193	0.000275844	5.79655e-05	-2.25059
Sg_CNS_NA4Plus18347	NA		488	14	2	4.09947	0.0428967	0.158193	0.000275279	5.78467e-05	-2.25059
Sg_CNS_NA4Plus18630	NA		495	14	2	4.09947	0.0428967	0.158193	0.000271386	5.70287e-05	-2.25059
Sg_CNS_NA4Plus18948	NA		504	14	2	4.09947	0.0428967	0.158193	0.00026654	5.60103e-05	-2.25059
Sg_CNS_NA4Plus19786	NA		527	14	2	4.09947	0.0428967	0.158193	0.000254907	5.35658e-05	-2.25059
36015	NA		537	14	2	4.09947	0.0428967	0.158193	0.00025016	5.25683e-05	-2.25059
Sg_CNS_NA4Plus20520	NA		548	14	2	4.09947	0.0428967	0.158193	0.000245139	5.15131e-05	-2.25059
Sg_CNS_NA4Plus22228	NA		601	14	2	4.09947	0.0428967	0.158193	0.000223521	4.69704e-05	-2.25059
Sg_CNS_NA4Plus22598	NA		613	14	2	4.09947	0.0428967	0.158193	0.000219145	4.60509e-05	-2.25059
44952	PREDICTED: tetratricopeptide repeat protein 30A-like	XP_001602907.1	129	7	1	1.56653	0.210712	0.618691	0.000520683	0.000109415	-2.25059
91778	cytochrome P450 6CK8	NP_001166008.1	153	7	1	1.56653	0.210712	0.618691	0.000439007	9.22523e-05	-2.25059
22856	NA		155	7	1	1.56653	0.210712	0.618691	0.000433342	9.10619e-05	-2.25059
6536	NA		157	7	1	1.56653	0.210712	0.618691	0.000427822	8.99019e-05	-2.25059
Sg_CNS_NA4Plus4786	NA		157	7	1	1.56653	0.210712	0.618691	0.000427822	8.99019e-05	-2.25059
Sg_CNS_NA4Plus4834	NA		157	7	1	1.56653	0.210712	0.618691	0.000427822	8.99019e-05	-2.25059
Sg_CNS_NA4Plus4837	NA		157	7	1	1.56653	0.210712	0.618691	0.000427822	8.99019e-05	-2.25059
6560	NA		158	7	1	1.56653	0.210712	0.618691	0.000425114	8.93329e-05	-2.25059
103080	NA		158	7	1	1.56653	0.210712	0.618691	0.000425114	8.93329e-05	-2.25059
Sg_CNS_NA4Plus4973	NA		158	7	1	1.56653	0.210712	0.618691	0.000425114	8.93329e-05	-2.25059
12487	NA		159	7	1	1.56653	0.210712	0.618691	0.000422441	8.8771e-05	-2.25059
Sg_CNS_NA4Plus5083	NA		159	7	1	1.56653	0.210712	0.618691	0.000422441	8.8771e-05	-2.25059
76489	NA		160	7	1	1.56653	0.210712	0.618691	0.0004198	8.82162e-05	-2.25059
Sg_CNS_NA4Plus5234	NA		160	7	1	1.56653	0.210712	0.618691	0.0004198	8.82162e-05	-2.25059
Sg_CNS_NA4Plus5343	NA		161	7	1	1.56653	0.210712	0.618691	0.000417193	8.76683e-05	-2.25059
33576	Gryllus bimaculatus mRNA, GBcontig31609	AK284748.1	162	7	1	1.56653	0.210712	0.618691	0.000414618	8.71271e-05	-2.25059
Sg_CNS_NA4Plus5422	NA		162	7	1	1.56653	0.210712	0.618691	0.000414618	8.71271e-05	-2.25059
22998	NA		163	7	1	1.56653	0.210712	0.618691	0.000412074	8.65926e-05	-2.25059
Sg_CNS_NA4Plus5566	NA		163	7	1	1.56653	0.210712	0.618691	0.000412074	8.65926e-05	-2.25059
71582	NA		164	7	1	1.56653	0.210712	0.618691	0.000409561	8.60646e-05	-2.25059
76305	NA		164	7	1	1.56653	0.210712	0.618691	0.000409561	8.60646e-05	-2.25059
Sg_CNS_NA4Plus5707	NA		165	7	1	1.56653	0.210712	0.618691	0.000407079	8.5543e-05	-2.25059
Sg_CNS_NA4Plus5809	NA		165	7	1	1.56653	0.210712	0.618691	0.000407079	8.5543e-05	-2.25059
Sg_CNS_NA4Plus5863	NA		166	7	1	1.56653	0.210712	0.618691	0.000404627	8.50277e-05	-2.25059
8071	NA		167	7	1	1.56653	0.210712	0.618691	0.000402204	8.45185e-05	-2.25059
Sg_CNS_NA4Plus6008	NA		167	7	1	1.56653	0.210712	0.618691	0.000402204	8.45185e-05	-2.25059
Sg_CNS_NA4Plus6054	NA		167	7	1	1.56653	0.210712	0.618691	0.000402204	8.45185e-05	-2.25059
Sg_CNS_NA4Plus6142	NA		168	7	1	1.56653	0.210712	0.618691	0.00039981	8.40154e-05	-2.25059
Sg_CNS_NA4Plus6167	NA		168	7	1	1.56653	0.210712	0.618691	0.00039981	8.40154e-05	-2.25059
25003	hypothetical protein TcasGA2_TC014703	EFA04404.1	169	7	1	1.56653	0.210712	0.618691	0.000397444	8.35183e-05	-2.25059
2285	NA		169	7	1	1.56653	0.210712	0.618691	0.000397444	8.35183e-05	-2.25059
44697	NA		169	7	1	1.56653	0.210712	0.618691	0.000397444	8.35183e-05	-2.25059
Sg_CNS_NA4Plus6196	NA		169	7	1	1.56653	0.210712	0.618691	0.000397444	8.35183e-05	-2.25059
Sg_CNS_NA4Plus6203	NA		169	7	1	1.56653	0.210712	0.618691	0.000397444	8.35183e-05	-2.25059
4655	NA		170	7	1	1.56653	0.210712	0.618691	0.000395106	8.3027e-05	-2.25059
Sg_CNS_NA4Plus6295	NA		170	7	1	1.56653	0.210712	0.618691	0.000395106	8.3027e-05	-2.25059
Sg_CNS_NA4Plus6345	NA		170	7	1	1.56653	0.210712	0.618691	0.000395106	8.3027e-05	-2.25059
Sg_CNS_NA4Plus6468	NA		171	7	1	1.56653	0.210712	0.618691	0.000392796	8.25415e-05	-2.25059
94080	reverse transcriptase	ADZ95834.1	172	7	1	1.56653	0.210712	0.618691	0.000390512	8.20616e-05	-2.25059
34345	NA		172	7	1	1.56653	0.210712	0.618691	0.000390512	8.20616e-05	-2.25059
74607	NA		172	7	1	1.56653	0.210712	0.618691	0.000390512	8.20616e-05	-2.25059
Sg_CNS_NA4Plus6656	NA		172	7	1	1.56653	0.210712	0.618691	0.000390512	8.20616e-05	-2.25059
102580	NA		174	7	1	1.56653	0.210712	0.618691	0.000386023	8.11184e-05	-2.25059
Sg_CNS_NA4Plus6821	NA		174	7	1	1.56653	0.210712	0.618691	0.000386023	8.11184e-05	-2.25059
Sg_CNS_NA4Plus6934	NA		175	7	1	1.56653	0.210712	0.618691	0.000383818	8.06548e-05	-2.25059
Sg_CNS_NA4Plus6990	NA		176	7	1	1.56653	0.210712	0.618691	0.000381637	8.01966e-05	-2.25059
Sg_CNS_NA4Plus7041	NA		176	7	1	1.56653	0.210712	0.618691	0.000381637	8.01966e-05	-2.25059
57661	NA		177	7	1	1.56653	0.210712	0.618691	0.000379481	7.97435e-05	-2.25059
86695	C-type lectin 11	ADB12588.1	179	7	1	1.56653	0.210712	0.618691	0.000375241	7.88525e-05	-2.25059
Sg_CNS_NA4Plus7273	NA		179	7	1	1.56653	0.210712	0.618691	0.000375241	7.88525e-05	-2.25059
Sg_CNS_NA4Plus7287	NA		179	7	1	1.56653	0.210712	0.618691	0.000375241	7.88525e-05	-2.25059
Sg_CNS_NA4Plus7313	NA		179	7	1	1.56653	0.210712	0.618691	0.000375241	7.88525e-05	-2.25059
Sg_CNS_NA4Plus7325	NA		179	7	1	1.56653	0.210712	0.618691	0.000375241	7.88525e-05	-2.25059
26733	NA		181	7	1	1.56653	0.210712	0.618691	0.000371094	7.79812e-05	-2.25059
23570	NA		182	7	1	1.56653	0.210712	0.618691	0.000369055	7.75527e-05	-2.25059
73504	NA		182	7	1	1.56653	0.210712	0.618691	0.000369055	7.75527e-05	-2.25059
Sg_CNS_NA4Plus7545	NA		182	7	1	1.56653	0.210712	0.618691	0.000369055	7.75527e-05	-2.25059
Sg_CNS_NA4Plus7568	NA		182	7	1	1.56653	0.210712	0.618691	0.000369055	7.75527e-05	-2.25059
Sg_CNS_NA4Plus7588	NA		182	7	1	1.56653	0.210712	0.618691	0.000369055	7.75527e-05	-2.25059
Sg_CNS_NA4Plus7589	NA		182	7	1	1.56653	0.210712	0.618691	0.000369055	7.75527e-05	-2.25059
Sg_CNS_NA4Plus7593	NA		182	7	1	1.56653	0.210712	0.618691	0.000369055	7.75527e-05	-2.25059
Sg_CNS_NA4Plus7618	NA		182	7	1	1.56653	0.210712	0.618691	0.000369055	7.75527e-05	-2.25059
57708	NA		184	7	1	1.56653	0.210712	0.618691	0.000365044	7.67098e-05	-2.25059
Sg_CNS_NA4Plus7720	NA		184	7	1	1.56653	0.210712	0.618691	0.000365044	7.67098e-05	-2.25059
Sg_CNS_NA4Plus7754	NA		184	7	1	1.56653	0.210712	0.618691	0.000365044	7.67098e-05	-2.25059
Sg_CNS_NA4Plus7760	NA		184	7	1	1.56653	0.210712	0.618691	0.000365044	7.67098e-05	-2.25059
18602	NA		185	7	1	1.56653	0.210712	0.618691	0.000363071	7.62951e-05	-2.25059
48487	NA		185	7	1	1.56653	0.210712	0.618691	0.000363071	7.62951e-05	-2.25059
59049	NA		185	7	1	1.56653	0.210712	0.618691	0.000363071	7.62951e-05	-2.25059
Sg_CNS_NA4Plus7795	NA		185	7	1	1.56653	0.210712	0.618691	0.000363071	7.62951e-05	-2.25059
Sg_CNS_NA4Plus7804	NA		185	7	1	1.56653	0.210712	0.618691	0.000363071	7.62951e-05	-2.25059
Sg_CNS_NA4Plus7812	NA		185	7	1	1.56653	0.210712	0.618691	0.000363071	7.62951e-05	-2.25059
5119	NA		187	7	1	1.56653	0.210712	0.618691	0.000359188	7.54791e-05	-2.25059
Sg_CNS_NA4Plus8045	NA		187	7	1	1.56653	0.210712	0.618691	0.000359188	7.54791e-05	-2.25059
Sg_CNS_NA4Plus8085	NA		188	7	1	1.56653	0.210712	0.618691	0.000357277	7.50776e-05	-2.25059
Sg_CNS_NA4Plus8113	NA		188	7	1	1.56653	0.210712	0.618691	0.000357277	7.50776e-05	-2.25059
70839	NA		190	7	1	1.56653	0.210712	0.618691	0.000353516	7.42873e-05	-2.25059
Sg_CNS_NA4Plus8267	NA		190	7	1	1.56653	0.210712	0.618691	0.000353516	7.42873e-05	-2.25059
301	NA		191	7	1	1.56653	0.210712	0.618691	0.000351665	7.38984e-05	-2.25059
98793	NA		191	7	1	1.56653	0.210712	0.618691	0.000351665	7.38984e-05	-2.25059
Sg_CNS_NA4Plus8318	NA		191	7	1	1.56653	0.210712	0.618691	0.000351665	7.38984e-05	-2.25059
Sg_CNS_NA4Plus8349	NA		191	7	1	1.56653	0.210712	0.618691	0.000351665	7.38984e-05	-2.25059
Sg_CNS_NA4Plus8359	NA		191	7	1	1.56653	0.210712	0.618691	0.000351665	7.38984e-05	-2.25059
33993	PREDICTED: similar to peroxisome proliferator-activated receptor binding protein	XP_970198.2	193	7	1	1.56653	0.210712	0.618691	0.000348021	7.31326e-05	-2.25059
Sg_CNS_NA4Plus8482	NA		193	7	1	1.56653	0.210712	0.618691	0.000348021	7.31326e-05	-2.25059
Sg_CNS_NA4Plus8490	NA		193	7	1	1.56653	0.210712	0.618691	0.000348021	7.31326e-05	-2.25059
Sg_CNS_NA4Plus8541	NA		193	7	1	1.56653	0.210712	0.618691	0.000348021	7.31326e-05	-2.25059
Sg_CNS_NA4Plus8669	NA		195	7	1	1.56653	0.210712	0.618691	0.000344452	7.23825e-05	-2.25059
Sg_CNS_NA4Plus8694	NA		196	7	1	1.56653	0.210712	0.618691	0.000342694	7.20132e-05	-2.25059
Sg_CNS_NA4Plus8714	NA		196	7	1	1.56653	0.210712	0.618691	0.000342694	7.20132e-05	-2.25059
Sg_CNS_NA4Plus8730	NA		196	7	1	1.56653	0.210712	0.618691	0.000342694	7.20132e-05	-2.25059
Sg_CNS_NA4Plus8750	NA		196	7	1	1.56653	0.210712	0.618691	0.000342694	7.20132e-05	-2.25059
Sg_CNS_NA4Plus8821	NA		197	7	1	1.56653	0.210712	0.618691	0.000340955	7.16477e-05	-2.25059
Sg_CNS_NA4Plus8868	NA		198	7	1	1.56653	0.210712	0.618691	0.000339233	7.12858e-05	-2.25059
Sg_CNS_NA4Plus8927	NA		199	7	1	1.56653	0.210712	0.618691	0.000337528	7.09276e-05	-2.25059
Sg_CNS_NA4Plus9199	NA		203	7	1	1.56653	0.210712	0.618691	0.000330877	6.953e-05	-2.25059
Sg_CNS_NA4Plus9200	NA		203	7	1	1.56653	0.210712	0.618691	0.000330877	6.953e-05	-2.25059
Sg_CNS_NA4Plus9205	NA		203	7	1	1.56653	0.210712	0.618691	0.000330877	6.953e-05	-2.25059
96123	NA		204	7	1	1.56653	0.210712	0.618691	0.000329255	6.91892e-05	-2.25059
Sg_CNS_NA4Plus9255	NA		204	7	1	1.56653	0.210712	0.618691	0.000329255	6.91892e-05	-2.25059
Sg_CNS_NA4Plus9341	NA		205	7	1	1.56653	0.210712	0.618691	0.000327649	6.88517e-05	-2.25059
Sg_CNS_NA4Plus9496	NA		208	7	1	1.56653	0.210712	0.618691	0.000322923	6.78586e-05	-2.25059
Sg_CNS_NA4Plus9504	NA		208	7	1	1.56653	0.210712	0.618691	0.000322923	6.78586e-05	-2.25059
1987	NA		210	7	1	1.56653	0.210712	0.618691	0.000319848	6.72124e-05	-2.25059
Sg_CNS_NA4Plus9627	NA		210	7	1	1.56653	0.210712	0.618691	0.000319848	6.72124e-05	-2.25059
Sg_CNS_NA4Plus9629	NA		210	7	1	1.56653	0.210712	0.618691	0.000319848	6.72124e-05	-2.25059
Sg_CNS_NA4Plus9732	NA		212	7	1	1.56653	0.210712	0.618691	0.000316831	6.65783e-05	-2.25059
19164	NA		213	7	1	1.56653	0.210712	0.618691	0.000315343	6.62657e-05	-2.25059
5897	NA		215	7	1	1.56653	0.210712	0.618691	0.00031241	6.56493e-05	-2.25059
Sg_CNS_NA4Plus9901	NA		216	7	1	1.56653	0.210712	0.618691	0.000310963	6.53453e-05	-2.25059
Sg_CNS_NA4Plus9903	NA		216	7	1	1.56653	0.210712	0.618691	0.000310963	6.53453e-05	-2.25059
18539	NA		217	7	1	1.56653	0.210712	0.618691	0.00030953	6.50442e-05	-2.25059
95899	NA		217	7	1	1.56653	0.210712	0.618691	0.00030953	6.50442e-05	-2.25059
Sg_CNS_NA4Plus9927	NA		217	7	1	1.56653	0.210712	0.618691	0.00030953	6.50442e-05	-2.25059
Sg_CNS_NA4Plus10005	NA		219	7	1	1.56653	0.210712	0.618691	0.000306704	6.44502e-05	-2.25059
Sg_CNS_NA4Plus10023	NA		219	7	1	1.56653	0.210712	0.618691	0.000306704	6.44502e-05	-2.25059
9321	NA		222	7	1	1.56653	0.210712	0.618691	0.000302559	6.35793e-05	-2.25059
Sg_CNS_NA4Plus10166	NA		222	7	1	1.56653	0.210712	0.618691	0.000302559	6.35793e-05	-2.25059
27353	NA		223	7	1	1.56653	0.210712	0.618691	0.000301202	6.32941e-05	-2.25059
Sg_CNS_NA4Plus10353	NA		227	7	1	1.56653	0.210712	0.618691	0.000295895	6.21788e-05	-2.25059
22204	NA		230	7	1	1.56653	0.210712	0.618691	0.000292035	6.13678e-05	-2.25059
Sg_CNS_NA4Plus10506	NA		230	7	1	1.56653	0.210712	0.618691	0.000292035	6.13678e-05	-2.25059
88698	hypothetical protein NEMVEDRAFT_v1g155059	XP_001618287.1	233	7	1	1.56653	0.210712	0.618691	0.000288275	6.05777e-05	-2.25059
48069	NA		233	7	1	1.56653	0.210712	0.618691	0.000288275	6.05777e-05	-2.25059
6661	NA		234	7	1	1.56653	0.210712	0.618691	0.000287043	6.03188e-05	-2.25059
8379	NA		235	7	1	1.56653	0.210712	0.618691	0.000285822	6.00621e-05	-2.25059
79514	PREDICTED: hypothetical protein LOC726842	XP_001122560.2	237	7	1	1.56653	0.210712	0.618691	0.00028341	5.95553e-05	-2.25059
Sg_CNS_NA4Plus10744	NA		237	7	1	1.56653	0.210712	0.618691	0.00028341	5.95553e-05	-2.25059
Sg_CNS_NA4Plus10827	NA		239	7	1	1.56653	0.210712	0.618691	0.000281038	5.90569e-05	-2.25059
59936	NA		241	7	1	1.56653	0.210712	0.618691	0.000278706	5.85668e-05	-2.25059
44718	NA		247	7	1	1.56653	0.210712	0.618691	0.000271936	5.71441e-05	-2.25059
Sg_CNS_NA4Plus11077	NA		247	7	1	1.56653	0.210712	0.618691	0.000271936	5.71441e-05	-2.25059
Sg_CNS_NA4Plus11089	NA		248	7	1	1.56653	0.210712	0.618691	0.000270839	5.69137e-05	-2.25059
Sg_CNS_NA4Plus11119	NA		249	7	1	1.56653	0.210712	0.618691	0.000269751	5.66851e-05	-2.25059
Sg_CNS_NA4Plus11247	NA		253	7	1	1.56653	0.210712	0.618691	0.000265486	5.57889e-05	-2.25059
Sg_CNS_NA4Plus11264	NA		254	7	1	1.56653	0.210712	0.618691	0.000264441	5.55693e-05	-2.25059
30873	NA		260	7	1	1.56653	0.210712	0.618691	0.000258339	5.42869e-05	-2.25059
Sg_CNS_NA4Plus11479	NA		262	7	1	1.56653	0.210712	0.618691	0.000256367	5.38725e-05	-2.25059
28552	NA		269	7	1	1.56653	0.210712	0.618691	0.000249695	5.24706e-05	-2.25059
Sg_CNS_NA4Plus11696	NA		270	7	1	1.56653	0.210712	0.618691	0.000248771	5.22763e-05	-2.25059
97202	NA		274	7	1	1.56653	0.210712	0.618691	0.000245139	5.15131e-05	-2.25059
30936	NA		275	7	1	1.56653	0.210712	0.618691	0.000244248	5.13258e-05	-2.25059
13483	NA		276	7	1	1.56653	0.210712	0.618691	0.000243363	5.11398e-05	-2.25059
Sg_CNS_NA4Plus11815	NA		276	7	1	1.56653	0.210712	0.618691	0.000243363	5.11398e-05	-2.25059
Sg_CNS_NA4Plus11835	NA		277	7	1	1.56653	0.210712	0.618691	0.000242484	5.09552e-05	-2.25059
75843	NA		281	7	1	1.56653	0.210712	0.618691	0.000239032	5.02299e-05	-2.25059
Sg_CNS_NA4Plus12012	NA		285	7	1	1.56653	0.210712	0.618691	0.000235677	4.95249e-05	-2.25059
Sg_CNS_NA4Plus12053	NA		287	7	1	1.56653	0.210712	0.618691	0.000234035	4.91798e-05	-2.25059
Sg_CNS_NA4Plus12128	NA		290	7	1	1.56653	0.210712	0.618691	0.000231614	4.8671e-05	-2.25059
73951	NA		298	7	1	1.56653	0.210712	0.618691	0.000225396	4.73644e-05	-2.25059
Sg_CNS_NA4Plus12412	NA		301	7	1	1.56653	0.210712	0.618691	0.00022315	4.68923e-05	-2.25059
89106	Hesperotettix viridis viridis 18S ribosomal RNA gene sequence	GQ354769.1	315	7	1	1.56653	0.210712	0.618691	0.000213232	4.48082e-05	-2.25059
Sg_CNS_NA4Plus12805	NA		315	7	1	1.56653	0.210712	0.618691	0.000213232	4.48082e-05	-2.25059
5474	NA		317	7	1	1.56653	0.210712	0.618691	0.000211887	4.45255e-05	-2.25059
38391	PREDICTED: receptor-type tyrosine-protein phosphatase kappa-like	XP_396411.4	319	7	1	1.56653	0.210712	0.618691	0.000210558	4.42464e-05	-2.25059
80565	PREDICTED: similar to AGAP012237-PA	XP_971654.2	322	7	1	1.56653	0.210712	0.618691	0.000208597	4.38341e-05	-2.25059
20605	NA		331	7	1	1.56653	0.210712	0.618691	0.000202925	4.26423e-05	-2.25059
17480	NA		334	7	1	1.56653	0.210712	0.618691	0.000201102	4.22593e-05	-2.25059
Sg_CNS_NA4Plus13516	NA		344	7	1	1.56653	0.210712	0.618691	0.000195256	4.10308e-05	-2.25059
107144	NA		348	7	1	1.56653	0.210712	0.618691	0.000193012	4.05592e-05	-2.25059
Sg_CNS_NA4Plus13744	NA		352	7	1	1.56653	0.210712	0.618691	0.000190818	4.00983e-05	-2.25059
8823	NA		369	7	1	1.56653	0.210712	0.618691	0.000182027	3.82509e-05	-2.25059
Sg_CNS_NA4Plus14370	NA		375	7	1	1.56653	0.210712	0.618691	0.000179115	3.76389e-05	-2.25059
84349	AF515522_1glutathione S-transferase	AAM61889.1	381	7	1	1.56653	0.210712	0.618691	0.000176294	3.70462e-05	-2.25059
103185	NA		419	7	1	1.56653	0.210712	0.618691	0.000160306	3.36864e-05	-2.25059
270	NA		458	7	1	1.56653	0.210712	0.618691	0.000146655	3.08179e-05	-2.25059
107431	hypothetical protein EAI_03099	EFN75276.1	480	7	1	1.56653	0.210712	0.618691	0.000139933	2.94054e-05	-2.25059
82987	NA		173	7	1	1.56653	0.210712	0.618691	0.000388255	8.15873e-05	-2.25059
38594	NA		201	7	1	1.56653	0.210712	0.618691	0.00033417	7.02219e-05	-2.25059
Sg_CNS_NA4Plus9079	NA		201	7	1	1.56653	0.210712	0.618691	0.00033417	7.02219e-05	-2.25059
Sg_CNS_NA4Plus9101	NA		201	7	1	1.56653	0.210712	0.618691	0.00033417	7.02219e-05	-2.25059
57716	NA		283	7	1	1.56653	0.210712	0.618691	0.000237343	4.98749e-05	-2.25059
60470	NA		441	7	1	1.56653	0.210712	0.618691	0.000152309	3.20059e-05	-2.25059
Sg_CNS_NA4Plus15396	NA		409	20	3	6.08793	0.0136108	0.056166	0.000469215	0.00010353	-2.1802
Sg_CNS_NA4Plus16896	NA		452	20	3	6.08793	0.0136108	0.056166	0.000424577	9.36809e-05	-2.1802
Sg_CNS_NA4Plus23896	NA		663	20	3	6.08793	0.0136108	0.056166	0.000289455	6.38669e-05	-2.1802
Sg_CNS_NA4Plus8769	NA		197	20	3	6.08793	0.0136108	0.056166	0.000974156	0.000214943	-2.1802
Sg_CNS_NA4Plus10673	NA		235	20	3	6.08793	0.0136108	0.056166	0.000816633	0.000180186	-2.1802
Sg_CNS_NA4Plus14522	NA		381	20	3	6.08793	0.0136108	0.056166	0.000503698	0.000111139	-2.1802
Sg_CNS_NA4Plus15856	NA		422	20	3	6.08793	0.0136108	0.056166	0.00045476	0.000100341	-2.1802
Sg_CNS_NA4Plus16087	NA		429	20	3	6.08793	0.0136108	0.056166	0.00044734	9.87035e-05	-2.1802
Sg_CNS_NA4Plus16167	NA		432	20	3	6.08793	0.0136108	0.056166	0.000444233	9.8018e-05	-2.1802
Sg_CNS_NA4Plus17035	NA		455	20	3	6.08793	0.0136108	0.056166	0.000421778	9.30633e-05	-2.1802
Sg_CNS_NA4Plus17147	NA		458	20	3	6.08793	0.0136108	0.056166	0.000419015	9.24537e-05	-2.1802
Sg_CNS_NA4Plus17489	NA		466	20	3	6.08793	0.0136108	0.056166	0.000411821	9.08665e-05	-2.1802
Sg_CNS_NA4Plus17627	Dictyostelium discoideum AX4 hypothetical protein (DDB_G0287267) mRNA, complete cds	XM_632248.1	470	20	3	6.08793	0.0136108	0.056166	0.000408317	9.00932e-05	-2.1802
Sg_CNS_NA4Plus18975	NA		505	20	3	6.08793	0.0136108	0.056166	0.000380017	8.38491e-05	-2.1802
Sg_CNS_NA4Plus18984	NA		505	20	3	6.08793	0.0136108	0.056166	0.000380017	8.38491e-05	-2.1802
24373	hypothetical protein TcasGA2_TC014264	EFA04035.1	536	20	3	6.08793	0.0136108	0.056166	0.000358039	7.89996e-05	-2.1802
Sg_CNS_NA4Plus20685	NA		552	20	3	6.08793	0.0136108	0.056166	0.000347661	7.67098e-05	-2.1802
Sg_CNS_NA4Plus21677	NA		582	20	3	6.08793	0.0136108	0.056166	0.00032974	7.27556e-05	-2.1802
Sg_CNS_NA4Plus22487	NA		610	20	3	6.08793	0.0136108	0.056166	0.000314605	6.9416e-05	-2.1802
10368	hypothetical protein TcasGA2_TC005036	EFA12309.1	667	20	3	6.08793	0.0136108	0.056166	0.000287719	6.34839e-05	-2.1802
Sg_CNS_NA4Plus24089	NA		671	20	3	6.08793	0.0136108	0.056166	0.000286004	6.31055e-05	-2.1802
Sg_CNS_NA4Plus8610	NA		194	13	2	3.52774	0.0603501	0.212832	0.000642993	0.000145511	-2.14367
Sg_CNS_NA4Plus8744	NA		196	13	2	3.52774	0.0603501	0.212832	0.000636432	0.000144026	-2.14367
Sg_CNS_NA4Plus9113	NA		202	13	2	3.52774	0.0603501	0.212832	0.000617528	0.000139748	-2.14367
Sg_CNS_NA4Plus9282	NA		204	13	2	3.52774	0.0603501	0.212832	0.000611474	0.000138378	-2.14367
Sg_CNS_NA4Plus11945	NA		282	13	2	3.52774	0.0603501	0.212832	0.000442343	0.000100104	-2.14367
Sg_CNS_NA4Plus12748	NA		313	13	2	3.52774	0.0603501	0.212832	0.000398533	9.01891e-05	-2.14367
Sg_CNS_NA4Plus13003	NA		323	13	2	3.52774	0.0603501	0.212832	0.000386194	8.73969e-05	-2.14367
Sg_CNS_NA4Plus13216	NA		331	13	2	3.52774	0.0603501	0.212832	0.00037686	8.52846e-05	-2.14367
Sg_CNS_NA4Plus13601	NA		347	13	2	3.52774	0.0603501	0.212832	0.000359483	8.13521e-05	-2.14367
Sg_CNS_NA4Plus13741	NA		352	13	2	3.52774	0.0603501	0.212832	0.000354377	8.01966e-05	-2.14367
Sg_CNS_NA4Plus14040	NA		363	13	2	3.52774	0.0603501	0.212832	0.000343638	7.77664e-05	-2.14367
Sg_CNS_NA4Plus14258	NA		371	13	2	3.52774	0.0603501	0.212832	0.000336228	7.60895e-05	-2.14367
Sg_CNS_NA4Plus14289	NA		373	13	2	3.52774	0.0603501	0.212832	0.000334425	7.56815e-05	-2.14367
Sg_CNS_NA4Plus14458	NA		378	13	2	3.52774	0.0603501	0.212832	0.000330002	7.46804e-05	-2.14367
Sg_CNS_NA4Plus15055	NA		398	13	2	3.52774	0.0603501	0.212832	0.000313419	7.09276e-05	-2.14367
Sg_CNS_NA4Plus15116	NA		400	13	2	3.52774	0.0603501	0.212832	0.000311852	7.0573e-05	-2.14367
Sg_CNS_NA4Plus16322	NA		436	13	2	3.52774	0.0603501	0.212832	0.000286103	6.47458e-05	-2.14367
Sg_CNS_NA4Plus18361	NA		489	13	2	3.52774	0.0603501	0.212832	0.000255093	5.77284e-05	-2.14367
44842	PREDICTED: dynein heavy chain 9, axonemal-like	XP_003978902.1	492	13	2	3.52774	0.0603501	0.212832	0.000253538	5.73764e-05	-2.14367
Sg_CNS_NA4Plus19661	NA		523	13	2	3.52774	0.0603501	0.212832	0.00023851	5.39755e-05	-2.14367
Sg_CNS_NA4Plus19670	NA		523	13	2	3.52774	0.0603501	0.212832	0.00023851	5.39755e-05	-2.14367
Sg_CNS_NA4Plus20999	NA		561	13	2	3.52774	0.0603501	0.212832	0.000222354	5.03194e-05	-2.14367
Sg_CNS_NA4Plus4907	NA		158	13	2	3.52774	0.0603501	0.212832	0.000789498	0.000178666	-2.14367
Sg_CNS_NA4Plus8053	NA		188	13	2	3.52774	0.0603501	0.212832	0.000663514	0.000150155	-2.14367
Sg_CNS_NA4Plus9290	NA		205	13	2	3.52774	0.0603501	0.212832	0.000608491	0.000137703	-2.14367
Sg_CNS_NA4Plus9897	NA		216	13	2	3.52774	0.0603501	0.212832	0.000577503	0.000130691	-2.14367
98875	NA		261	13	2	3.52774	0.0603501	0.212832	0.000477934	0.000108158	-2.14367
Sg_CNS_NA4Plus13938	NA		359	13	2	3.52774	0.0603501	0.212832	0.000347467	7.86328e-05	-2.14367
Sg_CNS_NA4Plus17159	NA		458	13	2	3.52774	0.0603501	0.212832	0.00027236	6.16358e-05	-2.14367
Sg_CNS_NA4Plus17608	NA		469	13	2	3.52774	0.0603501	0.212832	0.000265972	6.01902e-05	-2.14367
Sg_CNS_NA4Plus17685	NA		471	13	2	3.52774	0.0603501	0.212832	0.000264842	5.99346e-05	-2.14367
Sg_CNS_NA4Plus18842	NA		501	13	2	3.52774	0.0603501	0.212832	0.000248983	5.63457e-05	-2.14367
Sg_CNS_NA4Plus18980	NA		505	13	2	3.52774	0.0603501	0.212832	0.000247011	5.58994e-05	-2.14367
Sg_CNS_NA4Plus19480	NA		518	13	2	3.52774	0.0603501	0.212832	0.000240812	5.44965e-05	-2.14367
Sg_CNS_NA4Plus21900	NA		589	13	2	3.52774	0.0603501	0.212832	0.000211784	4.79273e-05	-2.14367
89839	conserved hypothetical protein	EEB17817.1	893	13	2	3.52774	0.0603501	0.212832	0.000139687	3.16116e-05	-2.14367
Sg_CNS_NA4Plus16921	NA		452	19	3	5.5086	0.0189232	0.0757224	0.000403348	9.36809e-05	-2.1062
Sg_CNS_NA4Plus19189	NA		511	19	3	5.5086	0.0189232	0.0757224	0.000356778	8.28646e-05	-2.1062
Sg_CNS_NA4Plus3574	NA		140	19	3	5.5086	0.0189232	0.0757224	0.00130224	0.000302456	-2.1062
Sg_CNS_NA4Plus8261	NA		190	19	3	5.5086	0.0189232	0.0757224	0.000959544	0.000222862	-2.1062
Sg_CNS_NA4Plus9071	NA		201	19	3	5.5086	0.0189232	0.0757224	0.000907032	0.000210666	-2.1062
26796	NA		352	19	3	5.5086	0.0189232	0.0757224	0.000517936	0.000120295	-2.1062
Sg_CNS_NA4Plus16231	NA		434	19	3	5.5086	0.0189232	0.0757224	0.000420077	9.75663e-05	-2.1062
Sg_CNS_NA4Plus16519	NA		442	19	3	5.5086	0.0189232	0.0757224	0.000412474	9.58004e-05	-2.1062
Sg_CNS_NA4Plus18483	NA		491	19	3	5.5086	0.0189232	0.0757224	0.00037131	8.62399e-05	-2.1062
Sg_CNS_NA4Plus18899	NA		503	19	3	5.5086	0.0189232	0.0757224	0.000362452	8.41825e-05	-2.1062
Sg_CNS_NA4Plus19069	NA		507	19	3	5.5086	0.0189232	0.0757224	0.000359592	8.35183e-05	-2.1062
Sg_CNS_NA4Plus19248	NA		512	19	3	5.5086	0.0189232	0.0757224	0.000356081	8.27027e-05	-2.1062
Sg_CNS_NA4Plus19604	NA		522	19	3	5.5086	0.0189232	0.0757224	0.000349259	8.11184e-05	-2.1062
5955	NA		525	19	3	5.5086	0.0189232	0.0757224	0.000347264	8.06548e-05	-2.1062
Sg_CNS_NA4Plus20776	NA		555	19	3	5.5086	0.0189232	0.0757224	0.000328493	7.62951e-05	-2.1062
Sg_CNS_NA4Plus21472	NA		576	19	3	5.5086	0.0189232	0.0757224	0.000316516	7.35135e-05	-2.1062
Sg_CNS_NA4Plus24767	NA		699	19	3	5.5086	0.0189232	0.0757224	0.00026082	6.05777e-05	-2.1062
Sg_CNS_NA4Plus15327	NA		407	18	3	4.93883	0.0262598	0.101565	0.000424368	0.000104039	-2.0282
Sg_CNS_NA4Plus16030	NA		428	18	3	4.93883	0.0262598	0.101565	0.000403547	9.89341e-05	-2.0282
Sg_CNS_NA4Plus16826	NA		450	18	3	4.93883	0.0262598	0.101565	0.000383818	9.40973e-05	-2.0282
Sg_CNS_NA4Plus17106	NA		457	18	3	4.93883	0.0262598	0.101565	0.000377939	9.2656e-05	-2.0282
Sg_CNS_NA4Plus18028	NA		480	18	3	4.93883	0.0262598	0.101565	0.000359829	8.82162e-05	-2.0282
Sg_CNS_NA4Plus18661	NA		496	18	3	4.93883	0.0262598	0.101565	0.000348222	8.53705e-05	-2.0282
Sg_CNS_NA4Plus19200	NA		511	18	3	4.93883	0.0262598	0.101565	0.000338	8.28646e-05	-2.0282
Sg_CNS_NA4Plus19386	NA		516	18	3	4.93883	0.0262598	0.101565	0.000334725	8.20616e-05	-2.0282
Sg_CNS_NA4Plus20802	NA		556	18	3	4.93883	0.0262598	0.101565	0.000310644	7.61579e-05	-2.0282
Sg_CNS_NA4Plus21199	NA		568	18	3	4.93883	0.0262598	0.101565	0.000304081	7.45489e-05	-2.0282
55001	PREDICTED: hypothetical protein LOC100113539 isoform 2	XP_001602627.1	570	18	3	4.93883	0.0262598	0.101565	0.000303014	7.42873e-05	-2.0282
Sg_CNS_NA4Plus3039	Drosophila erecta GG18108 (Dere\GG18108), mRNA	XM_001977648.1	121	12	2	2.97145	0.084746	0.286457	0.000951614	0.000233299	-2.0282
Sg_CNS_NA4Plus9230	NA		204	12	2	2.97145	0.084746	0.286457	0.000564438	0.000138378	-2.0282
29635	Lola protein isoform S	BAC67595.1	223	12	2	2.97145	0.084746	0.286457	0.000516347	0.000126588	-2.0282
Sg_CNS_NA4Plus10212	NA		223	12	2	2.97145	0.084746	0.286457	0.000516347	0.000126588	-2.0282
Sg_CNS_NA4Plus11601	NA		267	12	2	2.97145	0.084746	0.286457	0.000431256	0.000105727	-2.0282
109248	NA		295	12	2	2.97145	0.084746	0.286457	0.000390323	9.56922e-05	-2.0282
Sg_CNS_NA4Plus12941	NA		321	12	2	2.97145	0.084746	0.286457	0.000358708	8.79414e-05	-2.0282
Sg_CNS_NA4Plus14622	NA		384	12	2	2.97145	0.084746	0.286457	0.000299857	7.35135e-05	-2.0282
Sg_CNS_NA4Plus14659	NA		385	12	2	2.97145	0.084746	0.286457	0.000299079	7.33226e-05	-2.0282
Sg_CNS_NA4Plus15257	NA		405	12	2	2.97145	0.084746	0.286457	0.000284309	6.97017e-05	-2.0282
Sg_CNS_NA4Plus16013	NA		427	12	2	2.97145	0.084746	0.286457	0.000269661	6.61105e-05	-2.0282
82115	NA		538	12	2	2.97145	0.084746	0.286457	0.000214025	5.24706e-05	-2.0282
Sg_CNS_NA4Plus20238	NA		540	12	2	2.97145	0.084746	0.286457	0.000213232	5.22763e-05	-2.0282
13354	NA		101	6	1	1.05348	0.304707	0.843598	0.000570026	0.000139748	-2.0282
100081	NA		113	6	1	1.05348	0.304707	0.843598	0.000509492	0.000124908	-2.0282
30215	PREDICTED: LOW QUALITY PROTEIN: zinc finger MYM-type protein 1-like	XP_003427469.1	130	6	1	1.05348	0.304707	0.843598	0.000442866	0.000108574	-2.0282
81908	NA		135	6	1	1.05348	0.304707	0.843598	0.000426464	0.000104553	-2.0282
Sg_CNS_NA4Plus3522	NA		139	6	1	1.05348	0.304707	0.843598	0.000414192	0.000101544	-2.0282
11668	NA		159	6	1	1.05348	0.304707	0.843598	0.000362092	8.8771e-05	-2.0282
Sg_CNS_NA4Plus4997	NA		159	6	1	1.05348	0.304707	0.843598	0.000362092	8.8771e-05	-2.0282
Sg_CNS_NA4Plus5142	NA		160	6	1	1.05348	0.304707	0.843598	0.000359829	8.82162e-05	-2.0282
Sg_CNS_NA4Plus5160	NA		160	6	1	1.05348	0.304707	0.843598	0.000359829	8.82162e-05	-2.0282
92547	PREDICTED: DNA polymerase theta	XP_001120279.2	165	6	1	1.05348	0.304707	0.843598	0.000348925	8.5543e-05	-2.0282
60051	NA		165	6	1	1.05348	0.304707	0.843598	0.000348925	8.5543e-05	-2.0282
Sg_CNS_NA4Plus5921	NA		166	6	1	1.05348	0.304707	0.843598	0.000346823	8.50277e-05	-2.0282
Sg_CNS_NA4Plus5926	NA		166	6	1	1.05348	0.304707	0.843598	0.000346823	8.50277e-05	-2.0282
Sg_CNS_NA4Plus5937	NA		166	6	1	1.05348	0.304707	0.843598	0.000346823	8.50277e-05	-2.0282
Sg_CNS_NA4Plus5958	NA		166	6	1	1.05348	0.304707	0.843598	0.000346823	8.50277e-05	-2.0282
47120	NA		172	6	1	1.05348	0.304707	0.843598	0.000334725	8.20616e-05	-2.0282
67857	NA		172	6	1	1.05348	0.304707	0.843598	0.000334725	8.20616e-05	-2.0282
Sg_CNS_NA4Plus6593	NA		172	6	1	1.05348	0.304707	0.843598	0.000334725	8.20616e-05	-2.0282
Sg_CNS_NA4Plus6615	NA		172	6	1	1.05348	0.304707	0.843598	0.000334725	8.20616e-05	-2.0282
Sg_CNS_NA4Plus6685	NA		172	6	1	1.05348	0.304707	0.843598	0.000334725	8.20616e-05	-2.0282
16789	NA		177	6	1	1.05348	0.304707	0.843598	0.000325269	7.97435e-05	-2.0282
90618	NA		177	6	1	1.05348	0.304707	0.843598	0.000325269	7.97435e-05	-2.0282
Sg_CNS_NA4Plus7087	NA		177	6	1	1.05348	0.304707	0.843598	0.000325269	7.97435e-05	-2.0282
Sg_CNS_NA4Plus7088	NA		177	6	1	1.05348	0.304707	0.843598	0.000325269	7.97435e-05	-2.0282
Sg_CNS_NA4Plus7135	NA		177	6	1	1.05348	0.304707	0.843598	0.000325269	7.97435e-05	-2.0282
Sg_CNS_NA4Plus7226	NA		178	6	1	1.05348	0.304707	0.843598	0.000323442	7.92955e-05	-2.0282
Sg_CNS_NA4Plus7230	NA		178	6	1	1.05348	0.304707	0.843598	0.000323442	7.92955e-05	-2.0282
Sg_CNS_NA4Plus7369	NA		180	6	1	1.05348	0.304707	0.843598	0.000319848	7.84144e-05	-2.0282
Sg_CNS_NA4Plus7438	NA		180	6	1	1.05348	0.304707	0.843598	0.000319848	7.84144e-05	-2.0282
Sg_CNS_NA4Plus7442	NA		180	6	1	1.05348	0.304707	0.843598	0.000319848	7.84144e-05	-2.0282
6198	NA		184	6	1	1.05348	0.304707	0.843598	0.000312895	7.67098e-05	-2.0282
12337	NA		184	6	1	1.05348	0.304707	0.843598	0.000312895	7.67098e-05	-2.0282
23383	NA		184	6	1	1.05348	0.304707	0.843598	0.000312895	7.67098e-05	-2.0282
Sg_CNS_NA4Plus7771	NA		184	6	1	1.05348	0.304707	0.843598	0.000312895	7.67098e-05	-2.0282
37597	PREDICTED: protein takeout-like	XP_001950724.1	190	6	1	1.05348	0.304707	0.843598	0.000303014	7.42873e-05	-2.0282
73213	NA		190	6	1	1.05348	0.304707	0.843598	0.000303014	7.42873e-05	-2.0282
Sg_CNS_NA4Plus8205	NA		190	6	1	1.05348	0.304707	0.843598	0.000303014	7.42873e-05	-2.0282
Sg_CNS_NA4Plus8249	NA		190	6	1	1.05348	0.304707	0.843598	0.000303014	7.42873e-05	-2.0282
Sg_CNS_NA4Plus8402	NA		192	6	1	1.05348	0.304707	0.843598	0.000299857	7.35135e-05	-2.0282
Sg_CNS_NA4Plus8405	NA		192	6	1	1.05348	0.304707	0.843598	0.000299857	7.35135e-05	-2.0282
Sg_CNS_NA4Plus8562	NA		194	6	1	1.05348	0.304707	0.843598	0.000296766	7.27556e-05	-2.0282
61480	NA		195	6	1	1.05348	0.304707	0.843598	0.000295244	7.23825e-05	-2.0282
Sg_CNS_NA4Plus8624	NA		195	6	1	1.05348	0.304707	0.843598	0.000295244	7.23825e-05	-2.0282
Sg_CNS_NA4Plus8650	NA		195	6	1	1.05348	0.304707	0.843598	0.000295244	7.23825e-05	-2.0282
Sg_CNS_NA4Plus8715	NA		196	6	1	1.05348	0.304707	0.843598	0.000293738	7.20132e-05	-2.0282
Sg_CNS_NA4Plus8720	NA		196	6	1	1.05348	0.304707	0.843598	0.000293738	7.20132e-05	-2.0282
Sg_CNS_NA4Plus8725	NA		196	6	1	1.05348	0.304707	0.843598	0.000293738	7.20132e-05	-2.0282
59295	NA		199	6	1	1.05348	0.304707	0.843598	0.00028931	7.09276e-05	-2.0282
61733	NA		199	6	1	1.05348	0.304707	0.843598	0.00028931	7.09276e-05	-2.0282
Sg_CNS_NA4Plus8949	NA		199	6	1	1.05348	0.304707	0.843598	0.00028931	7.09276e-05	-2.0282
52084	AGAP013386-PA	EGK97643.1	200	6	1	1.05348	0.304707	0.843598	0.000287863	7.0573e-05	-2.0282
5908	NA		200	6	1	1.05348	0.304707	0.843598	0.000287863	7.0573e-05	-2.0282
Sg_CNS_NA4Plus8993	NA		200	6	1	1.05348	0.304707	0.843598	0.000287863	7.0573e-05	-2.0282
Sg_CNS_NA4Plus9004	NA		200	6	1	1.05348	0.304707	0.843598	0.000287863	7.0573e-05	-2.0282
Sg_CNS_NA4Plus9036	NA		200	6	1	1.05348	0.304707	0.843598	0.000287863	7.0573e-05	-2.0282
80643	NA		202	6	1	1.05348	0.304707	0.843598	0.000285013	6.98742e-05	-2.0282
Sg_CNS_NA4Plus9157	NA		202	6	1	1.05348	0.304707	0.843598	0.000285013	6.98742e-05	-2.0282
Sg_CNS_NA4Plus9160	NA		202	6	1	1.05348	0.304707	0.843598	0.000285013	6.98742e-05	-2.0282
Sg_CNS_NA4Plus9247	NA		204	6	1	1.05348	0.304707	0.843598	0.000282219	6.91892e-05	-2.0282
42209	NA		207	6	1	1.05348	0.304707	0.843598	0.000278129	6.81865e-05	-2.0282
75836	NA		207	6	1	1.05348	0.304707	0.843598	0.000278129	6.81865e-05	-2.0282
Sg_CNS_NA4Plus9440	NA		207	6	1	1.05348	0.304707	0.843598	0.000278129	6.81865e-05	-2.0282
Sg_CNS_NA4Plus9463	NA		207	6	1	1.05348	0.304707	0.843598	0.000278129	6.81865e-05	-2.0282
Sg_CNS_NA4Plus9976	NA		218	6	1	1.05348	0.304707	0.843598	0.000264095	6.47458e-05	-2.0282
77018	NA		220	6	1	1.05348	0.304707	0.843598	0.000261694	6.41573e-05	-2.0282
95360	NA		220	6	1	1.05348	0.304707	0.843598	0.000261694	6.41573e-05	-2.0282
95718	NA		220	6	1	1.05348	0.304707	0.843598	0.000261694	6.41573e-05	-2.0282
Sg_CNS_NA4Plus10082	NA		220	6	1	1.05348	0.304707	0.843598	0.000261694	6.41573e-05	-2.0282
Sg_CNS_NA4Plus10134	NA		221	6	1	1.05348	0.304707	0.843598	0.00026051	6.38669e-05	-2.0282
5070	NA		223	6	1	1.05348	0.304707	0.843598	0.000258173	6.32941e-05	-2.0282
Sg_CNS_NA4Plus10192	NA		223	6	1	1.05348	0.304707	0.843598	0.000258173	6.32941e-05	-2.0282
15106	NA		225	6	1	1.05348	0.304707	0.843598	0.000255878	6.27315e-05	-2.0282
Sg_CNS_NA4Plus10279	NA		225	6	1	1.05348	0.304707	0.843598	0.000255878	6.27315e-05	-2.0282
Sg_CNS_NA4Plus10280	NA		225	6	1	1.05348	0.304707	0.843598	0.000255878	6.27315e-05	-2.0282
Sg_CNS_NA4Plus10285	NA		225	6	1	1.05348	0.304707	0.843598	0.000255878	6.27315e-05	-2.0282
108757	hypothetical protein Phum_PHUM164710	EEB12219.1	226	6	1	1.05348	0.304707	0.843598	0.000254746	6.2454e-05	-2.0282
102805	NA		229	6	1	1.05348	0.304707	0.843598	0.000251409	6.16358e-05	-2.0282
Sg_CNS_NA4Plus10447	NA		229	6	1	1.05348	0.304707	0.843598	0.000251409	6.16358e-05	-2.0282
Sg_CNS_NA4Plus10458	NA		229	6	1	1.05348	0.304707	0.843598	0.000251409	6.16358e-05	-2.0282
Sg_CNS_NA4Plus10710	NA		236	6	1	1.05348	0.304707	0.843598	0.000243952	5.98076e-05	-2.0282
69702	NA		237	6	1	1.05348	0.304707	0.843598	0.000242923	5.95553e-05	-2.0282
19429	NA		242	6	1	1.05348	0.304707	0.843598	0.000237903	5.83248e-05	-2.0282
Sg_CNS_NA4Plus10927	NA		242	6	1	1.05348	0.304707	0.843598	0.000237903	5.83248e-05	-2.0282
Sg_CNS_NA4Plus10934	NA		242	6	1	1.05348	0.304707	0.843598	0.000237903	5.83248e-05	-2.0282
Sg_CNS_NA4Plus10935	NA		242	6	1	1.05348	0.304707	0.843598	0.000237903	5.83248e-05	-2.0282
18877	NA		252	6	1	1.05348	0.304707	0.843598	0.000228463	5.60103e-05	-2.0282
Sg_CNS_NA4Plus11437	NA		260	6	1	1.05348	0.304707	0.843598	0.000221433	5.42869e-05	-2.0282
5761	NA		265	6	1	1.05348	0.304707	0.843598	0.000217255	5.32626e-05	-2.0282
68126	NA		265	6	1	1.05348	0.304707	0.843598	0.000217255	5.32626e-05	-2.0282
Sg_CNS_NA4Plus11568	NA		265	6	1	1.05348	0.304707	0.843598	0.000217255	5.32626e-05	-2.0282
Sg_CNS_NA4Plus11647	NA		269	6	1	1.05348	0.304707	0.843598	0.000214025	5.24706e-05	-2.0282
14486	NA		270	6	1	1.05348	0.304707	0.843598	0.000213232	5.22763e-05	-2.0282
52540	Centrin-1, putative	EEB14421.1	290	6	1	1.05348	0.304707	0.843598	0.000198526	4.8671e-05	-2.0282
61510	NA		295	6	1	1.05348	0.304707	0.843598	0.000195161	4.78461e-05	-2.0282
73454	PREDICTED: hypothetical protein LOC100574785	XP_003243248.1	300	6	1	1.05348	0.304707	0.843598	0.000191909	4.70487e-05	-2.0282
Sg_CNS_NA4Plus13113	NA		327	6	1	1.05348	0.304707	0.843598	0.000176063	4.31639e-05	-2.0282
9579	NA		365	6	1	1.05348	0.304707	0.843598	0.000157733	3.86701e-05	-2.0282
50173	NA		414	6	1	1.05348	0.304707	0.843598	0.000139064	3.40932e-05	-2.0282
Sg_CNS_NA4Plus5981	NA		167	18	3	4.93883	0.0262598	0.101565	0.00103424	0.000253556	-2.0282
Sg_CNS_NA4Plus7585	NA		182	18	3	4.93883	0.0262598	0.101565	0.000948999	0.000232658	-2.0282
Sg_CNS_NA4Plus10470	NA		230	18	3	4.93883	0.0262598	0.101565	0.000750947	0.000184103	-2.0282
Sg_CNS_NA4Plus12188	NA		292	18	3	4.93883	0.0262598	0.101565	0.0005915	0.000145013	-2.0282
50054	NA		312	18	3	4.93883	0.0262598	0.101565	0.000553583	0.000135717	-2.0282
Sg_CNS_NA4Plus12890	NA		319	18	3	4.93883	0.0262598	0.101565	0.000541435	0.000132739	-2.0282
Sg_CNS_NA4Plus13904	NA		358	18	3	4.93883	0.0262598	0.101565	0.000482452	0.000118279	-2.0282
Sg_CNS_NA4Plus14733	NA		388	18	3	4.93883	0.0262598	0.101565	0.000445149	0.000109133	-2.0282
Sg_CNS_NA4Plus15240	NA		404	18	3	4.93883	0.0262598	0.101565	0.00042752	0.000104811	-2.0282
60715	NA		408	18	3	4.93883	0.0262598	0.101565	0.000423328	0.000103784	-2.0282
Sg_CNS_NA4Plus15355	NA		408	18	3	4.93883	0.0262598	0.101565	0.000423328	0.000103784	-2.0282
Sg_CNS_NA4Plus16264	NA		434	18	3	4.93883	0.0262598	0.101565	0.000397968	9.75663e-05	-2.0282
Sg_CNS_NA4Plus16355	NA		437	18	3	4.93883	0.0262598	0.101565	0.000395235	9.68965e-05	-2.0282
Sg_CNS_NA4Plus16566	NA		443	18	3	4.93883	0.0262598	0.101565	0.000389882	9.55842e-05	-2.0282
Sg_CNS_NA4Plus16890	NA		452	18	3	4.93883	0.0262598	0.101565	0.000382119	9.36809e-05	-2.0282
Sg_CNS_NA4Plus18143	NA		483	18	3	4.93883	0.0262598	0.101565	0.000357594	8.76683e-05	-2.0282
Sg_CNS_NA4Plus19137	NA		509	18	3	4.93883	0.0262598	0.101565	0.000339328	8.31901e-05	-2.0282
Sg_CNS_NA4Plus19626	NA		522	18	3	4.93883	0.0262598	0.101565	0.000330877	8.11184e-05	-2.0282
Sg_CNS_NA4Plus23674	NA		655	18	3	4.93883	0.0262598	0.101565	0.000263691	6.4647e-05	-2.0282
97639	NA		157	12	2	2.97145	0.084746	0.286457	0.000733409	0.000179804	-2.0282
Sg_CNS_NA4Plus6071	NA		168	12	2	2.97145	0.084746	0.286457	0.000685389	0.000168031	-2.0282
Sg_CNS_NA4Plus6382	NA		171	12	2	2.97145	0.084746	0.286457	0.000673364	0.000165083	-2.0282
Sg_CNS_NA4Plus7449	NA		181	12	2	2.97145	0.084746	0.286457	0.000636162	0.000155962	-2.0282
Sg_CNS_NA4Plus7638	NA		183	12	2	2.97145	0.084746	0.286457	0.000629209	0.000154258	-2.0282
Sg_CNS_NA4Plus8133	NA		189	12	2	2.97145	0.084746	0.286457	0.000609234	0.000149361	-2.0282
Sg_CNS_NA4Plus9492	NA		208	12	2	2.97145	0.084746	0.286457	0.000553583	0.000135717	-2.0282
Sg_CNS_NA4Plus9583	NA		209	12	2	2.97145	0.084746	0.286457	0.000550934	0.000135068	-2.0282
Sg_CNS_NA4Plus9916	NA		216	12	2	2.97145	0.084746	0.286457	0.00053308	0.000130691	-2.0282
Sg_CNS_NA4Plus10009	NA		219	12	2	2.97145	0.084746	0.286457	0.000525777	0.0001289	-2.0282
Sg_CNS_NA4Plus10384	NA		227	12	2	2.97145	0.084746	0.286457	0.000507248	0.000124358	-2.0282
39972	NA		234	12	2	2.97145	0.084746	0.286457	0.000492074	0.000120638	-2.0282
Sg_CNS_NA4Plus10657	NA		234	12	2	2.97145	0.084746	0.286457	0.000492074	0.000120638	-2.0282
Sg_CNS_NA4Plus11282	NA		254	12	2	2.97145	0.084746	0.286457	0.000453328	0.000111139	-2.0282
Sg_CNS_NA4Plus11906	NA		280	12	2	2.97145	0.084746	0.286457	0.000411233	0.000100819	-2.0282
Sg_CNS_NA4Plus12494	PREDICTED: zinc finger, BED-type containing 5-like	XP_002708861.1	304	12	2	2.97145	0.084746	0.286457	0.000378767	9.28592e-05	-2.0282
52508	Cad88C	NP_731930.2	308	12	2	2.97145	0.084746	0.286457	0.000373848	9.16532e-05	-2.0282
Sg_CNS_NA4Plus12740	NA		313	12	2	2.97145	0.084746	0.286457	0.000367876	9.01891e-05	-2.0282
Sg_CNS_NA4Plus12889	NA		319	12	2	2.97145	0.084746	0.286457	0.000360957	8.84928e-05	-2.0282
Sg_CNS_NA4Plus13344	NA		337	12	2	2.97145	0.084746	0.286457	0.000341677	8.37661e-05	-2.0282
18857	NA		339	12	2	2.97145	0.084746	0.286457	0.000339662	8.32719e-05	-2.0282
Sg_CNS_NA4Plus13434	NA		340	12	2	2.97145	0.084746	0.286457	0.000338663	8.3027e-05	-2.0282
Sg_CNS_NA4Plus13459	NA		341	12	2	2.97145	0.084746	0.286457	0.000337669	8.27835e-05	-2.0282
Sg_CNS_NA4Plus13651	NA		349	12	2	2.97145	0.084746	0.286457	0.000329929	8.08859e-05	-2.0282
Sg_CNS_NA4Plus13733	NA		352	12	2	2.97145	0.084746	0.286457	0.000327117	8.01966e-05	-2.0282
Sg_CNS_NA4Plus14214	NA		370	12	2	2.97145	0.084746	0.286457	0.000311203	7.62951e-05	-2.0282
Sg_CNS_NA4Plus14387	NA		376	12	2	2.97145	0.084746	0.286457	0.000306237	7.50776e-05	-2.0282
Sg_CNS_NA4Plus15088	NA		399	12	2	2.97145	0.084746	0.286457	0.000288585	7.07499e-05	-2.0282
Sg_CNS_NA4Plus15459	NA		410	12	2	2.97145	0.084746	0.286457	0.000280842	6.88517e-05	-2.0282
Sg_CNS_NA4Plus15917	NA		424	12	2	2.97145	0.084746	0.286457	0.000271569	6.65783e-05	-2.0282
Sg_CNS_NA4Plus15920	NA		424	12	2	2.97145	0.084746	0.286457	0.000271569	6.65783e-05	-2.0282
Sg_CNS_NA4Plus16096	NA		430	12	2	2.97145	0.084746	0.286457	0.00026778	6.56493e-05	-2.0282
Sg_CNS_NA4Plus16309	NA		435	12	2	2.97145	0.084746	0.286457	0.000264702	6.48947e-05	-2.0282
Sg_CNS_NA4Plus16961	NA		453	12	2	2.97145	0.084746	0.286457	0.000254184	6.23161e-05	-2.0282
Sg_CNS_NA4Plus17087	NA		456	12	2	2.97145	0.084746	0.286457	0.000252512	6.19061e-05	-2.0282
57510	NA		457	12	2	2.97145	0.084746	0.286457	0.000251959	6.17707e-05	-2.0282
74583	NA		476	12	2	2.97145	0.084746	0.286457	0.000241902	5.9305e-05	-2.0282
Sg_CNS_NA4Plus18766	NA		499	12	2	2.97145	0.084746	0.286457	0.000230752	5.65715e-05	-2.0282
Sg_CNS_NA4Plus18968	NA		505	12	2	2.97145	0.084746	0.286457	0.00022801	5.58994e-05	-2.0282
26451	NA		527	12	2	2.97145	0.084746	0.286457	0.000218492	5.35658e-05	-2.0282
Sg_CNS_NA4Plus20322	NA		542	12	2	2.97145	0.084746	0.286457	0.000212445	5.20834e-05	-2.0282
Sg_CNS_NA4Plus21773	NA		585	12	2	2.97145	0.084746	0.286457	0.00019683	4.8255e-05	-2.0282
60635	NA		610	12	2	2.97145	0.084746	0.286457	0.000188763	4.62774e-05	-2.0282
78080	NA		119	6	1	1.05348	0.304707	0.843598	0.000483804	0.00011861	-2.0282
101259	NA		136	6	1	1.05348	0.304707	0.843598	0.000423328	0.000103784	-2.0282
15202	NA		142	6	1	1.05348	0.304707	0.843598	0.000405441	9.93986e-05	-2.0282
13365	NA		149	6	1	1.05348	0.304707	0.843598	0.000386394	9.47288e-05	-2.0282
29339	Coptotermes formosanus clone CFSNI1346 leptin receptor overlapping transcript-like protein mRNA, complete cds	KC740989.1	152	6	1	1.05348	0.304707	0.843598	0.000378767	9.28592e-05	-2.0282
7631	NA		153	6	1	1.05348	0.304707	0.843598	0.000376292	9.22523e-05	-2.0282
Sg_CNS_NA4Plus4412	NA		153	6	1	1.05348	0.304707	0.843598	0.000376292	9.22523e-05	-2.0282
Sg_CNS_NA4Plus4793	NA		157	6	1	1.05348	0.304707	0.843598	0.000366705	8.99019e-05	-2.0282
Sg_CNS_NA4Plus4860	NA		157	6	1	1.05348	0.304707	0.843598	0.000366705	8.99019e-05	-2.0282
Sg_CNS_NA4Plus4865	NA		157	6	1	1.05348	0.304707	0.843598	0.000366705	8.99019e-05	-2.0282
Sg_CNS_NA4Plus4967	NA		158	6	1	1.05348	0.304707	0.843598	0.000364384	8.93329e-05	-2.0282
Sg_CNS_NA4Plus5286	NA		161	6	1	1.05348	0.304707	0.843598	0.000357594	8.76683e-05	-2.0282
Sg_CNS_NA4Plus5341	NA		161	6	1	1.05348	0.304707	0.843598	0.000357594	8.76683e-05	-2.0282
Sg_CNS_NA4Plus5348	NA		161	6	1	1.05348	0.304707	0.843598	0.000357594	8.76683e-05	-2.0282
30015	NA		162	6	1	1.05348	0.304707	0.843598	0.000355387	8.71271e-05	-2.0282
53054	NA		162	6	1	1.05348	0.304707	0.843598	0.000355387	8.71271e-05	-2.0282
107566	NA		162	6	1	1.05348	0.304707	0.843598	0.000355387	8.71271e-05	-2.0282
Sg_CNS_NA4Plus5463	NA		162	6	1	1.05348	0.304707	0.843598	0.000355387	8.71271e-05	-2.0282
Sg_CNS_NA4Plus5497	NA		163	6	1	1.05348	0.304707	0.843598	0.000353206	8.65926e-05	-2.0282
76883	NA		164	6	1	1.05348	0.304707	0.843598	0.000351053	8.60646e-05	-2.0282
Sg_CNS_NA4Plus5591	NA		164	6	1	1.05348	0.304707	0.843598	0.000351053	8.60646e-05	-2.0282
Sg_CNS_NA4Plus5602	NA		164	6	1	1.05348	0.304707	0.843598	0.000351053	8.60646e-05	-2.0282
Sg_CNS_NA4Plus5663	NA		164	6	1	1.05348	0.304707	0.843598	0.000351053	8.60646e-05	-2.0282
91318	PREDICTED: cytochrome c oxidase subunit 6C-like	XP_003705700.1	167	6	1	1.05348	0.304707	0.843598	0.000344746	8.45185e-05	-2.0282
Sg_CNS_NA4Plus5999	NA		167	6	1	1.05348	0.304707	0.843598	0.000344746	8.45185e-05	-2.0282
Sg_CNS_NA4Plus6048	NA		167	6	1	1.05348	0.304707	0.843598	0.000344746	8.45185e-05	-2.0282
Sg_CNS_NA4Plus6059	NA		167	6	1	1.05348	0.304707	0.843598	0.000344746	8.45185e-05	-2.0282
10277	NA		168	6	1	1.05348	0.304707	0.843598	0.000342694	8.40154e-05	-2.0282
19180	NA		168	6	1	1.05348	0.304707	0.843598	0.000342694	8.40154e-05	-2.0282
39375	NA		168	6	1	1.05348	0.304707	0.843598	0.000342694	8.40154e-05	-2.0282
Sg_CNS_NA4Plus6143	NA		168	6	1	1.05348	0.304707	0.843598	0.000342694	8.40154e-05	-2.0282
Sg_CNS_NA4Plus6160	NA		168	6	1	1.05348	0.304707	0.843598	0.000342694	8.40154e-05	-2.0282
Sg_CNS_NA4Plus6182	NA		169	6	1	1.05348	0.304707	0.843598	0.000340666	8.35183e-05	-2.0282
Sg_CNS_NA4Plus6242	NA		169	6	1	1.05348	0.304707	0.843598	0.000340666	8.35183e-05	-2.0282
80448	PREDICTED: similar to AGAP009144-PA	XP_969036.1	170	6	1	1.05348	0.304707	0.843598	0.000338663	8.3027e-05	-2.0282
Sg_CNS_NA4Plus6292	NA		170	6	1	1.05348	0.304707	0.843598	0.000338663	8.3027e-05	-2.0282
73138	NA		171	6	1	1.05348	0.304707	0.843598	0.000336682	8.25415e-05	-2.0282
Sg_CNS_NA4Plus6498	NA		171	6	1	1.05348	0.304707	0.843598	0.000336682	8.25415e-05	-2.0282
104487	NA		173	6	1	1.05348	0.304707	0.843598	0.00033279	8.15873e-05	-2.0282
Sg_CNS_NA4Plus6687	NA		173	6	1	1.05348	0.304707	0.843598	0.00033279	8.15873e-05	-2.0282
Sg_CNS_NA4Plus6716	NA		173	6	1	1.05348	0.304707	0.843598	0.00033279	8.15873e-05	-2.0282
Sg_CNS_NA4Plus6738	NA		173	6	1	1.05348	0.304707	0.843598	0.00033279	8.15873e-05	-2.0282
Sg_CNS_NA4Plus6764	NA		173	6	1	1.05348	0.304707	0.843598	0.00033279	8.15873e-05	-2.0282
Sg_CNS_NA4Plus6810	NA		174	6	1	1.05348	0.304707	0.843598	0.000330877	8.11184e-05	-2.0282
73100	PREDICTED: uncharacterized protein LOC101239150	XP_004205705.1	175	6	1	1.05348	0.304707	0.843598	0.000328986	8.06548e-05	-2.0282
27779	NA		175	6	1	1.05348	0.304707	0.843598	0.000328986	8.06548e-05	-2.0282
Sg_CNS_NA4Plus6916	NA		175	6	1	1.05348	0.304707	0.843598	0.000328986	8.06548e-05	-2.0282
1902	NA		176	6	1	1.05348	0.304707	0.843598	0.000327117	8.01966e-05	-2.0282
Sg_CNS_NA4Plus7029	NA		176	6	1	1.05348	0.304707	0.843598	0.000327117	8.01966e-05	-2.0282
36060	NA		179	6	1	1.05348	0.304707	0.843598	0.000321635	7.88525e-05	-2.0282
Sg_CNS_NA4Plus7256	NA		179	6	1	1.05348	0.304707	0.843598	0.000321635	7.88525e-05	-2.0282
Sg_CNS_NA4Plus7260	NA		179	6	1	1.05348	0.304707	0.843598	0.000321635	7.88525e-05	-2.0282
Sg_CNS_NA4Plus7283	NA		179	6	1	1.05348	0.304707	0.843598	0.000321635	7.88525e-05	-2.0282
Sg_CNS_NA4Plus7341	NA		179	6	1	1.05348	0.304707	0.843598	0.000321635	7.88525e-05	-2.0282
Sg_CNS_NA4Plus7346	NA		179	6	1	1.05348	0.304707	0.843598	0.000321635	7.88525e-05	-2.0282
Sg_CNS_NA4Plus7347	NA		179	6	1	1.05348	0.304707	0.843598	0.000321635	7.88525e-05	-2.0282
Sg_CNS_NA4Plus7348	NA		179	6	1	1.05348	0.304707	0.843598	0.000321635	7.88525e-05	-2.0282
88468	PREDICTED: similar to ATPase, class I, type 8B, member 2	XP_970033.2	181	6	1	1.05348	0.304707	0.843598	0.000318081	7.79812e-05	-2.0282
7588	NA		181	6	1	1.05348	0.304707	0.843598	0.000318081	7.79812e-05	-2.0282
81425	NA		181	6	1	1.05348	0.304707	0.843598	0.000318081	7.79812e-05	-2.0282
99122	NA		181	6	1	1.05348	0.304707	0.843598	0.000318081	7.79812e-05	-2.0282
Sg_CNS_NA4Plus7468	NA		181	6	1	1.05348	0.304707	0.843598	0.000318081	7.79812e-05	-2.0282
Sg_CNS_NA4Plus7499	NA		181	6	1	1.05348	0.304707	0.843598	0.000318081	7.79812e-05	-2.0282
81912	NA		182	6	1	1.05348	0.304707	0.843598	0.000316333	7.75527e-05	-2.0282
Sg_CNS_NA4Plus7556	NA		182	6	1	1.05348	0.304707	0.843598	0.000316333	7.75527e-05	-2.0282
Sg_CNS_NA4Plus7578	NA		182	6	1	1.05348	0.304707	0.843598	0.000316333	7.75527e-05	-2.0282
Sg_CNS_NA4Plus7594	NA		182	6	1	1.05348	0.304707	0.843598	0.000316333	7.75527e-05	-2.0282
Sg_CNS_NA4Plus7643	NA		183	6	1	1.05348	0.304707	0.843598	0.000314605	7.71289e-05	-2.0282
82871	NA		185	6	1	1.05348	0.304707	0.843598	0.000311203	7.62951e-05	-2.0282
Sg_CNS_NA4Plus7786	NA		185	6	1	1.05348	0.304707	0.843598	0.000311203	7.62951e-05	-2.0282
Sg_CNS_NA4Plus7850	NA		185	6	1	1.05348	0.304707	0.843598	0.000311203	7.62951e-05	-2.0282
Sg_CNS_NA4Plus7855	NA		185	6	1	1.05348	0.304707	0.843598	0.000311203	7.62951e-05	-2.0282
Sg_CNS_NA4Plus7864	NA		185	6	1	1.05348	0.304707	0.843598	0.000311203	7.62951e-05	-2.0282
23291	NA		186	6	1	1.05348	0.304707	0.843598	0.00030953	7.58849e-05	-2.0282
Sg_CNS_NA4Plus7927	NA		186	6	1	1.05348	0.304707	0.843598	0.00030953	7.58849e-05	-2.0282
Sg_CNS_NA4Plus7961	NA		186	6	1	1.05348	0.304707	0.843598	0.00030953	7.58849e-05	-2.0282
26533	NA		189	6	1	1.05348	0.304707	0.843598	0.000304617	7.46804e-05	-2.0282
Sg_CNS_NA4Plus8188	NA		189	6	1	1.05348	0.304707	0.843598	0.000304617	7.46804e-05	-2.0282
Sg_CNS_NA4Plus8198	NA		189	6	1	1.05348	0.304707	0.843598	0.000304617	7.46804e-05	-2.0282
15709	NA		191	6	1	1.05348	0.304707	0.843598	0.000301427	7.38984e-05	-2.0282
22862	NA		191	6	1	1.05348	0.304707	0.843598	0.000301427	7.38984e-05	-2.0282
Sg_CNS_NA4Plus8298	NA		191	6	1	1.05348	0.304707	0.843598	0.000301427	7.38984e-05	-2.0282
Sg_CNS_NA4Plus8301	NA		191	6	1	1.05348	0.304707	0.843598	0.000301427	7.38984e-05	-2.0282
Sg_CNS_NA4Plus8502	NA		193	6	1	1.05348	0.304707	0.843598	0.000298304	7.31326e-05	-2.0282
Sg_CNS_NA4Plus8517	NA		193	6	1	1.05348	0.304707	0.843598	0.000298304	7.31326e-05	-2.0282
Sg_CNS_NA4Plus8537	NA		193	6	1	1.05348	0.304707	0.843598	0.000298304	7.31326e-05	-2.0282
Sg_CNS_NA4Plus8775	NA		197	6	1	1.05348	0.304707	0.843598	0.000292247	7.16477e-05	-2.0282
Sg_CNS_NA4Plus8780	NA		197	6	1	1.05348	0.304707	0.843598	0.000292247	7.16477e-05	-2.0282
Sg_CNS_NA4Plus8820	NA		197	6	1	1.05348	0.304707	0.843598	0.000292247	7.16477e-05	-2.0282
37884	NA		198	6	1	1.05348	0.304707	0.843598	0.000290771	7.12858e-05	-2.0282
68762	NA		198	6	1	1.05348	0.304707	0.843598	0.000290771	7.12858e-05	-2.0282
Sg_CNS_NA4Plus8844	NA		198	6	1	1.05348	0.304707	0.843598	0.000290771	7.12858e-05	-2.0282
12562	NA		201	6	1	1.05348	0.304707	0.843598	0.000286431	7.02219e-05	-2.0282
26339	NA		201	6	1	1.05348	0.304707	0.843598	0.000286431	7.02219e-05	-2.0282
75125	NA		201	6	1	1.05348	0.304707	0.843598	0.000286431	7.02219e-05	-2.0282
Sg_CNS_NA4Plus9087	NA		201	6	1	1.05348	0.304707	0.843598	0.000286431	7.02219e-05	-2.0282
Sg_CNS_NA4Plus9179	NA		203	6	1	1.05348	0.304707	0.843598	0.000283609	6.953e-05	-2.0282
Sg_CNS_NA4Plus9197	NA		203	6	1	1.05348	0.304707	0.843598	0.000283609	6.953e-05	-2.0282
Sg_CNS_NA4Plus9207	NA		203	6	1	1.05348	0.304707	0.843598	0.000283609	6.953e-05	-2.0282
Sg_CNS_NA4Plus9212	NA		203	6	1	1.05348	0.304707	0.843598	0.000283609	6.953e-05	-2.0282
Sg_CNS_NA4Plus9220	NA		203	6	1	1.05348	0.304707	0.843598	0.000283609	6.953e-05	-2.0282
Sg_CNS_NA4Plus9333	NA		205	6	1	1.05348	0.304707	0.843598	0.000280842	6.88517e-05	-2.0282
Sg_CNS_NA4Plus9338	NA		205	6	1	1.05348	0.304707	0.843598	0.000280842	6.88517e-05	-2.0282
Sg_CNS_NA4Plus9402	NA		206	6	1	1.05348	0.304707	0.843598	0.000279479	6.85175e-05	-2.0282
Sg_CNS_NA4Plus9514	NA		208	6	1	1.05348	0.304707	0.843598	0.000276792	6.78586e-05	-2.0282
50485	NA		209	6	1	1.05348	0.304707	0.843598	0.000275467	6.75339e-05	-2.0282
97053	NA		209	6	1	1.05348	0.304707	0.843598	0.000275467	6.75339e-05	-2.0282
97352	NA		209	6	1	1.05348	0.304707	0.843598	0.000275467	6.75339e-05	-2.0282
Sg_CNS_NA4Plus9561	NA		209	6	1	1.05348	0.304707	0.843598	0.000275467	6.75339e-05	-2.0282
Sg_CNS_NA4Plus9621	NA		210	6	1	1.05348	0.304707	0.843598	0.000274155	6.72124e-05	-2.0282
Sg_CNS_NA4Plus9628	NA		210	6	1	1.05348	0.304707	0.843598	0.000274155	6.72124e-05	-2.0282
3385	NA		212	6	1	1.05348	0.304707	0.843598	0.000271569	6.65783e-05	-2.0282
Sg_CNS_NA4Plus9702	NA		212	6	1	1.05348	0.304707	0.843598	0.000271569	6.65783e-05	-2.0282
Sg_CNS_NA4Plus9721	NA		212	6	1	1.05348	0.304707	0.843598	0.000271569	6.65783e-05	-2.0282
Sg_CNS_NA4Plus9722	NA		212	6	1	1.05348	0.304707	0.843598	0.000271569	6.65783e-05	-2.0282
67800	NA		213	6	1	1.05348	0.304707	0.843598	0.000270294	6.62657e-05	-2.0282
Sg_CNS_NA4Plus9774	NA		213	6	1	1.05348	0.304707	0.843598	0.000270294	6.62657e-05	-2.0282
1232	NA		214	6	1	1.05348	0.304707	0.843598	0.000269031	6.59561e-05	-2.0282
Sg_CNS_NA4Plus9829	NA		214	6	1	1.05348	0.304707	0.843598	0.000269031	6.59561e-05	-2.0282
Sg_CNS_NA4Plus9831	NA		214	6	1	1.05348	0.304707	0.843598	0.000269031	6.59561e-05	-2.0282
Sg_CNS_NA4Plus9834	NA		214	6	1	1.05348	0.304707	0.843598	0.000269031	6.59561e-05	-2.0282
Sg_CNS_NA4Plus9879	NA		215	6	1	1.05348	0.304707	0.843598	0.00026778	6.56493e-05	-2.0282
21830	NA		216	6	1	1.05348	0.304707	0.843598	0.00026654	6.53453e-05	-2.0282
108304	NA		216	6	1	1.05348	0.304707	0.843598	0.00026654	6.53453e-05	-2.0282
Sg_CNS_NA4Plus9934	NA		217	6	1	1.05348	0.304707	0.843598	0.000265312	6.50442e-05	-2.0282
Sg_CNS_NA4Plus10036	NA		219	6	1	1.05348	0.304707	0.843598	0.000262889	6.44502e-05	-2.0282
Sg_CNS_NA4Plus10171	NA		222	6	1	1.05348	0.304707	0.843598	0.000259336	6.35793e-05	-2.0282
Sg_CNS_NA4Plus10383	NA		227	6	1	1.05348	0.304707	0.843598	0.000253624	6.21788e-05	-2.0282
90629	NA		231	6	1	1.05348	0.304707	0.843598	0.000249232	6.11021e-05	-2.0282
Sg_CNS_NA4Plus10538	NA		231	6	1	1.05348	0.304707	0.843598	0.000249232	6.11021e-05	-2.0282
Sg_CNS_NA4Plus10555	NA		231	6	1	1.05348	0.304707	0.843598	0.000249232	6.11021e-05	-2.0282
Sg_CNS_NA4Plus10591	NA		232	6	1	1.05348	0.304707	0.843598	0.000248158	6.08388e-05	-2.0282
Sg_CNS_NA4Plus10599	NA		232	6	1	1.05348	0.304707	0.843598	0.000248158	6.08388e-05	-2.0282
Sg_CNS_NA4Plus10633	NA		234	6	1	1.05348	0.304707	0.843598	0.000246037	6.03188e-05	-2.0282
Sg_CNS_NA4Plus10636	NA		234	6	1	1.05348	0.304707	0.843598	0.000246037	6.03188e-05	-2.0282
Sg_CNS_NA4Plus10797	NA		238	6	1	1.05348	0.304707	0.843598	0.000241902	5.9305e-05	-2.0282
2768	hypothetical protein TcasGA2_TC001834	EFA12594.1	239	6	1	1.05348	0.304707	0.843598	0.00024089	5.90569e-05	-2.0282
89273	conserved hypothetical protein	EEB13633.1	240	6	1	1.05348	0.304707	0.843598	0.000239886	5.88108e-05	-2.0282
Sg_CNS_NA4Plus10864	NA		240	6	1	1.05348	0.304707	0.843598	0.000239886	5.88108e-05	-2.0282
101779	PREDICTED: facilitated trehalose transporter Tret1-like isoform 2	XP_003246913.1	245	6	1	1.05348	0.304707	0.843598	0.00023499	5.76106e-05	-2.0282
Sg_CNS_NA4Plus11003	NA		245	6	1	1.05348	0.304707	0.843598	0.00023499	5.76106e-05	-2.0282
Sg_CNS_NA4Plus11129	NA		249	6	1	1.05348	0.304707	0.843598	0.000231215	5.66851e-05	-2.0282
Sg_CNS_NA4Plus11315	NA		256	6	1	1.05348	0.304707	0.843598	0.000224893	5.51351e-05	-2.0282
Sg_CNS_NA4Plus11350	NA		257	6	1	1.05348	0.304707	0.843598	0.000224018	5.49206e-05	-2.0282
103266	glucose dehydrogenase precursor, putative	EEB16970.1	266	6	1	1.05348	0.304707	0.843598	0.000216438	5.30624e-05	-2.0282
37698	PREDICTED: protein unc-13 homolog A-like	XP_003427921.1	272	6	1	1.05348	0.304707	0.843598	0.000211664	5.18919e-05	-2.0282
103134	NA		272	6	1	1.05348	0.304707	0.843598	0.000211664	5.18919e-05	-2.0282
22440	NA		273	6	1	1.05348	0.304707	0.843598	0.000210889	5.17018e-05	-2.0282
Sg_CNS_NA4Plus11897	NA		280	6	1	1.05348	0.304707	0.843598	0.000205617	5.04093e-05	-2.0282
Sg_CNS_NA4Plus12118	NA		289	6	1	1.05348	0.304707	0.843598	0.000199213	4.88394e-05	-2.0282
Sg_CNS_NA4Plus12377	NA		299	6	1	1.05348	0.304707	0.843598	0.000192551	4.7206e-05	-2.0282
Sg_CNS_NA4Plus12504	NA		304	6	1	1.05348	0.304707	0.843598	0.000189384	4.64296e-05	-2.0282
Sg_CNS_NA4Plus12506	NA		304	6	1	1.05348	0.304707	0.843598	0.000189384	4.64296e-05	-2.0282
Sg_CNS_NA4Plus12657	NA		310	6	1	1.05348	0.304707	0.843598	0.000185718	4.5531e-05	-2.0282
Sg_CNS_NA4Plus12759	NA		313	6	1	1.05348	0.304707	0.843598	0.000183938	4.50946e-05	-2.0282
37487	protein rtoA, putative	EEB15898.1	316	6	1	1.05348	0.304707	0.843598	0.000182192	4.46664e-05	-2.0282
25187	NA		326	6	1	1.05348	0.304707	0.843598	0.000176603	4.32963e-05	-2.0282
56424	NA		337	6	1	1.05348	0.304707	0.843598	0.000170839	4.18831e-05	-2.0282
14782	NA		339	6	1	1.05348	0.304707	0.843598	0.000169831	4.1636e-05	-2.0282
27965	integrase-like protein	BAA92696.1	341	6	1	1.05348	0.304707	0.843598	0.000168835	4.13918e-05	-2.0282
19241	NA		346	6	1	1.05348	0.304707	0.843598	0.000166395	4.07936e-05	-2.0282
45250	centromere protein B, putative	XP_002411783.1	347	6	1	1.05348	0.304707	0.843598	0.000165915	4.06761e-05	-2.0282
Sg_CNS_NA4Plus13628	NA		348	6	1	1.05348	0.304707	0.843598	0.000165439	4.05592e-05	-2.0282
15565	hypothetical protein TcasGA2_TC007717	EFA02082.1	350	6	1	1.05348	0.304707	0.843598	0.000164493	4.03274e-05	-2.0282
67425	NA		387	6	1	1.05348	0.304707	0.843598	0.000148766	3.64718e-05	-2.0282
71798	NA		435	6	1	1.05348	0.304707	0.843598	0.000132351	3.24473e-05	-2.0282
54284	NA		459	6	1	1.05348	0.304707	0.843598	0.000125431	3.07508e-05	-2.0282
102811	NA		481	6	1	1.05348	0.304707	0.843598	0.000119694	2.93443e-05	-2.0282
39296	NA		239	17	3	4.38007	0.0363615	0.13636	0.000682521	0.000177171	-1.94573
Sg_CNS_NA4Plus12579	NA		307	17	3	4.38007	0.0363615	0.13636	0.000531344	0.000137928	-1.94573
Sg_CNS_NA4Plus13505	NA		343	17	3	4.38007	0.0363615	0.13636	0.000475576	0.000123451	-1.94573
Sg_CNS_NA4Plus14204	NA		369	17	3	4.38007	0.0363615	0.13636	0.000442066	0.000114753	-1.94573
Sg_CNS_NA4Plus15196	PREDICTED: piggyBac transposable element-derived protein 4-like	XP_003706151.1	402	17	3	4.38007	0.0363615	0.13636	0.000405777	0.000105333	-1.94573
Sg_CNS_NA4Plus15176	NA		402	17	3	4.38007	0.0363615	0.13636	0.000405777	0.000105333	-1.94573
Sg_CNS_NA4Plus15309	NA		406	17	3	4.38007	0.0363615	0.13636	0.000401779	0.000104295	-1.94573
Sg_CNS_NA4Plus15894	NA		423	17	3	4.38007	0.0363615	0.13636	0.000385632	0.000100104	-1.94573
Sg_CNS_NA4Plus16923	NA		452	17	3	4.38007	0.0363615	0.13636	0.00036089	9.36809e-05	-1.94573
Sg_CNS_NA4Plus20141	PREDICTED: transposon TX1 uncharacterized 149 kDa protein-like	XP_003201131.1	537	17	3	4.38007	0.0363615	0.13636	0.000303766	7.88525e-05	-1.94573
Sg_CNS_NA4Plus6805	NA		174	17	3	4.38007	0.0363615	0.13636	0.000937485	0.000243355	-1.94573
Sg_CNS_NA4Plus6954	NA		175	17	3	4.38007	0.0363615	0.13636	0.000932128	0.000241964	-1.94573
Sg_CNS_NA4Plus7693	NA		183	17	3	4.38007	0.0363615	0.13636	0.00089138	0.000231387	-1.94573
20871	NA		217	17	3	4.38007	0.0363615	0.13636	0.000751716	0.000195133	-1.94573
Sg_CNS_NA4Plus13909	NA		358	17	3	4.38007	0.0363615	0.13636	0.000455649	0.000118279	-1.94573
Sg_CNS_NA4Plus14371	NA		375	17	3	4.38007	0.0363615	0.13636	0.000434993	0.000112917	-1.94573
Sg_CNS_NA4Plus15394	NA		409	17	3	4.38007	0.0363615	0.13636	0.000398832	0.00010353	-1.94573
Sg_CNS_NA4Plus15675	NA		417	17	3	4.38007	0.0363615	0.13636	0.000391181	0.000101544	-1.94573
Sg_CNS_NA4Plus16478	NA		440	17	3	4.38007	0.0363615	0.13636	0.000370733	9.62359e-05	-1.94573
Sg_CNS_NA4Plus17656	NA		470	17	3	4.38007	0.0363615	0.13636	0.000347069	9.00932e-05	-1.94573
Sg_CNS_NA4Plus17678	NA		471	17	3	4.38007	0.0363615	0.13636	0.000346332	8.99019e-05	-1.94573
Sg_CNS_NA4Plus18001	NA		479	17	3	4.38007	0.0363615	0.13636	0.000340548	8.84004e-05	-1.94573
Sg_CNS_NA4Plus18157	NA		483	17	3	4.38007	0.0363615	0.13636	0.000337728	8.76683e-05	-1.94573
Sg_CNS_NA4Plus19229	NA		512	17	3	4.38007	0.0363615	0.13636	0.000318599	8.27027e-05	-1.94573
Sg_CNS_NA4Plus19603	NA		522	17	3	4.38007	0.0363615	0.13636	0.000312495	8.11184e-05	-1.94573
50143	GK16089	XP_002069447.1	535	17	3	4.38007	0.0363615	0.13636	0.000304902	7.91473e-05	-1.94573
99284	NA		551	17	3	4.38007	0.0363615	0.13636	0.000296048	7.6849e-05	-1.94573
Sg_CNS_NA4Plus13893	NA		358	22	4	5.78984	0.0161191	0.0656503	0.000589664	0.000157705	-1.90266
Sg_CNS_NA4Plus16742	NA		448	22	4	5.78984	0.0161191	0.0656503	0.000471205	0.000126023	-1.90266
Sg_CNS_NA4Plus9159	NA		202	11	2	2.43417	0.118717	0.380427	0.000522524	0.000139748	-1.90266
48201	unnamed protein product	CAZ78010.1	323	11	2	2.43417	0.118717	0.380427	0.00032678	8.73969e-05	-1.90266
Sg_CNS_NA4Plus12168	NA		291	22	4	5.78984	0.0161191	0.0656503	0.000725428	0.000194015	-1.90266
Sg_CNS_NA4Plus13724	NA		352	22	4	5.78984	0.0161191	0.0656503	0.000599715	0.000160393	-1.90266
108297	NA		371	22	4	5.78984	0.0161191	0.0656503	0.000569002	0.000152179	-1.90266
Sg_CNS_NA4Plus14626	NA		384	22	4	5.78984	0.0161191	0.0656503	0.000549739	0.000147027	-1.90266
Sg_CNS_NA4Plus21067	NA		563	22	4	5.78984	0.0161191	0.0656503	0.000374955	0.000100281	-1.90266
10284	NA		611	22	4	5.78984	0.0161191	0.0656503	0.000345499	9.24032e-05	-1.90266
40238	Musca domestica ribosomal protein S18 mRNA cds	KC424479.1	149	11	2	2.43417	0.118717	0.380427	0.000708388	0.000189458	-1.90266
100610	NA		164	11	2	2.43417	0.118717	0.380427	0.000643597	0.000172129	-1.90266
47165	AGAP009604-PA	EAA14604.4	176	11	2	2.43417	0.118717	0.380427	0.000599715	0.000160393	-1.90266
22432	NA		183	11	2	2.43417	0.118717	0.380427	0.000576775	0.000154258	-1.90266
Sg_CNS_NA4Plus8636	NA		195	11	2	2.43417	0.118717	0.380427	0.000541281	0.000144765	-1.90266
Sg_CNS_NA4Plus8997	NA		200	11	2	2.43417	0.118717	0.380427	0.000527749	0.000141146	-1.90266
Sg_CNS_NA4Plus9030	NA		200	11	2	2.43417	0.118717	0.380427	0.000527749	0.000141146	-1.90266
Sg_CNS_NA4Plus9683	NA		211	11	2	2.43417	0.118717	0.380427	0.000500236	0.000133788	-1.90266
Sg_CNS_NA4Plus9965	NA		218	11	2	2.43417	0.118717	0.380427	0.000484174	0.000129492	-1.90266
Sg_CNS_NA4Plus10311	NA		225	11	2	2.43417	0.118717	0.380427	0.00046911	0.000125463	-1.90266
Sg_CNS_NA4Plus10896	NA		241	11	2	2.43417	0.118717	0.380427	0.000437966	0.000117134	-1.90266
Sg_CNS_NA4Plus11036	NA		246	11	2	2.43417	0.118717	0.380427	0.000429064	0.000114753	-1.90266
Sg_CNS_NA4Plus11154	NA		250	11	2	2.43417	0.118717	0.380427	0.000422199	0.000112917	-1.90266
Sg_CNS_NA4Plus11250	NA		253	11	2	2.43417	0.118717	0.380427	0.000417193	0.000111578	-1.90266
Sg_CNS_NA4Plus11266	NA		254	11	2	2.43417	0.118717	0.380427	0.000415551	0.000111139	-1.90266
Sg_CNS_NA4Plus11281	NA		254	11	2	2.43417	0.118717	0.380427	0.000415551	0.000111139	-1.90266
Sg_CNS_NA4Plus11925	NA		281	11	2	2.43417	0.118717	0.380427	0.000375622	0.00010046	-1.90266
Sg_CNS_NA4Plus12561	NA		306	11	2	2.43417	0.118717	0.380427	0.000344934	9.22523e-05	-1.90266
10305	NA		313	11	2	2.43417	0.118717	0.380427	0.00033722	9.01891e-05	-1.90266
Sg_CNS_NA4Plus12774	NA		314	11	2	2.43417	0.118717	0.380427	0.000336146	8.99019e-05	-1.90266
69136	NA		325	11	2	2.43417	0.118717	0.380427	0.000324769	8.6859e-05	-1.90266
Sg_CNS_NA4Plus15037	NA		398	11	2	2.43417	0.118717	0.380427	0.000265201	7.09276e-05	-1.90266
70769	NA		415	11	2	2.43417	0.118717	0.380427	0.000254337	6.80221e-05	-1.90266
Sg_CNS_NA4Plus15941	NA		425	11	2	2.43417	0.118717	0.380427	0.000248353	6.64216e-05	-1.90266
60936	NA		440	11	2	2.43417	0.118717	0.380427	0.000239886	6.41573e-05	-1.90266
Sg_CNS_NA4Plus17540	NA		467	11	2	2.43417	0.118717	0.380427	0.000226017	6.04479e-05	-1.90266
Sg_CNS_NA4Plus18136	NA		483	11	2	2.43417	0.118717	0.380427	0.00021853	5.84455e-05	-1.90266
69967	Locusta migratoria microsatellite flanking region (scnpc76 locus), haplotype SyLdLb	AM889416.1	561	11	2	2.43417	0.118717	0.380427	0.000188146	5.03194e-05	-1.90266
Sg_CNS_NA4Plus13717	NA		351	22	4	5.78984	0.0161191	0.0656503	0.000601424	0.00016085	-1.90266
Sg_CNS_NA4Plus13767	NA		353	22	4	5.78984	0.0161191	0.0656503	0.000598016	0.000159939	-1.90266
Sg_CNS_NA4Plus14005	NA		362	22	4	5.78984	0.0161191	0.0656503	0.000583148	0.000155962	-1.90266
Sg_CNS_NA4Plus15513	NA		412	22	4	5.78984	0.0161191	0.0656503	0.000512378	0.000137035	-1.90266
Sg_CNS_NA4Plus16952	NA		453	22	4	5.78984	0.0161191	0.0656503	0.000466004	0.000124632	-1.90266
Sg_CNS_NA4Plus17388	NA		464	22	4	5.78984	0.0161191	0.0656503	0.000454956	0.000121678	-1.90266
Sg_CNS_NA4Plus19698	NA		524	22	4	5.78984	0.0161191	0.0656503	0.000402862	0.000107745	-1.90266
103390	glutamate dehydrogenase, putative	EEB18720.1	557	22	4	5.78984	0.0161191	0.0656503	0.000378994	0.000101362	-1.90266
Sg_CNS_NA4Plus21736	NA		584	22	4	5.78984	0.0161191	0.0656503	0.000361472	9.66753e-05	-1.90266
Sg_CNS_NA4Plus26923	NA		805	22	4	5.78984	0.0161191	0.0656503	0.000262236	7.01346e-05	-1.90266
Sg_CNS_NA4Plus28241	NA		885	22	4	5.78984	0.0161191	0.0656503	0.000238531	6.37948e-05	-1.90266
Sg_CNS_NA4Plus6130	NA		168	11	2	2.43417	0.118717	0.380427	0.000628273	0.000168031	-1.90266
Sg_CNS_NA4Plus7563	NA		182	11	2	2.43417	0.118717	0.380427	0.000579944	0.000155105	-1.90266
Sg_CNS_NA4Plus9865	NA		215	11	2	2.43417	0.118717	0.380427	0.000490929	0.000131299	-1.90266
96219	NA		227	11	2	2.43417	0.118717	0.380427	0.000464977	0.000124358	-1.90266
Sg_CNS_NA4Plus10866	NA		240	11	2	2.43417	0.118717	0.380427	0.000439791	0.000117622	-1.90266
63333	NA		256	11	2	2.43417	0.118717	0.380427	0.000412304	0.00011027	-1.90266
19291	hypothetical protein TcasGA2_TC010361	EFA01137.1	286	11	2	2.43417	0.118717	0.380427	0.000369055	9.87035e-05	-1.90266
Sg_CNS_NA4Plus12517	NA		305	11	2	2.43417	0.118717	0.380427	0.000346065	9.25547e-05	-1.90266
89310	conserved hypothetical protein	EEB13961.1	322	11	2	2.43417	0.118717	0.380427	0.000327795	8.76683e-05	-1.90266
Sg_CNS_NA4Plus13310	NA		336	11	2	2.43417	0.118717	0.380427	0.000314136	8.40154e-05	-1.90266
16908	hypothetical protein TcasGA2_TC009331	EFA06449.1	346	11	2	2.43417	0.118717	0.380427	0.000305057	8.15873e-05	-1.90266
Sg_CNS_NA4Plus13590	NA		346	11	2	2.43417	0.118717	0.380427	0.000305057	8.15873e-05	-1.90266
93115	NA		372	11	2	2.43417	0.118717	0.380427	0.000283736	7.58849e-05	-1.90266
Sg_CNS_NA4Plus14352	NA		375	11	2	2.43417	0.118717	0.380427	0.000281466	7.52778e-05	-1.90266
Sg_CNS_NA4Plus16427	NA		439	11	2	2.43417	0.118717	0.380427	0.000240432	6.43034e-05	-1.90266
46305	transposase	ABC16630.1	456	11	2	2.43417	0.118717	0.380427	0.000231469	6.19061e-05	-1.90266
Sg_CNS_NA4Plus17377	NA		463	11	2	2.43417	0.118717	0.380427	0.000227969	6.09702e-05	-1.90266
Sg_CNS_NA4Plus18864	NA		502	11	2	2.43417	0.118717	0.380427	0.000210259	5.62334e-05	-1.90266
Sg_CNS_NA4Plus20970	NA		560	11	2	2.43417	0.118717	0.380427	0.000188482	5.04093e-05	-1.90266
Sg_CNS_NA4Plus7759	NA		184	16	3	3.83406	0.0502213	0.181274	0.000834386	0.000230129	-1.85827
Sg_CNS_NA4Plus8073	NA		188	16	3	3.83406	0.0502213	0.181274	0.000816633	0.000225233	-1.85827
98432	PREDICTED: uncharacterized protein LOC100892498	XP_003729813.1	213	16	3	3.83406	0.0502213	0.181274	0.000720784	0.000198797	-1.85827
Sg_CNS_NA4Plus11481	NA		262	16	3	3.83406	0.0502213	0.181274	0.000585981	0.000161618	-1.85827
Sg_CNS_NA4Plus12253	NA		295	16	3	3.83406	0.0502213	0.181274	0.000520431	0.000143538	-1.85827
Sg_CNS_NA4Plus12638	NA		309	16	3	3.83406	0.0502213	0.181274	0.000496851	0.000137035	-1.85827
Sg_CNS_NA4Plus13978	NA		361	16	3	3.83406	0.0502213	0.181274	0.000425283	0.000117296	-1.85827
Sg_CNS_NA4Plus14056	NA		364	16	3	3.83406	0.0502213	0.181274	0.000421778	0.000116329	-1.85827
Sg_CNS_NA4Plus14624	NA		384	16	3	3.83406	0.0502213	0.181274	0.00039981	0.00011027	-1.85827
Sg_CNS_NA4Plus15042	NA		398	16	3	3.83406	0.0502213	0.181274	0.000385746	0.000106391	-1.85827
Sg_CNS_NA4Plus15100	NA		399	16	3	3.83406	0.0502213	0.181274	0.00038478	0.000106125	-1.85827
Sg_CNS_NA4Plus15159	NA		401	16	3	3.83406	0.0502213	0.181274	0.00038286	0.000105595	-1.85827
Sg_CNS_NA4Plus15198	NA		402	16	3	3.83406	0.0502213	0.181274	0.000381908	0.000105333	-1.85827
Sg_CNS_NA4Plus15442	NA		410	16	3	3.83406	0.0502213	0.181274	0.000374456	0.000103278	-1.85827
Sg_CNS_NA4Plus15657	NA		416	16	3	3.83406	0.0502213	0.181274	0.000369055	0.000101788	-1.85827
Sg_CNS_NA4Plus16097	NA		430	16	3	3.83406	0.0502213	0.181274	0.00035704	9.84739e-05	-1.85827
Sg_CNS_NA4Plus16544	NA		442	16	3	3.83406	0.0502213	0.181274	0.000347346	9.58004e-05	-1.85827
Sg_CNS_NA4Plus17282	NA		461	16	3	3.83406	0.0502213	0.181274	0.00033303	9.1852e-05	-1.85827
Sg_CNS_NA4Plus17408	NA		464	16	3	3.83406	0.0502213	0.181274	0.000330877	9.12582e-05	-1.85827
Sg_CNS_NA4Plus18067	NA		481	16	3	3.83406	0.0502213	0.181274	0.000319183	8.80328e-05	-1.85827
21195	NA		498	16	3	3.83406	0.0502213	0.181274	0.000308287	8.50277e-05	-1.85827
Sg_CNS_NA4Plus19651	NA		523	16	3	3.83406	0.0502213	0.181274	0.000293551	8.09633e-05	-1.85827
Sg_CNS_NA4Plus25213	NA		719	16	3	3.83406	0.0502213	0.181274	0.000213529	5.88926e-05	-1.85827
Sg_CNS_NA4Plus19724	NA		525	16	3	3.83406	0.0502213	0.181274	0.000292432	8.06548e-05	-1.85827
Sg_CNS_NA4Plus14689	NA		386	21	4	5.23933	0.0220818	0.0875345	0.000522032	0.000146265	-1.83555
Sg_CNS_NA4Plus14788	NA		390	21	4	5.23933	0.0220818	0.0875345	0.000516677	0.000144765	-1.83555
Sg_CNS_NA4Plus18155	NA		483	21	4	5.23933	0.0220818	0.0875345	0.000417193	0.000116891	-1.83555
Sg_CNS_NA4Plus18931	NA		504	21	4	5.23933	0.0220818	0.0875345	0.00039981	0.000112021	-1.83555
Sg_CNS_NA4Plus19659	NA		523	21	4	5.23933	0.0220818	0.0875345	0.000385285	0.000107951	-1.83555
Sg_CNS_NA4Plus20585	NA		550	21	4	5.23933	0.0220818	0.0875345	0.000366371	0.000102652	-1.83555
Sg_CNS_NA4Plus21654	NA		581	21	4	5.23933	0.0220818	0.0875345	0.000346823	9.71745e-05	-1.83555
Sg_CNS_NA4Plus22147	NA		598	21	4	5.23933	0.0220818	0.0875345	0.000336964	9.4412e-05	-1.83555
Sg_CNS_NA4Plus22517	NA		611	21	4	5.23933	0.0220818	0.0875345	0.000329794	9.24032e-05	-1.83555
68029	NA		197	21	4	5.23933	0.0220818	0.0875345	0.00102286	0.000286591	-1.83555
64625	NA		308	21	4	5.23933	0.0220818	0.0875345	0.000654234	0.000183306	-1.83555
Sg_CNS_NA4Plus14278	NA		372	21	4	5.23933	0.0220818	0.0875345	0.000541678	0.00015177	-1.83555
Sg_CNS_NA4Plus15649	NA		416	21	4	5.23933	0.0220818	0.0875345	0.000484385	0.000135717	-1.83555
Sg_CNS_NA4Plus17157	NA		458	21	4	5.23933	0.0220818	0.0875345	0.000439966	0.000123272	-1.83555
25926	NA		510	21	4	5.23933	0.0220818	0.0875345	0.000395106	0.000110703	-1.83555
26885	hypothetical protein CAEBREN_32294	EGT59782.1	545	21	4	5.23933	0.0220818	0.0875345	0.000369733	0.000103593	-1.83555
Sg_CNS_NA4Plus21241	NA		569	21	4	5.23933	0.0220818	0.0875345	0.000354137	9.92239e-05	-1.83555
Sg_CNS_NA4Plus23552	NA		650	21	4	5.23933	0.0220818	0.0875345	0.000310006	8.6859e-05	-1.83555
Sg_CNS_NA4Plus24889	NA		704	21	4	5.23933	0.0220818	0.0875345	0.000286228	8.01966e-05	-1.83555
Sg_CNS_NA4Plus16765	NA		448	20	4	4.69959	0.0301698	0.115288	0.000428368	0.000126023	-1.76516
Sg_CNS_NA4Plus12422	NA		301	15	3	3.30291	0.0691573	0.240886	0.000478178	0.000140677	-1.76516
72707	NA		314	15	3	3.30291	0.0691573	0.240886	0.000458381	0.000134853	-1.76516
96770	NA		450	15	3	3.30291	0.0691573	0.240886	0.000319848	9.40973e-05	-1.76516
Sg_CNS_NA4Plus5249	NA		160	10	2	1.92064	0.165786	0.507218	0.000599715	0.000176432	-1.76516
Sg_CNS_NA4Plus7142	NA		177	10	2	1.92064	0.165786	0.507218	0.000542115	0.000159487	-1.76516
Sg_CNS_NA4Plus8549	NA		194	10	2	1.92064	0.165786	0.507218	0.00049461	0.000145511	-1.76516
Sg_CNS_NA4Plus8924	NA		199	10	2	1.92064	0.165786	0.507218	0.000482183	0.000141855	-1.76516
Sg_CNS_NA4Plus8942	NA		199	10	2	1.92064	0.165786	0.507218	0.000482183	0.000141855	-1.76516
Sg_CNS_NA4Plus10241	NA		224	10	2	1.92064	0.165786	0.507218	0.000428368	0.000126023	-1.76516
Sg_CNS_NA4Plus19490	NA		518	10	2	1.92064	0.165786	0.507218	0.00018524	5.44965e-05	-1.76516
Sg_CNS_NA4Plus23286	NA		640	10	2	1.92064	0.165786	0.507218	0.000149929	4.41081e-05	-1.76516
Sg_CNS_NA4Plus5216	Bombyx mori mRNA, clone: fphe15C18	AK385961.1	160	5	1	0.596019	0.440101	1.12836	0.000299857	8.82162e-05	-1.76516
75102	NA		160	5	1	0.596019	0.440101	1.12836	0.000299857	8.82162e-05	-1.76516
1544	NA		177	5	1	0.596019	0.440101	1.12836	0.000271058	7.97435e-05	-1.76516
71737	NA		177	5	1	0.596019	0.440101	1.12836	0.000271058	7.97435e-05	-1.76516
Sg_CNS_NA4Plus7140	NA		177	5	1	0.596019	0.440101	1.12836	0.000271058	7.97435e-05	-1.76516
Sg_CNS_NA4Plus7196	NA		178	5	1	0.596019	0.440101	1.12836	0.000269535	7.92955e-05	-1.76516
1566	NA		194	5	1	0.596019	0.440101	1.12836	0.000247305	7.27556e-05	-1.76516
2149	NA		194	5	1	0.596019	0.440101	1.12836	0.000247305	7.27556e-05	-1.76516
18637	NA		194	5	1	0.596019	0.440101	1.12836	0.000247305	7.27556e-05	-1.76516
75956	NA		194	5	1	0.596019	0.440101	1.12836	0.000247305	7.27556e-05	-1.76516
Sg_CNS_NA4Plus10086	NA		220	5	1	0.596019	0.440101	1.12836	0.000218078	6.41573e-05	-1.76516
73582	NA		224	5	1	0.596019	0.440101	1.12836	0.000214184	6.30116e-05	-1.76516
Sg_CNS_NA4Plus10251	NA		224	5	1	0.596019	0.440101	1.12836	0.000214184	6.30116e-05	-1.76516
48897	NA		295	5	1	0.596019	0.440101	1.12836	0.000162635	4.78461e-05	-1.76516
Sg_CNS_NA4Plus12389	NA		300	5	1	0.596019	0.440101	1.12836	0.000159924	4.70487e-05	-1.76516
9347	NA		320	5	1	0.596019	0.440101	1.12836	0.000149929	4.41081e-05	-1.76516
74479	NA		438	25	5	6.10204	0.0135026	0.0557507	0.000547685	0.000161126	-1.76516
Sg_CNS_NA4Plus19912	NA		530	25	5	6.10204	0.0135026	0.0557507	0.000452615	0.000133157	-1.76516
Sg_CNS_NA4Plus21935	NA		590	25	5	6.10204	0.0135026	0.0557507	0.000406586	0.000119615	-1.76516
Sg_CNS_NA4Plus23398	NA		644	25	5	6.10204	0.0135026	0.0557507	0.000372494	0.000109585	-1.76516
Sg_CNS_NA4Plus8107	NA		188	20	4	4.69959	0.0301698	0.115288	0.00102079	0.000300311	-1.76516
Sg_CNS_NA4Plus11915	NA		281	20	4	4.69959	0.0301698	0.115288	0.000682949	0.00020092	-1.76516
Sg_CNS_NA4Plus15234	NA		404	20	4	4.69959	0.0301698	0.115288	0.000475022	0.000139748	-1.76516
Sg_CNS_NA4Plus18022	NA		479	20	4	4.69959	0.0301698	0.115288	0.000400645	0.000117867	-1.76516
Sg_CNS_NA4Plus18232	NA		485	20	4	4.69959	0.0301698	0.115288	0.000395688	0.000116409	-1.76516
Sg_CNS_NA4Plus18279	NA		486	20	4	4.69959	0.0301698	0.115288	0.000394874	0.00011617	-1.76516
Sg_CNS_NA4Plus8192	hypothetical protein EAG_13579	EFN70337.1	500	20	4	4.69959	0.0301698	0.115288	0.000383818	0.000112917	-1.76516
Sg_CNS_NA4Plus19771	NA		526	20	4	4.69959	0.0301698	0.115288	0.000364846	0.000107335	-1.76516
Sg_CNS_NA4Plus20082	NA		535	20	4	4.69959	0.0301698	0.115288	0.000358708	0.00010553	-1.76516
Sg_CNS_NA4Plus20502	NA		547	20	4	4.69959	0.0301698	0.115288	0.000350839	0.000103215	-1.76516
Sg_CNS_NA4Plus21561	NA		578	20	4	4.69959	0.0301698	0.115288	0.000332022	9.76789e-05	-1.76516
Sg_CNS_NA4Plus21887	NA		588	20	4	4.69959	0.0301698	0.115288	0.000326375	9.60177e-05	-1.76516
105160	NA		222	15	3	3.30291	0.0691573	0.240886	0.00064834	0.000190738	-1.76516
13334	NA		232	15	3	3.30291	0.0691573	0.240886	0.000620395	0.000182516	-1.76516
57549	NA		257	15	3	3.30291	0.0691573	0.240886	0.000560045	0.000164762	-1.76516
38658	NA		264	15	3	3.30291	0.0691573	0.240886	0.000545195	0.000160393	-1.76516
Sg_CNS_NA4Plus13119	NA		327	15	3	3.30291	0.0691573	0.240886	0.000440158	0.000129492	-1.76516
Sg_CNS_NA4Plus13120	NA		327	15	3	3.30291	0.0691573	0.240886	0.000440158	0.000129492	-1.76516
24084	hypothetical protein TcasGA2_TC012963	EFA13094.1	346	15	3	3.30291	0.0691573	0.240886	0.000415987	0.000122381	-1.76516
Sg_CNS_NA4Plus14133	NA		367	15	3	3.30291	0.0691573	0.240886	0.000392184	0.000115378	-1.76516
Sg_CNS_NA4Plus14715	NA		387	15	3	3.30291	0.0691573	0.240886	0.000371916	0.000109415	-1.76516
Sg_CNS_NA4Plus16337	NA		436	15	3	3.30291	0.0691573	0.240886	0.000330118	9.71188e-05	-1.76516
Sg_CNS_NA4Plus16489	TSA: Chilo suppressalis Unigene49578_All transcribed RNA sequence	GAJS01047743.1	441	15	3	3.30291	0.0691573	0.240886	0.000326375	9.60177e-05	-1.76516
Sg_CNS_NA4Plus16779	NA		448	15	3	3.30291	0.0691573	0.240886	0.000321276	9.45174e-05	-1.76516
Sg_CNS_NA4Plus18283	NA		486	15	3	3.30291	0.0691573	0.240886	0.000296156	8.71271e-05	-1.76516
35059	NA		492	15	3	3.30291	0.0691573	0.240886	0.000292544	8.60646e-05	-1.76516
Sg_CNS_NA4Plus19127	NA		509	15	3	3.30291	0.0691573	0.240886	0.000282773	8.31901e-05	-1.76516
Sg_CNS_NA4Plus20118	NA		537	15	3	3.30291	0.0691573	0.240886	0.000268029	7.88525e-05	-1.76516
84106	NA		579	15	3	3.30291	0.0691573	0.240886	0.000248587	7.31326e-05	-1.76516
Sg_CNS_NA4Plus5670	NA		164	10	2	1.92064	0.165786	0.507218	0.000585088	0.000172129	-1.76516
Sg_CNS_NA4Plus6039	NA		167	10	2	1.92064	0.165786	0.507218	0.000574577	0.000169037	-1.76516
Sg_CNS_NA4Plus6166	NA		168	10	2	1.92064	0.165786	0.507218	0.000571157	0.000168031	-1.76516
Sg_CNS_NA4Plus6610	NA		172	10	2	1.92064	0.165786	0.507218	0.000557874	0.000164123	-1.76516
Sg_CNS_NA4Plus7566	NA		182	10	2	1.92064	0.165786	0.507218	0.000527222	0.000155105	-1.76516
Sg_CNS_NA4Plus8127	NA		189	10	2	1.92064	0.165786	0.507218	0.000507695	0.000149361	-1.76516
Sg_CNS_NA4Plus8697	NA		196	10	2	1.92064	0.165786	0.507218	0.000489563	0.000144026	-1.76516
Sg_CNS_NA4Plus8987	NA		200	10	2	1.92064	0.165786	0.507218	0.000479772	0.000141146	-1.76516
Sg_CNS_NA4Plus9111	NA		202	10	2	1.92064	0.165786	0.507218	0.000475022	0.000139748	-1.76516
Sg_CNS_NA4Plus9158	NA		202	10	2	1.92064	0.165786	0.507218	0.000475022	0.000139748	-1.76516
Sg_CNS_NA4Plus10417	NA		228	10	2	1.92064	0.165786	0.507218	0.000420853	0.000123812	-1.76516
Sg_CNS_NA4Plus11034	NA		246	10	2	1.92064	0.165786	0.507218	0.000390059	0.000114753	-1.76516
Sg_CNS_NA4Plus11035	NA		246	10	2	1.92064	0.165786	0.507218	0.000390059	0.000114753	-1.76516
Sg_CNS_NA4Plus11045	NA		246	10	2	1.92064	0.165786	0.507218	0.000390059	0.000114753	-1.76516
16538	NA		261	10	2	1.92064	0.165786	0.507218	0.000367641	0.000108158	-1.76516
Sg_CNS_NA4Plus11551	NA		265	10	2	1.92064	0.165786	0.507218	0.000362092	0.000106525	-1.76516
Sg_CNS_NA4Plus11633	NA		268	10	2	1.92064	0.165786	0.507218	0.000358039	0.000105333	-1.76516
Sg_CNS_NA4Plus11722	NA		271	10	2	1.92064	0.165786	0.507218	0.000354075	0.000104167	-1.76516
Sg_CNS_NA4Plus11819	NA		276	10	2	1.92064	0.165786	0.507218	0.000347661	0.00010228	-1.76516
28831	NA		282	10	2	1.92064	0.165786	0.507218	0.000340264	0.000100104	-1.76516
Sg_CNS_NA4Plus12614	NA		308	10	2	1.92064	0.165786	0.507218	0.00031154	9.16532e-05	-1.76516
Sg_CNS_NA4Plus12933	NA		321	10	2	1.92064	0.165786	0.507218	0.000298923	8.79414e-05	-1.76516
Sg_CNS_NA4Plus13041	NA		324	10	2	1.92064	0.165786	0.507218	0.000296156	8.71271e-05	-1.76516
Sg_CNS_NA4Plus13128	NA		327	10	2	1.92064	0.165786	0.507218	0.000293439	8.63278e-05	-1.76516
Sg_CNS_NA4Plus13250	NA		333	10	2	1.92064	0.165786	0.507218	0.000288151	8.47723e-05	-1.76516
17474	NA		335	10	2	1.92064	0.165786	0.507218	0.000286431	8.42662e-05	-1.76516
Sg_CNS_NA4Plus13304	NA		335	10	2	1.92064	0.165786	0.507218	0.000286431	8.42662e-05	-1.76516
Sg_CNS_NA4Plus13823	NA		355	10	2	1.92064	0.165786	0.507218	0.000270294	7.95188e-05	-1.76516
Sg_CNS_NA4Plus14627	NA		384	10	2	1.92064	0.165786	0.507218	0.000249881	7.35135e-05	-1.76516
100193	NA		400	10	2	1.92064	0.165786	0.507218	0.000239886	7.0573e-05	-1.76516
71055	NA		414	10	2	1.92064	0.165786	0.507218	0.000231774	6.81865e-05	-1.76516
77820	NA		442	10	2	1.92064	0.165786	0.507218	0.000217091	6.38669e-05	-1.76516
Sg_CNS_NA4Plus18172	NA		484	10	2	1.92064	0.165786	0.507218	0.000198253	5.83248e-05	-1.76516
Sg_CNS_NA4Plus19646	NA		523	10	2	1.92064	0.165786	0.507218	0.000183469	5.39755e-05	-1.76516
Sg_CNS_NA4Plus20043	NA		534	10	2	1.92064	0.165786	0.507218	0.00017969	5.28637e-05	-1.76516
Sg_CNS_NA4Plus2727	NA		107	5	1	0.596019	0.440101	1.12836	0.000448385	0.000131912	-1.76516
52683	PREDICTED: uncharacterized protein LOC101856766	XP_005111243.1	132	5	1	0.596019	0.440101	1.12836	0.000363464	0.000106929	-1.76516
59405	NA		134	5	1	0.596019	0.440101	1.12836	0.000358039	0.000105333	-1.76516
Sg_CNS_NA4Plus3361	NA		134	5	1	0.596019	0.440101	1.12836	0.000358039	0.000105333	-1.76516
30039	PREDICTED: LOW QUALITY PROTEIN: lysine-specific demethylase 6A-like	XP_003428074.1	136	5	1	0.596019	0.440101	1.12836	0.000352774	0.000103784	-1.76516
69775	Locusta migratoria microsatellite flanking region (scnpc76 locus), haplotype JS5LH1	AM889438.1	145	5	1	0.596019	0.440101	1.12836	0.000330877	9.7342e-05	-1.76516
38540	NA		145	5	1	0.596019	0.440101	1.12836	0.000330877	9.7342e-05	-1.76516
67244	NA		151	5	1	0.596019	0.440101	1.12836	0.00031773	9.34741e-05	-1.76516
96548	NA		151	5	1	0.596019	0.440101	1.12836	0.00031773	9.34741e-05	-1.76516
9401	NA		154	5	1	0.596019	0.440101	1.12836	0.00031154	9.16532e-05	-1.76516
46614	NA		154	5	1	0.596019	0.440101	1.12836	0.00031154	9.16532e-05	-1.76516
17847	NA		156	5	1	0.596019	0.440101	1.12836	0.000307546	9.04782e-05	-1.76516
71614	NA		156	5	1	0.596019	0.440101	1.12836	0.000307546	9.04782e-05	-1.76516
107417	NA		156	5	1	0.596019	0.440101	1.12836	0.000307546	9.04782e-05	-1.76516
Sg_CNS_NA4Plus4665	NA		156	5	1	0.596019	0.440101	1.12836	0.000307546	9.04782e-05	-1.76516
Sg_CNS_NA4Plus4693	NA		156	5	1	0.596019	0.440101	1.12836	0.000307546	9.04782e-05	-1.76516
Sg_CNS_NA4Plus4694	NA		156	5	1	0.596019	0.440101	1.12836	0.000307546	9.04782e-05	-1.76516
Sg_CNS_NA4Plus4715	NA		156	5	1	0.596019	0.440101	1.12836	0.000307546	9.04782e-05	-1.76516
4766	NA		157	5	1	0.596019	0.440101	1.12836	0.000305587	8.99019e-05	-1.76516
26321	NA		157	5	1	0.596019	0.440101	1.12836	0.000305587	8.99019e-05	-1.76516
75534	NA		157	5	1	0.596019	0.440101	1.12836	0.000305587	8.99019e-05	-1.76516
97007	NA		157	5	1	0.596019	0.440101	1.12836	0.000305587	8.99019e-05	-1.76516
Sg_CNS_NA4Plus4769	NA		157	5	1	0.596019	0.440101	1.12836	0.000305587	8.99019e-05	-1.76516
Sg_CNS_NA4Plus4841	NA		157	5	1	0.596019	0.440101	1.12836	0.000305587	8.99019e-05	-1.76516
Sg_CNS_NA4Plus4844	NA		157	5	1	0.596019	0.440101	1.12836	0.000305587	8.99019e-05	-1.76516
Sg_CNS_NA4Plus4850	NA		157	5	1	0.596019	0.440101	1.12836	0.000305587	8.99019e-05	-1.76516
12942	NA		162	5	1	0.596019	0.440101	1.12836	0.000296156	8.71271e-05	-1.76516
23416	NA		162	5	1	0.596019	0.440101	1.12836	0.000296156	8.71271e-05	-1.76516
Sg_CNS_NA4Plus5393	NA		162	5	1	0.596019	0.440101	1.12836	0.000296156	8.71271e-05	-1.76516
16540	NA		164	5	1	0.596019	0.440101	1.12836	0.000292544	8.60646e-05	-1.76516
Sg_CNS_NA4Plus5594	NA		164	5	1	0.596019	0.440101	1.12836	0.000292544	8.60646e-05	-1.76516
Sg_CNS_NA4Plus5688	NA		164	5	1	0.596019	0.440101	1.12836	0.000292544	8.60646e-05	-1.76516
Sg_CNS_NA4Plus5695	NA		164	5	1	0.596019	0.440101	1.12836	0.000292544	8.60646e-05	-1.76516
Sg_CNS_NA4Plus5697	NA		164	5	1	0.596019	0.440101	1.12836	0.000292544	8.60646e-05	-1.76516
33953	peroxidase 9	AAV30077.1	165	5	1	0.596019	0.440101	1.12836	0.000290771	8.5543e-05	-1.76516
11913	NA		165	5	1	0.596019	0.440101	1.12836	0.000290771	8.5543e-05	-1.76516
75131	NA		165	5	1	0.596019	0.440101	1.12836	0.000290771	8.5543e-05	-1.76516
Sg_CNS_NA4Plus5736	NA		165	5	1	0.596019	0.440101	1.12836	0.000290771	8.5543e-05	-1.76516
Sg_CNS_NA4Plus5746	NA		165	5	1	0.596019	0.440101	1.12836	0.000290771	8.5543e-05	-1.76516
Sg_CNS_NA4Plus5761	NA		165	5	1	0.596019	0.440101	1.12836	0.000290771	8.5543e-05	-1.76516
90665	NA		166	5	1	0.596019	0.440101	1.12836	0.000289019	8.50277e-05	-1.76516
Sg_CNS_NA4Plus5877	NA		166	5	1	0.596019	0.440101	1.12836	0.000289019	8.50277e-05	-1.76516
Sg_CNS_NA4Plus5947	NA		166	5	1	0.596019	0.440101	1.12836	0.000289019	8.50277e-05	-1.76516
6362	NA		167	5	1	0.596019	0.440101	1.12836	0.000287289	8.45185e-05	-1.76516
Sg_CNS_NA4Plus5966	NA		167	5	1	0.596019	0.440101	1.12836	0.000287289	8.45185e-05	-1.76516
Sg_CNS_NA4Plus6009	NA		167	5	1	0.596019	0.440101	1.12836	0.000287289	8.45185e-05	-1.76516
10573	NA		168	5	1	0.596019	0.440101	1.12836	0.000285579	8.40154e-05	-1.76516
69125	NA		170	5	1	0.596019	0.440101	1.12836	0.000282219	8.3027e-05	-1.76516
Sg_CNS_NA4Plus6317	NA		170	5	1	0.596019	0.440101	1.12836	0.000282219	8.3027e-05	-1.76516
5204	NA		172	5	1	0.596019	0.440101	1.12836	0.000278937	8.20616e-05	-1.76516
8458	NA		172	5	1	0.596019	0.440101	1.12836	0.000278937	8.20616e-05	-1.76516
68073	NA		172	5	1	0.596019	0.440101	1.12836	0.000278937	8.20616e-05	-1.76516
71464	NA		172	5	1	0.596019	0.440101	1.12836	0.000278937	8.20616e-05	-1.76516
98531	NA		172	5	1	0.596019	0.440101	1.12836	0.000278937	8.20616e-05	-1.76516
Sg_CNS_NA4Plus6670	NA		172	5	1	0.596019	0.440101	1.12836	0.000278937	8.20616e-05	-1.76516
Sg_CNS_NA4Plus6678	NA		172	5	1	0.596019	0.440101	1.12836	0.000278937	8.20616e-05	-1.76516
Sg_CNS_NA4Plus7016	NA		176	5	1	0.596019	0.440101	1.12836	0.000272598	8.01966e-05	-1.76516
Sg_CNS_NA4Plus7039	NA		176	5	1	0.596019	0.440101	1.12836	0.000272598	8.01966e-05	-1.76516
53549	PREDICTED: Nasonia vitripennis protein held out wings-like (LOC100120734), mRNA	XM_001604293.2	179	5	1	0.596019	0.440101	1.12836	0.000268029	7.88525e-05	-1.76516
69314	NA		179	5	1	0.596019	0.440101	1.12836	0.000268029	7.88525e-05	-1.76516
Sg_CNS_NA4Plus7276	NA		179	5	1	0.596019	0.440101	1.12836	0.000268029	7.88525e-05	-1.76516
Sg_CNS_NA4Plus7282	NA		179	5	1	0.596019	0.440101	1.12836	0.000268029	7.88525e-05	-1.76516
Sg_CNS_NA4Plus7285	NA		179	5	1	0.596019	0.440101	1.12836	0.000268029	7.88525e-05	-1.76516
23037	PREDICTED: uncharacterized protein LOC101240282	XP_004213156.1	182	5	1	0.596019	0.440101	1.12836	0.000263611	7.75527e-05	-1.76516
Sg_CNS_NA4Plus7551	NA		182	5	1	0.596019	0.440101	1.12836	0.000263611	7.75527e-05	-1.76516
21104	NA		183	5	1	0.596019	0.440101	1.12836	0.00026217	7.71289e-05	-1.76516
73369	NA		183	5	1	0.596019	0.440101	1.12836	0.00026217	7.71289e-05	-1.76516
Sg_CNS_NA4Plus7672	NA		183	5	1	0.596019	0.440101	1.12836	0.00026217	7.71289e-05	-1.76516
Sg_CNS_NA4Plus7684	NA		183	5	1	0.596019	0.440101	1.12836	0.00026217	7.71289e-05	-1.76516
Sg_CNS_NA4Plus7701	NA		183	5	1	0.596019	0.440101	1.12836	0.00026217	7.71289e-05	-1.76516
85904	NA		184	5	1	0.596019	0.440101	1.12836	0.000260746	7.67098e-05	-1.76516
90271	NA		184	5	1	0.596019	0.440101	1.12836	0.000260746	7.67098e-05	-1.76516
Sg_CNS_NA4Plus7753	NA		184	5	1	0.596019	0.440101	1.12836	0.000260746	7.67098e-05	-1.76516
Sg_CNS_NA4Plus7763	NA		184	5	1	0.596019	0.440101	1.12836	0.000260746	7.67098e-05	-1.76516
Sg_CNS_NA4Plus7764	NA		184	5	1	0.596019	0.440101	1.12836	0.000260746	7.67098e-05	-1.76516
Sg_CNS_NA4Plus7774	NA		184	5	1	0.596019	0.440101	1.12836	0.000260746	7.67098e-05	-1.76516
95347	NA		188	5	1	0.596019	0.440101	1.12836	0.000255198	7.50776e-05	-1.76516
Sg_CNS_NA4Plus8064	NA		188	5	1	0.596019	0.440101	1.12836	0.000255198	7.50776e-05	-1.76516
23636	hypothetical protein CAPTEDRAFT_197462	ELT90444.1	189	5	1	0.596019	0.440101	1.12836	0.000253848	7.46804e-05	-1.76516
2316	NA		189	5	1	0.596019	0.440101	1.12836	0.000253848	7.46804e-05	-1.76516
12558	NA		189	5	1	0.596019	0.440101	1.12836	0.000253848	7.46804e-05	-1.76516
26798	NA		189	5	1	0.596019	0.440101	1.12836	0.000253848	7.46804e-05	-1.76516
Sg_CNS_NA4Plus8165	NA		189	5	1	0.596019	0.440101	1.12836	0.000253848	7.46804e-05	-1.76516
76009	NA		190	5	1	0.596019	0.440101	1.12836	0.000252512	7.42873e-05	-1.76516
96938	NA		190	5	1	0.596019	0.440101	1.12836	0.000252512	7.42873e-05	-1.76516
100150	NA		190	5	1	0.596019	0.440101	1.12836	0.000252512	7.42873e-05	-1.76516
Sg_CNS_NA4Plus8236	NA		190	5	1	0.596019	0.440101	1.12836	0.000252512	7.42873e-05	-1.76516
6733	NA		192	5	1	0.596019	0.440101	1.12836	0.000249881	7.35135e-05	-1.76516
26487	NA		192	5	1	0.596019	0.440101	1.12836	0.000249881	7.35135e-05	-1.76516
Sg_CNS_NA4Plus8396	NA		192	5	1	0.596019	0.440101	1.12836	0.000249881	7.35135e-05	-1.76516
Sg_CNS_NA4Plus8432	NA		192	5	1	0.596019	0.440101	1.12836	0.000249881	7.35135e-05	-1.76516
1212	NA		193	5	1	0.596019	0.440101	1.12836	0.000248587	7.31326e-05	-1.76516
8373	NA		193	5	1	0.596019	0.440101	1.12836	0.000248587	7.31326e-05	-1.76516
55076	NA		193	5	1	0.596019	0.440101	1.12836	0.000248587	7.31326e-05	-1.76516
101087	NA		193	5	1	0.596019	0.440101	1.12836	0.000248587	7.31326e-05	-1.76516
Sg_CNS_NA4Plus8464	NA		193	5	1	0.596019	0.440101	1.12836	0.000248587	7.31326e-05	-1.76516
Sg_CNS_NA4Plus8478	NA		193	5	1	0.596019	0.440101	1.12836	0.000248587	7.31326e-05	-1.76516
Sg_CNS_NA4Plus8543	NA		193	5	1	0.596019	0.440101	1.12836	0.000248587	7.31326e-05	-1.76516
14085	NA		196	5	1	0.596019	0.440101	1.12836	0.000244782	7.20132e-05	-1.76516
45298	NA		196	5	1	0.596019	0.440101	1.12836	0.000244782	7.20132e-05	-1.76516
106616	NA		196	5	1	0.596019	0.440101	1.12836	0.000244782	7.20132e-05	-1.76516
Sg_CNS_NA4Plus8690	NA		196	5	1	0.596019	0.440101	1.12836	0.000244782	7.20132e-05	-1.76516
Sg_CNS_NA4Plus8711	NA		196	5	1	0.596019	0.440101	1.12836	0.000244782	7.20132e-05	-1.76516
Sg_CNS_NA4Plus8723	NA		196	5	1	0.596019	0.440101	1.12836	0.000244782	7.20132e-05	-1.76516
101583	PREDICTED: exocyst complex component 2-like	XP_001606239.2	198	5	1	0.596019	0.440101	1.12836	0.000242309	7.12858e-05	-1.76516
58571	NA		198	5	1	0.596019	0.440101	1.12836	0.000242309	7.12858e-05	-1.76516
Sg_CNS_NA4Plus8842	NA		198	5	1	0.596019	0.440101	1.12836	0.000242309	7.12858e-05	-1.76516
Sg_CNS_NA4Plus8863	NA		198	5	1	0.596019	0.440101	1.12836	0.000242309	7.12858e-05	-1.76516
Sg_CNS_NA4Plus8884	NA		198	5	1	0.596019	0.440101	1.12836	0.000242309	7.12858e-05	-1.76516
Sg_CNS_NA4Plus8922	NA		198	5	1	0.596019	0.440101	1.12836	0.000242309	7.12858e-05	-1.76516
34779	NA		200	5	1	0.596019	0.440101	1.12836	0.000239886	7.0573e-05	-1.76516
38644	NA		200	5	1	0.596019	0.440101	1.12836	0.000239886	7.0573e-05	-1.76516
58347	NA		200	5	1	0.596019	0.440101	1.12836	0.000239886	7.0573e-05	-1.76516
69536	NA		200	5	1	0.596019	0.440101	1.12836	0.000239886	7.0573e-05	-1.76516
96772	NA		200	5	1	0.596019	0.440101	1.12836	0.000239886	7.0573e-05	-1.76516
96100	NA		202	5	1	0.596019	0.440101	1.12836	0.000237511	6.98742e-05	-1.76516
Sg_CNS_NA4Plus9171	NA		203	5	1	0.596019	0.440101	1.12836	0.000236341	6.953e-05	-1.76516
Sg_CNS_NA4Plus9215	NA		203	5	1	0.596019	0.440101	1.12836	0.000236341	6.953e-05	-1.76516
50664	NA		207	5	1	0.596019	0.440101	1.12836	0.000231774	6.81865e-05	-1.76516
Sg_CNS_NA4Plus9473	NA		207	5	1	0.596019	0.440101	1.12836	0.000231774	6.81865e-05	-1.76516
Sg_CNS_NA4Plus9482	NA		207	5	1	0.596019	0.440101	1.12836	0.000231774	6.81865e-05	-1.76516
Sg_CNS_NA4Plus9549	NA		209	5	1	0.596019	0.440101	1.12836	0.000229556	6.75339e-05	-1.76516
Sg_CNS_NA4Plus9560	NA		209	5	1	0.596019	0.440101	1.12836	0.000229556	6.75339e-05	-1.76516
12436	NA		211	5	1	0.596019	0.440101	1.12836	0.00022738	6.68938e-05	-1.76516
Sg_CNS_NA4Plus9657	NA		211	5	1	0.596019	0.440101	1.12836	0.00022738	6.68938e-05	-1.76516
80736	Pediculus humanus corporis 1,4-alpha-glucan branching enzyme, putative, mRNA	XM_002423012.1	216	5	1	0.596019	0.440101	1.12836	0.000222117	6.53453e-05	-1.76516
77203	PREDICTED: hypothetical protein LOC100577083	XP_003250647.1	216	5	1	0.596019	0.440101	1.12836	0.000222117	6.53453e-05	-1.76516
24838	NA		216	5	1	0.596019	0.440101	1.12836	0.000222117	6.53453e-05	-1.76516
Sg_CNS_NA4Plus9918	NA		216	5	1	0.596019	0.440101	1.12836	0.000222117	6.53453e-05	-1.76516
Sg_CNS_NA4Plus9989	NA		218	5	1	0.596019	0.440101	1.12836	0.000220079	6.47458e-05	-1.76516
76935	NA		219	5	1	0.596019	0.440101	1.12836	0.000219074	6.44502e-05	-1.76516
Sg_CNS_NA4Plus10140	NA		221	5	1	0.596019	0.440101	1.12836	0.000217091	6.38669e-05	-1.76516
Sg_CNS_NA4Plus10199	NA		223	5	1	0.596019	0.440101	1.12836	0.000215144	6.32941e-05	-1.76516
83117	NA		225	5	1	0.596019	0.440101	1.12836	0.000213232	6.27315e-05	-1.76516
Sg_CNS_NA4Plus10338	NA		226	5	1	0.596019	0.440101	1.12836	0.000212288	6.2454e-05	-1.76516
Sg_CNS_NA4Plus10415	NA		228	5	1	0.596019	0.440101	1.12836	0.000210426	6.19061e-05	-1.76516
Sg_CNS_NA4Plus10432	NA		228	5	1	0.596019	0.440101	1.12836	0.000210426	6.19061e-05	-1.76516
50702	PREDICTED: zinc finger MYM-type protein 1-like	XP_003244889.1	231	5	1	0.596019	0.440101	1.12836	0.000207693	6.11021e-05	-1.76516
86012	NA		231	5	1	0.596019	0.440101	1.12836	0.000207693	6.11021e-05	-1.76516
55849	NA		234	5	1	0.596019	0.440101	1.12836	0.000205031	6.03188e-05	-1.76516
Sg_CNS_NA4Plus10848	NA		240	5	1	0.596019	0.440101	1.12836	0.000199905	5.88108e-05	-1.76516
Sg_CNS_NA4Plus10873	NA		240	5	1	0.596019	0.440101	1.12836	0.000199905	5.88108e-05	-1.76516
Sg_CNS_NA4Plus10941	NA		243	5	1	0.596019	0.440101	1.12836	0.000197437	5.80848e-05	-1.76516
71385	PREDICTED: hypothetical protein LOC100572586	XP_003241516.1	252	5	1	0.596019	0.440101	1.12836	0.000190386	5.60103e-05	-1.76516
Sg_CNS_NA4Plus11237	NA		253	5	1	0.596019	0.440101	1.12836	0.000189633	5.57889e-05	-1.76516
835	PREDICTED: jerky protein homolog-like	XP_001367318.1	258	5	1	0.596019	0.440101	1.12836	0.000185958	5.47077e-05	-1.76516
31397	NA		261	5	1	0.596019	0.440101	1.12836	0.000183821	5.40789e-05	-1.76516
10597	NA		263	5	1	0.596019	0.440101	1.12836	0.000182423	5.36677e-05	-1.76516
Sg_CNS_NA4Plus11516	NA		263	5	1	0.596019	0.440101	1.12836	0.000182423	5.36677e-05	-1.76516
Sg_CNS_NA4Plus11703	NA		271	5	1	0.596019	0.440101	1.12836	0.000177038	5.20834e-05	-1.76516
78224	Bombyx mori mRNA, clone: bmte14E02	AK387797.1	275	5	1	0.596019	0.440101	1.12836	0.000174463	5.13258e-05	-1.76516
72342	NA		275	5	1	0.596019	0.440101	1.12836	0.000174463	5.13258e-05	-1.76516
39616	NA		276	5	1	0.596019	0.440101	1.12836	0.00017383	5.11398e-05	-1.76516
69722	NA		278	5	1	0.596019	0.440101	1.12836	0.00017258	5.07719e-05	-1.76516
Sg_CNS_NA4Plus11914	NA		281	5	1	0.596019	0.440101	1.12836	0.000170737	5.02299e-05	-1.76516
60430	NA		282	5	1	0.596019	0.440101	1.12836	0.000170132	5.00518e-05	-1.76516
Sg_CNS_NA4Plus11934	NA		282	5	1	0.596019	0.440101	1.12836	0.000170132	5.00518e-05	-1.76516
68353	NA		289	5	1	0.596019	0.440101	1.12836	0.000166011	4.88394e-05	-1.76516
108331	NA		289	5	1	0.596019	0.440101	1.12836	0.000166011	4.88394e-05	-1.76516
20203	NA		299	5	1	0.596019	0.440101	1.12836	0.000160459	4.7206e-05	-1.76516
71434	NA		299	5	1	0.596019	0.440101	1.12836	0.000160459	4.7206e-05	-1.76516
Sg_CNS_NA4Plus12720	NA		312	5	1	0.596019	0.440101	1.12836	0.000153773	4.52391e-05	-1.76516
Sg_CNS_NA4Plus17991	NA		478	25	5	6.10204	0.0135026	0.0557507	0.000501854	0.000147642	-1.76516
Sg_CNS_NA4Plus20022	NA		534	25	5	6.10204	0.0135026	0.0557507	0.000449225	0.000132159	-1.76516
Sg_CNS_NA4Plus24326	NA		681	25	5	6.10204	0.0135026	0.0557507	0.000352255	0.000103631	-1.76516
Sg_CNS_NA4Plus7496	NA		181	20	4	4.69959	0.0301698	0.115288	0.00106027	0.000311925	-1.76516
Sg_CNS_NA4Plus15381	NA		408	20	4	4.69959	0.0301698	0.115288	0.000470365	0.000138378	-1.76516
Sg_CNS_NA4Plus17982	NA		478	20	4	4.69959	0.0301698	0.115288	0.000401483	0.000118114	-1.76516
Sg_CNS_NA4Plus18641	NA		496	20	4	4.69959	0.0301698	0.115288	0.000386913	0.000113827	-1.76516
Sg_CNS_NA4Plus19969	Dendroctonus ponderosae Seq01031453, whole genome shotgun sequence	APGK01031443.1	532	20	4	4.69959	0.0301698	0.115288	0.000360731	0.000106125	-1.76516
Sg_CNS_NA4Plus21417	NA		575	20	4	4.69959	0.0301698	0.115288	0.000333754	9.81885e-05	-1.76516
8325	NA		673	20	4	4.69959	0.0301698	0.115288	0.000285154	8.38906e-05	-1.76516
Sg_CNS_NA4Plus24216	NA		676	20	4	4.69959	0.0301698	0.115288	0.000283889	8.35183e-05	-1.76516
21116	NA		860	20	4	4.69959	0.0301698	0.115288	0.00022315	6.56493e-05	-1.76516
Sg_CNS_NA4Plus11726	NA		272	15	3	3.30291	0.0691573	0.240886	0.00052916	0.000155676	-1.76516
52676	NA		289	15	3	3.30291	0.0691573	0.240886	0.000498033	0.000146518	-1.76516
Sg_CNS_NA4Plus12216	NA		293	15	3	3.30291	0.0691573	0.240886	0.000491234	0.000144518	-1.76516
Sg_CNS_NA4Plus12544	NA		306	15	3	3.30291	0.0691573	0.240886	0.000470365	0.000138378	-1.76516
73885	PREDICTED: hypothetical protein LOC100575142	XP_003245620.1	340	15	3	3.30291	0.0691573	0.240886	0.000423328	0.000124541	-1.76516
Sg_CNS_NA4Plus13944	NA		359	15	3	3.30291	0.0691573	0.240886	0.000400924	0.000117949	-1.76516
Sg_CNS_NA4Plus14099	NA		365	15	3	3.30291	0.0691573	0.240886	0.000394333	0.00011601	-1.76516
Sg_CNS_NA4Plus14102	NA		365	15	3	3.30291	0.0691573	0.240886	0.000394333	0.00011601	-1.76516
Sg_CNS_NA4Plus14234	NA		370	15	3	3.30291	0.0691573	0.240886	0.000389004	0.000114443	-1.76516
Sg_CNS_NA4Plus14315	NA		374	15	3	3.30291	0.0691573	0.240886	0.000384844	0.000113219	-1.76516
Sg_CNS_NA4Plus14384	NA		376	15	3	3.30291	0.0691573	0.240886	0.000382797	0.000112616	-1.76516
Sg_CNS_NA4Plus14428	NA		377	15	3	3.30291	0.0691573	0.240886	0.000381781	0.000112318	-1.76516
Sg_CNS_NA4Plus17744	NA		472	15	3	3.30291	0.0691573	0.240886	0.00030494	8.97114e-05	-1.76516
85698	Ataxin-2 binding protein 1, isoform L	NP_001246708.1	474	15	3	3.30291	0.0691573	0.240886	0.000303653	8.93329e-05	-1.76516
Sg_CNS_NA4Plus17919	NA		476	15	3	3.30291	0.0691573	0.240886	0.000302377	8.89575e-05	-1.76516
Sg_CNS_NA4Plus19754	NA		525	15	3	3.30291	0.0691573	0.240886	0.000274155	8.06548e-05	-1.76516
Sg_CNS_NA4Plus20834	NA		557	15	3	3.30291	0.0691573	0.240886	0.000258405	7.60212e-05	-1.76516
Sg_CNS_NA4Plus20959	NA		560	15	3	3.30291	0.0691573	0.240886	0.000257021	7.56139e-05	-1.76516
8208	hypothetical protein TcasGA2_TC004114	EFA10954.1	664	15	3	3.30291	0.0691573	0.240886	0.000216764	6.37708e-05	-1.76516
55682	NA		180	10	2	1.92064	0.165786	0.507218	0.00053308	0.000156829	-1.76516
Sg_CNS_NA4Plus7404	NA		180	10	2	1.92064	0.165786	0.507218	0.00053308	0.000156829	-1.76516
Sg_CNS_NA4Plus7802	NA		185	10	2	1.92064	0.165786	0.507218	0.000518672	0.00015259	-1.76516
Sg_CNS_NA4Plus7902	NA		186	10	2	1.92064	0.165786	0.507218	0.000515884	0.00015177	-1.76516
Sg_CNS_NA4Plus8629	NA		195	10	2	1.92064	0.165786	0.507218	0.000492074	0.000144765	-1.76516
Sg_CNS_NA4Plus9053	NA		201	10	2	1.92064	0.165786	0.507218	0.000477385	0.000140444	-1.76516
Sg_CNS_NA4Plus9523	NA		208	10	2	1.92064	0.165786	0.507218	0.000461319	0.000135717	-1.76516
52666	NA		210	10	2	1.92064	0.165786	0.507218	0.000456926	0.000134425	-1.76516
45901	transforming protein Ski, putative	EEB18727.1	222	10	2	1.92064	0.165786	0.507218	0.000432227	0.000127159	-1.76516
Sg_CNS_NA4Plus10377	NA		227	10	2	1.92064	0.165786	0.507218	0.000422707	0.000124358	-1.76516
Sg_CNS_NA4Plus11076	NA		247	10	2	1.92064	0.165786	0.507218	0.000388479	0.000114288	-1.76516
Sg_CNS_NA4Plus11341	NA		257	10	2	1.92064	0.165786	0.507218	0.000373363	0.000109841	-1.76516
Sg_CNS_NA4Plus11485	NA		262	10	2	1.92064	0.165786	0.507218	0.000366238	0.000107745	-1.76516
77171	NA		286	10	2	1.92064	0.165786	0.507218	0.000335505	9.87035e-05	-1.76516
22033	NA		301	10	2	1.92064	0.165786	0.507218	0.000318785	9.37847e-05	-1.76516
Sg_CNS_NA4Plus12528	NA		305	10	2	1.92064	0.165786	0.507218	0.000314605	9.25547e-05	-1.76516
Sg_CNS_NA4Plus12546	NA		306	10	2	1.92064	0.165786	0.507218	0.000313576	9.22523e-05	-1.76516
Sg_CNS_NA4Plus12820	NA		316	10	2	1.92064	0.165786	0.507218	0.000303653	8.93329e-05	-1.76516
Sg_CNS_NA4Plus12827	NA		316	10	2	1.92064	0.165786	0.507218	0.000303653	8.93329e-05	-1.76516
82928	NA		317	10	2	1.92064	0.165786	0.507218	0.000302695	8.90511e-05	-1.76516
16507	hypothetical protein TcasGA2_TC008553	EFA11953.1	338	10	2	1.92064	0.165786	0.507218	0.000283889	8.35183e-05	-1.76516
48852	GG10911	XP_001970916.1	347	10	2	1.92064	0.165786	0.507218	0.000276526	8.13521e-05	-1.76516
86047	NA		362	10	2	1.92064	0.165786	0.507218	0.000265067	7.79812e-05	-1.76516
76755	NA		365	10	2	1.92064	0.165786	0.507218	0.000262889	7.73402e-05	-1.76516
Sg_CNS_NA4Plus14235	NA		370	10	2	1.92064	0.165786	0.507218	0.000259336	7.62951e-05	-1.76516
Sg_CNS_NA4Plus14606	NA		383	10	2	1.92064	0.165786	0.507218	0.000250534	7.37055e-05	-1.76516
27964	NA		441	10	2	1.92064	0.165786	0.507218	0.000217584	6.40118e-05	-1.76516
Sg_CNS_NA4Plus16953	NA		453	10	2	1.92064	0.165786	0.507218	0.00021182	6.23161e-05	-1.76516
Sg_CNS_NA4Plus17108	NA		457	10	2	1.92064	0.165786	0.507218	0.000209966	6.17707e-05	-1.76516
Sg_CNS_NA4Plus17249	NA		460	10	2	1.92064	0.165786	0.507218	0.000208597	6.13678e-05	-1.76516
9863	hypothetical protein TcasGA2_TC004741	EFA11140.1	475	10	2	1.92064	0.165786	0.507218	0.000202009	5.94299e-05	-1.76516
2530	NA		124	5	1	0.596019	0.440101	1.12836	0.000386913	0.000113827	-1.76516
4680	NA		133	5	1	0.596019	0.440101	1.12836	0.000360731	0.000106125	-1.76516
107206	NA		135	5	1	0.596019	0.440101	1.12836	0.000355387	0.000104553	-1.76516
22385	NA		140	5	1	0.596019	0.440101	1.12836	0.000342694	0.000100819	-1.76516
32269	NA		143	5	1	0.596019	0.440101	1.12836	0.000335505	9.87035e-05	-1.76516
5886	NA		153	5	1	0.596019	0.440101	1.12836	0.000313576	9.22523e-05	-1.76516
48074	NA		153	5	1	0.596019	0.440101	1.12836	0.000313576	9.22523e-05	-1.76516
2296	NA		155	5	1	0.596019	0.440101	1.12836	0.00030953	9.10619e-05	-1.76516
20667	NA		155	5	1	0.596019	0.440101	1.12836	0.00030953	9.10619e-05	-1.76516
30823	NA		155	5	1	0.596019	0.440101	1.12836	0.00030953	9.10619e-05	-1.76516
71553	NA		155	5	1	0.596019	0.440101	1.12836	0.00030953	9.10619e-05	-1.76516
86657	PREDICTED: piggyBac transposable element-derived protein 4	XP_004055963.1	158	5	1	0.596019	0.440101	1.12836	0.000303653	8.93329e-05	-1.76516
39391	NA		158	5	1	0.596019	0.440101	1.12836	0.000303653	8.93329e-05	-1.76516
52926	NA		158	5	1	0.596019	0.440101	1.12836	0.000303653	8.93329e-05	-1.76516
Sg_CNS_NA4Plus4963	NA		158	5	1	0.596019	0.440101	1.12836	0.000303653	8.93329e-05	-1.76516
Sg_CNS_NA4Plus4969	NA		158	5	1	0.596019	0.440101	1.12836	0.000303653	8.93329e-05	-1.76516
97191	NA		159	5	1	0.596019	0.440101	1.12836	0.000301743	8.8771e-05	-1.76516
Sg_CNS_NA4Plus5033	NA		159	5	1	0.596019	0.440101	1.12836	0.000301743	8.8771e-05	-1.76516
1756	NA		161	5	1	0.596019	0.440101	1.12836	0.000297995	8.76683e-05	-1.76516
50681	NA		161	5	1	0.596019	0.440101	1.12836	0.000297995	8.76683e-05	-1.76516
Sg_CNS_NA4Plus5253	NA		161	5	1	0.596019	0.440101	1.12836	0.000297995	8.76683e-05	-1.76516
Sg_CNS_NA4Plus5267	NA		161	5	1	0.596019	0.440101	1.12836	0.000297995	8.76683e-05	-1.76516
Sg_CNS_NA4Plus5270	NA		161	5	1	0.596019	0.440101	1.12836	0.000297995	8.76683e-05	-1.76516
Sg_CNS_NA4Plus5301	NA		161	5	1	0.596019	0.440101	1.12836	0.000297995	8.76683e-05	-1.76516
74656	NA		163	5	1	0.596019	0.440101	1.12836	0.000294339	8.65926e-05	-1.76516
84177	NA		163	5	1	0.596019	0.440101	1.12836	0.000294339	8.65926e-05	-1.76516
98783	NA		163	5	1	0.596019	0.440101	1.12836	0.000294339	8.65926e-05	-1.76516
107245	NA		163	5	1	0.596019	0.440101	1.12836	0.000294339	8.65926e-05	-1.76516
Sg_CNS_NA4Plus5554	NA		163	5	1	0.596019	0.440101	1.12836	0.000294339	8.65926e-05	-1.76516
88569	PREDICTED: coiled-coil domain-containing protein CG32809-like	XP_394750.4	169	5	1	0.596019	0.440101	1.12836	0.000283889	8.35183e-05	-1.76516
Sg_CNS_NA4Plus6171	NA		169	5	1	0.596019	0.440101	1.12836	0.000283889	8.35183e-05	-1.76516
Sg_CNS_NA4Plus6172	NA		169	5	1	0.596019	0.440101	1.12836	0.000283889	8.35183e-05	-1.76516
Sg_CNS_NA4Plus6175	NA		169	5	1	0.596019	0.440101	1.12836	0.000283889	8.35183e-05	-1.76516
Sg_CNS_NA4Plus6202	NA		169	5	1	0.596019	0.440101	1.12836	0.000283889	8.35183e-05	-1.76516
6685	NA		171	5	1	0.596019	0.440101	1.12836	0.000280568	8.25415e-05	-1.76516
Sg_CNS_NA4Plus6385	NA		171	5	1	0.596019	0.440101	1.12836	0.000280568	8.25415e-05	-1.76516
Sg_CNS_NA4Plus6415	NA		171	5	1	0.596019	0.440101	1.12836	0.000280568	8.25415e-05	-1.76516
60344	NA		174	5	1	0.596019	0.440101	1.12836	0.000275731	8.11184e-05	-1.76516
68222	NA		174	5	1	0.596019	0.440101	1.12836	0.000275731	8.11184e-05	-1.76516
Sg_CNS_NA4Plus6774	NA		174	5	1	0.596019	0.440101	1.12836	0.000275731	8.11184e-05	-1.76516
75389	NA		175	5	1	0.596019	0.440101	1.12836	0.000274155	8.06548e-05	-1.76516
Sg_CNS_NA4Plus6905	NA		175	5	1	0.596019	0.440101	1.12836	0.000274155	8.06548e-05	-1.76516
Sg_CNS_NA4Plus6923	NA		175	5	1	0.596019	0.440101	1.12836	0.000274155	8.06548e-05	-1.76516
Sg_CNS_NA4Plus6938	NA		175	5	1	0.596019	0.440101	1.12836	0.000274155	8.06548e-05	-1.76516
Sg_CNS_NA4Plus6941	NA		175	5	1	0.596019	0.440101	1.12836	0.000274155	8.06548e-05	-1.76516
Sg_CNS_NA4Plus6966	NA		175	5	1	0.596019	0.440101	1.12836	0.000274155	8.06548e-05	-1.76516
41814	NA		180	5	1	0.596019	0.440101	1.12836	0.00026654	7.84144e-05	-1.76516
48113	NA		180	5	1	0.596019	0.440101	1.12836	0.00026654	7.84144e-05	-1.76516
Sg_CNS_NA4Plus7460	NA		181	5	1	0.596019	0.440101	1.12836	0.000265067	7.79812e-05	-1.76516
Sg_CNS_NA4Plus7463	NA		181	5	1	0.596019	0.440101	1.12836	0.000265067	7.79812e-05	-1.76516
Sg_CNS_NA4Plus7469	NA		181	5	1	0.596019	0.440101	1.12836	0.000265067	7.79812e-05	-1.76516
Sg_CNS_NA4Plus7498	NA		181	5	1	0.596019	0.440101	1.12836	0.000265067	7.79812e-05	-1.76516
2825	NA		185	5	1	0.596019	0.440101	1.12836	0.000259336	7.62951e-05	-1.76516
67867	NA		185	5	1	0.596019	0.440101	1.12836	0.000259336	7.62951e-05	-1.76516
Sg_CNS_NA4Plus7816	NA		185	5	1	0.596019	0.440101	1.12836	0.000259336	7.62951e-05	-1.76516
Sg_CNS_NA4Plus7819	NA		185	5	1	0.596019	0.440101	1.12836	0.000259336	7.62951e-05	-1.76516
Sg_CNS_NA4Plus7857	NA		185	5	1	0.596019	0.440101	1.12836	0.000259336	7.62951e-05	-1.76516
Sg_CNS_NA4Plus7906	NA		186	5	1	0.596019	0.440101	1.12836	0.000257942	7.58849e-05	-1.76516
Sg_CNS_NA4Plus7948	NA		186	5	1	0.596019	0.440101	1.12836	0.000257942	7.58849e-05	-1.76516
53147	IP03146p	ABE73324.1	187	5	1	0.596019	0.440101	1.12836	0.000256563	7.54791e-05	-1.76516
33496	NA		187	5	1	0.596019	0.440101	1.12836	0.000256563	7.54791e-05	-1.76516
Sg_CNS_NA4Plus8322	NA		191	5	1	0.596019	0.440101	1.12836	0.00025119	7.38984e-05	-1.76516
Sg_CNS_NA4Plus8326	NA		191	5	1	0.596019	0.440101	1.12836	0.00025119	7.38984e-05	-1.76516
94112	reverse transcriptase	ADZ95815.1	195	5	1	0.596019	0.440101	1.12836	0.000246037	7.23825e-05	-1.76516
Sg_CNS_NA4Plus8619	NA		195	5	1	0.596019	0.440101	1.12836	0.000246037	7.23825e-05	-1.76516
Sg_CNS_NA4Plus8665	NA		195	5	1	0.596019	0.440101	1.12836	0.000246037	7.23825e-05	-1.76516
Sg_CNS_NA4Plus8819	NA		197	5	1	0.596019	0.440101	1.12836	0.000243539	7.16477e-05	-1.76516
20977	NA		201	5	1	0.596019	0.440101	1.12836	0.000238693	7.02219e-05	-1.76516
95706	NA		201	5	1	0.596019	0.440101	1.12836	0.000238693	7.02219e-05	-1.76516
99768	NA		201	5	1	0.596019	0.440101	1.12836	0.000238693	7.02219e-05	-1.76516
98471	NA		204	5	1	0.596019	0.440101	1.12836	0.000235182	6.91892e-05	-1.76516
Sg_CNS_NA4Plus9267	NA		204	5	1	0.596019	0.440101	1.12836	0.000235182	6.91892e-05	-1.76516
Sg_CNS_NA4Plus9330	NA		205	5	1	0.596019	0.440101	1.12836	0.000234035	6.88517e-05	-1.76516
Sg_CNS_NA4Plus9334	NA		205	5	1	0.596019	0.440101	1.12836	0.000234035	6.88517e-05	-1.76516
Sg_CNS_NA4Plus9490	NA		208	5	1	0.596019	0.440101	1.12836	0.00023066	6.78586e-05	-1.76516
58984	NA		210	5	1	0.596019	0.440101	1.12836	0.000228463	6.72124e-05	-1.76516
71075	NA		210	5	1	0.596019	0.440101	1.12836	0.000228463	6.72124e-05	-1.76516
Sg_CNS_NA4Plus9606	NA		210	5	1	0.596019	0.440101	1.12836	0.000228463	6.72124e-05	-1.76516
Sg_CNS_NA4Plus9773	NA		213	5	1	0.596019	0.440101	1.12836	0.000225245	6.62657e-05	-1.76516
16684	NA		217	5	1	0.596019	0.440101	1.12836	0.000221093	6.50442e-05	-1.76516
21275	NA		217	5	1	0.596019	0.440101	1.12836	0.000221093	6.50442e-05	-1.76516
58323	NA		217	5	1	0.596019	0.440101	1.12836	0.000221093	6.50442e-05	-1.76516
58033	NA		222	5	1	0.596019	0.440101	1.12836	0.000216113	6.35793e-05	-1.76516
61862	NA		222	5	1	0.596019	0.440101	1.12836	0.000216113	6.35793e-05	-1.76516
Sg_CNS_NA4Plus10179	NA		222	5	1	0.596019	0.440101	1.12836	0.000216113	6.35793e-05	-1.76516
35580	NA		229	5	1	0.596019	0.440101	1.12836	0.000209507	6.16358e-05	-1.76516
66650	NA		230	5	1	0.596019	0.440101	1.12836	0.000208597	6.13678e-05	-1.76516
71585	NA		230	5	1	0.596019	0.440101	1.12836	0.000208597	6.13678e-05	-1.76516
Sg_CNS_NA4Plus10502	NA		230	5	1	0.596019	0.440101	1.12836	0.000208597	6.13678e-05	-1.76516
5065	NA		232	5	1	0.596019	0.440101	1.12836	0.000206798	6.08388e-05	-1.76516
36097	NA		232	5	1	0.596019	0.440101	1.12836	0.000206798	6.08388e-05	-1.76516
Sg_CNS_NA4Plus10580	NA		232	5	1	0.596019	0.440101	1.12836	0.000206798	6.08388e-05	-1.76516
50161	PREDICTED: zinc finger BED domain-containing protein 4-like	XP_004205959.1	233	5	1	0.596019	0.440101	1.12836	0.000205911	6.05777e-05	-1.76516
Sg_CNS_NA4Plus11023	NA		245	5	1	0.596019	0.440101	1.12836	0.000195825	5.76106e-05	-1.76516
35406	NA		247	5	1	0.596019	0.440101	1.12836	0.00019424	5.71441e-05	-1.76516
72330	NA		248	5	1	0.596019	0.440101	1.12836	0.000193456	5.69137e-05	-1.76516
105911	NA		254	5	1	0.596019	0.440101	1.12836	0.000188887	5.55693e-05	-1.76516
79872	Locusta migratoria glycogen synthase mRNA, complete cds	FJ609646.1	255	5	1	0.596019	0.440101	1.12836	0.000188146	5.53514e-05	-1.76516
77251	Bombyx mori genomic DNA, chromosome 18, BAC clone:556I11, complete sequence	AP009041.1	257	5	1	0.596019	0.440101	1.12836	0.000186682	5.49206e-05	-1.76516
6772	NA		257	5	1	0.596019	0.440101	1.12836	0.000186682	5.49206e-05	-1.76516
48996	NA		257	5	1	0.596019	0.440101	1.12836	0.000186682	5.49206e-05	-1.76516
48987	NA		274	5	1	0.596019	0.440101	1.12836	0.000175099	5.15131e-05	-1.76516
Sg_CNS_NA4Plus11909	NA		280	5	1	0.596019	0.440101	1.12836	0.000171347	5.04093e-05	-1.76516
96555	NA		291	5	1	0.596019	0.440101	1.12836	0.00016487	4.85038e-05	-1.76516
Sg_CNS_NA4Plus12214	NA		293	5	1	0.596019	0.440101	1.12836	0.000163745	4.81727e-05	-1.76516
75586	NA		297	5	1	0.596019	0.440101	1.12836	0.000161539	4.75239e-05	-1.76516
86995	carboxylesterase CarE-10	ACB12414.1	301	5	1	0.596019	0.440101	1.12836	0.000159393	4.68923e-05	-1.76516
60025	NA		313	5	1	0.596019	0.440101	1.12836	0.000153282	4.50946e-05	-1.76516
82599	NA		342	5	1	0.596019	0.440101	1.12836	0.000140284	4.12707e-05	-1.76516
1585	NA		351	5	1	0.596019	0.440101	1.12836	0.000136687	4.02125e-05	-1.76516
101309	NA		362	5	1	0.596019	0.440101	1.12836	0.000132534	3.89906e-05	-1.76516
Sg_CNS_NA4Plus13593	NA		346	10	2	1.92064	0.165786	0.507218	0.000277325	8.15873e-05	-1.76516
Sg_CNS_NA4Plus19233	NA		512	10	2	1.92064	0.165786	0.507218	0.000187411	5.51351e-05	-1.76516
102426	NA		173	5	1	0.596019	0.440101	1.12836	0.000277325	8.15873e-05	-1.76516
[truncated: 24,679 more rows]
