# Supplementary material for: RNA-Seq reveals large quantitative differences between the transcriptomes of outbreak and non-outbreak locusts
Source: Sci Rep. 2018 Jun 15;8:9207. doi: 10.1038/s41598-018-27565-0 (PMC6003920; doi:10.1038/s41598-018-27565-0)
Supplement: Supplementary file 18 — Table S15 [file 41598_2018_27565_MOESM18_ESM.xls]

## Sheet: Bakkali_and Blazquez_locust_CNS
Repretative sequence	Blast description	Accession number	Total sequence length	Reads in solitarious library	Reads in gregarious library	Test	p-value	FDR	RPKM solitary	RPKM gregarious	Fold change
Sg_CNS_NA4Plus36373	0		2616	1029	0	697.864	8.7131e-154	3.6925e-152	0.00377435	0	#｡DIV/0!
31816	hypothetical protein	XP_001893204.1	3976	775	0	525.187	3.1475e-116	1.0471e-114	0.00187034	0	#｡DIV/0!
42376	0		559	584	0	395.34	5.69218e-88	1.52052e-86	0.0100246	0	#｡DIV/0!
Sg_CNS_NA4Plus24609	0		693	552	0	373.586	3.10038e-83	7.9774e-82	0.00764312	0	#｡DIV/0!
Sg_CNS_NA4Plus1533	0		1323	535	0	362.029	1.01807e-80	2.55687e-79	0.00388024	0	#｡DIV/0!
42385	0		601	480	0	324.639	1.41421e-72	3.2848e-71	0.00766358	0	#｡DIV/0!
Sg_CNS_NA4Plus30118	0		1023	455	0	307.643	7.12293e-69	1.59158e-67	0.00426777	0	#｡DIV/0!
Sg_CNS_NA4Plus32642	0		1304	441	0	298.126	8.43606e-67	1.84375e-65	0.00324508	0	#｡DIV/0!
Sg_CNS_NA4Plus32814	0		1328	402	0	271.613	5.05191e-61	1.02509e-59	0.00290464	0	#｡DIV/0!
Sg_CNS_NA4Plus31318	0		1135	367	0	247.819	7.76155e-56	1.48087e-54	0.00310267	0	#｡DIV/0!
Sg_CNS_NA4Plus31045	0		1107	303	0	204.311	2.39448e-46	4.01995e-45	0.00262639	0	#｡DIV/0!
Sg_CNS_NA4Plus28016	0		870	293	0	197.512	7.28932e-45	1.20218e-43	0.00323157	0	#｡DIV/0!
42352	serine protease 17 precursor	NP_001166074.1	964	278	0	187.315	1.22567e-42	1.94956e-41	0.00276715	0	#｡DIV/0!
Sg_CNS_NA4Plus11189	0		251	274	0	184.596	4.80834e-42	7.59531e-41	0.0104747	0	#｡DIV/0!
Sg_CNS_NA4Plus34680	0		1744	249	0	167.601	2.47293e-38	3.68561e-37	0.00136999	0	#｡DIV/0!
Sg_CNS_NA4Plus30722	0		1078	232	0	156.044	8.28042e-36	1.18468e-34	0.00206507	0	#｡DIV/0!
Sg_CNS_NA4Plus34751	0		1770	201	0	134.97	3.35179e-31	4.41425e-30	0.00108965	0	#｡DIV/0!
Sg_CNS_NA4Plus20615	0		550	198	0	132.931	9.36235e-31	1.22283e-29	0.00345436	0	#｡DIV/0!
Sg_CNS_NA4Plus25662	0		740	198	0	132.931	9.36235e-31	1.22283e-29	0.00256743	0	#｡DIV/0!
Sg_CNS_NA4Plus25411	0		729	180	0	120.694	4.4578e-28	5.53105e-27	0.00236924	0	#｡DIV/0!
Sg_CNS_NA4Plus31758	0		1183	170	0	113.896	1.37294e-26	1.64631e-25	0.00137889	0	#｡DIV/0!
Sg_CNS_NA4Plus33364	0		1414	166	0	111.177	5.41085e-26	6.40832e-25	0.00112648	0	#｡DIV/0!
Sg_CNS_NA4Plus30901	0		1093	158	0	105.739	8.41148e-25	9.70409e-24	0.00138708	0	#｡DIV/0!
Sg_CNS_NA4Plus31235	0		1125	156	0	104.379	1.67054e-24	1.91417e-23	0.00133057	0	#｡DIV/0!
Sg_CNS_NA4Plus27534	0		842	137	0	91.4637	1.13658e-21	1.22269e-20	0.00156125	0	#｡DIV/0!
Sg_CNS_NA4Plus19352	0		515	130	0	86.7053	1.25957e-20	1.32047e-19	0.00242215	0	#｡DIV/0!
88019	PREDICTED: similar to CG9572 CG9572-PA isoform 2	XP_975880.1	1258	127	0	84.666	3.53266e-20	3.66206e-19	0.000968697	0	#｡DIV/0!
Sg_CNS_NA4Plus17004	0		454	115	0	76.509	2.19212e-18	2.16531e-17	0.00243056	0	#｡DIV/0!
Sg_CNS_NA4Plus24297	0		680	112	0	74.4698	6.15741e-18	6.00771e-17	0.00158043	0	#｡DIV/0!
Sg_CNS_NA4Plus29675	0		988	110	0	73.1103	1.22604e-17	1.18723e-16	0.00106832	0	#｡DIV/0!
Sg_CNS_NA4Plus20966	0		560	108	0	71.7508	2.44164e-17	2.34383e-16	0.00185055	0	#｡DIV/0!
89260	hypothetical protein BRAFLDRAFT_222970	XP_002597432.1	504	107	0	71.0711	3.44585e-17	3.29092e-16	0.00203713	0	#｡DIV/0!
Sg_CNS_NA4Plus29544	0		978	107	0	71.0711	3.44585e-17	3.29092e-16	0.00104981	0	#｡DIV/0!
53521	Jon65Aiv	CAL85518.1	1925	107	0	71.0711	3.44585e-17	3.29092e-16	0.000533357	0	#｡DIV/0!
Sg_CNS_NA4Plus29335	0		963	100	0	66.313	3.84717e-16	3.55572e-15	0.000996411	0	#｡DIV/0!
88383	chymotrypsin-like serine proteinase	AAV68346.1	677	98	0	64.9535	7.66848e-16	7.01632e-15	0.001389	0	#｡DIV/0!
Sg_CNS_NA4Plus14008	0		362	94	0	62.2347	3.04869e-15	2.7402e-14	0.00249163	0	#｡DIV/0!
81796	0		531	92	0	60.8753	6.08074e-15	5.40314e-14	0.00166249	0	#｡DIV/0!
Sg_CNS_NA4Plus15736	0		419	89	0	58.8362	1.7136e-14	1.501e-13	0.00203817	0	#｡DIV/0!
52901	GH07746p	ADX35922.1	977	82	0	54.0784	1.92646e-13	1.63323e-12	0.000805349	0	#｡DIV/0!
Sg_CNS_NA4Plus1431	0		1213	80	0	52.7191	3.84834e-13	3.22563e-12	0.00063284	0	#｡DIV/0!
Sg_CNS_NA4Plus25318	0		725	76	0	50.0005	1.53709e-12	1.26205e-11	0.00100587	0	#｡DIV/0!
Sg_CNS_NA4Plus20728	0		554	71	0	46.6023	8.69578e-12	6.955e-11	0.00122974	0	#｡DIV/0!
Sg_CNS_NA4Plus28493	0		900	65	0	42.5247	6.97949e-11	5.38433e-10	0.000693004	0	#｡DIV/0!
Sg_CNS_NA4Plus21272	0		570	64	0	41.8451	9.87963e-11	7.57959e-10	0.00107738	0	#｡DIV/0!
Sg_CNS_NA4Plus24092	0		671	61	0	39.8065	2.80416e-10	2.11089e-09	0.000872313	0	#｡DIV/0!
Sg_CNS_NA4Plus32004	0		1211	61	0	39.8065	2.80416e-10	2.11089e-09	0.000483338	0	#｡DIV/0!
Sg_CNS_NA4Plus22990	0		629	59	0	38.4474	5.62498e-10	4.17596e-09	0.000900049	0	#｡DIV/0!
Sg_CNS_NA4Plus31199	0		1122	58	0	37.7679	7.96836e-10	5.88425e-09	0.000496021	0	#｡DIV/0!
Sg_CNS_NA4Plus25192	0		719	54	0	35.0499	3.21364e-09	2.31012e-08	0.000720659	0	#｡DIV/0!
Sg_CNS_NA4Plus31875	0		1197	54	0	35.0499	3.21364e-09	2.31012e-08	0.000432877	0	#｡DIV/0!
Sg_CNS_NA4Plus22814	0		622	52	0	33.691	6.45994e-09	4.57689e-08	0.000802191	0	#｡DIV/0!
Sg_CNS_NA4Plus24412	0		684	52	0	33.691	6.45994e-09	4.57689e-08	0.000729478	0	#｡DIV/0!
Sg_CNS_NA4Plus9335	0		205	51	0	33.0116	9.16129e-09	6.44642e-08	0.00238716	0	#｡DIV/0!
Sg_CNS_NA4Plus27426	0		835	51	0	33.0116	9.16129e-09	6.44642e-08	0.000586069	0	#｡DIV/0!
84583	PREDICTED: alpha-(1,6)-fucosyltransferase-like isoform 2	XP_003243969.1	572	50	0	32.3321	1.29946e-08	9.07122e-08	0.000838762	0	#｡DIV/0!
Sg_CNS_NA4Plus7744	0		184	49	0	31.6527	1.84355e-08	1.27688e-07	0.00255531	0	#｡DIV/0!
Sg_CNS_NA4Plus31821	0		1190	49	0	31.6527	1.84355e-08	1.27688e-07	0.000395106	0	#｡DIV/0!
Sg_CNS_NA4Plus29798	0		997	48	0	30.9734	2.61596e-08	1.79903e-07	0.000461967	0	#｡DIV/0!
Sg_CNS_NA4Plus7926	0		186	47	0	30.294	3.71275e-08	2.53351e-07	0.00242465	0	#｡DIV/0!
Sg_CNS_NA4Plus22807	0		622	47	0	30.294	3.71275e-08	2.53351e-07	0.000725057	0	#｡DIV/0!
Sg_CNS_NA4Plus10159	0		222	46	0	29.6146	5.27053e-08	3.56623e-07	0.00198824	0	#｡DIV/0!
Sg_CNS_NA4Plus26451	0		781	46	0	29.6146	5.27053e-08	3.56623e-07	0.00056516	0	#｡DIV/0!
Sg_CNS_NA4Plus27125	0		817	44	0	28.256	1.06284e-07	7.08209e-07	0.000516768	0	#｡DIV/0!
Sg_CNS_NA4Plus24910	0		705	43	0	27.5767	1.50983e-07	9.97917e-07	0.000585254	0	#｡DIV/0!
Sg_CNS_NA4Plus31827	0		1191	43	0	27.5767	1.50983e-07	9.97917e-07	0.000346435	0	#｡DIV/0!
Sg_CNS_NA4Plus20582	0		550	42	0	26.8975	2.14537e-07	1.4056e-06	0.000732743	0	#｡DIV/0!
Sg_CNS_NA4Plus21101	0		564	42	0	26.8975	2.14537e-07	1.4056e-06	0.000714554	0	#｡DIV/0!
Sg_CNS_NA4Plus19633	0		522	41	0	26.2183	3.04924e-07	1.98065e-06	0.000753665	0	#｡DIV/0!
Sg_CNS_NA4Plus7343	0		179	39	0	24.8599	6.16509e-07	3.93379e-06	0.00209063	0	#｡DIV/0!
Sg_CNS_NA4Plus20535	0		549	39	0	24.8599	6.16509e-07	3.93379e-06	0.000681643	0	#｡DIV/0!
Sg_CNS_NA4Plus20540	0		549	39	0	24.8599	6.16509e-07	3.93379e-06	0.000681643	0	#｡DIV/0!
Sg_CNS_NA4Plus20886	0		558	39	0	24.8599	6.16509e-07	3.93379e-06	0.000670649	0	#｡DIV/0!
58598	0		618	39	0	24.8599	6.16509e-07	3.93379e-06	0.000605537	0	#｡DIV/0!
Sg_CNS_NA4Plus12551	0		306	38	0	24.1808	8.77024e-07	5.54041e-06	0.00119159	0	#｡DIV/0!
Sg_CNS_NA4Plus15323	0		407	38	0	24.1808	8.77024e-07	5.54041e-06	0.000895889	0	#｡DIV/0!
Sg_CNS_NA4Plus17517	0		467	38	0	24.1808	8.77024e-07	5.54041e-06	0.000780785	0	#｡DIV/0!
Sg_CNS_NA4Plus18446	0		491	38	0	24.1808	8.77024e-07	5.54041e-06	0.000742621	0	#｡DIV/0!
Sg_CNS_NA4Plus21448	0		575	38	0	24.1808	8.77024e-07	5.54041e-06	0.000634133	0	#｡DIV/0!
Sg_CNS_NA4Plus27059	0		814	36	0	22.8227	1.77658e-06	1.09851e-05	0.000424368	0	#｡DIV/0!
Sg_CNS_NA4Plus20361	0		544	35	0	22.1437	2.52989e-06	1.54876e-05	0.000617354	0	#｡DIV/0!
Sg_CNS_NA4Plus23531	0		649	35	0	22.1437	2.52989e-06	1.54876e-05	0.000517474	0	#｡DIV/0!
Sg_CNS_NA4Plus13487	0		342	34	0	21.4647	3.604e-06	2.18396e-05	0.000953933	0	#｡DIV/0!
Sg_CNS_NA4Plus13776	0		354	34	0	21.4647	3.604e-06	2.18396e-05	0.000921596	0	#｡DIV/0!
Sg_CNS_NA4Plus22871	0		625	34	0	21.4647	3.604e-06	2.18396e-05	0.000521992	0	#｡DIV/0!
Sg_CNS_NA4Plus23576	0		650	34	0	21.4647	3.604e-06	2.18396e-05	0.000501915	0	#｡DIV/0!
Sg_CNS_NA4Plus21284	0		570	33	0	20.7858	5.1362e-06	3.08178e-05	0.000555525	0	#｡DIV/0!
Sg_CNS_NA4Plus22325	0		604	33	0	20.7858	5.1362e-06	3.08178e-05	0.000524254	0	#｡DIV/0!
Sg_CNS_NA4Plus23646	0		654	33	0	20.7858	5.1362e-06	3.08178e-05	0.000484174	0	#｡DIV/0!
Sg_CNS_NA4Plus29339	0		963	33	0	20.7858	5.1362e-06	3.08178e-05	0.000328816	0	#｡DIV/0!
53134	IP02555p	ABK57073.1	232	32	0	20.107	7.32292e-06	4.34594e-05	0.00132351	0	#｡DIV/0!
Sg_CNS_NA4Plus17754	0		472	32	0	20.107	7.32292e-06	4.34594e-05	0.000650538	0	#｡DIV/0!
Sg_CNS_NA4Plus22146	0		598	32	0	20.107	7.32292e-06	4.34594e-05	0.000513468	0	#｡DIV/0!
81786	0		150	31	0	19.4282	1.04454e-05	6.12763e-05	0.00198306	0	#｡DIV/0!
Sg_CNS_NA4Plus24507	0		688	31	0	19.4282	1.04454e-05	6.12763e-05	0.000432353	0	#｡DIV/0!
Sg_CNS_NA4Plus7057	0		176	30	0	18.7495	1.49064e-05	8.63628e-05	0.00163559	0	#｡DIV/0!
Sg_CNS_NA4Plus16401	0		438	30	0	18.7495	1.49064e-05	8.63628e-05	0.000657222	0	#｡DIV/0!
Sg_CNS_NA4Plus16505	0		441	29	0	18.0709	2.12834e-05	0.000121794	0.000630993	0	#｡DIV/0!
Sg_CNS_NA4Plus13011	0		323	28	0	17.3923	3.04054e-05	0.000172061	0.000831803	0	#｡DIV/0!
Sg_CNS_NA4Plus19580	0		521	28	0	17.3923	3.04054e-05	0.000172061	0.000515686	0	#｡DIV/0!
Sg_CNS_NA4Plus19982	0		532	28	0	17.3923	3.04054e-05	0.000172061	0.000505023	0	#｡DIV/0!
Sg_CNS_NA4Plus10977	0		244	27	0	16.7139	4.34624e-05	0.000242878	0.00106179	0	#｡DIV/0!
Sg_CNS_NA4Plus15366	0		408	27	0	16.7139	4.34624e-05	0.000242878	0.000634992	0	#｡DIV/0!
Sg_CNS_NA4Plus16128	0		431	27	0	16.7139	4.34624e-05	0.000242878	0.000601106	0	#｡DIV/0!
Sg_CNS_NA4Plus18315	0		487	27	0	16.7139	4.34624e-05	0.000242878	0.000531985	0	#｡DIV/0!
Sg_CNS_NA4Plus20515	0		548	27	0	16.7139	4.34624e-05	0.000242878	0.000472768	0	#｡DIV/0!
Sg_CNS_NA4Plus21739	0		584	27	0	16.7139	4.34624e-05	0.000242878	0.000443625	0	#｡DIV/0!
Sg_CNS_NA4Plus22229	0		601	27	0	16.7139	4.34624e-05	0.000242878	0.000431076	0	#｡DIV/0!
Sg_CNS_NA4Plus26021	0		759	27	0	16.7139	4.34624e-05	0.000242878	0.00034134	0	#｡DIV/0!
Sg_CNS_NA4Plus2765	Micromalthus debilis mRNA for ribosomal protein S28e (rpS28e gene)	AM040018.1	109	26	0	16.0355	6.21655e-05	0.000343367	0.00228882	0	#｡DIV/0!
Sg_CNS_NA4Plus13712	0		351	26	0	16.0355	6.21655e-05	0.000343367	0.000710773	0	#｡DIV/0!
Sg_CNS_NA4Plus16104	0		430	26	0	16.0355	6.21655e-05	0.000343367	0.000580189	0	#｡DIV/0!
Sg_CNS_NA4Plus18450	0		491	26	0	16.0355	6.21655e-05	0.000343367	0.000508109	0	#｡DIV/0!
Sg_CNS_NA4Plus22851	0		624	26	0	16.0355	6.21655e-05	0.000343367	0.00039981	0	#｡DIV/0!
Sg_CNS_NA4Plus25464	0		731	26	0	16.0355	6.21655e-05	0.000343367	0.000341288	0	#｡DIV/0!
Sg_CNS_NA4Plus16331	0		436	25	0	15.3573	8.89772e-05	0.000486033	0.000550197	0	#｡DIV/0!
Sg_CNS_NA4Plus16521	0		442	25	0	15.3573	8.89772e-05	0.000486033	0.000542728	0	#｡DIV/0!
44769	0		476	25	0	15.3573	8.89772e-05	0.000486033	0.000503962	0	#｡DIV/0!
Sg_CNS_NA4Plus18528	0		493	25	0	15.3573	8.89772e-05	0.000486033	0.000486584	0	#｡DIV/0!
Sg_CNS_NA4Plus6456	0		171	24	0	14.6792	0.000127446	0.000687514	0.00134673	0	#｡DIV/0!
104170	0		265	24	0	14.6792	0.000127446	0.000687514	0.000869021	0	#｡DIV/0!
Sg_CNS_NA4Plus13232	0		332	24	0	14.6792	0.000127446	0.000687514	0.000693646	0	#｡DIV/0!
Sg_CNS_NA4Plus13334	0		336	24	0	14.6792	0.000127446	0.000687514	0.000685389	0	#｡DIV/0!
85022	hypothetical protein F30B5.5	T29572	401	24	0	14.6792	0.000127446	0.000687514	0.000574291	0	#｡DIV/0!
Sg_CNS_NA4Plus16898	0		452	24	0	14.6792	0.000127446	0.000687514	0.000509492	0	#｡DIV/0!
Sg_CNS_NA4Plus17469	0		466	24	0	14.6792	0.000127446	0.000687514	0.000494186	0	#｡DIV/0!
Sg_CNS_NA4Plus19286	0		513	24	0	14.6792	0.000127446	0.000687514	0.000448909	0	#｡DIV/0!
Sg_CNS_NA4Plus19806	Chorthippus parallelus parallelus isolate AU38 vitellin B gene sequence	JQ580894.1	527	24	0	14.6792	0.000127446	0.000687514	0.000436984	0	#｡DIV/0!
Sg_CNS_NA4Plus20576	0		549	24	0	14.6792	0.000127446	0.000687514	0.000419473	0	#｡DIV/0!
Sg_CNS_NA4Plus7315	0		179	23	0	14.0012	0.00018269	0.000971776	0.00123293	0	#｡DIV/0!
Sg_CNS_NA4Plus14356	0		375	23	0	14.0012	0.00018269	0.000971776	0.00058852	0	#｡DIV/0!
Sg_CNS_NA4Plus14420	0		377	23	0	14.0012	0.00018269	0.000971776	0.000585398	0	#｡DIV/0!
Sg_CNS_NA4Plus14858	0		392	23	0	14.0012	0.00018269	0.000971776	0.000562998	0	#｡DIV/0!
Sg_CNS_NA4Plus15483	0		411	23	0	14.0012	0.00018269	0.000971776	0.000536971	0	#｡DIV/0!
Sg_CNS_NA4Plus15568	0		414	23	0	14.0012	0.00018269	0.000971776	0.00053308	0	#｡DIV/0!
Sg_CNS_NA4Plus16864	0		451	23	0	14.0012	0.00018269	0.000971776	0.000489346	0	#｡DIV/0!
Sg_CNS_NA4Plus17390	0		464	23	0	14.0012	0.00018269	0.000971776	0.000475636	0	#｡DIV/0!
Sg_CNS_NA4Plus18242	0		485	23	0	14.0012	0.00018269	0.000971776	0.000455041	0	#｡DIV/0!
Sg_CNS_NA4Plus22679	0		617	23	0	14.0012	0.00018269	0.000971776	0.000357691	0	#｡DIV/0!
23031	0		654	23	0	14.0012	0.00018269	0.000971776	0.000337454	0	#｡DIV/0!
Sg_CNS_NA4Plus14611	0		384	22	0	13.3235	0.000262104	0.00137207	0.000549739	0	#｡DIV/0!
Sg_CNS_NA4Plus15573	0		414	22	0	13.3235	0.000262104	0.00137207	0.000509903	0	#｡DIV/0!
Sg_CNS_NA4Plus16701	0		446	22	0	13.3235	0.000262104	0.00137207	0.000473318	0	#｡DIV/0!
Sg_CNS_NA4Plus17666	0		471	22	0	13.3235	0.000262104	0.00137207	0.000448195	0	#｡DIV/0!
Sg_CNS_NA4Plus24411	0		684	22	0	13.3235	0.000262104	0.00137207	0.000308625	0	#｡DIV/0!
Sg_CNS_NA4Plus12134	0		290	21	0	12.6459	0.000376391	0.00194092	0.000694842	0	#｡DIV/0!
Sg_CNS_NA4Plus15424	0		410	21	0	12.6459	0.000376391	0.00194092	0.000491474	0	#｡DIV/0!
Sg_CNS_NA4Plus17632	0		470	21	0	12.6459	0.000376391	0.00194092	0.000428732	0	#｡DIV/0!
Sg_CNS_NA4Plus17915	0		476	21	0	12.6459	0.000376391	0.00194092	0.000423328	0	#｡DIV/0!
Sg_CNS_NA4Plus17972	0		478	21	0	12.6459	0.000376391	0.00194092	0.000421557	0	#｡DIV/0!
Sg_CNS_NA4Plus9572	0		209	20	0	11.9685	0.000541063	0.00274563	0.000918224	0	#｡DIV/0!
76675	0		299	20	0	11.9685	0.000541063	0.00274563	0.000641835	0	#｡DIV/0!
Sg_CNS_NA4Plus13934	0		359	20	0	11.9685	0.000541063	0.00274563	0.000534565	0	#｡DIV/0!
Sg_CNS_NA4Plus14830	0		391	20	0	11.9685	0.000541063	0.00274563	0.000490815	0	#｡DIV/0!
Sg_CNS_NA4Plus14833	0		391	20	0	11.9685	0.000541063	0.00274563	0.000490815	0	#｡DIV/0!
Sg_CNS_NA4Plus16806	0		449	20	0	11.9685	0.000541063	0.00274563	0.000427414	0	#｡DIV/0!
77981	0		468	20	0	11.9685	0.000541063	0.00274563	0.000410062	0	#｡DIV/0!
Sg_CNS_NA4Plus18534	0		493	20	0	11.9685	0.000541063	0.00274563	0.000389267	0	#｡DIV/0!
Sg_CNS_NA4Plus21917	0		590	20	0	11.9685	0.000541063	0.00274563	0.000325269	0	#｡DIV/0!
Sg_CNS_NA4Plus12845	0		317	19	0	11.2914	0.00077865	0.00388517	0.000575121	0	#｡DIV/0!
Sg_CNS_NA4Plus13553	0		345	19	0	11.2914	0.00077865	0.00388517	0.000528444	0	#｡DIV/0!
Sg_CNS_NA4Plus13689	0		350	19	0	11.2914	0.00077865	0.00388517	0.000520895	0	#｡DIV/0!
Sg_CNS_NA4Plus14649	0		385	19	0	11.2914	0.00077865	0.00388517	0.000473541	0	#｡DIV/0!
Sg_CNS_NA4Plus14801	0		390	19	0	11.2914	0.00077865	0.00388517	0.00046747	0	#｡DIV/0!
Sg_CNS_NA4Plus14837	0		391	19	0	11.2914	0.00077865	0.00388517	0.000466275	0	#｡DIV/0!
Sg_CNS_NA4Plus16411	0		438	19	0	11.2914	0.00077865	0.00388517	0.000416241	0	#｡DIV/0!
Sg_CNS_NA4Plus16624	0		444	19	0	11.2914	0.00077865	0.00388517	0.000410616	0	#｡DIV/0!
Sg_CNS_NA4Plus16980	0		454	19	0	11.2914	0.00077865	0.00388517	0.000401571	0	#｡DIV/0!
Sg_CNS_NA4Plus17336	0		462	19	0	11.2914	0.00077865	0.00388517	0.000394618	0	#｡DIV/0!
Sg_CNS_NA4Plus17471	0		466	19	0	11.2914	0.00077865	0.00388517	0.00039123	0	#｡DIV/0!
Sg_CNS_NA4Plus18752	0		499	19	0	11.2914	0.00077865	0.00388517	0.000365357	0	#｡DIV/0!
Sg_CNS_NA4Plus19284	0		513	19	0	11.2914	0.00077865	0.00388517	0.000355387	0	#｡DIV/0!
Sg_CNS_NA4Plus22300	0		604	19	0	11.2914	0.00077865	0.00388517	0.000301843	0	#｡DIV/0!
83906	AGAP001250-PA	EDO63279.2	699	19	0	11.2914	0.00077865	0.00388517	0.00026082	0	#｡DIV/0!
Sg_CNS_NA4Plus7054	0		176	18	0	10.6147	0.00112195	0.00549001	0.000981352	0	#｡DIV/0!
Sg_CNS_NA4Plus8790	0		197	18	0	10.6147	0.00112195	0.00549001	0.000876741	0	#｡DIV/0!
42408	0		198	18	0	10.6147	0.00112195	0.00549001	0.000872313	0	#｡DIV/0!
Sg_CNS_NA4Plus9249	0		204	18	0	10.6147	0.00112195	0.00549001	0.000846656	0	#｡DIV/0!
3634	0		225	18	0	10.6147	0.00112195	0.00549001	0.000767635	0	#｡DIV/0!
29523	PREDICTED: lipase 3-like	XP_001603469.2	304	18	0	10.6147	0.00112195	0.00549001	0.000568151	0	#｡DIV/0!
Sg_CNS_NA4Plus12516	0		305	18	0	10.6147	0.00112195	0.00549001	0.000566288	0	#｡DIV/0!
Sg_CNS_NA4Plus14798	0		390	18	0	10.6147	0.00112195	0.00549001	0.000442866	0	#｡DIV/0!
Sg_CNS_NA4Plus15017	0		397	18	0	10.6147	0.00112195	0.00549001	0.000435058	0	#｡DIV/0!
Sg_CNS_NA4Plus15127	0		400	18	0	10.6147	0.00112195	0.00549001	0.000431795	0	#｡DIV/0!
Sg_CNS_NA4Plus16124	0		431	18	0	10.6147	0.00112195	0.00549001	0.000400738	0	#｡DIV/0!
Sg_CNS_NA4Plus16490	0		441	18	0	10.6147	0.00112195	0.00549001	0.000391651	0	#｡DIV/0!
100484	0		449	18	0	10.6147	0.00112195	0.00549001	0.000384672	0	#｡DIV/0!
Sg_CNS_NA4Plus16841	0		450	18	0	10.6147	0.00112195	0.00549001	0.000383818	0	#｡DIV/0!
Sg_CNS_NA4Plus16924	0		452	18	0	10.6147	0.00112195	0.00549001	0.000382119	0	#｡DIV/0!
Sg_CNS_NA4Plus17347	0		463	18	0	10.6147	0.00112195	0.00549001	0.000373041	0	#｡DIV/0!
Sg_CNS_NA4Plus17845	0		475	18	0	10.6147	0.00112195	0.00549001	0.000363617	0	#｡DIV/0!
Sg_CNS_NA4Plus18216	0		485	18	0	10.6147	0.00112195	0.00549001	0.000356119	0	#｡DIV/0!
Sg_CNS_NA4Plus20088	0		535	18	0	10.6147	0.00112195	0.00549001	0.000322837	0	#｡DIV/0!
Sg_CNS_NA4Plus20100	0		536	18	0	10.6147	0.00112195	0.00549001	0.000322235	0	#｡DIV/0!
Sg_CNS_NA4Plus9444	0		207	17	0	9.93822	0.00161882	0.00776476	0.000788031	0	#｡DIV/0!
Sg_CNS_NA4Plus11947	PREDICTED: piggyBac transposable element-derived protein 4-like	XP_003708376.1	282	17	0	9.93822	0.00161882	0.00776476	0.000578448	0	#｡DIV/0!
Sg_CNS_NA4Plus12874	0		318	17	0	9.93822	0.00161882	0.00776476	0.000512964	0	#｡DIV/0!
77900	0		322	17	0	9.93822	0.00161882	0.00776476	0.000506592	0	#｡DIV/0!
Sg_CNS_NA4Plus13790	0		354	17	0	9.93822	0.00161882	0.00776476	0.000460798	0	#｡DIV/0!
Sg_CNS_NA4Plus13868	0		357	17	0	9.93822	0.00161882	0.00776476	0.000456926	0	#｡DIV/0!
107446	0		366	17	0	9.93822	0.00161882	0.00776476	0.00044569	0	#｡DIV/0!
Sg_CNS_NA4Plus15002	0		396	17	0	9.93822	0.00161882	0.00776476	0.000411925	0	#｡DIV/0!
Sg_CNS_NA4Plus16947	0		453	17	0	9.93822	0.00161882	0.00776476	0.000360094	0	#｡DIV/0!
Sg_CNS_NA4Plus17446	0		465	17	0	9.93822	0.00161882	0.00776476	0.000350801	0	#｡DIV/0!
Sg_CNS_NA4Plus18408	0		490	17	0	9.93822	0.00161882	0.00776476	0.000332903	0	#｡DIV/0!
104277	hexamerin 83 precursor	NP_001153417.1	532	17	0	9.93822	0.00161882	0.00776476	0.000306621	0	#｡DIV/0!
105331	0		597	17	0	9.93822	0.00161882	0.00776476	0.000273237	0	#｡DIV/0!
Sg_CNS_NA4Plus6425	0		171	16	0	9.26222	0.0023393	0.0109496	0.000897819	0	#｡DIV/0!
Sg_CNS_NA4Plus8748	0		196	16	0	9.26222	0.0023393	0.0109496	0.000783301	0	#｡DIV/0!
Sg_CNS_NA4Plus9261	0		204	16	0	9.26222	0.0023393	0.0109496	0.000752583	0	#｡DIV/0!
Sg_CNS_NA4Plus11310	0		255	16	0	9.26222	0.0023393	0.0109496	0.000602067	0	#｡DIV/0!
Sg_CNS_NA4Plus11358	0		257	16	0	9.26222	0.0023393	0.0109496	0.000597381	0	#｡DIV/0!
Sg_CNS_NA4Plus11606	0		267	16	0	9.26222	0.0023393	0.0109496	0.000575008	0	#｡DIV/0!
Sg_CNS_NA4Plus12326	0		298	16	0	9.26222	0.0023393	0.0109496	0.000515191	0	#｡DIV/0!
Sg_CNS_NA4Plus12592	0		307	16	0	9.26222	0.0023393	0.0109496	0.000500088	0	#｡DIV/0!
Sg_CNS_NA4Plus13314	0		336	16	0	9.26222	0.0023393	0.0109496	0.000456926	0	#｡DIV/0!
Sg_CNS_NA4Plus13622	0		348	16	0	9.26222	0.0023393	0.0109496	0.00044117	0	#｡DIV/0!
Sg_CNS_NA4Plus14483	0		379	16	0	9.26222	0.0023393	0.0109496	0.000405085	0	#｡DIV/0!
Sg_CNS_NA4Plus14952	0		395	16	0	9.26222	0.0023393	0.0109496	0.000388676	0	#｡DIV/0!
Sg_CNS_NA4Plus15354	0		408	16	0	9.26222	0.0023393	0.0109496	0.000376292	0	#｡DIV/0!
Sg_CNS_NA4Plus15499	0		412	16	0	9.26222	0.0023393	0.0109496	0.000372638	0	#｡DIV/0!
Sg_CNS_NA4Plus15651	0		416	16	0	9.26222	0.0023393	0.0109496	0.000369055	0	#｡DIV/0!
Sg_CNS_NA4Plus15701	0		418	16	0	9.26222	0.0023393	0.0109496	0.00036729	0	#｡DIV/0!
Sg_CNS_NA4Plus15925	0		424	16	0	9.26222	0.0023393	0.0109496	0.000362092	0	#｡DIV/0!
Sg_CNS_NA4Plus16004	0		427	16	0	9.26222	0.0023393	0.0109496	0.000359548	0	#｡DIV/0!
Sg_CNS_NA4Plus16056	0		428	16	0	9.26222	0.0023393	0.0109496	0.000358708	0	#｡DIV/0!
Sg_CNS_NA4Plus16369	0		437	16	0	9.26222	0.0023393	0.0109496	0.00035132	0	#｡DIV/0!
Sg_CNS_NA4Plus16448	0		439	16	0	9.26222	0.0023393	0.0109496	0.00034972	0	#｡DIV/0!
Sg_CNS_NA4Plus16555	0		443	16	0	9.26222	0.0023393	0.0109496	0.000346562	0	#｡DIV/0!
Sg_CNS_NA4Plus16941	0		453	16	0	9.26222	0.0023393	0.0109496	0.000338912	0	#｡DIV/0!
Sg_CNS_NA4Plus17132	0		457	16	0	9.26222	0.0023393	0.0109496	0.000335945	0	#｡DIV/0!
Sg_CNS_NA4Plus17270	0		461	16	0	9.26222	0.0023393	0.0109496	0.00033303	0	#｡DIV/0!
Sg_CNS_NA4Plus17332	0		462	16	0	9.26222	0.0023393	0.0109496	0.00033231	0	#｡DIV/0!
Sg_CNS_NA4Plus18179	0		484	16	0	9.26222	0.0023393	0.0109496	0.000317205	0	#｡DIV/0!
Sg_CNS_NA4Plus18428	0		490	16	0	9.26222	0.0023393	0.0109496	0.00031332	0	#｡DIV/0!
Sg_CNS_NA4Plus18499	0		492	16	0	9.26222	0.0023393	0.0109496	0.000312047	0	#｡DIV/0!
Sg_CNS_NA4Plus20354	0		543	16	0	9.26222	0.0023393	0.0109496	0.000282739	0	#｡DIV/0!
69920	0		163	15	0	8.58672	0.00338624	0.0155003	0.000883016	0	#｡DIV/0!
49876	0		166	15	0	8.58672	0.00338624	0.0155003	0.000867058	0	#｡DIV/0!
Sg_CNS_NA4Plus8815	0		197	15	0	8.58672	0.00338624	0.0155003	0.000730617	0	#｡DIV/0!
45575	0		200	15	0	8.58672	0.00338624	0.0155003	0.000719658	0	#｡DIV/0!
Sg_CNS_NA4Plus9693	0		212	15	0	8.58672	0.00338624	0.0155003	0.000678923	0	#｡DIV/0!
Sg_CNS_NA4Plus9874	0		215	15	0	8.58672	0.00338624	0.0155003	0.000669449	0	#｡DIV/0!
Sg_CNS_NA4Plus9959	0		217	15	0	8.58672	0.00338624	0.0155003	0.000663279	0	#｡DIV/0!
Sg_CNS_NA4Plus11165	0		251	15	0	8.58672	0.00338624	0.0155003	0.000573433	0	#｡DIV/0!
Sg_CNS_NA4Plus11882	0		279	15	0	8.58672	0.00338624	0.0155003	0.000515884	0	#｡DIV/0!
Sg_CNS_NA4Plus12117	0		289	15	0	8.58672	0.00338624	0.0155003	0.000498033	0	#｡DIV/0!
Sg_CNS_NA4Plus12647	0		310	15	0	8.58672	0.00338624	0.0155003	0.000464295	0	#｡DIV/0!
Sg_CNS_NA4Plus12718	0		312	15	0	8.58672	0.00338624	0.0155003	0.000461319	0	#｡DIV/0!
65415	0		346	15	0	8.58672	0.00338624	0.0155003	0.000415987	0	#｡DIV/0!
Sg_CNS_NA4Plus13718	0		351	15	0	8.58672	0.00338624	0.0155003	0.000410062	0	#｡DIV/0!
Sg_CNS_NA4Plus13778	0		354	15	0	8.58672	0.00338624	0.0155003	0.000406586	0	#｡DIV/0!
Sg_CNS_NA4Plus14643	0		385	15	0	8.58672	0.00338624	0.0155003	0.000373848	0	#｡DIV/0!
Sg_CNS_NA4Plus15171	0		402	15	0	8.58672	0.00338624	0.0155003	0.000358039	0	#｡DIV/0!
Sg_CNS_NA4Plus15177	0		402	15	0	8.58672	0.00338624	0.0155003	0.000358039	0	#｡DIV/0!
Sg_CNS_NA4Plus15307	0		406	15	0	8.58672	0.00338624	0.0155003	0.000354511	0	#｡DIV/0!
Sg_CNS_NA4Plus15349	0		407	15	0	8.58672	0.00338624	0.0155003	0.00035364	0	#｡DIV/0!
76060	0		408	15	0	8.58672	0.00338624	0.0155003	0.000352774	0	#｡DIV/0!
Sg_CNS_NA4Plus15745	0		419	15	0	8.58672	0.00338624	0.0155003	0.000343512	0	#｡DIV/0!
Sg_CNS_NA4Plus16296	0		435	15	0	8.58672	0.00338624	0.0155003	0.000330877	0	#｡DIV/0!
Sg_CNS_NA4Plus16875	0		451	15	0	8.58672	0.00338624	0.0155003	0.000319139	0	#｡DIV/0!
Sg_CNS_NA4Plus16993	0		454	15	0	8.58672	0.00338624	0.0155003	0.00031703	0	#｡DIV/0!
Sg_CNS_NA4Plus17000	0		454	15	0	8.58672	0.00338624	0.0155003	0.00031703	0	#｡DIV/0!
Sg_CNS_NA4Plus17370	0		463	15	0	8.58672	0.00338624	0.0155003	0.000310867	0	#｡DIV/0!
Sg_CNS_NA4Plus17387	0		464	15	0	8.58672	0.00338624	0.0155003	0.000310197	0	#｡DIV/0!
Sg_CNS_NA4Plus17888	0		476	15	0	8.58672	0.00338624	0.0155003	0.000302377	0	#｡DIV/0!
Sg_CNS_NA4Plus18118	0		482	15	0	8.58672	0.00338624	0.0155003	0.000298613	0	#｡DIV/0!
27935	0		494	15	0	8.58672	0.00338624	0.0155003	0.000291359	0	#｡DIV/0!
Sg_CNS_NA4Plus18642	0		496	15	0	8.58672	0.00338624	0.0155003	0.000290185	0	#｡DIV/0!
Sg_CNS_NA4Plus19453	0		517	15	0	8.58672	0.00338624	0.0155003	0.000278398	0	#｡DIV/0!
34666	0		520	15	0	8.58672	0.00338624	0.0155003	0.000276792	0	#｡DIV/0!
Sg_CNS_NA4Plus20284	0		542	15	0	8.58672	0.00338624	0.0155003	0.000265556	0	#｡DIV/0!
30502	PREDICTED: malate dehydrogenase-like	XP_001600695.1	107	14	0	7.91183	0.00491125	0.0218794	0.00125548	0	#｡DIV/0!
Sg_CNS_NA4Plus5356	0		161	14	0	7.91183	0.00491125	0.0218794	0.000834386	0	#｡DIV/0!
Sg_CNS_NA4Plus6280	0		170	14	0	7.91183	0.00491125	0.0218794	0.000790213	0	#｡DIV/0!
Sg_CNS_NA4Plus7931	0		186	14	0	7.91183	0.00491125	0.0218794	0.000722237	0	#｡DIV/0!
Sg_CNS_NA4Plus8540	0		193	14	0	7.91183	0.00491125	0.0218794	0.000696042	0	#｡DIV/0!
Sg_CNS_NA4Plus9178	0		203	14	0	7.91183	0.00491125	0.0218794	0.000661754	0	#｡DIV/0!
Sg_CNS_NA4Plus9389	0		206	14	0	7.91183	0.00491125	0.0218794	0.000652117	0	#｡DIV/0!
Sg_CNS_NA4Plus9419	0		207	14	0	7.91183	0.00491125	0.0218794	0.000648967	0	#｡DIV/0!
Sg_CNS_NA4Plus10987	0		244	14	0	7.91183	0.00491125	0.0218794	0.000550558	0	#｡DIV/0!
52133	AT12761p	ADY17731.1	247	14	0	7.91183	0.00491125	0.0218794	0.000543871	0	#｡DIV/0!
107991	0		273	14	0	7.91183	0.00491125	0.0218794	0.000492074	0	#｡DIV/0!
Sg_CNS_NA4Plus11903	0		280	14	0	7.91183	0.00491125	0.0218794	0.000479772	0	#｡DIV/0!
4265	0		285	14	0	7.91183	0.00491125	0.0218794	0.000471355	0	#｡DIV/0!
Sg_CNS_NA4Plus12180	0		292	14	0	7.91183	0.00491125	0.0218794	0.000460055	0	#｡DIV/0!
Sg_CNS_NA4Plus12254	0		295	14	0	7.91183	0.00491125	0.0218794	0.000455377	0	#｡DIV/0!
Sg_CNS_NA4Plus12283	0		296	14	0	7.91183	0.00491125	0.0218794	0.000453838	0	#｡DIV/0!
Sg_CNS_NA4Plus12520	0		305	14	0	7.91183	0.00491125	0.0218794	0.000440446	0	#｡DIV/0!
41561	0		312	14	0	7.91183	0.00491125	0.0218794	0.000430565	0	#｡DIV/0!
Sg_CNS_NA4Plus12797	0		315	14	0	7.91183	0.00491125	0.0218794	0.000426464	0	#｡DIV/0!
Sg_CNS_NA4Plus12917	0		320	14	0	7.91183	0.00491125	0.0218794	0.0004198	0	#｡DIV/0!
Sg_CNS_NA4Plus12992	0		323	14	0	7.91183	0.00491125	0.0218794	0.000415901	0	#｡DIV/0!
Sg_CNS_NA4Plus13042	0		324	14	0	7.91183	0.00491125	0.0218794	0.000414618	0	#｡DIV/0!
22296	0		330	14	0	7.91183	0.00491125	0.0218794	0.000407079	0	#｡DIV/0!
Sg_CNS_NA4Plus14045	0		364	14	0	7.91183	0.00491125	0.0218794	0.000369055	0	#｡DIV/0!
Sg_CNS_NA4Plus14245	0		371	14	0	7.91183	0.00491125	0.0218794	0.000362092	0	#｡DIV/0!
Sg_CNS_NA4Plus14418	0		377	14	0	7.91183	0.00491125	0.0218794	0.000356329	0	#｡DIV/0!
Sg_CNS_NA4Plus14806	0		390	14	0	7.91183	0.00491125	0.0218794	0.000344452	0	#｡DIV/0!
Sg_CNS_NA4Plus14917	0		394	14	0	7.91183	0.00491125	0.0218794	0.000340955	0	#｡DIV/0!
Sg_CNS_NA4Plus15063	0		398	14	0	7.91183	0.00491125	0.0218794	0.000337528	0	#｡DIV/0!
Sg_CNS_NA4Plus15348	0		407	14	0	7.91183	0.00491125	0.0218794	0.000330064	0	#｡DIV/0!
Sg_CNS_NA4Plus15610	0		415	14	0	7.91183	0.00491125	0.0218794	0.000323702	0	#｡DIV/0!
Sg_CNS_NA4Plus15765	0		420	14	0	7.91183	0.00491125	0.0218794	0.000319848	0	#｡DIV/0!
Sg_CNS_NA4Plus15996	0		427	14	0	7.91183	0.00491125	0.0218794	0.000314605	0	#｡DIV/0!
Sg_CNS_NA4Plus16462	0		440	14	0	7.91183	0.00491125	0.0218794	0.000305309	0	#｡DIV/0!
38935	0		446	14	0	7.91183	0.00491125	0.0218794	0.000301202	0	#｡DIV/0!
Sg_CNS_NA4Plus16799	0		449	14	0	7.91183	0.00491125	0.0218794	0.00029919	0	#｡DIV/0!
68310	0		452	14	0	7.91183	0.00491125	0.0218794	0.000297204	0	#｡DIV/0!
Sg_CNS_NA4Plus17045	0		455	14	0	7.91183	0.00491125	0.0218794	0.000295244	0	#｡DIV/0!
Sg_CNS_NA4Plus17116	0		457	14	0	7.91183	0.00491125	0.0218794	0.000293952	0	#｡DIV/0!
Sg_CNS_NA4Plus17155	0		458	14	0	7.91183	0.00491125	0.0218794	0.00029331	0	#｡DIV/0!
Sg_CNS_NA4Plus17185	0		459	14	0	7.91183	0.00491125	0.0218794	0.000292671	0	#｡DIV/0!
Sg_CNS_NA4Plus18197	0		484	14	0	7.91183	0.00491125	0.0218794	0.000277554	0	#｡DIV/0!
Sg_CNS_NA4Plus18928	0		504	14	0	7.91183	0.00491125	0.0218794	0.00026654	0	#｡DIV/0!
Sg_CNS_NA4Plus3686	0		143	13	0	7.23771	0.0071388	0.0311041	0.000872313	0	#｡DIV/0!
Sg_CNS_NA4Plus5290	0		161	13	0	7.23771	0.0071388	0.0311041	0.000774787	0	#｡DIV/0!
Sg_CNS_NA4Plus5794	0		165	13	0	7.23771	0.0071388	0.0311041	0.000756004	0	#｡DIV/0!
Sg_CNS_NA4Plus6806	0		174	13	0	7.23771	0.0071388	0.0311041	0.000716901	0	#｡DIV/0!
Sg_CNS_NA4Plus7074	0		177	13	0	7.23771	0.0071388	0.0311041	0.00070475	0	#｡DIV/0!
Sg_CNS_NA4Plus7814	0		185	13	0	7.23771	0.0071388	0.0311041	0.000674274	0	#｡DIV/0!
Sg_CNS_NA4Plus8090	0		188	13	0	7.23771	0.0071388	0.0311041	0.000663514	0	#｡DIV/0!
Sg_CNS_NA4Plus8245	0		190	13	0	7.23771	0.0071388	0.0311041	0.00065653	0	#｡DIV/0!
Sg_CNS_NA4Plus9024	0		200	13	0	7.23771	0.0071388	0.0311041	0.000623704	0	#｡DIV/0!
61365	0		201	13	0	7.23771	0.0071388	0.0311041	0.000620601	0	#｡DIV/0!
Sg_CNS_NA4Plus9110	0		202	13	0	7.23771	0.0071388	0.0311041	0.000617528	0	#｡DIV/0!
Sg_CNS_NA4Plus9394	0		206	13	0	7.23771	0.0071388	0.0311041	0.000605537	0	#｡DIV/0!
Sg_CNS_NA4Plus9899	0		216	13	0	7.23771	0.0071388	0.0311041	0.000577503	0	#｡DIV/0!
Sg_CNS_NA4Plus10630	0		233	13	0	7.23771	0.0071388	0.0311041	0.000535368	0	#｡DIV/0!
Sg_CNS_NA4Plus11320	0		256	13	0	7.23771	0.0071388	0.0311041	0.000487268	0	#｡DIV/0!
Sg_CNS_NA4Plus11535	0		264	13	0	7.23771	0.0071388	0.0311041	0.000472503	0	#｡DIV/0!
Sg_CNS_NA4Plus12201	0		292	13	0	7.23771	0.0071388	0.0311041	0.000427194	0	#｡DIV/0!
Sg_CNS_NA4Plus12243	0		294	13	0	7.23771	0.0071388	0.0311041	0.000424288	0	#｡DIV/0!
Sg_CNS_NA4Plus12455	0		302	13	0	7.23771	0.0071388	0.0311041	0.000413049	0	#｡DIV/0!
Sg_CNS_NA4Plus12793	0		315	13	0	7.23771	0.0071388	0.0311041	0.000396002	0	#｡DIV/0!
Sg_CNS_NA4Plus12952	0		321	13	0	7.23771	0.0071388	0.0311041	0.0003886	0	#｡DIV/0!
Sg_CNS_NA4Plus13296	0		335	13	0	7.23771	0.0071388	0.0311041	0.00037236	0	#｡DIV/0!
Sg_CNS_NA4Plus13336	0		336	13	0	7.23771	0.0071388	0.0311041	0.000371252	0	#｡DIV/0!
Sg_CNS_NA4Plus13495	0		343	13	0	7.23771	0.0071388	0.0311041	0.000363676	0	#｡DIV/0!
Sg_CNS_NA4Plus13648	0		349	13	0	7.23771	0.0071388	0.0311041	0.000357423	0	#｡DIV/0!
Sg_CNS_NA4Plus13780	0		354	13	0	7.23771	0.0071388	0.0311041	0.000352375	0	#｡DIV/0!
102611	0		384	13	0	7.23771	0.0071388	0.0311041	0.000324846	0	#｡DIV/0!
Sg_CNS_NA4Plus14644	0		385	13	0	7.23771	0.0071388	0.0311041	0.000324002	0	#｡DIV/0!
Sg_CNS_NA4Plus15009	0		397	13	0	7.23771	0.0071388	0.0311041	0.000314208	0	#｡DIV/0!
Sg_CNS_NA4Plus15080	0		399	13	0	7.23771	0.0071388	0.0311041	0.000312633	0	#｡DIV/0!
Sg_CNS_NA4Plus15097	0		399	13	0	7.23771	0.0071388	0.0311041	0.000312633	0	#｡DIV/0!
Sg_CNS_NA4Plus15117	0		400	13	0	7.23771	0.0071388	0.0311041	0.000311852	0	#｡DIV/0!
Sg_CNS_NA4Plus15136	0		400	13	0	7.23771	0.0071388	0.0311041	0.000311852	0	#｡DIV/0!
Sg_CNS_NA4Plus15629	0		416	13	0	7.23771	0.0071388	0.0311041	0.000299857	0	#｡DIV/0!
Sg_CNS_NA4Plus16341	0		436	13	0	7.23771	0.0071388	0.0311041	0.000286103	0	#｡DIV/0!
Sg_CNS_NA4Plus16599	0		444	13	0	7.23771	0.0071388	0.0311041	0.000280948	0	#｡DIV/0!
Sg_CNS_NA4Plus18181	0		484	13	0	7.23771	0.0071388	0.0311041	0.000257729	0	#｡DIV/0!
Sg_CNS_NA4Plus21392	0		574	13	0	7.23771	0.0071388	0.0311041	0.000217318	0	#｡DIV/0!
Sg_CNS_NA4Plus22370	0		606	13	0	7.23771	0.0071388	0.0311041	0.000205843	0	#｡DIV/0!
Sg_CNS_NA4Plus3754	Locusta migratoria microsatellite flanking region (scnpc76 locus), haplotype F00001	AM889429.1	145	12	0	6.56454	0.0104031	0.0440399	0.000794105	0	#｡DIV/0!
Sg_CNS_NA4Plus4884	0		158	12	0	6.56454	0.0104031	0.0440399	0.000728768	0	#｡DIV/0!
Sg_CNS_NA4Plus4890	0		158	12	0	6.56454	0.0104031	0.0440399	0.000728768	0	#｡DIV/0!
Sg_CNS_NA4Plus5054	0		159	12	0	6.56454	0.0104031	0.0440399	0.000724184	0	#｡DIV/0!
Sg_CNS_NA4Plus6002	0		167	12	0	6.56454	0.0104031	0.0440399	0.000689493	0	#｡DIV/0!
Sg_CNS_NA4Plus7597	0		182	12	0	6.56454	0.0104031	0.0440399	0.000632666	0	#｡DIV/0!
Sg_CNS_NA4Plus7813	0		185	12	0	6.56454	0.0104031	0.0440399	0.000622407	0	#｡DIV/0!
Sg_CNS_NA4Plus8049	0		188	12	0	6.56454	0.0104031	0.0440399	0.000612475	0	#｡DIV/0!
Sg_CNS_NA4Plus8061	0		188	12	0	6.56454	0.0104031	0.0440399	0.000612475	0	#｡DIV/0!
60711	0		190	12	0	6.56454	0.0104031	0.0440399	0.000606028	0	#｡DIV/0!
Sg_CNS_NA4Plus8311	0		191	12	0	6.56454	0.0104031	0.0440399	0.000602855	0	#｡DIV/0!
Sg_CNS_NA4Plus8469	0		193	12	0	6.56454	0.0104031	0.0440399	0.000596608	0	#｡DIV/0!
59605	0		195	12	0	6.56454	0.0104031	0.0440399	0.000590489	0	#｡DIV/0!
Sg_CNS_NA4Plus8660	0		195	12	0	6.56454	0.0104031	0.0440399	0.000590489	0	#｡DIV/0!
Sg_CNS_NA4Plus9469	0		207	12	0	6.56454	0.0104031	0.0440399	0.000556257	0	#｡DIV/0!
Sg_CNS_NA4Plus9654	0		211	12	0	6.56454	0.0104031	0.0440399	0.000545712	0	#｡DIV/0!
Sg_CNS_NA4Plus9676	0		211	12	0	6.56454	0.0104031	0.0440399	0.000545712	0	#｡DIV/0!
Sg_CNS_NA4Plus10041	0		219	12	0	6.56454	0.0104031	0.0440399	0.000525777	0	#｡DIV/0!
Sg_CNS_NA4Plus10198	0		223	12	0	6.56454	0.0104031	0.0440399	0.000516347	0	#｡DIV/0!
Sg_CNS_NA4Plus10880	0		241	12	0	6.56454	0.0104031	0.0440399	0.000477781	0	#｡DIV/0!
Sg_CNS_NA4Plus11116	0		249	12	0	6.56454	0.0104031	0.0440399	0.000462431	0	#｡DIV/0!
80467	0		251	12	0	6.56454	0.0104031	0.0440399	0.000458746	0	#｡DIV/0!
Sg_CNS_NA4Plus11692	0		270	12	0	6.56454	0.0104031	0.0440399	0.000426464	0	#｡DIV/0!
Sg_CNS_NA4Plus11826	0		276	12	0	6.56454	0.0104031	0.0440399	0.000417193	0	#｡DIV/0!
Sg_CNS_NA4Plus12143	0		290	12	0	6.56454	0.0104031	0.0440399	0.000397053	0	#｡DIV/0!
Sg_CNS_NA4Plus12309	0		297	12	0	6.56454	0.0104031	0.0440399	0.000387695	0	#｡DIV/0!
Sg_CNS_NA4Plus12418	0		301	12	0	6.56454	0.0104031	0.0440399	0.000382542	0	#｡DIV/0!
70125	0		306	12	0	6.56454	0.0104031	0.0440399	0.000376292	0	#｡DIV/0!
Sg_CNS_NA4Plus12910	0		320	12	0	6.56454	0.0104031	0.0440399	0.000359829	0	#｡DIV/0!
5218	0		332	12	0	6.56454	0.0104031	0.0440399	0.000346823	0	#｡DIV/0!
Sg_CNS_NA4Plus13530	0		344	12	0	6.56454	0.0104031	0.0440399	0.000334725	0	#｡DIV/0!
Sg_CNS_NA4Plus13694	0		351	12	0	6.56454	0.0104031	0.0440399	0.000328049	0	#｡DIV/0!
Sg_CNS_NA4Plus13715	0		351	12	0	6.56454	0.0104031	0.0440399	0.000328049	0	#｡DIV/0!
Sg_CNS_NA4Plus13881	0		357	12	0	6.56454	0.0104031	0.0440399	0.000322536	0	#｡DIV/0!
9654	0		366	12	0	6.56454	0.0104031	0.0440399	0.000314605	0	#｡DIV/0!
Sg_CNS_NA4Plus14937	0		394	12	0	6.56454	0.0104031	0.0440399	0.000292247	0	#｡DIV/0!
Sg_CNS_NA4Plus15433	0		410	12	0	6.56454	0.0104031	0.0440399	0.000280842	0	#｡DIV/0!
Sg_CNS_NA4Plus15535	0		413	12	0	6.56454	0.0104031	0.0440399	0.000278802	0	#｡DIV/0!
Sg_CNS_NA4Plus15936	0		424	12	0	6.56454	0.0104031	0.0440399	0.000271569	0	#｡DIV/0!
Sg_CNS_NA4Plus16050	0		428	12	0	6.56454	0.0104031	0.0440399	0.000269031	0	#｡DIV/0!
Sg_CNS_NA4Plus16602	0		444	12	0	6.56454	0.0104031	0.0440399	0.000259336	0	#｡DIV/0!
Sg_CNS_NA4Plus17528	0		467	12	0	6.56454	0.0104031	0.0440399	0.000246564	0	#｡DIV/0!
Sg_CNS_NA4Plus17925	0		477	12	0	6.56454	0.0104031	0.0440399	0.000241395	0	#｡DIV/0!
Sg_CNS_NA4Plus18552	0		493	12	0	6.56454	0.0104031	0.0440399	0.00023356	0	#｡DIV/0!
Sg_CNS_NA4Plus19241	0		512	12	0	6.56454	0.0104031	0.0440399	0.000224893	0	#｡DIV/0!
Sg_CNS_NA4Plus37246	0		3870	2007	1	1360.07	1e-297	7.2259e-296	0.00497624	3.64718e-06	10.4141
Sg_CNS_NA4Plus14156	0		367	7761	7	5255.94	0	0	0.202916	0.000269216	9.5579
Sg_CNS_NA4Plus5583	0		164	776	1	523.198	8.5265e-116	2.8283e-114	0.0454028	8.60646e-05	9.04315
Sg_CNS_NA4Plus14011	0		362	7322	10	4949.46	0	0	0.194082	0.000389906	8.95933
Sg_CNS_NA4Plus30912	0		1094	6104	11	4118.72	0	0	0.053538	0.00014192	8.55934
7228	PREDICTED: mismatch repair endonuclease PMS2-like	XP_002120346.1	2933	532	1	357.325	1.07647e-79	2.67483e-78	0.00174046	4.81234e-06	8.49852
Sg_CNS_NA4Plus34125	0		1590	456	1	305.661	1.92489e-68	4.27782e-67	0.0027519	8.8771e-06	8.27612
Sg_CNS_NA4Plus25383	0		727	310	1	206.416	8.31361e-47	1.40604e-45	0.00409159	1.94148e-05	7.71936
79810	PREDICTED: ovochymase-1	XP_001606267.2	2664	1367	6	911.695	2.8145e-200	1.4783e-198	0.00492379	3.17896e-05	7.27507
Sg_CNS_NA4Plus22032	0		594	452	2	300.299	2.83571e-67	6.22138e-66	0.00730158	4.75239e-05	7.26341
Sg_CNS_NA4Plus1051	0		871	15482	69	10340.7	0	0	0.170559	0.00111815	7.25301
Sg_CNS_NA4Plus19551	0		520	3119	17	2073.58	0	0	0.0575542	0.000461439	6.96264
Sg_CNS_NA4Plus1342	0		1507	162	1	105.829	8.03717e-25	9.27642e-24	0.00103149	9.36602e-06	6.78308
Sg_CNS_NA4Plus32669	CChain C, Crystal Structure Of Greglin In Complex With Subtilisin	4GI3	2489	159636	997	105974	0	0	0.615419	0.00565378	6.76621
Sg_CNS_NA4Plus6363	0		170	698	5	459.619	5.8196e-102	1.7438e-100	0.0393977	0.000415135	6.56839
Sg_CNS_NA4Plus24498	0		688	1224	9	806.616	1.9665e-177	9.3418e-176	0.017071	0.000184639	6.5307
Sg_CNS_NA4Plus29157	0		949	132	1	85.4474	2.37949e-20	2.47763e-19	0.00133467	1.48731e-05	6.48763
Sg_CNS_NA4Plus327	0		1671	4817	37	3175.17	0	0	0.0276608	0.000312531	6.4677
Sg_CNS_NA4Plus10767	0		237	11894	95	7833.26	0	0	0.481553	0.00565775	6.41132
Sg_CNS_NA4Plus22020	0		593	488	4	319.527	1.83654e-71	4.21437e-70	0.00789642	9.52081e-05	6.37397
Sg_CNS_NA4Plus21506	0		577	57265	473	37689.4	0	0	0.95231	0.0115705	6.3629
46984	trypsin-lambda	AAG33250.1	872	109	1	69.8261	6.477e-17	6.13229e-16	0.00119943	1.61865e-05	6.21142
Sg_CNS_NA4Plus25993	0		757	1304	12	853.152	1.5009e-187	7.4497e-186	0.016529	0.000223745	6.207
Sg_CNS_NA4Plus857	0		168	428	4	278.761	1.39845e-62	2.90053e-61	0.0244455	0.000336062	6.1847
Sg_CNS_NA4Plus27171	0		820	106	1	67.789	1.81961e-16	1.69885e-15	0.00124039	1.72129e-05	6.17115
Sg_CNS_NA4Plus18523	0		493	14105	136	9228.96	0	0	0.274531	0.00389368	6.13969
Sg_CNS_NA4Plus14647	0		385	103	1	65.7521	5.11372e-16	4.7073e-15	0.00256709	3.66613e-05	6.12973
Sg_CNS_NA4Plus12545	0		306	559	7	359.997	2.82042e-80	7.05421e-79	0.0175289	0.000322883	5.76258
Sg_CNS_NA4Plus12408	0		301	2248	29	1450.45	0	0	0.0716629	0.00135988	5.71968
102934	Ganglioside GM2 activator precursor, putative	EEB16574.1	732	77	1	48.1065	4.03676e-12	3.26623e-11	0.00100936	1.92822e-05	5.71002
Sg_CNS_NA4Plus22130	0		598	74	1	46.0719	1.13994e-11	9.07997e-11	0.00118739	2.3603e-05	5.65269
Sg_CNS_NA4Plus17450	0		465	2751	38	1768.92	0	0	0.0567679	0.00115345	5.62105
Sg_CNS_NA4Plus17071	0		456	2826	40	1814.71	0	0	0.0594665	0.00123812	5.58585
Sg_CNS_NA4Plus25509	0		733	3053	44	1958.6	0	0	0.0399657	0.000847261	5.55981
Sg_CNS_NA4Plus32752	0		1317	69	1	42.6816	6.44141e-11	4.98043e-10	0.000502722	1.07172e-05	5.55176
Sg_CNS_NA4Plus25646	0		739	68	1	42.0037	9.10987e-11	6.99947e-10	0.000882936	1.90996e-05	5.5307
42355	serine protease 19	NP_001166075.1	1357	134	2	84.2478	4.365e-20	4.51216e-19	0.000947523	2.08026e-05	5.50932
Sg_CNS_NA4Plus1214	0		693	4179	63	2674.49	0	0	0.0578634	0.00128315	5.4949
Sg_CNS_NA4Plus25007	0		710	66	1	40.6481	1.82261e-10	1.38344e-09	0.00089197	1.98797e-05	5.48763
Sg_CNS_NA4Plus14444	0		378	63	1	38.6152	5.16154e-10	3.84077e-09	0.00159924	3.73402e-05	5.42051
Sg_CNS_NA4Plus29680	0		988	60	1	36.5829	1.46309e-09	1.06771e-08	0.000582719	1.4286e-05	5.35012
Sg_CNS_NA4Plus296	0		2228	117	2	72.718	1.49565e-17	1.44396e-16	0.00050389	1.26702e-05	5.3136
Sg_CNS_NA4Plus27201	0		821	57	1	34.5513	4.15154e-09	2.96815e-08	0.000666188	1.7192e-05	5.27612
Sg_CNS_NA4Plus30156	0		1026	850	15	537.129	7.9449e-119	2.6918e-117	0.00794944	0.000206354	5.26766
Sg_CNS_NA4Plus499	0		1849	175987	3181	111463	0	0	0.91329	0.0242826	5.23308
Sg_CNS_NA4Plus13190	0		330	218	4	136.181	1.8212e-31	2.41146e-30	0.00633881	0.000171086	5.21142
Sg_CNS_NA4Plus23775	0		659	2116	39	1335.34	2.3674e-292	1.6754e-290	0.0308102	0.00083531	5.20495
36216	PREDICTED: probable allantoicase-like	XP_001605000.1	600	54	1	32.5207	1.17932e-08	8.25381e-08	0.00086359	2.35243e-05	5.19812
100826	0		898	53	1	31.844	1.67067e-08	1.16019e-07	0.000566323	1.57178e-05	5.17115
Sg_CNS_NA4Plus9117	0		202	13207	259	8304.08	0	0	0.627361	0.0180974	5.11544
Sg_CNS_NA4Plus22149	0		598	49	1	29.1385	6.73839e-08	4.53617e-07	0.000786248	2.3603e-05	5.05794
Sg_CNS_NA4Plus27110	0		816	49	1	29.1385	6.73839e-08	4.53617e-07	0.000576197	1.72973e-05	5.05794
Sg_CNS_NA4Plus32548	0		1290	97	2	59.1655	1.44951e-14	1.27369e-13	0.000721518	2.18831e-05	5.04315
101377	epithelial serine protease	ADY17978.1	3402	432	9	268.736	2.1401e-60	4.31188e-59	0.00121847	3.73402e-05	5.0282
98947	0		779	48	1	28.4625	9.55307e-08	6.38046e-07	0.000591247	1.81189e-05	5.0282
Sg_CNS_NA4Plus17100	0		457	95	2	57.8113	2.88511e-14	2.50795e-13	0.00199468	6.17707e-05	5.01309
13416	AGAP004501-PA	EAA09264.6	1006	235	5	145.203	1.93897e-33	2.66585e-32	0.00224148	7.01521e-05	4.99782
Sg_CNS_NA4Plus7333	0		179	94	2	57.1342	4.07057e-14	3.5203e-13	0.00503895	0.000157705	4.99782
Sg_CNS_NA4Plus26305	0		773	47	1	27.7867	1.35457e-07	8.98532e-07	0.000583423	1.82595e-05	4.99782
Sg_CNS_NA4Plus28979	0		935	92	2	55.7803	8.10379e-14	6.9522e-13	0.00094415	3.01916e-05	4.96679
Sg_CNS_NA4Plus29472	0		974	46	1	27.111	1.92105e-07	1.2629e-06	0.000453173	1.44914e-05	4.96679
Sg_CNS_NA4Plus25695	0		742	45	1	26.4355	2.72492e-07	1.77536e-06	0.000581934	1.90224e-05	4.93509
Sg_CNS_NA4Plus23819	0		660	43	1	25.085	5.48567e-07	3.50985e-06	0.000625157	2.13858e-05	4.8695
Sg_CNS_NA4Plus17855	0		475	41	1	23.7355	1.10525e-06	6.92857e-06	0.000828238	2.97149e-05	4.80079
Sg_CNS_NA4Plus23898	0		664	41	1	23.7355	1.10525e-06	6.92857e-06	0.000592489	2.12569e-05	4.80079
49898	yellow-y precursor	NP_001165848.1	512	647	16	396.995	2.48363e-88	6.64991e-87	0.0121255	0.000441081	4.78085
Sg_CNS_NA4Plus1149	0		759	16184	414	9935.05	0	0	0.204602	0.00769887	4.73203
Sg_CNS_NA4Plus21617	0		580	190	5	114.732	9.01021e-27	1.08409e-25	0.00314333	0.000121678	4.69116
Sg_CNS_NA4Plus30049	0		1017	76	2	44.9598	2.01125e-11	1.58631e-10	0.000717063	2.77573e-05	4.69116
Sg_CNS_NA4Plus21863	0		587	38	1	21.7131	3.16616e-06	1.92647e-05	0.00062117	2.40453e-05	4.69116
Sg_CNS_NA4Plus21583	0		579	187	5	112.702	2.50742e-26	2.98857e-25	0.00309904	0.000121888	4.6682
77530	PREDICTED: hypothetical protein LOC100678556	XP_003425794.1	4683	1314	36	799.238	7.9039e-176	3.7255e-174	0.00269238	0.000108504	4.63306
52689	0		540	36	1	20.3664	6.39417e-06	3.80926e-05	0.000639696	2.61381e-05	4.61316
Sg_CNS_NA4Plus21424	0		575	36	1	20.3664	6.39417e-06	3.80926e-05	0.000600758	2.45471e-05	4.61316
Sg_CNS_NA4Plus24486	0		688	11815	334	7174.1	0	0	0.164782	0.00685214	4.58786
Sg_CNS_NA4Plus19236	0		512	70	2	40.9085	1.59523e-10	1.21327e-09	0.00131188	5.51351e-05	4.57252
Sg_CNS_NA4Plus36082	0		2383	2372	69	1434.19	0	0	0.00955115	0.000408689	4.5466
Sg_CNS_NA4Plus24148	0		673	103498	3024	62649.5	0	0	1.47564	0.0634213	4.54023
Sg_CNS_NA4Plus19648	0		523	34	1	19.0212	1.29274e-05	7.5283e-05	0.000623795	2.69878e-05	4.5307
Sg_CNS_NA4Plus15283	0		405	34	1	19.0212	1.29274e-05	7.5283e-05	0.000805543	3.48509e-05	4.5307
Sg_CNS_NA4Plus17311	0		461	34	1	19.0212	1.29274e-05	7.5283e-05	0.00070769	3.06173e-05	4.5307
Sg_CNS_NA4Plus24694	0		696	34	1	19.0212	1.29274e-05	7.5283e-05	0.000468743	2.02796e-05	4.5307
Sg_CNS_NA4Plus26145	0		765	34	1	19.0212	1.29274e-05	7.5283e-05	0.000426464	1.84505e-05	4.5307
Sg_CNS_NA4Plus26620	0		789	34	1	19.0212	1.29274e-05	7.5283e-05	0.000413492	1.78892e-05	4.5307
Sg_CNS_NA4Plus29927	0		1007	99	3	58.0818	2.51441e-14	2.18923e-13	0.000943345	4.20494e-05	4.48763
Sg_CNS_NA4Plus12394	0		300	33	1	18.3492	1.83893e-05	0.00010578	0.0010555	4.70487e-05	4.48763
Sg_CNS_NA4Plus20968	0		560	33	1	18.3492	1.83893e-05	0.00010578	0.000565446	2.52046e-05	4.48763
Sg_CNS_NA4Plus249	0		734	13422	407	8082.71	0	0	0.175463	0.00782648	4.48666
109111	0		703	32	1	17.6777	2.61672e-05	0.00014879	0.000436777	2.00777e-05	4.44323
53916	LP10918p	AAL29107.1	2985	735	23	439.381	1.47641e-97	4.27934e-96	0.0023627	0.000108756	4.44127
Sg_CNS_NA4Plus26720	0		794	5934	187	3555.23	0	0	0.071712	0.00332422	4.43113
Sg_CNS_NA4Plus35503	0		2068	1754	56	1047.99	6.6472e-230	3.8906e-228	0.00813849	0.000382213	4.41231
88379	chymotrypsin-like proteinase 6A precursor	CBC01171.1	1569	187	6	110.277	8.5208e-26	1.0043e-24	0.00114362	5.39755e-05	4.40516
82586	RE74144p	AAL49280.1	478	62	2	35.515	2.53097e-09	1.82756e-08	0.0012446	5.90569e-05	4.39743
Sg_CNS_NA4Plus16139	0		431	31	1	17.0067	3.72472e-05	0.0002095	0.000690159	3.27485e-05	4.39743
Sg_CNS_NA4Plus20613	0		550	31	1	17.0067	3.72472e-05	0.0002095	0.000540834	2.56629e-05	4.39743
Sg_CNS_NA4Plus24279	0		679	31	1	17.0067	3.72472e-05	0.0002095	0.000438083	2.07873e-05	4.39743
Sg_CNS_NA4Plus25731	0		744	31	1	17.0067	3.72472e-05	0.0002095	0.00039981	1.89712e-05	4.39743
Sg_CNS_NA4Plus26902	0		804	31	1	17.0067	3.72472e-05	0.0002095	0.000369973	1.75555e-05	4.39743
90238	0		381	30	1	16.3363	5.30371e-05	0.000294274	0.000755546	3.70462e-05	4.35012
Sg_CNS_NA4Plus14879	0		393	30	1	16.3363	5.30371e-05	0.000294274	0.000732476	3.5915e-05	4.35012
Sg_CNS_NA4Plus16069	0		429	30	1	16.3363	5.30371e-05	0.000294274	0.00067101	3.29012e-05	4.35012
Sg_CNS_NA4Plus29465	0		973	30	1	16.3363	5.30371e-05	0.000294274	0.000295851	1.45063e-05	4.35012
Sg_CNS_NA4Plus1235	0		711	117	4	67.835	1.77767e-16	1.66e-15	0.001579	7.9407e-05	4.3136
Sg_CNS_NA4Plus19186	0		511	29	1	15.6666	7.55483e-05	0.000414504	0.000544555	2.76215e-05	4.30121
Sg_CNS_NA4Plus20205	0		539	29	1	15.6666	7.55483e-05	0.000414504	0.000516267	2.61866e-05	4.30121
Sg_CNS_NA4Plus21421	0		575	29	1	15.6666	7.55483e-05	0.000414504	0.000483944	2.45471e-05	4.30121
Sg_CNS_NA4Plus21450	0		575	29	1	15.6666	7.55483e-05	0.000414504	0.000483944	2.45471e-05	4.30121
Sg_CNS_NA4Plus22680	0		617	29	1	15.6666	7.55483e-05	0.000414504	0.000451001	2.28762e-05	4.30121
Sg_CNS_NA4Plus13707	0		351	28	1	14.9975	0.000107656	0.000583416	0.000765448	4.02125e-05	4.25059
Sg_CNS_NA4Plus16286	0		435	28	1	14.9975	0.000107656	0.000583416	0.000617637	3.24473e-05	4.25059
Sg_CNS_NA4Plus17027	0		455	28	1	14.9975	0.000107656	0.000583416	0.000590489	3.10211e-05	4.25059
Sg_CNS_NA4Plus17104	0		457	28	1	14.9975	0.000107656	0.000583416	0.000587904	3.08853e-05	4.25059
Sg_CNS_NA4Plus18492	0		492	28	1	14.9975	0.000107656	0.000583416	0.000546082	2.86882e-05	4.25059
Sg_CNS_NA4Plus22523	0		611	28	1	14.9975	0.000107656	0.000583416	0.000439726	2.31008e-05	4.25059
Sg_CNS_NA4Plus24644	0		694	28	1	14.9975	0.000107656	0.000583416	0.000387136	2.0338e-05	4.25059
Sg_CNS_NA4Plus6228	0		169	19732	711	11611.4	0	0	1.12034	0.0593815	4.23778
Sg_CNS_NA4Plus21286	0		571	97773	3542	57522.2	0	0	1.64304	0.087555	4.23003
Sg_CNS_NA4Plus30738	0		1079	274	10	159.405	1.52611e-36	2.20889e-35	0.00243665	0.000130812	4.21934
Sg_CNS_NA4Plus28155	0		878	108	4	61.7724	3.85545e-15	3.45145e-14	0.0011803	6.43034e-05	4.19812
Sg_CNS_NA4Plus13782	0		354	27	1	14.3291	0.00015347	0.000821788	0.000731856	3.98717e-05	4.19812
624	0		418	27	1	14.3291	0.00015347	0.000821788	0.000619801	3.3767e-05	4.19812
Sg_CNS_NA4Plus15884	0		423	27	1	14.3291	0.00015347	0.000821788	0.000612475	3.33678e-05	4.19812
Sg_CNS_NA4Plus16569	0		443	27	1	14.3291	0.00015347	0.000821788	0.000584824	3.18614e-05	4.19812
Sg_CNS_NA4Plus19037	0		507	27	1	14.3291	0.00015347	0.000821788	0.000511	2.78394e-05	4.19812
84297	PREDICTED: zinc finger protein 84-like	XP_003726338.1	554	27	1	14.3291	0.00015347	0.000821788	0.000467648	2.54776e-05	4.19812
Sg_CNS_NA4Plus21825	0		586	27	1	14.3291	0.00015347	0.000821788	0.000442111	2.40863e-05	4.19812
Sg_CNS_NA4Plus21951	0		591	27	1	14.3291	0.00015347	0.000821788	0.00043837	2.38826e-05	4.19812
Sg_CNS_NA4Plus22207	0		600	27	1	14.3291	0.00015347	0.000821788	0.000431795	2.35243e-05	4.19812
Sg_CNS_NA4Plus22245	0		602	27	1	14.3291	0.00015347	0.000821788	0.00043036	2.34462e-05	4.19812
Sg_CNS_NA4Plus16453	0		440	107	4	61.0993	5.4267e-15	4.83074e-14	0.00233344	0.000128315	4.1847
Sg_CNS_NA4Plus29899	0		1005	52	2	28.7918	8.05918e-08	5.40479e-07	0.00049648	2.80887e-05	4.14367
Sg_CNS_NA4Plus16647	Glyptapanteles flavicoxis clone BAC 16K15, complete sequence	EF710649.1	445	26	1	13.6617	0.000218876	0.00115512	0.000560632	3.17182e-05	4.14367
Sg_CNS_NA4Plus16906	0		452	26	1	13.6617	0.000218876	0.00115512	0.00055195	3.1227e-05	4.14367
Sg_CNS_NA4Plus19202	0		511	26	1	13.6617	0.000218876	0.00115512	0.000488222	2.76215e-05	4.14367
Sg_CNS_NA4Plus19270	0		513	26	1	13.6617	0.000218876	0.00115512	0.000486319	2.75138e-05	4.14367
Sg_CNS_NA4Plus18343	0		488	25	1	12.9952	0.000312298	0.00162656	0.00049157	2.89234e-05	4.08709
Sg_CNS_NA4Plus18622	0		495	25	1	12.9952	0.000312298	0.00162656	0.000484618	2.85143e-05	4.08709
Sg_CNS_NA4Plus19083	0		508	25	1	12.9952	0.000312298	0.00162656	0.000472216	2.77846e-05	4.08709
Sg_CNS_NA4Plus19334	0		514	25	1	12.9952	0.000312298	0.00162656	0.000466704	2.74603e-05	4.08709
43694	starry night, isoform B	NP_001163113.1	589	25	1	12.9952	0.000312298	0.00162656	0.000407277	2.39637e-05	4.08709
Sg_CNS_NA4Plus22256	0		602	25	1	12.9952	0.000312298	0.00162656	0.000398482	2.34462e-05	4.08709
Sg_CNS_NA4Plus22357	0		605	25	1	12.9952	0.000312298	0.00162656	0.000396506	2.33299e-05	4.08709
Sg_CNS_NA4Plus22472	0		609	25	1	12.9952	0.000312298	0.00162656	0.000393901	2.31767e-05	4.08709
81548	PREDICTED: similar to predicted protein	XP_972820.2	693	25	1	12.9952	0.000312298	0.00162656	0.000346156	2.03674e-05	4.08709
Sg_CNS_NA4Plus24627	0		693	25	1	12.9952	0.000312298	0.00162656	0.000346156	2.03674e-05	4.08709
Sg_CNS_NA4Plus30412	0		1050	49	2	26.7806	2.27916e-07	1.49117e-06	0.000447787	2.68849e-05	4.05794
Sg_CNS_NA4Plus13851	0		357	24	1	12.3297	0.000445808	0.00228275	0.000645072	3.95367e-05	4.0282
Sg_CNS_NA4Plus13919	0		358	24	1	12.3297	0.000445808	0.00228275	0.00064327	3.94262e-05	4.0282
Sg_CNS_NA4Plus14157	0		367	24	1	12.3297	0.000445808	0.00228275	0.000627495	3.84594e-05	4.0282
Sg_CNS_NA4Plus16115	0		430	24	1	12.3297	0.000445808	0.00228275	0.000535559	3.28246e-05	4.0282
Sg_CNS_NA4Plus16804	0		449	24	1	12.3297	0.000445808	0.00228275	0.000512897	3.14356e-05	4.0282
Sg_CNS_NA4Plus17061	0		456	24	1	12.3297	0.000445808	0.00228275	0.000505023	3.09531e-05	4.0282
Sg_CNS_NA4Plus17274	0		461	24	1	12.3297	0.000445808	0.00228275	0.000499546	3.06173e-05	4.0282
Sg_CNS_NA4Plus17509	0		467	24	1	12.3297	0.000445808	0.00228275	0.000493127	3.0224e-05	4.0282
Sg_CNS_NA4Plus17721	0		472	24	1	12.3297	0.000445808	0.00228275	0.000487904	2.99038e-05	4.0282
Sg_CNS_NA4Plus17764	0		473	24	1	12.3297	0.000445808	0.00228275	0.000486872	2.98406e-05	4.0282
Sg_CNS_NA4Plus17906	0		476	24	1	12.3297	0.000445808	0.00228275	0.000483804	2.96525e-05	4.0282
Sg_CNS_NA4Plus18271	0		486	24	1	12.3297	0.000445808	0.00228275	0.000473849	2.90424e-05	4.0282
Sg_CNS_NA4Plus19956	0		532	24	1	12.3297	0.000445808	0.00228275	0.000432877	2.65312e-05	4.0282
Sg_CNS_NA4Plus20508	0		548	24	1	12.3297	0.000445808	0.00228275	0.000420238	2.57566e-05	4.0282
Sg_CNS_NA4Plus21181	0		567	24	1	12.3297	0.000445808	0.00228275	0.000406156	2.48935e-05	4.0282
Sg_CNS_NA4Plus21347	0		573	24	1	12.3297	0.000445808	0.00228275	0.000401903	2.46328e-05	4.0282
Sg_CNS_NA4Plus21603	0		580	24	1	12.3297	0.000445808	0.00228275	0.000397053	2.43355e-05	4.0282
Sg_CNS_NA4Plus21961	0		591	24	1	12.3297	0.000445808	0.00228275	0.000389663	2.38826e-05	4.0282
103273	PREDICTED: glucose dehydrogenase	XP_001945176.2	604	24	1	12.3297	0.000445808	0.00228275	0.000381276	2.33685e-05	4.0282
Sg_CNS_NA4Plus22534	0		611	24	1	12.3297	0.000445808	0.00228275	0.000376908	2.31008e-05	4.0282
Sg_CNS_NA4Plus27968	0		868	24	1	12.3297	0.000445808	0.00228275	0.000265312	1.62611e-05	4.0282
9348	0		391	47	2	25.4417	4.55956e-07	2.93189e-06	0.00115342	7.21974e-05	3.99782
Sg_CNS_NA4Plus14670	0		386	23	1	11.6654	0.000636719	0.00320574	0.000571749	3.65663e-05	3.96679
Sg_CNS_NA4Plus16145	0		431	23	1	11.6654	0.000636719	0.00320574	0.000512054	3.27485e-05	3.96679
Sg_CNS_NA4Plus20488	0		547	23	1	11.6654	0.000636719	0.00320574	0.000403465	2.58036e-05	3.96679
Sg_CNS_NA4Plus20696	0		553	23	1	11.6654	0.000636719	0.00320574	0.000399087	2.55237e-05	3.96679
Sg_CNS_NA4Plus21264	0		570	23	1	11.6654	0.000636719	0.00320574	0.000387184	2.47624e-05	3.96679
Sg_CNS_NA4Plus22082	0		596	23	1	11.6654	0.000636719	0.00320574	0.000370294	2.36822e-05	3.96679
Sg_CNS_NA4Plus22406	0		607	23	1	11.6654	0.000636719	0.00320574	0.000363583	2.3253e-05	3.96679
Sg_CNS_NA4Plus14264	0		372	23	1	11.6654	0.000636719	0.00320574	0.000593266	3.79425e-05	3.96679
Sg_CNS_NA4Plus15344	0		407	23	1	11.6654	0.000636719	0.00320574	0.000542248	3.46796e-05	3.96679
Sg_CNS_NA4Plus17420	0		464	23	1	11.6654	0.000636719	0.00320574	0.000475636	3.04194e-05	3.96679
Sg_CNS_NA4Plus17532	0		467	23	1	11.6654	0.000636719	0.00320574	0.000472581	3.0224e-05	3.96679
Sg_CNS_NA4Plus19960	0		532	23	1	11.6654	0.000636719	0.00320574	0.00041484	2.65312e-05	3.96679
Sg_CNS_NA4Plus22655	0		616	23	1	11.6654	0.000636719	0.00320574	0.000358271	2.29133e-05	3.96679
Sg_CNS_NA4Plus1068	0		766	241076	10533	137689	0	0	3.01988	0.194085	3.95973
Sg_CNS_NA4Plus35137	0		1914	205	9	115.316	6.70947e-27	8.09827e-26	0.00102772	6.63696e-05	3.95279
Sg_CNS_NA4Plus16122	0		431	77984	3451	44393.5	0	0	1.73617	0.113015	3.94132
Sg_CNS_NA4Plus20503	0		548	45	2	24.1046	9.12431e-07	5.75844e-06	0.000787947	5.15131e-05	3.93509
Sg_CNS_NA4Plus21160	0		567	308147	13761	175371	0	0	5.21483	0.342559	3.92819
Sg_CNS_NA4Plus13195	0		330	22	1	11.0025	0.000909873	0.00450086	0.000639696	4.27715e-05	3.90266
Sg_CNS_NA4Plus15895	0		423	22	1	11.0025	0.000909873	0.00450086	0.000499054	3.33678e-05	3.90266
Sg_CNS_NA4Plus17338	0		462	22	1	11.0025	0.000909873	0.00450086	0.000456926	3.05511e-05	3.90266
Sg_CNS_NA4Plus17465	0		466	22	1	11.0025	0.000909873	0.00450086	0.000453004	3.02888e-05	3.90266
Sg_CNS_NA4Plus18337	0		488	22	1	11.0025	0.000909873	0.00450086	0.000432581	2.89234e-05	3.90266
Sg_CNS_NA4Plus19593	0		521	22	1	11.0025	0.000909873	0.00450086	0.000405182	2.70914e-05	3.90266
Sg_CNS_NA4Plus20567	0		549	22	1	11.0025	0.000909873	0.00450086	0.000384517	2.57096e-05	3.90266
Sg_CNS_NA4Plus22132	PREDICTED: uncharacterized protein LOC100212627	XP_002159868.2	598	22	1	11.0025	0.000909873	0.00450086	0.000353009	2.3603e-05	3.90266
Sg_CNS_NA4Plus9446	0		207	31927	1464	18049.9	0	0	1.47997	0.099825	3.89002
Sg_CNS_NA4Plus30238	0		1033	65	3	35.217	2.94934e-09	2.12354e-08	0.000603779	4.09911e-05	3.88064
17259	hypothetical protein TcasGA2_TC010035	EFA07058.1	899	423	20	236.227	2.61408e-53	4.81954e-52	0.00451487	0.000314007	3.84582
42431	serine protease P128	EFA10698.1	2306	295	14	164.175	1.38508e-37	2.0386e-36	0.00122752	8.56914e-05	3.84045
Sg_CNS_NA4Plus12920	0		320	21	1	10.3412	0.00130096	0.00631222	0.000629701	4.41081e-05	3.83555
Sg_CNS_NA4Plus13885	0		358	21	1	10.3412	0.00130096	0.00631222	0.000562861	3.94262e-05	3.83555
Sg_CNS_NA4Plus13891	0		358	21	1	10.3412	0.00130096	0.00631222	0.000562861	3.94262e-05	3.83555
Sg_CNS_NA4Plus13901	0		358	21	1	10.3412	0.00130096	0.00631222	0.000562861	3.94262e-05	3.83555
Sg_CNS_NA4Plus14456	0		378	21	1	10.3412	0.00130096	0.00631222	0.00053308	3.73402e-05	3.83555
Sg_CNS_NA4Plus14722	0		387	21	1	10.3412	0.00130096	0.00631222	0.000520683	3.64718e-05	3.83555
Sg_CNS_NA4Plus16141	0		431	21	1	10.3412	0.00130096	0.00631222	0.000467527	3.27485e-05	3.83555
Sg_CNS_NA4Plus16670	0		446	21	1	10.3412	0.00130096	0.00631222	0.000451803	3.16471e-05	3.83555
Sg_CNS_NA4Plus17042	0		455	21	1	10.3412	0.00130096	0.00631222	0.000442866	3.10211e-05	3.83555
Sg_CNS_NA4Plus17654	0		470	21	1	10.3412	0.00130096	0.00631222	0.000428732	3.00311e-05	3.83555
Sg_CNS_NA4Plus18262	0		486	21	1	10.3412	0.00130096	0.00631222	0.000414618	2.90424e-05	3.83555
Sg_CNS_NA4Plus18396	0		489	21	1	10.3412	0.00130096	0.00631222	0.000412074	2.88642e-05	3.83555
Sg_CNS_NA4Plus19866	0		529	21	1	10.3412	0.00130096	0.00631222	0.000380915	2.66817e-05	3.83555
Sg_CNS_NA4Plus21514	0		577	21	1	10.3412	0.00130096	0.00631222	0.000349227	2.4462e-05	3.83555
Sg_CNS_NA4Plus22482	0		610	21	1	10.3412	0.00130096	0.00631222	0.000330335	2.31387e-05	3.83555
Sg_CNS_NA4Plus14872	0		393	21	1	10.3412	0.00130096	0.00631222	0.000512733	3.5915e-05	3.83555
Sg_CNS_NA4Plus15291	0		406	21	1	10.3412	0.00130096	0.00631222	0.000496316	3.4765e-05	3.83555
Sg_CNS_NA4Plus16023	0		428	21	1	10.3412	0.00130096	0.00631222	0.000470804	3.2978e-05	3.83555
Sg_CNS_NA4Plus18430	0		490	21	1	10.3412	0.00130096	0.00631222	0.000411233	2.88053e-05	3.83555
Sg_CNS_NA4Plus18851	0		501	21	1	10.3412	0.00130096	0.00631222	0.000402204	2.81728e-05	3.83555
Sg_CNS_NA4Plus16574	0		443	289	14	160.152	1.04806e-36	1.52211e-35	0.00625978	0.000446059	3.8108
Sg_CNS_NA4Plus10632	0		234	110886	5473	61824.4	0	0	4.54701	0.330125	3.78383
Sg_CNS_NA4Plus13583	0		346	3273	163	1818.9	0	0	0.0907684	0.00664936	3.7709
Sg_CNS_NA4Plus14331	0		374	40	2	20.7712	5.17563e-06	3.10399e-05	0.00102625	7.54791e-05	3.76516
Sg_CNS_NA4Plus12906	0		320	20	1	9.68156	0.00186127	0.00886078	0.000599715	4.41081e-05	3.76516
Sg_CNS_NA4Plus14401	0		376	20	1	9.68156	0.00186127	0.00886078	0.000510396	3.75388e-05	3.76516
Sg_CNS_NA4Plus14475	0		379	20	1	9.68156	0.00186127	0.00886078	0.000506356	3.72417e-05	3.76516
Sg_CNS_NA4Plus14756	0		388	20	1	9.68156	0.00186127	0.00886078	0.00049461	3.63778e-05	3.76516
Sg_CNS_NA4Plus15524	0		413	20	1	9.68156	0.00186127	0.00886078	0.00046467	3.41758e-05	3.76516
Sg_CNS_NA4Plus15703	0		418	20	1	9.68156	0.00186127	0.00886078	0.000459112	3.3767e-05	3.76516
Sg_CNS_NA4Plus15878	0		423	20	1	9.68156	0.00186127	0.00886078	0.000453685	3.33678e-05	3.76516
Sg_CNS_NA4Plus16129	0		431	20	1	9.68156	0.00186127	0.00886078	0.000445264	3.27485e-05	3.76516
Sg_CNS_NA4Plus16261	0		434	20	1	9.68156	0.00186127	0.00886078	0.000442186	3.25221e-05	3.76516
Sg_CNS_NA4Plus16674	0		446	20	1	9.68156	0.00186127	0.00886078	0.000430289	3.16471e-05	3.76516
Sg_CNS_NA4Plus16994	0		454	20	1	9.68156	0.00186127	0.00886078	0.000422707	3.10894e-05	3.76516
Sg_CNS_NA4Plus17169	0		458	20	1	9.68156	0.00186127	0.00886078	0.000419015	3.08179e-05	3.76516
Sg_CNS_NA4Plus17250	0		460	20	1	9.68156	0.00186127	0.00886078	0.000417193	3.06839e-05	3.76516
Sg_CNS_NA4Plus17345	0		463	20	1	9.68156	0.00186127	0.00886078	0.00041449	3.04851e-05	3.76516
Sg_CNS_NA4Plus17597	0		469	20	1	9.68156	0.00186127	0.00886078	0.000409187	3.00951e-05	3.76516
Sg_CNS_NA4Plus17965	0		478	20	1	9.68156	0.00186127	0.00886078	0.000401483	2.95284e-05	3.76516
Sg_CNS_NA4Plus18052	0		480	20	1	9.68156	0.00186127	0.00886078	0.00039981	2.94054e-05	3.76516
Sg_CNS_NA4Plus18226	0		485	20	1	9.68156	0.00186127	0.00886078	0.000395688	2.91023e-05	3.76516
Sg_CNS_NA4Plus18458	0		491	20	1	9.68156	0.00186127	0.00886078	0.000390853	2.87466e-05	3.76516
Sg_CNS_NA4Plus18674	0		497	20	1	9.68156	0.00186127	0.00886078	0.000386134	2.83996e-05	3.76516
Sg_CNS_NA4Plus19323	0		514	20	1	9.68156	0.00186127	0.00886078	0.000373363	2.74603e-05	3.76516
Sg_CNS_NA4Plus19904	0		530	20	1	9.68156	0.00186127	0.00886078	0.000362092	2.66313e-05	3.76516
Sg_CNS_NA4Plus20848	0		557	20	1	9.68156	0.00186127	0.00886078	0.00034454	2.53404e-05	3.76516
Sg_CNS_NA4Plus24730	0		698	20	1	9.68156	0.00186127	0.00886078	0.000274941	2.02215e-05	3.76516
Sg_CNS_NA4Plus14036	0		363	20	1	9.68156	0.00186127	0.00886078	0.000528674	3.88832e-05	3.76516
Sg_CNS_NA4Plus14568	0		382	20	1	9.68156	0.00186127	0.00886078	0.000502379	3.69492e-05	3.76516
Sg_CNS_NA4Plus17034	0		455	20	1	9.68156	0.00186127	0.00886078	0.000421778	3.10211e-05	3.76516
84146	AF315785_1pol polyprotein	AAK01366.1	888	20	1	9.68156	0.00186127	0.00886078	0.000216113	1.58948e-05	3.76516
Sg_CNS_NA4Plus24961	0		708	79	4	42.3197	7.75086e-11	5.97089e-10	0.00107068	7.97435e-05	3.74701
Sg_CNS_NA4Plus15863	0		422	38	2	19.4424	1.03679e-05	6.08638e-05	0.000864044	6.68938e-05	3.69116
Sg_CNS_NA4Plus24641	0		694	38	2	19.4424	1.03679e-05	6.08638e-05	0.000525399	4.06761e-05	3.69116
Sg_CNS_NA4Plus7772	0		184	19	1	9.02397	0.00266462	0.0123951	0.000990833	7.67098e-05	3.69116
Sg_CNS_NA4Plus9314	0		205	19	1	9.02397	0.00266462	0.0123951	0.000889333	6.88517e-05	3.69116
72729	0		261	19	1	9.02397	0.00266462	0.0123951	0.000698519	5.40789e-05	3.69116
Sg_CNS_NA4Plus13370	0		338	19	1	9.02397	0.00266462	0.0123951	0.000539389	4.17592e-05	3.69116
Sg_CNS_NA4Plus13918	0		358	19	1	9.02397	0.00266462	0.0123951	0.000509255	3.94262e-05	3.69116
Sg_CNS_NA4Plus13985	0		361	19	1	9.02397	0.00266462	0.0123951	0.000505023	3.90986e-05	3.69116
Sg_CNS_NA4Plus14035	0		363	19	1	9.02397	0.00266462	0.0123951	0.000502241	3.88832e-05	3.69116
Sg_CNS_NA4Plus14571	0		382	19	1	9.02397	0.00266462	0.0123951	0.00047726	3.69492e-05	3.69116
Sg_CNS_NA4Plus14618	0		384	19	1	9.02397	0.00266462	0.0123951	0.000474774	3.67568e-05	3.69116
Sg_CNS_NA4Plus15169	0		402	19	1	9.02397	0.00266462	0.0123951	0.000453516	3.51109e-05	3.69116
Sg_CNS_NA4Plus15520	0		413	19	1	9.02397	0.00266462	0.0123951	0.000441437	3.41758e-05	3.69116
Sg_CNS_NA4Plus16425	0		439	19	1	9.02397	0.00266462	0.0123951	0.000415292	3.21517e-05	3.69116
Sg_CNS_NA4Plus16757	0		448	19	1	9.02397	0.00266462	0.0123951	0.000406949	3.15058e-05	3.69116
Sg_CNS_NA4Plus16830	0		450	19	1	9.02397	0.00266462	0.0123951	0.000405141	3.13658e-05	3.69116
Sg_CNS_NA4Plus16867	0		451	19	1	9.02397	0.00266462	0.0123951	0.000404242	3.12962e-05	3.69116
Sg_CNS_NA4Plus17260	0		460	19	1	9.02397	0.00266462	0.0123951	0.000396333	3.06839e-05	3.69116
Sg_CNS_NA4Plus17531	0		467	19	1	9.02397	0.00266462	0.0123951	0.000390393	3.0224e-05	3.69116
Sg_CNS_NA4Plus17604	0		469	19	1	9.02397	0.00266462	0.0123951	0.000388728	3.00951e-05	3.69116
Sg_CNS_NA4Plus18134	0		483	19	1	9.02397	0.00266462	0.0123951	0.00037746	2.92228e-05	3.69116
11916	0		487	19	1	9.02397	0.00266462	0.0123951	0.00037436	2.89827e-05	3.69116
Sg_CNS_NA4Plus18314	0		487	19	1	9.02397	0.00266462	0.0123951	0.00037436	2.89827e-05	3.69116
Sg_CNS_NA4Plus18506	0		492	19	1	9.02397	0.00266462	0.0123951	0.000370556	2.86882e-05	3.69116
Sg_CNS_NA4Plus19107	0		509	19	1	9.02397	0.00266462	0.0123951	0.000358179	2.773e-05	3.69116
Sg_CNS_NA4Plus19141	0		509	19	1	9.02397	0.00266462	0.0123951	0.000358179	2.773e-05	3.69116
Sg_CNS_NA4Plus22587	0		613	19	1	9.02397	0.00266462	0.0123951	0.000297412	2.30254e-05	3.69116
Sg_CNS_NA4Plus25557	0		735	38	2	19.4424	1.03679e-05	6.08638e-05	0.000496091	3.84071e-05	3.69116
Sg_CNS_NA4Plus14983	0		396	19	1	9.02397	0.00266462	0.0123951	0.000460387	3.56429e-05	3.69116
Sg_CNS_NA4Plus19860	0		529	74	4	38.9855	4.2697e-10	3.19029e-09	0.00134227	0.000106727	3.65269
Sg_CNS_NA4Plus23517	0		648	37	2	18.7792	1.46758e-05	8.50656e-05	0.000547888	4.35636e-05	3.65269
Sg_CNS_NA4Plus24030	0		668	37	2	18.7792	1.46758e-05	8.50656e-05	0.000531484	4.22593e-05	3.65269
Sg_CNS_NA4Plus25161	0		717	37	2	18.7792	1.46758e-05	8.50656e-05	0.000495162	3.93713e-05	3.65269
Sg_CNS_NA4Plus11261	0		254	10712	590	5827.93	0	0	0.404671	0.0327859	3.6256
Sg_CNS_NA4Plus29456	0		972	90	5	47.4269	5.70928e-12	4.59673e-11	0.000888467	7.26059e-05	3.61316
Sg_CNS_NA4Plus5673	0		164	18	1	8.36872	0.00381733	0.0173524	0.00105316	8.60646e-05	3.61316
Sg_CNS_NA4Plus6808	0		174	18	1	8.36872	0.00381733	0.0173524	0.000992632	8.11184e-05	3.61316
Sg_CNS_NA4Plus10012	0		219	18	1	8.36872	0.00381733	0.0173524	0.000788666	6.44502e-05	3.61316
Sg_CNS_NA4Plus13488	0		342	18	1	8.36872	0.00381733	0.0173524	0.000505023	4.12707e-05	3.61316
29514	PREDICTED: lipase 1-like	XP_003241200.1	367	18	1	8.36872	0.00381733	0.0173524	0.000470621	3.84594e-05	3.61316
Sg_CNS_NA4Plus14712	0		387	18	1	8.36872	0.00381733	0.0173524	0.000446299	3.64718e-05	3.61316
Sg_CNS_NA4Plus15446	0		410	18	1	8.36872	0.00381733	0.0173524	0.000421263	3.44258e-05	3.61316
Sg_CNS_NA4Plus15864	0		422	18	1	8.36872	0.00381733	0.0173524	0.000409284	3.34469e-05	3.61316
Sg_CNS_NA4Plus15927	0		424	18	1	8.36872	0.00381733	0.0173524	0.000407354	3.32891e-05	3.61316
Sg_CNS_NA4Plus15934	0		424	18	1	8.36872	0.00381733	0.0173524	0.000407354	3.32891e-05	3.61316
Sg_CNS_NA4Plus16187	0		432	18	1	8.36872	0.00381733	0.0173524	0.00039981	3.26727e-05	3.61316
97666	0		434	18	1	8.36872	0.00381733	0.0173524	0.000397968	3.25221e-05	3.61316
Sg_CNS_NA4Plus16230	0		434	18	1	8.36872	0.00381733	0.0173524	0.000397968	3.25221e-05	3.61316
Sg_CNS_NA4Plus16267	0		434	18	1	8.36872	0.00381733	0.0173524	0.000397968	3.25221e-05	3.61316
Sg_CNS_NA4Plus16333	0		436	18	1	8.36872	0.00381733	0.0173524	0.000396142	3.23729e-05	3.61316
Sg_CNS_NA4Plus16591	0		444	18	1	8.36872	0.00381733	0.0173524	0.000389004	3.17896e-05	3.61316
Sg_CNS_NA4Plus16600	0		444	18	1	8.36872	0.00381733	0.0173524	0.000389004	3.17896e-05	3.61316
Sg_CNS_NA4Plus17574	0		468	18	1	8.36872	0.00381733	0.0173524	0.000369055	3.01594e-05	3.61316
Sg_CNS_NA4Plus17643	0		470	18	1	8.36872	0.00381733	0.0173524	0.000367485	3.00311e-05	3.61316
Sg_CNS_NA4Plus17793	0		473	18	1	8.36872	0.00381733	0.0173524	0.000365154	2.98406e-05	3.61316
Sg_CNS_NA4Plus17959	0		477	18	1	8.36872	0.00381733	0.0173524	0.000362092	2.95903e-05	3.61316
Sg_CNS_NA4Plus18682	0		497	18	1	8.36872	0.00381733	0.0173524	0.000347521	2.83996e-05	3.61316
Sg_CNS_NA4Plus18809	0		500	18	1	8.36872	0.00381733	0.0173524	0.000345436	2.82292e-05	3.61316
Sg_CNS_NA4Plus19018	0		506	18	1	8.36872	0.00381733	0.0173524	0.00034134	2.78945e-05	3.61316
Sg_CNS_NA4Plus20457	0		546	18	1	8.36872	0.00381733	0.0173524	0.000316333	2.58509e-05	3.61316
Sg_CNS_NA4Plus20754	0		555	18	1	8.36872	0.00381733	0.0173524	0.000311203	2.54317e-05	3.61316
Sg_CNS_NA4Plus23016	0		630	18	1	8.36872	0.00381733	0.0173524	0.000274155	2.24041e-05	3.61316
Sg_CNS_NA4Plus23357	0		643	18	1	8.36872	0.00381733	0.0173524	0.000268613	2.19512e-05	3.61316
Sg_CNS_NA4Plus23399	0		644	36	2	18.1169	2.07751e-05	0.000118925	0.000536391	4.38341e-05	3.61316
Sg_CNS_NA4Plus15795	0		420	18	1	8.36872	0.00381733	0.0173524	0.000411233	3.36062e-05	3.61316
Sg_CNS_NA4Plus15992	0		426	18	1	8.36872	0.00381733	0.0173524	0.000405441	3.31329e-05	3.61316
Sg_CNS_NA4Plus16949	0		453	18	1	8.36872	0.00381733	0.0173524	0.000381276	3.1158e-05	3.61316
Sg_CNS_NA4Plus23845	0		661	18	1	8.36872	0.00381733	0.0173524	0.000261298	2.13534e-05	3.61316
Sg_CNS_NA4Plus23848	0		661	18	1	8.36872	0.00381733	0.0173524	0.000261298	2.13534e-05	3.61316
Sg_CNS_NA4Plus25105	0		714	875	49	472.864	7.6295e-105	2.3364e-103	0.0117591	0.000968649	3.60166
37736	PREDICTED: protein yellow-like	XP_001948479.1	934	738	42	397.091	2.3665e-88	6.33959e-87	0.00758184	0.000634703	3.57839
Sg_CNS_NA4Plus25718	0		744	35	2	17.4555	2.9411e-05	0.000166709	0.000451398	3.79425e-05	3.57252
Sg_CNS_NA4Plus27903	0		864	35	2	17.4555	2.9411e-05	0.000166709	0.000388704	3.26727e-05	3.57252
Sg_CNS_NA4Plus19526	0		519	34	2	16.7952	4.16392e-05	0.000233158	0.000628603	5.43915e-05	3.5307
Sg_CNS_NA4Plus10064	0		220	17	1	7.71621	0.00547272	0.0242234	0.000741466	6.41573e-05	3.5307
Sg_CNS_NA4Plus12131	0		290	17	1	7.71621	0.00547272	0.0242234	0.000562491	4.8671e-05	3.5307
Sg_CNS_NA4Plus14612	0		384	17	1	7.71621	0.00547272	0.0242234	0.000424798	3.67568e-05	3.5307
Sg_CNS_NA4Plus15579	0		414	17	1	7.71621	0.00547272	0.0242234	0.000394016	3.40932e-05	3.5307
Sg_CNS_NA4Plus16735	0		447	17	1	7.71621	0.00547272	0.0242234	0.000364927	3.15763e-05	3.5307
Sg_CNS_NA4Plus19402	0		516	17	1	7.71621	0.00547272	0.0242234	0.000316129	2.73539e-05	3.5307
Sg_CNS_NA4Plus23302	0		641	17	1	7.71621	0.00547272	0.0242234	0.000254481	2.20196e-05	3.5307
Sg_CNS_NA4Plus21755	0		584	68	4	34.9963	3.30327e-09	2.37356e-08	0.00111728	9.66753e-05	3.5307
Sg_CNS_NA4Plus20426	0		545	34	2	16.7952	4.16392e-05	0.000233158	0.000598615	5.17967e-05	3.5307
Sg_CNS_NA4Plus22516	0		611	34	2	16.7952	4.16392e-05	0.000233158	0.000533952	4.62016e-05	3.5307
Sg_CNS_NA4Plus5215	0		160	17	1	7.71621	0.00547272	0.0242234	0.00101951	8.82162e-05	3.5307
Sg_CNS_NA4Plus6596	0		172	17	1	7.71621	0.00547272	0.0242234	0.000948386	8.20616e-05	3.5307
Sg_CNS_NA4Plus9148	0		202	17	1	7.71621	0.00547272	0.0242234	0.000807537	6.98742e-05	3.5307
Sg_CNS_NA4Plus11970	0		283	17	1	7.71621	0.00547272	0.0242234	0.000576404	4.98749e-05	3.5307
Sg_CNS_NA4Plus12051	0		287	17	1	7.71621	0.00547272	0.0242234	0.000568371	4.91798e-05	3.5307
Sg_CNS_NA4Plus12487	0		304	17	1	7.71621	0.00547272	0.0242234	0.000536587	4.64296e-05	3.5307
Sg_CNS_NA4Plus12812	0		316	17	1	7.71621	0.00547272	0.0242234	0.00051621	4.46664e-05	3.5307
Sg_CNS_NA4Plus12926	0		320	17	1	7.71621	0.00547272	0.0242234	0.000509758	4.41081e-05	3.5307
Sg_CNS_NA4Plus13453	0		341	17	1	7.71621	0.00547272	0.0242234	0.000478365	4.13918e-05	3.5307
Sg_CNS_NA4Plus14272	0		372	17	1	7.71621	0.00547272	0.0242234	0.000438501	3.79425e-05	3.5307
Sg_CNS_NA4Plus14683	0		386	17	1	7.71621	0.00547272	0.0242234	0.000422597	3.65663e-05	3.5307
Sg_CNS_NA4Plus14911	0		394	17	1	7.71621	0.00547272	0.0242234	0.000414016	3.58238e-05	3.5307
Sg_CNS_NA4Plus15074	0		399	17	1	7.71621	0.00547272	0.0242234	0.000408828	3.53749e-05	3.5307
Sg_CNS_NA4Plus15172	0		402	17	1	7.71621	0.00547272	0.0242234	0.000405777	3.51109e-05	3.5307
Sg_CNS_NA4Plus15738	0		419	17	1	7.71621	0.00547272	0.0242234	0.000389314	3.36864e-05	3.5307
Sg_CNS_NA4Plus15890	0		423	17	1	7.71621	0.00547272	0.0242234	0.000385632	3.33678e-05	3.5307
Sg_CNS_NA4Plus16278	0		435	17	1	7.71621	0.00547272	0.0242234	0.000374994	3.24473e-05	3.5307
Sg_CNS_NA4Plus16330	0		436	17	1	7.71621	0.00547272	0.0242234	0.000374134	3.23729e-05	3.5307
Sg_CNS_NA4Plus16363	0		437	17	1	7.71621	0.00547272	0.0242234	0.000373278	3.22988e-05	3.5307
Sg_CNS_NA4Plus16619	0		444	17	1	7.71621	0.00547272	0.0242234	0.000367393	3.17896e-05	3.5307
Sg_CNS_NA4Plus16654	0		445	17	1	7.71621	0.00547272	0.0242234	0.000366567	3.17182e-05	3.5307
Sg_CNS_NA4Plus16845	0		450	17	1	7.71621	0.00547272	0.0242234	0.000362494	3.13658e-05	3.5307
Sg_CNS_NA4Plus16932	0		453	17	1	7.71621	0.00547272	0.0242234	0.000360094	3.1158e-05	3.5307
Sg_CNS_NA4Plus17307	0		461	17	1	7.71621	0.00547272	0.0242234	0.000353845	3.06173e-05	3.5307
Sg_CNS_NA4Plus17416	0		464	17	1	7.71621	0.00547272	0.0242234	0.000351557	3.04194e-05	3.5307
Sg_CNS_NA4Plus18304	0		487	17	1	7.71621	0.00547272	0.0242234	0.000334954	2.89827e-05	3.5307
Sg_CNS_NA4Plus18539	0		493	17	1	7.71621	0.00547272	0.0242234	0.000330877	2.863e-05	3.5307
Sg_CNS_NA4Plus19095	0		508	17	1	7.71621	0.00547272	0.0242234	0.000321107	2.77846e-05	3.5307
97078	0		527	17	1	7.71621	0.00547272	0.0242234	0.00030953	2.67829e-05	3.5307
Sg_CNS_NA4Plus19803	0		527	17	1	7.71621	0.00547272	0.0242234	0.00030953	2.67829e-05	3.5307
60485	PREDICTED: hypothetical protein LOC100570584	XP_003240618.1	737	17	1	7.71621	0.00547272	0.0242234	0.000221333	1.91514e-05	3.5307
Sg_CNS_NA4Plus27397	0		834	67	4	34.3329	4.64452e-09	3.3137e-08	0.000770857	6.76959e-05	3.50932
Sg_CNS_NA4Plus29958	0		1010	50	3	25.2313	5.08505e-07	3.26021e-06	0.000475022	4.19245e-05	3.50213
Sg_CNS_NA4Plus9033	0		200	33	2	16.1359	5.89548e-05	0.000326035	0.00158325	0.000141146	3.48763
Sg_CNS_NA4Plus18201	0		484	33	2	16.1359	5.89548e-05	0.000326035	0.000654234	5.83248e-05	3.48763
Sg_CNS_NA4Plus21843	0		587	33	2	16.1359	5.89548e-05	0.000326035	0.000539437	4.80906e-05	3.48763
97777	0		746	49	3	24.5699	7.16619e-07	4.55449e-06	0.000630263	5.67611e-05	3.47298
Sg_CNS_NA4Plus25237	0		720	32	2	15.4779	8.34751e-05	0.000456851	0.000426464	3.92072e-05	3.44323
Sg_CNS_NA4Plus5111	0		159	16	1	7.06691	0.00785208	0.0338393	0.000965579	8.8771e-05	3.44323
Sg_CNS_NA4Plus7950	0		186	16	1	7.06691	0.00785208	0.0338393	0.000825414	7.58849e-05	3.44323
Sg_CNS_NA4Plus12497	0		304	16	1	7.06691	0.00785208	0.0338393	0.000505023	4.64296e-05	3.44323
Sg_CNS_NA4Plus12598	0		308	16	1	7.06691	0.00785208	0.0338393	0.000498464	4.58266e-05	3.44323
Sg_CNS_NA4Plus12851	0		317	16	1	7.06691	0.00785208	0.0338393	0.000484312	4.45255e-05	3.44323
35852	0		339	16	1	7.06691	0.00785208	0.0338393	0.000452882	4.1636e-05	3.44323
Sg_CNS_NA4Plus14324	0		374	16	1	7.06691	0.00785208	0.0338393	0.0004105	3.77396e-05	3.44323
Sg_CNS_NA4Plus14566	0		382	16	1	7.06691	0.00785208	0.0338393	0.000401903	3.69492e-05	3.44323
Sg_CNS_NA4Plus14682	0		386	16	1	7.06691	0.00785208	0.0338393	0.000397738	3.65663e-05	3.44323
Sg_CNS_NA4Plus14939	0		394	16	1	7.06691	0.00785208	0.0338393	0.000389663	3.58238e-05	3.44323
Sg_CNS_NA4Plus15006	0		397	16	1	7.06691	0.00785208	0.0338393	0.000386718	3.55531e-05	3.44323
Sg_CNS_NA4Plus15048	0		398	16	1	7.06691	0.00785208	0.0338393	0.000385746	3.54638e-05	3.44323
Sg_CNS_NA4Plus15342	0		407	16	1	7.06691	0.00785208	0.0338393	0.000377216	3.46796e-05	3.44323
100434	0		408	16	1	7.06691	0.00785208	0.0338393	0.000376292	3.45946e-05	3.44323
Sg_CNS_NA4Plus15375	0		408	16	1	7.06691	0.00785208	0.0338393	0.000376292	3.45946e-05	3.44323
Sg_CNS_NA4Plus15583	0		414	16	1	7.06691	0.00785208	0.0338393	0.000370838	3.40932e-05	3.44323
Sg_CNS_NA4Plus15683	0		417	16	1	7.06691	0.00785208	0.0338393	0.00036817	3.3848e-05	3.44323
Sg_CNS_NA4Plus16054	0		428	16	1	7.06691	0.00785208	0.0338393	0.000358708	3.2978e-05	3.44323
Sg_CNS_NA4Plus16100	0		430	16	1	7.06691	0.00785208	0.0338393	0.00035704	3.28246e-05	3.44323
Sg_CNS_NA4Plus16136	0		431	16	1	7.06691	0.00785208	0.0338393	0.000356211	3.27485e-05	3.44323
Sg_CNS_NA4Plus16385	0		438	16	1	7.06691	0.00785208	0.0338393	0.000350518	3.22251e-05	3.44323
Sg_CNS_NA4Plus16402	0		438	16	1	7.06691	0.00785208	0.0338393	0.000350518	3.22251e-05	3.44323
Sg_CNS_NA4Plus16627	0		444	16	1	7.06691	0.00785208	0.0338393	0.000345782	3.17896e-05	3.44323
Sg_CNS_NA4Plus17404	0		464	16	1	7.06691	0.00785208	0.0338393	0.000330877	3.04194e-05	3.44323
Sg_CNS_NA4Plus17448	0		465	16	1	7.06691	0.00785208	0.0338393	0.000330166	3.0354e-05	3.44323
Sg_CNS_NA4Plus17527	0		467	16	1	7.06691	0.00785208	0.0338393	0.000328752	3.0224e-05	3.44323
Sg_CNS_NA4Plus17674	0		471	16	1	7.06691	0.00785208	0.0338393	0.00032596	2.99673e-05	3.44323
Sg_CNS_NA4Plus18346	0		488	16	1	7.06691	0.00785208	0.0338393	0.000314605	2.89234e-05	3.44323
Sg_CNS_NA4Plus18710	0		498	16	1	7.06691	0.00785208	0.0338393	0.000308287	2.83426e-05	3.44323
Sg_CNS_NA4Plus18736	0		498	16	1	7.06691	0.00785208	0.0338393	0.000308287	2.83426e-05	3.44323
Sg_CNS_NA4Plus18923	0		504	16	1	7.06691	0.00785208	0.0338393	0.000304617	2.80051e-05	3.44323
Sg_CNS_NA4Plus19050	0		507	16	1	7.06691	0.00785208	0.0338393	0.000302815	2.78394e-05	3.44323
23014	0		508	16	1	7.06691	0.00785208	0.0338393	0.000302219	2.77846e-05	3.44323
Sg_CNS_NA4Plus19102	0		508	16	1	7.06691	0.00785208	0.0338393	0.000302219	2.77846e-05	3.44323
Sg_CNS_NA4Plus19111	0		509	16	1	7.06691	0.00785208	0.0338393	0.000301625	2.773e-05	3.44323
26466	0		516	16	1	7.06691	0.00785208	0.0338393	0.000297533	2.73539e-05	3.44323
Sg_CNS_NA4Plus20152	0		538	16	1	7.06691	0.00785208	0.0338393	0.000285366	2.62353e-05	3.44323
Sg_CNS_NA4Plus20474	0		547	16	1	7.06691	0.00785208	0.0338393	0.000280671	2.58036e-05	3.44323
Sg_CNS_NA4Plus20659	0		552	16	1	7.06691	0.00785208	0.0338393	0.000278129	2.55699e-05	3.44323
Sg_CNS_NA4Plus21623	0		580	16	1	7.06691	0.00785208	0.0338393	0.000264702	2.43355e-05	3.44323
Sg_CNS_NA4Plus26318	0		774	16	1	7.06691	0.00785208	0.0338393	0.000198355	1.82359e-05	3.44323
3209	0		161	16	1	7.06691	0.00785208	0.0338393	0.000953584	8.76683e-05	3.44323
Sg_CNS_NA4Plus12724	0		312	16	1	7.06691	0.00785208	0.0338393	0.000492074	4.52391e-05	3.44323
45624	hypothetical protein AaeL_AAEL004454	XP_001649230.1	416	16	1	7.06691	0.00785208	0.0338393	0.000369055	3.39293e-05	3.44323
Sg_CNS_NA4Plus16359	0		437	16	1	7.06691	0.00785208	0.0338393	0.00035132	3.22988e-05	3.44323
Sg_CNS_NA4Plus16378	0		437	16	1	7.06691	0.00785208	0.0338393	0.00035132	3.22988e-05	3.44323
Sg_CNS_NA4Plus34826	0		1793	7313	458	3854.97	0	0	0.0391363	0.0036054	3.44028
Sg_CNS_NA4Plus21724	0		583	31	2	14.8212	0.000118199	0.000638905	0.000510221	4.84206e-05	3.39743
Sg_CNS_NA4Plus23186	0		636	31	2	14.8212	0.000118199	0.000638905	0.000467702	4.43855e-05	3.39743
Sg_CNS_NA4Plus469	0		2745	325	21	168.532	1.54782e-38	2.31355e-37	0.00113607	0.000107981	3.39521
Sg_CNS_NA4Plus8365	0		191	400	26	207.417	5.02753e-47	8.53229e-46	0.0200952	0.00192136	3.38665
Sg_CNS_NA4Plus30154	0		1026	489	32	253.416	4.67557e-57	9.0551e-56	0.00457326	0.000440221	3.37692
Sg_CNS_NA4Plus18115	0		482	243	16	125.004	5.08043e-29	6.43233e-28	0.00483753	0.000468534	3.36805
Sg_CNS_NA4Plus14582	0		382	167	11	85.4567	2.36827e-20	2.46645e-19	0.00419486	0.000406441	3.36751
49886	yellow-12	AFC87794.1	1495	1176	78	609.168	1.6967e-134	6.4398e-133	0.00754798	0.000736414	3.3575
Sg_CNS_NA4Plus19950	0		531	30	2	14.1659	0.000167372	0.00089279	0.000542115	5.31623e-05	3.35012
Sg_CNS_NA4Plus20584	0		550	30	2	14.1659	0.000167372	0.00089279	0.000523388	5.13258e-05	3.35012
Sg_CNS_NA4Plus23574	0		650	30	2	14.1659	0.000167372	0.00089279	0.000442866	4.34295e-05	3.35012
Sg_CNS_NA4Plus24389	0		683	30	2	14.1659	0.000167372	0.00089279	0.000421469	4.13312e-05	3.35012
Sg_CNS_NA4Plus26443	0		780	30	2	14.1659	0.000167372	0.00089279	0.000369055	3.61913e-05	3.35012
Sg_CNS_NA4Plus5379	0		162	15	1	6.42142	0.0112752	0.0472057	0.000888467	8.71271e-05	3.35012
Sg_CNS_NA4Plus6626	0		172	15	1	6.42142	0.0112752	0.0472057	0.000836812	8.20616e-05	3.35012
Sg_CNS_NA4Plus6983	0		176	15	1	6.42142	0.0112752	0.0472057	0.000817793	8.01966e-05	3.35012
Sg_CNS_NA4Plus9520	0		208	15	1	6.42142	0.0112752	0.0472057	0.000691979	6.78586e-05	3.35012
Sg_CNS_NA4Plus10409	0		228	15	1	6.42142	0.0112752	0.0472057	0.000631279	6.19061e-05	3.35012
Sg_CNS_NA4Plus10646	0		234	15	1	6.42142	0.0112752	0.0472057	0.000615092	6.03188e-05	3.35012
69277	0		265	15	1	6.42142	0.0112752	0.0472057	0.000543138	5.32626e-05	3.35012
Sg_CNS_NA4Plus11664	0		269	15	1	6.42142	0.0112752	0.0472057	0.000535062	5.24706e-05	3.35012
Sg_CNS_NA4Plus12094	0		288	15	1	6.42142	0.0112752	0.0472057	0.000499762	4.9009e-05	3.35012
Sg_CNS_NA4Plus12112	0		289	15	1	6.42142	0.0112752	0.0472057	0.000498033	4.88394e-05	3.35012
Sg_CNS_NA4Plus12299	0		296	15	1	6.42142	0.0112752	0.0472057	0.000486255	4.76844e-05	3.35012
Sg_CNS_NA4Plus12751	0		313	15	1	6.42142	0.0112752	0.0472057	0.000459845	4.50946e-05	3.35012
Sg_CNS_NA4Plus12768	0		314	15	1	6.42142	0.0112752	0.0472057	0.000458381	4.49509e-05	3.35012
Sg_CNS_NA4Plus14192	0		369	15	1	6.42142	0.0112752	0.0472057	0.000390059	3.82509e-05	3.35012
Sg_CNS_NA4Plus14447	0		378	15	1	6.42142	0.0112752	0.0472057	0.000380771	3.73402e-05	3.35012
Sg_CNS_NA4Plus15064	0		398	15	1	6.42142	0.0112752	0.0472057	0.000361637	3.54638e-05	3.35012
95781	0		414	15	1	6.42142	0.0112752	0.0472057	0.000347661	3.40932e-05	3.35012
Sg_CNS_NA4Plus15615	0		415	15	1	6.42142	0.0112752	0.0472057	0.000346823	3.40111e-05	3.35012
Sg_CNS_NA4Plus15838	0		422	15	1	6.42142	0.0112752	0.0472057	0.00034107	3.34469e-05	3.35012
Sg_CNS_NA4Plus16088	0		429	15	1	6.42142	0.0112752	0.0472057	0.000335505	3.29012e-05	3.35012
Sg_CNS_NA4Plus16556	0		443	15	1	6.42142	0.0112752	0.0472057	0.000324902	3.18614e-05	3.35012
Sg_CNS_NA4Plus16736	0		448	15	1	6.42142	0.0112752	0.0472057	0.000321276	3.15058e-05	3.35012
Sg_CNS_NA4Plus16976	0		454	15	1	6.42142	0.0112752	0.0472057	0.00031703	3.10894e-05	3.35012
Sg_CNS_NA4Plus17266	0		461	15	1	6.42142	0.0112752	0.0472057	0.000312216	3.06173e-05	3.35012
Sg_CNS_NA4Plus17290	0		461	15	1	6.42142	0.0112752	0.0472057	0.000312216	3.06173e-05	3.35012
Sg_CNS_NA4Plus17896	0		476	15	1	6.42142	0.0112752	0.0472057	0.000302377	2.96525e-05	3.35012
Sg_CNS_NA4Plus18190	0		484	15	1	6.42142	0.0112752	0.0472057	0.000297379	2.91624e-05	3.35012
Sg_CNS_NA4Plus18339	0		488	15	1	6.42142	0.0112752	0.0472057	0.000294942	2.89234e-05	3.35012
Sg_CNS_NA4Plus18583	0		494	15	1	6.42142	0.0112752	0.0472057	0.000291359	2.85721e-05	3.35012
Sg_CNS_NA4Plus18722	0		498	15	1	6.42142	0.0112752	0.0472057	0.000289019	2.83426e-05	3.35012
12152	0		501	15	1	6.42142	0.0112752	0.0472057	0.000287289	2.81728e-05	3.35012
Sg_CNS_NA4Plus19010	0		506	15	1	6.42142	0.0112752	0.0472057	0.00028445	2.78945e-05	3.35012
Sg_CNS_NA4Plus19851	0		528	15	1	6.42142	0.0112752	0.0472057	0.000272598	2.67322e-05	3.35012
Sg_CNS_NA4Plus7897	0		186	15	1	6.42142	0.0112752	0.0472057	0.000773826	7.58849e-05	3.35012
Sg_CNS_NA4Plus9091	0		201	15	1	6.42142	0.0112752	0.0472057	0.000716078	7.02219e-05	3.35012
Sg_CNS_NA4Plus13447	0		341	15	1	6.42142	0.0112752	0.0472057	0.000422087	4.13918e-05	3.35012
Sg_CNS_NA4Plus13814	0		355	15	1	6.42142	0.0112752	0.0472057	0.000405441	3.97594e-05	3.35012
50718	PREDICTED: 52 kDa repressor of the inhibitor of the protein kinase-like	XP_004928769.1	370	15	1	6.42142	0.0112752	0.0472057	0.000389004	3.81476e-05	3.35012
Sg_CNS_NA4Plus14380	0		375	15	1	6.42142	0.0112752	0.0472057	0.000383818	3.76389e-05	3.35012
Sg_CNS_NA4Plus14472	0		379	15	1	6.42142	0.0112752	0.0472057	0.000379767	3.72417e-05	3.35012
17444	hypothetical protein EAI_16814	EFN75401.1	394	15	1	6.42142	0.0112752	0.0472057	0.000365309	3.58238e-05	3.35012
Sg_CNS_NA4Plus14913	0		394	15	1	6.42142	0.0112752	0.0472057	0.000365309	3.58238e-05	3.35012
Sg_CNS_NA4Plus15263	0		405	15	1	6.42142	0.0112752	0.0472057	0.000355387	3.48509e-05	3.35012
Sg_CNS_NA4Plus15554	0		413	15	1	6.42142	0.0112752	0.0472057	0.000348503	3.41758e-05	3.35012
Sg_CNS_NA4Plus17113	0		457	15	1	6.42142	0.0112752	0.0472057	0.000314949	3.08853e-05	3.35012
Sg_CNS_NA4Plus17635	0		470	15	1	6.42142	0.0112752	0.0472057	0.000306237	3.00311e-05	3.35012
Sg_CNS_NA4Plus20241	0		540	15	1	6.42142	0.0112752	0.0472057	0.00026654	2.61381e-05	3.35012
Sg_CNS_NA4Plus21794	0		585	15	1	6.42142	0.0112752	0.0472057	0.000246037	2.41275e-05	3.35012
84339	AF492764_2pol protein	AAM11674.1	771	15	1	6.42142	0.0112752	0.0472057	0.000186682	1.83069e-05	3.35012
Sg_CNS_NA4Plus4795	0		157	1163	80	596.213	1.1154e-131	4.1672e-130	0.0710796	0.00719215	3.30494
Sg_CNS_NA4Plus15242	0		404	29	2	13.5123	0.000237008	0.00124621	0.000688782	6.98742e-05	3.30121
Sg_CNS_NA4Plus19445	0		517	29	2	13.5123	0.000237008	0.00124621	0.000538235	5.46019e-05	3.30121
Sg_CNS_NA4Plus26786	0		797	58	4	28.3864	9.93619e-08	6.63031e-07	0.000698288	7.08386e-05	3.30121
Sg_CNS_NA4Plus19890	0		530	29	2	13.5123	0.000237008	0.00124621	0.000525033	5.32626e-05	3.30121
Sg_CNS_NA4Plus20563	0		549	29	2	13.5123	0.000237008	0.00124621	0.000506863	5.14193e-05	3.30121
Sg_CNS_NA4Plus22377	0		606	29	2	13.5123	0.000237008	0.00124621	0.000459188	4.65828e-05	3.30121
Sg_CNS_NA4Plus19321	0		514	43	3	20.6185	5.60515e-06	3.35455e-05	0.000802731	8.23809e-05	3.28454
Sg_CNS_NA4Plus5452	TSA: Sitodiplosis mosellana Unigene25599_S_mosellanaA transcribed RNA sequence	GAKJ01013900.1	944	18307	1281	9360.05	0	0	0.186084	0.0191534	3.28029
Sg_CNS_NA4Plus22500	0		610	99	7	49.0667	2.47409e-12	2.01691e-11	0.00155729	0.000161971	3.26523
Sg_CNS_NA4Plus30103	0		1022	56	4	27.0719	1.96025e-07	1.288e-06	0.000525777	5.5243e-05	3.25059
Sg_CNS_NA4Plus23740	0		658	28	2	12.8603	0.000335618	0.00174149	0.000408317	4.29015e-05	3.25059
Sg_CNS_NA4Plus25675	0		741	28	2	12.8603	0.000335618	0.00174149	0.000362581	3.80961e-05	3.25059
14107	hypothetical protein TcasGA2_TC006283	EFA08620.1	1286	97	7	47.7494	4.84338e-12	3.90874e-11	0.000723762	7.68291e-05	3.23579
Sg_CNS_NA4Plus30716	PREDICTED: coagulation factor V-like	XP_002937512.1	1077	151	11	74.8841	4.99168e-18	4.88235e-17	0.00134532	0.00014416	3.22221
Sg_CNS_NA4Plus29059	0		942	54	4	25.7606	3.86503e-07	2.49558e-06	0.000550057	5.99346e-05	3.19812
Sg_CNS_NA4Plus24039	0		669	27	2	12.2103	0.000475253	0.00242435	0.00038726	4.21961e-05	3.19812
Sg_CNS_NA4Plus28942	0		932	27	2	12.2103	0.000475253	0.00242435	0.000277979	3.02888e-05	3.19812
Sg_CNS_NA4Plus18971	0		505	27	2	12.2103	0.000475253	0.00242435	0.000513023	5.58994e-05	3.19812
Sg_CNS_NA4Plus20778	0		556	27	2	12.2103	0.000475253	0.00242435	0.000465966	5.07719e-05	3.19812
Sg_CNS_NA4Plus24598	0		692	40	3	18.6562	1.56541e-05	9.0598e-05	0.00055465	6.11904e-05	3.1802
Sg_CNS_NA4Plus26662	0		792	2316	174	1157.28	1.1743e-253	7.4176e-252	0.0280594	0.00310093	3.17771
Sg_CNS_NA4Plus21880	0		588	66	5	31.5579	1.93579e-08	1.33969e-07	0.00107704	0.000120022	3.1657
Sg_CNS_NA4Plus19084	0		508	26	2	11.5625	0.000672965	0.00338079	0.000491105	5.55693e-05	3.14367
Sg_CNS_NA4Plus19881	0		529	26	2	11.5625	0.000672965	0.00338079	0.000471609	5.33633e-05	3.14367
Sg_CNS_NA4Plus25218	0		720	26	2	11.5625	0.000672965	0.00338079	0.000346502	3.92072e-05	3.14367
Sg_CNS_NA4Plus19333	0		514	26	2	11.5625	0.000672965	0.00338079	0.000485372	5.49206e-05	3.14367
Sg_CNS_NA4Plus19576	0		521	26	2	11.5625	0.000672965	0.00338079	0.000478851	5.41827e-05	3.14367
17035	hypothetical protein TcasGA2_TC009671	EFA06738.1	612	26	2	11.5625	0.000672965	0.00338079	0.000407649	4.61261e-05	3.14367
Sg_CNS_NA4Plus14145	0		367	1183	93	581.771	1.5449e-128	5.6551e-127	0.0309303	0.00357672	3.11231
Sg_CNS_NA4Plus27163	0		819	38	3	17.3542	3.10213e-05	0.000175431	0.00044521	5.17018e-05	3.1062
69171	0		1860	177	14	85.7007	2.09339e-20	2.18305e-19	0.000913114	0.000106239	3.10348
Sg_CNS_NA4Plus14835	0		391	25	2	10.917	0.000952879	0.00470342	0.000613519	7.21974e-05	3.08709
Sg_CNS_NA4Plus10906	0		241	25	2	10.917	0.000952879	0.00470342	0.000995378	0.000117134	3.08709
Sg_CNS_NA4Plus22029	0		594	25	2	10.917	0.000952879	0.00470342	0.000403848	4.75239e-05	3.08709
Sg_CNS_NA4Plus23505	0		648	25	2	10.917	0.000952879	0.00470342	0.000370194	4.35636e-05	3.08709
72901	PREDICTED: hypothetical protein LOC100573858	XP_003242103.1	1025	25	2	10.917	0.000952879	0.00470342	0.000234035	2.75407e-05	3.08709
Sg_CNS_NA4Plus25474	0		731	62	5	28.9442	7.44935e-08	5.00724e-07	0.00081384	9.65431e-05	3.0755
Sg_CNS_NA4Plus7671	0		183	37	3	16.7054	4.36572e-05	0.000243768	0.00194006	0.000231387	3.06772
Sg_CNS_NA4Plus20626	0		551	49	4	22.4982	2.10343e-06	1.29547e-05	0.000853315	0.000102465	3.05794
73845	0		2243	195	16	93.3645	4.3499e-22	4.73436e-21	0.0008342	0.000100684	3.05056
Sg_CNS_NA4Plus34224	0		1616	255	21	122.351	1.93409e-28	2.41459e-27	0.00151413	0.00018342	3.04527
Sg_CNS_NA4Plus14785	0		390	24	2	10.2741	0.00134911	0.00651424	0.000590489	7.23825e-05	3.0282
103559	PREDICTED: similar to glutathione-s-transferase theta, gst	XP_975048.1	773	24	2	10.2741	0.00134911	0.00651424	0.000297918	3.6519e-05	3.0282
Sg_CNS_NA4Plus20098	0		536	36	3	16.0581	6.14269e-05	0.000339469	0.00064447	7.89996e-05	3.0282
Sg_CNS_NA4Plus24914	0		705	36	3	16.0581	6.14269e-05	0.000339469	0.00048998	6.00621e-05	3.0282
Sg_CNS_NA4Plus11098	0		248	24	2	10.2741	0.00134911	0.00651424	0.000928591	0.000113827	3.0282
Sg_CNS_NA4Plus14569	0		382	24	2	10.2741	0.00134911	0.00651424	0.000602855	7.38984e-05	3.0282
Sg_CNS_NA4Plus16995	0		454	24	2	10.2741	0.00134911	0.00651424	0.000507248	6.21788e-05	3.0282
Sg_CNS_NA4Plus18739	0		498	24	2	10.2741	0.00134911	0.00651424	0.000462431	5.66851e-05	3.0282
Sg_CNS_NA4Plus20050	0		535	24	2	10.2741	0.00134911	0.00651424	0.00043045	5.27648e-05	3.0282
Sg_CNS_NA4Plus24887	0		704	47	4	21.2007	4.13609e-06	2.49582e-05	0.000640605	8.01966e-05	2.99782
Sg_CNS_NA4Plus75	0		183	282	24	133.857	5.87106e-31	7.68879e-30	0.0147864	0.00185109	2.99782
Sg_CNS_NA4Plus16202	0		433	47014	4003	22542.9	0	0	1.04185	0.130487	2.99717
Sg_CNS_NA4Plus31437	0		1148	105	9	48.8693	2.73593e-12	2.22754e-11	0.000877632	0.000110654	2.98755
Sg_CNS_NA4Plus23141	0		635	70	6	32.1364	1.43717e-08	1.00121e-07	0.00105777	0.000133366	2.98755
Sg_CNS_NA4Plus17856	0		475	23	2	9.63418	0.0019099	0.00907089	0.000464621	5.94299e-05	2.96679
Sg_CNS_NA4Plus18475	0		491	23	2	9.63418	0.0019099	0.00907089	0.000449481	5.74933e-05	2.96679
Sg_CNS_NA4Plus18835	0		501	23	2	9.63418	0.0019099	0.00907089	0.000440509	5.63457e-05	2.96679
Sg_CNS_NA4Plus19634	0		522	23	2	9.63418	0.0019099	0.00907089	0.000422788	5.40789e-05	2.96679
36002	0		556	23	2	9.63418	0.0019099	0.00907089	0.000396934	5.07719e-05	2.96679
Sg_CNS_NA4Plus24100	0		671	23	2	9.63418	0.0019099	0.00907089	0.000328905	4.20703e-05	2.96679
Sg_CNS_NA4Plus14975	0		396	23	2	9.63418	0.0019099	0.00907089	0.000557311	7.12858e-05	2.96679
Sg_CNS_NA4Plus21571	0		579	6961	606	3308.52	0	0	0.115361	0.0147728	2.96514
90955	cuticle protein 34	ABY16715.1	734	91	8	41.7748	1.02414e-10	7.85126e-10	0.00118962	0.000153838	2.95103
Sg_CNS_NA4Plus16750	0		448	34	3	14.769	0.000121519	0.000656368	0.000728225	9.45174e-05	2.94573
Sg_CNS_NA4Plus17673	0		471	34	3	14.769	0.000121519	0.000656368	0.000692664	8.99019e-05	2.94573
Sg_CNS_NA4Plus27533	0		842	34	3	14.769	0.000121519	0.000656368	0.000387464	5.02895e-05	2.94573
Sg_CNS_NA4Plus21670	0		582	79	7	35.9824	1.99106e-09	1.44398e-08	0.00130247	0.000169763	2.93966
Sg_CNS_NA4Plus16144	0		431	56	5	25.0496	5.58747e-07	3.57298e-06	0.00124674	0.000163742	2.92866
Sg_CNS_NA4Plus32353	0		1260	156	14	71.9888	2.16423e-17	2.08161e-16	0.00118801	0.000156829	2.92128
Sg_CNS_NA4Plus12927	0		320	22	2	8.99759	0.00270336	0.0125486	0.000659686	8.82162e-05	2.90266
98597	0		520	44	4	19.2643	1.13817e-05	6.65834e-05	0.000811922	0.000108574	2.90266
Sg_CNS_NA4Plus14752	0		388	33	3	14.1273	0.000170845	0.000910557	0.000816107	0.000109133	2.90266
Sg_CNS_NA4Plus7223	0		178	22	2	8.99759	0.00270336	0.0125486	0.00118595	0.000158591	2.90266
103372	glucosylceramidase precursor, putative	EEB15785.1	290	22	2	8.99759	0.00270336	0.0125486	0.00072793	9.7342e-05	2.90266
Sg_CNS_NA4Plus14277	0		372	22	2	8.99759	0.00270336	0.0125486	0.000567472	7.58849e-05	2.90266
49008	FLJ37770-like protein	EGI61741.1	398	22	2	8.99759	0.00270336	0.0125486	0.000530401	7.09276e-05	2.90266
Sg_CNS_NA4Plus15254	0		405	22	2	8.99759	0.00270336	0.0125486	0.000521234	6.97017e-05	2.90266
Sg_CNS_NA4Plus15935	0		424	22	2	8.99759	0.00270336	0.0125486	0.000497877	6.65783e-05	2.90266
Sg_CNS_NA4Plus18161	0		483	22	2	8.99759	0.00270336	0.0125486	0.000437059	5.84455e-05	2.90266
Sg_CNS_NA4Plus18356	0		488	22	2	8.99759	0.00270336	0.0125486	0.000432581	5.78467e-05	2.90266
Sg_CNS_NA4Plus18377	0		489	22	2	8.99759	0.00270336	0.0125486	0.000431697	5.77284e-05	2.90266
Sg_CNS_NA4Plus18696	0		497	22	2	8.99759	0.00270336	0.0125486	0.000424748	5.67992e-05	2.90266
Sg_CNS_NA4Plus19362	0		515	22	2	8.99759	0.00270336	0.0125486	0.000409902	5.4814e-05	2.90266
Sg_CNS_NA4Plus19654	0		523	22	2	8.99759	0.00270336	0.0125486	0.000403632	5.39755e-05	2.90266
Sg_CNS_NA4Plus21970	0		592	22	2	8.99759	0.00270336	0.0125486	0.000356587	4.76844e-05	2.90266
Sg_CNS_NA4Plus24716	0		697	22	2	8.99759	0.00270336	0.0125486	0.000302869	4.0501e-05	2.90266
Sg_CNS_NA4Plus1240	0		823	130	12	59.1068	1.49344e-14	1.31184e-13	0.00151568	0.000205802	2.88064
55411	PREDICTED: hypothetical protein LOC100117878	XP_001602000.2	1293	173	16	79.0317	6.11203e-19	6.12846e-18	0.00128385	0.000174659	2.87786
Sg_CNS_NA4Plus22536	0		612	43	4	18.6217	1.59397e-05	9.21836e-05	0.000674189	9.22523e-05	2.8695
Sg_CNS_NA4Plus30951	0		1097	43	4	18.6217	1.59397e-05	9.21836e-05	0.00037612	5.14662e-05	2.8695
Sg_CNS_NA4Plus21867	0		588	32	3	13.4878	0.000240113	0.00126164	0.000522201	7.20132e-05	2.85827
24329	hypothetical protein TcasGA2_TC013971	EFA03855.1	714	32	3	13.4878	0.000240113	0.00126164	0.000430048	5.9305e-05	2.85827
Sg_CNS_NA4Plus19390	0		516	53	5	23.1166	1.5247e-06	9.47834e-06	0.000985578	0.000136769	2.84923
Sg_CNS_NA4Plus17451	0		465	21	2	8.36476	0.00382566	0.0173626	0.000433342	6.07079e-05	2.83555
Sg_CNS_NA4Plus23878	0		663	21	2	8.36476	0.00382566	0.0173626	0.000303928	4.2578e-05	2.83555
Sg_CNS_NA4Plus21527	0		578	42	4	17.9807	2.23151e-05	0.000127499	0.000697246	9.76789e-05	2.83555
Sg_CNS_NA4Plus22384	0		606	42	4	17.9807	2.23151e-05	0.000127499	0.00066503	9.31656e-05	2.83555
Sg_CNS_NA4Plus24629	0		693	42	4	17.9807	2.23151e-05	0.000127499	0.000581542	8.14695e-05	2.83555
18471	0		240	21	2	8.36476	0.00382566	0.0173626	0.000839601	0.000117622	2.83555
Sg_CNS_NA4Plus14408	0		376	21	2	8.36476	0.00382566	0.0173626	0.000535915	7.50776e-05	2.83555
Sg_CNS_NA4Plus16048	0		428	21	2	8.36476	0.00382566	0.0173626	0.000470804	6.59561e-05	2.83555
Sg_CNS_NA4Plus17987	0		478	21	2	8.36476	0.00382566	0.0173626	0.000421557	5.90569e-05	2.83555
Sg_CNS_NA4Plus20069	0		535	21	2	8.36476	0.00382566	0.0173626	0.000376643	5.27648e-05	2.83555
Sg_CNS_NA4Plus20435	0		546	21	2	8.36476	0.00382566	0.0173626	0.000369055	5.17018e-05	2.83555
Sg_CNS_NA4Plus20720	Calliptamus barbarus microsatellite CB_2 sequence	FJ042878.1	553	21	2	8.36476	0.00382566	0.0173626	0.000364384	5.10474e-05	2.83555
Sg_CNS_NA4Plus24324	0		681	21	2	8.36476	0.00382566	0.0173626	0.000295895	4.14526e-05	2.83555
Sg_CNS_NA4Plus13258	0		333	815	78	371.995	6.88263e-83	1.76563e-81	0.0234843	0.00330612	2.82849
Sg_CNS_NA4Plus17068	0		456	73	7	32.1071	1.45904e-08	1.01624e-07	0.00153611	0.000216671	2.8257
Sg_CNS_NA4Plus26849	AAEL017254-PA	EJY57990.1	2961	612	59	278.164	1.88688e-62	3.90807e-61	0.00198325	0.000281243	2.81798
29878	PREDICTED: LOW QUALITY PROTEIN: focal adhesion kinase 1-like	XP_003427503.1	276	215482	20990	98105	0	0	7.49147	1.07343	2.80303
Sg_CNS_NA4Plus25570	0		736	41	4	17.3415	3.12288e-05	0.000176576	0.000534529	7.67098e-05	2.80079
Sg_CNS_NA4Plus31329	0		1137	83927	8307	37918.4	0	0	0.708282	0.103122	2.77997
Sg_CNS_NA4Plus34502	0		1691	372	37	166.333	4.67848e-38	6.93756e-37	0.00211088	0.000308835	2.77294
Sg_CNS_NA4Plus20805	0		556	40	4	16.7041	4.36854e-05	0.000243885	0.000690319	0.000101544	2.76516
Sg_CNS_NA4Plus23039	0		631	40	4	16.7041	4.36854e-05	0.000243885	0.000608269	8.94745e-05	2.76516
Sg_CNS_NA4Plus12661	0		310	20	2	7.73621	0.00541243	0.0239833	0.000619061	9.10619e-05	2.76516
Sg_CNS_NA4Plus13784	0		354	20	2	7.73621	0.00541243	0.0239833	0.000542115	7.97435e-05	2.76516
Sg_CNS_NA4Plus15239	0		404	20	2	7.73621	0.00541243	0.0239833	0.000475022	6.98742e-05	2.76516
Sg_CNS_NA4Plus15907	0		424	20	2	7.73621	0.00541243	0.0239833	0.000452615	6.65783e-05	2.76516
Sg_CNS_NA4Plus15984	0		426	20	2	7.73621	0.00541243	0.0239833	0.00045049	6.62657e-05	2.76516
Sg_CNS_NA4Plus16256	0		434	20	2	7.73621	0.00541243	0.0239833	0.000442186	6.50442e-05	2.76516
Sg_CNS_NA4Plus16513	0		441	20	2	7.73621	0.00541243	0.0239833	0.000435167	6.40118e-05	2.76516
Sg_CNS_NA4Plus16847	0		450	20	2	7.73621	0.00541243	0.0239833	0.000426464	6.27315e-05	2.76516
Sg_CNS_NA4Plus17262	0		460	20	2	7.73621	0.00541243	0.0239833	0.000417193	6.13678e-05	2.76516
Sg_CNS_NA4Plus17455	0		465	20	2	7.73621	0.00541243	0.0239833	0.000412707	6.07079e-05	2.76516
Sg_CNS_NA4Plus17526	0		467	20	2	7.73621	0.00541243	0.0239833	0.00041094	6.04479e-05	2.76516
Sg_CNS_NA4Plus19281	0		513	20	2	7.73621	0.00541243	0.0239833	0.000374091	5.50277e-05	2.76516
Sg_CNS_NA4Plus20360	0		543	20	2	7.73621	0.00541243	0.0239833	0.000353423	5.19875e-05	2.76516
108156	transposase	ABB02167.1	593	20	2	7.73621	0.00541243	0.0239833	0.000323624	4.7604e-05	2.76516
Sg_CNS_NA4Plus22501	0		610	20	2	7.73621	0.00541243	0.0239833	0.000314605	4.62774e-05	2.76516
Sg_CNS_NA4Plus24455	0		686	20	2	7.73621	0.00541243	0.0239833	0.00027975	4.11504e-05	2.76516
Sg_CNS_NA4Plus16377	0		437	20	2	7.73621	0.00541243	0.0239833	0.000439151	6.45977e-05	2.76516
82227	PREDICTED: uncharacterized protein KIAA1586-like	XP_001943195.2	775	20	2	7.73621	0.00541243	0.0239833	0.000247624	3.64248e-05	2.76516
Sg_CNS_NA4Plus18241	0		485	138	14	60.3599	7.90075e-15	6.99738e-14	0.00273025	0.000407432	2.7444
Sg_CNS_NA4Plus19355	0		515	4466	457	1986.27	0	0	0.0832102	0.012525	2.73195
Sg_CNS_NA4Plus27060	0		814	39	4	16.0688	6.10838e-05	0.000337609	0.000459732	6.93592e-05	2.72864
Sg_CNS_NA4Plus15423	0		409	233	24	102.098	5.28385e-24	5.99368e-23	0.00546635	0.00082824	2.72246
Sg_CNS_NA4Plus26448	0		781	58	6	24.4112	7.7815e-07	4.93063e-06	0.000712593	0.000108435	2.71625
Sg_CNS_NA4Plus22643	0		616	29	3	11.5846	0.000665011	0.00334247	0.000451733	6.87399e-05	2.71625
Sg_CNS_NA4Plus28901	0		929	29	3	11.5846	0.000665011	0.00334247	0.000299535	4.558e-05	2.71625
Sg_CNS_NA4Plus16760	0		448	29	3	11.5846	0.000665011	0.00334247	0.000621133	9.45174e-05	2.71625
Sg_CNS_NA4Plus24123	0		672	96	10	41.1023	1.44468e-10	1.10047e-09	0.00137078	0.000210039	2.70627
Sg_CNS_NA4Plus16452	0		440	19	2	7.11254	0.00765466	0.0330411	0.000414349	6.41573e-05	2.69116
Sg_CNS_NA4Plus22203	0		600	19	2	7.11254	0.00765466	0.0330411	0.000303856	4.70487e-05	2.69116
Sg_CNS_NA4Plus30069	0		1019	57	6	23.7749	1.08287e-06	6.79492e-06	0.000536742	8.31085e-05	2.69116
Sg_CNS_NA4Plus24594	0		692	38	4	15.4355	8.53709e-05	0.000466829	0.000526917	8.15873e-05	2.69116
Sg_CNS_NA4Plus11021	0		245	19	2	7.11254	0.00765466	0.0330411	0.000744136	0.000115221	2.69116
Sg_CNS_NA4Plus11373	0		258	19	2	7.11254	0.00765466	0.0330411	0.000706641	0.000109415	2.69116
Sg_CNS_NA4Plus12728	0		312	19	2	7.11254	0.00765466	0.0330411	0.000584338	9.04782e-05	2.69116
21492	0		331	19	2	7.11254	0.00765466	0.0330411	0.000550796	8.52846e-05	2.69116
Sg_CNS_NA4Plus13834	0		356	19	2	7.11254	0.00765466	0.0330411	0.000512116	7.92955e-05	2.69116
Sg_CNS_NA4Plus14048	0		364	19	2	7.11254	0.00765466	0.0330411	0.000500861	7.75527e-05	2.69116
Sg_CNS_NA4Plus14316	0		374	19	2	7.11254	0.00765466	0.0330411	0.000487469	7.54791e-05	2.69116
Sg_CNS_NA4Plus15123	0		400	19	2	7.11254	0.00765466	0.0330411	0.000455783	7.0573e-05	2.69116
Sg_CNS_NA4Plus17747	0		472	19	2	7.11254	0.00765466	0.0330411	0.000386257	5.98076e-05	2.69116
Sg_CNS_NA4Plus17932	0		477	19	2	7.11254	0.00765466	0.0330411	0.000382208	5.91807e-05	2.69116
Sg_CNS_NA4Plus18036	0		480	19	2	7.11254	0.00765466	0.0330411	0.000379819	5.88108e-05	2.69116
Sg_CNS_NA4Plus18068	0		481	19	2	7.11254	0.00765466	0.0330411	0.00037903	5.86885e-05	2.69116
Sg_CNS_NA4Plus18420	0		490	19	2	7.11254	0.00765466	0.0330411	0.000372068	5.76106e-05	2.69116
Sg_CNS_NA4Plus18505	0		492	19	2	7.11254	0.00765466	0.0330411	0.000370556	5.73764e-05	2.69116
Sg_CNS_NA4Plus19567	0		521	19	2	7.11254	0.00765466	0.0330411	0.00034993	5.41827e-05	2.69116
Sg_CNS_NA4Plus20497	0		547	19	2	7.11254	0.00765466	0.0330411	0.000333297	5.16073e-05	2.69116
Sg_CNS_NA4Plus20890	0		558	19	2	7.11254	0.00765466	0.0330411	0.000326726	5.05899e-05	2.69116
Sg_CNS_NA4Plus21140	0		566	19	2	7.11254	0.00765466	0.0330411	0.000322108	4.98749e-05	2.69116
Sg_CNS_NA4Plus21844	0		587	19	2	7.11254	0.00765466	0.0330411	0.000310585	4.80906e-05	2.69116
Sg_CNS_NA4Plus22994	0		629	19	2	7.11254	0.00765466	0.0330411	0.000289846	4.48795e-05	2.69116
Sg_CNS_NA4Plus14988	0		396	19	2	7.11254	0.00765466	0.0330411	0.000460387	7.12858e-05	2.69116
Sg_CNS_NA4Plus20565	0		549	28	3	10.956	0.000933006	0.00460775	0.000489385	7.71289e-05	2.66563
Sg_CNS_NA4Plus31215	0		1123	56	6	23.1399	1.50629e-06	9.37125e-06	0.00047849	7.54119e-05	2.66563
51304	AGAP010444-PA	EAA07126.4	464	28	3	10.956	0.000933006	0.00460775	0.000579035	9.12582e-05	2.66563
Sg_CNS_NA4Plus17960	0		477	28	3	10.956	0.000933006	0.00460775	0.000563254	8.8771e-05	2.66563
Sg_CNS_NA4Plus27982	0		869	28	3	10.956	0.000933006	0.00460775	0.000309174	4.8727e-05	2.66563
Sg_CNS_NA4Plus28071	0		874	28	3	10.956	0.000933006	0.00460775	0.000307405	4.84483e-05	2.66563
82484	RE40129p	AAL48992.1	254	1284	138	557.396	3.0987e-123	1.0916e-121	0.0485061	0.00766856	2.66114
Sg_CNS_NA4Plus28371	0		893	251	27	107.892	2.83773e-25	3.30793e-24	0.00269704	0.000426757	2.65989
Sg_CNS_NA4Plus27590	0		845	2281	248	985.769	2.2263e-216	1.2396e-214	0.025902	0.00414251	2.64449
Sg_CNS_NA4Plus6274	0		170	1293	143	553.645	2.0284e-122	7.0941e-121	0.0729818	0.0118729	2.61987
Sg_CNS_NA4Plus5508	0		163	27	3	10.3309	0.00130824	0.00633652	0.00158943	0.000259778	2.61316
Sg_CNS_NA4Plus13603	0		347	27	3	10.3309	0.00130824	0.00633652	0.000746619	0.000122028	2.61316
Sg_CNS_NA4Plus15687	0		417	27	3	10.3309	0.00130824	0.00633652	0.000621287	0.000101544	2.61316
Sg_CNS_NA4Plus16339	0		436	27	3	10.3309	0.00130824	0.00633652	0.000594213	9.71188e-05	2.61316
Sg_CNS_NA4Plus21742	0		584	27	3	10.3309	0.00130824	0.00633652	0.000443625	7.25065e-05	2.61316
Sg_CNS_NA4Plus28035	0		872	27	3	10.3309	0.00130824	0.00633652	0.000297106	4.85594e-05	2.61316
Sg_CNS_NA4Plus6056	0		167	18	2	6.49448	0.010821	0.0454278	0.00103424	0.000169037	2.61316
Sg_CNS_NA4Plus9931	0		217	18	2	6.49448	0.010821	0.0454278	0.000795935	0.000130088	2.61316
Sg_CNS_NA4Plus11493	0		262	18	2	6.49448	0.010821	0.0454278	0.000659229	0.000107745	2.61316
Sg_CNS_NA4Plus11592	0		266	18	2	6.49448	0.010821	0.0454278	0.000649315	0.000106125	2.61316
Sg_CNS_NA4Plus12277	0		295	18	2	6.49448	0.010821	0.0454278	0.000585484	9.56922e-05	2.61316
96567	0		296	18	2	6.49448	0.010821	0.0454278	0.000583506	9.53689e-05	2.61316
Sg_CNS_NA4Plus13461	0		341	18	2	6.49448	0.010821	0.0454278	0.000506504	8.27835e-05	2.61316
Sg_CNS_NA4Plus13852	0		357	18	2	6.49448	0.010821	0.0454278	0.000483804	7.90734e-05	2.61316
Sg_CNS_NA4Plus14138	0		367	18	2	6.49448	0.010821	0.0454278	0.000470621	7.69188e-05	2.61316
Sg_CNS_NA4Plus14831	TSA: Bactrocera oleae contig03542 transcribed RNA sequence	GAKB01003543.1	391	18	2	6.49448	0.010821	0.0454278	0.000441734	7.21974e-05	2.61316
Sg_CNS_NA4Plus15802	0		421	18	2	6.49448	0.010821	0.0454278	0.000410256	6.70527e-05	2.61316
Sg_CNS_NA4Plus16461	0		440	18	2	6.49448	0.010821	0.0454278	0.000392541	6.41573e-05	2.61316
Sg_CNS_NA4Plus17267	0		461	18	2	6.49448	0.010821	0.0454278	0.000374659	6.12347e-05	2.61316
84785	0		474	18	2	6.49448	0.010821	0.0454278	0.000364384	5.95553e-05	2.61316
Sg_CNS_NA4Plus18000	0		479	18	2	6.49448	0.010821	0.0454278	0.00036058	5.89336e-05	2.61316
Sg_CNS_NA4Plus19030	0		506	18	2	6.49448	0.010821	0.0454278	0.00034134	5.57889e-05	2.61316
Sg_CNS_NA4Plus19762	0		526	18	2	6.49448	0.010821	0.0454278	0.000328361	5.36677e-05	2.61316
Sg_CNS_NA4Plus22257	0		602	18	2	6.49448	0.010821	0.0454278	0.000286907	4.68923e-05	2.61316
Sg_CNS_NA4Plus22380	0		606	18	2	6.49448	0.010821	0.0454278	0.000285013	4.65828e-05	2.61316
Sg_CNS_NA4Plus27029	0		812	45	5	18.0244	2.18095e-05	0.000124694	0.000531767	8.69125e-05	2.61316
33281	0		786	36	4	14.1759	0.000166491	0.000888227	0.000439486	7.183e-05	2.61316
Sg_CNS_NA4Plus18460	0		491	27	3	10.3309	0.00130824	0.00633652	0.000527651	8.62399e-05	2.61316
Sg_CNS_NA4Plus13704	0		351	18	2	6.49448	0.010821	0.0454278	0.000492074	8.0425e-05	2.61316
Sg_CNS_NA4Plus15785	0		420	18	2	6.49448	0.010821	0.0454278	0.000411233	6.72124e-05	2.61316
Sg_CNS_NA4Plus11414	0		259	11793	1324	5022.91	0	0	0.436907	0.0721534	2.59819
Sg_CNS_NA4Plus23102	0		633	44	5	17.3958	3.03497e-05	0.000171812	0.000666982	0.00011149	2.58074
Sg_CNS_NA4Plus6191	0		169	483	55	203.05	4.51046e-46	7.54524e-45	0.0274237	0.00459351	2.57775
Sg_CNS_NA4Plus14620	0		384	35	4	13.5499	0.000232299	0.00122258	0.000874584	0.000147027	2.57252
Sg_CNS_NA4Plus30477	0		1056	35	4	13.5499	0.000232299	0.00122258	0.000318031	5.34644e-05	2.57252
Sg_CNS_NA4Plus22968	PREDICTED: hypothetical protein	XP_002708321.1	629	35	4	13.5499	0.000232299	0.00122258	0.000533927	8.9759e-05	2.57252
Sg_CNS_NA4Plus24361	0		682	445	51	186.367	1.97436e-42	3.13557e-41	0.00626095	0.00105549	2.56847
Sg_CNS_NA4Plus14165	0		368	26	3	9.70948	0.0018332	0.00873808	0.000677939	0.000115065	2.55871
Sg_CNS_NA4Plus17367	0		463	26	3	9.70948	0.0018332	0.00873808	0.000538837	9.14553e-05	2.55871
Sg_CNS_NA4Plus17765	0		473	26	3	9.70948	0.0018332	0.00873808	0.000527445	8.95217e-05	2.55871
Sg_CNS_NA4Plus1653	0		1655	104	12	42.4551	7.23254e-11	5.57536e-10	0.000602976	0.000102341	2.55871
Sg_CNS_NA4Plus33747	0		1492	129	15	52.7453	3.79723e-13	3.18332e-12	0.000829632	0.000141903	2.54757
Sg_CNS_NA4Plus18960	0		504	43	5	16.7694	4.22095e-05	0.000236236	0.000818659	0.000140026	2.54757
Sg_CNS_NA4Plus22359	0		605	43	5	16.7694	4.22095e-05	0.000236236	0.00068199	0.00011665	2.54757
Sg_CNS_NA4Plus22901	0		626	43	5	16.7694	4.22095e-05	0.000236236	0.000659112	0.000112736	2.54757
Sg_CNS_NA4Plus23706	0		656	43	5	16.7694	4.22095e-05	0.000236236	0.000628969	0.000107581	2.54757
Sg_CNS_NA4Plus29641	0		985	60	7	23.8357	1.04921e-06	6.59171e-06	0.000584494	0.000100307	2.54277
Sg_CNS_NA4Plus743	0		8392	941	110	391.479	3.94356e-87	1.04663e-85	0.00107594	0.00018501	2.53992
Sg_CNS_NA4Plus11347	0		257	5994	701	2499.82	0	0	0.223794	0.0384993	2.53927
Sg_CNS_NA4Plus982	0		378	34	4	12.9268	0.000323906	0.00168394	0.000863082	0.000149361	2.5307
Sg_CNS_NA4Plus1117	0		683	85	10	34.1241	5.17071e-09	3.67943e-08	0.00119416	0.000206656	2.5307
Sg_CNS_NA4Plus23672	0		655	34	4	12.9268	0.000323906	0.00168394	0.000498084	8.6196e-05	2.5307
86367	BEL12_AG transposon polyprotein	CAJ14165.1	1603	186	22	75.914	2.96295e-18	2.91524e-17	0.00111338	0.000193712	2.52296
Sg_CNS_NA4Plus9288	0		205	131115	15555	54342.2	0	0	6.1371	1.07099	2.51862
Sg_CNS_NA4Plus5433	0		162	8471	1008	3501.4	0	0	0.501747	0.0878241	2.51427
Sg_CNS_NA4Plus20135	0		537	42	5	16.1452	5.86675e-05	0.000324586	0.000750481	0.000131421	2.51362
Sg_CNS_NA4Plus1311	0		922	5398	643	2229.48	0	0	0.0561781	0.00984348	2.51277
Sg_CNS_NA4Plus30067	0		1019	50	6	19.3641	1.08021e-05	6.33005e-05	0.000470826	8.31085e-05	2.50213
Sg_CNS_NA4Plus15295	0		406	25	3	9.09228	0.00256691	0.0119644	0.000590852	0.000104295	2.50213
Sg_CNS_NA4Plus16068	0		429	25	3	9.09228	0.00256691	0.0119644	0.000559175	9.87035e-05	2.50213
Sg_CNS_NA4Plus16266	0		434	25	3	9.09228	0.00256691	0.0119644	0.000552733	9.75663e-05	2.50213
Sg_CNS_NA4Plus17917	0		476	25	3	9.09228	0.00256691	0.0119644	0.000503962	8.89575e-05	2.50213
Sg_CNS_NA4Plus18220	0		485	25	3	9.09228	0.00256691	0.0119644	0.00049461	8.73068e-05	2.50213
Sg_CNS_NA4Plus18360	0		489	25	3	9.09228	0.00256691	0.0119644	0.000490564	8.65926e-05	2.50213
Sg_CNS_NA4Plus23916	0		664	25	3	9.09228	0.00256691	0.0119644	0.000361274	6.37708e-05	2.50213
Sg_CNS_NA4Plus25121	0		715	25	3	9.09228	0.00256691	0.0119644	0.000335505	5.92221e-05	2.50213
Sg_CNS_NA4Plus25845	0		750	25	3	9.09228	0.00256691	0.0119644	0.000319848	5.64584e-05	2.50213
Sg_CNS_NA4Plus13298	0		335	58	7	22.5832	2.01233e-06	1.24055e-05	0.0016613	0.000294932	2.49386
91003	cuticular protein RR-2 family member 45 precursor	NP_001166261.1	890	207	25	83.6821	5.81094e-20	5.9876e-19	0.00223175	0.000396477	2.49286
Sg_CNS_NA4Plus16169	0		432	33	4	12.3068	0.000451314	0.00230761	0.000732985	0.000130691	2.48763
98497	0		489	33	4	12.3068	0.000451314	0.00230761	0.000647545	0.000115457	2.48763
Sg_CNS_NA4Plus17084	0		456	362	44	146.75	8.90049e-34	1.23144e-32	0.00761743	0.00136194	2.48365
Sg_CNS_NA4Plus12672	0		311	41	5	15.5234	8.14886e-05	0.000446216	0.00126499	0.000226923	2.47886
75923	0		545	41	5	15.5234	8.14886e-05	0.000446216	0.000721859	0.000129492	2.47886
53347	IP12319p	AAY55120.1	814	336	41	135.831	2.17301e-31	2.87285e-30	0.00396077	0.000710932	2.478
Sg_CNS_NA4Plus18624	Gryllus bimaculatus mRNA, GBcontig30452	AK283591.1	495	90	11	35.4614	2.60161e-09	1.87751e-08	0.00174463	0.000313658	2.47565
79750	PREDICTED: neural-cadherin-like	XP_001945353.2	1526	204	25	81.795	1.50958e-19	1.53929e-18	0.00128275	0.000231235	2.4718
57497	PREDICTED: hypothetical protein LOC100167765	XP_001948591.2	3766	383	47	154.521	1.78186e-35	2.53697e-34	0.000975851	0.000176151	2.46984
Sg_CNS_NA4Plus37040	0		3397	4513	555	1831.85	0	0	0.0127478	0.00230604	2.46676
14955	hypothetical protein TcasGA2_TC006914	EFA13491.1	1147	32	4	11.6901	0.000628346	0.00316529	0.000267702	4.92227e-05	2.44323
Sg_CNS_NA4Plus24824	0		701	40	5	14.9043	0.000113107	0.000612215	0.000547529	0.000100675	2.44323
Sg_CNS_NA4Plus13486	0		342	24	3	8.47971	0.00359129	0.0163762	0.000673364	0.000123812	2.44323
Sg_CNS_NA4Plus14457	0		378	24	3	8.47971	0.00359129	0.0163762	0.000609234	0.000112021	2.44323
Sg_CNS_NA4Plus14508	0		380	24	3	8.47971	0.00359129	0.0163762	0.000606028	0.000111431	2.44323
Sg_CNS_NA4Plus15966	0		426	24	3	8.47971	0.00359129	0.0163762	0.000540588	9.93986e-05	2.44323
Sg_CNS_NA4Plus16028	0		428	24	3	8.47971	0.00359129	0.0163762	0.000538062	9.89341e-05	2.44323
Sg_CNS_NA4Plus21595	0		579	24	3	8.47971	0.00359129	0.0163762	0.000397738	7.31326e-05	2.44323
Sg_CNS_NA4Plus21947	0		591	24	3	8.47971	0.00359129	0.0163762	0.000389663	7.16477e-05	2.44323
Sg_CNS_NA4Plus23691	0		655	24	3	8.47971	0.00359129	0.0163762	0.000351589	6.4647e-05	2.44323
Sg_CNS_NA4Plus34866	0		1810	190	24	74.8136	5.17315e-18	5.05793e-17	0.00100726	0.000187155	2.42813
Sg_CNS_NA4Plus1164	0		1408	166	21	65.1552	6.92269e-16	6.34242e-15	0.00113128	0.000210516	2.42596
Sg_CNS_NA4Plus18277	0		486	55	7	20.7176	5.32253e-06	3.18949e-05	0.0010859	0.000203297	2.41724
2827	hypothetical protein TcasGA2_TC001846	EFA12606.1	12386	1759	224	699.355	4.1301e-154	1.7525e-152	0.0013627	0.000255262	2.41642
Sg_CNS_NA4Plus35156	0		1922	4169	533	1655.46	0	0	0.0208134	0.00391419	2.41073
Sg_CNS_NA4Plus21124	0		566	39	5	14.2879	0.000156873	0.000838918	0.00066117	0.000124687	2.40671
Sg_CNS_NA4Plus21752	0		584	39	5	14.2879	0.000156873	0.000838918	0.000640791	0.000120844	2.40671
Sg_CNS_NA4Plus16823	0		450	101	13	38.7805	4.74239e-10	3.53399e-09	0.00215364	0.000407755	2.401
Sg_CNS_NA4Plus17554	0		468	31	4	11.077	0.000874073	0.00433376	0.000635595	0.000120638	2.39743
Sg_CNS_NA4Plus17760	0		472	31	4	11.077	0.000874073	0.00433376	0.000630209	0.000119615	2.39743
Sg_CNS_NA4Plus18064	0		481	31	4	11.077	0.000874073	0.00433376	0.000618417	0.000117377	2.39743
Sg_CNS_NA4Plus23981	0		666	31	4	11.077	0.000874073	0.00433376	0.000446635	8.47723e-05	2.39743
30818	0		989	31	4	11.077	0.000874073	0.00433376	0.000300767	5.70863e-05	2.39743
53932	LP19279p	ADY17782.1	175	3572	461	1410.49	0	0	0.195857	0.0371819	2.39713
Sg_CNS_NA4Plus125	0		408	35649	4605	14083.1	0	0	0.838402	0.159308	2.39582
Sg_CNS_NA4Plus1020	0		461	201083	26074	79351.9	0	0	4.18542	0.798317	2.39034
104105	0		154	169	22	65.2561	6.57691e-16	6.03045e-15	0.0105301	0.00201637	2.38468
Sg_CNS_NA4Plus9895	0		216	23	3	7.87232	0.00501973	0.0222999	0.00102174	0.000196036	2.38183
Sg_CNS_NA4Plus14710	0		387	23	3	7.87232	0.00501973	0.0222999	0.000570272	0.000109415	2.38183
Sg_CNS_NA4Plus18139	0		483	23	3	7.87232	0.00501973	0.0222999	0.000456926	8.76683e-05	2.38183
Sg_CNS_NA4Plus19288	0		513	23	3	7.87232	0.00501973	0.0222999	0.000430205	8.25415e-05	2.38183
Sg_CNS_NA4Plus23160	0		635	23	3	7.87232	0.00501973	0.0222999	0.000347551	6.66831e-05	2.38183
Sg_CNS_NA4Plus23736	0		657	23	3	7.87232	0.00501973	0.0222999	0.000335913	6.44502e-05	2.38183
Sg_CNS_NA4Plus19875	0		529	23	3	7.87232	0.00501973	0.0222999	0.000417193	8.0045e-05	2.38183
37829	Phenoloxidase subunit A3 Precursor	Q9V521.1	1770	4894	642	1914.51	0	0	0.0265311	0.00511953	2.3736
Sg_CNS_NA4Plus26347	0		775	38	5	13.6744	0.000217398	0.0011475	0.000470486	9.10619e-05	2.36923
Sg_CNS_NA4Plus26501	0		783	38	5	13.6744	0.000217398	0.0011475	0.000465679	9.01315e-05	2.36923
Sg_CNS_NA4Plus7628	0		183	14766	1967	5726.19	0	0	0.774242	0.151713	2.35144
Sg_CNS_NA4Plus19863	0		529	30	4	10.4678	0.00121476	0.00591518	0.000544165	0.000106727	2.35012
Sg_CNS_NA4Plus21374	0		573	30	4	10.4678	0.00121476	0.00591518	0.000502379	9.85312e-05	2.35012
Sg_CNS_NA4Plus22286	0		603	30	4	10.4678	0.00121476	0.00591518	0.000477385	9.36292e-05	2.35012
Sg_CNS_NA4Plus23093	0		633	30	4	10.4678	0.00121476	0.00591518	0.00045476	8.91918e-05	2.35012
Sg_CNS_NA4Plus23570	0		650	30	4	10.4678	0.00121476	0.00591518	0.000442866	8.6859e-05	2.35012
Sg_CNS_NA4Plus25074	0		713	30	4	10.4678	0.00121476	0.00591518	0.000403735	7.91843e-05	2.35012
Sg_CNS_NA4Plus15365	Dendroctonus ponderosae Seq01046909, whole genome shotgun sequence	APGK01046899.1	2451	30	4	10.4678	0.00121476	0.00591518	0.000117447	2.30348e-05	2.35012
82254	PREDICTED: vitellogenin	XP_001607388.1	361	318899	42624	123684	0	0	8.47639	1.66654	2.34659
Sg_CNS_NA4Plus1795	0		1656	20910	2825	8040.18	0	0	0.12116	0.0240783	2.3311
Sg_CNS_NA4Plus21274	0		570	37	5	13.0641	0.000301009	0.0015699	0.000622862	0.000123812	2.33076
Sg_CNS_NA4Plus27992	0		869	37	5	13.0641	0.000301009	0.0015699	0.000408551	8.12117e-05	2.33076
255	hypothetical protein TcasGA2_TC000006	EFA11628.1	13478	124255	16801	47791.5	0	0	0.0884613	0.0175945	2.32992
Sg_CNS_NA4Plus28770	0		920	96	13	35.6858	2.3185e-09	1.67684e-08	0.00100126	0.000199445	2.32776
Sg_CNS_NA4Plus21464	0		576	22	3	7.27072	0.00700877	0.0305868	0.000366492	7.35135e-05	2.3177
Sg_CNS_NA4Plus30092	0		1021	44	6	15.6609	7.57742e-05	0.000415611	0.000413515	8.29457e-05	2.3177
11160	0		289	22	3	7.27072	0.00700877	0.0305868	0.000730449	0.000146518	2.3177
Sg_CNS_NA4Plus14632	0		384	22	3	7.27072	0.00700877	0.0305868	0.000549739	0.00011027	2.3177
Sg_CNS_NA4Plus14896	0		393	22	3	7.27072	0.00700877	0.0305868	0.000537149	0.000107745	2.3177
Sg_CNS_NA4Plus16795	0		449	22	3	7.27072	0.00700877	0.0305868	0.000470155	9.43069e-05	2.3177
Sg_CNS_NA4Plus21722	0		583	22	3	7.27072	0.00700877	0.0305868	0.000362092	7.26309e-05	2.3177
Sg_CNS_NA4Plus21839	0		587	22	3	7.27072	0.00700877	0.0305868	0.000359625	7.21359e-05	2.3177
Sg_CNS_NA4Plus23075	0		632	22	3	7.27072	0.00700877	0.0305868	0.000334018	6.69997e-05	2.3177
Sg_CNS_NA4Plus5431	0		162	5712	781	2179.04	0	0	0.338328	0.0680463	2.31383
Sg_CNS_NA4Plus8345	0		191	17928	2462	6823.7	0	0	0.900665	0.181938	2.30754
Sg_CNS_NA4Plus20494	0		547	29	4	9.86285	0.00168649	0.0080702	0.000508716	0.000103215	2.30121
Sg_CNS_NA4Plus22396	0		607	29	4	9.86285	0.00168649	0.0080702	0.000458431	9.30122e-05	2.30121
Sg_CNS_NA4Plus24075	0		670	29	4	9.86285	0.00168649	0.0080702	0.000415325	8.42662e-05	2.30121
Sg_CNS_NA4Plus25319	0		725	29	4	9.86285	0.00168649	0.0080702	0.000383818	7.78736e-05	2.30121
Sg_CNS_NA4Plus28405	0		895	29	4	9.86285	0.00168649	0.0080702	0.000310914	6.3082e-05	2.30121
Sg_CNS_NA4Plus31418	0		1146	29	4	9.86285	0.00168649	0.0080702	0.000242817	4.92656e-05	2.30121
Sg_CNS_NA4Plus7827	0		185	181	25	67.475	2.13377e-16	1.98856e-15	0.00938797	0.00190738	2.29922
Sg_CNS_NA4Plus8661	0		195	16062	2224	6081.61	0	0	0.790369	0.160979	2.29566
Sg_CNS_NA4Plus9485	0		207	36	5	12.4572	0.000416385	0.00213976	0.00166877	0.000340932	2.29123
Sg_CNS_NA4Plus16076	0		429	36	5	12.4572	0.000416385	0.00213976	0.000805212	0.000164506	2.29123
Sg_CNS_NA4Plus17514	0		467	36	5	12.4572	0.000416385	0.00213976	0.000739691	0.00015112	2.29123
Sg_CNS_NA4Plus26086	0		762	36	5	12.4572	0.000416385	0.00213976	0.000453328	9.26155e-05	2.29123
82252	0		473	755933	105020	287050	0	0	15.3351	3.13386	2.29083
Sg_CNS_NA4Plus18233	0		485	358	50	133.651	6.51272e-31	8.51828e-30	0.00708282	0.00145511	2.28319
Sg_CNS_NA4Plus14535	0		381	50	7	17.6488	2.65685e-05	0.00015103	0.00125924	0.000259323	2.27973
Sg_CNS_NA4Plus31386	0		1143	114	16	41.6357	1.09969e-10	8.42039e-10	0.000957025	0.00019758	2.27612
Sg_CNS_NA4Plus35136	0		1914	106	15	38.4257	5.68775e-10	4.22104e-09	0.000531409	0.000110616	2.26426
Sg_CNS_NA4Plus13499	0		343	120	17	43.6208	3.98588e-11	3.10988e-10	0.00335701	0.000699557	2.26266
Sg_CNS_NA4Plus1294	0		847	3217	459	1193.71	1.4195e-261	9.2151e-260	0.0364445	0.00764888	2.25238
Sg_CNS_NA4Plus19621	0		522	28	4	9.26263	0.00233877	0.0109496	0.000514698	0.000108158	2.25059
Sg_CNS_NA4Plus26301	0		773	28	4	9.26263	0.00233877	0.0109496	0.000347571	7.3038e-05	2.25059
Sg_CNS_NA4Plus18504	0		492	21	3	6.67564	0.00977393	0.0415561	0.000409561	8.60646e-05	2.25059
Sg_CNS_NA4Plus20556	0		549	21	3	6.67564	0.00977393	0.0415561	0.000367039	7.71289e-05	2.25059
51947	PREDICTED: general transcription factor II-I repeat domain-containing protein 2-like	XP_003460102.1	621	21	3	6.67564	0.00977393	0.0415561	0.000324483	6.81865e-05	2.25059
Sg_CNS_NA4Plus15021	0		397	56	8	19.6376	9.36095e-06	5.50748e-05	0.00135351	0.000284425	2.25059
81132	PREDICTED: similar to conserved hypothetical protein	XP_973695.1	732	35	5	11.8539	0.000575397	0.00290682	0.000458798	9.64112e-05	2.25059
Sg_CNS_NA4Plus18082	0		481	28	4	9.26263	0.00233877	0.0109496	0.00055857	0.000117377	2.25059
Sg_CNS_NA4Plus25388	0		728	28	4	9.26263	0.00233877	0.0109496	0.000369055	7.75527e-05	2.25059
Sg_CNS_NA4Plus12177	0		292	21	3	6.67564	0.00977393	0.0415561	0.000690083	0.000145013	2.25059
Sg_CNS_NA4Plus13431	0		340	21	3	6.67564	0.00977393	0.0415561	0.000592659	0.000124541	2.25059
Sg_CNS_NA4Plus14610	0		384	21	3	6.67564	0.00977393	0.0415561	0.000524751	0.00011027	2.25059
Sg_CNS_NA4Plus15285	0		405	21	3	6.67564	0.00977393	0.0415561	0.000497541	0.000104553	2.25059
Sg_CNS_NA4Plus15384	0		408	21	3	6.67564	0.00977393	0.0415561	0.000493883	0.000103784	2.25059
Sg_CNS_NA4Plus16450	0		439	21	3	6.67564	0.00977393	0.0415561	0.000459007	9.64551e-05	2.25059
Sg_CNS_NA4Plus16467	0		440	21	3	6.67564	0.00977393	0.0415561	0.000457964	9.62359e-05	2.25059
Sg_CNS_NA4Plus16607	0		444	21	3	6.67564	0.00977393	0.0415561	0.000453838	9.53689e-05	2.25059
Sg_CNS_NA4Plus16752	0		448	21	3	6.67564	0.00977393	0.0415561	0.000449786	9.45174e-05	2.25059
Sg_CNS_NA4Plus17130	0		457	21	3	6.67564	0.00977393	0.0415561	0.000440928	9.2656e-05	2.25059
Sg_CNS_NA4Plus17854	0		475	21	3	6.67564	0.00977393	0.0415561	0.000424219	8.91448e-05	2.25059
Sg_CNS_NA4Plus18425	0		490	21	3	6.67564	0.00977393	0.0415561	0.000411233	8.64159e-05	2.25059
Sg_CNS_NA4Plus18847	0		501	21	3	6.67564	0.00977393	0.0415561	0.000402204	8.45185e-05	2.25059
Sg_CNS_NA4Plus22047	0		595	21	3	6.67564	0.00977393	0.0415561	0.000338663	7.1166e-05	2.25059
Sg_CNS_NA4Plus23913	0		664	21	3	6.67564	0.00977393	0.0415561	0.00030347	6.37708e-05	2.25059
Sg_CNS_NA4Plus24259	0		678	21	3	6.67564	0.00977393	0.0415561	0.000297204	6.2454e-05	2.25059
Sg_CNS_NA4Plus25047	0		712	21	3	6.67564	0.00977393	0.0415561	0.000283012	5.94716e-05	2.25059
Sg_CNS_NA4Plus26163	0		766	21	3	6.67564	0.00977393	0.0415561	0.00026306	5.52791e-05	2.25059
Sg_CNS_NA4Plus27350	0		830	49	7	17.0421	3.656e-05	0.000205792	0.000566478	0.000119039	2.25059
Sg_CNS_NA4Plus21326	0		572	35	5	11.8539	0.000575397	0.00290682	0.000587134	0.000123379	2.25059
Sg_CNS_NA4Plus17623	0		470	28	4	9.26263	0.00233877	0.0109496	0.000571643	0.000120124	2.25059
Sg_CNS_NA4Plus13722	0		352	21	3	6.67564	0.00977393	0.0415561	0.000572455	0.000120295	2.25059
Sg_CNS_NA4Plus24058	0		670	139	20	50.1902	1.39546e-12	1.14769e-11	0.0019907	0.000421331	2.24025
81673	0		152	11695	1700	4289.56	0	0	0.738281	0.157861	2.22552
Sg_CNS_NA4Plus5171	0		160	1080	157	395.039	6.62196e-88	1.76705e-86	0.0647692	0.0138499	2.22543
Sg_CNS_NA4Plus22572	0		612	1196	174	437.361	4.06241e-97	1.17319e-95	0.0187519	0.00401297	2.22429
Sg_CNS_NA4Plus163	0		536	48	7	16.4381	5.0265e-05	0.000279284	0.000859293	0.000184332	2.22084
Sg_CNS_NA4Plus20811	0		556	41	6	13.8453	0.000198491	0.00105159	0.000707577	0.000152316	2.21582
Sg_CNS_NA4Plus16693	0		446	34	5	11.2546	0.000794261	0.00395673	0.000731491	0.000158235	2.20877
Sg_CNS_NA4Plus20730	0		554	34	5	11.2546	0.000794261	0.00395673	0.00058889	0.000127388	2.20877
Sg_CNS_NA4Plus22866	0		624	34	5	11.2546	0.000794261	0.00395673	0.000522828	0.000113098	2.20877
Sg_CNS_NA4Plus28322	0		890	34	5	11.2546	0.000794261	0.00395673	0.000366567	7.92955e-05	2.20877
Sg_CNS_NA4Plus19797	0		527	34	5	11.2546	0.000794261	0.00395673	0.000619061	0.000133915	2.20877
Sg_CNS_NA4Plus29653	0		986	61	9	21.0226	4.53901e-06	2.73238e-05	0.000593633	0.000128835	2.20405
103286	PREDICTED: glucose dehydrogenase	XP_003427944.1	993	54	8	18.4291	1.76345e-05	0.000101642	0.000521806	0.000113713	2.19812
Sg_CNS_NA4Plus17255	0		460	27	4	8.66753	0.0032393	0.0148574	0.000563211	0.000122736	2.19812
Sg_CNS_NA4Plus20259	0		541	27	4	8.66753	0.0032393	0.0148574	0.000478885	0.000104359	2.19812
Sg_CNS_NA4Plus21542	0		578	27	4	8.66753	0.0032393	0.0148574	0.00044823	9.76789e-05	2.19812
103386	PREDICTED: similar to glutamate dehydrogenase	XP_968936.1	674	27	4	8.66753	0.0032393	0.0148574	0.000384387	8.37661e-05	2.19812
Sg_CNS_NA4Plus24760	0		699	27	4	8.66753	0.0032393	0.0148574	0.000370639	8.07702e-05	2.19812
Sg_CNS_NA4Plus33491	0		1439	74	11	25.6072	4.18466e-07	2.6979e-06	0.000493442	0.000107895	2.19325
Sg_CNS_NA4Plus31259	0		1128	154	23	54.3279	1.69678e-13	1.44053e-12	0.00131002	0.000287798	2.18646
80950	PREDICTED: similar to ZK899.2	XP_970846.1	1590	5540	830	1989.8	0	0	0.0334332	0.007368	2.18194
Sg_CNS_NA4Plus35893	0		2263	226	34	79.8483	4.04281e-19	4.07472e-18	0.000958272	0.000212062	2.17595
Sg_CNS_NA4Plus9869	0		215	92176	13868	33046.4	0	0	4.11381	0.910424	2.17586
Sg_CNS_NA4Plus390	0		1196	212	32	74.6569	5.60049e-18	5.46951e-17	0.00170086	0.000377648	2.17115
Sg_CNS_NA4Plus28382	0		893	33	5	10.6595	0.00109507	0.00536232	0.000354591	7.90291e-05	2.1657
Sg_CNS_NA4Plus29336	0		963	33	5	10.6595	0.00109507	0.00536232	0.000328816	7.32845e-05	2.1657
Sg_CNS_NA4Plus30653	0		1071	33	5	10.6595	0.00109507	0.00536232	0.000295658	6.58945e-05	2.1657
Sg_CNS_NA4Plus21404	0		574	1003	152	356.43	1.68632e-79	4.1821e-78	0.0167669	0.00373766	2.16541
Sg_CNS_NA4Plus32514	0		1285	270	41	94.9862	1.91717e-22	2.10353e-21	0.00201616	0.000450349	2.1625
82251	0		372	460923	70097	164404	0	0	11.8891	2.65965	2.16033
Sg_CNS_NA4Plus23258	0		639	46	7	15.2386	9.47451e-05	0.000515842	0.000690751	0.00015462	2.15944
Sg_CNS_NA4Plus837	0		241	3568	547	1260.46	4.422e-276	2.9856e-274	0.14206	0.032036	2.14874
70466	hypothetical protein EAI_06374	EFN85180.1	2028	182	28	63.0678	1.99712e-15	1.80465e-14	0.000861129	0.000194876	2.14367
4210	0		1141	104	16	35.5618	2.47084e-09	1.78501e-08	0.000874606	0.000197926	2.14367
Sg_CNS_NA4Plus19074	0		508	91	14	30.9781	2.60956e-08	1.79475e-07	0.00171887	0.000388985	2.14367
Sg_CNS_NA4Plus8941	0		199	26	4	8.07809	0.00448037	0.0201465	0.00125368	0.00028371	2.14367
Sg_CNS_NA4Plus9871	0		215	26	4	8.07809	0.00448037	0.0201465	0.00116038	0.000262597	2.14367
77275	PREDICTED: hypothetical protein LOC100577872	XP_003251912.1	235	26	4	8.07809	0.00448037	0.0201465	0.00106162	0.000240248	2.14367
Sg_CNS_NA4Plus13840	0		356	26	4	8.07809	0.00448037	0.0201465	0.000700791	0.000158591	2.14367
Sg_CNS_NA4Plus19118	0		509	26	4	8.07809	0.00448037	0.0201465	0.00049014	0.00011092	2.14367
Sg_CNS_NA4Plus19377	0		515	26	4	8.07809	0.00448037	0.0201465	0.00048443	0.000109628	2.14367
Sg_CNS_NA4Plus22862	0		624	26	4	8.07809	0.00448037	0.0201465	0.00039981	9.04782e-05	2.14367
Sg_CNS_NA4Plus25600	0		737	26	4	8.07809	0.00448037	0.0201465	0.000338509	7.66057e-05	2.14367
Sg_CNS_NA4Plus27166	0		819	26	4	8.07809	0.00448037	0.0201465	0.000304617	6.89358e-05	2.14367
Sg_CNS_NA4Plus27785	0		857	26	4	8.07809	0.00448037	0.0201465	0.00029111	6.58791e-05	2.14367
Sg_CNS_NA4Plus21683	0		582	26	4	8.07809	0.00448037	0.0201465	0.000428662	9.70075e-05	2.14367
Sg_CNS_NA4Plus26213	0		769	26	4	8.07809	0.00448037	0.0201465	0.000324423	7.34179e-05	2.14367
92967	AGAP002825-PA	EAA07521.2	1344	2009	310	705.916	1.5464e-155	6.6132e-154	0.0143432	0.0032556	2.13937
27228	hypothetical protein TcasGA2_TC016329	EFA13106.1	1619	110	17	37.5531	8.8957e-10	6.55635e-09	0.000651945	0.000148208	2.13713
Sg_CNS_NA4Plus28144	0		878	472	73	164.715	1.05593e-37	1.55683e-36	0.00515837	0.00117354	2.13605
Sg_CNS_NA4Plus12234	0		294	18110	2804	6357.47	0	0	0.591066	0.134617	2.13446
81142	PREDICTED: similar to conserved hypothetical protein	XP_966905.1	2172	521	81	181.242	2.59609e-41	4.05106e-40	0.00230167	0.000526373	2.12852
Sg_CNS_NA4Plus27217	0		822	77	12	25.7959	3.79484e-07	2.45103e-06	0.000898843	0.000206052	2.12506
78957	PREDICTED: hypothetical protein LOC412763 isoform 1	XP_396216.3	590	32	5	10.069	0.00150787	0.00724982	0.000520431	0.000119615	2.1213
Sg_CNS_NA4Plus32370	0		1262	83	13	27.7879	1.35371e-07	8.98017e-07	0.000631079	0.000145396	2.11783
Sg_CNS_NA4Plus958	0		338	197826	31055	68843.6	0	0	5.61606	1.29683	2.11457
Sg_CNS_NA4Plus1184	0		1417	89	14	29.7798	4.83998e-08	3.28224e-07	0.000602678	0.000139453	2.11161
Sg_CNS_NA4Plus7124	0		177	8477	1341	2928.54	0	0	0.459551	0.106936	2.10348
Sg_CNS_NA4Plus30123	0		1024	63	10	20.6197	5.60171e-06	3.35269e-05	0.000590344	0.000137838	2.09858
Sg_CNS_NA4Plus33104	0		1371	138	22	46.3132	1.00785e-11	8.04527e-11	0.000965843	0.000226492	2.09233
Sg_CNS_NA4Plus17462	0		465	369	59	125.4	4.1611e-29	5.28072e-28	0.00761445	0.00179088	2.08807
Sg_CNS_NA4Plus26359	Sinstauchira yunnaensis 28S large subunit ribosomal RNA gene sequence	DQ366806.1	1372	50	8	16.0434	6.19075e-05	0.000341979	0.000349688	8.23008e-05	2.08709
Sg_CNS_NA4Plus19007	0		506	25	4	7.49488	0.00618747	0.0272033	0.000474083	0.000111578	2.08709
Sg_CNS_NA4Plus22205	0		600	25	4	7.49488	0.00618747	0.0272033	0.00039981	9.40973e-05	2.08709
Sg_CNS_NA4Plus1592	0		1286	100	16	33.1672	8.4563e-09	5.95932e-08	0.000746146	0.000175609	2.08709
Sg_CNS_NA4Plus15974	0		426	25	4	7.49488	0.00618747	0.0272033	0.000563113	0.000132531	2.08709
Sg_CNS_NA4Plus16379	0		437	25	4	7.49488	0.00618747	0.0272033	0.000548938	0.000129195	2.08709
Sg_CNS_NA4Plus17817	0		474	25	4	7.49488	0.00618747	0.0272033	0.000506089	0.000119111	2.08709
Sg_CNS_NA4Plus18532	0		493	25	4	7.49488	0.00618747	0.0272033	0.000486584	0.00011452	2.08709
Sg_CNS_NA4Plus20892	0		558	25	4	7.49488	0.00618747	0.0272033	0.000429903	0.00010118	2.08709
Sg_CNS_NA4Plus21072	0		563	25	4	7.49488	0.00618747	0.0272033	0.000426085	0.000100281	2.08709
Sg_CNS_NA4Plus21577	0		579	25	4	7.49488	0.00618747	0.0272033	0.000414311	9.75102e-05	2.08709
Sg_CNS_NA4Plus27500	0		840	81	13	26.5959	2.50776e-07	1.6373e-06	0.000925274	0.00021844	2.08264
Sg_CNS_NA4Plus20227	0		540	56	9	18.0351	2.16867e-05	0.000124005	0.000995083	0.000235243	2.08066
82985	0		333	1169	188	397.917	1.56484e-88	4.20076e-87	0.0336849	0.0079686	2.0797
Sg_CNS_NA4Plus5798	0		165	31	5	9.48342	0.00207337	0.00978273	0.00180278	0.000427715	2.0755
Sg_CNS_NA4Plus11572	0		266	68	11	22.0188	2.69995e-06	1.65031e-05	0.00245297	0.000583686	2.07126
Sg_CNS_NA4Plus17244	0		460	37	6	11.4731	0.000706102	0.00353914	0.000771807	0.000184103	2.06772
Sg_CNS_NA4Plus24024	0		668	37	6	11.4731	0.000706102	0.00353914	0.000531484	0.000126778	2.06772
Sg_CNS_NA4Plus28003	0		870	37	6	11.4731	0.000706102	0.00353914	0.000408082	9.7342e-05	2.06772
Sg_CNS_NA4Plus22636	0		615	37	6	11.4731	0.000706102	0.00353914	0.000577287	0.000137703	2.06772
54785	PREDICTED: dihydropyrimidinase-like	XP_003250779.1	214	154	25	51.096	8.79564e-13	7.27989e-12	0.00690513	0.0016489	2.06616
Sg_CNS_NA4Plus17168	0		458	43	7	13.4635	0.000243252	0.00127702	0.000900882	0.000215725	2.06214
Sg_CNS_NA4Plus24017	0		668	43	7	13.4635	0.000243252	0.00127702	0.00061767	0.000147907	2.06214
104106	hemocyanin subunit F, putative	EEB16972.1	961	1086	178	364.234	3.37033e-81	8.5061e-80	0.0108435	0.00261436	2.05231
Sg_CNS_NA4Plus990	0		634	61	10	19.4366	1.03994e-05	6.10203e-05	0.00092322	0.000222628	2.05204
103295	glucose dehydrogenase, putative	EEB10518.1	738	79	13	25.4112	4.63221e-07	2.97712e-06	0.00102715	0.000248631	2.04657
Sg_CNS_NA4Plus971	0		615	94060	15586	31391.3	0	0	1.46756	0.357707	2.03656
Sg_CNS_NA4Plus5468	0		162	9781	1621	3261.05	0	0	0.579339	0.141233	2.03633
Sg_CNS_NA4Plus22642	0		616	36	6	10.8904	0.000966642	0.00476701	0.000560772	0.00013748	2.0282
Sg_CNS_NA4Plus11867	0		278	30	5	8.90325	0.00284664	0.0131739	0.00103548	0.00025386	2.0282
94166	PREDICTED: RNA-directed DNA polymerase from mobile element jockey-like	XP_003728416.1	660	30	5	8.90325	0.00284664	0.0131739	0.000436156	0.000106929	2.0282
Sg_CNS_NA4Plus24189	0		675	30	5	8.90325	0.00284664	0.0131739	0.000426464	0.000104553	2.0282
Sg_CNS_NA4Plus14498	0		380	24	4	6.91857	0.00853053	0.0365382	0.000606028	0.000148575	2.0282
Sg_CNS_NA4Plus4831	0		157	312	52	102.505	4.30305e-24	4.88974e-23	0.0190686	0.0046749	2.0282
Sg_CNS_NA4Plus9822	0		214	96	16	30.7959	2.86647e-08	1.96567e-07	0.0043045	0.0010553	2.0282
Sg_CNS_NA4Plus24400	0		684	42	7	12.879	0.000332297	0.00172496	0.000589194	0.000144448	2.0282
Sg_CNS_NA4Plus15474	0		411	36	6	10.8904	0.000966642	0.00476701	0.000840476	0.000206052	2.0282
Sg_CNS_NA4Plus19115	0		509	36	6	10.8904	0.000966642	0.00476701	0.000678656	0.00016638	2.0282
Sg_CNS_NA4Plus19125	0		509	36	6	10.8904	0.000966642	0.00476701	0.000678656	0.00016638	2.0282
Sg_CNS_NA4Plus15814	0		421	30	5	8.90325	0.00284664	0.0131739	0.000683761	0.000167632	2.0282
Sg_CNS_NA4Plus19793	0		527	30	5	8.90325	0.00284664	0.0131739	0.00054623	0.000133915	2.0282
Sg_CNS_NA4Plus21513	0		577	30	5	8.90325	0.00284664	0.0131739	0.000498896	0.00012231	2.0282
Sg_CNS_NA4Plus21546	0		578	30	5	8.90325	0.00284664	0.0131739	0.000498033	0.000122099	2.0282
Sg_CNS_NA4Plus23185	0		636	30	5	8.90325	0.00284664	0.0131739	0.000452615	0.000110964	2.0282
Sg_CNS_NA4Plus18265	0		486	24	4	6.91857	0.00853053	0.0365382	0.000473849	0.00011617	2.0282
Sg_CNS_NA4Plus19208	0		511	24	4	6.91857	0.00853053	0.0365382	0.000450666	0.000110486	2.0282
79069	PREDICTED: tigger transposable element-derived protein 1-like	XP_005008025.1	545	24	4	6.91857	0.00853053	0.0365382	0.000422551	0.000103593	2.0282
Sg_CNS_NA4Plus20604	0		550	24	4	6.91857	0.00853053	0.0365382	0.00041871	0.000102652	2.0282
Sg_CNS_NA4Plus34296	0		1632	191	32	62.0727	3.31012e-15	2.9718e-14	0.001123	0.000276757	2.02066
Sg_CNS_NA4Plus12761	0		314	113571	19166	37360.9	0	0	3.47058	0.86153	2.01021
Sg_CNS_NA4Plus24681	0		695	77	13	24.2343	8.53007e-07	5.39266e-06	0.00106309	0.000264014	2.00958
Sg_CNS_NA4Plus28567	0		904	71	12	22.2438	2.40134e-06	1.47234e-05	0.000753624	0.000187362	2.00802
Sg_CNS_NA4Plus30948	0		1097	71	12	22.2438	2.40134e-06	1.47234e-05	0.000621036	0.000154398	2.00802
36158	PREDICTED: similar to pro-phenol oxidase subunit 2	XP_967179.2	2537	18104	3061	5941.78	0	0	0.0684729	0.0170299	2.00747
Sg_CNS_NA4Plus8654	0		195	130	22	41.5658	1.1397e-10	8.7216e-10	0.00639696	0.00159242	2.00617
Sg_CNS_NA4Plus32725	0		1313	65	11	20.2536	6.78256e-06	4.0341e-05	0.000475022	0.000118249	2.00617
Sg_CNS_NA4Plus28814	0		924	53	9	16.2745	5.4796e-05	0.000303656	0.000550388	0.00013748	2.00123
Sg_CNS_NA4Plus8805	0		197	14455	2464	4712.64	0	0	0.704071	0.17654	1.99573
Sg_CNS_NA4Plus10570	0		232	12394	2115	4036.89	0	0	0.512612	0.128674	1.99415
Sg_CNS_NA4Plus18367	0		489	41	7	12.2984	0.000453346	0.00231754	0.000804526	0.000202049	1.99343
Sg_CNS_NA4Plus26711	0		794	41	7	12.2984	0.000453346	0.00231754	0.000495482	0.000124436	1.99343
Sg_CNS_NA4Plus32173	0		1235	41	7	12.2984	0.000453346	0.00231754	0.000318553	8.00018e-05	1.99343
Sg_CNS_NA4Plus27726	0		853	35	6	10.3124	0.00132138	0.00639294	0.000393717	9.9282e-05	1.98755
Sg_CNS_NA4Plus7473	0		181	10273	1768	3322.6	0	0	0.544607	0.137871	1.9819
Sg_CNS_NA4Plus15478	0		411	29	5	8.32894	0.00390185	0.017685	0.00067705	0.00017171	1.97929
Sg_CNS_NA4Plus29881	0		1004	29	5	8.32894	0.00390185	0.017685	0.000277159	7.02918e-05	1.97929
Sg_CNS_NA4Plus15958	0		425	58	10	17.6815	2.61153e-05	0.000148519	0.00130949	0.000332108	1.97929
Sg_CNS_NA4Plus19312	0		514	29	5	8.32894	0.00390185	0.017685	0.000541377	0.000137302	1.97929
Sg_CNS_NA4Plus19325	0		514	29	5	8.32894	0.00390185	0.017685	0.000541377	0.000137302	1.97929
Sg_CNS_NA4Plus21980	0		592	29	5	8.32894	0.00390185	0.017685	0.000470047	0.000119211	1.97929
Sg_CNS_NA4Plus23720	0		656	29	5	8.32894	0.00390185	0.017685	0.000424189	0.000107581	1.97929
Sg_CNS_NA4Plus21373	0		573	29	5	8.32894	0.00390185	0.017685	0.000485633	0.000123164	1.97929
Sg_CNS_NA4Plus26968	0		808	127	22	39.8047	2.80674e-10	2.11236e-09	0.00150819	0.000384308	1.97249
Sg_CNS_NA4Plus8155	0		189	3018	524	968.205	1.464e-212	8.073e-211	0.153222	0.0391325	1.96919
Sg_CNS_NA4Plus11872	0		279	858	149	274.443	1.22052e-61	2.49476e-60	0.0295086	0.0075379	1.9689
8959	hypothetical protein TcasGA2_TC004250	EFA13198.1	2271	75684	13152	24300.1	0	0	0.31978	0.0817416	1.96794
80328	vitellogenin receptor	CAJ19121.1	1915	464302	80721	149413	0	0	2.32647	0.594958	1.96728
Sg_CNS_NA4Plus14824	0		391	23	4	6.34993	0.0117386	0.0488813	0.000564438	0.000144395	1.96679
Sg_CNS_NA4Plus4807	0		157	23	4	6.34993	0.0117386	0.0488813	0.0014057	0.000359608	1.96679
Sg_CNS_NA4Plus12685	0		311	23	4	6.34993	0.0117386	0.0488813	0.000709631	0.000181538	1.96679
Sg_CNS_NA4Plus18837	0		501	23	4	6.34993	0.0117386	0.0488813	0.000440509	0.000112691	1.96679
Sg_CNS_NA4Plus19216	0		511	23	4	6.34993	0.0117386	0.0488813	0.000431889	0.000110486	1.96679
Sg_CNS_NA4Plus20963	0		560	23	4	6.34993	0.0117386	0.0488813	0.000394098	0.000100819	1.96679
Sg_CNS_NA4Plus23257	0		639	23	4	6.34993	0.0117386	0.0488813	0.000345376	8.83543e-05	1.96679
Sg_CNS_NA4Plus24506	0		688	23	4	6.34993	0.0117386	0.0488813	0.000320778	8.20616e-05	1.96679
Sg_CNS_NA4Plus27755	0		855	23	4	6.34993	0.0117386	0.0488813	0.000258123	6.60332e-05	1.96679
36160	pro-phenol oxidase subunit 2	AAX84205.1	464	1276	222	408.034	9.81709e-91	2.68583e-89	0.0263875	0.0067531	1.96623
Sg_CNS_NA4Plus7159	Locusta migratoria hexamerin-like protein 3 mRNA cds	FJ609740.1	2125	2096	365	670.422	8.0882e-148	3.3197e-146	0.00946449	0.00242439	1.9649
Sg_CNS_NA4Plus20071	0		535	40	7	11.7221	0.000617631	0.00311269	0.000717416	0.000184677	1.95781
Sg_CNS_NA4Plus21500	0		577	40	7	11.7221	0.000617631	0.00311269	0.000665195	0.000171234	1.95781
Sg_CNS_NA4Plus21942	0		590	57	10	17.1021	3.54226e-05	0.000199531	0.000927017	0.00023923	1.95419
Sg_CNS_NA4Plus9696	unknown protein	BAM20251.1	212	306762	54003	97579.5	0	0	13.8845	3.59543	1.94924
83195	Gryllus bimaculatus mRNA, GBcontig30723	AK283862.1	180	5002	881	1586.18	0	0	0.266647	0.0690831	1.94852
Sg_CNS_NA4Plus1025	0		886	68	12	20.4973	5.97141e-06	3.56463e-05	0.000736445	0.000191168	1.94573
Sg_CNS_NA4Plus21477	0		576	34	6	9.73952	0.00180348	0.00860039	0.000566397	0.000147027	1.94573
Sg_CNS_NA4Plus20460	0		547	51	9	15.1163	0.000101088	0.000549476	0.000894639	0.000232233	1.94573
Sg_CNS_NA4Plus14803	0		390	34	6	9.73952	0.00180348	0.00860039	0.000836525	0.000217148	1.94573
Sg_CNS_NA4Plus34245	0		1621	113	20	34.6594	3.92739e-09	2.81043e-08	0.000668899	0.000174147	1.94148
Sg_CNS_NA4Plus15142	0		401	28	5	7.76102	0.00533858	0.0236694	0.000670006	0.000175992	1.92866
Sg_CNS_NA4Plus21376	0		573	28	5	7.76102	0.00533858	0.0236694	0.000468887	0.000123164	1.92866
Sg_CNS_NA4Plus25110	0		714	28	5	7.76102	0.00533858	0.0236694	0.000376292	9.88417e-05	1.92866
Sg_CNS_NA4Plus26162	0		766	28	5	7.76102	0.00533858	0.0236694	0.000350747	9.21318e-05	1.92866
Sg_CNS_NA4Plus28168	0		879	28	5	7.76102	0.00533858	0.0236694	0.000305657	8.02878e-05	1.92866
Sg_CNS_NA4Plus29894	0		1005	39	7	11.1502	0.000840207	0.00417491	0.00037236	9.83106e-05	1.92128
Sg_CNS_NA4Plus10879	0		241	25438	4569	7937.25	0	0	1.01282	0.267592	1.92027
Sg_CNS_NA4Plus9765	0		213	4955	892	1541.97	0	0	0.223218	0.059109	1.917
Sg_CNS_NA4Plus6877	hypothetical protein Bm1_11025	XP_001893676.1	175	21445	3865	6671.06	0	0	1.17585	0.311731	1.91533
Sg_CNS_NA4Plus29009	0		938	61	11	17.9356	2.28509e-05	0.000130445	0.00062401	0.000165523	1.91454
Sg_CNS_NA4Plus27679	PREDICTED: hypothetical protein LOC100485325	XP_002935390.1	849	72	13	21.3296	3.86717e-06	2.33711e-05	0.000813747	0.000216125	1.91272
Sg_CNS_NA4Plus13501	0		343	77459	13986	24068.9	0	0	2.16692	0.57553	1.91268
Sg_CNS_NA4Plus34090	0		1583	94	17	28.1187	1.14097e-07	7.59439e-07	0.000569786	0.000151578	1.91036
82255	PREDICTED: vitellogenin-like	XP_001607396.1	261	14041	2545	4345.56	0	0	0.516205	0.137631	1.90714
Sg_CNS_NA4Plus14877	0		393	33	6	9.17212	0.0024573	0.011468	0.000805724	0.00021549	1.90266
Sg_CNS_NA4Plus21798	0		585	33	6	9.17212	0.0024573	0.011468	0.000541281	0.000144765	1.90266
Sg_CNS_NA4Plus25204	0		719	33	6	9.17212	0.0024573	0.011468	0.000440403	0.000117785	1.90266
95872	0		796	33	6	9.17212	0.0024573	0.011468	0.000397801	0.000106391	1.90266
Sg_CNS_NA4Plus5213	0		160	10563	1921	3259.19	0	0	0.633479	0.169463	1.90232
Sg_CNS_NA4Plus6037	0		167	586	107	179.174	7.34182e-41	1.13789e-39	0.0336702	0.00904348	1.89652
Sg_CNS_NA4Plus5072	0		159	104	19	30.9373	2.66507e-08	1.83195e-07	0.00627626	0.00168665	1.89575
Sg_CNS_NA4Plus7974	0		187	1083	198	331.641	4.22083e-74	9.9452e-73	0.0555714	0.0149449	1.89469
87977	PREDICTED: similar to CG8560 CG8560-PA	XP_001810647.1	1240	82	15	24.1491	8.91582e-07	5.63065e-06	0.000634537	0.000170741	1.89389
Sg_CNS_NA4Plus7028	0		176	19905	3643	6108.43	0	0	1.08521	0.292156	1.89316
Sg_CNS_NA4Plus31444	0		1149	49	9	13.9719	0.000185562	0.000986035	0.000409205	0.000110558	1.88802
Sg_CNS_NA4Plus17927	0		477	190	35	56.942	4.48855e-14	3.87494e-13	0.00382208	0.00103566	1.88381
Sg_CNS_NA4Plus20731	0		554	38	7	10.5832	0.00114119	0.00557411	0.000658171	0.000178343	1.88381
Sg_CNS_NA4Plus10833	0		239	11872	2187	3621.48	0	0	0.47664	0.129157	1.88377
Sg_CNS_NA4Plus14875	0		393	65	12	18.7737	1.47181e-05	8.52864e-05	0.00158703	0.00043098	1.88064
Sg_CNS_NA4Plus266	0		1172	108	20	31.7726	1.73321e-08	1.20248e-07	0.000884221	0.000240863	1.87619
36937	Dendroctonus ponderosae Seq01056956, whole genome shotgun sequence	APGK01056946.1	472	27	5	7.2001	0.00728995	0.0316634	0.000548892	0.000149519	1.87619
Sg_CNS_NA4Plus19615	0		522	81	15	23.5764	1.20053e-06	7.51263e-06	0.00148895	0.000405592	1.87619
Sg_CNS_NA4Plus34552	0		1702	81	15	23.5764	1.20053e-06	7.51263e-06	0.000456657	0.000124394	1.87619
Sg_CNS_NA4Plus14088	0		365	54	10	15.3828	8.77826e-05	0.00047966	0.0014196	0.000386701	1.87619
Sg_CNS_NA4Plus12039	0		286	27	5	7.2001	0.00728995	0.0316634	0.000905863	0.000246759	1.87619
59348	0		460	27	5	7.2001	0.00728995	0.0316634	0.000563211	0.00015342	1.87619
4365	0		533	27	5	7.2001	0.00728995	0.0316634	0.000486073	0.000132407	1.87619
Sg_CNS_NA4Plus21905	0		589	27	5	7.2001	0.00728995	0.0316634	0.000439859	0.000119818	1.87619
Sg_CNS_NA4Plus25528	0		734	27	5	7.2001	0.00728995	0.0316634	0.000352966	9.61485e-05	1.87619
52299	Aromatic-L-amino-acid decarboxylase, putative	EEB13798.1	1220	27	5	7.2001	0.00728995	0.0316634	0.000212358	5.78467e-05	1.87619
Sg_CNS_NA4Plus23874	0		663	43	8	11.9943	0.000533633	0.00270873	0.000622329	0.000170312	1.8695
Sg_CNS_NA4Plus27021	0		812	43	8	11.9943	0.000533633	0.00270873	0.000508133	0.00013906	1.8695
Sg_CNS_NA4Plus11177	0		251	16801	3136	5064.84	0	0	0.642283	0.176348	1.86478
Sg_CNS_NA4Plus28038	0		872	91	17	26.3973	2.77922e-07	1.80982e-06	0.00100136	0.00027517	1.86356
Sg_CNS_NA4Plus10890	0		241	73811	13801	22228.1	0	0	2.93879	0.80828	1.8623
Sg_CNS_NA4Plus2053	0		2466	262	49	77.8253	1.12568e-18	1.11987e-17	0.00101947	0.00028046	1.86195
Sg_CNS_NA4Plus25158	0		717	48	9	13.4054	0.000250901	0.0013151	0.000642372	0.000177171	1.85827
Sg_CNS_NA4Plus14925	0		394	32	6	8.61063	0.00334207	0.0153049	0.000779325	0.000214943	1.85827
Sg_CNS_NA4Plus16502	0		441	32	6	8.61063	0.00334207	0.0153049	0.000696268	0.000192035	1.85827
Sg_CNS_NA4Plus16978	0		454	32	6	8.61063	0.00334207	0.0153049	0.000676331	0.000186537	1.85827
Sg_CNS_NA4Plus20761	0		555	32	6	8.61063	0.00334207	0.0153049	0.000553251	0.00015259	1.85827
Sg_CNS_NA4Plus22493	0		610	32	6	8.61063	0.00334207	0.0153049	0.000503367	0.000138832	1.85827
Sg_CNS_NA4Plus26932	0		806	32	6	8.61063	0.00334207	0.0153049	0.00038096	0.000105071	1.85827
Sg_CNS_NA4Plus14117	0		366	15413	2903	4607.89	0	0	0.404083	0.111953	1.85176
Sg_CNS_NA4Plus12909	0		320	53471	10080	15979.4	0	0	1.60337	0.44461	1.85049
Sg_CNS_NA4Plus23734	Leptinotarsa decemlineata transposon Mild-1c, complete sequence	DQ011147.1	657	111	21	32.04	1.51031e-08	1.05139e-07	0.00162115	0.000451151	1.84533
Sg_CNS_NA4Plus20606	0		550	37	7	10.0213	0.0015474	0.0074305	0.000645511	0.00017964	1.84533
Sg_CNS_NA4Plus24097	0		671	37	7	10.0213	0.0015474	0.0074305	0.000529108	0.000147246	1.84533
Sg_CNS_NA4Plus28684	0		913	37	7	10.0213	0.0015474	0.0074305	0.000388862	0.000108217	1.84533
88596	PREDICTED: collagen alpha-2(IV) chain-like	XP_001944912.2	1739	74	14	21.0267	4.52924e-06	2.72666e-05	0.000408317	0.000113631	1.84533
Sg_CNS_NA4Plus9054	0		201	6419	1215	1909.53	0	0	0.306433	0.0853196	1.84463
Sg_CNS_NA4Plus5475	0		163	2839	541	838.662	2.1209e-184	1.0387e-182	0.167125	0.0468466	1.83492
Sg_CNS_NA4Plus5913	0		166	649	124	190.461	2.52233e-43	4.05971e-42	0.0375147	0.0105434	1.83111
Sg_CNS_NA4Plus959	0		378	27220	5205	8024.9	0	0	0.690973	0.194356	1.82993
Sg_CNS_NA4Plus17988	0		478	47	9	12.8429	0.000338756	0.00175742	0.000943485	0.000265756	1.8279
Sg_CNS_NA4Plus21656	0		581	47	9	12.8429	0.000338756	0.00175742	0.000776223	0.000218643	1.8279
Sg_CNS_NA4Plus6708	Romalea microptera methionine-rich hexamerin-like protein 1 mRNA, complete cds	AY923851.1	3324	5815	1115	1708.87	0	0	0.0167862	0.00473459	1.82597
Sg_CNS_NA4Plus6832	0		174	6926	1329	2034.16	0	0	0.381943	0.107806	1.82491
Sg_CNS_NA4Plus8183	hypothetical protein CAPTEDRAFT_151631	ELU14262.1	669	323605	62164	95194.3	0	0	4.64145	1.31154	1.82332
Sg_CNS_NA4Plus888	0		281	62439	12002	18323.1	0	0	2.13213	0.602859	1.82241
Sg_CNS_NA4Plus11933	0		282	478932	92098	140897	0	0	16.2963	4.60967	1.82181
Sg_CNS_NA4Plus16101	0		430	26	5	6.64685	0.00993313	0.0421754	0.000580189	0.000164123	1.82174
Sg_CNS_NA4Plus25487	0		732	26	5	6.64685	0.00993313	0.0421754	0.000340822	9.64112e-05	1.82174
Sg_CNS_NA4Plus25531	0		734	26	5	6.64685	0.00993313	0.0421754	0.000339893	9.61485e-05	1.82174
Sg_CNS_NA4Plus27282	0		826	26	5	6.64685	0.00993313	0.0421754	0.000302036	8.54394e-05	1.82174
Sg_CNS_NA4Plus9800	0		214	26	5	6.64685	0.00993313	0.0421754	0.0011658	0.00032978	1.82174
Sg_CNS_NA4Plus12583	0		307	26	5	6.64685	0.00993313	0.0421754	0.000812643	0.000229879	1.82174
Sg_CNS_NA4Plus17125	0		457	26	5	6.64685	0.00993313	0.0421754	0.000545911	0.000154427	1.82174
Sg_CNS_NA4Plus33706	0		1483	119	23	33.7261	6.34443e-09	4.49598e-08	0.000769964	0.000218905	1.81449
Sg_CNS_NA4Plus16651	0		445	31	6	8.05553	0.00453649	0.0203748	0.000668446	0.000190309	1.81247
Sg_CNS_NA4Plus25379	0		727	31	6	8.05553	0.00453649	0.0203748	0.000409159	0.000116489	1.81247
Sg_CNS_NA4Plus27700	0		851	31	6	8.05553	0.00453649	0.0203748	0.00034954	9.95154e-05	1.81247
36740	prophenoloxidase 9	CAD31061.1	200	36	7	9.46489	0.00209442	0.00987254	0.00172718	0.000494011	1.8058
Sg_CNS_NA4Plus24415	0		685	36	7	9.46489	0.00209442	0.00987254	0.000504286	0.000144237	1.8058
Sg_CNS_NA4Plus24488	0		688	36	7	9.46489	0.00209442	0.00987254	0.000502087	0.000143608	1.8058
Sg_CNS_NA4Plus31325	0		1136	36	7	9.46489	0.00209442	0.00987254	0.000304081	8.69737e-05	1.8058
53726	LD34409p	AAN71256.1	461	36	7	9.46489	0.00209442	0.00987254	0.000749318	0.000214321	1.8058
Sg_CNS_NA4Plus21065	0		563	36	7	9.46489	0.00209442	0.00987254	0.000613563	0.000175492	1.8058
97771	0		921	36	7	9.46489	0.00209442	0.00987254	0.000375066	0.000107277	1.8058
Sg_CNS_NA4Plus22926	0		627	36	7	9.46489	0.00209442	0.00987254	0.000550934	0.000157579	1.8058
92168	PREDICTED: similar to delta class glutathione S-transferase	XP_974300.1	298	3867	754	1117.99	4.0715e-245	2.5041e-243	0.124515	0.0357128	1.80181
102793	PREDICTED: uncharacterized protein LOC101743941	XP_004928816.1	1401	41	8	10.8747	0.000974884	0.00479822	0.000280809	8.05973e-05	1.80079
Sg_CNS_NA4Plus15556	0		413	41	8	10.8747	0.000974884	0.00479822	0.000952574	0.000273406	1.80079
Sg_CNS_NA4Plus21493	0		577	41	8	10.8747	0.000974884	0.00479822	0.000681825	0.000195696	1.80079
87690	PREDICTED: similar to CG41536 CG41536-PA	XP_001814505.1	1840	1134405	221656	330140	0	0	5.91582	1.70032	1.79877
Sg_CNS_NA4Plus27901	0		864	46	9	12.2847	0.000456677	0.00233318	0.000510868	0.000147027	1.79687
47118	0		133	46	9	12.2847	0.000456677	0.00233318	0.00331872	0.000955123	1.79687
Sg_CNS_NA4Plus20989	0		561	46	9	12.2847	0.000456677	0.00233318	0.000786792	0.000226437	1.79687
Sg_CNS_NA4Plus30855	0		1089	51	10	13.695	0.000215025	0.00113538	0.000449373	0.000129611	1.79373
30363	AGAP006003-PA	EAL39975.1	858	66	13	17.9266	2.29593e-05	0.000131034	0.000738111	0.000213858	1.78719
Sg_CNS_NA4Plus11145	0		250	142	28	39.6524	3.03434e-10	2.27932e-09	0.00545021	0.00158084	1.78563
Sg_CNS_NA4Plus6917	0		175	7057	1396	2012.54	0	0	0.386943	0.112594	1.78099
71383	PREDICTED: hypothetical protein LOC100572577	XP_003247571.1	8063	1100983	218987	314801	0	0	1.31023	0.383345	1.77311
Sg_CNS_NA4Plus6270	0		169	1647	328	465.809	2.617e-103	7.9271e-102	0.0935129	0.027394	1.77131
Sg_CNS_NA4Plus26052	0		760	55	11	14.5497	0.000136507	0.000734281	0.000694407	0.00020429	1.76516
Sg_CNS_NA4Plus19504	0		519	50	10	13.1402	0.000289024	0.00150893	0.000924416	0.000271958	1.76516
47121	Tumor suppressor candidate, putative	EEB10060.1	564	40	8	10.3224	0.00131429	0.0063616	0.000680528	0.000200207	1.76516
Sg_CNS_NA4Plus16381	0		437	35	7	8.91435	0.00282939	0.0131082	0.000768513	0.000226092	1.76516
Sg_CNS_NA4Plus18561	0		494	30	6	7.50737	0.00614471	0.027028	0.000582719	0.000171432	1.76516
Sg_CNS_NA4Plus22964	0		628	30	6	7.50737	0.00614471	0.027028	0.000458381	0.000134853	1.76516
Sg_CNS_NA4Plus27077	0		815	30	6	7.50737	0.00614471	0.027028	0.000353206	0.000103911	1.76516
Sg_CNS_NA4Plus19322	0		514	55	11	14.5497	0.000136507	0.000734281	0.00102675	0.000302063	1.76516
Sg_CNS_NA4Plus9716	0		212	45	9	11.731	0.000614661	0.00309863	0.00203677	0.000599205	1.76516
Sg_CNS_NA4Plus24944	0		707	40	8	10.3224	0.00131429	0.0063616	0.000542882	0.000159713	1.76516
Sg_CNS_NA4Plus14713	0		387	35	7	8.91435	0.00282939	0.0131082	0.000867805	0.000255303	1.76516
Sg_CNS_NA4Plus19171	0		510	35	7	8.91435	0.00282939	0.0131082	0.000658511	0.00019373	1.76516
Sg_CNS_NA4Plus32644	0		1304	35	7	8.91435	0.00282939	0.0131082	0.000257546	7.57685e-05	1.76516
Sg_CNS_NA4Plus16258	0		434	30	6	7.50737	0.00614471	0.027028	0.000663279	0.000195133	1.76516
Sg_CNS_NA4Plus13188	0		330	9849	1987	2754.57	0	0	0.28638	0.084987	1.75262
Sg_CNS_NA4Plus10698	0		236	8636	1753	2400.17	0	0	0.351128	0.104843	1.74377
Sg_CNS_NA4Plus25576	0		736	64	13	16.8156	4.11923e-05	0.000230731	0.000834386	0.000249307	1.74279
47945	uncharacterized protein LOC100159064 precursor	NP_001155387.1	808	359	73	98.6566	3.00314e-23	3.35189e-22	0.00426332	0.0012752	1.74125
Sg_CNS_NA4Plus5914	0		166	14560	2964	4035.58	0	0	0.841624	0.252022	1.73963
37105	AGAP007549-PA	EAA03946.4	2682	2966	604	820.95	1.5036e-180	7.2535e-179	0.0106115	0.00317868	1.73913
Sg_CNS_NA4Plus30395	0		1048	49	10	12.5897	0.000387885	0.00199809	0.000448642	0.000134681	1.73601
56123	PREDICTED: hypothetical protein LOC100120615	XP_001604238.2	875	44	9	11.1821	0.000825897	0.00410697	0.000482514	0.000145179	1.73274
Sg_CNS_NA4Plus24539	0		690	39	8	9.77546	0.00176856	0.00844525	0.000542351	0.000163647	1.72864
Sg_CNS_NA4Plus26837	0		800	39	8	9.77546	0.00176856	0.00844525	0.000467778	0.000141146	1.72864
Sg_CNS_NA4Plus27528	0		841	39	8	9.77546	0.00176856	0.00844525	0.000444973	0.000134265	1.72864
Sg_CNS_NA4Plus8752	0		196	3668	753	1007.09	5.157e-221	2.9204e-219	0.179572	0.054226	1.7275
Sg_CNS_NA4Plus14489	0		379	34	7	8.37011	0.00381443	0.0173407	0.000860805	0.000260692	1.72334
Sg_CNS_NA4Plus17693	0		471	34	7	8.37011	0.00381443	0.0173407	0.000692664	0.000209771	1.72334
Sg_CNS_NA4Plus7823	0		185	18619	3835	5098.94	0	0	0.965716	0.292592	1.72271
87777	PREDICTED: similar to CG41536 CG41536-PA	XP_001812387.1	9109	1287095	265259	355441	0	0	1.35583	0.411025	1.72188
Sg_CNS_NA4Plus14782	0		390	16438	3391	4494.26	0	0	0.404435	0.122725	1.72049
Sg_CNS_NA4Plus21785	0		585	29	6	6.96673	0.00830392	0.0356492	0.000475671	0.000144765	1.71625
Sg_CNS_NA4Plus5008	0		159	29	6	6.96673	0.00830392	0.0356492	0.00175011	0.000532626	1.71625
Sg_CNS_NA4Plus14422	0		377	29	6	6.96673	0.00830392	0.0356492	0.000738111	0.000224635	1.71625
Sg_CNS_NA4Plus17975	0		478	29	6	6.96673	0.00830392	0.0356492	0.00058215	0.000177171	1.71625
Sg_CNS_NA4Plus18795	0		500	29	6	6.96673	0.00830392	0.0356492	0.000556535	0.000169375	1.71625
93325	PREDICTED: EH domain-containing protein 1-like	XP_001951167.1	617	29	6	6.96673	0.00830392	0.0356492	0.000451001	0.000137257	1.71625
Sg_CNS_NA4Plus22758	0		620	29	6	6.96673	0.00830392	0.0356492	0.000448819	0.000136593	1.71625
Sg_CNS_NA4Plus23377	0		643	29	6	6.96673	0.00830392	0.0356492	0.000432765	0.000131707	1.71625
Sg_CNS_NA4Plus24285	0		680	29	6	6.96673	0.00830392	0.0356492	0.000409217	0.000124541	1.71625
Sg_CNS_NA4Plus28290	0		888	386	80	104.068	1.95492e-24	2.23678e-23	0.00417099	0.00127158	1.71376
Sg_CNS_NA4Plus848	0		250	8189	1699	2224.96	0	0	0.314308	0.0959228	1.71223
Sg_CNS_NA4Plus30610	0		1068	53	11	13.45	0.000245005	0.00128472	0.000476178	0.000145375	1.71172
Sg_CNS_NA4Plus19561	0		520	53	11	13.45	0.000245005	0.00128472	0.000977997	0.000298578	1.71172
Sg_CNS_NA4Plus5416	0		162	1393	290	376.302	7.94584e-84	2.05426e-82	0.0825089	0.0252669	1.7073
82079	hypothetical protein CLF_106999	GAA51908.1	3704	403	84	108.042	2.63142e-25	3.06987e-24	0.001044	0.000320093	1.70555
42602	PREDICTED: serine/threonine-protein kinase PAK 1-like	XP_003251581.1	6887	103901	21678	28093.2	0	0	0.144762	0.0444281	1.70414
Sg_CNS_NA4Plus32153	0		1231	91	19	23.616	1.17603e-06	7.36105e-06	0.00070933	0.000217853	1.7031
Sg_CNS_NA4Plus31717	0		1179	67	14	17.125	3.4999e-05	0.000197243	0.000545288	0.000167603	1.70197
Sg_CNS_NA4Plus7145	LMIJUVPROLocusta migratoria juvenile hormone-induced protein mRNA	L06016.1	1052	58713	12284	15823.1	0	0	0.535529	0.164813	1.70013
Sg_CNS_NA4Plus7332	0		179	129	27	33.7843	6.15745e-09	4.36648e-08	0.00691515	0.00212902	1.69957
Sg_CNS_NA4Plus9691	0		212	43	9	10.6382	0.00110775	0.00542233	0.00194625	0.000599205	1.69957
Sg_CNS_NA4Plus26268	0		771	43	9	10.6382	0.00110775	0.00542233	0.000535154	0.000164762	1.69957
102373	PREDICTED: similar to gag-pol polyprotein	XP_001806986.1	2111	81	17	20.8001	5.09791e-06	3.06059e-05	0.000368181	0.000113666	1.69562
88704	conserved hypothetical protein	EEB10237.1	2089	108673	22824	29178.8	0	0	0.49917	0.154213	1.6946
Sg_CNS_NA4Plus11671	0		270	6909	1452	1851.59	0	0	0.245537	0.0759052	1.69367
Sg_CNS_NA4Plus29876	0		1003	38	8	9.23435	0.00237517	0.0110993	0.000363536	0.000112579	1.69116
Sg_CNS_NA4Plus31013	0		1103	38	8	9.23435	0.00237517	0.0110993	0.000330577	0.000102372	1.69116
88815	conserved hypothetical protein	EEB11196.1	1454	38	8	9.23435	0.00237517	0.0110993	0.000250775	7.76594e-05	1.69116
Sg_CNS_NA4Plus24902	0		705	76	16	19.3928	1.06407e-05	6.23795e-05	0.0010344	0.000320331	1.69116
77267	PREDICTED: hypothetical protein LOC100577680	XP_003249362.1	623	71	15	17.986	2.22536e-05	0.000127155	0.00109354	0.000339838	1.68609
104268	hexamerin 5 precursor	NP_001164204.1	1872	91860	19429	24476.2	0	0	0.470853	0.146492	1.68446
Sg_CNS_NA4Plus33251	0		1396	85	18	21.6607	3.25388e-06	1.97914e-05	0.00058425	0.000181993	1.6827
84130	AF281078_1vitellogenin 1	AAF82131.1	648	155760	32988	41462.1	0	0	2.30646	0.718537	1.68254
45388	PREDICTED: tigger transposable element-derived protein 6-like	XP_003248162.1	1581	66	14	16.5798	4.66445e-05	0.000259673	0.000400569	0.000124987	1.68027
Sg_CNS_NA4Plus22904	0		626	33	7	7.83265	0.00513108	0.0227778	0.00050583	0.000157831	1.68027
83247	Vitellogenin-1 precursor, putative	EEB18658.1	320	59217	12570	15713.2	0	0	1.77567	0.554439	1.67926
81683	PREDICTED: similar to vitellogenin	XP_970210.1	1538	349752	74282	92944.2	0	0	2.18207	0.681704	1.67848
Sg_CNS_NA4Plus28445	0		898	113	24	29.0108	7.19775e-08	4.84097e-07	0.00120744	0.000377227	1.67845
Sg_CNS_NA4Plus9132	0		202	3892	827	1030.31	4.6256e-226	2.6769e-224	0.184878	0.057786	1.67779
Sg_CNS_NA4Plus1650	0		1523	80	17	20.254	6.78099e-06	4.03339e-05	0.000504028	0.00015755	1.6777
Sg_CNS_NA4Plus26643	0		790	47	10	11.5022	0.000695149	0.00348611	0.000570868	0.000178666	1.67589
Sg_CNS_NA4Plus7497	0		181	399	85	104.478	1.58948e-24	1.82229e-23	0.0211524	0.0066284	1.67409
Sg_CNS_NA4Plus30436	0		1052	75	16	18.848	1.41562e-05	8.21462e-05	0.000684085	0.000214671	1.67205
35911	0		162	1455	311	382.106	4.32871e-85	1.13047e-83	0.0861813	0.0270965	1.66927
Sg_CNS_NA4Plus765	0		1921	20800	4447	5474.29	0	0	0.103896	0.0326744	1.66891
Sg_CNS_NA4Plus5172	0		160	140	30	35.8142	2.17057e-09	1.57207e-08	0.00839601	0.00264649	1.66563
Sg_CNS_NA4Plus30304	0		1040	70	15	17.4426	2.96116e-05	0.000167772	0.000645847	0.000203576	1.66563
Sg_CNS_NA4Plus25413	0		729	42	9	10.0996	0.00148298	0.0071375	0.000552824	0.000174254	1.66563
Sg_CNS_NA4Plus13000	0		323	28	6	6.43427	0.0111939	0.0468938	0.000831803	0.000262191	1.66563
Sg_CNS_NA4Plus20523	0		548	28	6	6.43427	0.0111939	0.0468938	0.000490278	0.000154539	1.66563
Sg_CNS_NA4Plus20579	0		550	28	6	6.43427	0.0111939	0.0468938	0.000488495	0.000153977	1.66563
Sg_CNS_NA4Plus23884	0		663	28	6	6.43427	0.0111939	0.0468938	0.000405237	0.000127734	1.66563
Sg_CNS_NA4Plus25360	0		726	28	6	6.43427	0.0111939	0.0468938	0.000370072	0.00011665	1.66563
Sg_CNS_NA4Plus26880	0		802	28	6	6.43427	0.0111939	0.0468938	0.000335003	0.000105595	1.66563
39033	PREDICTED: uncharacterized protein LOC100893123	XP_003728527.1	1229	28	6	6.43427	0.0111939	0.0468938	0.00021861	6.89077e-05	1.66563
Sg_CNS_NA4Plus8106	0		188	28	6	6.43427	0.0111939	0.0468938	0.00142911	0.000450466	1.66563
Sg_CNS_NA4Plus19782	0		526	28	6	6.43427	0.0111939	0.0468938	0.000510784	0.000161003	1.66563
Sg_CNS_NA4Plus20430	0		546	28	6	6.43427	0.0111939	0.0468938	0.000492074	0.000155105	1.66563
Sg_CNS_NA4Plus995	methionine-rich hexamerin-like protein 1	AAX14950.1	4165	121459	26057	31873.2	0	0	0.279821	0.0883035	1.66396
Sg_CNS_NA4Plus17715	0		472	22977	4933	6019.8	0	0	0.467107	0.147515	1.66289
Sg_CNS_NA4Plus9458	0		207	67159	14450	17560.2	0	0	3.11314	0.985294	1.65974
Sg_CNS_NA4Plus8411	Anacridium aegyptium 28S ribosomal RNA gene sequence	EU414723.1	8669	192154	41527	50043.2	0	0	0.212689	0.067613	1.65337
Sg_CNS_NA4Plus18498	0		492	37	8	8.6994	0.00318315	0.014609	0.000721608	0.000229506	1.65269
Sg_CNS_NA4Plus31557	0		1159	60	13	14.6347	0.000130491	0.000703171	0.000496744	0.000158317	1.64968
35913	predicted protein	EEB18660.1	2828	372686	80825	96804.8	0	0	1.26453	0.403399	1.64832
56022	PREDICTED: Nasonia vitripennis hypothetical protein LOC100119802 (LOC100119802), mRNA	XM_001603470.2	166	115	25	28.7833	8.0946e-08	5.42819e-07	0.00664744	0.00212569	1.64487
Sg_CNS_NA4Plus33963	0		1549	216	47	54.8197	1.32108e-13	1.12631e-12	0.00133803	0.000428267	1.64353
Sg_CNS_NA4Plus4695	0		156	931	203	238.815	7.12912e-54	1.32555e-52	0.0572651	0.0183671	1.64053
Sg_CNS_NA4Plus16233	0		434	32	7	7.3025	0.00688589	0.0300773	0.000707498	0.000227655	1.63588
Sg_CNS_NA4Plus22103	0		597	32	7	7.3025	0.00688589	0.0300773	0.000514328	0.000165498	1.63588
Sg_CNS_NA4Plus25175	0		718	32	7	7.3025	0.00688589	0.0300773	0.000427652	0.000137607	1.63588
Sg_CNS_NA4Plus26741	0		795	32	7	7.3025	0.00688589	0.0300773	0.000386232	0.000124279	1.63588
Sg_CNS_NA4Plus27710	0		852	32	7	7.3025	0.00688589	0.0300773	0.000360392	0.000115965	1.63588
Sg_CNS_NA4Plus25023	0		711	32	7	7.3025	0.00688589	0.0300773	0.000431862	0.000138962	1.63588
Sg_CNS_NA4Plus26462	0		781	32	7	7.3025	0.00688589	0.0300773	0.000393155	0.000126507	1.63588
Sg_CNS_NA4Plus20149	0		538	41	9	9.56673	0.00198136	0.0093843	0.000731251	0.000236118	1.63086
Sg_CNS_NA4Plus23368	0		643	41	9	9.56673	0.00198136	0.0093843	0.00061184	0.00019756	1.63086
Sg_CNS_NA4Plus27326	0		829	41	9	9.56673	0.00198136	0.0093843	0.000474563	0.000153234	1.63086
Sg_CNS_NA4Plus9768	0		213	20595	4532	5248.73	0	0	0.927784	0.300316	1.62731
82883	PREDICTED: uncharacterized protein K02A2.6-like	XP_005102740.1	3808	363	80	91.4288	1.1568e-21	1.24418e-20	0.000914691	0.000296525	1.62513
90994	PREDICTED: similar to cuticular protein 78, RR-1 family (AGAP009876-PA)	XP_974046.1	358	95	21	23.1677	1.48469e-06	9.24136e-06	0.00254628	0.000827951	1.62077
Sg_CNS_NA4Plus7125	0		177	12198	2701	3086.09	0	0	0.661272	0.215387	1.61831
36739	prophenoloxidase	AAO72539.2	16738	70897	15715	17927.4	0	0	0.0406433	0.0132519	1.61682
Sg_CNS_NA4Plus24671	0		695	36	8	8.17104	0.00425645	0.0191908	0.00049703	0.00016247	1.61316
Sg_CNS_NA4Plus17851	0		475	72	16	17.2318	3.30845e-05	0.00018676	0.00145447	0.000475439	1.61316
Sg_CNS_NA4Plus26962	0		807	54	12	12.6995	0.000365759	0.00189178	0.000642074	0.000209882	1.61316
Sg_CNS_NA4Plus20788	0		556	36	8	8.17104	0.00425645	0.0191908	0.000621287	0.000203088	1.61316
Sg_CNS_NA4Plus5650	0		164	108	24	26.3005	2.92212e-07	1.9006e-06	0.00631895	0.00206555	1.61316
77995	AF160895_1GM13640p	AAD46835.1	1058	90	20	21.7658	3.08046e-06	1.87699e-05	0.000816247	0.000266817	1.61316
51127	PREDICTED: zinc metalloproteinase nas-13-like	XP_001946740.1	871	45	10	10.4345	0.00123685	0.00601678	0.000495746	0.00016205	1.61316
Sg_CNS_NA4Plus18437	0		490	36	8	8.17104	0.00425645	0.0191908	0.000704971	0.000230442	1.61316
Sg_CNS_NA4Plus32403	0		1269	36	8	8.17104	0.00425645	0.0191908	0.000272211	8.89809e-05	1.61316
80142	AGAP000369-PA	EAA06377.4	2921	5633	1257	1411.92	0	0	0.0185043	0.00607396	1.60715
86320	PREDICTED: similar to Bardet-Biedl syndrome 7	XP_975141.1	370	125	28	30.2989	3.70326e-08	2.52737e-07	0.0032417	0.00106813	1.60166
88370	0		861	58	13	13.5669	0.000230205	0.00121187	0.000646383	0.000213112	1.60077
Sg_CNS_NA4Plus28750	0		918	58	13	13.5669	0.000230205	0.00121187	0.000606248	0.00019988	1.60077
Sg_CNS_NA4Plus7570	0		182	3577	803	890.001	1.4638e-195	7.5422e-194	0.188587	0.0622748	1.59851
Sg_CNS_NA4Plus21197	0		567	40	9	9.0398	0.00264164	0.0122893	0.000676927	0.000224041	1.59524
Sg_CNS_NA4Plus29983	0		1012	62	14	14.4347	0.000145105	0.000779105	0.000587863	0.000195261	1.59007
Sg_CNS_NA4Plus23520	0		648	31	7	6.78022	0.00921737	0.0393067	0.000459041	0.000152472	1.59007
Sg_CNS_NA4Plus14267	0		372	31	7	6.78022	0.00921737	0.0393067	0.00079962	0.000265597	1.59007
Sg_CNS_NA4Plus12694	0		311	876	198	215.524	8.56628e-49	1.48967e-47	0.0270277	0.00898614	1.58866
33816	AGAP006931-PA	EAA04403.4	452	53	12	12.1708	0.000485427	0.00247429	0.00112513	0.000374724	1.58619
Sg_CNS_NA4Plus29400	0		968	53	12	12.1708	0.000485427	0.00247429	0.00052537	0.000174974	1.58619
Sg_CNS_NA4Plus12513	0		305	6881	1564	1688.07	0	0	0.216479	0.0723778	1.58061
Sg_CNS_NA4Plus37486	0		4900	14923	3394	3659.52	0	0	0.029223	0.00977652	1.57971
33019	NADH-ubiquinone oxidoreductase chain 6	P34856.2	952	7287	1664	1777.84	0	0	0.0734474	0.0246709	1.5739
54114	PREDICTED: 60S ribosomal protein L27a	XP_624696.1	1707	15060	3439	3675.39	0	0	0.0846557	0.0284359	1.57389
Sg_CNS_NA4Plus19949	0		531	35	8	7.64972	0.00567811	0.0250506	0.000632468	0.000212649	1.57252
Sg_CNS_NA4Plus25224	0		720	319	73	76.7601	1.93034e-18	1.90893e-17	0.00425131	0.00143106	1.57082
Sg_CNS_NA4Plus6067	0		167	485	111	117.158	2.65073e-27	3.23086e-26	0.027867	0.00938156	1.57066
Sg_CNS_NA4Plus28178	0		880	48	11	10.7778	0.00102726	0.00504757	0.000523388	0.000176432	1.56876
84131	AF281078_2vitellogenin 2	AAF82132.1	371	41835	9595	10159.9	0	0	1.08201	0.365039	1.56759
Sg_CNS_NA4Plus35339	0		1999	209	48	49.763	1.73488e-12	1.42173e-11	0.00100322	0.00033892	1.56563
Sg_CNS_NA4Plus421	0		1399	691	159	166.219	4.95403e-38	7.34193e-37	0.00473942	0.00160416	1.56289
Sg_CNS_NA4Plus21229	0		569	39	9	8.51925	0.00351409	0.0160377	0.000657684	0.000223254	1.55871
Sg_CNS_NA4Plus6287	0		170	1728	399	415.268	2.61541e-92	7.24793e-91	0.0975348	0.0331278	1.55788
Sg_CNS_NA4Plus36337	0		2581	401	93	95.1622	1.75406e-22	1.92641e-21	0.00149081	0.000508585	1.55153
Sg_CNS_NA4Plus889	0		375	19864	4607	4757.95	0	0	0.508277	0.173403	1.55149
Sg_CNS_NA4Plus26916	0		805	43	10	9.3888	0.00218315	0.0102523	0.000512551	0.000175337	1.54757
Sg_CNS_NA4Plus4800	0		157	1194	278	283.754	1.14182e-63	2.39627e-62	0.0729742	0.0249927	1.54588
Sg_CNS_NA4Plus27807	0		858	47	11	10.2584	0.00136066	0.00656754	0.000525624	0.000180956	1.53839
Sg_CNS_NA4Plus7532	0		182	2964	697	697.09	1.2839e-153	5.4389e-152	0.156269	0.0540542	1.53155
Sg_CNS_NA4Plus28730	0		917	54633	12853	12861.9	0	0	0.571677	0.197835	1.5309
Sg_CNS_NA4Plus34039	0		1571	119	28	27.1194	1.91267e-07	1.25754e-06	0.000726835	0.000251565	1.5307
Sg_CNS_NA4Plus26428	0		780	51	12	11.1279	0.000850371	0.0042248	0.000627394	0.000217148	1.5307
Sg_CNS_NA4Plus22606	0		614	34	8	7.13595	0.00755535	0.0327044	0.000531344	0.000183904	1.5307
Sg_CNS_NA4Plus25102	0		714	34	8	7.13595	0.00755535	0.0327044	0.000456926	0.000158147	1.5307
Sg_CNS_NA4Plus26475	0		782	34	8	7.13595	0.00755535	0.0327044	0.000417193	0.000144395	1.5307
Sg_CNS_NA4Plus4332	Locusta migratoria manilensis odorant-binding protein 2c mRNA cds	FJ959363.1	783	34	8	7.13595	0.00755535	0.0327044	0.00041666	0.00014421	1.5307
Sg_CNS_NA4Plus29941	0		1008	34	8	7.13595	0.00755535	0.0327044	0.000323656	0.000112021	1.5307
Sg_CNS_NA4Plus10368	0		227	2098	494	492.352	4.3849e-109	1.3904e-107	0.0886838	0.0307163	1.52966
Sg_CNS_NA4Plus21658	0		581	72	17	15.9934	6.35629e-05	0.000350709	0.00118911	0.000412992	1.5257
Sg_CNS_NA4Plus29145	0		948	271	64	62.5911	2.54398e-15	2.29237e-14	0.002743	0.000952884	1.52538
81680	PREDICTED: similar to vitellogenin	XP_971398.1	2278	183554	43376	43013.5	0	0	0.77317	0.26876	1.52447
Sg_CNS_NA4Plus19089	0		508	38	9	8.00548	0.00466361	0.0209183	0.000717769	0.000250062	1.52124
Sg_CNS_NA4Plus23082	0		632	38	9	8.00548	0.00466361	0.0209183	0.000576941	0.000200999	1.52124
21993	hypothetical protein TcasGA2_TC012284	EFA10105.1	727	211	50	48.3296	3.60273e-12	2.91803e-11	0.00278492	0.000970742	1.52048
81685	0		158	3693	876	859.34	6.7785e-189	3.3891e-187	0.224278	0.0782556	1.51902
Sg_CNS_NA4Plus10821	0		239	4071	969	943.259	3.8723e-207	2.0993e-205	0.163444	0.0572261	1.51405
Sg_CNS_NA4Plus19597	0		521	42	10	8.87502	0.00289099	0.0133641	0.000773529	0.000270914	1.51362
Sg_CNS_NA4Plus35691	0		2153	214	51	48.6747	3.02136e-12	2.45546e-11	0.00095375	0.000334345	1.51227
Sg_CNS_NA4Plus10932	0		242	193	46	43.8069	3.62431e-11	2.83314e-10	0.00765256	0.00268294	1.51213
Sg_CNS_NA4Plus31815	0		1190	88	21	19.4712	1.02129e-05	5.99742e-05	0.000709579	0.000249081	1.51035
108601	hypothetical protein	BAH71416.1	4959	12950	3091	2992.06	0	0	0.0250577	0.00879779	1.51004
Sg_CNS_NA4Plus29822	0		999	67	16	14.6063	0.000132471	0.000712978	0.000643538	0.00022606	1.50932
Sg_CNS_NA4Plus33745	0		1492	92	22	20.3407	6.48086e-06	3.85889e-05	0.000591676	0.000208124	1.50736
28091	Iodotyrosine dehalogenase 1 precursor, putative	EEB18288.1	714	46	11	9.74458	0.00179852	0.00857793	0.000618194	0.000217452	1.50736
Sg_CNS_NA4Plus25500	0		733	46	11	9.74458	0.00179852	0.00857793	0.000602169	0.000211815	1.50736
4113	hypothetical protein TcasGA2_TC002105	EFA13164.1	4775	677309	162141	156686	0	0	1.36106	0.479278	1.5058
Sg_CNS_NA4Plus8323	hexamerin-like protein 5	ACU78072.1	1726	11416	2735	2625	0	0	0.0634655	0.0223658	1.50468
73938	PREDICTED: hypothetical protein LOC100575156	XP_003240470.1	4872	1535520	368286	356537	0	0	3.02422	1.06696	1.50306
Sg_CNS_NA4Plus26655	0		791	75	18	16.3455	5.2781e-05	0.000292884	0.000909808	0.000321192	1.50213
Sg_CNS_NA4Plus29833	0		1000	50	12	10.6142	0.00112225	0.00548628	0.000479772	0.000169375	1.50213
Sg_CNS_NA4Plus14846	0		391	5982	1438	1369.07	1.1073e-299	8.0465e-298	0.146803	0.0519099	1.4998
Sg_CNS_NA4Plus11464	0		262	15947	3838	3645.86	0	0	0.58404	0.206763	1.49809
80945	0		1974	137	33	30.4232	3.47344e-08	2.37382e-07	0.000665945	0.000235958	1.49687
Sg_CNS_NA4Plus32289	0		1252	120	29	26.4273	2.73644e-07	1.7823e-06	0.000919691	0.000326936	1.49214
Sg_CNS_NA4Plus26488	0		782	33	8	6.63028	0.0100259	0.0425116	0.000404923	0.000144395	1.48763
Sg_CNS_NA4Plus33997	0		1557	66	16	14.0925	0.000174035	0.000926984	0.000406743	0.000145044	1.48763
Sg_CNS_NA4Plus14211	0		369	33	8	6.63028	0.0100259	0.0425116	0.000858129	0.000306007	1.48763
Sg_CNS_NA4Plus24799	0		700	33	8	6.63028	0.0100259	0.0425116	0.000452356	0.00016131	1.48763
3451	hypothetical protein TcasGA2_TC001990	EFA12902.1	1829	33	8	6.63028	0.0100259	0.0425116	0.000173127	6.17369e-05	1.48763
Sg_CNS_NA4Plus15758	0		420	11635	2827	2627.03	0	0	0.265817	0.0950047	1.48436
Sg_CNS_NA4Plus19943	0		531	37	9	7.49892	0.00617359	0.0271469	0.000668609	0.00023923	1.48276
Sg_CNS_NA4Plus142	0		598	37	9	7.49892	0.00617359	0.0271469	0.000593698	0.000212427	1.48276
Sg_CNS_NA4Plus19259	0		513	37	9	7.49892	0.00617359	0.0271469	0.000692069	0.000247624	1.48276
Sg_CNS_NA4Plus25516	0		733	37	9	7.49892	0.00617359	0.0271469	0.000484354	0.000173303	1.48276
Sg_CNS_NA4Plus20646	0		551	41	10	8.36776	0.00381937	0.0173363	0.000713998	0.000256163	1.47886
Sg_CNS_NA4Plus29469	0		973	41	10	8.36776	0.00381937	0.0173363	0.00040433	0.000145063	1.47886
Sg_CNS_NA4Plus15621	PREDICTED: RNA-directed DNA polymerase from mobile element jockey-like	XP_003452201.1	1398	41	10	8.36776	0.00381937	0.0173363	0.000281411	0.000100963	1.47886
Sg_CNS_NA4Plus34574	0		1710	393	96	87.2736	9.45026e-21	9.93557e-20	0.00220527	0.000792398	1.47666
83964	Artemia franciscana adenine nucleotide translocator mRNA, complete cds	HQ228154.1	241	3987	976	890.796	9.8311e-196	5.0756e-194	0.158743	0.0571612	1.47358
89344	conserved hypothetical protein	EEB14006.1	1693	607273	148888	136117	0	0	3.44185	1.24128	1.47135
Sg_CNS_NA4Plus28955	0		934	16093	3947	3589.46	0	0	0.165331	0.059647	1.47084
45922	PREDICTED: transitional endoplasmic reticulum ATPase TER94-like	XP_001605497.2	231	190989	46918	42570.2	0	0	7.93343	2.86679	1.46851
Sg_CNS_NA4Plus1241	0		921	20041	4927	4456.27	0	0	0.208797	0.0755077	1.46741
Sg_CNS_NA4Plus5369	0		162	1834	452	405.627	3.28077e-90	8.93299e-89	0.10863	0.0393815	1.46383
89610	conserved hypothetical protein	EEB15845.1	3840	433831	107103	96229.8	0	0	1.08406	0.393676	1.46137
Sg_CNS_NA4Plus21958	0		591	105	26	22.2774	2.3597e-06	1.44758e-05	0.00170477	0.000620947	1.45704
89463	0		1967	845	210	184.344	5.45836e-42	8.60757e-41	0.00412209	0.0015069	1.4518
Sg_CNS_NA4Plus26907	0		804	342	85	74.0968	7.43798e-18	7.23792e-17	0.00408164	0.00149222	1.45169
7597	hypothetical protein TcasGA2_TC003720	EFA00832.1	439	8556	2130	1870.09	0	0	0.187013	0.0684831	1.44932
108836	hypothetical protein Phum_PHUM205230	EEB12783.1	1967	179876	44793	39365.1	0	0	0.877473	0.321421	1.44889
Sg_CNS_NA4Plus10499	0		230	20541	5117	4487.25	0	0	0.856956	0.314019	1.44837
Sg_CNS_NA4Plus9608	0		210	3928	979	856.711	2.5269e-188	1.2591e-186	0.17948	0.0658009	1.44765
Sg_CNS_NA4Plus5880	0		166	417	104	90.1067	2.2566e-21	2.40792e-20	0.0241042	0.00884288	1.4467
Sg_CNS_NA4Plus27719	0		852	48	12	9.6032	0.00194239	0.00921075	0.000540588	0.000198797	1.44323
Sg_CNS_NA4Plus22597	0		613	44	11	8.73514	0.00312136	0.0143574	0.000688743	0.00025328	1.44323
Sg_CNS_NA4Plus3701	0		143	36	9	7.00007	0.00815066	0.035019	0.00241564	0.000888331	1.44323
Sg_CNS_NA4Plus32455	0		1277	92	23	19.1609	1.20151e-05	7.01532e-05	0.000691292	0.000254217	1.44323
Sg_CNS_NA4Plus29878	FLJ37770-like protein	EGI62413.1	1683	64	16	13.0774	0.00029888	0.00155912	0.000364889	0.000134185	1.44323
Sg_CNS_NA4Plus27447	0		836	48	12	9.6032	0.00194239	0.00921075	0.000550934	0.000202602	1.44323
52483	CG8546	NP_648125.2	514	36	9	7.00007	0.00815066	0.035019	0.000672054	0.000247143	1.44323
Sg_CNS_NA4Plus19986	0		532	36	9	7.00007	0.00815066	0.035019	0.000649315	0.000238781	1.44323
Sg_CNS_NA4Plus7172	0		178	908	228	195.378	2.13031e-44	3.49379e-43	0.0489475	0.0180794	1.43689
Sg_CNS_NA4Plus4829	Ruspolia dubia voucher ZH070501 18S ribosomal RNA gene sequence	JF792563.1	157	11280	2844	2423.36	0	0	0.689405	0.255681	1.43101
Sg_CNS_NA4Plus26379	0		777	103	26	21.2627	4.00446e-06	2.41837e-05	0.00127198	0.000472303	1.42929
80289	PREDICTED: similar to AGAP006594-PA	XP_970624.1	1363	95	24	19.5248	9.93034e-06	5.83414e-05	0.000668794	0.000248533	1.42813
Sg_CNS_NA4Plus9758	Pezotettix giornae voucher K258 28S ribosomal RNA gene sequence	EF134517.1	213	319465	80825	68479.3	0	0	14.3916	5.35593	1.42602
Sg_CNS_NA4Plus10247	0		224	375	95	79.2163	5.56678e-19	5.58992e-18	0.0160638	0.0059861	1.42412
Sg_CNS_NA4Plus36298	0		2539	583	148	123.262	1.22196e-28	1.5341e-27	0.00220329	0.000822749	1.42113
Sg_CNS_NA4Plus21186	Tapinoma nigerrimum mariner transposon Tnigmar-Mr-7 containing mariner-like sequence Tnigmar-Az-7	HE577164.1	1063	55	14	10.8408	0.000992853	0.00488456	0.000496471	0.000185893	1.41724
Sg_CNS_NA4Plus20513	0		548	51	13	9.97352	0.00158808	0.00762051	0.000893006	0.000334835	1.41522
Sg_CNS_NA4Plus29968	0		1011	47	12	9.10658	0.00254691	0.0118733	0.000446079	0.000167532	1.41286
Sg_CNS_NA4Plus909	0		316	6288	1607	1325.2	3.7712e-290	2.6379e-288	0.190937	0.071779	1.41146
Sg_CNS_NA4Plus4691	0		156	176	45	36.2603	1.72644e-09	1.25516e-08	0.0108256	0.00407152	1.41081
Sg_CNS_NA4Plus822	0		237	7414	1897	1560.08	0	0	0.300171	0.112976	1.40977
32843	PREDICTED: nitrogen permease regulator 2-like protein-like	XP_001603583.1	10856	22491	5759	4729.86	0	0	0.0198794	0.00748765	1.40869
Sg_CNS_NA4Plus4946	0		158	1870	479	392.24	2.6925e-87	7.15329e-86	0.113566	0.0427905	1.40817
Sg_CNS_NA4Plus18045	0		480	39	10	7.37436	0.00661605	0.0289564	0.000779629	0.000294054	1.40671
Sg_CNS_NA4Plus18998	0		505	39	10	7.37436	0.00661605	0.0289564	0.000741034	0.000279497	1.40671
Sg_CNS_NA4Plus19865	0		529	39	10	7.37436	0.00661605	0.0289564	0.000707414	0.000266817	1.40671
Sg_CNS_NA4Plus10916	0		242	6950	1783	1456.91	0	0	0.275571	0.103993	1.40594
Sg_CNS_NA4Plus17780	0		473	35	9	6.50944	0.0107303	0.0450674	0.000710022	0.000268565	1.40259
Sg_CNS_NA4Plus21547	0		578	35	9	6.50944	0.0107303	0.0450674	0.000581039	0.000219777	1.40259
Sg_CNS_NA4Plus26382	0		777	35	9	6.50944	0.0107303	0.0450674	0.000432227	0.00016349	1.40259
6436	hypothetical protein TcasGA2_TC002334	EFA13558.1	5161	1793094	461989	378671	0	0	3.33376	1.26347	1.39975
79842	PREDICTED: pikachurin-like	XP_001600956.2	442	1186	306	245.918	2.01576e-55	3.82048e-54	0.025747	0.00977164	1.39773
Sg_CNS_NA4Plus31225	0		1124	62	16	12.0799	0.000509671	0.00259209	0.000529286	0.00020092	1.39743
48093	unknown	AAF74117.1	2459	294	76	60.1746	8.6807e-15	7.67823e-14	0.00114724	0.000436238	1.39498
Sg_CNS_NA4Plus30496	0		1057	58	15	11.2133	0.000812146	0.00404328	0.000526524	0.000200302	1.39432
47884	PREDICTED: uncharacterized ATP-dependent helicase YHR031C-like	XP_003240750.1	2950	85	22	16.7878	4.18017e-05	0.000234017	0.000276479	0.000105261	1.39319
Sg_CNS_NA4Plus27093	GLP_748_1200_211	XP_001852902.1	1547	146575	37946	30378.3	0	0	0.909148	0.346214	1.39285
46758	AGAP009483-PA	EAA05906.4	434	262	68	53.226	2.97299e-13	2.50622e-12	0.00579264	0.0022115	1.38919
45535	TNNC1_DROMERecName: Full=Troponin C, isoform 1	P47947.2	556	339	88	69.0921	9.39715e-17	8.84737e-16	0.00585046	0.00223397	1.38894
Sg_CNS_NA4Plus9326	0		205	9156	2381	1882.76	0	0	0.428565	0.163936	1.38638
Sg_CNS_NA4Plus12141	0		290	7316	1904	1502.52	0	0	0.24207	0.0926696	1.38525
Sg_CNS_NA4Plus157	0		504	2887	752	591.652	1.0956e-130	4.0639e-129	0.0549644	0.0210599	1.384
Sg_CNS_NA4Plus29347	0		964	357	93	72.4323	1.72866e-17	1.66656e-16	0.0035535	0.00136168	1.38385
Sg_CNS_NA4Plus28110	0		876	69	18	13.32	0.000262585	0.00137424	0.000755805	0.000290026	1.38183
Sg_CNS_NA4Plus23066	0		632	46	12	8.61629	0.00333171	0.0152615	0.000698402	0.000267999	1.38183
Sg_CNS_NA4Plus28708	0		915	46	12	8.61629	0.00333171	0.0152615	0.000482394	0.000185109	1.38183
Sg_CNS_NA4Plus29119	0		946	46	12	8.61629	0.00333171	0.0152615	0.000466586	0.000179043	1.38183
2767	hypothetical protein TcasGA2_TC001832	EFA12592.1	1734	46	12	8.61629	0.00333171	0.0152615	0.00025455	9.76789e-05	1.38183
Sg_CNS_NA4Plus17333	0		462	1804	471	368.144	4.74491e-82	1.2079e-80	0.0374679	0.0143896	1.38063
Sg_CNS_NA4Plus28309	0		889	42	11	7.75212	0.00536494	0.023777	0.000453328	0.000174646	1.37612
93452	Riptortus pedestris mRNA for elongation factor 1 delta, complete cds, sequence id: Rped-0171	AK417017.1	155	351	92	70.5645	4.4545e-17	4.23692e-16	0.021729	0.00837769	1.375
Sg_CNS_NA4Plus25306	0		724	419	110	84.1936	4.48616e-20	4.63602e-19	0.00555316	0.00214448	1.37268
43547	PREDICTED: Bombus impatiens 40S ribosomal protein S23-like (LOC100748592), mRNA	XM_003494292.1	145	514	135	103.4	2.73873e-24	3.12353e-23	0.0340142	0.0131412	1.37204
48254	unnamed protein product	CBM35663.1	2590	1378	362	278.495	1.59765e-62	3.31101e-61	0.00510522	0.00197277	1.37175
Sg_CNS_NA4Plus15325	0		407	38	10	6.8891	0.00867229	0.0371207	0.000895889	0.000346796	1.36923
Sg_CNS_NA4Plus20240	0		540	38	10	6.8891	0.00867229	0.0371207	0.000675235	0.000261381	1.36923
Sg_CNS_NA4Plus24790	0		700	38	10	6.8891	0.00867229	0.0371207	0.000520895	0.000201637	1.36923
Sg_CNS_NA4Plus22761	0		620	38	10	6.8891	0.00867229	0.0371207	0.000588108	0.000227655	1.36923
20217	0		684	38	10	6.8891	0.00867229	0.0371207	0.00053308	0.000206354	1.36923
Sg_CNS_NA4Plus16081	Drosophila melanogaster Male-specific RNA 84Dd (Mst84Dd), mRNA	NM_079529.3	429	110	29	21.3732	3.78023e-06	2.28685e-05	0.00246037	0.000954133	1.36661
Sg_CNS_NA4Plus1652	0		1513	694	183	139.08	4.231e-32	5.66129e-31	0.00440135	0.00170718	1.36633
Sg_CNS_NA4Plus32409	0		1270	91	24	17.5337	2.82257e-05	0.000160167	0.000687547	0.000266733	1.36607
102033	PREDICTED: flavin-containing monooxygenase FMO GS-OX-like 3-like	XP_394164.2	2170	1346	355	270.422	9.18044e-61	1.85768e-59	0.00595182	0.00230907	1.36602
Sg_CNS_NA4Plus27340	0		829	72	19	13.6952	0.000214999	0.00113531	0.00083338	0.000323495	1.36523
Sg_CNS_NA4Plus14207	0		369	53	14	9.85875	0.00169026	0.00808484	0.00137821	0.000535513	1.3638
90446	PREDICTED: copia protein-like	XP_003249072.1	2497	140	37	27.3198	1.7244e-07	1.13667e-06	0.00053799	0.000209147	1.36306
Sg_CNS_NA4Plus6722	0		173	10597	2801	2127.88	0	0	0.587762	0.228526	1.36288
85751	ATP synthase subunit beta, putative	EEB19469.1	172	4364	1154	875.205	2.4106e-192	1.2213e-190	0.243456	0.0946991	1.36224
Sg_CNS_NA4Plus8838	0		198	185	49	36.2399	1.74465e-09	1.26796e-08	0.00896544	0.00349301	1.3599
Sg_CNS_NA4Plus7677	0		183	317	84	62.6288	2.49581e-15	2.24916e-14	0.0166216	0.00647883	1.35925
Sg_CNS_NA4Plus30149	0		1025	79	21	14.937	0.000111161	0.000601999	0.000739551	0.000289177	1.3547
Sg_CNS_NA4Plus8171	0		189	2120	565	419.823	2.66712e-93	7.44739e-92	0.107631	0.0421944	1.35097
99270	0		983	60	16	11.1016	0.000862553	0.00428284	0.000585683	0.000229739	1.35012
89155	conserved hypothetical protein	EEB12781.1	17310	2464203	659126	495079	0	0	1.36598	0.537452	1.34573
Sg_CNS_NA4Plus23712	0		656	41	11	7.27148	0.00700581	0.030579	0.000599715	0.000236678	1.34135
Sg_CNS_NA4Plus28044	0		872	41	11	7.27148	0.00700581	0.030579	0.000451162	0.000178051	1.34135
Sg_CNS_NA4Plus10826	0		239	41	11	7.27148	0.00700581	0.030579	0.00164608	0.000649626	1.34135
Sg_CNS_NA4Plus24677	0		695	41	11	7.27148	0.00700581	0.030579	0.000566062	0.000223396	1.34135
Sg_CNS_NA4Plus13013	0		324	2581	694	504.471	1.0119e-111	3.2659e-110	0.0764377	0.0302331	1.33816
87804	PREDICTED: similar to CG41536 CG41536-PA	XP_001810382.1	2322	197	53	37.7373	8.09419e-10	5.97546e-09	0.000814083	0.000322168	1.33736
Sg_CNS_NA4Plus1016	0		490	983	265	190.883	2.04027e-43	3.28847e-42	0.0192496	0.0076334	1.33443
Sg_CNS_NA4Plus1098	0		748	1683	454	327.059	4.20179e-73	9.80156e-72	0.0215897	0.00856688	1.3335
Sg_CNS_NA4Plus9767	0		213	1729	467	335.369	6.50919e-75	1.5461e-73	0.0778897	0.0309461	1.33168
Sg_CNS_NA4Plus1189	0		732	1177	318	227.94	1.67709e-51	3.01689e-50	0.0154287	0.00613175	1.33125
Sg_CNS_NA4Plus4074	0		150	1177	318	227.94	1.67709e-51	3.01689e-50	0.0752922	0.0299229	1.33125
Sg_CNS_NA4Plus20161	0		538	37	10	6.41212	0.0113344	0.0473013	0.000659909	0.000262353	1.33076
Sg_CNS_NA4Plus6534	Melanoplus sp. OR18 28S ribosomal RNA gene sequence	AY125286.1	984	564797	152839	109943	0	0	5.5076	2.19234	1.32895
Sg_CNS_NA4Plus35060	0		1885	96	26	17.8004	2.45327e-05	0.00013975	0.00048868	0.000194684	1.32776
Sg_CNS_NA4Plus1237	0		2594	19204	5216	3701.56	0	0	0.0710373	0.0283815	1.32362
Sg_CNS_NA4Plus10209	LMIVITBAL.migratoria vitellogenin B gene, 5' end	M17334.1	223	8319	2268	1593.63	0	0	0.357957	0.143551	1.31822
Sg_CNS_NA4Plus26003	0		757	55	15	9.75925	0.00178423	0.00851371	0.000697159	0.000279682	1.3177
Sg_CNS_NA4Plus8487	0		193	841	230	159.606	1.37925e-36	1.99745e-35	0.0418123	0.0168205	1.3137
Sg_CNS_NA4Plus9020	0		200	4439	1214	845.826	5.8745e-186	2.8908e-184	0.212971	0.0856756	1.3137
87984	AGAP002135-PB	EGK96223.1	1411	2654	726	505.195	7.0396e-112	2.2757e-110	0.0180484	0.00726236	1.31336
Sg_CNS_NA4Plus12686	0		311	106	29	19.4239	1.0469e-05	6.13975e-05	0.00327047	0.00131615	1.31317
Sg_CNS_NA4Plus7307	Oedaleus infernalis clone J_368 18S ribosomal RNA gene sequence	KC413743.1	1053	89037	24380	16958.6	0	0	0.811348	0.326794	1.31194
55245	PREDICTED: hypothetical protein LOC100115749	XP_003426169.1	763	62	17	11.0031	0.000909573	0.0044998	0.000779708	0.00031448	1.30997
Sg_CNS_NA4Plus27256	0		824	62	17	11.0031	0.000909573	0.0044998	0.000721987	0.000291199	1.30997
Sg_CNS_NA4Plus9241	0		204	51	14	8.89988	0.00285189	0.0131899	0.00239886	0.000968649	1.3083
103544	glutathione S-transferase D2	AFM57703.1	1177	1427	392	269.483	1.47083e-60	2.96925e-59	0.0116336	0.00470087	1.30729
Sg_CNS_NA4Plus15013	0		397	40	11	6.79865	0.0091227	0.0389191	0.000966795	0.000391085	1.30573
Sg_CNS_NA4Plus29366	0		966	58	16	10.1438	0.00144789	0.00697385	0.000576124	0.000233782	1.30121
Sg_CNS_NA4Plus4718	0		156	152	42	27.7471	1.38257e-07	9.16454e-07	0.0093494	0.00380008	1.29884
Sg_CNS_NA4Plus9137	Patanga japonica 28S large subunit ribosomal RNA gene sequence	DQ366783.1	3150	356541	98556	67037.6	0	0	1.08608	0.441612	1.29829
Sg_CNS_NA4Plus1500	0		1088	10127	2804	1893.51	0	0	0.0893134	0.0363762	1.29588
Sg_CNS_NA4Plus1262	0		848	72	20	12.6316	0.000379285	0.00195506	0.000814707	0.000332891	1.29123
Sg_CNS_NA4Plus28740	0		917	54	15	9.28589	0.00230925	0.0108173	0.000565053	0.000230882	1.29123
101077	Bombyx mori mRNA, clone: fepM12C03	AK382925.1	1307	223	62	40.6632	1.80857e-10	1.37309e-09	0.00163717	0.000669552	1.28994
Sg_CNS_NA4Plus6342	0		170	284	79	51.9543	5.68077e-13	4.73571e-12	0.01603	0.00655913	1.2892
104148	AGAP003636-PA	EAA08814.4	1025	3736	1042	689.926	4.6384e-152	1.9497e-150	0.0349742	0.0143487	1.28537
Sg_CNS_NA4Plus26036	0		760	43	12	7.18675	0.00734441	0.0318825	0.0005429	0.000222862	1.28454
Sg_CNS_NA4Plus8291	0		191	1346	376	247.438	9.39533e-56	1.7906e-54	0.0676202	0.0277858	1.28311
Sg_CNS_NA4Plus12804	0		315	272	76	49.3689	2.12086e-12	1.73334e-11	0.00828559	0.00340543	1.28277
88784	conserved hypothetical protein	EEB10824.1	1701	136	38	24.3022	8.23444e-07	5.20961e-06	0.000767184	0.000315317	1.28277
81208	PREDICTED: similar to ctl2	XP_971266.2	4825	4849	1356	891.894	5.675e-196	2.9373e-194	0.00964317	0.00396671	1.28156
Sg_CNS_NA4Plus27314	0		828	50	14	8.42984	0.00369112	0.0168046	0.000579435	0.000238653	1.27973
18460	0		1108	50	14	8.42984	0.00369112	0.0168046	0.000433007	0.000178343	1.27973
Sg_CNS_NA4Plus30010	0		1014	50	14	8.42984	0.00369112	0.0168046	0.000473148	0.000194876	1.27973
Sg_CNS_NA4Plus894	0		265	371	104	67.2601	2.37952e-16	2.21337e-15	0.0134336	0.00553931	1.27807
Sg_CNS_NA4Plus4792	0		157	531	149	96.4416	9.1915e-23	1.01597e-21	0.0324534	0.0133954	1.27663
Sg_CNS_NA4Plus1310	0		1129	57	16	9.67314	0.00186981	0.0088883	0.000484446	0.00020003	1.27612
Sg_CNS_NA4Plus30195	0		1030	89	25	15.5048	8.22951e-05	0.000450465	0.00082912	0.000342587	1.27511
Sg_CNS_NA4Plus921	0		540	44021	12369	8043.16	0	0	0.782224	0.323303	1.2747
Sg_CNS_NA4Plus24583	0		692	64	18	10.9166	0.000953074	0.00470303	0.000887439	0.000367143	1.27331
Sg_CNS_NA4Plus6340	0		170	1443	406	262.25	5.54657e-59	1.0969e-57	0.0814483	0.033709	1.27275
Sg_CNS_NA4Plus20423	0		545	142	40	25.0707	5.52665e-07	3.53541e-06	0.0025001	0.00103593	1.27105
Sg_CNS_NA4Plus35885	0		2257	117	33	20.4803	6.02497e-06	3.59555e-05	0.000497415	0.000206372	1.2692
Sg_CNS_NA4Plus10870	0		240	39	11	6.33409	0.0118439	0.0492418	0.00155926	0.000646919	1.2692
Sg_CNS_NA4Plus28853	0		926	39	11	6.33409	0.0118439	0.0492418	0.000404128	0.000167668	1.2692
Sg_CNS_NA4Plus3397	0		135	1896	535	343.192	1.28745e-76	3.11043e-75	0.134763	0.0559356	1.26858
Sg_CNS_NA4Plus26276	0		772	46	13	7.5761	0.00591474	0.0260499	0.000571749	0.000237681	1.26636
Sg_CNS_NA4Plus902	0		255	145560	41586	25896	0	0	5.4773	2.30184	1.25068
73625	tigger transposable element-derived protein 4	XP_003369575.1	1220	42	12	6.72529	0.00950552	0.04046	0.000330335	0.000138832	1.25059
Sg_CNS_NA4Plus13725	0		352	77	22	12.9361	0.000322298	0.00167618	0.002099	0.000882162	1.25059
Sg_CNS_NA4Plus34858	0		1804	332	95	58.095	2.49766e-14	2.17501e-13	0.0017659	0.000743285	1.24842
Sg_CNS_NA4Plus8883	internal transcribed spacer 1 sequence; 5.8S ribosomal RNA	AY859546.1	20160	6883978	1978258	1.27607e+06	0	0	3.27653	1.38504	1.24224
Sg_CNS_NA4Plus30088	0		1021	73	21	12.0828	0.000508899	0.00258829	0.00068606	0.00029031	1.24074
Sg_CNS_NA4Plus825	hexamerin-like protein 3	ACU78070.1	1285	14882	4283	2611.99	0	0	0.111128	0.047045	1.24011
Sg_CNS_NA4Plus1697	0		1954	205	59	35.2368	2.91953e-09	2.10296e-08	0.00100669	0.000426183	1.24007
34039	0		165	66	19	10.8406	0.000992986	0.00488498	0.00383818	0.00162532	1.2397
Sg_CNS_NA4Plus27636	0		847	59	17	9.59884	0.001947	0.00922709	0.000668395	0.000283292	1.23841
42993	PREDICTED: snRNA-activating protein complex subunit 4-like	XP_003424177.1	1193	52	15	8.35766	0.00384064	0.0174191	0.000418242	0.000177468	1.23678
Sg_CNS_NA4Plus21899	0		589	45	13	7.11734	0.0076342	0.0329611	0.000733098	0.000311528	1.23465
Sg_CNS_NA4Plus33218	0		1390	45	13	7.11734	0.0076342	0.0329611	0.000310644	0.000132007	1.23465
Sg_CNS_NA4Plus6138	0		168	121	35	20.3173	6.56034e-06	3.90599e-05	0.006911	0.00294054	1.23281
Sg_CNS_NA4Plus5132	0		160	3836	1114	662.384	4.5283e-146	1.8409e-144	0.230051	0.0982729	1.22709
Sg_CNS_NA4Plus34830	0		1794	117	34	19.464	1.02514e-05	6.01932e-05	0.00062579	0.000267501	1.22613
Sg_CNS_NA4Plus24958	0		707	1857	540	319.541	1.82366e-71	4.18576e-70	0.0252033	0.0107806	1.22518
Sg_CNS_NA4Plus23461	0		646	55	16	8.74956	0.00309677	0.0142552	0.000816949	0.000349587	1.22459
Sg_CNS_NA4Plus13783	0		354	103	30	16.9795	3.7786e-05	0.000212461	0.00279189	0.00119615	1.22284
Sg_CNS_NA4Plus16350	0		437	48	14	7.51007	0.00613551	0.0269899	0.00105396	0.000452184	1.22084
Sg_CNS_NA4Plus31346	0		1138	120	35	19.8539	8.35942e-06	4.93942e-05	0.00101182	0.000434104	1.22084
Sg_CNS_NA4Plus17215	0		460	48	14	7.51007	0.00613551	0.0269899	0.00100126	0.000429575	1.22084
78757	AF492763_1polyprotein	AAM11672.1	2729	109	32	17.7608	2.50494e-05	0.00014267	0.000383255	0.000165506	1.21142
Sg_CNS_NA4Plus32377	0		1264	51	15	7.90336	0.00493432	0.0219385	0.000387158	0.000167499	1.20877
Sg_CNS_NA4Plus15061	0		398	3358	989	565.754	4.7091e-125	1.6801e-123	0.0809585	0.0350737	1.20679
44109	Tubulin beta-1 chain	Q24560.2	1612	251	74	41.5351	1.15776e-10	8.85851e-10	0.00149408	0.00064794	1.20532
Sg_CNS_NA4Plus1417	0		1002	678	200	113.325	1.83111e-26	2.18934e-25	0.00649272	0.00281728	1.20452
Sg_CNS_NA4Plus27221	0		822	44	13	6.66633	0.00982511	0.0417323	0.000513624	0.000223224	1.20222
Sg_CNS_NA4Plus27642	0		847	44	13	6.66633	0.00982511	0.0417323	0.000498464	0.000216635	1.20222
85407	0		611	318	94	52.5708	4.15013e-13	3.47576e-12	0.00499403	0.00217148	1.20153
Sg_CNS_NA4Plus23545	0		649	719	213	119.319	8.91867e-28	1.09917e-26	0.0106304	0.00463237	1.19837
32577	PREDICTED: putative NADP-dependent oxidoreductase yfmJ-like	XP_001602824.1	1400	659	196	108.531	2.05591e-25	2.40365e-24	0.00451671	0.00197604	1.19266
Sg_CNS_NA4Plus31016	0		1104	57	17	8.69125	0.00319741	0.0146712	0.000495417	0.000217344	1.18866
35914	0		133	392	117	63.8591	1.33641e-15	1.21423e-14	0.0282813	0.0124166	1.18758
Sg_CNS_NA4Plus25050	0		712	67	20	10.3221	0.00131444	0.00636172	0.000902942	0.000396477	1.18739
Sg_CNS_NA4Plus18463	0		491	562	168	91.61	1.05557e-21	1.13673e-20	0.010983	0.00482943	1.18534
5954	hypothetical protein TcasGA2_TC002229	EFA13434.1	10206	6098	1823	1001.07	1.0503e-219	5.915e-218	0.00573319	0.00252116	1.18525
Sg_CNS_NA4Plus6903	Shirakiacris shirakii 28S large subunit ribosomal RNA gene sequence	DQ366784.1	940	81951	24506	13463.4	0	0	0.836549	0.36797	1.18486
Sg_CNS_NA4Plus25562	0		735	739	221	120.602	4.66987e-28	5.79138e-27	0.00964766	0.00424398	1.18476
Sg_CNS_NA4Plus24877	0		704	70	21	10.7162	0.00106201	0.00521257	0.000954092	0.000421032	1.1802
Sg_CNS_NA4Plus32273	0		1250	70	21	10.7162	0.00106201	0.00521257	0.000537345	0.000237125	1.1802
Sg_CNS_NA4Plus15033	PREDICTED: uncharacterized protein LOC100901668	XP_003738967.1	1548	50	15	7.45599	0.00632259	0.027744	0.00030993	0.000136769	1.1802
Sg_CNS_NA4Plus32376	0		1263	100	30	15.61	7.78427e-05	0.000426729	0.000759734	0.000335264	1.1802
93301	Probable elongation factor 1-beta	O96827.3	220	826	248	133.919	5.69052e-31	7.4571e-30	0.0360265	0.015911	1.17903
Sg_CNS_NA4Plus33962	0		1549	3418	1028	554.689	1.2023e-122	4.2122e-121	0.0211732	0.00936721	1.17655
Sg_CNS_NA4Plus31795	Phosphoenolpyruvate phosphomutase	EKC33521.1	1187	2613	787	422.787	6.03735e-94	1.69639e-92	0.0211229	0.0093582	1.1745
Sg_CNS_NA4Plus33055	0		1364	63	19	9.48047	0.00207671	0.00979263	0.000443191	0.000196611	1.17259
Sg_CNS_NA4Plus10768	0		237	106	32	16.3973	5.13592e-05	0.000285164	0.00429163	0.00190577	1.17115
Sg_CNS_NA4Plus30961	0		1098	53	16	7.85125	0.00507856	0.0225476	0.000463168	0.000205677	1.17115
72287	PREDICTED: hypothetical protein LOC100573292	XP_003241866.1	1915	139	42	21.6851	3.21285e-06	1.9543e-05	0.000696484	0.000309563	1.16986
30486	major royal jelly protein 4 precursor, putative	EEB16619.1	2119	195	59	30.63	3.1223e-08	2.13754e-07	0.000883016	0.000392997	1.16792
Sg_CNS_NA4Plus1236	0		765	912	276	145.808	1.42975e-33	1.97074e-32	0.0114393	0.00509232	1.1676
Sg_CNS_NA4Plus30098	0		1022	56	17	8.24674	0.00408252	0.0184811	0.000525777	0.000234783	1.16313
43250	0		122	3485	1060	554.021	1.6796e-122	5.8784e-121	0.274099	0.122635	1.16033
Sg_CNS_NA4Plus28029	0		871	82	25	12.2949	0.000454187	0.00232127	0.000903359	0.000405126	1.15693
Sg_CNS_NA4Plus2967	0		118	672	205	105.672	8.70111e-25	1.00304e-23	0.0546452	0.0245211	1.15607
92183	dendritic cell protein, putative	EEB18997.1	258	190	58	29.3354	6.08732e-08	4.10782e-07	0.00706641	0.00317305	1.15511
Sg_CNS_NA4Plus29117	0		946	72	22	10.666	0.0010912	0.0053454	0.000730308	0.000328246	1.15373
91777	cytochrome P450 6CK10	NP_001166003.1	486	72	22	10.666	0.0010912	0.0053454	0.00142155	0.000638932	1.15373
Sg_CNS_NA4Plus5912	0		166	5414	1657	851.167	4.0541e-187	2.0094e-185	0.31295	0.140891	1.15135
Sg_CNS_NA4Plus5615	0		164	1070	329	166.196	5.01285e-38	7.42482e-37	0.0626044	0.0283153	1.14468
77354	ACYPI009769	BAH72928.1	1347	78	24	11.4573	0.000712146	0.00356805	0.000555638	0.000251485	1.14367
Sg_CNS_NA4Plus26715	0		794	65	20	9.43427	0.00212968	0.0100319	0.000785521	0.000355531	1.14367
19625	hypothetical protein TcasGA2_TC010626	EFA11647.1	13419	4880724	1503055	787772	0	0	3.49003	1.58097	1.14243
21430	hypothetical protein TcasGA2_TC011501	EFA11824.1	3949	21379	6585	3323.55	0	0	0.0519476	0.0235362	1.14217
Sg_CNS_NA4Plus25809	0		748	133	41	19.9485	7.95565e-06	4.70868e-05	0.00170614	0.000773661	1.14096
32521	NADH dehydrogenase subunit 6	AFP47108.1	837	2779	858	429.411	2.18315e-95	6.20717e-94	0.0318587	0.0144687	1.13875
Sg_CNS_NA4Plus22619	0		615	68	21	9.83038	0.00171653	0.00820477	0.00106096	0.000481962	1.13838
Sg_CNS_NA4Plus29189	0		951	110	34	16.2957	5.41866e-05	0.000300425	0.00110988	0.000504623	1.13713
Sg_CNS_NA4Plus29931	0		1007	55	17	7.80877	0.00519933	0.0230738	0.000524081	0.00023828	1.13713
103541	glutathione S-transferase D1	NP_001165913.1	10038	228061	70503	35270	0	0	0.218006	0.0991354	1.1369
Sg_CNS_NA4Plus153	0		534	13436	4158	2069.74	0	0	0.241431	0.109904	1.13538
Sg_CNS_NA4Plus18479	0		491	1865	578	285.867	3.95411e-64	8.33905e-63	0.036447	0.0166156	1.13327
87491	PREDICTED: similar to CG17928 CG17928-PA isoform 2	XP_975884.1	3083	25545	7919	3923.09	0	0	0.0795055	0.0362548	1.13288
49428	PREDICTED: vesicular glutamate transporter 1-like	XP_001602051.1	1742	203	63	30.4168	3.48505e-08	2.3816e-07	0.00111818	0.000510459	1.13129
85614	PREDICTED: arylphorin subunit alpha	XP_001600430.1	574	19442	6038	2975.16	0	0	0.325008	0.148474	1.13027
85556	AGAP001522-PA	EAA00820.5	490	74	23	10.6229	0.00111695	0.00546583	0.00144911	0.000662522	1.12912
83083	TA01007p	ACS68170.1	389	50605	15740	7724.32	0	0	1.24827	0.571115	1.12808
Sg_CNS_NA4Plus31558	0		1159	61	19	8.60202	0.0033579	0.0153719	0.000505023	0.000231387	1.12604
Sg_CNS_NA4Plus6328	unnamed protein product	CCD58743.1	653	732474	228853	111417	0	0	10.7633	4.94666	1.12159
Sg_CNS_NA4Plus35126	0		1909	96	30	13.8336	0.000199732	0.001058	0.000482536	0.000221811	1.1213
Sg_CNS_NA4Plus20068	0		535	64	20	8.99875	0.00270164	0.0125474	0.00114787	0.000527648	1.1213
Sg_CNS_NA4Plus7993	0		187	48	15	6.58338	0.0102935	0.0435904	0.002463	0.00113219	1.1213
Sg_CNS_NA4Plus8563	0		194	81084	25357	12251	0	0	4.0105	1.84486	1.12027
20345	hypothetical protein TcasGA2_TC010751	EFA13049.1	26568	7669	2401	1154.9	3.8539e-253	2.4313e-251	0.00276978	0.00127556	1.11864
Sg_CNS_NA4Plus34460	0		1678	83	26	11.8123	0.000588408	0.00297021	0.000474625	0.000218701	1.11783
36992	protein Bv8 precursor, putative	EEB18429.1	3099	823	258	123.004	1.39195e-28	1.74559e-27	0.00254826	0.00117508	1.11675
Sg_CNS_NA4Plus27085	0		815	51	16	6.98048	0.00824033	0.0353851	0.000600451	0.000277096	1.11566
Sg_CNS_NA4Plus18035	0		480	51	16	6.98048	0.00824033	0.0353851	0.00101951	0.000470487	1.11566
Sg_CNS_NA4Plus32691	0		1310	51	16	6.98048	0.00824033	0.0353851	0.000373563	0.000172392	1.11566
Sg_CNS_NA4Plus28536	0		903	86	27	12.2089	0.000475625	0.00242577	0.000913851	0.000422031	1.11461
Sg_CNS_NA4Plus30101	0		1022	70	22	9.79237	0.00175238	0.00837027	0.000657222	0.000303837	1.11308
Sg_CNS_NA4Plus17057	0		455	54	17	7.37761	0.00660408	0.0289225	0.0011388	0.000527359	1.11066
Sg_CNS_NA4Plus809	hypothetical protein Bm1_17870	XP_001895031.1	619	1456801	459509	218713	0	0	22.5826	10.4778	1.10787
37851	PREDICTED: similar to pupal cuticle protein	XP_967255.2	437	57	18	7.77476	0.00529811	0.0235041	0.00125158	0.000581379	1.1062
Sg_CNS_NA4Plus19709	0		524	57	18	7.77476	0.00529811	0.0235041	0.00104378	0.000484853	1.1062
Sg_CNS_NA4Plus17494	0		466	57	18	7.77476	0.00529811	0.0235041	0.00117369	0.000545199	1.1062
60752	PREDICTED: hypothetical protein LOC100571174	XP_003243556.1	1322	60	19	8.17194	0.00425435	0.0191821	0.000435496	0.000202857	1.1022
87546	PREDICTED: similar to CG30084 CG30084-PF	XP_967045.2	394	126	40	17.7991	2.45495e-05	0.000139839	0.00306859	0.00143295	1.09858
Sg_CNS_NA4Plus16766	0		448	66	21	8.96633	0.00275001	0.0127513	0.00141361	0.000661622	1.09531
Sg_CNS_NA4Plus870	0		249	4376	1395	635.579	3.0586e-140	1.1976e-138	0.168633	0.0790757	1.09258
Sg_CNS_NA4Plus29624	0		983	138	44	19.3863	1.06769e-05	6.25881e-05	0.00134707	0.000631782	1.09233
Sg_CNS_NA4Plus2546	Locusta migratoria 28S ribosomal RNA gene sequence	EF685941.1	537	22600	7212	3278.89	0	0	0.40383	0.189561	1.09108
Sg_CNS_NA4Plus31175	0		1119	72	23	9.76077	0.00178275	0.00850708	0.000617401	0.000290112	1.0896
37320	PREDICTED: protein NPC2 homolog	XP_001600875.1	797	150	48	20.9739	4.65591e-06	2.80127e-05	0.00180592	0.000850063	1.08709
50135	PREDICTED: zinc finger BED domain-containing protein 1-like	XP_003243557.1	3934	203	65	28.5835	8.97457e-08	6.00382e-07	0.000495138	0.00023321	1.0862
Sg_CNS_NA4Plus9567	Trimerotropis maritima isolate T1 18S ribosomal RNA gene sequence	JQ513032.1	6291	258984	82997	37327.6	0	0	0.395019	0.186213	1.08496
Sg_CNS_NA4Plus17573	0		468	945	303	135.129	3.09341e-31	4.07763e-30	0.0193754	0.0091383	1.08423
Sg_CNS_NA4Plus28798	0		922	53	17	6.95356	0.00836527	0.0358826	0.000551582	0.000260247	1.08369
Sg_CNS_NA4Plus31932	0		1203	162	52	22.5617	2.03502e-06	1.25432e-05	0.00129215	0.000610107	1.08264
Sg_CNS_NA4Plus31892	0		1198	56	18	7.35091	0.0067029	0.0293166	0.000448535	0.000212072	1.08066
Sg_CNS_NA4Plus25665	PREDICTED: streptomycin biosynthesis operon possible regulatory protein-like	XP_004210931.1	2064	143	46	19.7502	8.82541e-06	5.20311e-05	0.0006648	0.000314569	1.07954
Sg_CNS_NA4Plus865	0		236	134713	43344	19241.3	0	0	5.47725	2.5923	1.07922
Sg_CNS_NA4Plus7910	0		186	17061	5493	2430.83	0	0	0.880149	0.416836	1.07827
Sg_CNS_NA4Plus1669	0		1756	62	20	8.1456	0.00431658	0.0194372	0.000338791	0.000160758	1.0755
Sg_CNS_NA4Plus32901	0		1342	62	20	8.1456	0.00431658	0.0194372	0.000443306	0.000210352	1.0755
Sg_CNS_NA4Plus3722	PREDICTED: hypothetical protein	XP_002723892.1	144	136	44	18.5285	1.67384e-05	9.66561e-05	0.00906236	0.00431279	1.07126
Sg_CNS_NA4Plus32628	0		1302	102	33	13.7334	0.000210672	0.0011132	0.000751716	0.000357743	1.07126
104231	hexamerin	ABR45903.1	4812	55455	17970	7800.87	0	0	0.110581	0.0527097	1.06896
Sg_CNS_NA4Plus18634	0		496	5411	1757	757.071	1.1639e-166	5.2296e-165	0.104679	0.0499987	1.06601
102625	0		533	163	53	22.1036	2.58319e-06	1.58035e-05	0.00293444	0.00140351	1.06404
Sg_CNS_NA4Plus35807	0		2213	654	213	90.3496	1.99587e-21	2.13412e-20	0.00283571	0.00135852	1.06167
Sg_CNS_NA4Plus6066	0		167	414	135	56.8065	4.80869e-14	4.14923e-13	0.0237875	0.01141	1.0599
Sg_CNS_NA4Plus5333	0		161	141	46	18.8984	1.37868e-05	8.00615e-05	0.00840346	0.00403274	1.05922
24368	hypothetical protein TcasGA2_TC014230	EFA11516.1	286	104	34	13.7085	0.000213492	0.00112763	0.00348925	0.00167796	1.05621
Sg_CNS_NA4Plus29459	0		972	52	17	6.53692	0.0105658	0.0445639	0.000513336	0.00024686	1.05621
Sg_CNS_NA4Plus28195	0		881	52	17	6.53692	0.0105658	0.0445639	0.00056636	0.000272359	1.05621
Sg_CNS_NA4Plus30390	0		1048	58	19	7.33122	0.0067767	0.0296318	0.000531045	0.000255894	1.05329
Sg_CNS_NA4Plus35535	0		2082	296	97	40.0085	2.52864e-10	1.90739e-09	0.00136419	0.000657596	1.05277
Sg_CNS_NA4Plus810	0		258	119	39	15.6952	7.44134e-05	0.000408583	0.0044258	0.0021336	1.05265
Sg_CNS_NA4Plus27774	0		856	67	22	8.52281	0.00350723	0.0160071	0.000751045	0.000362758	1.04989
Sg_CNS_NA4Plus28835	0		925	76	25	9.7145	0.0018282	0.00871545	0.000788382	0.000381476	1.0473
Sg_CNS_NA4Plus33627	0		1468	76	25	9.7145	0.0018282	0.00871545	0.000496767	0.000240371	1.0473
Sg_CNS_NA4Plus5349	0		161	239	79	31.5891	1.90499e-08	1.31873e-07	0.0142442	0.0069258	1.04032
Sg_CNS_NA4Plus21454	0		576	658	218	87.6625	7.76308e-21	8.1793e-20	0.0109615	0.00534198	1.03699
[truncated: 538 more rows]
