# Supplementary material for: RNA-Seq reveals large quantitative differences between the transcriptomes of outbreak and non-outbreak locusts
Source: Sci Rep. 2018 Jun 15;8:9207. doi: 10.1038/s41598-018-27565-0 (PMC6003920; doi:10.1038/s41598-018-27565-0)
Supplement: Supplementary file 19 — Table S16 [file 41598_2018_27565_MOESM19_ESM.xls]

## Sheet: Bakkali_and Blazquez_locust_CNS
Repretative sequence	Blast description	Accession number	Total sequence length	Reads in solitarious library	Reads in gregarious library	Test	p-value	FDR	RPKM solitary	RPKM gregarious	Fold change
29542	0		162	0	74	106.395	6.04155e-25	6.98721e-24	0	0.00644741	#｡DIV/0!
47131	twinstar	NP_001119642.1	690	0	38	53.4532	2.6483e-13	2.23543e-12	0	0.000777326	#｡DIV/0!
104410	histone H2A	NP_001027366.1	625	0	37	51.9829	5.59847e-13	4.66975e-12	0	0.000835584	#｡DIV/0!
51488	AGAP011053-PA	EAA03854.4	674	0	34	47.5725	5.30065e-12	4.27342e-11	0	0.000712012	#｡DIV/0!
85870	AGAP001630-PA	EAA00928.4	1323	0	34	47.5725	5.30065e-12	4.27342e-11	0	0.000362733	#｡DIV/0!
91820	cytochrome P450 Cyp6b29	ABB58822.1	219	0	33	46.1025	1.12227e-11	8.9427e-11	0	0.00212686	#｡DIV/0!
35508	Pediculus humanus corporis Polyadenylate-binding protein, putative, mRNA	XM_002433165.1	180	0	32	44.6325	2.37715e-11	1.87046e-10	0	0.00250926	#｡DIV/0!
4850	0		520	0	26	35.8141	2.17066e-09	1.57202e-08	0	0.00070573	#｡DIV/0!
52056	AGAP013155-PA	EGK97446.1	403	0	25	34.3448	4.61639e-09	3.29455e-08	0	0.000875595	#｡DIV/0!
78349	PREDICTED: hypothetical protein LOC408295	XP_391847.3	842	0	25	34.3448	4.61639e-09	3.29455e-08	0	0.000419079	#｡DIV/0!
29357	PREDICTED: similar to lethal (2) k09913 CG3082-PC	XP_974475.2	160	0	23	31.4064	2.09285e-08	1.44664e-07	0	0.00202897	#｡DIV/0!
72320	PREDICTED: hypothetical protein LOC100573341	XP_003248175.1	524	0	23	31.4064	2.09285e-08	1.44664e-07	0	0.000619534	#｡DIV/0!
51440	AGAP010851-PA	EAU77486.1	178	0	22	29.9375	4.46194e-08	3.03126e-07	0	0.0017445	#｡DIV/0!
88584	collagen alpha-1, IV, chain precursor, putative	EEB11814.1	261	0	21	28.4688	9.52206e-08	6.36057e-07	0	0.00113566	#｡DIV/0!
38326	PREDICTED: ras-related protein Rab-1A-like	XP_001951763.1	501	0	21	28.4688	9.52206e-08	6.36057e-07	0	0.00059163	#｡DIV/0!
50030	0		356	0	20	27.0003	2.03424e-07	1.33517e-06	0	0.000792955	#｡DIV/0!
15009	hypothetical protein TcasGA2_TC006935	EFA13239.1	380	0	19	25.5321	4.35092e-07	2.80298e-06	0	0.00070573	#｡DIV/0!
102128	PREDICTED: fructose-bisphosphate aldolase-like isoform 2	XP_003240405.1	416	0	19	25.5321	4.35092e-07	2.80298e-06	0	0.000644657	#｡DIV/0!
16816	hypothetical protein TcasGA2_TC008856	EFA06026.1	457	0	19	25.5321	4.35092e-07	2.80298e-06	0	0.000586821	#｡DIV/0!
86542	PREDICTED: similar to brain chitinase and chia	XP_967813.1	566	0	19	25.5321	4.35092e-07	2.80298e-06	0	0.000473811	#｡DIV/0!
Sg_CNS_NA4Plus8429	0		192	0	18	24.0641	9.31801e-07	5.87743e-06	0	0.00132324	#｡DIV/0!
8426	hypothetical protein EAG_11804	EFN68948.1	483	0	17	22.5965	1.99843e-06	1.23243e-05	0	0.000496787	#｡DIV/0!
51974	AGAP012567-PA	EAA03208.4	540	0	17	22.5965	1.99843e-06	1.23243e-05	0	0.000444348	#｡DIV/0!
33640	p23-like protein	BAD90845.1	499	0	16	21.1294	4.29292e-06	2.58757e-05	0	0.000452572	#｡DIV/0!
80627	PREDICTED: similar to DJ-1	XP_973301.1	576	0	16	21.1294	4.29292e-06	2.58757e-05	0	0.000392072	#｡DIV/0!
93241	PREDICTED: ecdysteroid UDP-glucosyltransferase-like	XP_001948931.2	583	0	16	21.1294	4.29292e-06	2.58757e-05	0	0.000387365	#｡DIV/0!
101434	PREDICTED: esterase FE4	XP_001602331.2	583	0	16	21.1294	4.29292e-06	2.58757e-05	0	0.000387365	#｡DIV/0!
98296	hypothetical protein M91_07727	ELR60442.1	402	0	15	19.6627	9.23848e-06	5.4401e-05	0	0.000526664	#｡DIV/0!
92277	AGAP002564-PB	EGK96855.1	424	0	15	19.6627	9.23848e-06	5.4401e-05	0	0.000499337	#｡DIV/0!
22791	0		466	0	15	19.6627	9.23848e-06	5.4401e-05	0	0.000454332	#｡DIV/0!
15173	0		471	0	15	19.6627	9.23848e-06	5.4401e-05	0	0.000449509	#｡DIV/0!
103237	PREDICTED: glucose dehydrogenase	XP_624770.3	124	0	14	18.1967	1.99221e-05	0.000114246	0	0.00159358	#｡DIV/0!
Sg_CNS_NA4Plus6622	0		172	0	14	18.1967	1.99221e-05	0.000114246	0	0.00114886	#｡DIV/0!
30483	major royal jelly protein-like 8 precursor	NP_001154974.1	268	0	14	18.1967	1.99221e-05	0.000114246	0	0.00073733	#｡DIV/0!
80657	PREDICTED: similar to GA10301-PA	XP_972997.2	283	0	14	18.1967	1.99221e-05	0.000114246	0	0.000698249	#｡DIV/0!
42205	0		467	0	14	18.1967	1.99221e-05	0.000114246	0	0.000423136	#｡DIV/0!
40763	PREDICTED: similar to ribosomal protein L4e	XP_971634.1	548	0	14	18.1967	1.99221e-05	0.000114246	0	0.000360592	#｡DIV/0!
29730	longitudinals lacking isoform 6	NP_001157315.1	703	0	14	18.1967	1.99221e-05	0.000114246	0	0.000281087	#｡DIV/0!
103587	glyceraldehyde-3-phosphate dehydrogenase, putative	EEB11639.1	168	0	13	16.7315	4.30611e-05	0.000240818	0	0.0010922	#｡DIV/0!
75023	0		196	0	13	16.7315	4.30611e-05	0.000240818	0	0.000936172	#｡DIV/0!
78708	0		330	0	13	16.7315	4.30611e-05	0.000240818	0	0.00055603	#｡DIV/0!
56957	0		360	0	13	16.7315	4.30611e-05	0.000240818	0	0.000509694	#｡DIV/0!
55049	0		424	0	13	16.7315	4.30611e-05	0.000240818	0	0.000432759	#｡DIV/0!
54287	PREDICTED: RNA-directed DNA polymerase from mobile element jockey-like	XP_004213263.1	553	0	13	16.7315	4.30611e-05	0.000240818	0	0.000331808	#｡DIV/0!
68852	0		620	0	13	16.7315	4.30611e-05	0.000240818	0	0.000295951	#｡DIV/0!
43164	hypothetical protein	ADP65804.1	172	0	12	15.2671	9.33262e-05	0.000508628	0	0.000984739	#｡DIV/0!
4284	0		207	0	12	15.2671	9.33262e-05	0.000508628	0	0.000818237	#｡DIV/0!
18713	0		279	0	12	15.2671	9.33262e-05	0.000508628	0	0.000607079	#｡DIV/0!
79310	PREDICTED: hypothetical protein LOC724442	XP_003251654.1	298	0	12	15.2671	9.33262e-05	0.000508628	0	0.000568373	#｡DIV/0!
96078	0		338	0	12	15.2671	9.33262e-05	0.000508628	0	0.00050111	#｡DIV/0!
59912	0		394	0	12	15.2671	9.33262e-05	0.000508628	0	0.000429886	#｡DIV/0!
8363	0		427	0	12	15.2671	9.33262e-05	0.000508628	0	0.000396663	#｡DIV/0!
57757	0		429	0	12	15.2671	9.33262e-05	0.000508628	0	0.000394814	#｡DIV/0!
41447	0		489	0	12	15.2671	9.33262e-05	0.000508628	0	0.00034637	#｡DIV/0!
53418	IP16171p	ACE82579.1	491	0	12	15.2671	9.33262e-05	0.000508628	0	0.00034496	#｡DIV/0!
8649	hypothetical protein TcasGA2_TC004212	EFA12242.1	557	0	12	15.2671	9.33262e-05	0.000508628	0	0.000304085	#｡DIV/0!
72523	ACYPI006609	BAH71727.1	567	0	12	15.2671	9.33262e-05	0.000508628	0	0.000298722	#｡DIV/0!
30317	AGAP005991-PA	EAA11356.4	201	0	11	13.804	0.000202901	0.00107423	0	0.000772441	#｡DIV/0!
38537	PREDICTED: retinol dehydrogenase 11-like	XP_001601650.2	201	0	11	13.804	0.000202901	0.00107423	0	0.000772441	#｡DIV/0!
4209	0		267	0	11	13.804	0.000202901	0.00107423	0	0.0005815	#｡DIV/0!
82777	0		301	0	11	13.804	0.000202901	0.00107423	0	0.000515816	#｡DIV/0!
71273	0		307	0	11	13.804	0.000202901	0.00107423	0	0.000505735	#｡DIV/0!
80182	AGAP000383-PA	EDO64334.2	324	0	11	13.804	0.000202901	0.00107423	0	0.000479199	#｡DIV/0!
55406	PREDICTED: hypothetical protein LOC100117833	XP_001601967.2	342	0	11	13.804	0.000202901	0.00107423	0	0.000453978	#｡DIV/0!
1237	0		399	0	11	13.804	0.000202901	0.00107423	0	0.000389124	#｡DIV/0!
90424	0		412	0	11	13.804	0.000202901	0.00107423	0	0.000376846	#｡DIV/0!
58333	0		417	0	11	13.804	0.000202901	0.00107423	0	0.000372327	#｡DIV/0!
851	hypothetical protein TcasGA2_TC000121	EEZ99539.1	422	0	11	13.804	0.000202901	0.00107423	0	0.000367916	#｡DIV/0!
15111	0		434	0	11	13.804	0.000202901	0.00107423	0	0.000357743	#｡DIV/0!
35298	0		470	0	11	13.804	0.000202901	0.00107423	0	0.000330342	#｡DIV/0!
40894	PREDICTED: similar to ribosomal protein S16e	XP_970777.1	497	0	11	13.804	0.000202901	0.00107423	0	0.000312395	#｡DIV/0!
15431	hypothetical protein TcasGA2_TC007197	EFA01627.1	526	0	11	13.804	0.000202901	0.00107423	0	0.000295172	#｡DIV/0!
83585	Actin, cytoplasmic A3 Precursor	P04829.3	538	0	11	13.804	0.000202901	0.00107423	0	0.000288588	#｡DIV/0!
25149	0		122	0	10	12.3425	0.000442763	0.00226852	0	0.00115693	#｡DIV/0!
36110	0		229	0	10	12.3425	0.000442763	0.00226852	0	0.000616358	#｡DIV/0!
104026	PREDICTED: heat shock protein 70 B2-like	XP_003243250.1	258	0	10	12.3425	0.000442763	0.00226852	0	0.000547077	#｡DIV/0!
74983	0		261	0	10	12.3425	0.000442763	0.00226852	0	0.000540789	#｡DIV/0!
1207	0		262	0	10	12.3425	0.000442763	0.00226852	0	0.000538725	#｡DIV/0!
7642	0		323	0	10	12.3425	0.000442763	0.00226852	0	0.000436984	#｡DIV/0!
57311	0		333	0	10	12.3425	0.000442763	0.00226852	0	0.000423862	#｡DIV/0!
4259	0		357	0	10	12.3425	0.000442763	0.00226852	0	0.000395367	#｡DIV/0!
47300	AGAP009623-PA	EAA13849.2	388	0	10	12.3425	0.000442763	0.00226852	0	0.000363778	#｡DIV/0!
16645	0		502	0	10	12.3425	0.000442763	0.00226852	0	0.000281167	#｡DIV/0!
92601	PREDICTED: DNA replication licensing factor MCM4-like	XP_001608190.2	166	0	9	10.8831	0.000970481	0.00478319	0	0.000765249	#｡DIV/0!
3482	0		190	0	9	10.8831	0.000970481	0.00478319	0	0.000668586	#｡DIV/0!
83351	0		213	0	9	10.8831	0.000970481	0.00478319	0	0.000596391	#｡DIV/0!
28980	PREDICTED: similar to Kaz1-ORFB CG1220-PE	XP_001815977.1	220	0	9	10.8831	0.000970481	0.00478319	0	0.000577415	#｡DIV/0!
24856	0		221	0	9	10.8831	0.000970481	0.00478319	0	0.000574803	#｡DIV/0!
42949	Small nuclear ribonucleoprotein SM D3, putative	EEB14637.1	226	0	9	10.8831	0.000970481	0.00478319	0	0.000562086	#｡DIV/0!
4472	0		228	0	9	10.8831	0.000970481	0.00478319	0	0.000557155	#｡DIV/0!
57936	0		233	0	9	10.8831	0.000970481	0.00478319	0	0.000545199	#｡DIV/0!
Sg_CNS_NA4Plus10681	0		235	0	9	10.8831	0.000970481	0.00478319	0	0.000540559	#｡DIV/0!
108545	PREDICTED: hydroxyacylglutathione hydrolase, mitochondrial-like	XP_001602195.1	236	0	9	10.8831	0.000970481	0.00478319	0	0.000538268	#｡DIV/0!
32035	Tentyria rotundata partial mp20 gene for muscular protein 20, specimen voucher BMNH 749479, exons 1-2	FN545108.1	243	0	9	10.8831	0.000970481	0.00478319	0	0.000522763	#｡DIV/0!
4358	0		259	0	9	10.8831	0.000970481	0.00478319	0	0.000490469	#｡DIV/0!
64688	0		262	0	9	10.8831	0.000970481	0.00478319	0	0.000484853	#｡DIV/0!
31417	0		292	0	9	10.8831	0.000970481	0.00478319	0	0.000435039	#｡DIV/0!
81555	0		299	0	9	10.8831	0.000970481	0.00478319	0	0.000424854	#｡DIV/0!
85693	AGAP001566-PB	EGK97533.1	319	0	9	10.8831	0.000970481	0.00478319	0	0.000398217	#｡DIV/0!
100780	0		324	0	9	10.8831	0.000970481	0.00478319	0	0.000392072	#｡DIV/0!
93578	elongation factor 1 beta	NP_001155818.1	345	0	9	10.8831	0.000970481	0.00478319	0	0.000368207	#｡DIV/0!
5188	0		356	0	9	10.8831	0.000970481	0.00478319	0	0.00035683	#｡DIV/0!
90469	0		359	0	9	10.8831	0.000970481	0.00478319	0	0.000353848	#｡DIV/0!
101700	F-box only protein 43	EFN84848.1	376	0	9	10.8831	0.000970481	0.00478319	0	0.000337849	#｡DIV/0!
92941	PREDICTED: dual oxidase maturation factor 1-like isoform 1	XP_001949862.1	382	0	9	10.8831	0.000970481	0.00478319	0	0.000332543	#｡DIV/0!
94123	0		383	0	9	10.8831	0.000970481	0.00478319	0	0.000331675	#｡DIV/0!
35505	AGAP007122-PA	EAA04363.5	394	0	9	10.8831	0.000970481	0.00478319	0	0.000322415	#｡DIV/0!
80003	PREDICTED: similar to AGAP001151-PA	XP_969719.1	407	0	9	10.8831	0.000970481	0.00478319	0	0.000312116	#｡DIV/0!
56337	Pediculus humanus corporis hypothetical protein, mRNA	XM_002431256.1	423	0	9	10.8831	0.000970481	0.00478319	0	0.000300311	#｡DIV/0!
108656	0		477	0	9	10.8831	0.000970481	0.00478319	0	0.000266313	#｡DIV/0!
88055	PREDICTED: cGMP-specific 3',5'-cyclic phosphodiesterase-like	XP_003423942.1	492	0	9	10.8831	0.000970481	0.00478319	0	0.000258194	#｡DIV/0!
75166	0		143	0	8	9.4265	0.00213873	0.0100726	0	0.000789628	#｡DIV/0!
36694	PREDICTED: prolactin regulatory element-binding protein-like	XP_393821.2	144	0	8	9.4265	0.00213873	0.0100726	0	0.000784144	#｡DIV/0!
97698	0		149	0	8	9.4265	0.00213873	0.0100726	0	0.000757831	#｡DIV/0!
84262	Scutigera coleoptrata complete mitochondrial genome	AJ507061.2	177	0	8	9.4265	0.00213873	0.0100726	0	0.000637948	#｡DIV/0!
77629	PREDICTED: hypothetical protein LOC100679013 isoform 2	XP_003426878.1	180	0	8	9.4265	0.00213873	0.0100726	0	0.000627315	#｡DIV/0!
28907	juvenile hormone acid methyltransferase	ADV17350.1	181	0	8	9.4265	0.00213873	0.0100726	0	0.00062385	#｡DIV/0!
72770	0		199	0	8	9.4265	0.00213873	0.0100726	0	0.000567421	#｡DIV/0!
60316	0		203	0	8	9.4265	0.00213873	0.0100726	0	0.00055624	#｡DIV/0!
26544	0		208	0	8	9.4265	0.00213873	0.0100726	0	0.000542869	#｡DIV/0!
90198	conserved hypothetical protein	EEB18932.1	212	0	8	9.4265	0.00213873	0.0100726	0	0.000532626	#｡DIV/0!
1868	0		213	0	8	9.4265	0.00213873	0.0100726	0	0.000530126	#｡DIV/0!
43227	PREDICTED: solute carrier organic anion transporter family member 4A1-like	XP_003427260.1	219	0	8	9.4265	0.00213873	0.0100726	0	0.000515602	#｡DIV/0!
47893	PREDICTED: uncharacterized MFS-type transporter C09D4.1-like isoform 1	XP_392360.3	220	0	8	9.4265	0.00213873	0.0100726	0	0.000513258	#｡DIV/0!
297	0		220	0	8	9.4265	0.00213873	0.0100726	0	0.000513258	#｡DIV/0!
14573	0		228	0	8	9.4265	0.00213873	0.0100726	0	0.000495249	#｡DIV/0!
30109	PREDICTED: Nasonia vitripennis protein CBFA2T1-like (LOC100680285), mRNA	XM_003427551.1	240	0	8	9.4265	0.00213873	0.0100726	0	0.000470487	#｡DIV/0!
38828	0		240	0	8	9.4265	0.00213873	0.0100726	0	0.000470487	#｡DIV/0!
57934	0		247	0	8	9.4265	0.00213873	0.0100726	0	0.000457153	#｡DIV/0!
83529	AChain A, Lc8 Point Mutant K36p	3DVH	248	0	8	9.4265	0.00213873	0.0100726	0	0.00045531	#｡DIV/0!
24193	0		248	0	8	9.4265	0.00213873	0.0100726	0	0.00045531	#｡DIV/0!
99208	0		248	0	8	9.4265	0.00213873	0.0100726	0	0.00045531	#｡DIV/0!
41806	0		265	0	8	9.4265	0.00213873	0.0100726	0	0.000426101	#｡DIV/0!
100280	0		265	0	8	9.4265	0.00213873	0.0100726	0	0.000426101	#｡DIV/0!
76430	0		266	0	8	9.4265	0.00213873	0.0100726	0	0.000424499	#｡DIV/0!
26715	0		267	0	8	9.4265	0.00213873	0.0100726	0	0.000422909	#｡DIV/0!
20719	0		280	0	8	9.4265	0.00213873	0.0100726	0	0.000403274	#｡DIV/0!
8295	0		282	0	8	9.4265	0.00213873	0.0100726	0	0.000400414	#｡DIV/0!
4728	0		284	0	8	9.4265	0.00213873	0.0100726	0	0.000397594	#｡DIV/0!
5175	0		287	0	8	9.4265	0.00213873	0.0100726	0	0.000393438	#｡DIV/0!
77118	PREDICTED: hypothetical protein LOC100576007	XP_003245428.1	301	0	8	9.4265	0.00213873	0.0100726	0	0.000375139	#｡DIV/0!
29598	PREDICTED: LIX1-like protein-like isoform 2	XP_623659.3	307	0	8	9.4265	0.00213873	0.0100726	0	0.000367807	#｡DIV/0!
78248	0		308	0	8	9.4265	0.00213873	0.0100726	0	0.000366613	#｡DIV/0!
96444	0		311	0	8	9.4265	0.00213873	0.0100726	0	0.000363076	#｡DIV/0!
83561	acidic ribosomal protein P1, putative	EEB12244.1	329	0	8	9.4265	0.00213873	0.0100726	0	0.000343212	#｡DIV/0!
21979	0		332	0	8	9.4265	0.00213873	0.0100726	0	0.000340111	#｡DIV/0!
12083	0		336	0	8	9.4265	0.00213873	0.0100726	0	0.000336062	#｡DIV/0!
44872	Translationally-controlled tumor protein homolog	Q7QCK2.2	344	0	8	9.4265	0.00213873	0.0100726	0	0.000328246	#｡DIV/0!
56340	PREDICTED: hypothetical protein LOC100123284	XP_001606903.2	353	0	8	9.4265	0.00213873	0.0100726	0	0.000319878	#｡DIV/0!
21897	hypothetical protein TcasGA2_TC011954	EFA09809.1	384	0	8	9.4265	0.00213873	0.0100726	0	0.000294054	#｡DIV/0!
2786	0		386	0	8	9.4265	0.00213873	0.0100726	0	0.00029253	#｡DIV/0!
107107	0		388	0	8	9.4265	0.00213873	0.0100726	0	0.000291023	#｡DIV/0!
19351	0		436	0	8	9.4265	0.00213873	0.0100726	0	0.000258983	#｡DIV/0!
3061	AF227110Chorthippus binotatus 2 vitellin B gene sequence	AF227110.1	117	0	7	7.97406	0.00474525	0.0212595	0	0.000844463	#｡DIV/0!
53621	LD16031p	ABY21737.1	160	0	7	7.97406	0.00474525	0.0212595	0	0.000617514	#｡DIV/0!
79980	PREDICTED: similar to AGAP000550-PA	XP_969700.1	161	0	7	7.97406	0.00474525	0.0212595	0	0.000613678	#｡DIV/0!
45795	AGAP009324-PA	EAA05780.2	163	0	7	7.97406	0.00474525	0.0212595	0	0.000606148	#｡DIV/0!
69559	0		164	0	7	7.97406	0.00474525	0.0212595	0	0.000602452	#｡DIV/0!
24403	0		165	0	7	7.97406	0.00474525	0.0212595	0	0.000598801	#｡DIV/0!
15217	0		166	0	7	7.97406	0.00474525	0.0212595	0	0.000595194	#｡DIV/0!
Sg_CNS_NA4Plus6011	0		167	0	7	7.97406	0.00474525	0.0212595	0	0.00059163	#｡DIV/0!
2343	0		168	0	7	7.97406	0.00474525	0.0212595	0	0.000588108	#｡DIV/0!
31077	0		172	0	7	7.97406	0.00474525	0.0212595	0	0.000574431	#｡DIV/0!
25901	0		177	0	7	7.97406	0.00474525	0.0212595	0	0.000558204	#｡DIV/0!
13301	0		182	0	7	7.97406	0.00474525	0.0212595	0	0.000542869	#｡DIV/0!
37629	PREDICTED: protein translation factor SUI1 homolog	XP_001948896.1	184	0	7	7.97406	0.00474525	0.0212595	0	0.000536968	#｡DIV/0!
101437	PREDICTED: esterase FE4-like	XP_001947304.2	187	0	7	7.97406	0.00474525	0.0212595	0	0.000528354	#｡DIV/0!
97261	0		190	0	7	7.97406	0.00474525	0.0212595	0	0.000520011	#｡DIV/0!
28721	0		191	0	7	7.97406	0.00474525	0.0212595	0	0.000517289	#｡DIV/0!
30300	0		192	0	7	7.97406	0.00474525	0.0212595	0	0.000514595	#｡DIV/0!
71746	0		193	0	7	7.97406	0.00474525	0.0212595	0	0.000511928	#｡DIV/0!
8439	0		195	0	7	7.97406	0.00474525	0.0212595	0	0.000506678	#｡DIV/0!
17283	0		197	0	7	7.97406	0.00474525	0.0212595	0	0.000501534	#｡DIV/0!
90113	0		197	0	7	7.97406	0.00474525	0.0212595	0	0.000501534	#｡DIV/0!
30302	PREDICTED: lymphoid-specific helicase-like	XP_001950291.2	200	0	7	7.97406	0.00474525	0.0212595	0	0.000494011	#｡DIV/0!
76949	0		201	0	7	7.97406	0.00474525	0.0212595	0	0.000491553	#｡DIV/0!
4235	0		204	0	7	7.97406	0.00474525	0.0212595	0	0.000484324	#｡DIV/0!
48027	PREDICTED: uncharacterized WD repeat-containing protein alr3466-like	XP_395272.3	206	0	7	7.97406	0.00474525	0.0212595	0	0.000479622	#｡DIV/0!
47696	UDP-GalNAc:polypeptide N-acetylgalactosaminyltransferase	AAQ56700.1	207	0	7	7.97406	0.00474525	0.0212595	0	0.000477305	#｡DIV/0!
38832	0		208	0	7	7.97406	0.00474525	0.0212595	0	0.00047501	#｡DIV/0!
75733	0		213	0	7	7.97406	0.00474525	0.0212595	0	0.00046386	#｡DIV/0!
84883	hypothetical protein SINV_10893	EFZ16945.1	216	0	7	7.97406	0.00474525	0.0212595	0	0.000457417	#｡DIV/0!
46989	trypsin-zeta, putative	EEB19288.1	216	0	7	7.97406	0.00474525	0.0212595	0	0.000457417	#｡DIV/0!
98181	0		217	0	7	7.97406	0.00474525	0.0212595	0	0.00045531	#｡DIV/0!
76557	0		219	0	7	7.97406	0.00474525	0.0212595	0	0.000451151	#｡DIV/0!
99217	0		219	0	7	7.97406	0.00474525	0.0212595	0	0.000451151	#｡DIV/0!
59115	0		220	0	7	7.97406	0.00474525	0.0212595	0	0.000449101	#｡DIV/0!
11328	0		221	0	7	7.97406	0.00474525	0.0212595	0	0.000447069	#｡DIV/0!
93092	dynein light chain A	NP_001177683.1	223	0	7	7.97406	0.00474525	0.0212595	0	0.000443059	#｡DIV/0!
60519	0		223	0	7	7.97406	0.00474525	0.0212595	0	0.000443059	#｡DIV/0!
97734	0		236	0	7	7.97406	0.00474525	0.0212595	0	0.000418653	#｡DIV/0!
Sg_CNS_NA4Plus10761	0		237	0	7	7.97406	0.00474525	0.0212595	0	0.000416887	#｡DIV/0!
19963	0		238	0	7	7.97406	0.00474525	0.0212595	0	0.000415135	#｡DIV/0!
63403	0		240	0	7	7.97406	0.00474525	0.0212595	0	0.000411676	#｡DIV/0!
19091	0		243	0	7	7.97406	0.00474525	0.0212595	0	0.000406593	#｡DIV/0!
75473	0		245	0	7	7.97406	0.00474525	0.0212595	0	0.000403274	#｡DIV/0!
12056	0		253	0	7	7.97406	0.00474525	0.0212595	0	0.000390522	#｡DIV/0!
52918	GH09436p	AAQ22574.1	256	0	7	7.97406	0.00474525	0.0212595	0	0.000385946	#｡DIV/0!
102968	PREDICTED: general transcription factor 3C polypeptide 3-like isoform 1	XP_001600117.1	266	0	7	7.97406	0.00474525	0.0212595	0	0.000371437	#｡DIV/0!
37341	hypothetical protein CAPTEDRAFT_165139	ELT95571.1	276	0	7	7.97406	0.00474525	0.0212595	0	0.000357979	#｡DIV/0!
51878	PREDICTED: 40S ribosomal protein S3a-like	XP_001601315.1	287	0	7	7.97406	0.00474525	0.0212595	0	0.000344258	#｡DIV/0!
907	hypothetical protein TcasGA2_TC000395	EEZ97997.1	304	0	7	7.97406	0.00474525	0.0212595	0	0.000325007	#｡DIV/0!
7430	0		305	0	7	7.97406	0.00474525	0.0212595	0	0.000323942	#｡DIV/0!
48817	FLJ37770-like protein	EGI61189.1	306	0	7	7.97406	0.00474525	0.0212595	0	0.000322883	#｡DIV/0!
71112	0		306	0	7	7.97406	0.00474525	0.0212595	0	0.000322883	#｡DIV/0!
9708	0		319	0	7	7.97406	0.00474525	0.0212595	0	0.000309725	#｡DIV/0!
68981	0		339	0	7	7.97406	0.00474525	0.0212595	0	0.000291452	#｡DIV/0!
35210	0		344	0	7	7.97406	0.00474525	0.0212595	0	0.000287216	#｡DIV/0!
17656	0		347	0	7	7.97406	0.00474525	0.0212595	0	0.000284732	#｡DIV/0!
87409	PREDICTED: similar to CG13842 CG13842-PA	XP_968386.1	350	0	7	7.97406	0.00474525	0.0212595	0	0.000282292	#｡DIV/0!
96882	0		378	0	7	7.97406	0.00474525	0.0212595	0	0.000261381	#｡DIV/0!
9019	hypothetical protein TcasGA2_TC004264	EFA12790.1	386	0	7	7.97406	0.00474525	0.0212595	0	0.000255964	#｡DIV/0!
94885	0		387	0	7	7.97406	0.00474525	0.0212595	0	0.000255303	#｡DIV/0!
15522	hypothetical protein TcasGA2_TC007476	EFA01871.1	394	0	7	7.97406	0.00474525	0.0212595	0	0.000250767	#｡DIV/0!
30631	0		414	0	7	7.97406	0.00474525	0.0212595	0	0.000238653	#｡DIV/0!
Sg_CNS_NA4Plus15985	0		426	0	7	7.97406	0.00474525	0.0212595	0	0.00023193	#｡DIV/0!
76492	0		450	0	7	7.97406	0.00474525	0.0212595	0	0.00021956	#｡DIV/0!
40650	ribosomal protein L37A	NP_001037249.1	887	0	7	7.97406	0.00474525	0.0212595	0	0.000111389	#｡DIV/0!
73935	Paratemnopteryx couloniana voucher ZMUC:JD-875 28S ribosomal RNA gene sequence	JN615341.1	75	0	6	6.5278	0.0106201	0.0447839	0	0.00112917	#｡DIV/0!
82390	RE25263p	AAL48830.1	101	0	6	6.5278	0.0106201	0.0447839	0	0.000838491	#｡DIV/0!
22162	0		138	0	6	6.5278	0.0106201	0.0447839	0	0.000613678	#｡DIV/0!
41913	0		138	0	6	6.5278	0.0106201	0.0447839	0	0.000613678	#｡DIV/0!
6556	0		142	0	6	6.5278	0.0106201	0.0447839	0	0.000596391	#｡DIV/0!
6881	0		144	0	6	6.5278	0.0106201	0.0447839	0	0.000588108	#｡DIV/0!
85216	0		150	0	6	6.5278	0.0106201	0.0447839	0	0.000564584	#｡DIV/0!
100802	0		154	0	6	6.5278	0.0106201	0.0447839	0	0.000549919	#｡DIV/0!
24616	0		155	0	6	6.5278	0.0106201	0.0447839	0	0.000546371	#｡DIV/0!
23864	0		157	0	6	6.5278	0.0106201	0.0447839	0	0.000539411	#｡DIV/0!
102727	0		158	0	6	6.5278	0.0106201	0.0447839	0	0.000535997	#｡DIV/0!
21833	hypothetical protein CAEBREN_08836	EGT47331.1	159	0	6	6.5278	0.0106201	0.0447839	0	0.000532626	#｡DIV/0!
Sg_CNS_NA4Plus5102	0		159	0	6	6.5278	0.0106201	0.0447839	0	0.000532626	#｡DIV/0!
52919	GH09546p	AAO25064.1	161	0	6	6.5278	0.0106201	0.0447839	0	0.00052601	#｡DIV/0!
61873	PREDICTED: hypothetical protein LOC100571921	XP_003240913.1	161	0	6	6.5278	0.0106201	0.0447839	0	0.00052601	#｡DIV/0!
34586	0		161	0	6	6.5278	0.0106201	0.0447839	0	0.00052601	#｡DIV/0!
48395	PREDICTED: UPF0428 protein CXorf56 homolog isoform 1	XP_003251889.1	162	0	6	6.5278	0.0106201	0.0447839	0	0.000522763	#｡DIV/0!
21753	0		162	0	6	6.5278	0.0106201	0.0447839	0	0.000522763	#｡DIV/0!
4227	0		165	0	6	6.5278	0.0106201	0.0447839	0	0.000513258	#｡DIV/0!
5354	0		165	0	6	6.5278	0.0106201	0.0447839	0	0.000513258	#｡DIV/0!
49715	PREDICTED: similar to xanthine dehydrogenase/oxidase	XP_967707.1	169	0	6	6.5278	0.0106201	0.0447839	0	0.00050111	#｡DIV/0!
90723	0		174	0	6	6.5278	0.0106201	0.0447839	0	0.00048671	#｡DIV/0!
78344	PREDICTED: hypothetical protein LOC408275	XP_391828.4	175	0	6	6.5278	0.0106201	0.0447839	0	0.000483929	#｡DIV/0!
84411	PREDICTED: alanyl-tRNA synthetase, cytoplasmic-like	XP_001950431.1	178	0	6	6.5278	0.0106201	0.0447839	0	0.000475773	#｡DIV/0!
50951	0		178	0	6	6.5278	0.0106201	0.0447839	0	0.000475773	#｡DIV/0!
103304	AGAP003352-PC	EGK97227.1	179	0	6	6.5278	0.0106201	0.0447839	0	0.000473115	#｡DIV/0!
56143	PREDICTED: hypothetical protein LOC100121149	XP_001604735.1	179	0	6	6.5278	0.0106201	0.0447839	0	0.000473115	#｡DIV/0!
12372	0		179	0	6	6.5278	0.0106201	0.0447839	0	0.000473115	#｡DIV/0!
7292	0		180	0	6	6.5278	0.0106201	0.0447839	0	0.000470487	#｡DIV/0!
81842	AGAP000795-PB	EGK96605.1	181	0	6	6.5278	0.0106201	0.0447839	0	0.000467887	#｡DIV/0!
7637	0		191	0	6	6.5278	0.0106201	0.0447839	0	0.00044339	#｡DIV/0!
74576	0		193	0	6	6.5278	0.0106201	0.0447839	0	0.000438796	#｡DIV/0!
46189	PREDICTED: transmembrane protein 98-like	XP_003131776.1	194	0	6	6.5278	0.0106201	0.0447839	0	0.000436534	#｡DIV/0!
11256	0		195	0	6	6.5278	0.0106201	0.0447839	0	0.000434295	#｡DIV/0!
918	hypothetical protein TcasGA2_TC000525	EEZ98109.1	196	0	6	6.5278	0.0106201	0.0447839	0	0.000432079	#｡DIV/0!
105674	0		198	0	6	6.5278	0.0106201	0.0447839	0	0.000427715	#｡DIV/0!
103659	PREDICTED: glycogen phosphorylase-like isoform 2	XP_001950782.1	200	0	6	6.5278	0.0106201	0.0447839	0	0.000423438	#｡DIV/0!
75371	0		201	0	6	6.5278	0.0106201	0.0447839	0	0.000421331	#｡DIV/0!
89390	0		201	0	6	6.5278	0.0106201	0.0447839	0	0.000421331	#｡DIV/0!
5329	0		202	0	6	6.5278	0.0106201	0.0447839	0	0.000419245	#｡DIV/0!
6734	0		203	0	6	6.5278	0.0106201	0.0447839	0	0.00041718	#｡DIV/0!
26351	0		207	0	6	6.5278	0.0106201	0.0447839	0	0.000409119	#｡DIV/0!
34998	0		207	0	6	6.5278	0.0106201	0.0447839	0	0.000409119	#｡DIV/0!
16751	hypothetical protein TcasGA2_TC008581	EFA11802.1	208	0	6	6.5278	0.0106201	0.0447839	0	0.000407152	#｡DIV/0!
31153	0		210	0	6	6.5278	0.0106201	0.0447839	0	0.000403274	#｡DIV/0!
202	0		211	0	6	6.5278	0.0106201	0.0447839	0	0.000401363	#｡DIV/0!
28703	0		215	0	6	6.5278	0.0106201	0.0447839	0	0.000393896	#｡DIV/0!
60404	0		215	0	6	6.5278	0.0106201	0.0447839	0	0.000393896	#｡DIV/0!
16779	hypothetical protein TcasGA2_TC008675	EFA05873.1	216	0	6	6.5278	0.0106201	0.0447839	0	0.000392072	#｡DIV/0!
35768	PP13_DROMERecName: Full=Serine/threonine-protein phosphatase alpha-3 isoform	Q05547.1	217	0	6	6.5278	0.0106201	0.0447839	0	0.000390265	#｡DIV/0!
53162	AChain A, Recombinant Actophorin	1AHQ	221	0	6	6.5278	0.0106201	0.0447839	0	0.000383202	#｡DIV/0!
13944	hypothetical protein EAI_04591	EFN83557.1	225	0	6	6.5278	0.0106201	0.0447839	0	0.000376389	#｡DIV/0!
20356	hypothetical protein TcasGA2_TC010755	EFA13053.1	226	0	6	6.5278	0.0106201	0.0447839	0	0.000374724	#｡DIV/0!
15768	0		229	0	6	6.5278	0.0106201	0.0447839	0	0.000369815	#｡DIV/0!
77245	0		230	0	6	6.5278	0.0106201	0.0447839	0	0.000368207	#｡DIV/0!
60576	hypothetical protein CAPTEDRAFT_217788	ELT93079.1	231	0	6	6.5278	0.0106201	0.0447839	0	0.000366613	#｡DIV/0!
61073	ACYPI005806	BAH72040.1	232	0	6	6.5278	0.0106201	0.0447839	0	0.000365033	#｡DIV/0!
63160	0		232	0	6	6.5278	0.0106201	0.0447839	0	0.000365033	#｡DIV/0!
88699	conserved hypothetical protein	EEB10235.1	233	0	6	6.5278	0.0106201	0.0447839	0	0.000363466	#｡DIV/0!
28978	Katanin p60 ATPase-containing subunit, putative	EEB14814.1	236	0	6	6.5278	0.0106201	0.0447839	0	0.000358846	#｡DIV/0!
4185	0		237	0	6	6.5278	0.0106201	0.0447839	0	0.000357332	#｡DIV/0!
3535	0		239	0	6	6.5278	0.0106201	0.0447839	0	0.000354341	#｡DIV/0!
37632	PREDICTED: similar to Protein translation factor SUI1 homolog	XP_972771.1	247	0	6	6.5278	0.0106201	0.0447839	0	0.000342865	#｡DIV/0!
29887	AGAP005925-PA	EAA11914.4	248	0	6	6.5278	0.0106201	0.0447839	0	0.000341482	#｡DIV/0!
76061	0		251	0	6	6.5278	0.0106201	0.0447839	0	0.000337401	#｡DIV/0!
58235	0		255	0	6	6.5278	0.0106201	0.0447839	0	0.000332108	#｡DIV/0!
103986	PREDICTED: heat shock 70 kDa protein cognate 4-like	XP_003248625.1	259	0	6	6.5278	0.0106201	0.0447839	0	0.000326979	#｡DIV/0!
59846	PREDICTED: hypothetical protein LOC100570293	XP_003242307.1	260	0	6	6.5278	0.0106201	0.0447839	0	0.000325721	#｡DIV/0!
81782	PREDICTED: trypsin-1-like	XP_001948143.1	266	0	6	6.5278	0.0106201	0.0447839	0	0.000318374	#｡DIV/0!
15749	0		268	0	6	6.5278	0.0106201	0.0447839	0	0.000315998	#｡DIV/0!
96143	0		272	0	6	6.5278	0.0106201	0.0447839	0	0.000311351	#｡DIV/0!
24297	hypothetical protein TcasGA2_TC013752	EFA03658.1	273	0	6	6.5278	0.0106201	0.0447839	0	0.000310211	#｡DIV/0!
108258	0		278	0	6	6.5278	0.0106201	0.0447839	0	0.000304632	#｡DIV/0!
35242	0		292	0	6	6.5278	0.0106201	0.0447839	0	0.000290026	#｡DIV/0!
6939	0		296	0	6	6.5278	0.0106201	0.0447839	0	0.000286107	#｡DIV/0!
95675	0		302	0	6	6.5278	0.0106201	0.0447839	0	0.000280422	#｡DIV/0!
6378	0		305	0	6	6.5278	0.0106201	0.0447839	0	0.000277664	#｡DIV/0!
19360	0		305	0	6	6.5278	0.0106201	0.0447839	0	0.000277664	#｡DIV/0!
51958	0		306	0	6	6.5278	0.0106201	0.0447839	0	0.000276757	#｡DIV/0!
82971	AGAP001015-PA	EAA04964.6	309	0	6	6.5278	0.0106201	0.0447839	0	0.00027407	#｡DIV/0!
73115	0		316	0	6	6.5278	0.0106201	0.0447839	0	0.000267999	#｡DIV/0!
6386	hypothetical protein TcasGA2_TC002321	EFA12170.1	324	0	6	6.5278	0.0106201	0.0447839	0	0.000261381	#｡DIV/0!
48210	unnamed protein product	CBF58215.1	338	0	6	6.5278	0.0106201	0.0447839	0	0.000250555	#｡DIV/0!
59699	hypothetical protein EAI_06704	EFN89416.1	339	0	6	6.5278	0.0106201	0.0447839	0	0.000249816	#｡DIV/0!
82067	0		352	0	6	6.5278	0.0106201	0.0447839	0	0.00024059	#｡DIV/0!
748	0		367	0	6	6.5278	0.0106201	0.0447839	0	0.000230756	#｡DIV/0!
80358	PREDICTED: similar to AGAP007827-PA	XP_975266.1	370	0	6	6.5278	0.0106201	0.0447839	0	0.000228885	#｡DIV/0!
80654	PREDICTED: similar to F59H6.5	XP_970288.2	387	0	6	6.5278	0.0106201	0.0447839	0	0.000218831	#｡DIV/0!
101230	putative enolase protein	ABW39167.1	396	0	6	6.5278	0.0106201	0.0447839	0	0.000213858	#｡DIV/0!
101256	ENSANGG00000017398 protein	CAO84914.1	783	0	6	6.5278	0.0106201	0.0447839	0	0.000108158	#｡DIV/0!
Sg_CNS_NA4Plus202	0		608	133	14079	20252.5	0	0	0.002099	0.326841	7.28274
Sg_CNS_NA4Plus10058	0		220	1	66	91.2815	1.24623e-21	1.33896e-20	4.36156e-05	0.00423438	6.60116
48042	PREDICTED: uncharacterized zinc-type alcohol dehydrogenase-like protein YahK-like	XP_003248559.1	3123	2	131	183.479	8.42943e-42	1.32542e-40	6.14501e-06	0.000592063	6.59019
103595	PREDICTED: glyceraldehyde-3-phosphate dehydrogenase-like	XP_001943049.1	1968	2	101	139.407	3.58845e-32	4.80777e-31	9.75146e-06	0.000724377	6.21498
86971	0		165	2	97	133.533	6.91164e-31	9.03545e-30	0.000116308	0.00829767	6.15668
67462	0		1702	2	86	117.385	2.36382e-27	2.88492e-26	1.12755e-05	0.000713193	5.98303
Sg_CNS_NA4Plus6883	0		175	8	281	384.142	1.5603e-85	4.08936e-84	0.000438649	0.022664	5.69119
102646	0		1251	1	30	38.4884	5.50798e-10	4.08998e-09	7.67022e-06	0.00033848	5.46366
Sg_CNS_NA4Plus15706	0		418	15	396	530.396	2.3165e-117	7.764e-116	0.000344334	0.0133717	5.27923
7370	PREDICTED: uncharacterized protein LOC101236106	XP_004207825.1	682	1	26	32.6492	1.10387e-08	7.73836e-08	1.40696e-05	0.000538093	5.25721
Sg_CNS_NA4Plus17616	0		470	16	410	547.745	3.8955e-121	1.3482e-119	0.000326653	0.0123127	5.23625
33809	Phosphoenolpyruvate carboxykinase	P20007.2	1939	37	936	1251.94	3.1499e-274	2.1156e-272	0.0001831	0.00681344	5.21768
86712	Probable cytochrome P450 6a13	Q9V4U9.1	747	2	49	63.1733	1.89299e-15	1.71236e-14	2.56906e-05	0.000925857	5.17148
43165	0		326	1	24	29.7349	4.9535e-08	3.35746e-07	2.94339e-05	0.00103911	5.14173
43985	PREDICTED: synaptic vesicular amine transporter	XP_392061.3	392	1	24	29.7349	4.9535e-08	3.35746e-07	2.44782e-05	0.000864159	5.14173
47980	uncharacterized protein LOC100165288	NP_001233048.1	196	1	23	28.2795	1.05002e-07	6.99989e-07	4.89563e-05	0.00165631	5.08033
Sg_CNS_NA4Plus18412	predicted protein	XP_001641168.1	490	1	23	28.2795	1.05002e-07	6.99989e-07	1.95825e-05	0.000662522	5.08033
48176	unnamed protein product	CAY09591.1	266	1	22	26.8254	2.22686e-07	1.4576e-06	3.60731e-05	0.00116737	5.0162
37130	0		358	1	22	26.8254	2.22686e-07	1.4576e-06	2.68029e-05	0.000867377	5.0162
104365	histone H4, putative	EEB18175.1	492	1	22	26.8254	2.22686e-07	1.4576e-06	1.95029e-05	0.00063114	5.0162
37127	0		307	1	21	25.3729	4.72502e-07	3.03582e-06	3.12555e-05	0.000965493	4.94908
Sg_CNS_NA4Plus5006	0		159	1	20	23.9222	1.0031e-06	6.31282e-06	6.03487e-05	0.00177542	4.8787
46883	tropomyosin isoform 5	ABF51445.1	249	1	20	23.9222	1.0031e-06	6.31282e-06	3.85359e-05	0.0011337	4.8787
39377	0		396	1	20	23.9222	1.0031e-06	6.31282e-06	2.42309e-05	0.000712858	4.8787
76558	0		435	1	20	23.9222	1.0031e-06	6.31282e-06	2.20585e-05	0.000648947	4.8787
15319	0		616	1	20	23.9222	1.0031e-06	6.31282e-06	1.5577e-05	0.000458266	4.8787
Sg_CNS_NA4Plus2517	0		101	4	78	99.4058	2.05715e-23	2.3043e-22	0.000380017	0.0109004	4.84217
Sg_CNS_NA4Plus19491	0		518	26	497	643.931	4.6671e-142	1.8491e-140	0.000481624	0.0135424	4.81343
363	0		545	1	19	22.4734	2.13069e-06	1.3114e-05	1.76063e-05	0.000492068	4.80469
47969	uncharacterized protein LOC100164409	NP_001153824.1	661	1	19	22.4734	2.13069e-06	1.3114e-05	1.45165e-05	0.000405715	4.80469
41772	ryanodine receptor-like	NP_001156315.1	807	5	93	118.256	1.52422e-27	1.86911e-26	5.94513e-05	0.00162659	4.774
52277	Aminoacylase-1, putative	EEB10556.1	218	1	18	21.0271	4.52845e-06	2.7273e-05	4.40158e-05	0.00116543	4.72669
106380	0		481	1	18	21.0271	4.52845e-06	2.7273e-05	1.99489e-05	0.000528197	4.72669
37626	PREDICTED: protein trachealess-like	XP_001606407.2	540	1	18	21.0271	4.52845e-06	2.7273e-05	1.77693e-05	0.000470487	4.72669
106679	0		579	1	18	21.0271	4.52845e-06	2.7273e-05	1.65724e-05	0.000438796	4.72669
4882	GK10162	XP_002071770.1	629	1	18	21.0271	4.52845e-06	2.7273e-05	1.52551e-05	0.000403915	4.72669
55203	PREDICTED: Tribolium castaneum similar to FoxP protein (LOC657917), mRNA	XM_964343.2	634	1	18	21.0271	4.52845e-06	2.7273e-05	1.51348e-05	0.00040073	4.72669
104045	heat shock protein cognate 4	NP_001153522.1	1047	1	18	21.0271	4.52845e-06	2.7273e-05	9.1647e-06	0.000242658	4.72669
51487	AGAP011050-PA	EAA45511.3	599	2	35	42.7722	6.15009e-11	4.76162e-10	3.20382e-05	0.000824726	4.68605
34202	phosphoenolpyruvate carboxykinase, isoform B	NP_725802.1	1940	240	4168	5350.1	0	0	0.00118706	0.0303246	4.67502
46921	0		146	3	51	63.0772	1.98763e-15	1.79687e-14	0.000197167	0.00493044	4.64423
659	0		805	3	51	63.0772	1.98763e-15	1.79687e-14	3.57594e-05	0.000894217	4.64423
19104	0		454	1	17	19.5834	9.63029e-06	5.66401e-05	2.11353e-05	0.00052852	4.64423
32399	PREDICTED: NAD-dependent deacetylase sirtuin-6	XP_396298.2	543	1	17	19.5834	9.63029e-06	5.66401e-05	1.76712e-05	0.000441893	4.64423
38894	neuropeptide receptor A27	EHJ66899.1	587	1	17	19.5834	9.63029e-06	5.66401e-05	1.63466e-05	0.00040877	4.64423
49266	PREDICTED: similar to vacuolar proton ATPase	XP_966700.1	193	291	4934	6312.93	0	0	0.0144677	0.360836	4.64043
Sg_CNS_NA4Plus13727	0		352	42	705	898.822	1.7697e-197	9.1965e-196	0.00114491	0.0282693	4.62593
Sg_CNS_NA4Plus20478	0		547	59	977	1244.07	1.6134e-272	1.0766e-270	0.00103497	0.0252102	4.60634
53892	LP07315p	ACV91636.1	409	2	33	39.8703	2.71399e-10	2.04466e-09	4.69215e-05	0.00113883	4.60116
21270	AGAP004994-PA	EAA10410.3	803	2	33	39.8703	2.71399e-10	2.04466e-09	2.3899e-05	0.000580052	4.60116
Sg_CNS_NA4Plus8895	0		198	15	243	306.776	1.10061e-68	2.45339e-67	0.000726927	0.0173225	4.57469
34233	AGAP007059-PA	EDO64711.1	2151	7	113	141.398	1.31708e-32	1.77968e-31	3.12264e-05	0.000741492	4.56959
82324	RE12569p	AAM11205.1	322	9	145	182.014	1.76116e-41	2.7574e-40	0.000268196	0.00635595	4.56675
50730	0		476	1	16	18.1429	2.04928e-05	0.000117394	2.01585e-05	0.00047444	4.55677
45710	Dendroctonus ponderosae Seq01058904, whole genome shotgun sequence	APGK01058894.1	142	2	32	38.4211	5.70119e-10	4.2304e-09	0.000135147	0.00318075	4.55677
12065	0		207	1	16	18.1429	2.04928e-05	0.000117394	4.63548e-05	0.00109098	4.55677
88395	ciliary dynein heavy chain, putative	EEB14320.1	492	1	16	18.1429	2.04928e-05	0.000117394	1.95029e-05	0.000459011	4.55677
Sg_CNS_NA4Plus5710	pacifastin-related precursor 4a	CAI36149.1	982	1215	19177	24292.6	0	0	0.0118722	0.275637	4.53712
Sg_CNS_NA4Plus34831	0		1794	21	318	398.068	1.45081e-88	3.89669e-87	0.000112321	0.00250192	4.47733
86670	PREDICTED: bumetanide-sensitive sodium-(potassium)-chloride cotransporter-like	XP_003251169.1	400	1	15	16.7063	4.36357e-05	0.000243727	2.39886e-05	0.000529297	4.46366
69922	0		542	1	15	16.7063	4.36357e-05	0.000243727	1.77038e-05	0.000390625	4.46366
83197	Gryllus bimaculatus mRNA, GBcontig31768	AK284907.1	315	2	30	35.5269	2.51556e-09	1.81694e-08	6.09234e-05	0.00134425	4.46366
102948	AGAP003344-PA	EAA09663.4	197	1	15	16.7063	4.36357e-05	0.000243727	4.87078e-05	0.00107471	4.46366
102937	PREDICTED: similar to Gastrula zinc finger protein XlCGF17.1	XP_969917.2	417	1	15	16.7063	4.36357e-05	0.000243727	2.30106e-05	0.000507719	4.46366
71404	0		516	1	15	16.7063	4.36357e-05	0.000243727	1.85958e-05	0.000410308	4.46366
77531	pacifastin-related serine protease inhibitor precursor	CAD11970.1	443	15	224	279.134	1.15934e-62	2.40798e-61	0.000324902	0.00713695	4.45723
13400	hypothetical protein TcasGA2_TC005499	EFA07923.1	298	3	44	52.9206	3.47301e-13	2.91769e-12	9.65984e-05	0.00208403	4.43124
34201	phosphoenolpyruvate carboxykinase, putative	EEB15440.1	1746	105	1531	1913.39	0	0	0.000577045	0.0123765	4.42278
27640	Hypoxia-inducible factor 1 alpha, putative	EEB19024.1	271	2	28	32.639	1.10967e-08	7.77635e-08	7.0815e-05	0.00145834	4.36412
913	hypothetical protein TcasGA2_TC000422	EEZ98022.1	271	1	14	15.2743	9.29753e-05	0.000506957	3.54075e-05	0.000729167	4.36412
19099	0		335	1	14	15.2743	9.29753e-05	0.000506957	2.86431e-05	0.000589864	4.36412
42786	shaker cognate w, isoform C	NP_001137782.1	398	1	14	15.2743	9.29753e-05	0.000506957	2.41091e-05	0.000496493	4.36412
100894	0		503	1	14	15.2743	9.29753e-05	0.000506957	1.90764e-05	0.000392852	4.36412
1707	0		570	1	14	15.2743	9.29753e-05	0.000506957	1.68341e-05	0.000346674	4.36412
34185	PREDICTED: phosphoenolpyruvate carboxykinase	XP_396295.3	3333	171	2386	2961.51	0	0	0.000492295	0.0101042	4.35929
Sg_CNS_NA4Plus9516	0		208	332	4597	5700.47	0	0	0.0153158	0.311946	4.3482
Sg_CNS_NA4Plus23807	0		660	26	352	432.777	4.04035e-96	1.15611e-94	0.000378002	0.00752778	4.31576
34198	PREDICTED: similar to phosphoenolpyruvate carboxykinase isoform 2	XP_975997.1	11484	6195	83062	102514	0	0	0.00517622	0.102089	4.30178
106129	0		228	2	26	29.7588	4.89277e-08	3.31739e-07	8.41705e-05	0.00160956	4.25721
12145	0		257	1	13	13.8478	0.000198234	0.00105087	3.73363e-05	0.000713968	4.25721
85323	0		270	1	13	13.8478	0.000198234	0.00105087	3.55387e-05	0.000679592	4.25721
77308	PREDICTED: hypothetical protein LOC100578167	XP_003249968.1	308	1	13	13.8478	0.000198234	0.00105087	3.1154e-05	0.000595746	4.25721
7938	0		317	1	13	13.8478	0.000198234	0.00105087	3.02695e-05	0.000578832	4.25721
34461	0		387	1	13	13.8478	0.000198234	0.00105087	2.47944e-05	0.000474134	4.25721
22316	0		425	1	13	13.8478	0.000198234	0.00105087	2.25775e-05	0.000431741	4.25721
55256	PREDICTED: hypothetical protein LOC100115832	XP_001600443.2	445	1	13	13.8478	0.000198234	0.00105087	2.15628e-05	0.000412336	4.25721
49532	putative VPS9-ankyrin repeat-containing protein	BAH03678.1	452	1	13	13.8478	0.000198234	0.00105087	2.12288e-05	0.000405951	4.25721
87365	AGAP001913-PA	EAA01021.5	489	1	13	13.8478	0.000198234	0.00105087	1.96226e-05	0.000375235	4.25721
70575	0		492	1	13	13.8478	0.000198234	0.00105087	1.95029e-05	0.000372947	4.25721
56278	PREDICTED: hypothetical protein LOC100122716	XP_001606319.2	558	1	13	13.8478	0.000198234	0.00105087	1.71961e-05	0.000328835	4.25721
Sg_CNS_NA4Plus200	0		640	482	6228	7630.02	0	0	0.00722656	0.137353	4.24843
57476	PREDICTED: hypothetical protein LOC100167416	XP_001946694.1	981	18	229	277.655	2.43523e-62	5.0286e-61	0.000176063	0.00329484	4.22605
27707	Protein I'm not dead yet	Q9VVT2.2	230	6	76	90.6356	1.72726e-21	1.84941e-20	0.000250316	0.00466395	4.21973
83158	Aedes aegypti myosin light chain kinase partial mRNA	XM_001650669.1	163	2	25	28.3222	1.02714e-07	6.84996e-07	0.000117735	0.00216482	4.20062
87270	cenp-B, putative	EEB19871.1	866	2	25	28.3222	1.02714e-07	6.84996e-07	2.21604e-05	0.000407465	4.20062
33689	0		264	4	49	57.3086	3.72527e-14	3.22548e-13	0.000145385	0.00261975	4.17148
19665	0		216	1	12	12.4281	0.000422922	0.00217172	4.44233e-05	0.000784144	4.14173
5620	0		265	1	12	12.4281	0.000422922	0.00217172	3.62092e-05	0.000639151	4.14173
22486	0		279	1	12	12.4281	0.000422922	0.00217172	3.43923e-05	0.000607079	4.14173
67177	0		377	1	12	12.4281	0.000422922	0.00217172	2.54521e-05	0.000449271	4.14173
56467	PREDICTED: hypothetical protein LOC100160092	XP_001948504.2	426	1	12	12.4281	0.000422922	0.00217172	2.25245e-05	0.000397594	4.14173
60063	0		433	1	12	12.4281	0.000422922	0.00217172	2.21604e-05	0.000391167	4.14173
56617	0		465	1	12	12.4281	0.000422922	0.00217172	2.06354e-05	0.000364248	4.14173
14706	0		523	1	12	12.4281	0.000422922	0.00217172	1.83469e-05	0.000323853	4.14173
51531	AGAP011284-PA	EAA05154.4	525	1	12	12.4281	0.000422922	0.00217172	1.8277e-05	0.000322619	4.14173
13372	hypothetical protein TcasGA2_TC005295	EFA12014.1	855	1	12	12.4281	0.000422922	0.00217172	1.12227e-05	0.0001981	4.14173
31774	monocarboxylate transporter, putative	EEB14072.1	1110	2	24	26.8881	2.15577e-07	1.41215e-06	1.72891e-05	0.00030518	4.14173
97228	0		181	1	12	12.4281	0.000422922	0.00217172	5.30135e-05	0.000935774	4.14173
74812	0		196	1	12	12.4281	0.000422922	0.00217172	4.89563e-05	0.000864159	4.14173
43228	0		260	1	12	12.4281	0.000422922	0.00217172	3.69055e-05	0.000651443	4.14173
100622	0		262	1	12	12.4281	0.000422922	0.00217172	3.66238e-05	0.00064647	4.14173
4689	0		335	1	12	12.4281	0.000422922	0.00217172	2.86431e-05	0.000505597	4.14173
58137	ACYPI003740	BAH72608.1	369	1	12	12.4281	0.000422922	0.00217172	2.60039e-05	0.000459011	4.14173
106047	0		369	1	12	12.4281	0.000422922	0.00217172	2.60039e-05	0.000459011	4.14173
10224	0		458	1	12	12.4281	0.000422922	0.00217172	2.09507e-05	0.000369815	4.14173
72518	0		512	1	12	12.4281	0.000422922	0.00217172	1.87411e-05	0.000330811	4.14173
531	hypothetical protein TcasGA2_TC000029	EEZ99463.1	549	1	12	12.4281	0.000422922	0.00217172	1.7478e-05	0.000308516	4.14173
72542	hypothetical protein EAG_13319	EFN63936.1	579	1	12	12.4281	0.000422922	0.00217172	1.65724e-05	0.00029253	4.14173
Sg_CNS_NA4Plus32018	0		1213	34	400	479.289	3.0518e-106	9.4272e-105	0.000268957	0.00465444	4.11316
56276	0		496	4	46	52.9908	3.35111e-13	2.8162e-12	7.73826e-05	0.00130901	4.08033
43885	PREDICTED: sulfotransferase 1C4-like	XP_003424762.1	538	4	46	52.9908	3.35111e-13	2.8162e-12	7.13416e-05	0.00120682	4.08033
46245	0		510	2	23	25.4571	4.52333e-07	2.9095e-06	3.76292e-05	0.000636541	4.08033
Sg_CNS_NA4Plus25735	0		744	2	23	25.4571	4.52333e-07	2.9095e-06	2.57942e-05	0.000436338	4.08033
46760	Facilitated trehalose transporter Tret1-1	A1Z8N1.1	1044	3	34	38.5033	5.46603e-10	4.06e-09	2.75731e-05	0.000459671	4.05927
43854	0		317	9	101	118.264	1.51795e-27	1.86163e-26	0.000272426	0.00449708	4.04505
54680	PREDICTED: clavesin-2-like	XP_624823.1	214	177	1960	2327.49	0	0	0.00793642	0.129274	4.0258
3009	0		291	1	11	11.017	0.000902802	0.00447018	3.2974e-05	0.000533541	4.0162
37820	0		515	1	11	11.017	0.000902802	0.00447018	1.86319e-05	0.000301477	4.0162
35727	AGAP007127-PA	EAA04115.3	686	3	33	37.0705	1.13932e-09	8.35222e-09	4.19626e-05	0.000678982	4.0162
56439	ACYPI001113	BAH72322.1	311	2	22	24.0294	9.48782e-07	5.98161e-06	6.1707e-05	0.00099846	4.0162
93165	AGAP002866-PA	EAA07776.4	444	2	22	24.0294	9.48782e-07	5.98161e-06	4.32227e-05	0.000699372	4.0162
29380	AGAP005701-PA	EAA10741.4	151	1	11	11.017	0.000902802	0.00447018	6.3546e-05	0.00102822	4.0162
90956	0		159	1	11	11.017	0.000902802	0.00447018	6.03487e-05	0.000976481	4.0162
97189	0		176	1	11	11.017	0.000902802	0.00447018	5.45195e-05	0.000882162	4.0162
55738	0		287	1	11	11.017	0.000902802	0.00447018	3.34336e-05	0.000540978	4.0162
13472	putative endonuclease/reverse transcriptase	AAC72921.1	307	1	11	11.017	0.000902802	0.00447018	3.12555e-05	0.000505735	4.0162
Sg_CNS_NA4Plus14125	0		366	1	11	11.017	0.000902802	0.00447018	2.6217e-05	0.000424209	4.0162
29367	PREDICTED: leucine carboxyl methyltransferase 1-like	XP_392837.4	381	1	11	11.017	0.000902802	0.00447018	2.51849e-05	0.000407508	4.0162
4376	0		416	1	11	11.017	0.000902802	0.00447018	2.3066e-05	0.000373222	4.0162
106765	0		419	1	11	11.017	0.000902802	0.00447018	2.29008e-05	0.00037055	4.0162
93914	0		435	1	11	11.017	0.000902802	0.00447018	2.20585e-05	0.000356921	4.0162
56916	0		450	1	11	11.017	0.000902802	0.00447018	2.13232e-05	0.000345023	4.0162
96383	polyprotein	AAK14815.1	492	1	11	11.017	0.000902802	0.00447018	1.95029e-05	0.00031557	4.0162
52392	PREDICTED: 5'-3' exoribonuclease 1-like	XP_003244039.1	522	1	11	11.017	0.000902802	0.00447018	1.83821e-05	0.000297434	4.0162
83080	T-box protein, putative	EEB20235.1	529	1	11	11.017	0.000902802	0.00447018	1.81388e-05	0.000293498	4.0162
90369	conserved hypothetical protein	EEB20285.1	552	1	11	11.017	0.000902802	0.00447018	1.7383e-05	0.000281269	4.0162
Sg_CNS_NA4Plus7758	0		184	113	1208	1422.73	0	0	0.00589285	0.0926654	3.97499
Sg_CNS_NA4Plus18387	0		489	883	9298	10928.6	0	0	0.0173267	0.268379	3.9532
32078	myo-inositol oxygenase	ABF51424.1	6154	7456	78145	91807.8	0	0	0.0116255	0.179231	3.94645
Sg_CNS_NA4Plus37613	0		7143	454	4735	5552.15	0	0	0.000609874	0.00935638	3.93937
Sg_CNS_NA4Plus3677	0		143	3	31	34.2117	4.94314e-09	3.52139e-08	0.000201303	0.00305981	3.926
53066	GM14559p	AAL90260.1	360	582	6013	7036.18	0	0	0.0155126	0.235753	3.92576
103471	0		815	39	399	463.865	6.9308e-103	2.0889e-101	0.000459168	0.00691009	3.91161
77509	PREDICTED: hypothetical protein LOC100678294	XP_003428097.1	1597	13	132	151.792	7.03676e-35	9.91991e-34	7.81094e-05	0.00116664	3.90072
Sg_CNS_NA4Plus7121	Schistocerca gregaria mRNA for pacifastin-related precursor 4a (pp-4a gene)	AJ870987.1	348	2124	21558	25130.8	0	0	0.0585653	0.874375	3.90013
92523	DNA polymerase epsilon subunit, putative	EEB15328.1	177	317	3172	3683.15	0	0	0.0171851	0.252946	3.87961
42432	serine protease P135	EFA07557.1	209	1	10	9.61678	0.00192808	0.00915215	4.59112e-05	0.000675339	3.8787
109431	hypothetical protein Phum_PHUM441300	EEB16867.1	963	3	30	32.786	1.02882e-08	7.22502e-08	2.98923e-05	0.000439707	3.8787
85228	PREDICTED: anamorsin homolog	XP_624763.1	136	1	10	9.61678	0.00192808	0.00915215	7.05547e-05	0.00103784	3.8787
55241	0		176	1	10	9.61678	0.00192808	0.00915215	5.45195e-05	0.000801966	3.8787
75863	0		204	1	10	9.61678	0.00192808	0.00915215	4.70365e-05	0.000691892	3.8787
102711	0		282	1	10	9.61678	0.00192808	0.00915215	3.40264e-05	0.000500518	3.8787
109466	hypothetical protein Phum_PHUM498170	EEB18030.1	293	1	10	9.61678	0.00192808	0.00915215	3.27489e-05	0.000481727	3.8787
107108	0		312	1	10	9.61678	0.00192808	0.00915215	3.07546e-05	0.000452391	3.8787
83251	WD-repeat protein, putative	EEB10507.1	326	1	10	9.61678	0.00192808	0.00915215	2.94339e-05	0.000432963	3.8787
95664	0		350	1	10	9.61678	0.00192808	0.00915215	2.74155e-05	0.000403274	3.8787
18701	0		356	1	10	9.61678	0.00192808	0.00915215	2.69535e-05	0.000396477	3.8787
58887	0		356	1	10	9.61678	0.00192808	0.00915215	2.69535e-05	0.000396477	3.8787
76566	0		370	1	10	9.61678	0.00192808	0.00915215	2.59336e-05	0.000381476	3.8787
101778	PREDICTED: facilitated trehalose transporter Tret1-like isoform 2	XP_003245205.1	415	1	10	9.61678	0.00192808	0.00915215	2.31215e-05	0.000340111	3.8787
73729	0		531	1	10	9.61678	0.00192808	0.00915215	1.80705e-05	0.000265812	3.8787
Sg_CNS_NA4Plus23934	0		665	543	5317	6143.38	0	0	0.00783507	0.112853	3.84836
Sg_CNS_NA4Plus31944	0		1205	18	175	199.832	2.27236e-45	3.77306e-44	0.000143334	0.00204984	3.83805
Sg_CNS_NA4Plus26628	0		790	29	281	321.866	5.68082e-72	1.3112e-70	0.000352238	0.00502051	3.83321
108664	hypothetical protein Phum_PHUM033900	EEB10315.1	561	3	29	31.3632	2.13998e-08	1.47832e-07	5.13125e-05	0.000729631	3.82979
Sg_CNS_NA4Plus4863	0		157	32	304	346.682	2.23741e-77	5.44128e-76	0.00195576	0.0273302	3.80469
4544	0		672	2	19	19.7709	8.73034e-06	5.14795e-05	2.85579e-05	0.000399073	3.80469
93027	PREDICTED: dynein beta chain, ciliary-like	XP_001600478.2	724	2	19	19.7709	8.73034e-06	5.14795e-05	2.65067e-05	0.000370411	3.80469
Sg_CNS_NA4Plus25269	0		722	5	47	51.7244	6.38643e-13	5.3145e-12	6.64504e-05	0.000918817	3.78943
Sg_CNS_NA4Plus16481	TSA: Bactrocera oleae contig07545 transcribed RNA sequence	GAKB01007541.1	440	48	449	511.034	3.7771e-113	1.2311e-111	0.00104678	0.0144033	3.78238
101782	FACR1_DROMERecName: Full=Putative fatty acyl-CoA reductase CG5065	A1ZAI5.1	507	3	28	29.9435	4.44821e-08	3.02254e-07	5.67777e-05	0.000779504	3.77916
1900	0		653	3	28	29.9435	4.44821e-08	3.02254e-07	4.40832e-05	0.00060522	3.77916
60397	0		199	4	37	40.1211	2.38696e-10	1.80342e-09	0.000192873	0.00262432	3.76622
55244	0		490	5	46	50.3008	1.31898e-12	1.08513e-11	9.79126e-05	0.00132504	3.7584
37129	PREDICTED: protein FAM69C-like	XP_393422.3	1218	6	55	60.4815	7.42742e-15	6.58213e-14	4.72682e-05	0.000637359	3.75316
89296	conserved hypothetical protein	EEB13803.1	1620	394	3576	4052.96	0	0	0.00233371	0.0311567	3.73885
Sg_CNS_NA4Plus8751	0		196	364	3296	3733.17	0	0	0.0178201	0.237356	3.73547
Sg_CNS_NA4Plus28671	0		912	138	1244	1406.05	1.0204e-307	7.5374e-306	0.00145194	0.0192528	3.72901
57297	PREDICTED: hypothetical protein LOC100165921	XP_001943719.2	251	1	9	8.23071	0.00411874	0.0186294	3.82288e-05	0.000506101	3.72669
24272	hypothetical protein TcasGA2_TC013590	EFA11414.1	1009	6	54	59.0584	1.5306e-14	1.34379e-13	5.70591e-05	0.00075539	3.72669
89433	0		147	1	9	8.23071	0.00411874	0.0186294	6.52751e-05	0.000864159	3.72669
Sg_CNS_NA4Plus6752	0		173	1	9	8.23071	0.00411874	0.0186294	5.5465e-05	0.000734285	3.72669
36792	0		199	1	9	8.23071	0.00411874	0.0186294	4.82183e-05	0.000638349	3.72669
30284	PREDICTED: similar to luciferin-regenerating enzyme	XP_967747.1	224	1	9	8.23071	0.00411874	0.0186294	4.28368e-05	0.000567104	3.72669
76068	0		224	1	9	8.23071	0.00411874	0.0186294	4.28368e-05	0.000567104	3.72669
96862	0		290	1	9	8.23071	0.00411874	0.0186294	3.30877e-05	0.000438039	3.72669
22865	hypothetical protein CAPTEDRAFT_197993	ELT89375.1	307	1	9	8.23071	0.00411874	0.0186294	3.12555e-05	0.000413783	3.72669
4800	0		313	1	9	8.23071	0.00411874	0.0186294	3.06564e-05	0.000405851	3.72669
6875	0		320	1	9	8.23071	0.00411874	0.0186294	2.99857e-05	0.000396973	3.72669
14527	Gap-Pol polyprotein	CAX83694.1	349	1	9	8.23071	0.00411874	0.0186294	2.74941e-05	0.000363987	3.72669
37339	PREDICTED: protein OSCP1-like	XP_001600096.1	352	1	9	8.23071	0.00411874	0.0186294	2.72598e-05	0.000360885	3.72669
93222	Early growth response protein, putative	EEB13428.1	363	1	9	8.23071	0.00411874	0.0186294	2.64337e-05	0.000349949	3.72669
96886	0		368	1	9	8.23071	0.00411874	0.0186294	2.60746e-05	0.000345194	3.72669
29954	0		385	1	9	8.23071	0.00411874	0.0186294	2.49232e-05	0.000329952	3.72669
Sg_CNS_NA4Plus14720	0		387	1	9	8.23071	0.00411874	0.0186294	2.47944e-05	0.000328246	3.72669
67693	0		390	1	9	8.23071	0.00411874	0.0186294	2.46037e-05	0.000325721	3.72669
90021	0		392	1	9	8.23071	0.00411874	0.0186294	2.44782e-05	0.00032406	3.72669
5176	0		401	1	9	8.23071	0.00411874	0.0186294	2.39288e-05	0.000316786	3.72669
870	0		403	1	9	8.23071	0.00411874	0.0186294	2.381e-05	0.000315214	3.72669
90078	0		406	1	9	8.23071	0.00411874	0.0186294	2.36341e-05	0.000312885	3.72669
82809	0		435	1	9	8.23071	0.00411874	0.0186294	2.20585e-05	0.000292026	3.72669
105466	0		436	1	9	8.23071	0.00411874	0.0186294	2.20079e-05	0.000291356	3.72669
17037	hypothetical protein TcasGA2_TC009676	EFA06742.1	444	1	9	8.23071	0.00411874	0.0186294	2.16113e-05	0.000286107	3.72669
80511	AGAP000506-PA	EAA06599.4	454	1	9	8.23071	0.00411874	0.0186294	2.11353e-05	0.000279805	3.72669
103097	0		484	1	9	8.23071	0.00411874	0.0186294	1.98253e-05	0.000262461	3.72669
25511	0		494	1	9	8.23071	0.00411874	0.0186294	1.9424e-05	0.000257148	3.72669
98903	0		512	1	9	8.23071	0.00411874	0.0186294	1.87411e-05	0.000248108	3.72669
72780	0		585	1	9	8.23071	0.00411874	0.0186294	1.64025e-05	0.000217148	3.72669
79749	PREDICTED: neural-cadherin-like	XP_003241980.1	722	1	9	8.23071	0.00411874	0.0186294	1.32901e-05	0.000175944	3.72669
59032	0		505	2	18	18.3617	1.82697e-05	0.000105104	3.80017e-05	0.000503094	3.72669
46973	Trypsin-1	P35035.3	1614	1251	11235	12703.3	0	0	0.00743736	0.0982512	3.72361
Sg_CNS_NA4Plus36029	Mioscirtus wagneri microsatellite MWGTA6 sequence	FJ791053.1	2351	52	466	524.598	4.2287e-116	1.4063e-114	0.000212234	0.0027977	3.72051
14372	hypothetical protein TcasGA2_TC006621	EFA08915.1	277	5	44	47.4593	5.61573e-12	4.52389e-11	0.000173203	0.00224203	3.69427
26041	0		397	5	44	47.4593	5.61573e-12	4.52389e-11	0.000120849	0.00156434	3.69427
27583	hypothetical protein TcasGA2_TC030639	EFA09308.1	653	5	44	47.4593	5.61573e-12	4.52389e-11	7.3472e-05	0.00095106	3.69427
Sg_CNS_NA4Plus8835	0		197	4	35	37.2843	1.02103e-09	7.50429e-09	0.000194831	0.00250767	3.68605
4366	0		1033	10	87	95.5115	1.47035e-22	1.61656e-21	9.28891e-05	0.00118874	3.67778
15640	hypothetical protein TcasGA2_TC008197	EFA02501.1	332	3	26	27.1147	1.91737e-07	1.26055e-06	8.67058e-05	0.00110536	3.67224
101219	enhancer of split m1 protein	AAX60247.1	354	5	43	46.0417	1.1576e-11	9.21783e-11	0.000135529	0.00171448	3.6611
37034	PREDICTED: protein crumbs-like	XP_001604138.2	507	2	17	16.959	3.81966e-05	0.00021464	3.78518e-05	0.00047327	3.64423
30693	Abax parallelepipedus microsatellite DNA, clone Apa14224	AJ510195.1	790	2	17	16.959	3.81966e-05	0.00021464	2.42923e-05	0.000303732	3.64423
27649	Eukaryotic translation initiation factor 2 subunit 1	P41374.1	161	2	17	16.959	3.81966e-05	0.00021464	0.000119198	0.00149036	3.64423
10713	0		487	2	17	16.959	3.81966e-05	0.00021464	3.94063e-05	0.000492707	3.64423
Sg_CNS_NA4Plus11854	Hyalomma asiaticum actin mRNA, complete cds	HM140791.1	278	15	126	137.879	7.74454e-32	1.03103e-30	0.00051774	0.00639726	3.62716
33690	PREDICTED: pancreatic lipase-related protein 2-like	XP_001946842.2	821	40	334	368.199	4.617e-82	1.17563e-80	0.0004675	0.00574211	3.61854
83125	hypothetical protein CAPTEDRAFT_189741	ELT94903.1	866	3	25	25.7063	3.97521e-07	2.5648e-06	3.32406e-05	0.000407465	3.61566
101777	PREDICTED: facilitated trehalose transporter Tret1-like isoform 1	XP_396250.3	1033	6	49	51.9693	5.63756e-13	4.70159e-12	5.57334e-05	0.000669521	3.58651
103663	AGAP003501-PA	EAL41497.4	1553	22	179	194.926	2.67422e-44	4.37537e-43	0.00013593	0.00162686	3.58115
Sg_CNS_NA4Plus29978	0		1012	38	308	336.473	3.74073e-75	8.914e-74	0.000360303	0.00429575	3.57563
Sg_CNS_NA4Plus25829	0		749	66	534	584.538	3.8641e-129	1.4195e-127	0.000845526	0.010063	3.57307
83705	activator protein, putative	EEB20113.1	1021	4	32	33.051	8.97731e-09	6.31955e-08	3.75923e-05	0.000442377	3.55677
88772	conserved hypothetical protein	EEB10671.1	618	3	24	24.3026	8.23271e-07	5.20884e-06	4.65798e-05	0.00054814	3.55677
34235	phospholipase A2B	ACN42748.1	315	2	16	15.5638	7.97652e-05	0.000436966	6.09234e-05	0.000716932	3.55677
4769	0		316	2	16	15.5638	7.97652e-05	0.000436966	6.07306e-05	0.000714663	3.55677
34827	unnamed protein product	CAF95469.1	562	2	16	15.5638	7.97652e-05	0.000436966	3.41475e-05	0.000401839	3.55677
73743	0		632	2	16	15.5638	7.97652e-05	0.000436966	3.03653e-05	0.000357332	3.55677
Sg_CNS_NA4Plus2693	alpha-L1 nicotinic acetyl choline receptor	XP_001891759.1	105	1	8	6.86351	0.00879734	0.0376293	9.13851e-05	0.0010754	3.55677
31128	PREDICTED: metallophosphoesterase MPPED2-like	XP_001599295.2	149	1	8	6.86351	0.00879734	0.0376293	6.43989e-05	0.000757831	3.55677
14235	Gryllus bimaculatus mRNA, GBcontig21685	AK274824.1	155	1	8	6.86351	0.00879734	0.0376293	6.19061e-05	0.000728495	3.55677
3862	0		178	1	8	6.86351	0.00879734	0.0376293	5.3907e-05	0.000634364	3.55677
30579	0		181	1	8	6.86351	0.00879734	0.0376293	5.30135e-05	0.00062385	3.55677
105963	0		182	1	8	6.86351	0.00879734	0.0376293	5.27222e-05	0.000620422	3.55677
13169	0		186	1	8	6.86351	0.00879734	0.0376293	5.15884e-05	0.000607079	3.55677
10079	0		193	1	8	6.86351	0.00879734	0.0376293	4.97173e-05	0.000585061	3.55677
63925	0		214	1	8	6.86351	0.00879734	0.0376293	4.48385e-05	0.000527648	3.55677
73825	hypothetical protein CAPTEDRAFT_201116	ELU15698.1	221	1	8	6.86351	0.00879734	0.0376293	4.34183e-05	0.000510936	3.55677
83654	0		223	1	8	6.86351	0.00879734	0.0376293	4.30289e-05	0.000506353	3.55677
13508	0		227	1	8	6.86351	0.00879734	0.0376293	4.22707e-05	0.000497431	3.55677
88020	AGAP002176-PA	EAA03763.5	229	1	8	6.86351	0.00879734	0.0376293	4.19015e-05	0.000493086	3.55677
Sg_CNS_NA4Plus10617	Gryllus bimaculatus mRNA, GBcontig25035	AK278174.1	233	1	8	6.86351	0.00879734	0.0376293	4.11821e-05	0.000484621	3.55677
45838	PREDICTED: transcriptional activator cubitus interruptus	XP_624136.3	233	1	8	6.86351	0.00879734	0.0376293	4.11821e-05	0.000484621	3.55677
412	0		238	1	8	6.86351	0.00879734	0.0376293	4.0317e-05	0.00047444	3.55677
9769	0		247	1	8	6.86351	0.00879734	0.0376293	3.88479e-05	0.000457153	3.55677
75602	0		252	1	8	6.86351	0.00879734	0.0376293	3.80771e-05	0.000448082	3.55677
41797	S-phase kinase-associated protein	ABF51299.1	256	1	8	6.86351	0.00879734	0.0376293	3.74822e-05	0.000441081	3.55677
52982	GH19521p	AAL25359.1	266	1	8	6.86351	0.00879734	0.0376293	3.60731e-05	0.000424499	3.55677
74299	0		282	1	8	6.86351	0.00879734	0.0376293	3.40264e-05	0.000400414	3.55677
104736	0		283	1	8	6.86351	0.00879734	0.0376293	3.39061e-05	0.000398999	3.55677
75616	0		305	1	8	6.86351	0.00879734	0.0376293	3.14605e-05	0.000370219	3.55677
72792	0		322	1	8	6.86351	0.00879734	0.0376293	2.97995e-05	0.000350673	3.55677
12116	0		348	1	8	6.86351	0.00879734	0.0376293	2.75731e-05	0.000324473	3.55677
8400	0		349	1	8	6.86351	0.00879734	0.0376293	2.74941e-05	0.000323544	3.55677
75116	0		374	1	8	6.86351	0.00879734	0.0376293	2.56563e-05	0.000301916	3.55677
48334	unnamed protein product	CAA23501.1	380	1	8	6.86351	0.00879734	0.0376293	2.52512e-05	0.000297149	3.55677
11396	0		380	1	8	6.86351	0.00879734	0.0376293	2.52512e-05	0.000297149	3.55677
60393	0		391	1	8	6.86351	0.00879734	0.0376293	2.45408e-05	0.00028879	3.55677
57472	PREDICTED: hypothetical protein LOC100167403	XP_001944831.1	392	1	8	6.86351	0.00879734	0.0376293	2.44782e-05	0.000288053	3.55677
88611	Condensin complex subunit, putative	EEB13176.1	407	1	8	6.86351	0.00879734	0.0376293	2.3576e-05	0.000277437	3.55677
640	0		413	1	8	6.86351	0.00879734	0.0376293	2.32335e-05	0.000273406	3.55677
99491	0		413	1	8	6.86351	0.00879734	0.0376293	2.32335e-05	0.000273406	3.55677
32693	AGAP006612-PA	EAA10983.3	439	1	8	6.86351	0.00879734	0.0376293	2.18575e-05	0.000257214	3.55677
36679	AGAP007334-PA	EAA04762.3	439	1	8	6.86351	0.00879734	0.0376293	2.18575e-05	0.000257214	3.55677
35880	predicted protein	EEB14086.1	452	1	8	6.86351	0.00879734	0.0376293	2.12288e-05	0.000249816	3.55677
50547	PREDICTED: zinc finger C4H2 domain-containing protein-like isoform 2	XP_003240101.1	452	1	8	6.86351	0.00879734	0.0376293	2.12288e-05	0.000249816	3.55677
37963	0		464	1	8	6.86351	0.00879734	0.0376293	2.06798e-05	0.000243355	3.55677
15527	putative integrase core domain protein	XP_003369623.1	487	1	8	6.86351	0.00879734	0.0376293	1.97032e-05	0.000231862	3.55677
7774	0		500	1	8	6.86351	0.00879734	0.0376293	1.91909e-05	0.000225834	3.55677
13362	hypothetical protein TcasGA2_TC005292	EFA11742.1	505	1	8	6.86351	0.00879734	0.0376293	1.90009e-05	0.000223598	3.55677
81800	PREDICTED: trypsin-7	XP_001599779.2	2806	77	615	670.94	6.2396e-148	2.563e-146	0.00026331	0.00309354	3.55442
Sg_CNS_NA4Plus19291	0		513	48	383	416.958	1.12075e-92	3.11508e-91	0.000897819	0.0105378	3.55301
Sg_CNS_NA4Plus14237	0		371	1039	8241	8997.24	0	0	0.0268724	0.313527	3.54439
Sg_CNS_NA4Plus34390	0		1658	16	126	135.294	2.84746e-31	3.75727e-30	9.25977e-05	0.00107264	3.53405
Sg_CNS_NA4Plus20662	0		552	15	117	125.123	4.78421e-29	6.06177e-28	0.000260746	0.00299168	3.52024
Sg_CNS_NA4Plus10995	0		244	946	7374	8008.24	0	0	0.037202	0.426562	3.5193
46987	PREDICTED: similar to trypsin-like serine protease	XP_969745.2	1740	33	256	275.674	6.58147e-62	1.35036e-60	0.000181982	0.00207663	3.51237
Sg_CNS_NA4Plus6826	Schistocerca gregaria partial mRNA for pacifastin-related precursor 4t (PP4t gene)	AJ299736.3	3143	7814	59982	64870.9	0	0	0.0238558	0.269367	3.49716
Sg_CNS_NA4Plus4637	0		155	21	161	172.007	2.6964e-39	4.08613e-38	0.00130003	0.014661	3.49537
Sg_CNS_NA4Plus21442	0		575	89	676	726.454	5.2884e-160	2.3077e-158	0.00148521	0.0165939	3.48191
85214	vitellin-degrading protease	1802231A	986	608	4611	4964.45	0	0	0.00591686	0.0660065	3.4797
42359	serine protease 7 precursor	NP_001166088.1	891	299	2266	2438.12	0	0	0.00322002	0.0358964	3.4787
Sg_CNS_NA4Plus5101	0		159	27	203	216.068	6.518e-49	1.13482e-47	0.00162941	0.0180205	3.46722
Sg_CNS_NA4Plus8722	0		196	2	15	14.1777	0.000166334	0.000887482	9.79126e-05	0.0010802	3.46366
36658	AGAP007332-PA	EAA04258.4	200	2	15	14.1777	0.000166334	0.000887482	9.59544e-05	0.0010586	3.46366
1217	0		802	6	45	46.3355	9.96427e-12	7.95472e-11	7.17863e-05	0.000791966	3.46366
84502	PREDICTED: aldose reductase-like isoform 1	XP_624353.1	361	4	30	30.2464	3.80497e-08	2.59454e-07	0.000106321	0.00117296	3.46366
79246	PREDICTED: hypothetical protein LOC552177	XP_624558.3	951	4	30	30.2464	3.80497e-08	2.59454e-07	4.03594e-05	0.000445255	3.46366
Sg_CNS_NA4Plus35450	0		2041	24	178	188.393	7.13136e-43	1.13889e-41	0.000112832	0.00123096	3.44754
Sg_CNS_NA4Plus31614	0		1166	20	148	156.196	7.66922e-36	1.09815e-34	0.000164587	0.00179156	3.44429
83097	TOLL9	AAR13785.1	953	6	44	44.9333	2.03862e-11	1.6074e-10	6.0412e-05	0.000651671	3.43124
90606	0		168	3	22	21.5113	3.51743e-06	2.13352e-05	0.000171347	0.00184834	3.43124
79906	PREDICTED: semaphorin-2A-like	XP_001599891.2	596	3	22	21.5113	3.51743e-06	2.13352e-05	4.82992e-05	0.000521009	3.43124
Sg_CNS_NA4Plus29172	0		950	6	44	44.9333	2.03862e-11	1.6074e-10	6.06028e-05	0.000653729	3.43124
Sg_CNS_NA4Plus28828	0		924	344	2513	2672.53	0	0	0.00357233	0.0383874	3.4257
86417	PREDICTED: beta-2 adrenergic receptor-like	XP_001602975.1	855	19	138	144.628	2.59046e-33	3.55113e-32	0.000213232	0.00227815	3.41736
Sg_CNS_NA4Plus13775	0		354	528	3812	4039.43	0	0	0.0143118	0.151991	3.40871
98946	0		1245	34	242	253.391	4.73285e-57	9.16431e-56	0.000262044	0.00274356	3.38817
Sg_CNS_NA4Plus19110	0		509	10	71	72.9079	1.35845e-17	1.31384e-16	0.000188516	0.00196883	3.38459
Sg_CNS_NA4Plus7342	0		179	32	227	237.296	1.52861e-53	2.82891e-52	0.00171539	0.0178995	3.38332
Sg_CNS_NA4Plus9264	0		204	44	312	326.838	4.69286e-73	1.09397e-71	0.0020696	0.021587	3.38274
Sg_CNS_NA4Plus6611	0		172	25	177	184.478	5.10165e-42	8.05493e-41	0.00139469	0.0145249	3.38052
53180	60S ribosomal protein L39, putative	EEB11052.1	448	154	1083	1136.16	4.5581e-249	2.8408e-247	0.00329843	0.0341208	3.3708
39515	PREDICTED: uncharacterized protein K02A2.6-like	XP_004915239.1	577	2	14	12.8021	0.000346237	0.00179433	3.32598e-05	0.000342469	3.36412
Sg_CNS_NA4Plus30503	0		1058	7	49	49.4791	2.00499e-12	1.64021e-11	6.34859e-05	0.000653701	3.36412
26383	0		368	5	35	34.7972	3.65909e-09	2.62318e-08	0.000130373	0.00134242	3.36412
101910	PREDICTED: putative fatty acyl-CoA reductase CG5065-like	XP_001949683.2	674	5	35	34.7972	3.65909e-09	2.62318e-08	7.11828e-05	0.000732954	3.36412
79960	PREDICTED: similar to AGAP000211-PA	XP_968919.1	354	4	28	27.459	1.60463e-07	1.05914e-06	0.000108423	0.00111641	3.36412
70210	Melanoplus oregonensis clone MorgL140G marker sequence allele G genomic sequence	DQ269739.1	1130	4	28	27.459	1.60463e-07	1.05914e-06	3.39662e-05	0.000349742	3.36412
Sg_CNS_NA4Plus5976	0		167	3	21	20.1251	7.2538e-06	4.30666e-05	0.000172373	0.00177489	3.36412
36531	PREDICTED: probable multidrug resistance-associated protein lethal(2)03659-like	XP_001951988.2	802	3	21	20.1251	7.2538e-06	4.30666e-05	3.58932e-05	0.000369584	3.36412
60742	PREDICTED: hypothetical protein LOC100571130	XP_003242860.1	219	2	14	12.8021	0.000346237	0.00179433	8.76296e-05	0.000902303	3.36412
35945	0		355	2	14	12.8021	0.000346237	0.00179433	5.40588e-05	0.000556632	3.36412
42195	transposase	ABF20549.1	438	2	14	12.8021	0.000346237	0.00179433	4.38148e-05	0.000451151	3.36412
5574	0		553	2	14	12.8021	0.000346237	0.00179433	3.47032e-05	0.000357332	3.36412
23393	0		615	2	14	12.8021	0.000346237	0.00179433	3.12047e-05	0.000321308	3.36412
51446	AGAP010884-PA	EAA05472.4	740	2	14	12.8021	0.000346237	0.00179433	2.59336e-05	0.000267033	3.36412
54016	MIP09469p	ACQ66053.1	754	2	14	12.8021	0.000346237	0.00179433	2.54521e-05	0.000262075	3.36412
79962	0		561	54	375	390.45	6.60636e-87	1.75108e-85	0.000923625	0.00943489	3.35263
Sg_CNS_NA4Plus6617	0		172	66	456	474.373	3.5827e-105	1.1014e-103	0.00368197	0.0374201	3.34526
Sg_CNS_NA4Plus33303	0		1403	11	76	77.4517	1.36005e-18	1.35042e-17	7.52315e-05	0.000764582	3.34526
84076	AF149768_8NADH dehydrogenase 2	AAF73764.1	176	50	345	358.265	6.72138e-80	1.67296e-78	0.00272598	0.0276678	3.34336
Sg_CNS_NA4Plus30148	0		1025	27	186	192.151	1.07872e-43	1.74797e-42	0.000252758	0.00256128	3.34104
Sg_CNS_NA4Plus13551	0		345	19	130	133.4	7.39283e-31	9.66082e-30	0.000528444	0.00531854	3.33121
Sg_CNS_NA4Plus27309	0		828	78	531	549.88	1.3367e-121	4.6449e-120	0.000903918	0.00905175	3.32393
Sg_CNS_NA4Plus11670	0		270	51	347	358.597	5.68857e-80	1.41761e-78	0.00181247	0.0181399	3.32313
Sg_CNS_NA4Plus14813	TSA: Bactrocera oleae contig10165 transcribed RNA sequence	GAKB01010055.1	390	802	5439	5642.93	0	0	0.0197322	0.196844	3.31843
Sg_CNS_NA4Plus6129	0		168	114	770	796.048	3.9029e-175	1.8321e-173	0.00651119	0.0646919	3.31259
40682	ribosomal protein L39	NP_001129378.1	1665	719	4854	5027.72	0	0	0.00414362	0.0411485	3.31188
34244	phospholipase C gamma	ADB25315.1	1023	4	27	26.0727	3.28795e-07	2.12898e-06	3.75188e-05	0.000372526	3.31165
Sg_CNS_NA4Plus26602	0		789	4763	32114	33265.1	0	0	0.0579253	0.574494	3.31003
Sg_CNS_NA4Plus17497	0		466	122	814	837.991	2.9673e-184	1.4512e-182	0.00251211	0.0246551	3.29491
2175	0		406	3	20	18.7463	1.49316e-05	8.64994e-05	7.09023e-05	0.0006953	3.29373
102153	PREDICTED: furin-like protease 1	XP_001121308.2	541	3	20	18.7463	1.49316e-05	8.64994e-05	5.32095e-05	0.000521796	3.29373
7727	hypothetical protein TcasGA2_TC003843	EFA00936.1	939	5	33	32.0204	1.5256e-08	1.06174e-07	5.10939e-05	0.00049604	3.27923
Sg_CNS_NA4Plus20669	0		552	14	92	92.4977	6.74017e-22	7.30192e-21	0.000243363	0.00235243	3.27297
Sg_CNS_NA4Plus4875	PREDICTED: betaine--homocysteine S-methyltransferase 1-like	XP_004550017.1	157	105	686	700.572	2.246e-154	9.5459e-153	0.00641733	0.0616727	3.26459
21991	hypothetical protein TcasGA2_TC012282	EFA10103.1	863	10	65	64.534	9.48795e-16	8.6595e-15	0.000111187	0.00106309	3.25721
18998	0		327	2	13	11.4392	0.000719111	0.00360154	5.86877e-05	0.000561131	3.25721
2683	PREDICTED: uncharacterized protein LOC101743431	XP_004933612.1	457	2	13	11.4392	0.000719111	0.00360154	4.19932e-05	0.000401509	3.25721
51798	PREDICTED: Bombus terrestris 40S ribosomal protein S29-like (LOC100643570), mRNA	XM_003395704.1	126	6	39	37.9682	7.19087e-10	5.31355e-09	0.000456926	0.0043688	3.25721
108741	0		633	4	26	24.6921	6.72578e-07	4.28067e-06	6.06347e-05	0.000579746	3.25721
91078	0		298	2	13	11.4392	0.000719111	0.00360154	6.43989e-05	0.000615737	3.25721
9072	0		558	2	13	11.4392	0.000719111	0.00360154	3.43923e-05	0.000328835	3.25721
709	0		615	2	13	11.4392	0.000719111	0.00360154	3.12047e-05	0.000298357	3.25721
62367	0		672	2	13	11.4392	0.000719111	0.00360154	2.85579e-05	0.00027305	3.25721
20461	0		698	2	13	11.4392	0.000719111	0.00360154	2.74941e-05	0.000262879	3.25721
83543	0		332	11	71	70.4816	4.64572e-17	4.41594e-16	0.000317921	0.00301848	3.24708
91917	cytochrome P450-like protein	EFA07488.1	1078	25	161	162.092	3.94984e-37	5.77222e-36	0.000222529	0.00210802	3.24383
Sg_CNS_NA4Plus12979	0		322	3642	23454	23892.5	0	0	0.10853	1.02809	3.2438
93338	ejaculatory bulb-specific protein 3 precursor, putative	EEB19855.1	162	37	237	239.026	6.41219e-54	1.19376e-52	0.00219155	0.0206491	3.23606
Sg_CNS_NA4Plus23092	0		633	5	32	30.6388	3.10822e-08	2.12804e-07	7.57934e-05	0.000713534	3.23484
Sg_CNS_NA4Plus34984	0		1856	180	1147	1161.87	1.178e-254	7.4546e-253	0.000930592	0.00872276	3.22856
Sg_CNS_NA4Plus12174	0		292	2346	14880	15070.9	0	0	0.0770921	0.719264	3.22187
54980	PREDICTED: hypothetical protein	XP_976446.1	525	1157	7333	7423.63	0	0	0.0211465	0.197147	3.22078
102333	0		461	3	19	17.3758	3.0671e-05	0.000173498	6.24432e-05	0.00058173	3.21973
86421	PREDICTED: similar to beta-carotene dioxygenase	XP_967460.1	161	3	19	17.3758	3.0671e-05	0.000173498	0.000178797	0.0016657	3.21973
46165	PREDICTED: transmembrane protein 199-like	XP_003249932.1	166	3	19	17.3758	3.0671e-05	0.000173498	0.000173412	0.00161553	3.21973
29841	PREDICTED: LOW QUALITY PROTEIN: diacylglycerol kinase 1-like	XP_003426570.1	708	3	19	17.3758	3.0671e-05	0.000173498	4.06586e-05	0.000378782	3.21973
1486	hypothetical protein TcasGA2_TC001029	EEZ98525.1	765	2322	14677	14845.9	0	0	0.029125	0.270797	3.21688
28982	0		361	4	25	23.3178	1.37324e-06	8.5663e-06	0.000106321	0.000977465	3.20062
27565	hypothetical protein TcasGA2_TC030598	EFA05798.1	407	4	25	23.3178	1.37324e-06	8.5663e-06	9.43041e-05	0.00086699	3.20062
77343	0		673	4	25	23.3178	1.37324e-06	8.5663e-06	5.70308e-05	0.000524316	3.20062
42821	sidestep protein, putative	EEB14619.1	993	4	25	23.3178	1.37324e-06	8.5663e-06	3.86523e-05	0.000355352	3.20062
88418	class A rhodopsin-like G-protein coupled receptor GPRnna17, putative	EEB09968.1	1303	4	25	23.3178	1.37324e-06	8.5663e-06	2.94565e-05	0.00027081	3.20062
Sg_CNS_NA4Plus26840	0		800	9	56	54.4278	1.61264e-13	1.37056e-12	0.000107949	0.000988022	3.1942
Sg_CNS_NA4Plus19192	0		511	427	2649	2658.68	0	0	0.00801811	0.0731694	3.18991
Sg_CNS_NA4Plus3493	0		138	5	31	29.2621	6.32217e-08	4.2596e-07	0.000347661	0.00317067	3.18904
Sg_CNS_NA4Plus21380	0		573	5	31	29.2621	6.32217e-08	4.2596e-07	8.37298e-05	0.000763617	3.18904
Sg_CNS_NA4Plus33680	0		1479	26	161	159.698	1.31733e-36	1.90886e-35	0.000168683	0.00153648	3.18724
Sg_CNS_NA4Plus18865	0		502	111	684	683.308	1.2753e-150	5.3104e-149	0.0021217	0.0192318	3.1802
57523	PREDICTED: hypothetical protein LOC100168002	XP_001944554.2	2128	7	43	41.1536	1.40726e-10	1.073e-09	3.15639e-05	0.00028521	3.17568
86757	cadherin-N	EFA04585.1	533	9	55	53.0469	3.25679e-13	2.7394e-12	0.000162024	0.00145648	3.1682
88095	chemosensory protein 12	ABH88185.1	609	842	5105	5079.86	0	0	0.0132666	0.118317	3.15679
Sg_CNS_NA4Plus2315	0		4635	1942	11766	11707.8	0	0	0.00402035	0.0358301	3.15578
Sg_CNS_NA4Plus9866	0		215	94	566	559.992	8.4418e-124	2.984e-122	0.00419522	0.0371575	3.14684
Sg_CNS_NA4Plus36939	0		3260	36	216	212.248	4.44088e-48	7.64257e-47	0.000105962	0.0009352	3.14173
47771	PREDICTED: UDP-glucuronosyltransferase 2B7-like	XP_394494.4	408	5	30	27.8907	1.28363e-07	8.5224e-07	0.000117591	0.00103784	3.14173
Sg_CNS_NA4Plus20920	0		559	5	30	27.8907	1.28363e-07	8.5224e-07	8.58268e-05	0.000757492	3.14173
88561	AGAP002291-PA	EAA03788.5	163	2	12	10.0918	0.00148934	0.00716711	0.000117735	0.00103911	3.14173
80870	0		163	2	12	10.0918	0.00148934	0.00716711	0.000117735	0.00103911	3.14173
Sg_CNS_NA4Plus5995	0		167	2	12	10.0918	0.00148934	0.00716711	0.000114915	0.00101422	3.14173
87211	PREDICTED: CD151 antigen-like	XP_001601564.1	232	2	12	10.0918	0.00148934	0.00716711	8.27193e-05	0.000730065	3.14173
38491	retiin, putative	EEB13182.1	333	2	12	10.0918	0.00148934	0.00716711	5.76303e-05	0.000508634	3.14173
30677	0		465	2	12	10.0918	0.00148934	0.00716711	4.12707e-05	0.000364248	3.14173
86983	PREDICTED: carboxyl-terminal PDZ ligand of neuronal nitric oxide synthase protein-like isoform 1	XP_003242211.1	529	2	12	10.0918	0.00148934	0.00716711	3.62777e-05	0.00032018	3.14173
25796	PREDICTED: RNA-directed DNA polymerase from mobile element jockey-like	XP_004213283.1	581	2	12	10.0918	0.00148934	0.00716711	3.30308e-05	0.000291523	3.14173
83571	PREDICTED: aconitate hydratase 2-like	XP_001122442.1	617	2	12	10.0918	0.00148934	0.00716711	3.11035e-05	0.000274514	3.14173
85622	arylsulfatase B precursor, putative	EEB20446.1	745	2	12	10.0918	0.00148934	0.00716711	2.57596e-05	0.000227349	3.14173
Sg_CNS_NA4Plus37128	0		3599	108	648	640.49	2.614e-141	1.0301e-139	0.000287943	0.00254133	3.14173
80787	PREDICTED: similar to GA20722-PA	XP_966458.1	802	14	84	81.4021	1.84166e-19	1.87233e-18	0.000167501	0.00147834	3.14173
86516	PREDICTED: BMP-binding endothelial regulator protein-like	XP_001601040.2	599	6	36	33.8336	6.00326e-09	4.26067e-08	9.61146e-05	0.00084829	3.14173
39940	0		379	3	18	16.0149	6.28471e-05	0.000346908	7.59533e-05	0.00067035	3.14173
8353	0		417	3	18	16.0149	6.28471e-05	0.000346908	6.90319e-05	0.000609263	3.14173
42556	PREDICTED: serine/threonine-protein kinase GE16371-like	XP_001951365.1	256	2	12	10.0918	0.00148934	0.00716711	7.49644e-05	0.000661622	3.14173
26461	0		382	2	12	10.0918	0.00148934	0.00716711	5.02379e-05	0.00044339	3.14173
51402	AGAP010700-PA	EAA07020.3	407	2	12	10.0918	0.00148934	0.00716711	4.7152e-05	0.000416155	3.14173
70182	0		579	2	12	10.0918	0.00148934	0.00716711	3.31449e-05	0.00029253	3.14173
56459	PREDICTED: hypothetical protein LOC100159851	XP_001946822.2	592	2	12	10.0918	0.00148934	0.00716711	3.2417e-05	0.000286107	3.14173
Sg_CNS_NA4Plus9840	0		215	299	1770	1743.3	0	0	0.0133444	0.116199	3.1223
Sg_CNS_NA4Plus6697	0		173	11	65	62.1843	3.12769e-15	2.80997e-14	0.000610115	0.00530317	3.1197
Sg_CNS_NA4Plus28320	0		890	8	47	44.3495	2.74686e-11	2.1569e-10	8.62511e-05	0.000745377	3.11136
49413	AGAP009920-PA	EAA13840.5	157	15	88	84.5917	3.6681e-20	3.79902e-19	0.000916762	0.00791137	3.10931
Sg_CNS_NA4Plus1958	Locusta migratoria mRNA for hypothetical protein (ORF3), clone lmigEST3	AJ973417.1	2287	81	474	463.298	9.208e-103	2.7736e-101	0.000339847	0.00292537	3.10566
42345	0		174	26	152	147.247	6.92967e-34	9.598e-33	0.0014338	0.01233	3.10425
Sg_CNS_NA4Plus1859	0		1842	67	391	381.417	6.11673e-85	1.5946e-83	0.00034902	0.00299609	3.1017
77628	PREDICTED: hypothetical protein LOC100679013 isoform 1	XP_003426877.1	1265	47	273	265.235	1.24017e-59	2.47015e-58	0.00035651	0.00304608	3.09494
Sg_CNS_NA4Plus29905	0		1005	25	145	139.922	2.76832e-32	3.72205e-31	0.000238693	0.00203643	3.09282
56529	0		483	168	973	948.952	2.2412e-208	1.2202e-206	0.00333754	0.0284338	3.09075
Sg_CNS_NA4Plus36087	0		2384	23	133	128.03	1.10569e-29	1.41718e-28	9.25734e-05	0.000787433	3.08849
100930	0		993	9	52	48.9219	2.66366e-12	2.16939e-11	8.69677e-05	0.000739133	3.08728
88066	AGAP002194-PA	EAL42027.4	1207	75	433	420.713	1.70698e-93	4.77546e-92	0.000596237	0.00506348	3.08617
36313	PREDICTED: probable cytochrome P450 4aa1-like	XP_003251857.1	577	4	23	20.5905	5.68764e-06	3.40213e-05	6.65195e-05	0.000562627	3.08033
Sg_CNS_NA4Plus2005	0		2308	585	3361	3271.61	0	0	0.00243212	0.0205542	3.07915
Sg_CNS_NA4Plus9187	0		203	36	206	198.445	4.56251e-45	7.55129e-44	0.00170165	0.0143232	3.07334
8185	hypothetical protein TcasGA2_TC004080	EFA11655.1	344	21	120	114.763	8.86925e-27	1.06775e-25	0.000585768	0.0049237	3.07134
Sg_CNS_NA4Plus7239	0		178	520	2970	2883.68	0	0	0.0280316	0.235508	3.07065
Sg_CNS_NA4Plus35936	0		2290	27	154	147.685	5.55886e-34	7.71285e-33	0.000113134	0.000949191	3.06867
Sg_CNS_NA4Plus12456	0		302	23	131	125.279	4.42256e-29	5.607e-28	0.000730778	0.00612256	3.06663
Sg_CNS_NA4Plus30841	0		1088	1633	9288	9006.52	0	0	0.014402	0.120493	3.06461
81743	0		156	6	34	31.1004	2.45015e-08	1.6885e-07	0.000369055	0.00307626	3.05927
36093	0		455	3	17	14.665	0.000128411	0.000692324	6.32666e-05	0.000527359	3.05927
18464	0		568	3	17	14.665	0.000128411	0.000692324	5.06801e-05	0.000422444	3.05927
Sg_CNS_NA4Plus6815	0		174	14	79	74.526	5.98454e-18	5.8407e-17	0.000772047	0.00640835	3.05319
88406	PREDICTED: circadian clock-controlled protein-like	XP_001607053.1	362	19	107	101.501	7.14313e-24	8.08403e-23	0.000503628	0.00417199	3.05031
Sg_CNS_NA4Plus21328	0		572	24	135	128.477	8.8281e-30	1.13335e-28	0.000402606	0.00333124	3.04862
Sg_CNS_NA4Plus31387	0		1143	29	163	155.453	1.11495e-35	1.59228e-34	0.000243454	0.00201284	3.04751
91613	cytochrome P-450, putative	EEB14713.1	2794	543	3039	2925.43	0	0	0.00186483	0.0153523	3.04134
Sg_CNS_NA4Plus28691	0		914	17	95	89.6145	2.89394e-21	3.08192e-20	0.000178471	0.00146705	3.03916
Sg_CNS_NA4Plus5662	PREDICTED: Nasonia vitripennis elongation factor 1-beta-like, transcript variant 2 (LOC100120609), mRNA	XM_003426932.1	325	21	117	110.646	7.07457e-26	8.3547e-25	0.000620013	0.00508125	3.03481
Sg_CNS_NA4Plus5036	0		159	16	89	83.6722	5.83995e-20	6.01689e-19	0.000965579	0.00790062	3.0325
Sg_CNS_NA4Plus6070	0		168	275	1527	1464.03	0	0	0.0157068	0.128292	3.02996
Sg_CNS_NA4Plus18698	0		497	11	61	56.7017	5.07194e-14	4.37307e-13	0.000212374	0.00173237	3.02807
364	0		463	4	22	19.2393	1.15314e-05	6.74285e-05	8.2898e-05	0.000670672	3.0162
92461	DNA double-strand break repair Rad50 ATPase, putative	EEB19108.1	243	2	11	8.76333	0.00307348	0.01416	7.89748e-05	0.000638932	3.0162
Sg_CNS_NA4Plus12563	0		307	2	11	8.76333	0.00307348	0.01416	6.2511e-05	0.000505735	3.0162
54428	PREDICTED: LOW QUALITY PROTEIN: hypothetical protein LOC552119	XP_624502.3	397	2	11	8.76333	0.00307348	0.01416	4.83397e-05	0.000391085	3.0162
23333	GK24889	XP_002067887.1	509	2	11	8.76333	0.00307348	0.01416	3.77031e-05	0.000305031	3.0162
86248	AGAP001660-PA	EAA01367.6	535	2	11	8.76333	0.00307348	0.01416	3.58708e-05	0.000290207	3.0162
90472	0		445	4	22	19.2393	1.15314e-05	6.74285e-05	8.62511e-05	0.0006978	3.0162
38300	PREDICTED: ras-GEF domain-containing family member 1B-like	XP_396254.4	715	4	22	19.2393	1.15314e-05	6.74285e-05	5.36808e-05	0.000434295	3.0162
86055	PREDICTED: ATP-dependent helicase brm	XP_001607169.1	301	2	11	8.76333	0.00307348	0.01416	6.37571e-05	0.000515816	3.0162
21306	hypothetical protein TcasGA2_TC011430	EEZ97569.1	401	2	11	8.76333	0.00307348	0.01416	4.78576e-05	0.000387183	3.0162
37666	Drosophila mojavensis GI20939 (Dmoj\GI20939), mRNA	XM_002006208.1	428	2	11	8.76333	0.00307348	0.01416	4.48385e-05	0.000362758	3.0162
75129	0		429	2	11	8.76333	0.00307348	0.01416	4.4734e-05	0.000361913	3.0162
7699	0		430	2	11	8.76333	0.00307348	0.01416	4.46299e-05	0.000361071	3.0162
31049	0		451	2	11	8.76333	0.00307348	0.01416	4.25518e-05	0.000344258	3.0162
8502	hypothetical protein TcasGA2_TC004186	EFA11625.1	461	2	11	8.76333	0.00307348	0.01416	4.16288e-05	0.000336791	3.0162
56478	0		519	2	11	8.76333	0.00307348	0.01416	3.69766e-05	0.000299153	3.0162
37709	PREDICTED: protein unc-80 homolog	XP_003249401.1	615	2	11	8.76333	0.00307348	0.01416	3.12047e-05	0.000252456	3.0162
55228	PREDICTED: hypothetical protein LOC100115448	XP_001600171.2	2624	136	745	709.138	3.0806e-156	1.323e-154	0.000497325	0.00400738	3.0104
Sg_CNS_NA4Plus8935	0		199	11	60	55.3381	1.01481e-13	8.67924e-13	0.000530401	0.00425566	3.00423
27962	0		1493	11	60	55.3381	1.01481e-13	8.67924e-13	7.06965e-05	0.000567231	3.00423
Sg_CNS_NA4Plus5305	0		161	42	229	216.266	5.90008e-49	1.02775e-47	0.00250316	0.020076	3.00365
109038	hypothetical protein Phum_PHUM407130	EEB16138.1	3138	535	2904	2758.42	0	0	0.00163593	0.0130621	2.9972
Sg_CNS_NA4Plus967	Schistocerca gregaria mRNA for pacifastin-related peptide precursor PP-5 (pp-5 gene)	AJ621427.1	3574	3618	19621	18642.6	0	0	0.00971357	0.0774881	2.9959
Sg_CNS_NA4Plus6240	0		169	24	130	121.631	2.7809e-28	3.46211e-27	0.00136267	0.0108574	2.99417
48239	0		194	5	27	23.8142	1.06099e-06	6.66415e-06	0.000247305	0.0019644	2.98973
42750	SET domain-containing protein, putative	EEB12573.1	1328	13	70	64.4885	9.70952e-16	8.85779e-15	9.39313e-05	0.000743992	2.98561
Sg_CNS_NA4Plus15887	0		423	238	1278	1207.09	1.7553e-264	1.1519e-262	0.00539885	0.0426441	2.98162
83005	SD16010p	AAM51077.1	371	20	107	99.2386	2.23839e-23	2.50649e-22	0.000517274	0.00407079	2.97631
24087	0		263	3	16	13.3278	0.0002615	0.00136926	0.000109454	0.000858683	2.9718
38265	PREDICTED: rapamycin-insensitive companion of mTOR	XP_396671.4	403	3	16	13.3278	0.0002615	0.00136926	7.14301e-05	0.000560381	2.9718
53136	IP02834p	ABC86484.1	201	6	32	28.3893	9.92141e-08	6.62131e-07	0.000286431	0.0022471	2.9718
67337	0		695	6	32	28.3893	9.92141e-08	6.62131e-07	8.28383e-05	0.000649881	2.9718
36645	0		305	3	16	13.3278	0.0002615	0.00136926	9.43814e-05	0.000740438	2.9718
24221	hypothetical protein SINV_09482	EFZ15129.1	504	3	16	13.3278	0.0002615	0.00136926	5.71157e-05	0.000448082	2.9718
81267	PREDICTED: similar to kek1	XP_973226.1	631	3	16	13.3278	0.0002615	0.00136926	4.56202e-05	0.000357898	2.9718
Sg_CNS_NA4Plus27537	0		842	4278	22810	21509.9	0	0	0.0487521	0.382368	2.97143
Sg_CNS_NA4Plus18142	0		483	316	1684	1585.73	0	0	0.00627776	0.0492111	2.97066
Sg_CNS_NA4Plus5564	0		163	44	233	217.216	3.66112e-49	6.39258e-48	0.00259018	0.0201761	2.96152
Sg_CNS_NA4Plus17692	0		471	27	142	131.265	2.16685e-30	2.81232e-29	0.000550057	0.00425536	2.95163
29398	leucine-rich repeat-containing protein, putative	EEB17882.1	258	421	2213	2071.51	0	0	0.0156577	0.121068	2.95088
31628	PREDICTED: mitogen-activated protein kinase 14B isoform 1	XP_003250351.1	174	4	21	17.8977	2.33109e-05	0.000133011	0.000220585	0.00170349	2.94908
80253	PREDICTED: similar to AGAP006018-PA	XP_001813052.1	489	4	21	17.8977	2.33109e-05	0.000133011	7.84903e-05	0.000606148	2.94908
72763	0		653	4	21	17.8977	2.33109e-05	0.000133011	5.87776e-05	0.000453915	2.94908
Sg_CNS_NA4Plus35722	Oedaleus decorus microsatellite OD2 sequence	EU604818.1	2863	29	152	140.415	2.15957e-32	2.90814e-31	9.71945e-05	0.00074936	2.94671
103242	PREDICTED: glucose dehydrogenase	XP_001601943.1	4334	1849	9651	9011.27	0	0	0.00409367	0.0314305	2.9407
Sg_CNS_NA4Plus11986	0		284	1074	5595	5218.57	0	0	0.036287	0.278067	2.93791
104692	0		523	5	26	22.4698	2.13478e-06	1.31376e-05	9.17346e-05	0.000701682	2.93528
91930	PREDICTED: similar to cytochrome P450	XP_968477.1	816	5	26	22.4698	2.13478e-06	1.31376e-05	5.87956e-05	0.00044973	2.93528
58567	hypothetical protein KGM_12448	EHJ67016.1	879	5	26	22.4698	2.13478e-06	1.31376e-05	5.45816e-05	0.000417497	2.93528
27544	hypothetical protein TcasGA2_TC030552	EFA02963.1	824	6	31	27.043	1.98977e-07	1.3069e-06	6.98697e-05	0.00053101	2.926
22573	hypothetical protein TcasGA2_TC012658	EFA10418.1	678	6	31	27.043	1.98977e-07	1.3069e-06	8.49154e-05	0.000645358	2.926
Sg_CNS_NA4Plus20048	0		535	151	780	723.103	2.8304e-159	1.2325e-157	0.00270825	0.0205783	2.92569
80621	PREDICTED: similar to CRALBP	XP_974607.1	797	1652	8527	7920.45	0	0	0.0198892	0.15101	2.92459
Sg_CNS_NA4Plus4940	0		158	50	258	237.86	1.15183e-53	2.13739e-52	0.00303653	0.0230479	2.92414
Sg_CNS_NA4Plus6643	0		172	1067	5503	5108.89	0	0	0.0595252	0.451585	2.92343
Sg_CNS_NA4Plus1443	0		1129	45	230	210.907	8.71118e-48	1.49366e-46	0.000382458	0.00287543	2.9104
Sg_CNS_NA4Plus26430	0		780	1731	8835	8163.57	0	0	0.0212945	0.159875	2.90839
Sg_CNS_NA4Plus4889	0		158	289	1470	1354.53	1.5984e-296	1.1469e-294	0.0175512	0.131319	2.90344
29530	lipid storage droplet 2	NP_001153452.1	1071	252	1276	1173	4.4893e-257	2.862e-255	0.00225775	0.0168163	2.8969
Sg_CNS_NA4Plus3143	pacifastin-related precursor 4t	CAC82510.3	901	4623	23408	21552.6	0	0	0.0492339	0.366697	2.89687
Sg_CNS_NA4Plus31333	0		1137	17	86	77.3675	1.41931e-18	1.40831e-17	0.000143467	0.00106759	2.89557
33405	PREDICTED: similar to O-Glycosyl hydrolase family 30 protein	XP_975653.1	1858	361	1821	1671.76	0	0	0.00186435	0.0138335	2.89143
Sg_CNS_NA4Plus5998	0		167	210	1056	967.255	2.3554e-212	1.2968e-210	0.0120661	0.0892516	2.88692
Sg_CNS_NA4Plus9967	0		218	2980	14910	13648.7	0	0	0.131167	0.965361	2.87966
89178	conserved hypothetical protein	EEB12883.1	544	14	70	62.2927	2.96025e-15	2.66164e-14	0.000246941	0.00181622	2.8787
Sg_CNS_NA4Plus3226	TSA: Ganaspis sp. G1 comp461_c1_seq2 transcribed RNA sequence	GAIW01010291.1	130	10	50	43.9949	3.29233e-11	2.57677e-10	0.000738111	0.00542869	2.8787
54770	PREDICTED: cullin-2	XP_001121309.1	1255	10	50	43.9949	3.29233e-11	2.57677e-10	7.64577e-05	0.000562334	2.8787
79347	PREDICTED: hypothetical protein LOC724861	XP_001120764.2	999	9	45	39.4211	3.41579e-10	2.56081e-09	8.64454e-05	0.000635793	2.8787
5110	0		374	7	35	30.2753	3.74875e-08	2.55739e-07	0.000179594	0.00132088	2.8787
47935	uncharacterized protein LOC100123423 precursor	NP_001153497.1	591	4	20	16.5668	4.69668e-05	0.00026141	6.49438e-05	0.000477651	2.8787
34951	0		492	3	15	12.0055	0.000530436	0.00269396	5.85088e-05	0.000430323	2.8787
39302	0		208	2	10	7.45866	0.00631321	0.0277265	9.22638e-05	0.000678586	2.8787
46975	0		244	2	10	7.45866	0.00631321	0.0277265	7.86511e-05	0.000578467	2.8787
59999	0		261	2	10	7.45866	0.00631321	0.0277265	7.35283e-05	0.000540789	2.8787
97726	0		435	2	10	7.45866	0.00631321	0.0277265	4.4117e-05	0.000324473	2.8787
53665	LD24679p	AAM50797.1	484	2	10	7.45866	0.00631321	0.0277265	3.96506e-05	0.000291624	2.8787
108884	26S protease regulatory subunit, putative	EEB19500.1	503	2	10	7.45866	0.00631321	0.0277265	3.81528e-05	0.000280608	2.8787
18120	0		576	2	10	7.45866	0.00631321	0.0277265	3.33175e-05	0.000245045	2.8787
Sg_CNS_NA4Plus10587	0		232	64	320	291.067	2.91059e-65	6.23933e-64	0.00264702	0.0194684	2.8787
Sg_CNS_NA4Plus18151	0		483	56	280	254.462	2.76481e-57	5.36872e-56	0.00111251	0.00818237	2.8787
Sg_CNS_NA4Plus17189	0		459	23	115	103.469	2.64505e-24	3.01768e-23	0.000480817	0.00353634	2.8787
28291	upheld, isoform J	NP_001162743.1	250	8	40	34.8479	3.56501e-09	2.55716e-08	0.000307054	0.00225834	2.8787
Sg_CNS_NA4Plus12343	0		298	7	35	30.2753	3.74875e-08	2.55739e-07	0.000225396	0.00165775	2.8787
52543	Chordin precursor, putative	EEB19181.1	490	7	35	30.2753	3.74875e-08	2.55739e-07	0.000137078	0.00100818	2.8787
Sg_CNS_NA4Plus16887	0		452	6	30	25.7037	3.9806e-07	2.56795e-06	0.000127373	0.000936809	2.8787
42959	PREDICTED: similar to small optic lobes CG1391-PB	XP_971141.1	616	5	25	21.1338	4.28306e-06	2.58208e-05	7.78851e-05	0.000572833	2.8787
51768	AGAP012010-PA	EAA00451.4	159	4	20	16.5668	4.69668e-05	0.00026141	0.000241395	0.00177542	2.8787
87897	PREDICTED: similar to CG6465 CG6465-PA	XP_969065.1	230	4	20	16.5668	4.69668e-05	0.00026141	0.000166877	0.00122736	2.8787
4838	0		383	4	20	16.5668	4.69668e-05	0.00026141	0.000100213	0.000737055	2.8787
28342	PREDICTED: jerky protein homolog-like	XP_003771830.1	382	3	15	12.0055	0.000530436	0.00269396	7.53569e-05	0.000554238	2.8787
34603	0		400	3	15	12.0055	0.000530436	0.00269396	7.19658e-05	0.000529297	2.8787
52736	0		448	3	15	12.0055	0.000530436	0.00269396	6.42552e-05	0.000472587	2.8787
101775	PREDICTED: facilitated trehalose transporter Tret1-like isoform 1	XP_001950990.1	543	3	15	12.0055	0.000530436	0.00269396	5.30135e-05	0.000389906	2.8787
33507	organic anion transporter, putative	EEB17132.1	563	3	15	12.0055	0.000530436	0.00269396	5.11302e-05	0.000376055	2.8787
47842	PREDICTED: similar to unc-13 CG2999-PC	XP_969667.1	601	3	15	12.0055	0.000530436	0.00269396	4.78974e-05	0.000352278	2.8787
6337	Melanoplus oregonensis haplotype Y MorgL6Y marker sequence	EF217790.1	165	2	10	7.45866	0.00631321	0.0277265	0.000116308	0.00085543	2.8787
Sg_CNS_NA4Plus7886	0		185	2	10	7.45866	0.00631321	0.0277265	0.000103734	0.000762951	2.8787
17032	hypothetical protein TcasGA2_TC009650	EFA06719.1	197	2	10	7.45866	0.00631321	0.0277265	9.74156e-05	0.000716477	2.8787
93279	0		227	2	10	7.45866	0.00631321	0.0277265	8.45413e-05	0.000621788	2.8787
64873	0		232	2	10	7.45866	0.00631321	0.0277265	8.27193e-05	0.000608388	2.8787
31775	AGAP006366-PC	EAA44209.4	302	2	10	7.45866	0.00631321	0.0277265	6.3546e-05	0.000467371	2.8787
22361	0		316	2	10	7.45866	0.00631321	0.0277265	6.07306e-05	0.000446664	2.8787
80698	0		320	2	10	7.45866	0.00631321	0.0277265	5.99715e-05	0.000441081	2.8787
Sg_CNS_NA4Plus13398	0		339	2	10	7.45866	0.00631321	0.0277265	5.66103e-05	0.00041636	2.8787
22397	0		419	2	10	7.45866	0.00631321	0.0277265	4.58016e-05	0.000336864	2.8787
89256	conserved hypothetical protein	EEB13523.1	731	2	10	7.45866	0.00631321	0.0277265	2.62529e-05	0.000193086	2.8787
87990	PREDICTED: similar to CG9059 CG9059-PB	XP_975282.1	783	2	10	7.45866	0.00631321	0.0277265	2.45094e-05	0.000180263	2.8787
Sg_CNS_NA4Plus7507	0		181	516	2570	2345.76	0	0	0.027355	0.200412	2.87309
Sg_CNS_NA4Plus35392	0		2020	76	378	343.268	1.23923e-76	2.99465e-75	0.000361017	0.00264125	2.87108
Sg_CNS_NA4Plus14948	0		395	1620	8057	7352.95	0	0	0.0393534	0.287902	2.87102
Sg_CNS_NA4Plus33891	0		1529	36	179	161.598	5.06359e-37	7.39041e-36	0.000225923	0.0016524	2.87066
29541	PREDICTED: lipid storage droplets surface-binding protein 2-like	XP_001606163.1	2420	4618	22955	20949.1	0	0	0.0183106	0.133885	2.87024
Sg_CNS_NA4Plus26083	0		762	705	3501	3191.63	0	0	0.00887767	0.0648493	2.86884
80844	PREDICTED: Tribolium castaneum similar to IP15312p (LOC656988), mRNA	XM_963481.2	163	42	208	187.7	1.01033e-42	1.60827e-41	0.00247244	0.0180113	2.86489
Sg_CNS_NA4Plus13091	0		326	19	94	83.8194	5.42109e-20	5.59039e-19	0.000559243	0.00406985	2.86343
Sg_CNS_NA4Plus14976	0		396	16	79	70.0954	5.65039e-17	5.35953e-16	0.000387695	0.00281579	2.86055
Sg_CNS_NA4Plus32015	0		1213	588	2900	2634.6	0	0	0.00465138	0.0337447	2.85893
37185	PREDICTED: protein I'm not dead yet-like	XP_001605390.2	673	257	1265	1147.11	1.9091e-251	1.1971e-249	0.00366423	0.0265304	2.85606
87885	PREDICTED: similar to CG6124 CG6124-PA	XP_969372.1	1220	25	123	109.921	1.01978e-25	1.20003e-24	0.000196628	0.00142303	2.85543
88753	conserved hypothetical protein	EEB10540.1	3432	1299	6387	5796.05	0	0	0.00363184	0.0262675	2.8545
Sg_CNS_NA4Plus9089	0		201	1320	6471	5863.75	0	0	0.0630148	0.454406	2.85022
Sg_CNS_NA4Plus30571	0		1064	10	49	42.6532	6.53575e-11	5.05147e-10	9.01827e-05	0.000650014	2.84955
18616	0		739	9	44	38.0811	6.78658e-10	5.02093e-09	0.000116859	0.000840382	2.84627
Sg_CNS_NA4Plus32147	0		1230	2230	10855	9803.57	0	0	0.0173966	0.124564	2.84001
77659	PREDICTED: hypothetical protein LOC100679142	XP_003425766.1	141	1088	5293	4777.85	0	0	0.0740414	0.529848	2.83917
Sg_CNS_NA4Plus10096	0		221	227	1103	993.631	4.3506e-218	2.4356e-216	0.00985595	0.0704452	2.83744
88838	0		170	111	539	484.496	2.2462e-107	7.0251e-106	0.00626526	0.0447516	2.83649
Sg_CNS_NA4Plus16335	0		436	20	97	85.7029	2.0911e-20	2.18088e-19	0.000440158	0.00314017	2.83475
Sg_CNS_NA4Plus24633	0		693	145	703	631.957	1.8757e-139	7.3136e-138	0.0020077	0.0143183	2.83424
Sg_CNS_NA4Plus33837	0		1514	38	184	164.005	1.50911e-37	2.21926e-36	0.000240837	0.00171538	2.8324
Sg_CNS_NA4Plus26135	0		765	12	58	50.4588	1.21693e-12	1.00246e-11	0.000150517	0.00107013	2.82979
61064	0		664	6	29	24.3719	7.94176e-07	5.03063e-06	8.67058e-05	0.000616451	2.82979
79772	AGAP000210-PA	EAA06605.4	273	110	530	474.529	3.3135e-105	1.0193e-103	0.00386629	0.027402	2.82526
Sg_CNS_NA4Plus19324	0		514	22	106	93.5072	4.04721e-22	4.41146e-21	0.0004107	0.00291079	2.82526
34085	PREDICTED: phosphatidate phosphatase LPIN3-like isoform 1	XP_003241604.1	2974	180	867	777.253	4.7624e-171	2.1965e-169	0.00058076	0.00411478	2.8248
Sg_CNS_NA4Plus12229	0		294	21	101	88.9337	4.08267e-21	4.33083e-20	0.000685389	0.00484889	2.82266
Sg_CNS_NA4Plus17684	0		471	115	553	494.709	1.3468e-109	4.2824e-108	0.00234284	0.0165719	2.82241
Sg_CNS_NA4Plus1964	0		2105	55	264	235.042	4.74068e-53	8.70756e-52	0.000250712	0.00177019	2.8198
30146	0		143	5	24	19.8072	8.56614e-06	5.05663e-05	0.000335505	0.00236888	2.8198
79745	PREDICTED: neural-cadherin	XP_392099.3	936	5	24	19.8072	8.56614e-06	5.05663e-05	5.12577e-05	0.000361913	2.8198
22608	hypothetical protein TcasGA2_TC012857	EFA10597.1	3565	2369	11351	10171.2	0	0	0.00637632	0.044941	2.81724
Sg_CNS_NA4Plus8305	0		191	443	2122	1899.61	0	0	0.0222554	0.156812	2.81681
Sg_CNS_NA4Plus25248	0		721	164	785	701.362	1.5116e-154	6.4272e-153	0.0021826	0.0153675	2.81576
83795	adam, putative	EEB13829.1	271	41	196	173.693	1.15524e-39	1.76025e-38	0.00145171	0.0102083	2.81392
86719	Ca2+-channel-protein-beta-subunit, isoform H	NP_723661.1	566	13	62	53.693	2.344e-13	1.98085e-12	0.00022039	0.00154612	2.81052
1293	0		356	4213	20046	17901.6	0	0	0.113555	0.794779	2.80716
Sg_CNS_NA4Plus27415	0		835	24	114	99.9708	1.54662e-23	1.7383e-22	0.000275797	0.00192702	2.80469
29413	PREDICTED: leucine-rich repeat-containing protein 24 isoform 1	XP_396829.1	1066	24	114	99.9708	1.54662e-23	1.7383e-22	0.000216032	0.00150944	2.80469
80843	0		139	8	38	32.1776	1.40706e-08	9.80568e-08	0.000552255	0.00385867	2.80469
79491	PREDICTED: hypothetical protein LOC726587	XP_001122314.2	1022	8	38	32.1776	1.40706e-08	9.80568e-08	7.51111e-05	0.000524809	2.80469
36210	0		269	4	19	15.2481	9.42729e-05	0.000513461	0.000142683	0.000996942	2.80469
61441	PIWI 2	AGO85970.1	426	4	19	15.2481	9.42729e-05	0.000513461	9.0098e-05	0.000629524	2.80469
Sg_CNS_NA4Plus27743	0		854	48	228	201.68	8.98106e-46	1.49678e-44	0.000539322	0.0037683	2.80469
Sg_CNS_NA4Plus5405	0		162	4	19	15.2481	9.42729e-05	0.000513461	0.000236924	0.00165541	2.80469
25882	hypothetical protein TcasGA2_TC016007	EFA11983.1	2072	29	137	120.154	5.85289e-28	7.24368e-27	0.000134299	0.000933253	2.79682
4531	0		726	7	33	27.6113	1.48311e-07	9.80568e-07	9.2518e-05	0.000641573	2.79381
29281	0		467	7	33	27.6113	1.48311e-07	9.80568e-07	0.000143829	0.000997391	2.79381
28073	PREDICTED: intraflagellar transport protein 140 homolog	XP_001122512.2	855	7	33	27.6113	1.48311e-07	9.80568e-07	7.85592e-05	0.000544774	2.79381
Sg_CNS_NA4Plus1456	0		1023	1083	5103	4532.72	0	0	0.0101582	0.0704074	2.79308
Sg_CNS_NA4Plus35241	0		1953	44	207	182.045	1.73377e-41	2.71493e-40	0.00021618	0.00149602	2.79082
Sg_CNS_NA4Plus29017	0		938	20	94	81.6823	1.59818e-19	1.62835e-18	0.000204594	0.00141447	2.78943
Sg_CNS_NA4Plus29466	0		973	10	47	39.9834	2.56129e-10	1.93131e-09	9.86171e-05	0.000681794	2.78943
Sg_CNS_NA4Plus35219	0		1946	28	131	114.243	1.15265e-26	1.38474e-25	0.000138064	0.00095016	2.78284
Sg_CNS_NA4Plus14680	0		386	18	84	72.5406	1.63633e-17	1.57829e-16	0.000447456	0.00307157	2.77916
Sg_CNS_NA4Plus31195	0		1121	9	42	35.4163	2.66249e-09	1.92064e-08	7.70374e-05	0.000528825	2.77916
16831	hypothetical protein TcasGA2_TC008921	EFA06084.1	284	6	28	23.0483	1.5798e-06	9.80605e-06	0.000202721	0.00139158	2.77916
3583	0		501	6	28	23.0483	1.5798e-06	9.80605e-06	0.000114915	0.00078884	2.77916
26848	0		572	6	28	23.0483	1.5798e-06	9.80605e-06	0.000100651	0.000690924	2.77916
91092	0		156	3	14	10.7007	0.00107095	0.00525444	0.000184528	0.00126669	2.77916
36226	0		161	3	14	10.7007	0.00107095	0.00525444	0.000178797	0.00122736	2.77916
1642	AGAP003997-PA	EAA13659.5	190	3	14	10.7007	0.00107095	0.00525444	0.000151507	0.00104002	2.77916
18929	0		197	3	14	10.7007	0.00107095	0.00525444	0.000146123	0.00100307	2.77916
79647	PREDICTED: myosin-IXb	XP_001604941.1	206	3	14	10.7007	0.00107095	0.00525444	0.000139739	0.000959244	2.77916
47177	PREDICTED: tyrosine-protein kinase Abl-like	XP_001602611.2	206	3	14	10.7007	0.00107095	0.00525444	0.000139739	0.000959244	2.77916
49925	PREDICTED: similar to Zinc carboxypeptidase family protein	XP_001807518.1	250	3	14	10.7007	0.00107095	0.00525444	0.000115145	0.000790417	2.77916
22821	0		326	3	14	10.7007	0.00107095	0.00525444	8.83016e-05	0.000606148	2.77916
92268	dicer-1 CG4792-PA-like protein	ACB11577.1	446	3	14	10.7007	0.00107095	0.00525444	6.45433e-05	0.000443059	2.77916
52718	EG:EG0007.7	CAA21829.1	470	3	14	10.7007	0.00107095	0.00525444	6.12475e-05	0.000420435	2.77916
108284	PREDICTED: histone-lysine N-methyltransferase SETMAR-like	XP_004208449.1	472	3	14	10.7007	0.00107095	0.00525444	6.0988e-05	0.000418653	2.77916
98441	0		587	3	14	10.7007	0.00107095	0.00525444	4.90397e-05	0.000336634	2.77916
75459	0		626	3	14	10.7007	0.00107095	0.00525444	4.59845e-05	0.000315662	2.77916
104023	heat shock protein 70	AAV40984.1	1175	3	14	10.7007	0.00107095	0.00525444	2.4499e-05	0.000168174	2.77916
Sg_CNS_NA4Plus28852	0		926	1902	8831	7786.13	0	0	0.019709	0.134607	2.77183
Sg_CNS_NA4Plus12152	0		291	532	2466	2171.01	0	0	0.0175422	0.11961	2.76944
Sg_CNS_NA4Plus5162	0		160	59	273	238.578	8.0291e-54	1.49127e-52	0.00353832	0.024083	2.76688
Sg_CNS_NA4Plus6691	0		173	24	111	95.9591	1.17283e-22	1.29332e-21	0.00133116	0.00905618	2.76622
61120	0		735	8	37	30.8515	2.78551e-08	1.91167e-07	0.00010444	0.000710531	2.76622
Sg_CNS_NA4Plus12367	0		299	226	1043	915.123	5.062e-201	2.6725e-199	0.00725274	0.0492359	2.76311
Sg_CNS_NA4Plus6572	0		171	394	1818	1596.25	0	0	0.0221088	0.15006	2.76285
25232	hypothetical protein TcasGA2_TC015479	EFA05321.1	1116	11227	51785	45523.2	0	0	0.0965305	0.65495	2.76233
Sg_CNS_NA4Plus5757	hexamerin-like protein 1	ACU78068.1	283	18	83	71.2075	3.21563e-17	3.07448e-16	0.000610311	0.00413962	2.76188
Sg_CNS_NA4Plus5200	0		160	20	92	79.0136	6.16838e-19	6.18256e-18	0.00119943	0.00811589	2.7584
32785	nicotinic acetylcholine receptor subunit a5	ACM09845.1	778	5	23	18.4908	1.70725e-05	9.8541e-05	6.16673e-05	0.00041727	2.7584
Sg_CNS_NA4Plus8241	0		190	5	23	18.4908	1.70725e-05	9.8541e-05	0.000252512	0.00170861	2.7584
87568	PREDICTED: similar to CG31190 CG31190-PC	XP_968319.2	831	5	23	18.4908	1.70725e-05	9.8541e-05	5.77343e-05	0.000390657	2.7584
102211	0		1640	19	87	74.445	6.23523e-18	6.08191e-17	0.000111167	0.000748762	2.75178
Sg_CNS_NA4Plus31594	0		1164	40	183	158.408	2.51991e-36	3.63557e-35	0.00032974	0.00221905	2.75054
43275	PREDICTED: sorting nexin-13-like	XP_001607692.2	1117	7	32	26.29	2.93808e-07	1.91013e-06	6.01326e-05	0.000404357	2.74941
Sg_CNS_NA4Plus20747	0		555	1053	4808	4201.17	0	0	0.0182054	0.122276	2.7477
102246	0		738	27	123	105.669	8.71366e-25	1.00437e-23	0.000351053	0.00235243	2.74439
46126	0		610	175	796	692.668	1.1749e-152	4.9507e-151	0.00275279	0.0184184	2.74218
Sg_CNS_NA4Plus26061	0		761	13	59	49.7003	1.79116e-12	1.46738e-11	0.000163917	0.0010943	2.73897
51759	AGAP011972-PA	EAA00354.3	1196	603	2732	2376.57	0	0	0.00483783	0.0322417	2.73649
28050	PREDICTED: inter-alpha-trypsin inhibitor heavy chain H4 isoform 2	XP_003244777.1	2028	350	1583	1375.05	5.5496e-301	4.047e-299	0.00165602	0.0110175	2.734
Sg_CNS_NA4Plus20313	0		542	29	131	112.144	3.32209e-26	3.95134e-25	0.000513409	0.00341146	2.73221
Sg_CNS_NA4Plus11926	0		281	2827	12768	11095.3	0	0	0.0965349	0.641335	2.73196
Sg_CNS_NA4Plus18037	0		480	18	81	68.5497	1.23719e-16	1.16109e-15	0.000359829	0.00238184	2.72669
87928	PREDICTED: similar to CG6847 CG6847-PA	XP_001812059.1	460	10	45	37.3334	9.95639e-10	7.32237e-09	0.000208597	0.00138078	2.72669
81034	PREDICTED: similar to conserved hypothetical protein	XP_973626.2	496	10	45	37.3334	9.95639e-10	7.32237e-09	0.000193456	0.00128056	2.72669
Sg_CNS_NA4Plus9701	0		212	8	36	29.532	5.5002e-08	3.71943e-07	0.000362092	0.00239682	2.72669
33879	PREDICTED: peptidoglycan-recognition protein SC2-like	XP_001603488.1	790	8	36	29.532	5.5002e-08	3.71943e-07	9.7169e-05	0.000643197	2.72669
Sg_CNS_NA4Plus9322	0		205	6	27	21.7337	3.13246e-06	1.90664e-05	0.000280842	0.001859	2.72669
Sg_CNS_NA4Plus14519	0		380	6	27	21.7337	3.13246e-06	1.90664e-05	0.000151507	0.00100288	2.72669
88953	conserved hypothetical protein	EEB12391.1	241	4	18	13.9432	0.000188416	0.00100079	0.00015926	0.0010542	2.72669
52060	AGAP013188-PA	EGK97115.1	489	4	18	13.9432	0.000188416	0.00100079	7.84903e-05	0.000519556	2.72669
34341	AGAP007104-PA	EAA04004.4	510	6	27	21.7337	3.13246e-06	1.90664e-05	0.000112888	0.000747243	2.72669
32909	PREDICTED: nose resistant to fluoxetine protein 6-like	XP_001599124.1	787	6	27	21.7337	3.13246e-06	1.90664e-05	7.31546e-05	0.000484236	2.72669
Sg_CNS_NA4Plus6705	0		173	122	548	473.131	6.6761e-105	2.0463e-103	0.00676673	0.0447098	2.72406
Sg_CNS_NA4Plus13074	0		325	21	94	79.5942	4.5977e-19	4.6272e-18	0.000620013	0.00408238	2.71904
Sg_CNS_NA4Plus13086	0		326	15	67	56.1808	6.61049e-14	5.68343e-13	0.000441508	0.00290085	2.71597
34338	PREDICTED: similar to plasma PAF acetylhydrolase	XP_971356.1	552	2935	13072	11274.3	0	0	0.0510192	0.33425	2.71181
Sg_CNS_NA4Plus13466	0		342	87	387	331.866	3.77017e-74	8.88945e-73	0.00244094	0.0159718	2.71001
Sg_CNS_NA4Plus5590	0		164	88	391	335.104	7.43183e-75	1.76321e-73	0.00514877	0.0336513	2.70836
Sg_CNS_NA4Plus21171	0		567	43	191	162.798	2.76886e-37	4.05615e-36	0.000727696	0.00475465	2.70793
Sg_CNS_NA4Plus20868	0		557	268	1187	1019.02	1.3175e-223	7.5228e-222	0.00461684	0.030079	2.70378
Sg_CNS_NA4Plus896	0		305	760	3366	2892.78	0	0	0.0239099	0.15577	2.70373
Sg_CNS_NA4Plus25326	0		725	7	31	24.9766	5.80315e-07	3.7079e-06	9.26456e-05	0.000603521	2.70361
51467	AGAP010977-PA	EAL41454.3	1153	7	31	24.9766	5.80315e-07	3.7079e-06	5.82551e-05	0.00037949	2.70361
Sg_CNS_NA4Plus34584	0		1712	26	115	97.1184	6.5304e-23	7.24009e-22	0.000145725	0.000948118	2.70182
Sg_CNS_NA4Plus30497	0		1057	24	106	89.3141	3.36857e-21	3.5796e-20	0.000217872	0.00141547	2.69972
Sg_CNS_NA4Plus32613	0		1299	12	53	43.8167	3.60624e-11	2.81945e-10	8.86415e-05	0.000575884	2.69972
42422	PREDICTED: similar to serine protease inhibitor I	XP_001812139.1	7881	101184	446827	384812	0	0	0.123196	0.800252	2.6995
78466	PREDICTED: hypothetical protein LOC408844	XP_392375.3	2524	68	300	255.72	1.47068e-57	2.86766e-56	0.000258514	0.00167765	2.69812
52929	GH11189p	AAL48461.1	3618	326	1438	1232.1	6.4428e-270	4.266e-268	0.000864597	0.00560995	2.69789
103314	glucose-methanol-choline (gmc) oxidoreductase	NP_001136328.1	488	130	573	489.724	1.6365e-108	5.1591e-107	0.00255616	0.0165731	2.69679
Sg_CNS_NA4Plus33783	0		1501	30	132	111.403	4.82857e-26	5.72331e-25	0.000191781	0.00124126	2.69427
93229	ebony protein	BAH11147.1	894	15	66	54.8599	1.29432e-13	1.10368e-12	0.000160997	0.00104202	2.69427
47091	PREDICTED: tubulin-specific chaperone cofactor E-like protein-like	XP_001602437.2	295	5	22	17.1859	3.38937e-05	0.000191202	0.000162635	0.00105261	2.69427
52486	CG9149	NP_612094.2	483	83	365	310.942	1.36139e-69	3.06591e-68	0.00164891	0.0106663	2.69348
Sg_CNS_NA4Plus17582	0		469	2688	11787	10079.4	0	0	0.0549948	0.354731	2.68936
34084	PREDICTED: phosphatidate phosphatase LPIN1-like	XP_393684.4	23859	10130	44381	37946.1	0	0	0.00407401	0.0262551	2.68808
14382	hypothetical protein TcasGA2_TC006625	EFA08919.1	6436	303	1326	1131.05	5.898e-248	3.6603e-246	0.000451743	0.00290801	2.68646
Sg_CNS_NA4Plus37421	0		4492	84	367	311.53	1.01393e-69	2.28642e-68	0.000179434	0.00115317	2.68409
Sg_CNS_NA4Plus6190	0		169	109	476	404.451	5.91484e-90	1.60499e-88	0.00618877	0.0397547	2.6834
Sg_CNS_NA4Plus5612	0		164	31	135	113.321	1.8353e-26	2.19409e-25	0.00181377	0.0116187	2.67939
21943	hypothetical protein TcasGA2_TC011990	EFA09842.1	145	6	26	20.4288	6.18926e-06	3.69103e-05	0.000397053	0.00253089	2.67224
21953	0		578	6	26	20.4288	6.18926e-06	3.69103e-05	9.96066e-05	0.000634913	2.67224
29797	PREDICTED: LOW QUALITY PROTEIN: atrial natriuretic peptide receptor 1-like	XP_001601255.2	693	6	26	20.4288	6.18926e-06	3.69103e-05	8.30774e-05	0.000529552	2.67224
58890	PREDICTED: uncharacterized protein LOC100888373	XP_003723412.1	756	6	26	20.4288	6.18926e-06	3.69103e-05	7.61543e-05	0.000485423	2.67224
80809	PREDICTED: similar to GA22134-PA	XP_969912.2	847	6	26	20.4288	6.18926e-06	3.69103e-05	6.79724e-05	0.00043327	2.67224
93362	0		148	3	13	9.41667	0.00215021	0.0101059	0.000194502	0.0012398	2.67224
Sg_CNS_NA4Plus5190	0		160	3	13	9.41667	0.00215021	0.0101059	0.000179914	0.00114681	2.67224
51527	AGAP011208-PA	EAL41568.3	163	3	13	9.41667	0.00215021	0.0101059	0.000176603	0.0011257	2.67224
76551	0		196	3	13	9.41667	0.00215021	0.0101059	0.000146869	0.000936172	2.67224
94672	0		294	3	13	9.41667	0.00215021	0.0101059	9.79126e-05	0.000624115	2.67224
37311	AGAP007585-PA	EDO64534.2	396	3	13	9.41667	0.00215021	0.0101059	7.26927e-05	0.000463358	2.67224
Sg_CNS_NA4Plus16719	0		447	3	13	9.41667	0.00215021	0.0101059	6.43989e-05	0.000410492	2.67224
42547	0		483	3	13	9.41667	0.00215021	0.0101059	5.9599e-05	0.000379896	2.67224
88441	class A rhodopsin-like G-protein coupled receptor GPRnna14, putative	EEB19397.1	485	3	13	9.41667	0.00215021	0.0101059	5.93532e-05	0.000378329	2.67224
82730	0		504	3	13	9.41667	0.00215021	0.0101059	5.71157e-05	0.000364067	2.67224
81339	PREDICTED: similar to orf	XP_001807231.1	520	3	13	9.41667	0.00215021	0.0101059	5.53583e-05	0.000352865	2.67224
Sg_CNS_NA4Plus20221	0		540	3	13	9.41667	0.00215021	0.0101059	5.3308e-05	0.000339796	2.67224
25234	hypothetical protein TcasGA2_TC015482	EFA09107.1	571	3	13	9.41667	0.00215021	0.0101059	5.04139e-05	0.000321348	2.67224
51280	AGAP010394-PA	EAA07199.5	715	3	13	9.41667	0.00215021	0.0101059	4.02606e-05	0.000256629	2.67224
71150	hypothetical protein EAI_09677	EFN85686.1	890	3	13	9.41667	0.00215021	0.0101059	3.23442e-05	0.000206168	2.67224
27748	PREDICTED: putative inorganic phosphate cotransporter-like	XP_623087.3	2105	131	567	479.705	2.4768e-106	7.6554e-105	0.000597151	0.00380189	2.67055
28305	dumpy, isoform L	NP_001245878.1	1188	100	432	364.697	2.67271e-81	6.75538e-80	0.000807697	0.00513258	2.6678
15411	hypothetical protein TcasGA2_TC007077	EFA01518.1	889	22	95	78.87	6.63346e-19	6.64289e-18	0.000237457	0.00150831	2.66719
88099	chemosensory protein 13	ABH88186.1	962	1410	6086	5157.66	0	0	0.014064	0.0892946	2.66657
49397	0		213	1487	6411	5429.69	0	0	0.0669879	0.424829	2.66491
Sg_CNS_NA4Plus29728	hypothetical protein DAPPUDRAFT_309480	EFX90459.1	991	40	172	143.812	3.90578e-33	5.33293e-32	0.000387303	0.00244976	2.6611
Sg_CNS_NA4Plus7962	0		187	101	434	365.293	1.98205e-81	5.01957e-80	0.00518256	0.0327579	2.66011
46933	PREDICTED: troponin C, isoform 1-like	XP_003424671.1	299	560	2406	2032.63	0	0	0.0179714	0.113578	2.6599
Sg_CNS_NA4Plus7085	0		177	524	2247	1896.12	0	0	0.0284068	0.179184	2.65713
52850	GH03720p	AAM51943.1	629	7	30	23.6717	1.14253e-06	7.15401e-06	0.000106785	0.000673192	2.6563
31616	PREDICTED: mitochondrial uncoupling protein 2-like	XP_001606456.2	3644	3405	14580	12303.5	0	0	0.0089661	0.0564739	2.65503
88078	CSP precursor	AAO16793.1	154	25	107	88.5959	4.84282e-21	5.12503e-20	0.0015577	0.00980689	2.65438
79470	AGAP000167-PA	EAA06471.5	2209	9438	40369	34053.9	0	0	0.0409967	0.257941	2.65346
Sg_CNS_NA4Plus7316	0		179	529	2262	1905.72	0	0	0.0283575	0.178364	2.65303
21378	Blattella germanica isolate GRI-D22-2a small subunit ribosomal RNA gene sequence	JF499929.1	646	11	47	37.9485	7.26385e-10	5.36632e-09	0.00016339	0.00102691	2.65192
29529	PREDICTED: lipase member H-like	XP_003244830.1	164	48	205	171.063	4.33479e-39	6.53911e-38	0.00280842	0.0176432	2.65128
Sg_CNS_NA4Plus5821	0		165	26	111	91.8381	9.40666e-22	1.015e-20	0.00151201	0.00949527	2.65074
Sg_CNS_NA4Plus13906	0		358	13291	56645	47692.2	0	0	0.356237	2.2333	2.64827
Sg_CNS_NA4Plus1201	0		649	1288	5484	4611.51	0	0	0.019043	0.119267	2.64686
Sg_CNS_NA4Plus24607	0		693	769	3273	2750.97	0	0	0.0106478	0.0666624	2.64633
Sg_CNS_NA4Plus12997	0		323	3055	12999	10929.7	0	0	0.0907556	0.568036	2.64592
Sg_CNS_NA4Plus31231	0		1125	20	85	69.7551	6.71432e-17	6.35348e-16	0.000170586	0.00106644	2.64423
54469	0		457	12	51	41.1915	1.38024e-10	1.05263e-09	0.000251959	0.00157515	2.64423
Sg_CNS_NA4Plus29712	0		990	12	51	41.1915	1.38024e-10	1.05263e-09	0.000116308	0.000727116	2.64423
27839	AGAP005490-PA	EAA10906.4	455	8	34	26.9146	2.12648e-07	1.39385e-06	0.000168711	0.00105472	2.64423
31903	PREDICTED: multidrug resistance-associated protein 4-like	XP_001606046.2	421	4	17	12.6542	0.000374727	0.00193321	9.11681e-05	0.000569948	2.64423
58100	PREDICTED: uncharacterized protein LOC101479539	XP_004552065.1	489	4	17	12.6542	0.000374727	0.00193321	7.84903e-05	0.000490691	2.64423
87321	PREDICTED: similar to CG10806 CG10806-PB	XP_974978.1	517	4	17	12.6542	0.000374727	0.00193321	7.42394e-05	0.000464116	2.64423
58889	PREDICTED: hypothetical protein LOC100569319	XP_003240768.1	539	4	17	12.6542	0.000374727	0.00193321	7.12092e-05	0.000445173	2.64423
86386	PREDICTED: similar to beta-1,3-galactosyltransferase	XP_972844.1	666	4	17	12.6542	0.000374727	0.00193321	5.76303e-05	0.000360282	2.64423
17913	hypothetical protein TcasGA2_TC010284	EFA12757.1	839	4	17	12.6542	0.000374727	0.00193321	4.5747e-05	0.000285993	2.64423
85250	0		642	4	17	12.6542	0.000374727	0.00193321	5.97847e-05	0.000373751	2.64423
Sg_CNS_NA4Plus1739	0		1904	2113	8975	7537.97	0	0	0.0106487	0.0665328	2.64339
49400	Ves G 1 allergen precursor, putative	EEB12620.1	1573	1646	6981	5857.79	0	0	0.0100407	0.0626408	2.64124
57217	0		1907	90	380	316.443	8.62428e-71	1.96372e-69	0.000452852	0.00281256	2.63477
Sg_CNS_NA4Plus14738	0		388	18	76	61.9581	3.50837e-15	3.14622e-14	0.000445149	0.00276472	2.63477
36295	PREDICTED: probable cytochrome P450 304a1	XP_001119928.2	821	9	38	30.1576	3.98333e-08	2.71275e-07	0.000105188	0.000653294	2.63477
Sg_CNS_NA4Plus25492	0		732	2109	8899	7445.84	0	0	0.0276459	0.171593	2.63385
Sg_CNS_NA4Plus6648	0		172	187	789	658.571	3.056e-145	1.2351e-143	0.0104323	0.0647466	2.63375
Sg_CNS_NA4Plus1335	0		884	1573	6622	5532.76	0	0	0.0170742	0.105732	2.63052
Sg_CNS_NA4Plus5147	0		160	1335	5611	4683.4	0	0	0.0800619	0.494981	2.62819
30976	PREDICTED: matrix metalloproteinase-25-like	XP_001120736.2	2019	114	479	398.201	1.35672e-88	3.6459e-87	0.000541793	0.00334863	2.62776
Sg_CNS_NA4Plus17364	PREDICTED: Apis florea uncharacterized LOC100864704 (LOC100864704), mRNA	XM_003691750.1	463	15	63	50.9205	9.61814e-13	7.95425e-12	0.000310867	0.00192056	2.62716
37673	PREDICTED: protein turtle-like	XP_001603297.2	995	5	21	15.8938	6.69968e-05	0.000369022	4.82183e-05	0.000297896	2.62716
89708	conserved hypothetical protein	EEB16764.1	340	25	105	85.9686	1.82818e-20	1.9088e-19	0.000705547	0.00435892	2.62716
53382	IP15317p	ABJ17050.1	509	5	21	15.8938	6.69968e-05	0.000369022	9.42578e-05	0.000582331	2.62716
41462	0		534	5	21	15.8938	6.69968e-05	0.000369022	8.98449e-05	0.000555068	2.62716
86354	PREDICTED: similar to beaten path IIa CG14334-PA	XP_970555.2	471	130	545	452.707	1.8574e-100	5.506e-99	0.00264842	0.0163322	2.62451
Sg_CNS_NA4Plus17639	0		470	22	92	74.9297	4.87772e-18	4.77225e-17	0.000449148	0.00276286	2.6209
Sg_CNS_NA4Plus29146	0		948	11	46	36.6435	1.41829e-09	1.03567e-08	0.000111339	0.000684885	2.6209
44966	PREDICTED: tetratricopeptide repeat protein 8-like isoform 2	XP_001608007.1	5017	350	1459	1210.73	2.8416e-265	1.8695e-263	0.000669405	0.00410468	2.61632
Sg_CNS_NA4Plus35002	0		1861	54	225	185.255	3.4531e-42	5.46463e-41	0.000278428	0.00170649	2.61566
Sg_CNS_NA4Plus19469	0		518	18	75	60.6497	6.81915e-15	6.05195e-14	0.000333432	0.00204362	2.61566
23757	0		238	6	25	19.1346	1.21818e-05	7.1106e-05	0.000241902	0.00148263	2.61566
39138	PREDICTED: uncharacterized protein LOC593093	XP_003731887.1	993	6	25	19.1346	1.21818e-05	7.1106e-05	5.79785e-05	0.000355352	2.61566
Sg_CNS_NA4Plus1870	0		1799	315	1312	1088.04	1.312e-238	7.9222e-237	0.00168013	0.0102937	2.61511
Sg_CNS_NA4Plus107	0		205	94	391	322.836	3.49301e-72	8.08951e-71	0.00439986	0.026921	2.6132
87021	carboxylesterase clade A, member 9	NP_001165951.1	849	233	969	802.446	1.5857e-176	7.5016e-175	0.00263338	0.0161096	2.61293
52482	CG8492	NP_648151.2	149	13	54	43.1296	5.12323e-11	3.98067e-10	0.000837186	0.00511536	2.61121
Sg_CNS_NA4Plus23982	0		666	33	137	111.911	3.73664e-26	4.43979e-25	0.00047545	0.00290345	2.6104
Sg_CNS_NA4Plus31293	0		1132	40	166	135.921	2.07578e-31	2.74536e-30	0.000339061	0.00206981	2.60988
Sg_CNS_NA4Plus36970	0		3299	47	195	159.932	1.17088e-36	1.69856e-35	0.000136704	0.000834297	2.60951
Sg_CNS_NA4Plus30204	0		1031	12686	52615	43606.6	0	0	0.118068	0.72031	2.609
Sg_CNS_NA4Plus29448	0		971	21	87	70.3788	4.89426e-17	4.64833e-16	0.000207522	0.00126464	2.60739
Sg_CNS_NA4Plus26649	0		791	14	58	46.3726	9.7774e-12	7.80856e-11	0.000169831	0.00103495	2.60739
52070	AGAP013241-PA	EGK96892.1	463	7	29	22.376	2.24161e-06	1.37761e-05	0.000145071	0.000884068	2.60739
Sg_CNS_NA4Plus24635	0		693	7	29	22.376	2.24161e-06	1.37761e-05	9.69236e-05	0.000590654	2.60739
18465	0		930	7	29	22.376	2.24161e-06	1.37761e-05	7.22237e-05	0.000440133	2.60739
86313	AGAP001672-PA	EAA01375.5	1246	7	29	22.376	2.24161e-06	1.37761e-05	5.3907e-05	0.00032851	2.60739
17257	hypothetical protein TcasGA2_TC010029	EFA07054.1	1087	239	990	817.96	6.7199e-180	3.2296e-178	0.00210976	0.0128551	2.60718
Sg_CNS_NA4Plus31429	0		1148	22	91	73.6219	9.46105e-18	9.18747e-17	0.000183885	0.00111884	2.60513
Sg_CNS_NA4Plus22407	0		607	184	761	627.799	1.5048e-138	5.8431e-137	0.00290867	0.0176956	2.60496
Sg_CNS_NA4Plus12532	0		305	40	165	134.612	4.01478e-31	5.27795e-30	0.00125842	0.00763577	2.60116
Sg_CNS_NA4Plus21370	0		573	16	66	52.8587	3.58436e-13	3.0078e-12	0.000267935	0.00162576	2.60116
92901	PREDICTED: Down syndrome cell adhesion molecule-like protein CG42256-like	XP_001601654.2	1174	9	37	28.8599	7.78092e-08	5.22431e-07	7.35596e-05	0.000444838	2.5963
55281	hypothetical protein BRAFLDRAFT_246672	XP_002612267.1	569	37	152	123.574	1.04392e-28	1.31283e-27	0.000623957	0.00377051	2.59524
Sg_CNS_NA4Plus8258	0		190	601	2461	2022.02	0	0	0.0303519	0.182821	2.59057
Sg_CNS_NA4Plus240	0		725	286	1171	961.186	4.9118e-211	2.6926e-209	0.00378524	0.0227975	2.59042
Sg_CNS_NA4Plus24921	0		706	97	397	324.696	1.37404e-72	3.19294e-71	0.00131835	0.00793696	2.58985
86784	PREDICTED: similar to Calcium activated protein for secretion CG33653-PB	XP_972169.2	1040	11	45	35.3445	2.76242e-09	1.99119e-08	0.00010149	0.000610728	2.58919
Sg_CNS_NA4Plus33778	0		1500	24	98	78.803	6.86212e-19	6.86919e-18	0.000153527	0.000922154	2.58651
Sg_CNS_NA4Plus18344	0		488	13	53	41.8297	9.95812e-11	7.63924e-10	0.000255616	0.00153294	2.58425
45768	transcription factor hes-1, putative	EEB10511.1	1144	13	53	41.8297	9.95812e-11	7.63924e-10	0.000109039	0.00065391	2.58425
Sg_CNS_NA4Plus33510	0		1443	15	61	48.3151	3.62955e-12	2.93952e-11	9.97447e-05	0.000596667	2.58061
45965	AGAP009431-PA	EAA03627.5	355	32	130	104.748	1.38733e-24	1.59231e-23	0.000864941	0.00516872	2.57913
Sg_CNS_NA4Plus9952	0		217	486	1974	1613.71	0	0	0.0214902	0.128397	2.57886
103622	PREDICTED: glycerol-3-phosphate acyltransferase 3-like isoform 3	XP_003424471.1	1139	637	2586	2113.88	0	0	0.00536637	0.032046	2.57812
Sg_CNS_NA4Plus21314	0		571	498	2021	1651.32	0	0	0.0083687	0.0499573	2.57762
78828	PREDICTED: hypothetical protein LOC411294 isoform 1	XP_394768.1	801	35	142	114.477	1.02462e-26	1.23193e-25	0.000419276	0.00250221	2.57723
Sg_CNS_NA4Plus4055	hypothetical protein	CAJ01462.1	1645	828	3359	2745.09	0	0	0.0048298	0.0288212	2.5771
90493	0		469	75	304	246.81	1.2877e-55	2.44961e-54	0.00153445	0.00914891	2.57588
38148	0		179	95	385	312.978	4.90296e-70	1.10902e-68	0.00509255	0.0303582	2.57563
Sg_CNS_NA4Plus34623	0		1719	40	162	130.692	2.89156e-30	3.74346e-29	0.00022328	0.00133017	2.57469
Sg_CNS_NA4Plus31794	0		1187	141	571	464.773	4.3983e-103	1.3303e-101	0.00113981	0.00678975	2.57456
29401	PREDICTED: leucine-rich repeat-containing protein 15-like	XP_003242529.1	1660	68	275	222.803	2.21301e-50	3.9186e-49	0.000393066	0.00233826	2.57259
Sg_CNS_NA4Plus19636	0		522	23	93	74.2579	6.85494e-18	6.67688e-17	0.000422788	0.00251467	2.57236
Sg_CNS_NA4Plus24819	0		701	47	190	153.394	3.14241e-35	4.45313e-34	0.000643346	0.00382564	2.57203
Sg_CNS_NA4Plus5805	0		165	25	101	80.7438	2.56963e-19	2.60446e-18	0.00145385	0.00863984	2.57112
Sg_CNS_NA4Plus34446	0		1674	258	1042	848.133	1.8511e-186	9.1266e-185	0.00147887	0.00878579	2.57068
33868	peptidoglycan recognition protein, putative	EEB19604.1	870	1066	4301	3503.89	0	0	0.0117572	0.069778	2.56923
15661	AGAP004742-PB	EAA13216.3	1288	196	786	636.614	1.8215e-140	7.1427e-139	0.00146018	0.00861341	2.56044
Sg_CNS_NA4Plus7723	0		184	27	108	85.9297	1.86445e-20	1.94568e-19	0.00140803	0.00828465	2.55677
56614	0		519	6	24	17.8522	2.38746e-05	0.000136115	0.00011093	0.000652698	2.55677
92443	DN cadherin-like protein	EFA04584.1	1086	6	24	17.8522	2.38746e-05	0.000136115	5.30135e-05	0.000311925	2.55677
7324	hypothetical protein TcasGA2_TC003246	EFA00396.1	389	5	20	14.616	0.000131789	0.000709939	0.000123335	0.000725686	2.55677
50692	0		488	5	20	14.616	0.000131789	0.000709939	9.83139e-05	0.000578467	2.55677
74283	0		170	3	12	8.15757	0.00428818	0.0193228	0.000169331	0.000996324	2.55677
51567	0		280	3	12	8.15757	0.00428818	0.0193228	0.000102808	0.000604911	2.55677
98566	PREDICTED: uncharacterized protein LOC101746905	XP_004927726.1	543	3	12	8.15757	0.00428818	0.0193228	5.30135e-05	0.000311925	2.55677
Sg_CNS_NA4Plus15431	0		410	49	196	157.274	4.45967e-36	6.40897e-35	0.00114677	0.00674747	2.55677
Sg_CNS_NA4Plus34482	Portunus trituberculatus clone PTR230 microsatellite sequence	GU206963.1	1683	49	196	157.274	4.45967e-36	6.40897e-35	0.000279368	0.00164377	2.55677
Sg_CNS_NA4Plus35604	0		2116	35	140	111.873	3.81035e-26	4.52684e-25	0.000158715	0.000933858	2.55677
Sg_CNS_NA4Plus32545	0		1290	32	128	102.144	5.1632e-24	5.85747e-23	0.000238026	0.00140052	2.55677
82663	RH44796p	AAS15657.1	545	26	104	82.687	9.61338e-20	9.84943e-19	0.000457764	0.00269343	2.55677
Sg_CNS_NA4Plus28205	0		882	21	84	66.4735	3.54629e-16	3.28235e-15	0.000228463	0.00134425	2.55677
Sg_CNS_NA4Plus6343	0		170	20	80	63.2309	1.83839e-15	1.66371e-14	0.00112888	0.00664216	2.55677
Sg_CNS_NA4Plus18026	TSA: Thlaspi arvense Contig25446 transcribed RNA sequence	GAKE01025029.1	480	20	80	63.2309	1.83839e-15	1.66371e-14	0.00039981	0.00235243	2.55677
55326	PREDICTED: hypothetical protein LOC100117012	XP_001601365.2	1009	12	48	37.2933	1.01634e-09	7.47192e-09	0.000114118	0.000671457	2.55677
108517	PREDICTED: huntingtin-interacting protein 1 isoform 2	XP_003424458.1	969	11	44	34.0518	5.36644e-09	3.81501e-08	0.000108927	0.00064091	2.55677
Sg_CNS_NA4Plus20337	0		543	10	40	30.8106	2.84478e-08	1.95131e-07	0.000176712	0.00103975	2.55677
54772	PREDICTED: cullin-2-like	XP_003425008.1	1321	9	36	27.5699	1.51522e-07	1.00135e-06	6.53739e-05	0.000384652	2.55677
80395	AGAP000472-PA	EAA06317.5	271	8	32	24.3297	8.11791e-07	5.13968e-06	0.00028326	0.00166667	2.55677
88560	0		507	8	32	24.3297	8.11791e-07	5.13968e-06	0.000151407	0.000890862	2.55677
72604	0		845	8	32	24.3297	8.11791e-07	5.13968e-06	9.08444e-05	0.000534517	2.55677
93056	PREDICTED: dynein heavy chain 3, axonemal-like	XP_001944438.2	388	7	28	21.0903	4.38139e-06	2.63982e-05	0.000173114	0.00101858	2.55677
8559	0		935	7	28	21.0903	4.38139e-06	2.63982e-05	7.18375e-05	0.000422683	2.55677
13344	0		235	6	24	17.8522	2.38746e-05	0.000136115	0.00024499	0.00144149	2.55677
15100	0		274	6	24	17.8522	2.38746e-05	0.000136115	0.000210119	0.00123631	2.55677
80563	PREDICTED: similar to AGAP012225-PA	XP_971871.1	502	6	24	17.8522	2.38746e-05	0.000136115	0.000114687	0.000674801	2.55677
27567	hypothetical protein TcasGA2_TC030607	EFA04758.1	522	6	24	17.8522	2.38746e-05	0.000136115	0.000110292	0.000648947	2.55677
Sg_CNS_NA4Plus10665	Ixodes scapularis phosphorylase kinase gamma subunit, putative, mRNA	XM_002404077.1	234	5	20	14.616	0.000131789	0.000709939	0.000205031	0.00120638	2.55677
91791	cytochrome P450 9D5	EFA09141.1	568	5	20	14.616	0.000131789	0.000709939	8.44669e-05	0.000496993	2.55677
46311	transposase	ABC16633.1	674	5	20	14.616	0.000131789	0.000709939	7.11828e-05	0.000418831	2.55677
37686	PREDICTED: protein tyrosine phosphatase type IVA 1	XP_393167.4	106	4	16	11.3833	0.000741057	0.00370767	0.000362092	0.0021305	2.55677
Sg_CNS_NA4Plus11706	0		271	4	16	11.3833	0.000741057	0.00370767	0.00014163	0.000833334	2.55677
13399	hypothetical protein TcasGA2_TC005493	EFA09156.1	387	4	16	11.3833	0.000741057	0.00370767	9.91777e-05	0.000583549	2.55677
23516	0		677	4	16	11.3833	0.000741057	0.00370767	5.66939e-05	0.00033358	2.55677
104160	0		158	3	12	8.15757	0.00428818	0.0193228	0.000182192	0.001072	2.55677
Sg_CNS_NA4Plus9571	0		209	3	12	8.15757	0.00428818	0.0193228	0.000137734	0.000810407	2.55677
Sg_CNS_NA4Plus10061	0		220	3	12	8.15757	0.00428818	0.0193228	0.000130847	0.000769887	2.55677
76460	0		222	3	12	8.15757	0.00428818	0.0193228	0.000129668	0.000762951	2.55677
42250	0		357	3	12	8.15757	0.00428818	0.0193228	8.06339e-05	0.00047444	2.55677
54941	PREDICTED: hemocytin	XP_395067.4	456	3	12	8.15757	0.00428818	0.0193228	6.31279e-05	0.000371437	2.55677
Sg_CNS_NA4Plus4014	0		149	13	52	40.535	1.93123e-10	1.46427e-09	0.000837186	0.0049259	2.55677
51682	PREDICTED: 40S ribosomal protein S26	XP_001122510.2	705	2131	8514	6896.71	0	0	0.0290041	0.170456	2.55507
5	0		761	2384	9464	7636.47	0	0	0.0300598	0.175533	2.54583
Sg_CNS_NA4Plus15492	0		412	10899	43250	34904.2	0	0	0.253837	1.48169	2.54527
Sg_CNS_NA4Plus14421	0		377	425	1685	1357.13	4.3507e-297	3.1328e-295	0.0108171	0.0630851	2.54398
27794	PREDICTED: inositol oxygenase-like	XP_001950796.1	6816	4802	19018	15326	0	0	0.00676017	0.0393825	2.54243
Sg_CNS_NA4Plus35252	0		1958	71	281	224.717	8.46408e-51	1.50704e-49	0.000347945	0.00202564	2.54145
Sg_CNS_NA4Plus7388	0		180	376	1487	1195.61	5.4745e-262	3.563e-260	0.0200438	0.116602	2.54037
Sg_CNS_NA4Plus35888	0		2259	110	435	348.59	8.59389e-78	2.09843e-76	0.000467241	0.00271795	2.54028
Sg_CNS_NA4Plus12395	0		300	35	138	109.276	1.41179e-25	1.65529e-24	0.00111947	0.00649271	2.53601
Sg_CNS_NA4Plus9656	0		211	16	63	48.9691	2.6003e-12	2.11828e-11	0.000727616	0.00421431	2.53405
33684	PREDICTED: pancreatic lipase-related protein 2-like	XP_001603209.2	2697	19150	75361	60521.6	0	0	0.0681322	0.394397	2.53324
25023	AGAP005237-PA	EAA09486.4	302	135	531	424.463	2.60601e-94	7.33648e-93	0.00428935	0.0248174	2.53252
Sg_CNS_NA4Plus13292	0		334	15	59	45.7277	1.35884e-11	1.07894e-10	0.000430933	0.0024933	2.53252
Sg_CNS_NA4Plus31414	0		1146	15	59	45.7277	1.35884e-11	1.07894e-10	0.000125595	0.000726668	2.53252
Sg_CNS_NA4Plus7626	0		182	2774	10906	8747.82	0	0	0.146251	0.84579	2.53185
Sg_CNS_NA4Plus9367	0		206	28	110	86.5796	1.34225e-20	1.40644e-19	0.00130423	0.00753692	2.53077
Sg_CNS_NA4Plus18145	0		483	66	259	205.906	1.07425e-46	1.81474e-45	0.00131118	0.0075687	2.52918
Sg_CNS_NA4Plus12907	0		320	59	231	183.208	9.66132e-42	1.51819e-40	0.00176916	0.010189	2.52587
79926	PREDICTED: sialin-like	XP_003251473.1	7246	224	877	700.086	2.8638e-154	1.2166e-152	0.00029663	0.00170832	2.52585
88409	Circadian clock-controlled protein precursor, putative	EEB18806.1	1523	403	1576	1258.48	1.1944e-275	8.0485e-274	0.00253904	0.0146058	2.52418
Sg_CNS_NA4Plus30972	0		1099	94	367	291.511	2.32941e-65	4.99869e-64	0.00082072	0.00471343	2.52181
86761	PREDICTED: similar to cadherin-like protein	XP_971388.2	1203	20	78	60.645	6.83542e-15	6.06587e-14	0.000159525	0.000915161	2.52024
Sg_CNS_NA4Plus10027	0		219	3736	14567	11625	0	0	0.163692	0.938846	2.5199
Sg_CNS_NA4Plus1007	0		894	232	904	719.539	1.6859e-158	7.3133e-157	0.00249009	0.0142725	2.51896
Sg_CNS_NA4Plus7733	0		184	38	148	116.414	3.8579e-27	4.68337e-26	0.00198167	0.011353	2.51829
82500	RE44147p	AAN71407.1	1535	28	109	85.287	2.5806e-20	2.68487e-19	0.000175031	0.00100227	2.5176
40177	PREDICTED: rhomboid-related protein 3-like	XP_395780.3	718	9	35	26.2881	2.94099e-07	1.9119e-06	0.000120277	0.000688037	2.51613
Sg_CNS_NA4Plus13746	0		352	18	70	54.1627	1.84554e-13	1.56553e-12	0.000490676	0.00280688	2.51613
Sg_CNS_NA4Plus24876	0		704	216	839	666.361	6.1797e-147	2.5233e-145	0.00294406	0.0168212	2.51441
Sg_CNS_NA4Plus20935	0		559	166	644	510.716	4.4313e-113	1.4425e-111	0.00284945	0.0162608	2.51264
51482	PREDICTED: 40S ribosomal protein S23-like	XP_001600581.1	619	113	436	344.051	8.36752e-77	2.02489e-75	0.00175167	0.00994178	2.50477
Sg_CNS_NA4Plus27055	0		813	7	27	19.8155	8.52865e-06	5.03508e-05	8.26176e-05	0.00046875	2.5043
Sg_CNS_NA4Plus30527	0		1060	41	158	123.556	1.05386e-28	1.32516e-27	0.000371144	0.00210387	2.503
Sg_CNS_NA4Plus36444	0		2668	198	763	602.818	4.0823e-133	1.5375e-131	0.000712105	0.00403652	2.50295
52128	AT12189p	ABV82136.1	4243	338	1302	1029.56	6.7555e-226	3.9073e-224	0.000764379	0.00433118	2.5024
Sg_CNS_NA4Plus11542	0		265	302	1161	916.719	2.2771e-201	1.2034e-199	0.0109352	0.0618379	2.49951
Sg_CNS_NA4Plus29294	0		960	25	96	74.2741	6.79891e-18	6.62419e-17	0.000249881	0.00141146	2.49787
Sg_CNS_NA4Plus9730	0		212	175	671	528.25	6.7874e-117	2.2638e-115	0.00792076	0.044674	2.49572
47211	tyrosine-protein phosphatase corkscrew, putative	EEB18034.1	4472	66	253	198.142	5.31127e-45	8.78207e-44	0.000141614	0.000798522	2.49537
28001	Integrin alpha-PS1 precursor, putative	EEB13771.1	298	18	69	52.8773	3.55045e-13	2.97983e-12	0.00057959	0.00326815	2.49537
Sg_CNS_NA4Plus24595	0		692	18	69	52.8773	3.55045e-13	2.97983e-12	0.000249592	0.00140738	2.49537
41243	PREDICTED: RING finger protein unkempt homolog	XP_393248.3	694	12	46	34.7241	3.79902e-09	2.7216e-08	0.000165915	0.00093555	2.49537
42597	AGAP008606-PA	EAA10174.4	703	12	46	34.7241	3.79902e-09	2.7216e-08	0.000163791	0.000923572	2.49537
Sg_CNS_NA4Plus18252	0		485	6	23	16.5828	4.65718e-05	0.000259296	0.000118706	0.000669352	2.49537
Sg_CNS_NA4Plus20594	Dendroctonus ponderosae Seq01048951, whole genome shotgun sequence	APGK01048941.1	550	6	23	16.5828	4.65718e-05	0.000259296	0.000104678	0.000590247	2.49537
Sg_CNS_NA4Plus22982	0		629	17	65	49.6378	1.84919e-12	1.5142e-11	0.000259336	0.00145858	2.49167
Sg_CNS_NA4Plus9906	AChain A, Nmr Structure Of Apolipophorin-Iii From Locusta Migratoria >gi	1LS4	984	43837	167566	132217	0	0	0.427475	2.40358	2.49128
Sg_CNS_NA4Plus1072	0		493	445	1701	1338.96	3.8541e-293	2.7407e-291	0.0086612	0.0486996	2.49127
45912	PREDICTED: transient receptor potential channel pyrexia	XP_001122445.1	1445	28	107	82.7096	9.50387e-20	9.74208e-19	0.000185932	0.00104516	2.49088
Sg_CNS_NA4Plus20893	0		558	167	638	501.023	5.6928e-111	1.8277e-109	0.00287175	0.0161382	2.49048
Sg_CNS_NA4Plus33913	0		1535	22	84	64.5531	9.39651e-16	8.5768e-15	0.000137524	0.000772395	2.48965
Sg_CNS_NA4Plus33120	0		1374	159	607	476.381	1.3101e-105	4.0409e-104	0.00111039	0.00623549	2.48944
46127	AGAP009463-PA	EAA45250.4	465	232	885	694.95	3.7479e-153	1.5831e-151	0.0047874	0.0268633	2.48832
Sg_CNS_NA4Plus9497	0		208	565	2155	1694.4	0	0	0.0260645	0.146235	2.48813
82697	RH70774p	AAM29631.1	1180	109	415	324.626	1.42349e-72	3.3056e-71	0.000886358	0.00496403	2.48555
Sg_CNS_NA4Plus25398	0		728	15	57	43.1601	5.04377e-11	3.92012e-10	0.000197708	0.00110513	2.48277
72536	0		506	5	19	13.3543	0.000257827	0.00135071	9.48166e-05	0.000529995	2.48277
89309	conserved hypothetical protein	EEB13958.1	393	5	19	13.3543	0.000257827	0.00135071	0.000122079	0.000682385	2.48277
Sg_CNS_NA4Plus13801	0		354	351	1333	1044.57	3.6907e-229	2.1552e-227	0.00951412	0.053149	2.4819
46895	PREDICTED: similar to troponin C	XP_973979.1	160	102	387	301.937	1.24697e-67	2.74809e-66	0.00611709	0.0341397	2.48053
Sg_CNS_NA4Plus14967	0		395	24	91	69.7493	6.73402e-17	6.37153e-16	0.000583014	0.00325172	2.4796
Sg_CNS_NA4Plus10732	0		236	19	72	54.8348	1.31098e-13	1.11779e-12	0.000772514	0.00430615	2.47876
Sg_CNS_NA4Plus26533	0		784	14	53	39.9223	2.64272e-10	1.99139e-09	0.000171347	0.000954175	2.47733
Sg_CNS_NA4Plus8448	0		192	3135	11868	9294.28	0	0	0.156676	0.872458	2.47731
Sg_CNS_NA4Plus23811	0		660	738	2793	2185.53	0	0	0.0107294	0.0597304	2.47689
103620	PREDICTED: glycerol-3-phosphate acyltransferase 3-like isoform 2	XP_003424470.1	1436	812	3071	2402.19	0	0	0.00542583	0.0301852	2.47592
Sg_CNS_NA4Plus21371	0		573	18	68	51.5962	6.81726e-13	5.66798e-12	0.000301427	0.00167503	2.4743
31546	PREDICTED: mitochondrial import inner membrane translocase subunit Tim16-like isoform 2	XP_003426274.1	144	9	34	25.0151	5.68829e-07	3.63587e-06	0.000599715	0.00333261	2.4743
81236	PREDICTED: similar to endophilin a, putative	XP_973136.2	231	9	34	25.0151	5.68829e-07	3.63587e-06	0.000373848	0.00207747	2.4743
Sg_CNS_NA4Plus4221	PREDICTED: Nasonia vitripennis troponin C (TpnC), mRNA	XM_003424121.1	235	9	34	25.0151	5.68829e-07	3.63587e-06	0.000367485	0.00204211	2.4743
56044	PREDICTED: hypothetical protein LOC100120269	XP_001603928.2	1389	9	34	25.0151	5.68829e-07	3.63587e-06	6.21735e-05	0.000345498	2.4743
Sg_CNS_NA4Plus19218	0		511	30	113	86.6215	1.31413e-20	1.37725e-19	0.000563333	0.00312123	2.47006
Sg_CNS_NA4Plus4888	0		158	33	124	95.0575	1.8493e-22	2.02972e-21	0.00200411	0.0110773	2.46657
Sg_CNS_NA4Plus15463	0		411	41	154	118.409	1.41102e-27	1.73111e-26	0.000957209	0.00528868	2.466
36265	AGAP007237-PB	EGK96243.1	206	4	15	10.1336	0.00145594	0.00701095	0.000186319	0.00102776	2.46366
25396	hypothetical protein TcasGA2_TC015855	EFA05645.1	400	4	15	10.1336	0.00145594	0.00701095	9.59544e-05	0.000529297	2.46366
37054	protein disulfide isomerase, putative	EEB10602.1	413	4	15	10.1336	0.00145594	0.00701095	9.2934e-05	0.000512637	2.46366
Sg_CNS_NA4Plus20172	0		538	4	15	10.1336	0.00145594	0.00701095	7.13416e-05	0.00039353	2.46366
27852	insulin receptor tyrosine kinase substrate, putative	EEB14776.1	815	4	15	10.1336	0.00145594	0.00701095	4.70942e-05	0.000259778	2.46366
Sg_CNS_NA4Plus20378	0		544	32	120	91.8183	9.50111e-22	1.02466e-20	0.000564438	0.00311351	2.46366
Sg_CNS_NA4Plus22423	0		607	12	45	33.4493	7.31463e-09	5.16821e-08	0.000189696	0.00104639	2.46366
101930	0		401	8	30	21.7823	3.05401e-06	1.86098e-05	0.00019143	0.00105595	2.46366
90074	0		234	4	15	10.1336	0.00145594	0.00701095	0.000164025	0.000904782	2.46366
50156	0		573	4	15	10.1336	0.00145594	0.00701095	6.69839e-05	0.000369492	2.46366
43609	PREDICTED: sphingomyelin synthase-related 1-like	XP_001601905.2	1548	593	2220	1724.58	0	0	0.00367577	0.0202419	2.46122
77344	PREDICTED: hypothetical protein LOC100578706	XP_003251350.1	1714	95	355	274.107	1.44505e-61	2.95078e-60	0.000531836	0.00292339	2.45859
88081	AGAP002194-PB	EGK96202.1	1046	49	183	140.477	2.09328e-32	2.82071e-31	0.0004495	0.00246938	2.45776
Sg_CNS_NA4Plus29310	0		961	60	224	172.265	2.36914e-39	3.59497e-38	0.000599091	0.00328998	2.45723
Sg_CNS_NA4Plus17761	0		473	752	2803	2171.69	0	0	0.0152553	0.0836432	2.45493
84030	Drosophila melanogaster myosin heavy chain (Mhc), transcript variant T, mRNA	NM_001259121.2	460	22	82	61.9924	3.44785e-15	3.09303e-14	0.000458912	0.00251608	2.45489
Sg_CNS_NA4Plus5929	0		166	11	41	30.2147	3.86767e-08	2.6359e-07	0.000635842	0.00348614	2.45489
17277	0		1124	11	41	30.2147	3.86767e-08	2.6359e-07	9.39055e-05	0.000514856	2.45489
82306	RE05231p	AAM29389.1	467	267	995	769.753	2.0346e-169	9.3047e-168	0.00548604	0.0300729	2.45462
Sg_CNS_NA4Plus12846	0		317	1799	6703	5194.35	0	0	0.0544549	0.298455	2.45438
Sg_CNS_NA4Plus31416	0		1146	40	149	113.888	1.37898e-26	1.65336e-25	0.000334919	0.00183514	2.45401
Sg_CNS_NA4Plus12247	0		294	39	145	110.649	7.06311e-26	8.34212e-25	0.00127286	0.00696128	2.45127
Sg_CNS_NA4Plus7740	0		184	60	223	170.983	4.51403e-39	6.8045e-38	0.00312895	0.0171063	2.45078
Sg_CNS_NA4Plus21939	0		590	56	208	159.307	1.60317e-36	2.31946e-35	0.000910754	0.00497599	2.44985
Sg_CNS_NA4Plus14966	0		395	28	104	78.8643	6.6527e-19	6.6615e-18	0.000680183	0.00371625	2.44985
Sg_CNS_NA4Plus4472	0		154	14	52	38.6487	5.07379e-10	3.77657e-09	0.000872313	0.00476597	2.44985
93240	0		146	7	26	18.5527	1.65274e-05	9.5502e-05	0.000460055	0.00251356	2.44985
77360	0		753	7	26	18.5527	1.65274e-05	9.5502e-05	8.92006e-05	0.000487357	2.44985
Sg_CNS_NA4Plus21732	0		584	10	37	26.9819	2.05369e-07	1.34734e-06	0.000164305	0.000894247	2.44429
57471	PREDICTED: hypothetical protein LOC100167350	XP_001947062.1	630	10	37	26.9819	2.05369e-07	1.34734e-06	0.000152309	0.000828952	2.44429
52457	CG5549	NP_611836.2	767	10	37	26.9819	2.05369e-07	1.34734e-06	0.000125104	0.000680887	2.44429
Sg_CNS_NA4Plus29036	0		940	13	48	35.4143	2.66522e-09	1.92233e-08	0.000132703	0.000720745	2.44129
81363	PREDICTED: similar to otopetrin	XP_967894.2	1401	13	48	35.4143	2.66522e-09	1.92233e-08	8.90369e-05	0.000483584	2.44129
Sg_CNS_NA4Plus23391	0		644	360	1329	1022.29	2.5646e-224	1.4693e-222	0.00536391	0.0291278	2.44104
Sg_CNS_NA4Plus5886	0		166	35	129	97.6968	4.87612e-23	5.42239e-22	0.00202314	0.0109686	2.43871
56215	PREDICTED: hypothetical protein LOC100121913	XP_001605520.2	3405	101	372	284.569	7.58342e-64	1.59376e-62	0.000284622	0.00154203	2.43771
Sg_CNS_NA4Plus29518	Blattella germanica circadian clock protein PERIOD mRNA, complete cds	AF297552.2	977	113	416	318.314	3.37389e-71	7.72497e-70	0.00110981	0.0060099	2.43703
Sg_CNS_NA4Plus23134	chemosensory protein	CAB65181.1	874	1388	5108	3925.58	0	0	0.0152385	0.0824913	2.43652
Sg_CNS_NA4Plus36868	0		3150	50	184	139.877	2.8328e-32	3.80775e-31	0.000152309	0.000824472	2.43647
Sg_CNS_NA4Plus11789	0		274	180	662	507.149	2.6457e-112	8.566e-111	0.00630357	0.0341017	2.4356
71264	PREDICTED: hypothetical protein LOC100572450	XP_003246116.1	2811	49	180	136.639	1.44645e-31	1.91821e-30	0.000167263	0.000903816	2.43391
108617	hypothetical protein	CAJ01448.1	2367	14974	54965	42200	0	0	0.0607022	0.32776	2.43282
Sg_CNS_NA4Plus382	0		2457	971	3561	2729.83	0	0	0.00379209	0.0204567	2.43151
Sg_CNS_NA4Plus29484	0		974	12	44	32.1815	1.40421e-08	9.78647e-08	0.000118219	0.00063762	2.43124
82866	0		410	3	11	6.92873	0.0084822	0.0363645	7.02105e-05	0.000378684	2.43124
47180	PREDICTED: tyrosine-protein kinase Btk29A-like isoform 1	XP_001601938.2	522	3	11	6.92873	0.0084822	0.0363645	5.51462e-05	0.000297434	2.43124
Sg_CNS_NA4Plus33585	0		1459	21	77	57.4819	3.41095e-14	2.95631e-13	0.000138111	0.00074491	2.43124
Sg_CNS_NA4Plus5575	0		163	9	33	23.7516	1.09606e-06	6.87394e-06	0.00052981	0.00285756	2.43124
Sg_CNS_NA4Plus6164	0		168	6	22	15.3278	9.03772e-05	0.000493339	0.000342694	0.00184834	2.43124
47940	uncharacterized protein LOC100158751 precursor	NP_001232955.1	510	6	22	15.3278	9.03772e-05	0.000493339	0.000112888	0.000608865	2.43124
25811	hypothetical protein TcasGA2_TC015936	EFA07340.1	578	6	22	15.3278	9.03772e-05	0.000493339	9.96066e-05	0.000537234	2.43124
Sg_CNS_NA4Plus24114	0		672	6	22	15.3278	9.03772e-05	0.000493339	8.56736e-05	0.000462085	2.43124
18634	0		168	3	11	6.92873	0.0084822	0.0363645	0.000171347	0.00092417	2.43124
Sg_CNS_NA4Plus7522	0		181	3	11	6.92873	0.0084822	0.0363645	0.00015904	0.000857793	2.43124
12951	0		215	3	11	6.92873	0.0084822	0.0363645	0.00013389	0.000722142	2.43124
108434	PREDICTED: homeobox protein homothorax-like	XP_001601467.2	295	3	11	6.92873	0.0084822	0.0363645	9.75807e-05	0.000526307	2.43124
86738	cadherin 96Ca	EEZ99365.1	395	3	11	6.92873	0.0084822	0.0363645	7.28768e-05	0.000393065	2.43124
24651	0		519	3	11	6.92873	0.0084822	0.0363645	5.5465e-05	0.000299153	2.43124
71915	conserved hypothetical protein	ACE75266.1	579	3	11	6.92873	0.0084822	0.0363645	4.97173e-05	0.000268153	2.43124
13384	hypothetical protein TcasGA2_TC005328	EFA07773.1	647	3	11	6.92873	0.0084822	0.0363645	4.4492e-05	0.00023997	2.43124
80375	PREDICTED: similar to AGAP008077-PA	XP_973238.2	789	3	11	6.92873	0.0084822	0.0363645	3.64846e-05	0.000196781	2.43124
33629	PREDICTED: oxysterol-binding protein-related protein 9-like isoform 2	XP_624997.3	201	9	33	23.7516	1.09606e-06	6.87394e-06	0.000429647	0.00231732	2.43124
89620	conserved hypothetical protein	EEB15989.1	1166	6	22	15.3278	9.03772e-05	0.000493339	4.93762e-05	0.000266313	2.43124
87067	0		180	3	11	6.92873	0.0084822	0.0363645	0.000159924	0.000862559	2.43124
28950	0		199	3	11	6.92873	0.0084822	0.0363645	0.000144655	0.000780204	2.43124
106648	0		237	3	11	6.92873	0.0084822	0.0363645	0.000121461	0.000655108	2.43124
84947	0		391	3	11	6.92873	0.0084822	0.0363645	7.36223e-05	0.000397086	2.43124
27682	AGAP005431-PA	EAA11944.3	393	3	11	6.92873	0.0084822	0.0363645	7.32476e-05	0.000395065	2.43124
27005	hypothetical protein TcasGA2_TC016145	EFA13418.1	595	3	11	6.92873	0.0084822	0.0363645	4.83804e-05	0.000260942	2.43124
Sg_CNS_NA4Plus16486	0		440	1585	5807	4449.72	0	0	0.0345654	0.186281	2.43008
32341	AGAP006508-PB	EAA11419.4	2104	342	1252	957.586	2.9761e-210	1.6263e-208	0.00155971	0.00839899	2.42893
Sg_CNS_NA4Plus8109	pacifastin-related peptide precursor PP-5	CAF18560.1	5483	15363	56068	42880.7	0	0	0.0268858	0.144333	2.42448
Sg_CNS_NA4Plus111	0		201	428	1562	1192.6	2.4688e-261	1.5997e-259	0.0204321	0.109687	2.42448
79342	PREDICTED: hypothetical protein LOC724810	XP_001120712.2	892	17	62	45.8136	1.3006e-11	1.03317e-10	0.000182873	0.000981059	2.4235
Sg_CNS_NA4Plus29356	0		964	25	91	67.8807	1.73689e-16	1.62266e-15	0.000248844	0.00133239	2.42071
Sg_CNS_NA4Plus4771	0		157	97	353	267.783	3.45168e-60	6.93409e-59	0.00592839	0.0317354	2.42038
92398	PREDICTED: similar to disheveled associated activator of morphogenesis	XP_970309.2	1790	22	80	59.4466	1.25655e-14	1.10678e-13	0.000117933	0.00063082	2.41926
Sg_CNS_NA4Plus14302	0		373	11	40	28.9507	7.42432e-08	4.99139e-07	0.000282975	0.00151363	2.41926
Sg_CNS_NA4Plus994	0		1227	1191	4330	3300.34	0	0	0.00931391	0.0498095	2.41896
21045	hypothetical protein TcasGA2_TC011075	EEZ97272.1	901	1338	4864	3707.34	0	0	0.0142494	0.0761969	2.41883
Sg_CNS_NA4Plus3024	TSA: Ostrinia nubilalis isotig03593 transcribed RNA sequence	GAHP01003767.1	120	57	207	156.158	7.81952e-36	1.11936e-34	0.00455783	0.0243477	2.41736
Sg_CNS_NA4Plus12207	0		293	498	1808	1375.82	3.7741e-301	2.7561e-299	0.016309	0.0870962	2.41694
Sg_CNS_NA4Plus12120	0		289	27	98	73.0802	1.24488e-17	1.20513e-16	0.00089646	0.00478626	2.41659
83502	AChain A, Bruno Rrm3+	2KHC	457	24	87	64.6462	8.96291e-16	8.18612e-15	0.000503918	0.00268702	2.41475
Sg_CNS_NA4Plus28951	0		933	24	87	64.6462	8.96291e-16	8.18612e-15	0.000246828	0.00131615	2.41475
85362	DChain D, Designed Ankyrin Repeat Protein (Darpin) Binders To Acrb: Plasticity Of The Interface >gi	3NOC	731	181	656	497.607	3.1529e-110	1.0066e-108	0.00237589	0.0126664	2.41447
Sg_CNS_NA4Plus5837	0		166	45	163	122.417	1.87089e-28	2.33739e-27	0.00260117	0.0138595	2.41364
Sg_CNS_NA4Plus11593	0		267	1080	3911	2972.87	0	0	0.038813	0.20675	2.41327
30378	lysozyme	AAC47326.1	3102	1170	4234	3217.02	0	0	0.00361917	0.0192654	2.41228
55232	PREDICTED: hypothetical protein LOC100115491	XP_001600204.2	998	165	597	452.191	2.4062e-100	7.1249e-99	0.00158642	0.0084433	2.41203
Sg_CNS_NA4Plus13576	0		346	256	926	702.124	1.0325e-154	4.3955e-153	0.00709952	0.0377749	2.41164
30350	PREDICTED: lysosomal alpha-mannosidase-like	XP_001946578.2	243	39	141	105.547	9.26596e-25	1.06719e-23	0.00154001	0.00818995	2.41092
Sg_CNS_NA4Plus19968	0		532	18	65	47.7804	4.76741e-12	3.84863e-11	0.000324658	0.00172453	2.40921
Sg_CNS_NA4Plus17679	0		471	196	707	534.685	2.7024e-118	9.114e-117	0.00399301	0.0211869	2.40762
82326	RE13129p	AAL48663.2	658	143	515	388.631	1.64406e-86	4.33984e-85	0.00208533	0.0110471	2.40532
Sg_CNS_NA4Plus30416	0		1051	10	36	25.7226	3.94183e-07	2.54437e-06	9.12982e-05	0.000483469	2.40476
215	0		318	5	18	12.1108	0.000501299	0.00255216	0.000150872	0.000798939	2.40476
Sg_CNS_NA4Plus16418	0		439	15	54	39.3494	3.54357e-10	2.65429e-09	0.000327862	0.00173619	2.40476
Sg_CNS_NA4Plus23869	0		662	15	54	39.3494	3.54357e-10	2.65429e-09	0.000217419	0.00115134	2.40476
71611	0		174	5	18	12.1108	0.000501299	0.00255216	0.000275731	0.00146013	2.40476
87209	AGAP001879-PA	EAA01065.4	229	5	18	12.1108	0.000501299	0.00255216	0.000209507	0.00110944	2.40476
40112	Rho GTPase activating protein, putative	EEB17047.1	397	5	18	12.1108	0.000501299	0.00255216	0.000120849	0.000639956	2.40476
29254	lachesin precursor, putative	EEB09962.1	451	5	18	12.1108	0.000501299	0.00255216	0.00010638	0.000563332	2.40476
25908	0		601	5	18	12.1108	0.000501299	0.00255216	7.98289e-05	0.000422733	2.40476
82984	AGAP001027-PB	EGK96298.1	664	5	18	12.1108	0.000501299	0.00255216	7.22548e-05	0.000382625	2.40476
Sg_CNS_NA4Plus25421	0		729	5	18	12.1108	0.000501299	0.00255216	6.58123e-05	0.000348509	2.40476
37798	PREDICTED: proton-coupled amino acid transporter 1-like	XP_001603744.2	919	728	2618	1980.06	0	0	0.00760117	0.0402089	2.40322
Sg_CNS_NA4Plus28506	0		901	52	187	139.979	2.69064e-32	3.61856e-31	0.000553788	0.00292944	2.40322
49310	PREDICTED: venom allergen 5-like	XP_001605587.2	4080	574	2063	1559.34	0	0	0.00134995	0.00713687	2.40239
92299	AGAP002567-PA	EAA08041.5	595	39	140	104.277	1.7589e-24	2.01429e-23	0.000628945	0.00332108	2.40065
Sg_CNS_NA4Plus105	0		229	214	768	578.929	6.4132e-128	2.3376e-126	0.00896692	0.0473363	2.40026
89915	conserved hypothetical protein	EEB18489.1	960	58	208	155.577	1.04733e-35	1.49654e-34	0.000579724	0.00305816	2.39923
103782	PREDICTED: similar to growth factor receptor-bound protein	XP_001812179.1	3044	53	190	141.943	1.0006e-32	1.35542e-31	0.000167069	0.000881003	2.3987
Sg_CNS_NA4Plus30749	0		1080	12	43	30.9211	2.68733e-08	1.84713e-07	0.000106616	0.00056197	2.39807
Sg_CNS_NA4Plus29655	0		986	12	43	30.9211	2.68733e-08	1.84713e-07	0.00011678	0.000615545	2.39807
31876	PREDICTED: multidrug resistance-associated protein 4-like	XP_001948661.2	832	19	68	49.7484	1.74783e-12	1.43223e-11	0.000219127	0.0011536	2.3963
Sg_CNS_NA4Plus19948	0		531	2692	9622	7251.53	0	0	0.0486458	0.255764	2.39443
Sg_CNS_NA4Plus30267	0		1036	28	100	73.7786	8.73904e-18	8.49596e-17	0.000259336	0.00136241	2.39327
Sg_CNS_NA4Plus30938	0		1096	21	75	54.9479	1.23768e-13	1.05599e-12	0.000183854	0.000965871	2.39327
Sg_CNS_NA4Plus8146	0		189	7	25	17.3028	3.18718e-05	0.000180132	0.000355387	0.00186701	2.39327
33258	0		511	7	25	17.3028	3.18718e-05	0.000180132	0.000131444	0.000690538	2.39327
43970	PREDICTED: synaptic vesicle glycoprotein 2B-like isoform 2	XP_003426804.1	1005	7	25	17.3028	3.18718e-05	0.000180132	6.68339e-05	0.000351109	2.39327
Sg_CNS_NA4Plus32143	0		1229	46	164	121.842	2.49988e-28	3.11451e-27	0.000359146	0.00188348	2.39076
Sg_CNS_NA4Plus29075	0		943	23	82	60.1474	8.80112e-15	7.78207e-14	0.000234035	0.00122736	2.39076
Sg_CNS_NA4Plus14410	0		376	62	221	164.707	1.06013e-37	1.56257e-36	0.00158223	0.00829608	2.39047
Sg_CNS_NA4Plus30952	0		1097	16	57	41.319	1.29308e-10	9.86892e-10	0.000139952	0.000733393	2.38966
Sg_CNS_NA4Plus17479	0		466	9	32	22.4981	2.10348e-06	1.29542e-05	0.00018532	0.000969243	2.38684
29644	PREDICTED: LON peptidase N-terminal domain and RING finger protein 3-like	XP_395138.3	893	9	32	22.4981	2.10348e-06	1.29542e-05	9.67066e-05	0.000505786	2.38684
54017	MIP09570p	ACN88648.1	907	9	32	22.4981	2.10348e-06	1.29542e-05	9.52138e-05	0.000497979	2.38684
78485	PREDICTED: hypothetical protein LOC409022 isoform 1	XP_003249742.1	745	9	32	22.4981	2.10348e-06	1.29542e-05	0.000115918	0.000606264	2.38684
42434	serine protease P15	EEZ99217.1	603	20	71	51.7174	6.40924e-13	5.33305e-12	0.000318257	0.00166192	2.38459
Sg_CNS_NA4Plus31572	0		1161	20	71	51.7174	6.40924e-13	5.33305e-12	0.000165296	0.000863166	2.38459
Sg_CNS_NA4Plus30421	0		1052	71	252	187.471	1.13335e-42	1.80299e-41	0.000647601	0.00338106	2.3843
Sg_CNS_NA4Plus14027	0		363	509	1805	1351.57	7.0256e-296	5.0272e-294	0.0134548	0.0701841	2.38303
Sg_CNS_NA4Plus20004	0		533	11	39	27.695	1.42028e-07	9.40054e-07	0.00019803	0.00103278	2.38274
87004	carboxylesterase 3 precursor, putative	EEB11123.1	1152	11	39	27.695	1.42028e-07	9.40054e-07	9.16231e-05	0.000477838	2.38274
Sg_CNS_NA4Plus31631	0		1168	11	39	27.695	1.42028e-07	9.40054e-07	9.0368e-05	0.000471292	2.38274
Sg_CNS_NA4Plus1079	0		496	1050	3722	2787.93	0	0	0.0203129	0.105916	2.38246
Sg_CNS_NA4Plus30714	0		1077	85	301	223.869	1.29595e-50	2.30149e-49	0.0007573	0.00394475	2.381
103617	PREDICTED: Megachile rotundata glycerol-3-phosphate acyltransferase 4-like (LOC100880737), mRNA	XM_003708559.1	1434	928	3285	2458.05	0	0	0.0062096	0.0323336	2.38046
Sg_CNS_NA4Plus21137	0		566	13	46	32.8928	9.73856e-09	6.84513e-08	0.00022039	0.00114712	2.37989
87296	PREDICTED: centrosomal protein of 78 kDa-like	XP_003245035.1	965	15	53	38.091	6.75211e-10	4.99616e-09	0.000149152	0.000775206	2.3778
Sg_CNS_NA4Plus22714	0		619	17	60	43.2896	4.72096e-11	3.67366e-10	0.000263526	0.00136813	2.37619
106640	0		1182	17	60	43.2896	4.72096e-11	3.67366e-10	0.000138005	0.000716477	2.37619
71927	0		990	61	215	158.94	1.92845e-36	2.78772e-35	0.000591234	0.00306529	2.37422
88200	chemosensory protein 4	ABH88177.1	1121	24493	86143	64245.3	0	0	0.209653	1.08463	2.37113
Sg_CNS_NA4Plus14318	0		374	1737	6109	4551.91	0	0	0.0445649	0.230551	2.37111
85900	ATP-binding cassette transporter subfamily G member Bm3	NP_001243919.1	794	828	2909	2165.08	0	0	0.0100063	0.051712	2.36959
92316	AGAP002575-PB	EAU77108.2	1601	314	1101	817.334	9.1918e-180	4.4155e-178	0.00188193	0.00970654	2.36675
Sg_CNS_NA4Plus19898	0		530	162	568	420.891	1.56164e-93	4.37123e-92	0.00293295	0.0151266	2.36666
85678	PREDICTED: 2-acylglycerol O-acyltransferase 1-like	XP_393396.2	5594	3355	11757	8739.97	0	0	0.00575486	0.0296649	2.3659
Sg_CNS_NA4Plus24223	0		676	349	1223	907.696	2.0833e-199	1.0881e-197	0.00495386	0.0255357	2.36589
36602	PREDICTED: probable Rho GTPase-activating protein CG5521-like isoform 1	XP_001600480.2	522	6	21	14.0888	0.00017438	0.000928725	0.000110292	0.000567829	2.36412
Sg_CNS_NA4Plus12227	0		294	4	14	8.90837	0.00283867	0.0131453	0.00013055	0.000672124	2.36412
83535	AChain A, Solution Structure Of A Calmodulin-Target Peptide Complex By Multidimensional Nmr	2BBM	554	4	14	8.90837	0.00283867	0.0131453	6.92811e-05	0.000356687	2.36412
54223	PREDICTED: hypothetical protein LOC100632850	XP_003391018.1	584	4	14	8.90837	0.00283867	0.0131453	6.57222e-05	0.000338364	2.36412
Sg_CNS_NA4Plus19401	0		516	22	77	55.658	8.62407e-14	7.39239e-13	0.000409108	0.00210625	2.36412
Sg_CNS_NA4Plus28783	0		921	14	49	34.8654	3.53302e-09	2.53492e-08	0.000145859	0.000750939	2.36412
78582	PREDICTED: hypothetical protein LOC409603	XP_393106.3	666	12	42	29.6685	5.12608e-08	3.47145e-07	0.000172891	0.00089011	2.36412
31831	multicopper oxidase, putative	EEB11257.1	456	10	35	24.4727	7.53699e-07	4.78188e-06	0.000210426	0.00108336	2.36412
Sg_CNS_NA4Plus17755	0		472	10	35	24.4727	7.53699e-07	4.78188e-06	0.000203293	0.00104663	2.36412
42328	serine hydroxymethyltransferase	ABD36354.1	308	8	28	19.2788	1.12952e-05	6.61109e-05	0.000249232	0.00128315	2.36412
28303	fruitless, isoform K	NP_996236.1	698	8	28	19.2788	1.12952e-05	6.61109e-05	0.000109976	0.000566202	2.36412
42873	AGAP008737-PA	EAA10260.4	134	6	21	14.0888	0.00017438	0.000928725	0.000429647	0.00221199	2.36412
79516	PREDICTED: hypothetical protein LOC726947	XP_001122664.2	468	6	21	14.0888	0.00017438	0.000928725	0.000123018	0.000633347	2.36412
48305	0		772	6	21	14.0888	0.00017438	0.000928725	7.4576e-05	0.000383946	2.36412
41389	PREDICTED: RNA-binding protein 38-like isoform 1	XP_003250820.1	480	4	14	8.90837	0.00283867	0.0131453	7.9962e-05	0.000411676	2.36412
21739	0		529	4	14	8.90837	0.00283867	0.0131453	7.25553e-05	0.000373543	2.36412
52514	0		591	4	14	8.90837	0.00283867	0.0131453	6.49438e-05	0.000334356	2.36412
39471	PREDICTED: uncharacterized protein K02A2.6-like	XP_003737311.1	762	4	14	8.90837	0.00283867	0.0131453	5.03698e-05	0.000259323	2.36412
Sg_CNS_NA4Plus5184	0		160	16	56	40.063	2.45903e-10	1.8561e-09	0.000959544	0.00494011	2.36412
Sg_CNS_NA4Plus15045	0		398	16	56	40.063	2.45903e-10	1.8561e-09	0.000385746	0.00198597	2.36412
78885	PREDICTED: hypothetical protein LOC411960	XP_395427.3	484	16	56	40.063	2.45903e-10	1.8561e-09	0.000317205	0.00163309	2.36412
51134	PREDICTED: zinc transporter 1-like	XP_001123187.2	388	12	42	29.6685	5.12608e-08	3.47145e-07	0.000296766	0.00152787	2.36412
81572	PREDICTED: similar to predicted protein	XP_974991.1	808	8	28	19.2788	1.12952e-05	6.61109e-05	9.50043e-05	0.00048912	2.36412
Sg_CNS_NA4Plus5104	0		159	4	14	8.90837	0.00283867	0.0131453	0.000241395	0.0012428	2.36412
101189	0		212	4	14	8.90837	0.00283867	0.0131453	0.000181046	0.000932096	2.36412
48283	unnamed protein product	BAK38645.1	218	4	14	8.90837	0.00283867	0.0131453	0.000176063	0.000906442	2.36412
39160	0		263	4	14	8.90837	0.00283867	0.0131453	0.000145938	0.000751347	2.36412
13248	0		485	4	14	8.90837	0.00283867	0.0131453	7.91376e-05	0.000407432	2.36412
1492	hypothetical protein TcasGA2_TC001060	EEZ98553.1	551	4	14	8.90837	0.00283867	0.0131453	6.96584e-05	0.000358629	2.36412
Sg_CNS_NA4Plus10237	0		224	85	297	218.808	1.64604e-49	2.88487e-48	0.00364113	0.0187144	2.3617
Sg_CNS_NA4Plus34608	0		1716	49	171	125.217	4.56253e-29	5.78303e-28	0.000273996	0.00140652	2.35991
Sg_CNS_NA4Plus20533	0		549	47	164	120.018	6.27041e-28	7.75202e-27	0.000821467	0.00421638	2.35973
54488	PREDICTED: afadin-like	XP_001944877.2	4415	80	279	205.178	1.54894e-46	2.60765e-45	0.00017387	0.000891953	2.35896
79961	0		918	70	244	179.18	7.31862e-41	1.13446e-39	0.000731678	0.00375159	2.35822
84685	PREDICTED: aminopeptidase N-like	XP_623576.3	2557	108	376	276.709	3.91626e-62	8.06418e-61	0.000405283	0.00207551	2.35647
Sg_CNS_NA4Plus31783	0		1186	92	320	235.113	4.57543e-53	8.40553e-52	0.000744334	0.00380832	2.35513
85255	PREDICTED: angiogenic factor with G patch and FHA domains 1-like	XP_394532.4	514	23	80	57.6294	3.16459e-14	2.74533e-13	0.000429368	0.00219682	2.35513
Sg_CNS_NA4Plus11630	0		268	19	66	47.2333	6.30207e-12	5.06409e-11	0.000680274	0.00347598	2.35323
Sg_CNS_NA4Plus23428	0		645	1664	5772	4258.98	0	0	0.0247547	0.126309	2.35118
Sg_CNS_NA4Plus5845	Bombyx mori mRNA, clone: bmte06H10	AK387661.1	166	198	686	504.377	1.0611e-111	3.4236e-110	0.0114452	0.058329	2.34948
89614	0		303	1728	5982	4407.71	0	0	0.0547225	0.278658	2.34829
Sg_CNS_NA4Plus26549	0		785	39	135	97.9621	4.26459e-23	4.74799e-22	0.000476716	0.00242735	2.34818
91995	D-3-phosphoglycerate dehydrogenase	NP_001155671.1	163	11	38	26.4481	2.70713e-07	1.76444e-06	0.000647545	0.00329052	2.34526
80387	PREDICTED: similar to AGAP008334-PA	XP_001814072.1	946	11	38	26.4481	2.70713e-07	1.76444e-06	0.000111575	0.000566971	2.34526
Sg_CNS_NA4Plus5374	LMIAPOLIABLocusta migratoria apolipophorin-III mRNA, complete cds	J03888.1	5430	32379	111727	82224.4	0	0	0.0572174	0.29042	2.34361
Sg_CNS_NA4Plus30906	0		1093	440	1517	1113.33	4.1762e-244	2.5578e-242	0.00386276	0.01959	2.34241
Sg_CNS_NA4Plus8035	0		187	81	279	203.366	3.84811e-46	6.44458e-45	0.00415631	0.0210587	2.34104
Sg_CNS_NA4Plus18687	0		497	16	55	38.8131	4.6639e-10	3.47676e-09	0.000308907	0.00156198	2.33813
46919	Culex quinquefasciatus troponin C, mRNA	XM_001867954.1	305	291	1000	731.652	3.9166e-161	1.7163e-159	0.00915499	0.0462774	2.33768
Sg_CNS_NA4Plus25401	0		728	55	189	137.039	1.18264e-31	1.56997e-30	0.00072493	0.00366437	2.33765
Sg_CNS_NA4Plus27881	0		863	74	254	184.541	4.94203e-42	7.80529e-41	0.000822784	0.00415424	2.336
Sg_CNS_NA4Plus21256	0		569	186	638	465.62	2.8762e-103	8.707e-102	0.00313665	0.0158262	2.33502
66583	0		796	7	24	16.0672	6.11341e-05	0.00033787	8.4382e-05	0.000425566	2.33437
55059	PREDICTED: hypothetical protein LOC100113835	XP_003425234.1	1040	35	120	86.3101	1.5382e-20	1.60946e-19	0.000322923	0.00162861	2.33437
43947	PREDICTED: similar to SV2-like protein 1	XP_972569.1	1088	35	120	86.3101	1.5382e-20	1.60946e-19	0.000308677	0.00155676	2.33437
Sg_CNS_NA4Plus27724	0		853	28	96	68.7444	1.12091e-16	1.05341e-15	0.000314973	0.00158851	2.33437
52393	CG11576	NP_651901.3	644	54	185	133.812	6.0077e-31	7.86073e-30	0.000804587	0.00405466	2.33326
Sg_CNS_NA4Plus6661	0		172	175	599	436.397	6.58606e-97	1.89933e-95	0.0097628	0.0491549	2.33197
92800	PREDICTED: dorsal-ventral patterning protein Sog	XP_393520.4	1214	60	205	148.152	4.39526e-34	6.11238e-33	0.000474239	0.00238344	2.32936
45116	PREDICTED: THAP domain-containing protein 9-like	XP_003246601.1	3392	120	410	297.829	9.78952e-67	2.13683e-65	0.000339461	0.00170607	2.32936
Sg_CNS_NA4Plus31957	0		1206	17	58	40.7879	1.69684e-10	1.28941e-09	0.000135259	0.000678811	2.32729
90247	conserved hypothetical protein	EEB19211.1	2829	878	2993	2180.22	0	0	0.00297801	0.0149328	2.32607
Sg_CNS_NA4Plus6234	0		169	1516	5164	3760.79	0	0	0.0860751	0.431289	2.32499
8432	0		947	5	17	10.888	0.000967891	0.00477225	5.06623e-05	0.000253377	2.3223
Sg_CNS_NA4Plus25559	0		735	55	187	134.53	4.18413e-31	5.49777e-30	0.000718026	0.00359106	2.3223
Sg_CNS_NA4Plus30562	0		1063	35	119	85.0583	2.89698e-20	3.01099e-19	0.000315936	0.00158009	2.3223
Sg_CNS_NA4Plus34709	0		1755	35	119	85.0583	2.89698e-20	3.01099e-19	0.000191362	0.000957058	2.3223
Sg_CNS_NA4Plus28197	0		881	30	102	72.691	1.51628e-17	1.46332e-16	0.000326746	0.00163415	2.3223
74496	0		174	10	34	23.2329	1.43524e-06	8.94001e-06	0.000551462	0.00275802	2.3223
52186	AT22380p	AAL48433.1	286	5	17	10.888	0.000967891	0.00477225	0.000167752	0.000838979	2.3223
72314	0		391	5	17	10.888	0.000967891	0.00477225	0.000122704	0.000613678	2.3223
33229	0		408	5	17	10.888	0.000967891	0.00477225	0.000117591	0.000588108	2.3223
85630	PREDICTED: arylsulfatase B-like	XP_001945817.2	572	5	17	10.888	0.000967891	0.00477225	8.38762e-05	0.00041949	2.3223
Sg_CNS_NA4Plus24756	0		699	5	17	10.888	0.000967891	0.00477225	6.86369e-05	0.000343273	2.3223
17102	hypothetical protein G5I_07085	EGI64473.1	1715	58	197	141.7	1.13102e-32	1.53028e-31	0.00032451	0.00162133	2.32084
80732	PREDICTED: similar to GA16498-PA	XP_974849.2	1522	43	146	104.596	1.49735e-24	1.71763e-23	0.000271093	0.00135396	2.32033
Sg_CNS_NA4Plus29183	0		951	124	421	304.46	3.51685e-68	7.80229e-67	0.00125114	0.00624842	2.32025
93162	PREDICTED: e3 ubiquitin-protein ligase IAP-3-like	XP_001121931.2	2664	79	268	193.145	6.54435e-44	1.06431e-42	0.000284549	0.00141994	2.31908
Sg_CNS_NA4Plus10089	TSA: Cotesia vestalis comp8964_c0_seq1 transcribed RNA sequence	GAKG01028589.1	220	64	217	156.041	8.2941e-36	1.18647e-34	0.0027914	0.0139221	2.31832
Sg_CNS_NA4Plus33777	0		1499	64	217	156.041	8.2941e-36	1.18647e-34	0.000409679	0.00204327	2.31832
Sg_CNS_NA4Plus6096	0		168	105	356	256.959	7.89775e-58	1.54466e-56	0.00599715	0.0299095	2.31825
92044	DChain D, Crystal Structure Of Drice And Diap1-Bir1 Complex	3SIP	228	18	61	42.7631	6.17862e-11	4.78299e-10	0.000757535	0.00377627	2.31758
85230	anaphase-promoting complex subunit, putative	EEB16346.1	825	18	61	42.7631	6.17862e-11	4.78299e-10	0.000209355	0.00104363	2.31758
Sg_CNS_NA4Plus5802	0		165	193	654	473.137	6.6551e-105	2.0405e-103	0.0112238	0.0559451	2.31746
59088	0		1079	62	210	150.843	1.13416e-34	1.59384e-33	0.00055136	0.00274705	2.31682
Sg_CNS_NA4Plus13763	0		353	83	281	202.288	6.61585e-46	1.10421e-44	0.00225615	0.0112357	2.31615
Sg_CNS_NA4Plus34183	0		1607	29	98	69.4687	7.76372e-17	7.33568e-16	0.00017316	0.000860753	2.3135
41214	PREDICTED: ring canal kelch homolog	XP_393674.3	958	211	713	514.904	5.4343e-114	1.7814e-112	0.0021134	0.0105049	2.31343
73413	PREDICTED: hypothetical protein LOC100574388	XP_003242665.1	724	16	54	37.5695	8.82134e-10	6.50294e-09	0.000212054	0.00105275	2.31165
48092	unknown	AAD34771.1	274	8	27	18.0459	2.15646e-05	0.000123341	0.000280159	0.00139085	2.31165
Sg_CNS_NA4Plus19864	0		529	27	91	64.2731	1.08314e-15	9.86551e-15	0.000489748	0.00242803	2.30967
53772	0		708	46	155	110.517	7.55029e-26	8.91036e-25	0.000623432	0.00309006	2.30933
56259	PREDICTED: hypothetical protein LOC100122512	XP_001606118.1	4253	2542	8563	6186.84	0	0	0.00573515	0.0284184	2.30892
Sg_CNS_NA4Plus9681	0		211	19	64	44.7388	2.25151e-11	1.77282e-10	0.000864044	0.0042812	2.30884
Sg_CNS_NA4Plus32806	0		1326	30	101	71.4433	2.85344e-17	2.732e-16	0.000217091	0.00107509	2.30809
Sg_CNS_NA4Plus7957	Apolipophorin-3b	P10762.1	470	44996	151466	109519	0	0	0.918631	4.54868	2.30789
102216	PREDICTED: G-protein coupled receptor Mth2-like	XP_003424056.1	920	11	37	25.2105	5.14006e-07	3.29364e-06	0.000114728	0.000567652	2.30679
Sg_CNS_NA4Plus14022	0		363	80	269	192.615	8.54304e-44	1.38716e-42	0.0021147	0.0104596	2.3063
85301	PREDICTED: ankyrin repeat and KH domain-containing protein mask-like isoform 1	XP_003423925.1	558	25	84	59.0782	1.51528e-14	1.33069e-13	0.000429903	0.00212478	2.30523
49406	Ves G 1 allergen precursor, putative	EEB20315.1	1693	45	151	107.295	3.83672e-25	4.4568e-24	0.000255047	0.00125889	2.30332
43085	sodium- and chloride-dependent transporter, putative	EEB18169.1	706	48	161	114.465	1.03071e-26	1.23912e-25	0.000652381	0.00321877	2.30272
Sg_CNS_NA4Plus13981	0		361	17	57	39.5459	3.20434e-10	2.40456e-09	0.000451863	0.00222862	2.30219
Sg_CNS_NA4Plus7896	0		186	346	1160	833.817	2.3977e-183	1.1692e-181	0.0178496	0.0880265	2.30205
Sg_CNS_NA4Plus30122	0		1024	20	67	46.7148	8.21047e-12	6.56991e-11	0.000187411	0.000923514	2.30093
31800	collagen precursor	NP_001165114.1	384	63	211	150.317	1.47816e-34	2.07273e-33	0.00157425	0.00775568	2.30059
88837	conserved hypothetical protein	EEB11382.1	643	7504	25116	18065.8	0	0	0.111982	0.551325	2.29964
Sg_CNS_NA4Plus29008	0		938	26	87	61.0537	5.55386e-15	4.94052e-14	0.000265972	0.00130914	2.29927
Sg_CNS_NA4Plus6064	0		167	379	1268	910.191	5.9761e-200	3.1246e-198	0.0217765	0.10717	2.29905
37608	PREDICTED: protein takeout-like	XP_001122734.2	745	131	438	313.263	4.25096e-70	9.61968e-69	0.00168725	0.00829824	2.29813
Sg_CNS_NA4Plus8607	0		194	70	234	166.632	4.02609e-38	5.97962e-37	0.00346227	0.0170248	2.29785
9833	hypothetical protein TcasGA2_TC004659	EFA11064.1	1072	27	90	63.0295	2.03633e-15	1.83992e-14	0.000241676	0.00118499	2.29373
Sg_CNS_NA4Plus27236	0		823	12	40	27.1885	1.84552e-07	1.21441e-06	0.000139909	0.000686007	2.29373
42765	AGAP008698-PA	EAA10171.4	387	9	30	20.0247	7.64463e-06	4.53086e-05	0.00022315	0.00109416	2.29373
13360	0		414	9	30	20.0247	7.64463e-06	4.53086e-05	0.000208597	0.0010228	2.29373
45219	PREDICTED: tigger transposable element derived 6-like	XP_002735168.1	544	9	30	20.0247	7.64463e-06	4.53086e-05	0.000158748	0.000778378	2.29373
79211	PREDICTED: hypothetical protein LOC551942	XP_624328.2	1057	9	30	20.0247	7.64463e-06	4.53086e-05	8.17019e-05	0.000400603	2.29373
Sg_CNS_NA4Plus24823	0		701	6	20	12.8676	0.000334313	0.00173533	8.21293e-05	0.000402699	2.29373
13998	hypothetical protein TcasGA2_TC006159	EFA08507.1	759	6	20	12.8676	0.000334313	0.00173533	7.58533e-05	0.000371926	2.29373
57020	hypothetical protein CAPTEDRAFT_116911	ELU15148.1	1228	6	20	12.8676	0.000334313	0.00173533	4.68833e-05	0.000229879	2.29373
Sg_CNS_NA4Plus1882	0		2013	63	210	149.07	2.76909e-34	3.86868e-33	0.000300304	0.00147246	2.29373
Sg_CNS_NA4Plus19789	0		527	9	30	20.0247	7.64463e-06	4.53086e-05	0.000163869	0.000803487	2.29373
Sg_CNS_NA4Plus33350	Sticholotis sp. CO588 28S ribosomal RNA gene sequence	JX845021.1	1412	52	173	122.364	1.92177e-28	2.39949e-27	0.000353373	0.00172934	2.29096
Sg_CNS_NA4Plus5813	0		165	325	1081	772.374	5.4768e-170	2.5147e-168	0.0189001	0.092472	2.29062
49294	PREDICTED: vascular endothelial growth factor receptor 1-like	XP_001947268.2	1521	87	289	205.185	1.54302e-46	2.59812e-45	0.000548852	0.00268187	2.28875
87574	PREDICTED: similar to CG31374 CG31374-PB	XP_001809098.1	4090	409	1358	969.403	8.0347e-213	4.4329e-211	0.000959544	0.00468646	2.28808
54536	PREDICTED: ankyrin-3	XP_395788.4	5247	4425	14686	10496	0	0	0.00809221	0.0395058	2.28746
Sg_CNS_NA4Plus27817	0		858	22	73	50.6678	1.09397e-12	9.02618e-12	0.000246037	0.00120089	2.28716
79869	AGAP000264-PB	EGK96487.1	401	38	126	88.4897	5.10997e-21	5.40441e-20	0.000909293	0.00443501	2.28612
Sg_CNS_NA4Plus24549	0		690	19	63	43.4997	4.24018e-11	3.30428e-10	0.000264222	0.00128872	2.28612
45851	PREDICTED: transcriptional adapter 2B-like	XP_001604386.2	2722	7089	23489	16769	0	0	0.0249897	0.121799	2.2851
89646	conserved hypothetical protein	EEB16343.1	580	512	1696	1208.94	6.97e-265	4.5826e-263	0.00847046	0.041273	2.28469
82717	RT09804p	ADM26849.1	603	64	212	149.799	1.91806e-34	2.68518e-33	0.00101842	0.00496234	2.28469
34549	PREDICTED: similar to pol polyprotein	XP_001807240.1	2199	32	106	74.1509	7.23674e-18	7.0441e-17	0.000139633	0.000680376	2.28469
Sg_CNS_NA4Plus12765	0		314	87	288	203.94	2.88508e-46	4.83805e-45	0.00265861	0.0129459	2.28375
61659	0		1314	29	96	66.9818	2.74021e-16	2.5445e-15	0.000211771	0.0010312	2.28375
Sg_CNS_NA4Plus13556	0		345	951	3146	2241.6	0	0	0.02645	0.128709	2.28277
103633	PREDICTED: glycerophosphodiester phosphodiesterase domain-containing protein 1-like isoform 2	XP_003424118.1	4200	328	1085	772.059	6.4125e-170	2.943e-168	0.000749358	0.00364627	2.28269
103427	PREDICTED: glutamate receptor delta-2 subunit-like	XP_003250285.1	1421	26	86	59.8131	1.04309e-14	9.20809e-14	0.000175568	0.000854226	2.28259
36695	AGAP007339-PA	EAA04775.4	515	85	281	198.745	3.9244e-45	6.49726e-44	0.00158371	0.00770136	2.2818
Sg_CNS_NA4Plus8272	0		190	23	76	52.6447	3.99683e-13	3.34873e-12	0.00116155	0.00564584	2.28113
40760	ribosomal protein L44e-like	NP_001155403.1	1560	97	320	226.18	4.05861e-51	7.25529e-50	0.000596639	0.0028953	2.27878
Sg_CNS_NA4Plus36347	0		2595	84	277	195.525	1.97856e-44	3.24906e-43	0.000310604	0.00150665	2.27819
Sg_CNS_NA4Plus5353	0		161	17	56	38.3103	6.03441e-10	4.47411e-09	0.00101318	0.00490942	2.27666
Sg_CNS_NA4Plus12721	0		312	41	135	94.4179	2.55477e-22	2.79655e-21	0.00126094	0.00610728	2.27603
Sg_CNS_NA4Plus14748	0		388	24	79	54.6218	1.46104e-13	1.24357e-12	0.000593532	0.00287385	2.27559
Sg_CNS_NA4Plus24602	0		692	31	102	70.935	3.69191e-17	3.52102e-16	0.000429853	0.00208048	2.275
108604	0		218	282	927	656.303	9.5132e-145	3.8342e-143	0.0124124	0.0600194	2.27364
52764	FI09246p	ACS78061.1	1910	1478	4857	3444.34	0	0	0.00742516	0.0358925	2.27319
Sg_CNS_NA4Plus11698	0		270	42	138	96.3942	9.41413e-23	1.04025e-21	0.00149262	0.00721413	2.27297
14524	AGAP004581-PA	EDO64149.2	1513	35	115	80.0802	3.59515e-19	3.62851e-18	0.00022197	0.00107282	2.27297
Sg_CNS_NA4Plus21305	0		571	7	23	14.8473	0.000116576	0.000630565	0.000117632	0.000568539	2.27297
21285	hypothetical protein TcasGA2_TC011312	EEZ97478.1	3444	63	207	145.338	1.81177e-33	2.49296e-32	0.000175526	0.000848351	2.27297
Sg_CNS_NA4Plus28203	0		881	14	46	31.1451	2.3944e-08	1.65163e-07	0.000152481	0.000736971	2.27297
72927	PREDICTED: hypothetical protein LOC100573914	XP_003242282.1	1057	7	23	14.8473	0.000116576	0.000630565	6.3546e-05	0.000307129	2.27297
82960	SD02026p	AAK84933.1	1272	7	23	14.8473	0.000116576	0.000630565	5.28051e-05	0.000255217	2.27297
93346	ejaculatory bulb-specific protein 3 precursor, putative	EEB19856.1	1083	35552	116715	82809.9	0	0	0.314993	1.52113	2.27175
Sg_CNS_NA4Plus6111	0		168	43	141	98.3707	3.46949e-23	3.86779e-22	0.00245598	0.0118462	2.27005
Sg_CNS_NA4Plus8615	0		195	79	259	181.919	1.84653e-41	2.88975e-40	0.00388738	0.0187471	2.26979
44925	tetratricopeptide repeat protein, putative	EEB18778.1	1518	77	252	176.726	2.51342e-40	3.86463e-39	0.000486725	0.00234313	2.26726
101898	PREDICTED: fatty acyl-CoA reductase 1-like	XP_001607507.2	746	11	36	23.9829	9.71955e-07	6.12358e-06	0.000141488	0.000681133	2.26726
24217	hypothetical protein TcasGA2_TC013255	EFA03313.1	782	11	36	23.9829	9.71955e-07	6.12358e-06	0.000134974	0.000649777	2.26726
Sg_CNS_NA4Plus18556	0		494	5758	18839	13321	0	0	0.111843	0.538269	2.26685
Sg_CNS_NA4Plus30481	0		1056	26	85	58.5766	1.95532e-14	1.70881e-13	0.000236251	0.00113612	2.26572
Sg_CNS_NA4Plus28962	0		934	60	196	136.928	1.25009e-31	1.65887e-30	0.000616409	0.00296195	2.26459
Sg_CNS_NA4Plus23572	0		650	30	98	67.7212	1.88328e-16	1.75766e-15	0.000442866	0.00212805	2.26459
Sg_CNS_NA4Plus27335	Gryllus bimaculatus amot mRNA for angiomotin, complete cds	AB663104.1	829	15	49	33.1237	8.6479e-09	6.09308e-08	0.000173621	0.000834276	2.26459
Sg_CNS_NA4Plus32443	0		1275	15	49	33.1237	8.6479e-09	6.09308e-08	0.000112888	0.000542443	2.26459
Sg_CNS_NA4Plus35836	0		2228	98	320	224.429	9.77876e-51	1.73992e-49	0.000422062	0.00202723	2.26399
Sg_CNS_NA4Plus35071	0		1888	102	333	233.575	9.90352e-53	1.81033e-51	0.000518398	0.00248949	2.26372
Sg_CNS_NA4Plus31714	0		1178	23	75	51.41	7.49549e-13	6.22131e-12	0.000187347	0.000898637	2.26202
Sg_CNS_NA4Plus15611	0		415	1526	4976	3508.07	0	0	0.0352835	0.169239	2.262
Sg_CNS_NA4Plus150	0		489	515	1678	1181.26	7.2123e-259	4.6382e-257	0.0101056	0.0484341	2.26087
101780	PREDICTED: facilitated trehalose transporter Tret1-like isoform 3	XP_001946430.1	311	62	202	140.882	1.70767e-32	2.30413e-31	0.00191292	0.00916768	2.26078
Sg_CNS_NA4Plus28605	0		907	121	394	276.085	5.3548e-62	1.10043e-60	0.0012801	0.00613137	2.25996
Sg_CNS_NA4Plus19609	0		522	55	179	124.568	6.32676e-29	7.99261e-28	0.00101101	0.00484006	2.25922
Sg_CNS_NA4Plus18823	0		501	8	26	16.8269	4.09484e-05	0.00022954	0.000153221	0.000732494	2.25721
18355	0		122	4	13	7.71208	0.00548525	0.0242382	0.000314605	0.00150401	2.25721
32044	mutated yellow protein type 3	BAH11154.1	365	4	13	7.71208	0.00548525	0.0242382	0.000105155	0.000502712	2.25721
50140	PREDICTED: zinc finger BED domain-containing protein 1-like	XP_003245721.1	467	4	13	7.71208	0.00548525	0.0242382	8.21879e-05	0.000392912	2.25721
74213	0		486	4	13	7.71208	0.00548525	0.0242382	7.89748e-05	0.000377551	2.25721
73149	0		489	4	13	7.71208	0.00548525	0.0242382	7.84903e-05	0.000375235	2.25721
96488	0		522	4	13	7.71208	0.00548525	0.0242382	7.35283e-05	0.000351513	2.25721
47986	uncharacterized protein LOC100166388	NP_001233110.1	750	4	13	7.71208	0.00548525	0.0242382	5.11757e-05	0.000244653	2.25721
38467	PREDICTED: REST corepressor 3 isoform 2	XP_392644.3	1821	80	260	181.416	2.3781e-41	3.71429e-40	0.000421546	0.00201526	2.25721
84668	putative amino acid transporter	CAD29806.1	574	16	52	35.1024	3.1282e-09	2.24981e-08	0.000267469	0.00127867	2.25721
Sg_CNS_NA4Plus14841	0		391	8	26	16.8269	4.09484e-05	0.00022954	0.000196326	0.000938566	2.25721
41413	RNA-binding protein lin-28-like	NP_001156314.1	559	8	26	16.8269	4.09484e-05	0.00022954	0.000137323	0.000656493	2.25721
47365	ubiquitin carboxyl-terminal hydrolase, putative	EEB19584.1	151	4	13	7.71208	0.00548525	0.0242382	0.000254184	0.00121516	2.25721
Sg_CNS_NA4Plus8164	0		189	4	13	7.71208	0.00548525	0.0242382	0.000203078	0.000970845	2.25721
92100	0		212	4	13	7.71208	0.00548525	0.0242382	0.000181046	0.000865518	2.25721
84856	0		447	4	13	7.71208	0.00548525	0.0242382	8.58652e-05	0.000410492	2.25721
Sg_CNS_NA4Plus19844	0		528	4	13	7.71208	0.00548525	0.0242382	7.26927e-05	0.000347518	2.25721
Sg_CNS_NA4Plus36757	0		3003	376	1220	855.697	4.1987e-188	2.0901e-186	0.00120143	0.0057342	2.25484
Sg_CNS_NA4Plus1065	0		539	3167	10274	7216.63	0	0	0.0563799	0.269041	2.25458
Sg_CNS_NA4Plus32697	0		1311	33	107	73.6539	9.30896e-18	9.04233e-17	0.000241533	0.00115199	2.25384
Sg_CNS_NA4Plus7446	0		181	1563	5066	3555.13	0	0	0.0828601	0.395053	2.2533
56160	PREDICTED: hypothetical protein LOC100121351	XP_001604961.2	3363	333	1079	755.833	2.163e-166	9.6979e-165	0.000950128	0.00452859	2.25287
44131	PREDICTED: TBC1 domain family member 4 isoform 2	XP_392862.3	3577	292	946	662.402	4.4862e-146	1.8245e-144	0.000783301	0.00373285	2.25264
57141	PREDICTED: hypothetical protein LOC100163615	XP_001948819.2	247	2346	7599	5330.92	0	0	0.0911372	0.434238	2.25237
28217	0		1248	21	68	46.2231	1.05527e-11	8.41661e-11	0.000161462	0.000769064	2.25191
Sg_CNS_NA4Plus4328	0		153	2187	7080	4964.57	0	0	0.137158	0.653146	2.25156
Sg_CNS_NA4Plus1588	0		2116	1869	6047	4238.07	0	0	0.00847537	0.040336	2.25072
43288	PREDICTED: sorting nexin-4-like	XP_397464.4	1163	17	55	37.0812	1.13313e-09	8.30804e-09	0.00014026	0.0006675	2.25066
Sg_CNS_NA4Plus8203	0		190	1020	3298	2309.55	0	0	0.0515124	0.245	2.24979
82478	AGAP000885-PA	EAA12046.5	1571	13	42	27.9414	1.25048e-07	8.30606e-07	7.94021e-05	0.000377348	2.24864
Sg_CNS_NA4Plus15753	0		419	31	100	68.4658	1.29095e-16	1.21033e-15	0.000709925	0.00336864	2.24643
Sg_CNS_NA4Plus14338	0		374	18	58	39.06	4.10971e-10	3.07231e-09	0.000461813	0.00218889	2.24482
56450	PREDICTED: hypothetical protein LOC100159700	XP_001947169.1	1105	18	58	39.06	4.10971e-10	3.07231e-09	0.000156306	0.000740857	2.24482
32150	PREDICTED: similar to Myosin heavy chain CG17927-PF isoform 5	XP_001813815.1	140	9	29	18.8066	1.44669e-05	8.3902e-05	0.00061685	0.00292374	2.24482
Sg_CNS_NA4Plus10622	0		233	9	29	18.8066	1.44669e-05	8.3902e-05	0.000370639	0.00175675	2.24482
69751	0		829	9	29	18.8066	1.44669e-05	8.3902e-05	0.000104172	0.000493755	2.24482
91161	cytochrome P450, putative	EEB14725.1	477	9	29	18.8066	1.44669e-05	8.3902e-05	0.000181046	0.00085812	2.24482
Sg_CNS_NA4Plus4867	0		157	14	45	29.9207	4.50086e-08	3.0569e-07	0.000855644	0.00404558	2.24127
7822	hypothetical protein TcasGA2_TC003916	EFA01003.1	280	14	45	29.9207	4.50086e-08	3.0569e-07	0.000479772	0.00226842	2.24127
Sg_CNS_NA4Plus27074	0		815	14	45	29.9207	4.50086e-08	3.0569e-07	0.00016483	0.000779333	2.24127
Sg_CNS_NA4Plus32509	0		1285	14	45	29.9207	4.50086e-08	3.0569e-07	0.000104542	0.000494285	2.24127
Sg_CNS_NA4Plus24460	Schistocerca gregaria proteasome zeta subunit mRNA cds	HQ851392.1	687	26290	84481	58952.2	0	0	0.367197	1.73568	2.24088
78508	0		730	19	61	41.039	1.49222e-10	1.1361e-09	0.000249744	0.00117944	2.23958
Sg_CNS_NA4Plus35967	0		2305	38	122	83.5437	6.23222e-20	6.41591e-19	0.000158189	0.000747063	2.23958
Sg_CNS_NA4Plus34181	0		1607	34	109	74.4006	6.37696e-18	6.2172e-17	0.000203015	0.000957368	2.23749
85853	PREDICTED: ATP-binding cassette sub-family G member 4-like	XP_001602429.2	2687	409	1311	911.031	3.925e-200	2.0584e-198	0.00146056	0.00688658	2.23726
Sg_CNS_NA4Plus30229	0		1033	25	80	54.1376	1.86926e-13	1.58539e-12	0.000232223	0.0010931	2.23484
Sg_CNS_NA4Plus35055	0		1882	25	80	54.1376	1.86926e-13	1.58539e-12	0.000127463	0.000599983	2.23484
82932	0		1611	20	64	43.018	5.42382e-11	4.20945e-10	0.000119124	0.000560729	2.23484
Sg_CNS_NA4Plus29823	0		999	15	48	31.9	1.62314e-08	1.1284e-07	0.000144076	0.000678179	2.23484
Sg_CNS_NA4Plus27271	0		825	10	32	20.7862	5.13519e-06	3.08136e-05	0.000116308	0.000547475	2.23484
26646	hypothetical protein TcasGA2_TC016099	EFA11894.1	225	5	16	9.68881	0.00185393	0.00882996	0.000213232	0.0010037	2.23484
77321	0		242	5	16	9.68881	0.00185393	0.00882996	0.000198253	0.000933196	2.23484
85390	0		276	5	16	9.68881	0.00185393	0.00882996	0.00017383	0.000818237	2.23484
94616	0		439	5	16	9.68881	0.00185393	0.00882996	0.000109287	0.000514427	2.23484
80154	PREDICTED: similar to AGAP004450-PA	XP_975382.1	596	5	16	9.68881	0.00185393	0.00882996	8.04987e-05	0.000378915	2.23484
88848	conserved hypothetical protein	EEB11522.1	658	5	16	9.68881	0.00185393	0.00882996	7.29137e-05	0.000343212	2.23484
Sg_CNS_NA4Plus25705	0		743	5	16	9.68881	0.00185393	0.00882996	6.45723e-05	0.000303948	2.23484
13356	hypothetical protein TcasGA2_TC005289	EFA11739.1	747	5	16	9.68881	0.00185393	0.00882996	6.42265e-05	0.000302321	2.23484
Sg_CNS_NA4Plus16851	0		450	91	291	200.696	1.47233e-45	2.44981e-44	0.00194041	0.00912744	2.23385
43223	PREDICTED: similar to solute carrier family 25, member 45	XP_971102.1	2642	359	1147	794.868	7.0454e-175	3.3027e-173	0.00130385	0.00612772	2.23258
Sg_CNS_NA4Plus35768	0		2193	36	115	78.3575	8.59833e-19	8.57965e-18	0.000157517	0.000740163	2.23233
21437	hypothetical protein TcasGA2_TC011540	EFA11380.1	2055	189	603	416.714	1.26662e-92	3.5196e-91	0.0008825	0.00414166	2.23054
89908	conserved hypothetical protein	EEB18419.1	2077	63	201	137.921	7.58404e-32	1.00992e-30	0.000291051	0.00136593	2.23054
Sg_CNS_NA4Plus6779	0		174	153	488	336.882	3.04707e-75	7.26944e-74	0.00843737	0.0395858	2.23012
92108	PREDICTED: decaprenyl-diphosphate synthase subunit 1-like	XP_001602352.2	1377	32	102	69.2154	8.82762e-17	8.32182e-16	0.000222988	0.00104553	2.22919
Sg_CNS_NA4Plus15165	0		402	366	1166	806.243	2.3694e-177	1.125e-175	0.00873615	0.0409393	2.22842
43156	sodium-potassium-chloride cotransporter, putative	EEB15993.1	2437	60	191	130.756	2.80016e-30	3.6265e-29	0.000236244	0.00110623	2.22731
Sg_CNS_NA4Plus287	0		869	88	280	192.298	1.00169e-43	1.62443e-42	0.00097169	0.00454786	2.22662
Sg_CNS_NA4Plus33052	0		1364	17	54	35.8589	2.12142e-09	1.53744e-08	0.000119591	0.000558789	2.22419
15523	hypothetical protein TcasGA2_TC007485	EFA01880.1	560	144	457	314.152	2.72059e-70	6.17147e-69	0.0024674	0.0115185	2.22289
32413	PREDICTED: NADH dehydrogenase	XP_395789.1	373	651	2065	1424.18	0	0	0.016747	0.0781411	2.22218
Sg_CNS_NA4Plus8142	0		189	439	1392	959.258	1.289e-210	7.0552e-209	0.0222878	0.103955	2.22163
Sg_CNS_NA4Plus33763	0		1496	156	494	339.121	9.91349e-76	2.37388e-74	0.00100059	0.00466084	2.21973
Sg_CNS_NA4Plus32851	0		1333	36	114	77.1307	1.60015e-18	1.5859e-17	0.000259142	0.0012071	2.21973
22482	0		603	6	19	11.6665	0.000636366	0.00320444	9.5477e-05	0.000444738	2.21973
Sg_CNS_NA4Plus21745	0		584	42	133	90.2294	2.12084e-21	2.26493e-20	0.000690083	0.00321445	2.21973
108734	hypothetical protein Phum_PHUM148130	EEB11978.1	595	12	38	24.7455	6.54226e-07	4.16902e-06	0.000193521	0.000901436	2.21973
Sg_CNS_NA4Plus29410	0		968	12	38	24.7455	6.54226e-07	4.16902e-06	0.000118952	0.000554085	2.21973
Sg_CNS_NA4Plus29995	0		1013	12	38	24.7455	6.54226e-07	4.16902e-06	0.000113668	0.000529471	2.21973
51399	AGAP010687-PA	EAA07035.3	442	6	19	11.6665	0.000636366	0.00320444	0.000130255	0.000606736	2.21973
101804	PREDICTED: Fanconi anemia group D2 protein-like	XP_001605770.2	647	6	19	11.6665	0.000636366	0.00320444	8.8984e-05	0.000414494	2.21973
56663	0		1548	43	136	92.2082	7.80192e-22	8.43883e-21	0.00026654	0.00124004	2.21797
30398	lysozyme-like protein 1	ABP52099.1	166	265	838	575.666	3.2874e-127	1.1932e-125	0.015318	0.0712532	2.21772
Sg_CNS_NA4Plus5844	0		166	555	1753	1204.73	5.7245e-264	3.7446e-262	0.0320811	0.149054	2.21603
Sg_CNS_NA4Plus987	AChain A, Molecular Structure Of An Apolipoprotein Determined At 2.5- Angstroms Resolution	1AEP	2668	50039	157912	108706	0	0	0.179965	0.835406	2.21476
Sg_CNS_NA4Plus13316	0		336	142	448	306.506	1.26002e-68	2.8063e-67	0.00405522	0.0188195	2.21437
Sg_CNS_NA4Plus32654	0		1305	26	82	54.8931	1.27267e-13	1.08539e-12	0.000191174	0.000886894	2.21388
13224	hypothetical protein TcasGA2_TC005278	EFA11829.1	1533	13	41	26.7251	2.34555e-07	1.53382e-06	8.13703e-05	0.000377494	2.21388
38146	PREDICTED: pyruvate carboxylase, mitochondrial-like isoform 2	XP_003240969.1	735	118	371	252.88	6.11714e-57	1.18269e-55	0.00154049	0.00712451	2.2094
32415	NADH dehydrogenase (ubiquinone) 1 alpha subcomplex, 9, 39kDa	NP_001165787.1	192	7	22	13.6447	0.000220866	0.00116491	0.000349834	0.0016173	2.20884
Sg_CNS_NA4Plus11285	0		255	7	22	13.6447	0.000220866	0.00116491	0.000263404	0.00121773	2.20884
13474	0		323	7	22	13.6447	0.000220866	0.00116491	0.000207951	0.000961366	2.20884
50645	0		603	7	22	13.6447	0.000220866	0.00116491	0.00011139	0.00051496	2.20884
25664	0		781	7	22	13.6447	0.000220866	0.00116491	8.60027e-05	0.000397594	2.20884
42806	short-chain dehydrogenase-like	NP_001155526.1	1064	78	245	166.371	4.59074e-38	6.80941e-37	0.000703425	0.00325007	2.208
44915	tetracycline-efflux transporter, putative	EEB15284.1	4894	160	502	342.121	2.20315e-76	5.30902e-75	0.000313705	0.0014478	2.20638
79404	PREDICTED: hypothetical protein LOC725594	XP_001121420.2	725	2064	6475	4430.02	0	0	0.0273172	0.126058	2.2062
109477	0		350	15	47	30.6844	3.036e-08	2.07984e-07	0.000411233	0.00189539	2.20447
57478	0		712	15	47	30.6844	3.036e-08	2.07984e-07	0.000202151	0.000931722	2.20447
33090	0		225	15	47	30.6844	3.036e-08	2.07984e-07	0.000639696	0.00294838	2.20447
Sg_CNS_NA4Plus21915	0		590	15	47	30.6844	3.036e-08	2.07984e-07	0.000243952	0.00112438	2.20447
1235	0		1234	38	119	79.8656	4.00766e-19	4.0401e-18	0.000295484	0.00136113	2.20366
101467	PREDICTED: ETS homologous factor-like	XP_625175.2	1632	305	955	651.12	1.2753e-143	5.1118e-142	0.00179327	0.00825946	2.20346
Sg_CNS_NA4Plus7219	0		178	1512	4734	3233.37	0	0	0.0815073	0.375385	2.20337
Sg_CNS_NA4Plus30595	0		1066	153	479	325.816	7.83508e-73	1.82357e-71	0.00137721	0.0063423	2.20326
32817	nimrod-like protein	EFA12386.1	2415	92	288	195.301	2.21525e-44	3.63135e-43	0.000365541	0.00168323	2.20313
Sg_CNS_NA4Plus29750	hypothetical protein BRAFLDRAFT_79219	XP_002604480.1	993	880	2753	1878.47	0	0	0.00850351	0.0391314	2.2022
108525	0		386	188	588	399.979	5.56536e-89	1.50145e-87	0.00467343	0.021501	2.20185
79463	PREDICTED: hypothetical protein LOC726093	XP_001121860.2	487	55	172	115.956	4.85892e-27	5.88469e-26	0.00108367	0.00498503	2.20167
Sg_CNS_NA4Plus17610	0		470	1394	4358	2972.88	0	0	0.0284597	0.130875	2.2012
Sg_CNS_NA4Plus23095	0		633	40	125	83.8241	5.40803e-20	5.57747e-19	0.000606347	0.00278724	2.20062
90586	Probable cytochrome P450 6d5	Q9VFP1.1	329	16	50	32.664	1.09547e-08	7.68207e-08	0.000466647	0.00214508	2.20062
Sg_CNS_NA4Plus21540	0		578	8	25	15.6232	7.72991e-05	0.000423817	0.000132809	0.000610493	2.20062
Sg_CNS_NA4Plus13420	0		339	16	50	32.664	1.09547e-08	7.68207e-08	0.000452882	0.0020818	2.20062
Sg_CNS_NA4Plus28768	0		920	16	50	32.664	1.09547e-08	7.68207e-08	0.000166877	0.000767098	2.20062
Sg_CNS_NA4Plus5373	0		162	187	583	395.549	5.12647e-88	1.36976e-86	0.0110762	0.0507951	2.19722
Sg_CNS_NA4Plus912	0		777	5450	16988	11566.7	0	0	0.0673039	0.308596	2.19695
Sg_CNS_NA4Plus37363	0		4251	94	293	198.034	5.60793e-45	9.26962e-44	0.000212179	0.000972848	2.19694
Sg_CNS_NA4Plus9699	0		212	704	2191	1488.5	0	0	0.0318641	0.145873	2.19471
Sg_CNS_NA4Plus5456	0		162	9	28	17.602	2.72299e-05	0.000154696	0.00053308	0.00243956	2.1942
38144	PREDICTED: pyruvate carboxylase, mitochondrial-like	XP_003251170.1	1764	378	1176	798.028	1.4478e-175	6.8119e-174	0.00205617	0.00940973	2.1942
52359	Blimp-1	EFA04698.1	1078	9	28	17.602	2.72299e-05	0.000154696	8.01103e-05	0.000366613	2.1942
1942	hypothetical protein TcasGA2_TC001512	EFA13242.1	536	38	118	78.6458	7.43058e-19	7.42885e-18	0.000680274	0.00310732	2.19148
103293	PREDICTED: similar to Glucose dehydrogenase	XP_968478.1	483	19	59	38.6029	5.19409e-10	3.86387e-09	0.00037746	0.00172414	2.19148
Sg_CNS_NA4Plus27886	0		863	19	59	38.6029	5.19409e-10	3.86387e-09	0.000211255	0.000964961	2.19148
92101	PREDICTED: similar to death-associated small cytoplasmic leucine-rich protein SCLP	XP_967237.1	2847	14621	45400	30825.7	0	0	0.0492782	0.22508	2.19142
Sg_CNS_NA4Plus30073	0		1019	106	329	221.784	3.69184e-50	6.51028e-49	0.000998152	0.00455712	2.19079
7219	hypothetical protein TcasGA2_TC002789	EFA01279.1	546	176	546	368.884	3.27466e-82	8.34446e-81	0.00309304	0.0141146	2.19009
42736	PREDICTED: sestrin-1-like isoform 1	XP_394521.4	583	278	862	582.987	8.4031e-129	3.0781e-127	0.00457553	0.0208693	2.18937
Sg_CNS_NA4Plus17349	0		463	50	155	103.618	2.45364e-24	2.80179e-23	0.00103622	0.00472519	2.18904
86275	B-cell CLL/lymphoma 6 member B protein, putative	EEB13996.1	765	10	31	19.581	9.64248e-06	5.6702e-05	0.000125431	0.000571964	2.18904
Sg_CNS_NA4Plus32738	0		1316	50	155	103.618	2.45364e-24	2.80179e-23	0.000364568	0.00166243	2.18904
Sg_CNS_NA4Plus16235	0		434	10	31	19.581	9.64248e-06	5.6702e-05	0.000221093	0.00100818	2.18904
Sg_CNS_NA4Plus9697	0		212	21	65	42.5622	6.84696e-11	5.28565e-10	0.000950492	0.00432759	2.18682
Sg_CNS_NA4Plus6135	0		168	159	492	331.571	4.3721e-74	1.02993e-72	0.0090814	0.0413356	2.1864
42098	PREDICTED: scaffold protein salvador-like	XP_001602119.1	600	11	34	21.56	3.42922e-06	2.08222e-05	0.000175916	0.000799827	2.1848
Sg_CNS_NA4Plus32681	0		1309	22	68	44.5418	2.48978e-11	1.95803e-10	0.000161268	0.000733226	2.1848
Sg_CNS_NA4Plus34068	0		1579	22	68	44.5418	2.48978e-11	1.95803e-10	0.000133692	0.000607848	2.1848
37150	0		494	11	34	21.56	3.42922e-06	2.08222e-05	0.000213664	0.00097145	2.1848
97569	0		564	11	34	21.56	3.42922e-06	2.08222e-05	0.000187145	0.00085088	2.1848
14095	hypothetical protein TcasGA2_TC006187	EFA08533.1	1200	33	102	67.5313	2.07364e-16	1.93339e-15	0.000263875	0.00119974	2.1848
101657	0		1515	33	102	67.5313	2.07364e-16	1.93339e-15	0.00020901	0.00095029	2.1848
51559	AGAP011371-PA	EAA13068.4	514	11	34	21.56	3.42922e-06	2.08222e-05	0.00020535	0.00093365	2.1848
43862	sugar transporter, putative	EEB19065.1	866	11	34	21.56	3.42922e-06	2.08222e-05	0.000121882	0.000554153	2.1848
32702	0		1072	68	210	140.466	2.10482e-32	2.83516e-31	0.000608666	0.00276499	2.18355
Sg_CNS_NA4Plus6741	Locusta migratoria manilensis LmDpt mRNA for Lm-diptericin, complete cds	AB757753.1	173	765	2360	1592.1	0	0	0.0424307	0.192546	2.18202
47349	AGAP009649-PA	EAA13886.3	604	59	182	121.433	3.07223e-28	3.82111e-27	0.000937303	0.00425307	2.18192
Sg_CNS_NA4Plus35801	0		2208	60	185	123.412	1.13281e-28	1.42305e-27	0.000260746	0.00118261	2.18126
29363	lethal (2) tumorous imaginal discs, isoform C	NP_995931.1	530	12	37	23.5392	1.22394e-06	7.65395e-06	0.000217255	0.000985359	2.18126
93360	ejaculatory bulb-specific protein 3-like precursor	NP_001156287.1	2198	1259	3878	2613.87	0	0	0.0054962	0.0249028	2.1798
88602	colmedin, putative	EEB13364.1	2424	89	274	183.253	9.44269e-42	1.48406e-40	0.000352308	0.00159546	2.17907
Sg_CNS_NA4Plus27044	0		813	51	157	104.379	1.67051e-24	1.91434e-23	0.000601928	0.0027257	2.17896
Sg_CNS_NA4Plus36596	0		2812	64	197	131.33	2.09648e-30	2.72236e-29	0.000218388	0.000988825	2.17882
Sg_CNS_NA4Plus158	0		481	816	2511	1690.6	0	0	0.0162783	0.0736835	2.17839
24401	hypothetical protein TcasGA2_TC014425	EFA04176.1	1531	39	120	79.4089	5.04983e-19	5.07726e-18	0.00024443	0.0011063	2.17826
Sg_CNS_NA4Plus9694	0		212	13	40	25.5185	4.38172e-07	2.82141e-06	0.0005884	0.00266313	2.17826
33088	PREDICTED: nuclear receptor-binding protein homolog	XP_623819.2	768	81	249	166.199	5.00378e-38	7.41351e-37	0.00101202	0.00457622	2.17692
Sg_CNS_NA4Plus13425	0		340	14	43	27.4977	1.57278e-07	1.03872e-06	0.000395106	0.00178508	2.17568
44950	AGAP009143-PA	EAA15063.5	1939	14	43	27.4977	1.57278e-07	1.03872e-06	6.92811e-05	0.000313011	2.17568
87893	PREDICTED: similar to CG6218 CG6218-PA	XP_972191.1	707	14	43	27.4977	1.57278e-07	1.03872e-06	0.000190009	0.000858455	2.17568
Sg_CNS_NA4Plus25347	0		726	216	663	444.394	1.19746e-98	3.49839e-97	0.00285484	0.0128898	2.17474
Sg_CNS_NA4Plus34683	0		1744	511	1568	1052.71	6.2596e-231	3.6805e-229	0.00281151	0.0126902	2.1743
80697	PREDICTED: similar to GA12986-PA	XP_968217.1	291	16	49	31.4565	2.03963e-08	1.41022e-07	0.000527584	0.00237668	2.17148
Sg_CNS_NA4Plus31241	0		1125	16	49	31.4565	2.03963e-08	1.41022e-07	0.000136468	0.000614769	2.17148
Sg_CNS_NA4Plus12218	0		293	65	199	132.093	1.42742e-30	1.85942e-29	0.00212868	0.00958636	2.17102
Sg_CNS_NA4Plus20332	0		543	17	52	33.4359	7.3653e-09	5.20294e-08	0.00030041	0.00135167	2.16974
35823	PREDICTED: similar to pre-mRNA-splicing helicase BRR2	XP_970554.1	430	34	104	68.2975	1.40598e-16	1.31578e-15	0.000758709	0.00341376	2.16974
Sg_CNS_NA4Plus27034	0		813	1480	4527	3034.25	0	0	0.0174677	0.0785938	2.16973
Sg_CNS_NA4Plus11626	0		268	18	55	35.4153	2.66386e-09	1.92149e-08	0.00064447	0.00289665	2.1682
103709	PREDICTED: similar to golgi-specific brefeldin a-resistance factor	XP_967092.2	529	38	116	76.2161	2.54263e-18	2.5072e-17	0.000689275	0.00309507	2.16682
76590	unnamed protein product	BAG60194.1	1340	38	116	76.2161	2.54263e-18	2.5072e-17	0.000272109	0.00122186	2.16682
89613	conserved hypothetical protein	EEB15891.1	1130	58	177	117.022	2.83966e-27	3.45786e-26	0.000492509	0.00221087	2.16639
Sg_CNS_NA4Plus34108	0		1587	40	122	80.1754	3.42614e-19	3.46132e-18	0.000241851	0.00108505	2.16558
Sg_CNS_NA4Plus27386	0		833	20	61	39.3742	3.49885e-10	2.62174e-09	0.000230383	0.0010336	2.16558
Sg_CNS_NA4Plus28929	0		931	20	61	39.3742	3.49885e-10	2.62174e-09	0.000206132	0.000924802	2.16558
Sg_CNS_NA4Plus1767	0		2416	124	378	251.32	1.33871e-56	2.57762e-55	0.000492481	0.00220833	2.16481
91110	cysteine-rich/pacifastin venom protein 1 precursor	NP_001154997.1	7081	18356	55902	37365.5	0	0	0.0248742	0.11143	2.16342
86939	PREDICTED: CAP-Gly domain-containing linker protein 1-like	XP_001606131.2	739	45	137	90.0736	2.29468e-21	2.44829e-20	0.000584296	0.00261664	2.16295
54985	PREDICTED: hypothetical protein	XP_976170.1	1372	207	630	419.273	3.51378e-93	9.80618e-92	0.00144771	0.00648119	2.16249
Sg_CNS_NA4Plus23744	0		658	46	140	92.0532	8.43774e-22	9.11985e-21	0.000670806	0.0030031	2.16249
Sg_CNS_NA4Plus34275	0		1628	93	283	187.522	1.10455e-42	1.75771e-41	0.000548142	0.00245358	2.16227
Sg_CNS_NA4Plus20633	0		551	71	216	142.757	6.64397e-33	9.03208e-32	0.00123644	0.00553313	2.16191
105069	0		3762	380	1156	770.253	1.5838e-169	7.2494e-168	0.000969236	0.00433718	2.16184
Sg_CNS_NA4Plus13275	0		334	24	73	47.2923	6.11534e-12	4.91866e-11	0.000689493	0.00308493	2.16163
Sg_CNS_NA4Plus25022	0		711	123	374	248.125	6.65547e-56	1.27101e-54	0.00165997	0.00742456	2.16115
45625	TPA_inf: HN1-like protein	DAA01820.1	1347	157	477	316.647	7.78661e-71	1.77377e-69	0.0011184	0.00499826	2.15999
Sg_CNS_NA4Plus5144	Gryllus bimaculatus mRNA, GBcontig27912	AK281051.1	245	134	407	269.901	1.19263e-60	2.41e-59	0.00524812	0.0234475	2.15956
108863	hypothetical protein Phum_PHUM217920	EEB13006.1	1745	27	82	53.2309	2.96561e-13	2.5002e-12	0.000148468	0.000663265	2.15943
Sg_CNS_NA4Plus29237	0		956	82	249	164.533	1.15718e-37	1.70464e-36	0.00082304	0.00367629	2.15922
Sg_CNS_NA4Plus16702	0		447	3513	10667	7108.97	0	0	0.0754111	0.336824	2.15915
103380	hypothetical protein BRAFLDRAFT_190185	XP_002587126.1	174	57	173	113.829	1.42027e-26	1.70227e-25	0.00314333	0.0140335	2.15851
92319	PREDICTED: dimodular nonribosomal peptide synthase-like	XP_003425501.1	1102	57	173	113.829	1.42027e-26	1.70227e-25	0.000496316	0.00221581	2.15851
Sg_CNS_NA4Plus13224	0		332	29	88	57.19	3.9568e-14	3.42421e-13	0.000838156	0.00374122	2.15822
Sg_CNS_NA4Plus36504	0		2719	93	282	186.309	2.03288e-42	3.22602e-41	0.0003282	0.00146389	2.15716
Sg_CNS_NA4Plus7232	0		178	409	1239	822.8	5.9565e-181	2.8815e-179	0.0220479	0.0982471	2.15577
Sg_CNS_NA4Plus32042	0		1216	69	209	137.585	8.9817e-32	1.19465e-30	0.000544478	0.00242595	2.1556
Sg_CNS_NA4Plus21297	0		571	3198	9686	6441.54	0	0	0.0537412	0.239429	2.1555
16801	hypothetical protein TcasGA2_TC008723	EFA05909.1	1132	36	109	71.047	3.48809e-17	3.32972e-16	0.000305155	0.00135909	2.15503
Sg_CNS_NA4Plus474	0		2532	633	1916	1272.31	1.1742e-278	7.9961e-277	0.00239886	0.0106807	2.15459
78473	0		707	78	236	155.402	1.14393e-35	1.63322e-34	0.00105862	0.00471152	2.15401
84614	alpha-mannosidase, putative	EEB10226.1	2276	39	118	76.9858	1.7219e-18	1.70542e-17	0.000164421	0.000731776	2.15401
Sg_CNS_NA4Plus1511	0		1144	191	577	381.527	5.78915e-85	1.50958e-83	0.00160204	0.00711899	2.15177
55946	hypothetical protein BRAFLDRAFT_197365	XP_002588454.1	616	2366	7146	4740.86	0	0	0.0368552	0.163738	2.15145
53165	IP05627p	ACT09399.1	1067	57	172	112.619	2.61511e-26	3.11548e-25	0.000512596	0.00227527	2.15014
57469	0		1358	142	428	282.099	2.61918e-63	5.47436e-62	0.00100335	0.00444849	2.14849
Sg_CNS_NA4Plus1250	0		721	3745	11284	7472.35	0	0	0.0498404	0.2209	2.14801
30529	maleless	ABV82519.1	1013	104	313	205.662	1.21459e-46	2.04947e-45	0.000985119	0.00436117	2.14635
48242	unnamed protein product	CBL86038.1	3191	2536	7616	5028.91	0	0	0.00762583	0.0336875	2.14325
Sg_CNS_NA4Plus31159	0		1118	42	126	81.7177	1.5698e-19	1.59974e-18	0.000360473	0.00159073	2.14173
Sg_CNS_NA4Plus16546	Locusta migratoria manilensis Fem-1c mRNA for fem-1 homolog C-like protein, complete cds	AB698672.1	442	26	78	50.0473	1.50085e-12	1.23259e-11	0.000564438	0.00249081	2.14173
Sg_CNS_NA4Plus30127	0		1024	20	60	38.1724	6.47604e-10	4.79463e-09	0.000187411	0.000827027	2.14173
Sg_CNS_NA4Plus12951	0		321	19	57	36.1935	1.78666e-09	1.29776e-08	0.000567954	0.00250633	2.14173
21311	hypothetical protein TcasGA2_TC011458	EEZ97594.1	1375	18	54	34.2146	4.93569e-09	3.51657e-08	0.000125613	0.000554319	2.14173
Sg_CNS_NA4Plus22506	0		610	15	45	28.2786	1.05052e-07	7.00228e-07	0.000235953	0.00104124	2.14173
108570	0		621	14	42	26.3002	2.92261e-07	1.9008e-06	0.000216322	0.00095461	2.14173
80899	PREDICTED: similar to Uncharacterized protein KIAA0406	XP_966792.1	653	14	42	26.3002	2.92261e-07	1.9008e-06	0.000205722	0.00090783	2.14173
36338	PREDICTED: probable cytochrome P450 6a14-like	XP_001944599.2	841	13	39	24.322	8.15042e-07	5.15772e-06	0.000148324	0.000654541	2.14173
Sg_CNS_NA4Plus20773	0		555	12	36	22.344	2.27925e-06	1.39973e-05	0.000207469	0.000915541	2.14173
Sg_CNS_NA4Plus21288	0		571	12	36	22.344	2.27925e-06	1.39973e-05	0.000201655	0.000889887	2.14173
27506	hypothetical protein TcasGA2_TC016411	EFA12409.1	1446	12	36	22.344	2.27925e-06	1.39973e-05	7.96302e-05	0.000351401	2.14173
85387	ankyrin-1, putative	EEB19933.1	357	11	33	20.3663	6.39454e-06	3.80903e-05	0.000295658	0.00130471	2.14173
88586	collagen alpha-1 precursor, putative	EEB13791.1	951	11	33	20.3663	6.39454e-06	3.80903e-05	0.000110988	0.000489781	2.14173
88694	conserved hypothetical protein	EEB10204.1	380	10	30	18.389	1.80091e-05	0.000103732	0.000252512	0.00111431	2.14173
Sg_CNS_NA4Plus19935	0		531	10	30	18.389	1.80091e-05	0.000103732	0.000180705	0.000797435	2.14173
Sg_CNS_NA4Plus24235	0		677	10	30	18.389	1.80091e-05	0.000103732	0.000141735	0.000625462	2.14173
83738	PREDICTED: acyl-CoA Delta(11) desaturase-like	XP_001599665.2	574	9	27	16.4123	5.09539e-05	0.000283005	0.000150451	0.000663927	2.14173
103051	unnamed protein product	CAF91387.1	584	9	27	16.4123	5.09539e-05	0.000283005	0.000147875	0.000652558	2.14173
Sg_CNS_NA4Plus28123	0		876	9	27	16.4123	5.09539e-05	0.000283005	9.85833e-05	0.000435039	2.14173
Sg_CNS_NA4Plus4992	0		158	8	24	14.4363	0.000144984	0.000778617	0.000485845	0.00214399	2.14173
16806	hypothetical protein TcasGA2_TC008780	EFA05962.1	209	8	24	14.4363	0.000144984	0.000778617	0.00036729	0.00162082	2.14173
52395	CG11902	NP_651389.3	664	8	24	14.4363	0.000144984	0.000778617	0.000115608	0.000510166	2.14173
97030	0		296	7	21	12.4612	0.000415482	0.00213576	0.000226919	0.00100137	2.14173
93340	Schistocerca gregaria OS-D-related chemosensory protein mRNA cds	AY301979.1	321	7	21	12.4612	0.000415482	0.00213576	0.000209246	0.000923385	2.14173
7563	hypothetical protein TcasGA2_TC003550	EFA00673.1	615	7	21	12.4612	0.000415482	0.00213576	0.000109216	0.000481962	2.14173
28206	CG9380, isoform B	NP_726511.1	1062	7	21	12.4612	0.000415482	0.00213576	6.32468e-05	0.000279102	2.14173
31688	PREDICTED: similar to mitosis inhibitor protein kinase	XP_969050.1	569	6	18	10.4878	0.00120166	0.00585557	0.000101182	0.000446507	2.14173
21269	0		604	6	18	10.4878	0.00120166	0.00585557	9.53189e-05	0.000420634	2.14173
53631	Euphydryas aurinia ribosomal protein L15 (RpL15) mRNA, complete cds	HQ424769.1	305	5	15	8.5168	0.00351883	0.0160579	0.000157302	0.00069416	2.14173
21219	0		500	5	15	8.5168	0.00351883	0.0160579	9.59544e-05	0.000423438	2.14173
41805	0		1003	5	15	8.5168	0.00351883	0.0160579	4.78337e-05	0.000211086	2.14173
35507	Riptortus pedestris mRNA for unkown protein, complete cds, sequence id: Rped-0637	AK417414.1	187	4	12	6.55013	0.0104876	0.0442959	0.00020525	0.000905749	2.14173
23806	0		243	4	12	6.55013	0.0104876	0.0442959	0.00015795	0.000697017	2.14173
55500	0		263	4	12	6.55013	0.0104876	0.0442959	0.000145938	0.000644012	2.14173
Sg_CNS_NA4Plus12339	0		298	4	12	6.55013	0.0104876	0.0442959	0.000128798	0.000568373	2.14173
82492	RE41968p	AAL68300.1	306	4	12	6.55013	0.0104876	0.0442959	0.000125431	0.000553514	2.14173
17006	hypothetical protein TcasGA2_TC009474	EFA06563.1	426	4	12	6.55013	0.0104876	0.0442959	9.0098e-05	0.000397594	2.14173
49529	PREDICTED: sushi, von Willebrand factor type A, EGF and pentraxin domain-containing protein 1-like	XP_001943840.2	444	4	12	6.55013	0.0104876	0.0442959	8.64454e-05	0.000381476	2.14173
79108	AGAP000032-PA	EAA06518.5	530	4	12	6.55013	0.0104876	0.0442959	7.24184e-05	0.000319576	2.14173
49473	voltage-activated ion channel, putative	EEB11744.1	697	4	12	6.55013	0.0104876	0.0442959	5.50671e-05	0.000243006	2.14173
Sg_CNS_NA4Plus7702	Locusta migratoria partial mRNA for hypothetical protein (ORF17), clone lmigEST17	AJ973431.1	183	56	168	109.431	1.30562e-25	1.53202e-24	0.00293631	0.0129577	2.14173
Sg_CNS_NA4Plus5330	0		161	53	159	103.492	2.61383e-24	2.98306e-23	0.00315875	0.0139393	2.14173
7312	0		354	49	147	95.5743	1.42442e-22	1.56639e-21	0.00132818	0.00586114	2.14173
24227	0		172	29	87	55.9852	7.30196e-14	6.26903e-13	0.00161784	0.00713936	2.14173
92428	PREDICTED: diuretic hormone receptor-like isoform 2	XP_003427176.1	1833	28	84	54.0059	1.99893e-13	1.69397e-12	0.000146575	0.000646823	2.14173
Sg_CNS_NA4Plus30433	0		1052	26	78	50.0473	1.50085e-12	1.23259e-11	0.00023715	0.00104652	2.14173
Sg_CNS_NA4Plus28448	0		898	25	75	48.068	4.11681e-12	3.32995e-11	0.000267134	0.00117884	2.14173
Sg_CNS_NA4Plus30544	0		1062	25	75	48.068	4.11681e-12	3.32995e-11	0.000225881	0.000996793	2.14173
Sg_CNS_NA4Plus30650	0		1071	25	75	48.068	4.11681e-12	3.32995e-11	0.000223983	0.000988417	2.14173
Sg_CNS_NA4Plus30950	0		1097	21	63	40.1515	2.35015e-10	1.77587e-09	0.000183687	0.000810592	2.14173
Sg_CNS_NA4Plus24952	0		707	15	45	28.2786	1.05052e-07	7.00228e-07	0.000203581	0.000898383	2.14173
27835	Anopheles gambiae str. PEST AGAP002194-PA (AgaP_AGAP002194) mRNA, complete cds	XM_565625.4	872	15	45	28.2786	1.05052e-07	7.00228e-07	0.000165059	0.000728391	2.14173
Sg_CNS_NA4Plus18749	0		499	14	42	26.3002	2.92261e-07	1.9008e-06	0.000269211	0.001188	2.14173
49749	PREDICTED: xylulose kinase-like isoform 1	XP_001604257.1	561	13	39	24.322	8.15042e-07	5.15772e-06	0.000222354	0.000981229	2.14173
Sg_CNS_NA4Plus11978	0		283	12	36	22.344	2.27925e-06	1.39973e-05	0.000406874	0.0017955	2.14173
6619	hypothetical protein TcasGA2_TC002560	EEZ99781.1	467	12	36	22.344	2.27925e-06	1.39973e-05	0.000246564	0.00108806	2.14173
Sg_CNS_NA4Plus27548	0		842	11	33	20.3663	6.39454e-06	3.80903e-05	0.000125356	0.000553185	2.14173
Sg_CNS_NA4Plus9017	0		200	10	30	18.389	1.80091e-05	0.000103732	0.000479772	0.00211719	2.14173
92919	PREDICTED: protocadherin alpha-10-like	XP_004611320.1	406	10	30	18.389	1.80091e-05	0.000103732	0.000236341	0.00104295	2.14173
15300	hypothetical protein TcasGA2_TC006999	EFA01453.1	1390	10	30	18.389	1.80091e-05	0.000103732	6.90319e-05	0.000304632	2.14173
73421	PREDICTED: hypothetical protein LOC100574409	XP_003241056.1	1504	10	30	18.389	1.80091e-05	0.000103732	6.37995e-05	0.000281541	2.14173
86369	PREDICTED: bestrophin-3-like	XP_001600322.1	418	7	21	12.4612	0.000415482	0.00213576	0.000160689	0.000709106	2.14173
51758	AGAP011965-PA	EAA00340.4	633	7	21	12.4612	0.000415482	0.00213576	0.000106111	0.000468257	2.14173
35553	PREDICTED: polypeptide N-acetylgalactosaminyltransferase 2-like	XP_394527.2	525	6	18	10.4878	0.00120166	0.00585557	0.000109662	0.000483929	2.14173
76988	0		700	6	18	10.4878	0.00120166	0.00585557	8.22466e-05	0.000362947	2.14173
53617	LD15094p	AAM50240.1	117	5	15	8.5168	0.00351883	0.0160579	0.000410062	0.00180956	2.14173
81650	PREDICTED: similar to thioredoxin, mitochondrial	XP_970884.1	225	5	15	8.5168	0.00351883	0.0160579	0.000213232	0.000940973	2.14173
73225	0		271	5	15	8.5168	0.00351883	0.0160579	0.000177038	0.000781251	2.14173
86471	Bile salt-activated lipase precursor, putative	EEB17409.1	421	5	15	8.5168	0.00351883	0.0160579	0.00011396	0.000502895	2.14173
37823	PREDICTED: proton-coupled folate transporter-like	XP_001949327.2	669	5	15	8.5168	0.00351883	0.0160579	7.17148e-05	0.000316471	2.14173
88433	class A rhodopsin-like G-protein coupled receptor GPRgnr1, putative	EEB15485.1	113	4	12	6.55013	0.0104876	0.0442959	0.000339662	0.0014989	2.14173
40153	PREDICTED: similar to rho-associated protein kinase 1	XP_974666.2	131	4	12	6.55013	0.0104876	0.0442959	0.000292991	0.00129294	2.14173
92646	DNA-damage inducible protein ddi1, putative	EEB15933.1	223	4	12	6.55013	0.0104876	0.0442959	0.000172116	0.00075953	2.14173
96050	0		258	4	12	6.55013	0.0104876	0.0442959	0.000148766	0.000656493	2.14173
Sg_CNS_NA4Plus15557	0		414	4	12	6.55013	0.0104876	0.0442959	9.27096e-05	0.000409119	2.14173
80838	PREDICTED: similar to IP06836p	XP_973635.1	471	4	12	6.55013	0.0104876	0.0442959	8.14899e-05	0.000359608	2.14173
34315	PIWI 1	AGO85969.1	599	4	12	6.55013	0.0104876	0.0442959	6.40764e-05	0.000282763	2.14173
38043	0		660	4	12	6.55013	0.0104876	0.0442959	5.81542e-05	0.000256629	2.14173
Sg_CNS_NA4Plus24420	0		685	9	27	16.4123	5.09539e-05	0.000283005	0.000126071	0.000556342	2.14173
Sg_CNS_NA4Plus10669	0		234	1208	3623	2388.82	0	0	0.0495354	0.218535	2.14133
25259	hypothetical protein TcasGA2_TC015717	EFA05530.1	1393	473	1417	932.524	8.3489e-205	4.486e-203	0.00325818	0.0143578	2.13969
46920	troponin C-like	NP_001155712.1	305	259	775	508.877	1.1134e-112	3.614e-111	0.00814826	0.035865	2.13801
Sg_CNS_NA4Plus1382	Drosophila erecta GG19477 (Dere\GG19477), mRNA	XM_001978179.1	928	463	1385	910.307	5.6393e-200	2.9515e-198	0.00478738	0.0210654	2.13757
Sg_CNS_NA4Plus1410	0		1058	2965	8868	5835.89	0	0	0.0268908	0.118306	2.13734
Sg_CNS_NA4Plus16613	0		444	81	242	157.713	3.57514e-36	5.14429e-35	0.00175052	0.00769309	2.13578
Sg_CNS_NA4Plus24785	0		700	1793	5353	3516.73	0	0	0.024578	0.107936	2.13474
30518	male sterility domain-containing protein, putative	EEB16462.1	2167	267	797	522.295	1.3401e-115	4.4423e-114	0.00118227	0.0051912	2.13451
Sg_CNS_NA4Plus33201	0		1387	420	1253	821.554	1.1117e-180	5.3677e-179	0.00290561	0.012751	2.13369
Sg_CNS_NA4Plus20873	0		558	103	307	200.057	2.02972e-45	3.37236e-44	0.0017712	0.00776556	2.13236
78903	PREDICTED: hypothetical protein LOC412077	XP_395543.4	385	45	134	86.452	1.43173e-20	1.49898e-19	0.00112155	0.00491261	2.131
77316	PREDICTED: hypothetical protein LOC100578420	XP_003249819.1	2247	119	354	230.523	4.58401e-52	8.31001e-51	0.00050817	0.00222366	2.12955
Sg_CNS_NA4Plus8642	0		195	506	1505	984.553	4.0916e-216	2.2769e-214	0.0248989	0.108936	2.12932
Sg_CNS_NA4Plus11227	0		252	36	107	68.6385	1.18273e-16	1.11059e-15	0.00137078	0.0059931	2.12831
Sg_CNS_NA4Plus14821	0		391	36	107	68.6385	1.18273e-16	1.11059e-15	0.000883468	0.00386256	2.12831
109492	hypothetical protein Phum_PHUM513150	EEB18392.1	3827	197	585	381.309	6.45676e-85	1.68281e-83	0.000493938	0.00215758	2.12701
Sg_CNS_NA4Plus33089	Aedes aegypti elongase partial mRNA	XM_001658182.1	1370	194	576	375.37	1.26754e-83	3.26962e-82	0.00135877	0.00593431	2.12678
14418	PREDICTED: 26S proteasome non-ATPase regulatory subunit 1-like	XP_003250115.1	447	159	472	307.292	8.49275e-69	1.89477e-67	0.00341314	0.014904	2.12653
Sg_CNS_NA4Plus28675	0		913	4261	12644	8266.5	0	0	0.0447822	0.195471	2.12596
Sg_CNS_NA4Plus19667	0		523	30	89	56.7639	4.91395e-14	4.23898e-13	0.000550408	0.00240191	2.12561
79465	PREDICTED: hypothetical protein LOC726153	XP_001121913.2	2486	172	510	331.821	3.85712e-74	9.09029e-73	0.000663884	0.00289559	2.12486
Sg_CNS_NA4Plus14092	0		365	3577	10604	6926.73	0	0	0.0940353	0.410058	2.12455
92134	PREDICTED: similar to defective proboscis extension response, putative	XP_966472.1	3289	866	2565	1673.08	0	0	0.0025265	0.0110076	2.12329
52591	0		409	469	1389	905.274	7.0038e-199	3.6545e-197	0.0110031	0.0479344	2.12315
Sg_CNS_NA4Plus34070	0		1580	26	77	48.8484	2.76526e-12	2.25035e-11	0.0001579	0.000687863	2.12311
Sg_CNS_NA4Plus34053	0		1575	26	77	48.8484	2.76526e-12	2.25035e-11	0.000158401	0.000690047	2.12311
80718	0		1004	99	293	189.729	3.64354e-43	5.84785e-42	0.000946164	0.0041191	2.12217
78632	PREDICTED: hypothetical protein LOC409786 isoform 1	XP_393280.4	1925	161	476	308.842	3.90475e-69	8.75344e-68	0.000802528	0.00349015	2.12067
Sg_CNS_NA4Plus18162	0		483	23	68	42.9125	5.72436e-11	4.43835e-10	0.000456926	0.00198715	2.12067
Sg_CNS_NA4Plus30555	0		1063	22	65	40.934	1.57454e-10	1.19771e-09	0.000198589	0.000863075	2.1197
Sg_CNS_NA4Plus17284	0		461	39	115	73.3765	1.07135e-17	1.0386e-16	0.000811762	0.00352099	2.11685
Sg_CNS_NA4Plus33001	0		1356	38	112	71.3976	2.92033e-17	2.79551e-16	0.000268899	0.00116581	2.11619
Sg_CNS_NA4Plus30327	0		1042	94	277	178.629	9.65306e-41	1.49318e-39	0.000865615	0.00375215	2.11592
Sg_CNS_NA4Plus829	0		297	300	884	573.148	1.1603e-126	4.1862e-125	0.00969236	0.0420111	2.11585
Sg_CNS_NA4Plus30818	0		1086	18	53	33.0215	9.11434e-09	6.41514e-08	0.00015904	0.000688834	2.11476
Sg_CNS_NA4Plus20376	0		544	18	53	33.0215	9.11434e-09	6.41514e-08	0.000317496	0.00137513	2.11476
47755	PREDICTED: UDP-glucuronosyltransferase 2B17-like isoform 2	XP_003246782.1	1149	18	53	33.0215	9.11434e-09	6.41514e-08	0.00015032	0.000651065	2.11476
21952	hypothetical protein TcasGA2_TC012001	EFA09853.1	1362	18	53	33.0215	9.11434e-09	6.41514e-08	0.000126812	0.000549246	2.11476
Sg_CNS_NA4Plus33791	0		1504	35	103	65.4611	5.92739e-16	5.44218e-15	0.000223298	0.000966625	2.11398
89557	conserved hypothetical protein	EEB15764.1	1185	139	409	264.092	2.20079e-59	4.36745e-58	0.00112554	0.00487162	2.11378
Sg_CNS_NA4Plus29633	0		984	17	50	31.0439	2.52262e-08	1.73705e-07	0.000165775	0.000717205	2.11316
56670	PREDICTED: hypothetical protein LOC100162667	XP_001944173.2	681	34	100	63.4823	1.61814e-15	1.46735e-14	0.000479067	0.00207263	2.11316
58936	0		988	17	50	31.0439	2.52262e-08	1.73705e-07	0.000165104	0.000714301	2.11316
54514	PREDICTED: aminoacylase-1-like	XP_001951444.1	413	16	47	29.0664	6.9938e-08	4.70688e-07	0.000371736	0.00160626	2.11136
78663	PREDICTED: hypothetical protein LOC410031	XP_397600.4	1656	48	141	89.9891	2.3948e-21	2.55459e-20	0.000278129	0.00120179	2.11136
37847	Prothoracicostatic peptide precursor	P82003.2	822	16	47	29.0664	6.9938e-08	4.70688e-07	0.000186773	0.000807039	2.11136
15549	hypothetical protein TcasGA2_TC007567	EFA01952.1	2602	4593	13484	8735.8	0	0	0.0169377	0.0731442	2.11051
79981	PREDICTED: similar to AGAP000591-PA	XP_973319.1	1287	31	91	57.5464	3.30093e-14	2.86264e-13	0.000231126	0.000998002	2.11037
Sg_CNS_NA4Plus257	0		818	62	182	116.496	3.7004e-27	4.49429e-26	0.000727283	0.00314041	2.11037
Sg_CNS_NA4Plus16527	0		442	3161	9270	5999.53	0	0	0.0686226	0.296023	2.10896
82634	AGAP000973-PA	EAA04917.3	4090	258	756	487.61	4.7182e-108	1.4829e-106	0.000605287	0.00260896	2.10778
Sg_CNS_NA4Plus21129	0		566	43	126	80.0949	3.56848e-19	3.6023e-18	0.000728982	0.00314212	2.10778
84079	AF185643_1Toll-related protein	AAF15578.1	1181	28	82	51.6112	6.76534e-13	5.62572e-12	0.000227496	0.000980014	2.10696
83049	Semaphorin-2A precursor, putative	EEB14535.1	412	14	41	25.1126	5.40796e-07	3.46163e-06	0.000326059	0.00140461	2.10696
Sg_CNS_NA4Plus22557	0		612	14	41	25.1126	5.40796e-07	3.46163e-06	0.000219504	0.000945586	2.10696
31597	PREDICTED: mitochondrial sodium/hydrogen exchanger NHA2-like isoform 2	XP_003247751.1	719	14	41	25.1126	5.40796e-07	3.46163e-06	0.000186837	0.000804866	2.10696
Sg_CNS_NA4Plus28402	0		895	106	310	198.779	3.85793e-45	6.3903e-44	0.00113644	0.00488885	2.10497
49540	0		361	92	269	172.271	2.36138e-39	3.58372e-38	0.00244538	0.0105175	2.10467
Sg_CNS_NA4Plus1026	0		426	13	38	23.1362	1.50919e-06	9.38758e-06	0.000292819	0.00125905	2.10425
Sg_CNS_NA4Plus20573	0		549	13	38	23.1362	1.50919e-06	9.38758e-06	0.000227214	0.000976967	2.10425
Sg_CNS_NA4Plus21534	0		578	13	38	23.1362	1.50919e-06	9.38758e-06	0.000215814	0.000927949	2.10425
45593	TPA: multicopper oxidase 1	DAA06286.1	1309	13	38	23.1362	1.50919e-06	9.38758e-06	9.52947e-05	0.000409744	2.10425
Sg_CNS_NA4Plus37077	TSA: Sitodiplosis mosellana Unigene14164_S_mosellanaA transcribed RNA sequence	GAKJ01007251.1	3488	246	719	462.659	1.2683e-102	3.8171e-101	0.000676743	0.00290952	2.1041
Sg_CNS_NA4Plus446	0		6287	3771	11019	7109.72	0	0	0.00575543	0.0247381	2.10374
42450	serine protease P66	EFA09207.1	4144	561	1639	1056.1	1.1507e-231	6.7855e-230	0.001299	0.00558249	2.10351
104032	heat shock protein 70B	AEI58996.1	2662	317	926	595.979	1.2541e-131	4.684e-130	0.00114266	0.00490989	2.1033
84599	alpha-amylase	BAB32535.1	5609	1628	4755	3065.94	0	0	0.00278505	0.0119656	2.10311
91008	PREDICTED: CWF19-like protein 2-like	XP_001122298.2	1267	63	184	117.278	2.49555e-27	3.04353e-26	0.000477121	0.00204979	2.10305
38163	AGAP007807-PA	EAA12920.4	2025	74	216	137.848	7.86721e-32	1.04709e-30	0.000350648	0.00150556	2.1022
15449	hypothetical protein TcasGA2_TC007276	EFA01700.1	1873	49	143	90.7715	1.61261e-21	1.72827e-20	0.000251029	0.00107762	2.10193
34205	phosphoethanolamine N-methyltransferase, putative	EEB15131.1	1101	97	283	180.968	2.97932e-41	4.64414e-40	0.000845375	0.003628	2.10151
54162	NADPH--cytochrome P450, putative	EEB11242.1	789	12	35	21.1605	4.22379e-06	2.54755e-05	0.000145938	0.000626123	2.10109
48428	AGAP009835-PA	EAL39215.3	1488	12	35	21.1605	4.22379e-06	2.54755e-05	7.73826e-05	0.000331997	2.10109
15518	hypothetical protein TcasGA2_TC007475	EFA01870.1	657	12	35	21.1605	4.22379e-06	2.54755e-05	0.000175259	0.000751919	2.10109
Sg_CNS_NA4Plus29151	0		948	2722	7936	5110.1	0	0	0.0275515	0.118158	2.10051
Sg_CNS_NA4Plus13121	0		327	47	137	86.8143	1.19203e-20	1.25031e-19	0.00137916	0.00591345	2.10021
Sg_CNS_NA4Plus27588	0		844	23	67	41.7214	1.05249e-10	8.06685e-10	0.000261487	0.00112047	2.09929
72905	PREDICTED: hypothetical protein LOC100573895	XP_003243996.1	1684	23	67	41.7214	1.05249e-10	8.06685e-10	0.000131054	0.000561566	2.09929
Sg_CNS_NA4Plus14449	0		378	114	332	212.214	4.5166e-48	7.77157e-47	0.00289386	0.0123969	2.09892
56569	PREDICTED: hypothetical protein LOC100161093 isoform 2	XP_003246752.1	566	417	1214	779.497	1.5481e-171	7.1529e-170	0.00706943	0.0302741	2.09842
Sg_CNS_NA4Plus29953	0		1010	123	358	228.827	1.07448e-51	1.93896e-50	0.00116855	0.00500299	2.09807
47351	ubiquinone/menaquinone biosynthesis methyltransferase ubiE-like	NP_001155605.1	346	11	32	19.1855	1.18612e-05	6.92856e-05	0.000305057	0.0013054	2.09734
42892	PREDICTED: muscle, skeletal receptor tyrosine protein kinase-like	XP_001602378.2	657	11	32	19.1855	1.18612e-05	6.92856e-05	0.000160654	0.000687469	2.09734
36142	PREDICTED: prickle-like protein 3-like	XP_001945130.2	735	55	160	101.448	7.33544e-24	8.29801e-23	0.000718026	0.00307257	2.09734
Sg_CNS_NA4Plus21372	0		573	11	32	19.1855	1.18612e-05	6.92856e-05	0.000184206	0.00078825	2.09734
Sg_CNS_NA4Plus5070	0		159	63	183	116.082	4.55994e-27	5.52584e-26	0.00380197	0.0162451	2.09519
Sg_CNS_NA4Plus34483	0		1684	42	122	76.9223	1.77817e-18	1.76082e-17	0.000239316	0.00102255	2.09519
Sg_CNS_NA4Plus30713	0		1077	73	212	134.673	3.89214e-31	5.11803e-30	0.000650387	0.00277836	2.09486
29317	PREDICTED: late secretory pathway protein AVL9 homolog	XP_624093.2	697	31	90	56.3545	6.05156e-14	5.20723e-13	0.00042677	0.00182255	2.09442
Sg_CNS_NA4Plus9631	PREDICTED: Bombyx mori myosin heavy chain (Mhc), mRNA	XM_004925348.1	496	333	966	618.054	1.9816e-136	7.5939e-135	0.0064421	0.0274893	2.09327
Sg_CNS_NA4Plus11419	0		260	10	29	17.2114	3.3442e-05	0.000188726	0.000369055	0.00157432	2.09282
Sg_CNS_NA4Plus29061	0		942	20	58	35.7896	2.19818e-09	1.59161e-08	0.000203725	0.000869052	2.09282
Sg_CNS_NA4Plus33121	0		1374	219	635	405.63	3.27605e-90	8.92251e-89	0.0015294	0.00652312	2.09259
Sg_CNS_NA4Plus32652	0		1305	59	171	108.168	2.46891e-25	2.88191e-24	0.000433817	0.0018495	2.09198
91637	PREDICTED: similar to cytochrome P450	XP_975568.2	515	517	1497	957.03	3.9311e-210	2.147e-208	0.0096327	0.0410283	2.09061
31244	PREDICTED: microspherule protein 1-like	XP_624688.3	2926	86	249	158.006	3.08618e-36	4.44445e-35	0.000282026	0.00120114	2.0905
54440	0		632	38	110	69.0099	9.79703e-17	9.21963e-16	0.000576941	0.00245665	2.0902
Sg_CNS_NA4Plus28646	0		910	19	55	33.8128	6.0677e-09	4.30462e-08	0.000200344	0.00085308	2.0902
Sg_CNS_NA4Plus30908	0		1093	19	55	33.8128	6.0677e-09	4.30462e-08	0.000166801	0.00071025	2.0902
Sg_CNS_NA4Plus6757	0		173	312	903	576.498	2.167e-127	7.8706e-126	0.0173051	0.0736733	2.08995
Sg_CNS_NA4Plus3703	0		144	592	1712	1093.48	8.6396e-240	5.2324e-238	0.0394479	0.167807	2.08878
Sg_CNS_NA4Plus10478	0		230	2014	5822	3720.81	0	0	0.0840227	0.357283	2.08822
Sg_CNS_NA4Plus21479	0		576	119	344	218.52	1.90197e-49	3.33114e-48	0.00198239	0.00842955	2.08821
80008	PREDICTED: similar to AGAP001185-PA	XP_001812743.1	1539	18	52	31.8364	1.67719e-08	1.16456e-07	0.000112227	0.000476906	2.08728
Sg_CNS_NA4Plus30770	Dendroctonus ponderosae Seq01005901, whole genome shotgun sequence	APGK01005899.1	1082	27	78	48.4441	3.39843e-12	2.75646e-11	0.000239443	0.0010175	2.08728
77780	0		865	18	52	31.8364	1.67719e-08	1.16456e-07	0.000199674	0.000848507	2.08728
83176	Torso	ACZ81657.1	1286	18	52	31.8364	1.67719e-08	1.16456e-07	0.000134306	0.00057073	2.08728
37734	PREDICTED: protein yellow-like	XP_001952126.1	1475	80	231	146.135	1.21294e-33	1.67391e-32	0.000520431	0.00221049	2.08659
86404	PREDICTED: similar to beta-1,3-glucan recognition protein 2	XP_971680.1	769	97	280	177.381	1.80818e-40	2.78775e-39	0.00121035	0.00513925	2.08614
Sg_CNS_NA4Plus33377	0		1416	61	176	110.933	6.12181e-26	7.24118e-25	0.000413363	0.00175436	2.08546
31032	PREDICTED: mediator of RNA polymerase II transcription subunit 20-like isoform 1	XP_001121318.2	1096	216	623	396.107	3.8763e-88	1.0368e-86	0.00189107	0.00802317	2.08497
Sg_CNS_NA4Plus34779	0		1779	69	199	125.566	3.82594e-29	4.86077e-28	0.000372167	0.00157887	2.08487
86514	BMP and activin membrane-bound inhibitor-like	EFA10728.1	505	34	98	61.099	5.42759e-15	4.83112e-14	0.00064603	0.00273907	2.08401
Sg_CNS_NA4Plus8114	0		188	17	49	29.8604	4.64308e-08	3.15142e-07	0.000867673	0.0036788	2.08401
101665	0		1423	76	219	138.222	6.51735e-32	8.69003e-31	0.000512476	0.00217224	2.08363
77637	PREDICTED: Nasonia vitripennis hypothetical protein LOC100679034 (LOC100679034), mRNA	XM_003425890.1	1040	42	121	75.7318	3.24932e-18	3.19456e-17	0.000387508	0.00164218	2.08331
93364	PREDICTED: ELAV-like protein 3-like isoform 2	XP_003427110.1	3575	67	193	121.61	2.80985e-28	3.49772e-27	0.000179831	0.000761991	2.08313
Sg_CNS_NA4Plus33401	0		1422	75	216	136.244	1.76487e-31	2.33748e-30	0.000506089	0.00214399	2.08284
Sg_CNS_NA4Plus30847	0		1088	25	72	44.4899	2.55673e-11	2.00976e-10	0.000220483	0.000934054	2.08284
42469	serine proteinase inhibitor, putative	EEB14288.1	3111	1372	3951	2516.16	0	0	0.00423174	0.0179257	2.0827
Sg_CNS_NA4Plus35655	0		2137	149	429	271.905	4.36197e-61	8.86313e-60	0.000669032	0.00283349	2.08243
Sg_CNS_NA4Plus6218	0		169	1301	3745	2384.03	0	0	0.0738678	0.312776	2.08211
85462	PREDICTED: similar to apolipoprotein D	XP_971031.1	2589	1510	4346	2766.52	0	0	0.00559641	0.0236933	2.08191
36997	PREDICTED: 3-ketoacyl-CoA thiolase, mitochondrial-like	XP_391843.1	467	65	187	117.654	2.06447e-27	2.52407e-26	0.00133555	0.00565188	2.08129
Sg_CNS_NA4Plus13761	0		353	3468	9973	6345.88	0	0	0.0942691	0.398767	2.08069
90906	PREDICTED: similar to ctl transporter	XP_970937.1	1418	32	92	57.1443	4.04984e-14	3.50267e-13	0.00021654	0.000915757	2.08033
Sg_CNS_NA4Plus12482	0		304	24	69	42.5131	7.02092e-11	5.41588e-10	0.000757535	0.00320364	2.08033
Sg_CNS_NA4Plus18164	0		483	8	23	13.2676	0.000270033	0.00141243	0.000158931	0.000672124	2.08033
91790	AGAP002470-PA	EAA08179.5	537	8	23	13.2676	0.000270033	0.00141243	0.000142949	0.000604536	2.08033
81289	Papilio polytes mRNA for unknown secreted protein cds, sequence id: Pp-0550, expressed in epidermis	AK405034.1	428	16	46	27.8848	1.28758e-07	8.54701e-07	0.000358708	0.00151699	2.08033
87435	0		491	8	23	13.2676	0.000270033	0.00141243	0.000156341	0.000661172	2.08033
59686	0		726	8	23	13.2676	0.000270033	0.00141243	0.000105735	0.000447157	2.08033
3591	0		772	8	23	13.2676	0.000270033	0.00141243	9.94346e-05	0.000420513	2.08033
Sg_CNS_NA4Plus32703	0		1311	63	181	113.698	1.51749e-26	1.81711e-25	0.000461108	0.0019487	2.07933
Sg_CNS_NA4Plus5512	0		163	179	514	325.291	1.0194e-72	2.37099e-71	0.0105373	0.0445086	2.07858
37027	PREDICTED: protein croquemort	XP_392321.3	4483	1901	5458	3467.32	0	0	0.00406891	0.0171844	2.07838
1677	AGAP003997-PC	EGK97357.1	1271	62	178	111.72	4.11492e-26	4.8853e-25	0.00046807	0.00197671	2.0783
Sg_CNS_NA4Plus31812	0		1190	23	66	40.5366	1.92964e-10	1.46317e-09	0.000185458	0.000782826	2.0776
73141	hypothetical protein EAI_11621	EFN82105.1	750	30	86	53.1902	3.02766e-13	2.55126e-12	0.000383818	0.00161847	2.07614
Sg_CNS_NA4Plus9837	0		214	15	43	25.9098	3.57755e-07	2.31345e-06	0.000672578	0.00283611	2.07614
Sg_CNS_NA4Plus26041	0		760	15	43	25.9098	3.57755e-07	2.31345e-06	0.000189384	0.000798589	2.07614
[truncated: 20,234 more rows]
