# Supplementary material for: RNA-Seq reveals large quantitative differences between the transcriptomes of outbreak and non-outbreak locusts
Source: Sci Rep. 2018 Jun 15;8:9207. doi: 10.1038/s41598-018-27565-0 (PMC6003920; doi:10.1038/s41598-018-27565-0)
Supplement: Supplementary file 20 — Table S17 [file 41598_2018_27565_MOESM20_ESM.xls]

## Sheet: Details
Color code	Agreement	Not supported	Desageement
Published data								Our Data
Reference	Gene	Species	Developmental stage	Organ/Tissue	Technology	Overexpression phase		Representative contig	Blast description	Accession	FPKM_S	FPKM_G	Overexpression phase
Kang, L., et al. (2004). "The analysis of large-scale gene expression correlated to the phase changes of the migratory locust." Proceedings of the National Academy of Sciences of the United States of America 101(51): 17611-17615.	troponin C	L. migratoria	Nymphs	Whole body	qPCR	Solitarious		85647	asparagine synthetase, putative	EEB18196	7.47445	9.77585	None
	larval cuticle protein precursor							45645	TPA_inf: troponin C type IIb	DAA01877	49.3809	90.244	Gregarious
	similar to asparagine synthetase							29324	Larval cuticle protein 9	P82384	1.10531	2.97487
	similar to brain adenylate cyclase 1					Gregarious		83877	PREDICTED: similar to adenylate cyclase	XP_975639	0.687142	1.35757
	annexin IX							85392	PREDICTED: similar to Annexin IX CG5730-PC	XP_967931	50.4789	96.9249
	NADP-dependent malic enzyme							32569	PREDICTED: NADP-dependent malic enzyme-like isoform 1	XP_001608277	0.722609	0.563795	None
Chen, S., et al. (2010). "De novo analysis of transcriptome dynamics in the migratory locust during the development of phase traits." PloS one 5(12): e15633.	synaptobrevin	L. migratoria	Nymphs and adults	Whole body	RNA-seq (Illumina)	Solitarious		81643	PREDICTED: similar to synaptobrevin	XP_974643	10.902	19.4142	Gregarious
	adipokinetic hormone receptor					Gregarious		83922	adipokinetic hormone receptor	NP_001161243	25.7194	81.7686
	cask							86801	PREDICTED: similar to calcium/calmodulin-dependent serine protein kinase membrane-associated guanylate kinase (cask)	XP_972920	5.15967	8.90227
	diuretic hormone receptor							92428	PREDICTED: diuretic hormone receptor-like isoform 2	XP_003427176	0.178673	0.623686
	GABA receptor							102894	gamma-aminobutyric-acid receptor alpha-2 subunit precursor, putative	EEB18262	1.18452	1.9113
	glutamate receptor							103430	glutamate receptor Gr1	ABD36124	9.61412	15.9235
	malvolio							37276	PREDICTED: protein Malvolio-like isoform 2	XP_003424930	2.13986	5.09056
	octopamine receptor							47154	tyramine/octopamine receptor	NP_001164311	0.386223	0.896704
	synaptic vesicle protein							43963	synaptic vesicle protein, putative	EEB16248	1.59873	2.50951
	corazonin receptor							90501	corazonin receptor	ACT66692	0.0786474	0.173525	None
	neurotransmitter transporter							102262	GABA neurotransmitter transporter-1A	NP_001128406	2.29544	2.67093
	serotonin receptor							42710	PREDICTED: similar to serotonin receptor 7	XP_966577	0.053011	0.311897
	synapsin							43959	PREDICTED: similar to Synapsin CG3985-PE	XP_971243	0.217843	0.349557
	vesamicol binding protein							49410	PREDICTED: similar to vesamicol binding protein, putative	XP_975499	0.374144	0.230784
	tyrosine hydroxylase							47161	tyrosine hydroxylase	ABQ95974	11.1535	10.3721	Solitarious
Guo, W., et al. (2011). "CSP and takeout genes modulate the switch between attraction and repulsion during behavioral phase change in the migratory locust." PLoS Genet 7(2): e1001291.	hexamerin precursor	L. migratoria	Nymphs	Head	Microarrays	Solitarious		104268	hexamerin 5 precursor	NP_001164204	83.8875	40.7425	Solitarious
	takeout 1							37604	PREDICTED: protein takeout-like	XP_001950683	22.6804	31.5008
	cellular retinaldehyde-binding protein							87267	PREDICTED: cellular retinaldehyde binding protein	XP_392138	0.434724	0.0456743	None
	purine nucleoside phosphorylase							37853	PREDICTED: purine nucleoside phosphorylase-like	XP_001604902	3.06415	4.35684
	cytochrome p450 6a2							91736	PREDICTED: cytochrome P450 6a2-like	XP_001952450	3.83928	4.95197
	Heat shock protein Hsp20							Sg_CNS_NA4Plus277	Locusta migratoria heat shock protein 20.6 mRNA, complete cds	DQ355964	3.95292	15.6507
	arylphorin hexamerin-like protein 2							Sg_CNS_NA4Plus855	arylphorin hexamerin-like protein 2	AAX14951	16.5961	16.3392
	cytochrome p450 4g15							91713	PREDICTED: cytochrome P450 4g15-like	XP_001944205	60.7846	119.689	Gregarious
	ATP-dependent RNA helicase p62							86099	ATP-dependent RNA helicase p62	NP_001164095	60.8139	134.189
	peptidyl-prolyl cis-trans isomerase							33921	PREDICTED: peptidyl-prolyl cis-trans isomerase, rhodopsin-specific isozyme-like	XP_001602615	11.944	21.3953
	ATP-citrate synthase					Gregarious		85903	PREDICTED: ATP-citrate synthase-like isoform 2	XP_003425261	16.3647	27.9487
	csp precursor (various)							108631	CSP precursor	AAO16783	2.11343	7.19138
	Pacifastin inhibitor							77531	pacifastin-related serine protease inhibitor precursor	CAD11970	0.324887	7.13632
	chemosensory protein 2							108608	chemosensory protein 2	AAC25400	19.6365	54.0344
	chemosensory protein 3							Sg_CNS_NA4Plus8496	Locusta migratoria clone LmigCSP3 hypothetical protein mRNA, complete cds	GU722578	57.4955	197.373
	chemosensory protein 4							88200	chemosensory protein 4	ABH88177	209.643	1084.54
	chemosensory protein 1							Sg_CNS_NA4Plus6183	Locusta migratoria clone LmigCSP1 hypothetical protein mRNA, complete cds	GU722576	5.11106	4.19711	None
	alcohol dehydrogenase							51155	PREDICTED: similar to putative zinc-containing alcohol dehydrogenase	XP_968377	17.0648	21.6788	Solitarious
	lambda-crystallin homolog							29278	PREDICTED: lambda-crystallin homolog	XP_001601340	170.974	119.691
Badisco, L., et al. (2011). "Transcriptome analysis of the desert locust central nervous system: production and annotation of a Schistocerca gregaria EST database."	RNA helicase ddx1	S. gregaria	Nymphs and adults	CNS ganglia	qPCR	Solitarious		36227	PREDICTED: probable ATP-dependent RNA helicase DDX17-like	XP_001122489	19.56	51.5904	Gregarious
	fasciclin-like precursor					Gregarious		52795	Fasciclin-1 precursor, putative	EEB13818	6.20846	10.4818
	slit homologue							42904	PREDICTED: slit homolog 2 protein	XP_001603014	2.33269	5.09204
	probable cytochrome p450							91157	cytochrome P450, putative	EEB11101	9.7201	21.1428
	sparc							Sg_CNS_NA4Plus3761	Schistocerca gregaria Sparc (Sparc) mRNA, complete cds	AY751536	26.1101	22.0544	Solitarious
Badisco, L., et al. (2011). "Microarray-based transcriptomic analysis of differences between long-term gregarious and solitarious desert locusts." PloS one 6(11): e28110.	microsomal glutathione-S-transferase	S. gregaria	Adults	Whole body	Microarrays	Solitarious		103559	PREDICTED: similar to glutathione-s-transferase theta, gst	XP_975048	1.57478	1.56956	Solitarious
	arylphorin-like							85614	PREDICTED: arylphorin subunit alpha	XP_001600430	60.8608	49.6236
	Slowpoke homologue							86815	PREDICTED: calcium-activated potassium channel slowpoke-like	XP_397429	0.352825	0.483465	None
	transaldolase homologue							81766	PREDICTED: transaldolase-like	XP_001602166	2.00633	2.46506
	Glia Maturation Factor							103230	Glia maturation factor beta, putative	EEB15105	7.96527	16.7203	Gregarious
	peroxiredoxin							81383	PREDICTED: similar to peroxiredoxin	XP_968419	6.85213	12.8421
	5-oxoprolinase							54347	PREDICTED: 5-oxoprolinase-like	XP_001121487	3.04044	5.2067
	mitochondrial ATP-synthase coupling factor 6							31496	PREDICTED: similar to mitochondrial ATP synthase coupling factor 6	XP_969272	53.1186	84.0981
	heat-shock proteins					Gregarious		77390	PREDICTED: 10 kDa heat shock protein, mitochondrial-like	XP_001599992	16.0836	30.4113
	Musashi							41415	PREDICTED: RNA-binding protein Musashi homolog Rbp6-like	XP_001606007	0.662717	1.35624
	arrestin							85601	PREDICTED: similar to arrestin1 isoform 1	XP_966595	47.5038	56.1027	None
Wang, X., et al. (2014). "The locust genome provides insight into swarm formation and long-distance flight." Nature communications 5.	Probable uridine-cytidine kinase	L. migratoria	Nymphs	CNS ganglia	RNA_seq (Illumina)	Solitarious		36671	PREDICTED: probable uridine-cytidine kinase-like isoform 1	XP_001605136	0.933114	1.48611	None
	Serine--pyruvate aminotransferase, mitochondrial							42691	PREDICTED: serine--pyruvate aminotransferase, mitochondrial-like	XP_397119	19.8764	23.5311
	Uncharacterized protein KIAA0467							80902	PREDICTED: similar to Uncharacterized protein KIAA0467	XP_972945	0.649943	0.821185
	Ankyrin-2							85382	PREDICTED: similar to ankyrin 2,3/unc44	XP_001807645	1.84491	3.47544	Gregarious
	Aladin							52269	Aladin, putative	EEB11630	0.988948	2.00419
	Kinesin-associated protein 3							29051	PREDICTED: kinesin-associated protein 3	XP_624384	1.8824	2.98418
	Sterile alpha and TIR motif-containing protein 1-like							43710	PREDICTED: sterile alpha and TIR motif-containing protein 1-like	XP_001601657	2.71797	10.9472
	Endophilin-B1							101169	PREDICTED: similar to endophilin B CG9834-PA	XP_973696	1.42091	2.80919
	Probable phospholipid-transporting ATPase IA							36571	PREDICTED: probable phospholipid-transporting ATPase IA-like	XP_624455	2.03537	3.6886
	Brefeldin A-inhibited guanine nucleotide-exchange protein 3							86556	PREDICTED: brefeldin A-inhibited guanine nucleotide-exchange protein 3-like	XP_001952352	0.658392	1.04135
	Phosphatidylinositol-4,5-bisphosphate 3-kinase catalytic subunit delta isoform							34143	PREDICTED: phosphatidylinositol-4,5-bisphosphate 3-kinase catalytic subunit delta isoform-like isoform 2	XP_003247032	0.74179	1.20409
	RNA exonuclease 1 homolog							41347	PREDICTED: RNA exonuclease 1 homolog	XP_003424434	0.309082	1.10034
	Rho GTPase-activating protein 190							40130	PREDICTED: rho GTPase-activating protein 190-like	XP_003425530	1.35214	3.15409
	RING finger protein unkempt							41246	PREDICTED: RING finger protein unkempt-like	XP_003425481	1.31094	2.19381
	Telomerase-binding protein EST1A							44884	PREDICTED: telomerase-binding protein EST1A-like	XP_393289	1.07324	1.73468
	Zinc finger protein 91							51033	PREDICTED: zinc finger protein 91-like isoform 2	XP_003247820	0.851268	1.78005
	Unc-112-related protein					Gregarious		47840	PREDICTED: unc-112-related protein-like isoform 1	XP_392367	1.28843	4.17
	Basement membrane-specific heparan sulfate proteoglycan core protein							86324	PREDICTED: basement membrane-specific heparan sulfate proteoglycan core protein-like	XP_393220	0.481454	0.929609
	Switch-associated protein 70							43957	PREDICTED: similar to Switch-associated protein 70 (SWAP-70)	XP_974449	0.448385	1.09256
	E3 ubiquitin-protein ligase hyd							93157	PREDICTED: E3 ubiquitin-protein ligase hyd-like isoform 1	XP_001605335	0.853444	1.77086
	mitogen-activated protein-binding protein-interacting protein							31687	PREDICTED: similar to mitogen-activated protein-binding protein-interacting protein	XP_967919	81.7792	124.136
	Glycyl-tRNA synthetase							103685	PREDICTED: glycyl-tRNA synthetase-like	XP_001606827	3.42509	6.06909
	Polyphosphoinositide phosphatase							35564	PREDICTED: polyphosphoinositide phosphatase	XP_394455	1.08782	3.09281
	Dynein heavy chain, cytoplasmic							93074	PREDICTED: dynein heavy chain, cytoplasmic-like	XP_001951535	9.60652	19.3155
	Serine/threonine-protein kinase mTOR							42592	PREDICTED: serine/threonine-protein kinase mTOR isoform 1	XP_625130	0.671785	1.59299
	Niemann-Pick C1 protein							32806	PREDICTED: niemann-Pick C1 protein-like isoform 2	XP_624752	1.17838	2.90467
	Vacuolar protein sorting-associated protein 16 homolog							48556	PREDICTED: vacuolar protein sorting-associated protein 16 homolog	XP_392642	2.1493	4.5183
	HEAT repeat-containing protein 5B							103971	PREDICTED: HEAT repeat-containing protein 5B-like isoform 2	XP_003424651	0.522499	0.34934	None
	ATP-binding cassette sub-family D member 3							85822	PREDICTED: ATP-binding cassette sub-family D member 3-like	XP_001947679	0.824832	0.94089
	protein FAN							37135	PREDICTED: protein FAN-like	XP_001120591	0.370821	0.613624

## Sheet: Summary
Reference	Species	Developmental stage	Organ/Tissue	Technology	Significant		Non-significant
					Same direcction	Oposit direction	Same direcction	Oposit direction
Kang, L., et al. (2004). "The analysis of large-scale gene expression correlated to the phase changes of the migratory locust." Proceedings of the National Academy of Sciences of the United States of America 101(51): 17611-17615.	L. migratoria	Nymphs	Whole body	EST, qPCR	2	2	0	2
Chen, S., et al. (2010). "De novo analysis of transcriptome dynamics in the migratory locust during the development of phase traits." PloS one 5(12): e15633.	L. migratoria	Nymphs and adults	Whole body	RNA-seq	8	2	4	1
Guo, W., et al. (2011). "CSP and takeout genes modulate the switch between attraction and repulsion during behavioral phase change in the migratory locust." PLoS Genet 7(2): e1001291.	L. migratoria	Nymphs	Head	Microarray	8	5	2	4
Badisco, L., et al. (2011). "Transcriptome analysis of the desert locust central nervous system: production and annotation of a Schistocerca gregaria EST database."	S. gregaria	Nymphs and adults	CNS	EST, qPCR	3	2	0	0
Badisco, L., et al. (2011). "Microarray-based transcriptomic analysis of differences between long-term gregarious and solitarious desert locusts." PloS one 6(11): e28110.	S. gregaria	Adults	Whole body	Microarray	4	4	1	2
Wang, X., et al. (2014). "The locust genome provides insight into swarm formation and long-distance flight." Nature communications 5.	L. migratoria	Nymphs	CNS	RNA-seq	11	13	2	4
All	--				36	28	9	13
