# Supplementary material for: RNA-Seq reveals large quantitative differences between the transcriptomes of outbreak and non-outbreak locusts
Source: Sci Rep. 2018 Jun 15;8:9207. doi: 10.1038/s41598-018-27565-0 (PMC6003920; doi:10.1038/s41598-018-27565-0)
Supplement: Supplementary file 21 — Table S18 [file 41598_2018_27565_MOESM21_ESM.xls]

## Sheet: Genes and primers
Genes for qPCR
Conting in our assembly	BLAST Description	Accession	Reported in	ID in qPCR
88095	chemosensory protein 12	ABH88185	Our work	CSP 12
102208	PREDICTED: G-protein coupled receptor Mth2-like	XP_003250433	Our work	Mth 2
47160	tyrosine aminotransferase-like	XP_001603572	Our work	TAT
34202	phosphoenolpyruvate carboxykinase, isoform B	NP_725802	Our work	PEPCK
49891	yellow-h	ABB81847	Our work	Yellow H
Sg_CNS_NA4Plus202	---	---	Our work	NA202
29324	lcp9_drome ame: full=larval cuticle protein 9 ame: full=larval cuticle protein ix flags: precursor	P82384	Kang, L., et al. (2004). "The analysis of large-scale gene expression correlated to the phase changes of the migratory locust." Proceedings of the National Academy of Sciences of the United States of America 101(51): 17611-17615.	LCP 9
85647	asparagine synthetase, putative	EEB18196	Kang, L., et al. (2004). "The analysis of large-scale gene expression correlated to the phase changes of the migratory locust." Proceedings of the National Academy of Sciences of the United States of America 101(51): 17611-17615.	ASNS
Sg_CNS_NA4Plus277	locusta migratoria heat shock protein 20.6 mRNA, complete cds	DQ355964	Guo, W., et al. (2011). "CSP and takeout genes modulate the switch between attraction and repulsion during behavioral phase change in the migratory locust." PLoS Genet 7(2): e1001291.	HSP 20
33921	peptidyl-prolyl cis-trans rhodopsin-specific isozyme-like	XP_001602615	Guo, W., et al. (2011). "CSP and takeout genes modulate the switch between attraction and repulsion during behavioral phase change in the migratory locust." PLoS Genet 7(2): e1001291.	PPI
103230	glia maturation factor	EEB15105	Badisco, L., et al. (2011). "Microarray-based transcriptomic analysis of differences between long-term gregarious and solitarious desert locusts." PloS one 6(11): e28110.	GMF
81383	PREDICTED: similar to peroxiredoxin	XP_968419	Badisco, L., et al. (2011). "Microarray-based transcriptomic analysis of differences between long-term gregarious and solitarious desert locusts." PloS one 6(11): e28110.	Peroxiredoxin
Sg_CNS_NA4Plus4221	PREDICTED: Nasonia vitripennis troponin C (TpnC), mRNAasonia vitripennis troponin c mrna	XM_003424121	Kang, L., et al. (2004). "The analysis of large-scale gene expression correlated to the phase changes of the migratory locust." Proceedings of the National Academy of Sciences of the United States of America 101(51): 17611-17615.	Troponin C	The qPCR did not work
86113	PREDICTED: ATP-dependent RNA helicase p62-like	XP_001604593	Guo, W., et al. (2011). "CSP and takeout genes modulate the switch between attraction and repulsion during behavioral phase change in the migratory locust." PLoS Genet 7(2): e1001291.	RNA helicase	The qPCR did not work
qPCR primers
Name	Sequence	Length	Tm	GC%
CSP 12 Forward	CGCGCTACGACAACATCAAC	20	60.5	55
CSP 12 Reverse	TCCGCTTGTAGATGCCAGTG	20	60.11	55
Mth 2 Forward	GGCCGAAGAAGTAGGACCAG	20	59.82	60
Mth 2 Reverse	AGCTCACCAGCCACGTTATC	20	60.11	55
TAT Forward	CCCTACGACATTCGGCAACC	20	62.5	60
TAT Reverse	TCGACGCCAATAGACTCAGC	20	59.9	55
PEPCK Forward	ACACAAGAGGGACACCCTGAG	21	61.38	57.14
PEPCK Reverse	GTTGCTGCCACTAATGATGGAG	22	62.1	50
Yellow H Forward	ACCGGAAGTTGAACGAGTCC	20	59.97	55
Yellow H Reverse	CACCGCACTACGGAGGATAC	20	59.97	60
NA202 Forward	TTGAAGACTACGACGCCGAC	20	59.42	55
NA202 Reverse	CAGCAGTCACTCGTTGTGTG	20	60.11	55
PPI Forward	ATGTTTCTTCTGCAACTAGTGTTTC	25	60.9	36
PPI Reverse	TTTGTCATGGTCCTCTAGCATG	22	60.1	45
Peroxiredoxin Forward	CTTGACTCCTCGCTTCTGG	19	59.5	58
Peroxiredoxin Reverse	ATCGTACCAAACTTCACGGC	20	58.4	50
ASNS Forward	TCACTGCTTTGCTTGCAACTTTG	23	60.9	43
ASNS Reverse	ACATAGTCTGCCACACATTTGC	22	60.1	45
HSP 20 Forward	ACGTAGTCGACTGAGAACACC	21	61.2	52
HSP 20 Reverse	GTGTTGCACGAATAGCGCAG	20	60.5	55
GMF Forward	ACAAACCTTGGCTGATGGCT	20	60.2	50
GMF Reverse	GGCGCTGAAAGCATTTCGTT	20	60.3	50
LCP9 Forward	ACTGGCGTAGGATTGTTCCG	20	59.8	55
LCP9 Reverse	ACCATCAGCGTCAGGTACAC	20	60.3	55
RNA helicase Forward	TCATCGTCTCTTCCTGGTGC	20	59.5	55	The qPCR did not work
RNA helicase Reverse	GGAAAGACATATTCGCGGCA	20	58.7	50	The qPCR did not work
Troponin-C Forward	CCTGTTTTCAAGGCAGTTGGG	21	59.9	52.4	The qPCR did not work
Troponin-C Reverse	ACCACAGTCCTCCCAAGAGA	20	59.8	55	The qPCR did not work

## Sheet: RNAseq and qPCRs on same cDNA
means of the three qPCRs per gene (the cDNA was from a pool of individuals--see mean text)
			qPCR
Trial			RQ		Standard Deviation		RAW READS			FPKM
			GRE	SOL	GRE	SOL	GRE	SOL	LENGTH	GRE	SOL	Increase in gregarious RNAseq	Increase in gregarious RNAseq
qPCRs 1	Reference gene	Actin	1	0.766413	0.201013	0.299513
	Reference gene	Tubulin	1	1.23359	0.102576	0.971751
		Yellow H	1	0.00544643	0.169502	0.00711786	1953	47	1655	16.6546	0.400802	183.607	41.5532
		CSP 12	1	0.237532	0.225353	0.095016	5105	842	609	118.306	19.513	4.20996	6.06295
		NA202	1	0.00196153	0.145588	0.00084327	14079	133	608	326.812	3.08729	509.807	105.857
		TAT	1	0.452564	0.123152	0.175969	2015	998	2714	10.4784	5.1898	2.20963	2.01904
		PEPCK	1	0.0560501	0.178208	0.0557951	4168	240	1940	30.3219	1.74598	17.8412	17.3667
		Mth 2	1	0.338648	0.312852	0.572055	3011	1940	3023	14.0573	9.05719	2.95292	1.55206
qPCRs 2	Reference gene	Actin	1	0.92505	0.289591	0.141826
	Reference gene	Tubulin	1	1.07495	0.187726	0.161576
		Peroxiredoxin	1	1.24626	2.10144	1.23593	63	51	339	2.62283	1.44349	0.802402	1.817
		PPI	1	0.243322	0.59858	0.121151	23	12	201	1.61496	0.572835	4.10979	2.81924
		GMF	1	0.569435	0.166235	0.270429	558	391	471	16.7203	7.96527	1.75613	2.09915
		ASNS	1	0.396191	0.169432	0.120152	3296	2494	6491	7.16648	3.68663	2.52403	1.94391
		HSP 20	1	0.968799	0.200114	0.16466	317	153	194	23.0615	7.56718	1.03221	3.04757
		LCP 9	1	0.599128	0.14465	0.0964064	86	47	408	2.97487	1.10531	1.66909	2.69145

## Sheet: qPCR on different cDNAs
Means of the 12 qpPCRs per gene
	Q		Standard Deviation
	Solitarious	Gregarious	Solitarious	Gregarious	Increase in gregarious
CSP12	0.7435	1.04193	0.453745	0.356969	1.40138
TAT	4.91594	1.8597	0.409285	0.692032	0.3783
PEPCK	0.719596	1.00429	0.231199	0.10664	1.39563
YELLOW-H (2)	0.669434	1.02409	0.117772	0.253465	1.52979
MTH2 (2)	1.20303	1.17483	0.268029	0.144788	0.976558
NA202 (2)	0.958581	1.10429	0.264176	0.514292	1.15201
ASNS (2)	0.96735	1.17162	0.551883	0.799369	1.21117
PXRS (2)	1.56154	1.10096	0.321696	0.548182	0.705044
GMF (2)	1.11007	1.14422	0.685688	0.63711	1.03076
LCP9	0.743193	1.09273	0.656021	0.483403	1.47031
PPI	1.53271	0.680237	0.629674	0.630645	0.443814
HSP20	0.498965	0.627204	0.34991	0.16211	1.25701
Means of the three replicates per each of the eight tested locusts
ID	CSP12	TAT	PEPCK	YELLOW-H	MTH2	NA202	ASNS	PXRS	GMF	LCP9	PPI	HSP20
Solitarious1	1.25484	4.84837	NA	0.53357	0.929268	1.18715	0.956498	1.78902	1.84837	0.351822	1.55608	0.164083
Solitarious2	NA	4.54464	0.817666	NA	NA	NA	1.84144	NA	0.399495	1.66777	NA	0.330449
Solitarious3	0.388908	NA	0.490701	0.732254	1.2149	1.01924	0.333903	1.33407	0.671868	0.211137	0.891671	0.974342
Solitarious4	0.586756	5.3548	0.850422	0.742476	1.46493	0.66935	0.737561	NA	1.52054	0.742047	2.15037	0.526985
Gregarious1	1.53067	1.55204	0.949068	0.854854	NA	0.496833	0.496833	0.592889	0.514503	0.513908	0.438683	0.512574
Gregarious2	1.08485	NA	1.11439	1.22866	1.33253	1.56284	0.912249	1.3036	0.681247	1.43686	1.39595	0.741833
Gregarious3	0.786853	0.412033	1.07023	1.25303	1.0479	0.860055	0.946604	1.78077	1.62029	1.54177	NA	NA
Gregarious4	0.765337	0.302324	0.883468	0.759831	1.14406	1.49744	2.33081	0.726566	1.76082	0.87838	0.206076	NA

## Sheet: summary
Comparaison of the RNAseq and qPCR results for each gene
		Increase in gregarious locusts			log2 of the increase in gregarious locusts
Gene	RNAseq	qPCR on same cDNA	qPCR on different cDNA
Yellow H	41.5532	183.607	1.52979	#NAME?	#NAME?	#NAME?
CSP 12	6.06295	4.20996	1.40138	#NAME?	#NAME?	#NAME?
NA202	105.857	509.807	1.15201	#NAME?	#NAME?	#NAME?
TAT	2.01904	2.20963	0.3783	#NAME?	#NAME?	#NAME?
PEPCK	17.3667	17.8412	1.39563	#NAME?	#NAME?	#NAME?
Mth 2	1.55206	2.95292	0.976558	#NAME?	#NAME?	#NAME?
Peroxiredoxin	1.817	0.802402	0.705044	#NAME?	#NAME?	#NAME?
PPI	2.81924	4.10979	0.443814	#NAME?	#NAME?	#NAME?
GMF	2.09915	1.75613	1.03076	#NAME?	#NAME?	#NAME?
ASNS	1.94391	2.52403	1.21117	#NAME?	#NAME?	#NAME?
HSP 20	3.04757	1.03221	1.25701	#NAME?	#NAME?	#NAME?
LCP 9	2.69145	1.66909	1.47031	#NAME?	#NAME?	#NAME?
