# Supplementary material for: RNA-Seq reveals large quantitative differences between the transcriptomes of outbreak and non-outbreak locusts
Source: Sci Rep. 2018 Jun 15;8:9207. doi: 10.1038/s41598-018-27565-0 (PMC6003920; doi:10.1038/s41598-018-27565-0)
Supplement: Supplementary file 22 — Table S19 [file 41598_2018_27565_MOESM22_ESM.xls]

## Sheet: Top_10_expressed_solitarious
Contig	Blast description			Unigen size	Reads in gregarious	Reads in solitarious	Rank in gregarious	Rank in solitarious	FPKM in gregarious	FPKM in solitarious
Sg_CNS_NA4Plus10291	Aulacus impolitus 28S ribosomal RNA gene sequence			225	230136	226684	50	65	9.81451	14.2203
Sg_CNS_NA4Plus15493	hypothetical protein			1344	3188797	1081631	4	8	22.7663	11.3592
Sg_CNS_NA4Plus4743	Coptotermes formosanus clone CFSNI319 eukaryotic translation initiation factor 3 subunit J mRNA, complete cds			559	614960	425236	23	13	10.556	10.7371
Sg_CNS_NA4Plus809	hypothetical protein Bm1_17870			619	1456801	459509	12	37	22.5826	10.4779
32994	NADH-ubiquinone oxidoreductase chain 3			4666	6794329	2805291	2	1	13.9723	8.48598
Sg_CNS_NA4Plus9758	Pezotettix giornae voucher K258 28S ribosomal RNA gene sequence			213	319465	80825	39	44	14.3916	5.35599
Sg_CNS_NA4Plus6328	unnamed protein product			653	732474	228853	19	11	10.7633	4.94668
Sg_CNS_NA4Plus11933	0			282	478932	92098	27	50	16.2964	4.60972
Sg_CNS_NA4Plus7957	Apolipophorin-3b			470	44996	151466	212	267	0.918651	4.54871
41678	Nylanderia nr. pubens LZ-2010 clone RCA2-103 40S ribosomal protein S25 mRNA, complete cds			177	53872	53909	183	194	2.92054	4.29897
19664	AGAP004944-PA			188	100286	50065	103	123	5.11861	3.75884
Sg_CNS_NA4Plus9696	unknown protein			212	306762	54003	43	79	13.8846	3.59549
82252	0			473	755933	105020	18	20	15.3351	3.13389
Sg_CNS_NA4Plus10257	0			224	58988	45760	164	331	2.5269	2.88347
45922	PREDICTED: transitional endoplasmic reticulum ATPase TER94-like			231	190989	46918	58	71	7.93348	2.86685
Sg_CNS_NA4Plus11001	0			245	56128	47672	175	175	2.1983	2.74647
85447	PREDICTED: apolipophorins isoform 1			431	56554	83613	173	283	1.2591	2.73823
82251	0			372	460923	70097	29	15	11.8892	2.65969
54910	PREDICTED: 60S ribosomal protein L37a-like			540	128570	101741	83	153	2.28462	2.65935
42273	secreted ferritin G subunit precursor, putative			1593	203119	294386	53	125	1.22349	2.60838
Sg_CNS_NA4Plus865	0			236	134713	43344	78	34	5.47729	2.59236
Sg_CNS_NA4Plus9906	AChain A, Nmr Structure Of Apolipophorin-Iii From Locusta Migratoria >gi			984	43837	167566	217	890	0.427485	2.4036
Sg_CNS_NA4Plus902	0			255	145560	41586	75	92	5.47734	2.3019
Sg_CNS_NA4Plus13906	0			358	13291	56645	625	126	0.356264	2.23334
88269	PREDICTED: chitinase-like protein Idgf4-like			400	49962	63028	199	270	1.19854	2.22407
45678	TPA_inf: troponin T isoform 4			800	77740	125172	125	29	0.932449	2.20846
Sg_CNS_NA4Plus6534	Melanoplus sp. OR18 28S ribosomal RNA gene sequence			984	564797	152839	26	19	5.50761	2.19235
Sg_CNS_NA4Plus7350	0			179	23022	27040	363	476	1.23417	2.13225
86193	ATPase 6			3400	913310	503431	17	23	2.57754	2.08992
Sg_CNS_NA4Plus899	0			199	46330	29149	206	274	2.234	2.06754
33079	PREDICTED: nuclear protein 1-like			171	32769	24407	266	55	1.83885	2.01467
Sg_CNS_NA4Plus10351	0			227	26162	32358	317	538	1.10593	2.01204
46873	tropomyosin 1 isoform B			332	56154	45330	174	140	1.62299	1.92719
51317	cytochrome C oxidase subunit II			12282	2154446	1654361	8	9	1.68318	1.90121
88511	cloned by ability to arrest the cell cycle when expressed in the fission yeast Schizosaccharomyces pombe			633	95547	84346	106	28	1.44838	1.88076
Sg_CNS_NA4Plus8563	0			194	81084	25357	121	109	4.01055	1.84494
53293	60S ribosomal protein L37A, putative			295	53050	38482	188	214	1.72559	1.84126
27704	PREDICTED: actin, indirect flight muscle-like			1912	163241	245702	66	31	0.819236	1.81381
Sg_CNS_NA4Plus13245	Papilio polytes mRNA for myosin light chain 2, complete cds, sequence id: Pp-0012			333	45122	42110	211	225	1.30023	1.78492
Sg_CNS_NA4Plus1156	0			578	94395	71105	109	280	1.56708	1.73639
Sg_CNS_NA4Plus24460	Schistocerca gregaria proteasome zeta subunit mRNA cds			687	26290	84481	315	54	0.367211	1.7357
87690	PREDICTED: similar to CG41536 CG41536-PA			1840	1134405	221656	14	10	5.91583	1.70033
101979	PREDICTED: ferritin heavy polypeptide-like 17-like isoform 1			2481	283836	295620	45	46	1.09776	1.68181
82254	PREDICTED: vitellogenin			361	318899	42624	40	61	8.47641	1.66658
Sg_CNS_NA4Plus4623	TSA: Osmia cornuta osmia_antenne_contig_4038_1 transcribed RNA sequence			438	42689	51700	220	328	0.935227	1.66607
41307	RL37A_DROMERecName: Full=60S ribosomal protein L37a			869	128665	102481	82	98	1.42072	1.66455
Sg_CNS_NA4Plus9351	0			206	28208	23955	299	357	1.31397	1.6414
19625	hypothetical protein TcasGA2_TC010626			13419	4880724	1503055	3	5	3.49003	1.58097
Sg_CNS_NA4Plus140	0			889	57973	99536	166	365	0.625744	1.58034
90566	Cytochrome c oxidase subunit 3			16737	2588088	1871595	5	3	1.48377	1.57835
Sg_CNS_NA4Plus8497	0			193	12346	21562	671	875	0.61386	1.57696
Sg_CNS_NA4Plus14567	0			382	30086	41935	287	228	0.755754	1.5495
Sg_CNS_NA4Plus930	0			287	43232	31431	219	303	1.44543	1.54582
Sg_CNS_NA4Plus5744	TSA: Osmia cornuta osmia_antenne_contig_3973_2 transcribed RNA sequence			509	69476	55026	141	1042	1.30975	1.5259
Sg_CNS_NA4Plus23822	0			661	35263	71249	253	69	0.511912	1.52143
93346	ejaculatory bulb-specific protein 3 precursor, putative			1083	35552	116715	251	321	0.315002	1.52114
Sg_CNS_NA4Plus22738	0			620	69466	66448	142	181	1.07511	1.51274
Sg_CNS_NA4Plus11853	Arminda fuerteventurae voucher K197 28S ribosomal RNA gene sequence			278	76148	29712	130	135	2.62836	1.50859
93560	PREDICTED: similar to putative elongation factor 1-alpha isoform 1			4636	587424	492308	25	22	1.21583	1.49887
Sg_CNS_NA4Plus15492	0			412	10899	43250	757	1191	0.25386	1.48172
Sg_CNS_NA4Plus11928	TSA: Ganaspis sp. G1 comp2194_c0_seq1 transcribed RNA sequence			282	33870	29583	261	437	1.15251	1.48073
Sg_CNS_NA4Plus120	0			298	37281	30711	239	223	1.20046	1.45466
Sg_CNS_NA4Plus17179	0			459	38186	46135	236	374	0.798303	1.41872
14945	hypothetical protein TcasGA2_TC006909			10190	2324210	1021333	7	7	2.1886	1.41469
Sg_CNS_NA4Plus106	0			173	30029	17314	289	254	1.66561	1.41268
Sg_CNS_NA4Plus9293	0			205	29893	20471	291	334	1.39925	1.40953
Sg_CNS_NA4Plus10971	0			244	50143	24234	196	757	1.97194	1.40191
51634	cytochrome D oxidase III			975	90445	95824	115	423	0.890122	1.38721
Sg_CNS_NA4Plus8883	internal transcribed spacer 1 sequence; 5.8S ribosomal RNA			20160	6883978	1978258	1	2	3.27653	1.38504
52246	actin			1011	40112	98983	230	235	0.380714	1.38192
Sg_CNS_NA4Plus14012	0			363	32827	35352	265	256	0.867766	1.37464
51391	AGAP010591-PA			3039	345809	288718	36	108	1.09187	1.34095
Sg_CNS_NA4Plus1855	voucher CUEM 1251-R5 NADH dehydrogenase subunit 1 gene sequence			2441	650851	229429	22	36	2.55846	1.32663
Sg_CNS_NA4Plus8183	hypothetical protein CAPTEDRAFT_151631			669	323605	62164	38	49	4.64147	1.31156
Sg_CNS_NA4Plus958	0			338	197826	31055	55	132	5.61609	1.29687
Sg_CNS_NA4Plus849	0			215	16402	19626	485	457	0.732065	1.2885
6436	hypothetical protein TcasGA2_TC002334			5161	1793094	461989	10	16	3.33376	1.26348
40628	ribosomal protein L37			247	44469	21912	215	293	1.72757	1.2522
89344	conserved hypothetical protein			1693	607273	148888	24	66	3.44186	1.24129
Sg_CNS_NA4Plus6793	0			174	10284	14883	812	1753	0.567179	1.20737
22105	AGAP005095-PA			828	32218	70426	271	517	0.373376	1.20054
45676	TPA_inf: troponin T isoform 1			1227	60469	102401	159	162	0.47289	1.17796
86213	ATPase subunit 6			506	76880	41880	128	191	1.45792	1.16825
Sg_CNS_NA4Plus27430	0			836	51393	68464	192	824	0.58989	1.15593
46049	PREDICTED: 40S ribosomal protein S12-like			821	74168	66623	135	295	0.86685	1.1454
Sg_CNS_NA4Plus29952	Gryllus bimaculatus mRNA, GBcontig03350			1010	108123	80953	97	1328	1.02723	1.13132
Sg_CNS_NA4Plus9414	0			206	9164	16428	917	586	0.426904	1.12567
85800	ATP synthase-coupling factor 6, mitochondrial			181	14813	14267	541	369	0.785342	1.11264
Sg_CNS_NA4Plus866	0			390	15461	30665	517	359	0.380422	1.10984
32024	Papilio polytes mRNA for muscle protein 20, complete cds, sequence id: Pp-0140			534	32492	41284	267	343	0.583866	1.09124
53142	60S acidic ribosomal protein P2			1545	59058	119234	163	176	0.366794	1.08929
Sg_CNS_NA4Plus7868	hypothetical protein DAPPUDRAFT_67491			921	150536	70984	72	152	1.56837	1.08787
19496	hypothetical protein EAG_03557			270	38888	20805	233	255	1.38206	1.08766
88200	chemosensory protein 4			1121	24493	86143	337	469	0.209662	1.08465
29878	PREDICTED: LOW QUALITY PROTEIN: focal adhesion kinase 1-like			276	215482	20990	52	57	7.4915	1.07348
Sg_CNS_NA4Plus9288	0			205	131115	15555	80	143	6.13715	1.07106
73938	PREDICTED: hypothetical protein LOC100575156			4872	1535520	368286	11	17	3.02422	1.06696
90576	0			182	11199	13359	742	832	0.590489	1.0361
Sg_CNS_NA4Plus12979	0			322	3642	23454	2202	5607	0.10856	1.02813
88572	PREDICTED: coiled-coil-helix-coiled-coil-helix domain-containing protein 7-like			380	27718	27585	306	419	0.699937	1.02465
Sg_CNS_NA4Plus9038	0			201	14002	14547	582	1007	0.668482	1.02159
Sg_CNS_NA4Plus10151	0			222	35636	15891	250	316	1.54033	1.0104
51800	PREDICTED: 40S ribosomal protein S29-like			1165	65928	83360	150	432	0.543019	1.00996
Sg_CNS_NA4Plus811	Bombyx mori mRNA, clone: fufe30C12			486	35357	34679	252	242	0.698098	1.00719
40839	ribosomal protein S13			1150	78355	80861	123	51	0.653792	0.992465
Sg_CNS_NA4Plus9458	0			207	67159	14450	148	146	3.11319	0.985362
73946	0			358	20384	24876	396	408	0.546377	0.980807
Sg_CNS_NA4Plus7887	0			186	10315	12904	809	860	0.532186	0.979295
87135	AGAP001826-PA			775	36028	53623	247	454	0.446083	0.976621
Sg_CNS_NA4Plus33382	0			1418	52001	97899	190	63	0.351891	0.974484
37420	AGAP007621-PC			734	61533	50395	156	43	0.804422	0.9691
Sg_CNS_NA4Plus10185	0			223	6163	15306	1335	1657	0.26523	0.968844
Sg_CNS_NA4Plus23908	0			664	50942	45572	194	78	0.736175	0.968742
Sg_CNS_NA4Plus9967	0			218	2980	14910	2631	5339	0.131211	0.965425
55186	PREDICTED: 60S ribosomal protein L44-like			639	57711	43287	167	220	0.866623	0.95617
Sg_CNS_NA4Plus13497	0			343	11420	22885	728	927	0.319503	0.941769
Sg_CNS_NA4Plus886	0			266	9004	17746	935	1156	0.324838	0.941698
Sg_CNS_NA4Plus10480	0			230	24274	15337	341	266	1.01274	0.941259
Sg_CNS_NA4Plus10027	0			219	3736	14567	2141	2712	0.163736	0.938911
Sg_CNS_NA4Plus12662	0			310	20645	20595	390	466	0.639056	0.937755
91477	cytochrome c oxidase subunit VIIc			462	25592	30010	323	121	0.53155	0.916868
Sg_CNS_NA4Plus9869	0			215	92176	13868	112	127	4.11385	0.91049
Sg_CNS_NA4Plus8329	Diabolocatantops pinguis beta-actin mRNA, complete cds			2685	240985	171977	49	32	0.861217	0.90406
41686	RS28_DROMERecName: Full=40S ribosomal protein S28			602	32423	37339	268	335	0.516815	0.87548
Sg_CNS_NA4Plus7121	Schistocerca gregaria mRNA for pacifastin-related precursor 4a (pp-4a gene)			348	2124	21558	3513	2824	0.0585928	0.874415
Sg_CNS_NA4Plus14667	0			386	18142	23884	440	332	0.451011	0.873386
Sg_CNS_NA4Plus8448	0			192	3135	11868	2526	2835	0.156726	0.872532
Sg_CNS_NA4Plus957	0			296	13610	18260	608	2141	0.441228	0.870766
24301	AGAP005170-PA			337	18797	20744	427	1927	0.535238	0.868864
Sg_CNS_NA4Plus12761	0			314	113571	19166	89	337	3.47062	0.861575
40623	0			205	9828	12409	854	951	0.460066	0.854449
21755	AGAP005046-PA			214	14377	12942	564	568	0.644688	0.853669
Sg_CNS_NA4Plus985	0			508	17677	30677	456	1440	0.333914	0.852377
Sg_CNS_NA4Plus31186	0			1120	33973	67530	260	285	0.291067	0.851047
Sg_CNS_NA4Plus983	0			597	22292	35780	374	94	0.35831	0.845954
Sg_CNS_NA4Plus7626	0			182	2774	10906	2811	2604	0.146304	0.845868
Sg_CNS_NA4Plus987	AChain A, Molecular Structure Of An Apolipoprotein Determined At 2.5- Angstroms Resolution			2668	50039	157912	198	231	0.179968	0.835412
31981	PREDICTED: similar to muscle protein 20-like protein			434	20152	25561	401	431	0.445569	0.83133
51298	PREDICTED: 40S ribosomal protein S19a-like			444	41111	25946	224	188	0.888486	0.824845
85473	apolipoprotein LI-II precursor			3302	113765	192953	88	122	0.330598	0.824793
41882	PREDICTED: similar to S20e ribosomal protein			1067	72948	61673	137	137	0.656024	0.815842
Sg_CNS_NA4Plus12702	0			312	14742	17880	546	250	0.453415	0.80892
Sg_CNS_NA4Plus10890	0			241	73811	13801	136	38	2.93883	0.808339
Sg_CNS_NA4Plus22709	0			619	17913	35352	448	89	0.277694	0.806128
Sg_CNS_NA4Plus970	0			316	22642	18042	367	205	0.687562	0.805917
Sg_CNS_NA4Plus818	0			166	4146	9475	1949	2458	0.239713	0.805722
42422	PREDICTED: similar to serine protease inhibitor I			7881	101184	446827	102	149	0.123197	0.800253
Sg_CNS_NA4Plus1020	0			461	201083	26074	54	134	4.18544	0.798347
1293	0			356	4213	20046	1927	3642	0.113582	0.794818
92228	Putative defense protein Precursor			493	24895	27700	330	180	0.48456	0.79308
54088	PREDICTED: similar to ribosomal protein L27Ae			2760	268970	154600	46	26	0.935107	0.790627
93416	PREDICTED: similar to Elongation factor 1 beta CG6341-PA			440	25020	24507	327	470	0.545653	0.786183
Sg_CNS_NA4Plus9292	0			205	7350	11240	1096	770	0.344078	0.773962
Sg_CNS_NA4Plus110	0			183	9077	10009	926	221	0.475997	0.772061
86151	ATP synthase subunit a			1814	130525	99065	81	115	0.690438	0.770825
41211	PREDICTED: similar to RIKEN cDNA 1110020P15 gene			615	26171	33385	316	86	0.408344	0.766227
41091	PREDICTED: similar to ribosomal protein S28e			1415	71761	76623	138	147	0.486635	0.764323
Sg_CNS_NA4Plus862	Schistocerca gregaria actin mRNA, complete cds			1145	67353	61053	147	625	0.564446	0.752622
Sg_CNS_NA4Plus4352	0			153	5838	8148	1416	1770	0.366195	0.751764
87918	PREDICTED: similar to CG6770 CG6770-PA			860	53469	45585	186	240	0.596591	0.748172
Sg_CNS_NA4Plus17611	0			470	12752	24863	652	388	0.260363	0.746692
41056	ribosomal protein S25 homolog 1			666	36284	35147	246	170	0.522779	0.744895
Sg_CNS_NA4Plus9602	0			210	28291	11016	297	330	1.29273	0.740479
Sg_CNS_NA4Plus12701	0			312	12209	16347	677	564	0.375514	0.739569
Sg_CNS_NA4Plus30204	0			1031	12686	52615	656	693	0.118077	0.720324
Sg_CNS_NA4Plus12174	0			292	2346	14880	3234	3107	0.077125	0.719313
84130	AF281078_1vitellogenin 1			648	155760	32988	69	101	2.30647	0.718559
Sg_CNS_NA4Plus25432	0			730	22694	37110	366	355	0.298313	0.717543
51712	Bombyx mori mRNA, clone: fcaL45K01			251	7245	12750	1114	1550	0.277006	0.717033
Sg_CNS_NA4Plus7338	0			179	10688	9009	778	1867	0.572992	0.710461
Sg_CNS_NA4Plus917	0			218	7477	10955	1077	1093	0.32915	0.709356
78580	conserved hypothetical protein			600	11890	30059	696	161	0.190166	0.707141
Sg_CNS_NA4Plus32021	0			1214	67900	60614	144	110	0.536689	0.704742
Sg_CNS_NA4Plus15101	0			400	13999	19717	584	2631	0.33584	0.695779
40789	PREDICTED: similar to ribosomal protein L7e			380	24168	18711	345	196	0.610295	0.695032
46869	PREDICTED: similar to tropomyosin 1 isoform 1			423	11530	20828	722	1157	0.261572	0.695019
Sg_CNS_NA4Plus33144	0			1378	51459	67783	191	118	0.358332	0.694299
Sg_CNS_NA4Plus8343	Coptotermes formosanus clone CFSNI788 troponin T mRNA, complete cds			1664	48104	81468	203	211	0.277397	0.691047
Sg_CNS_NA4Plus6145	0			168	16208	8183	491	632	0.925789	0.687582
41625	RS15A_DROMERecName: Full=40S ribosomal protein S15Aa			1943	115742	94617	87	27	0.571593	0.687336
40653	PREDICTED: similar to ribosomal protein L37e			1478	147934	71798	73	83	0.96042	0.685666
Sg_CNS_NA4Plus3331	0			133	3879	6426	2066	1983	0.279927	0.682064
1454	hypothetical protein TcasGA2_TC000933			3771	94673	182138	108	1082	0.240901	0.681734
81683	PREDICTED: similar to vitellogenin			1538	349752	74282	35	76	2.18208	0.681713
40618	PREDICTED: similar to ribosomal protein L36e			779	38318	37323	235	248	0.472	0.676268
40828	PREDICTED: similar to ribosomal protein S11-2 isoform 1			965	57622	46091	168	218	0.572972	0.674166
Sg_CNS_NA4Plus16535	Serine protease inhibitor I/II			1564	31767	74380	277	322	0.194903	0.671265
Sg_CNS_NA4Plus5323	0			161	12540	7641	660	867	0.747431	0.669961
Sg_CNS_NA4Plus14496	0			380	11698	17975	709	1476	0.295413	0.667695
Sg_CNS_NA4Plus14285	0			373	13654	17641	606	641	0.351275	0.667586
51889	AGAP012515-PA			321	13859	15181	593	238	0.414308	0.667563
Sg_CNS_NA4Plus11811	0			276	11720	12878	707	216	0.407493	0.65863
25232	hypothetical protein TcasGA2_TC015479			1116	11227	51785	741	1118	0.0965391	0.654963
Sg_CNS_NA4Plus999	0			375	13080	17400	635	272	0.334715	0.654955
109003	hypothetical protein Phum_PHUM351800			4068	444920	188407	30	41	1.04946	0.653713
Sg_CNS_NA4Plus4328	0			153	2187	7080	3430	3951	0.137221	0.653238
Sg_CNS_NA4Plus1281	0			1209	34084	55575	258	1709	0.270522	0.648828
Sg_CNS_NA4Plus10138	0			221	5860	10153	1408	1367	0.254475	0.648505
32555	NADH-ubiquinone oxidoreductase chain 1			4210	308690	193377	41	217	0.703569	0.648326
46944	troponin T-4			179	5261	8219	1550	1816	0.282074	0.648167
80062	PREDICTED: similar to AGAP002245-PA			1311	62236	60162	155	200	0.455524	0.647732
43377	40S ribosomal protein S17, putative			2368	153307	108240	70	82	0.621224	0.645176
102260	PREDICTED: similar to GA21085-PA isoform 2			2585	90974	118108	114	90	0.337696	0.644898
Sg_CNS_NA4Plus11926	0			281	2827	12768	2756	3317	0.096569	0.641385
Sg_CNS_NA4Plus14691	0			387	13148	17555	632	472	0.326022	0.640299
Sg_CNS_NA4Plus1709	0			2264	64869	102385	152	141	0.274936	0.638311
Sg_CNS_NA4Plus20777	0			556	18930	25112	426	356	0.326711	0.637518
Sg_CNS_NA4Plus13581	0			346	26059	15581	320	820	0.722709	0.635646
Sg_CNS_NA4Plus6230	0			169	8545	7605	972	1369	0.485223	0.63524
47495	Coptotermes formosanus clone CFSNI1788 ubiquitin-40S ribosomal protein mRNA, complete cds			131	6509	5839	1249	959	0.476842	0.629231
35534	PREDICTED: polyadenylate-binding protein 1-like isoform 1			1346	53549	59302	184	554	0.38175	0.621871
Sg_CNS_NA4Plus1552	0			1161	53217	50888	187	209	0.439836	0.618672
Sg_CNS_NA4Plus17575	0			468	10775	20462	771	658	0.220941	0.617152
Sg_CNS_NA4Plus888	0			281	62439	12002	154	229	2.13217	0.602909
41699	RS8_APIMERecName: Full=40S ribosomal protein S8			656	31579	28003	279	323	0.461927	0.602538
Sg_CNS_NA4Plus19305	0			514	19422	21895	418	545	0.362592	0.601271
80714	PREDICTED: similar to GA14517-PA			2968	108918	126289	93	107	0.352131	0.600584
88507	PREDICTED: actin, clone 205-like isoform 2			528	15739	22448	507	1503	0.286046	0.600111
52146	AT13736p			2762	152059	117087	71	159	0.52827	0.598353
80328	vitellogenin receptor			1915	464302	80721	28	14	2.32647	0.594965
Sg_CNS_NA4Plus9994	0			218	8077	9182	1011	1565	0.355559	0.594561
82355	AGAP000851-PA			977	27925	40989	301	592	0.27427	0.592177
Sg_CNS_NA4Plus7661	Schistocerca gregaria mitochondrial gene for 12S rRNA sequence			937	74541	38953	133	199	0.763355	0.586788
102912	gamma-interferon-inducible lysosomal thiol reductase			235	13987	9687	586	812	0.571153	0.581882
Sg_CNS_NA4Plus18292	0			487	20511	20069	394	302	0.404151	0.581684
Sg_CNS_NA4Plus15479	0			411	9994	16882	839	570	0.233349	0.579797
31524	mitochondrial cytochrome c oxidase subunit VIa			466	13384	19080	620	1574	0.275611	0.577941
46878	tropomyosin I isoform e			588	15795	24037	503	654	0.257771	0.577018
Sg_CNS_NA4Plus13501	0			343	77459	13986	126	178	2.16695	0.575571
40494	PREDICTED: similar to ribosomal protein L24e			1313	59176	53501	162	245	0.432467	0.57514
Sg_CNS_NA4Plus26602	0			789	4763	32114	1709	2123	0.0579375	0.574512
Sg_CNS_NA4Plus8496	Locusta migratoria clone LmigCSP3 hypothetical protein mRNA, complete cds			1872	28285	76187	298	333	0.144987	0.574446
43539	40S ribosomal protein S11, putative			2073	108619	84128	95	150	0.502777	0.572816
Sg_CNS_NA4Plus36763	0			3008	75286	121826	132	157	0.240164	0.571655
Sg_CNS_NA4Plus21381	0			574	30147	23236	286	563	0.503978	0.571395
83083	TA01007p			389	50605	15740	195	167	1.2483	0.571151
Sg_CNS_NA4Plus12997	0			323	3055	12999	2583	2309	0.0907853	0.56808
Sg_CNS_NA4Plus9077	0			201	7713	8066	1053	1200	0.368255	0.56648
Sg_CNS_NA4Plus7091	0			177	4996	7076	1622	2236	0.270895	0.564345
Sg_CNS_NA4Plus9164	0			203	2912	8105	2695	3173	0.137692	0.56361
47455	PREDICTED: similar to ubiquitin/S27Ae ribosomal protein			291	12383	11583	667	717	0.40835	0.561868
28163	0			119	4936	4720	1638	1971	0.39809	0.559958
83730	Dendroctonus ponderosae clone DPO054_A17 unknown mRNA			272	11004	10786	753	1444	0.388227	0.559758
88011	PREDICTED: similar to CG9449 CG9449-PC			445	36865	17592	241	448	0.794934	0.558018
Sg_CNS_NA4Plus126	0			635	21951	25087	376	398	0.331715	0.557649
Sg_CNS_NA4Plus211	0			666	14944	26176	535	232	0.215321	0.554771
83247	Vitellogenin-1 precursor, putative			320	59217	12570	161	656	1.7757	0.554483
88837	conserved hypothetical protein			643	7504	25116	1073	1012	0.111997	0.551347
Sg_CNS_NA4Plus11409	0			259	6457	10054	1263	1538	0.239256	0.547962
Sg_CNS_NA4Plus16269	0			435	11288	16854	735	486	0.249018	0.5469
Sg_CNS_NA4Plus24	0			2023	31432	78078	280	468	0.149092	0.544762
32522	NADH dehydrogenase subunit 5			13843	962349	533475	16	102	0.667064	0.543943
53229	60S ribosomal protein L24, putative			838	36549	32232	244	530	0.418512	0.542907
Sg_CNS_NA4Plus10073	0			220	4541	8450	1794	1806	0.198102	0.542193
79633	PREDICTED: myophilin			526	12485	20201	662	131	0.227773	0.542097
40733	PREDICTED: similar to ribosomal protein L44e			4476	299891	171560	44	198	0.642894	0.541
91712	0			281	9906	10723	847	842	0.338299	0.538665
Sg_CNS_NA4Plus18556	0			494	5758	18839	1440	2135	0.111863	0.538298
89155	conserved hypothetical protein			17310	2464203	659126	6	4	1.36598	0.537453
87383	PREDICTED: similar to CG12400 CG12400-PA			669	26096	25380	318	224	0.374308	0.53549
Sg_CNS_NA4Plus26899	0			804	34116	30383	257	385	0.407174	0.533405
Sg_CNS_NA4Plus33159	0			1380	24893	51875	331	396	0.173093	0.530586
77659	PREDICTED: hypothetical protein LOC100679142			141	1088	5293	5871	6359	0.0741095	0.529948
Sg_CNS_NA4Plus10778	0			238	4374	8858	1859	2070	0.176387	0.525383
53888	PREDICTED: 60S ribosomal protein L22-like			2262	95469	83879	107	104	0.404985	0.523401
Sg_CNS_NA4Plus12396	0			301	5959	11096	1386	1576	0.189996	0.520364
Sg_CNS_NA4Plus37023	0			3371	74321	124036	134	179	0.211555	0.519351
92488	AGAP002630-PA			604	23823	22106	351	440	0.37848	0.516608
40887	PREDICTED: similar to ribosomal protein S15e			152	5337	5531	1533	913	0.336977	0.513697
47512	PREDICTED: ubiquitin-40S ribosomal protein S27a-like isoform 2			830	33190	30178	262	219	0.383714	0.51321
Sg_CNS_NA4Plus8823	0			197	2862	7127	2733	4274	0.13945	0.510705
53840	PREDICTED: 60S ribosomal protein L19-like			2865	103049	103395	101	97	0.345134	0.509387
80783	PREDICTED: similar to GA20344-PA			3057	180067	110218	62	67	0.565205	0.508896
90892	AGAP002350-PB			535	11462	19246	725	880	0.205593	0.507782
93580	PREDICTED: elongation factor 1-beta			926	25976	33301	321	401	0.26918	0.507607
83812	PREDICTED: similar to adenine nucleotide translocase			1431	43586	51260	218	307	0.292269	0.50561
43484	40S ribosomal protein S26, putative			2289	45497	81524	210	202	0.190727	0.502705
87852	PREDICTED: similar to CG4692 CG4692-PB			1528	49474	54123	200	361	0.31069	0.49996
48165	unnamed protein product			3147	162238	111210	67	59	0.494679	0.498792
Sg_CNS_NA4Plus27132	0			818	17711	28904	455	591	0.207768	0.498756
91315	PREDICTED: cytochrome c oxidase subunit 6B2-like			674	21385	23694	383	475	0.304463	0.49621
Sg_CNS_NA4Plus9911	Locusta migratoria elongation factor-1 alpha mRNA, complete cds			3028	189066	106279	59	251	0.599135	0.495409
Sg_CNS_NA4Plus5147	0			160	1335	5611	5103	6794	0.0801219	0.495069
Sg_CNS_NA4Plus13617	0			347	7007	12153	1157	1590	0.193789	0.494377
85459	apolipophorins precursor, putative			5394	125125	188817	84	87	0.222588	0.494084
91317	PREDICTED: cytochrome c oxidase subunit 6C-like			864	27625	30210	308	208	0.30681	0.493537
47602	PREDICTED: 40S ribosomal protein S15			1492	55908	51957	176	58	0.359565	0.491532
Sg_CNS_NA4Plus36589	0			2803	69335	97499	143	184	0.237356	0.490964
40326	PREDICTED: similar to ribosomal protein L13a			2170	111754	75391	90	315	0.494165	0.490381
Sg_CNS_NA4Plus9487	0			207	2845	7113	2744	1812	0.131926	0.485078
Sg_CNS_NA4Plus12989	0			323	10933	11082	755	1953	0.324819	0.48431
14887	conserved hypothetical protein			145	8429	4972	985	739	0.557859	0.484082
Sg_CNS_NA4Plus893	Putative defense protein			2222	77192	76170	127	192	0.333349	0.483854
Sg_CNS_NA4Plus15975	0			426	11692	14600	711	348	0.263379	0.483773
28201	Cyp4g15, isoform B			902	24598	30744	335	607	0.261683	0.481101
45956	translation elongation factor 2 isoform 1			578	19011	19663	424	794	0.31562	0.480189
4113	hypothetical protein TcasGA2_TC002105			4775	677309	162141	21	53	1.36107	0.479281
52766	FI09342p			183	9368	6136	897	679	0.491255	0.47334
Sg_CNS_NA4Plus5902	TSA: Anoplocnemis curvipes Anop_trimmed_contig_2302 transcribed RNA sequence			451	11555	15010	720	1058	0.245865	0.469788
Sg_CNS_NA4Plus8898	0			198	2735	6533	2848	2503	0.132592	0.465782
40884	PREDICTED: similar to ribosomal protein S15Ae			1578	36410	52055	245	252	0.221407	0.465621
Sg_CNS_NA4Plus13690	0			351	8387	11542	987	1513	0.229306	0.464173
87465	0			186	3484	6076	2308	2753	0.179786	0.461153
Sg_CNS_NA4Plus5222	0			160	4249	5223	1913	2299	0.254879	0.460842
88092	chemosensory protein 11			3465	45636	112888	207	513	0.12638	0.459851
Sg_CNS_NA4Plus439	0			2578	40656	83259	227	234	0.151327	0.45585
Sg_CNS_NA4Plus9089	0			201	1320	6471	5143	6110	0.0630626	0.454476
Sg_CNS_NA4Plus9349	0			206	5049	6623	1607	2973	0.235228	0.45386
91018	cytochrome b			12332	715029	396393	20	45	0.55636	0.453693
81170	PREDICTED: similar to conserved hypothetical protein			828	11188	26560	743	857	0.129666	0.452775
Sg_CNS_NA4Plus6643	0			172	1067	5503	5956	5927	0.059581	0.451667
88178	chemosensory protein 19			520	11529	16633	723	888	0.21276	0.451504
Sg_CNS_NA4Plus16163	0			432	14671	13722	551	1403	0.32589	0.448367
Sg_CNS_NA4Plus8709	0			196	4909	6205	1654	1429	0.240376	0.446914
Sg_CNS_NA4Plus12909	0			320	53471	10080	185	174	1.6034	0.444654
Sg_CNS_NA4Plus14549	0			382	13575	11962	609	613	0.341015	0.442023
Sg_CNS_NA4Plus9137	Patanga japonica 28S large subunit ribosomal RNA gene sequence			3150	356541	98556	34	77	1.08609	0.441617
43386	40S ribosomal protein S15A, putative			1349	56814	42129	172	103	0.404125	0.440806
Sg_CNS_NA4Plus7073	0			177	4969	5462	1627	953	0.269431	0.435639
57141	PREDICTED: hypothetical protein LOC100163615			247	2346	7599	3235	1501	0.0911761	0.434295
54570	PREDICTED: 60S ribosomal protein L31 isoform 2			1913	59827	58529	160	422	0.300092	0.431849
Sg_CNS_NA4Plus6234	0			169	1516	5164	4658	7709	0.0861318	0.431372
Sg_CNS_NA4Plus13268	0			334	13033	10204	638	1377	0.374452	0.431256
54206	Nucleolin, putative			152	7999	4625	1017	845	0.505023	0.429567
Sg_CNS_NA4Plus28884	0			929	31071	28239	284	261	0.320936	0.429059
54367	0			137	11687	4150	712	1274	0.818624	0.427662
6607	hypothetical protein TcasGA2_TC002492			528	14041	15963	580	915	0.255188	0.426753
Sg_CNS_NA4Plus10995	0			244	946	7374	6429	7093	0.0372413	0.426619
92147	Defensin-1 Precursor			1387	15586	41865	513	85	0.107833	0.426043
Sg_CNS_NA4Plus10707	0			236	3998	7121	2008	1076	0.162594	0.42595
49397	0			213	1487	6411	4727	5485	0.0670329	0.424896
Sg_CNS_NA4Plus25840	0			750	12901	22436	646	901	0.165067	0.422252
Sg_CNS_NA4Plus12403	0			301	9997	8992	838	305	0.318722	0.421703
Sg_CNS_NA4Plus5279	0			161	4492	4808	1811	2156	0.267778	0.421597
Sg_CNS_NA4Plus224	0			650	24497	19388	336	883	0.361645	0.421028
24407	hypothetical protein EAI_10907			318	8744	9480	954	1613	0.263875	0.420819
52126	PREDICTED: 40S ribosomal protein S7			838	24016	24866	347	525	0.275004	0.41884
45619	TPA_exp: troponin T isoform 5			1199	26994	35525	311	329	0.216037	0.418211
Sg_CNS_NA4Plus7910	0			186	17061	5493	464	483	0.880201	0.416912
Sg_CNS_NA4Plus21010	Drosophila willistoni GK15516 (Dwil\GK15516), mRNA			562	5859	16555	1409	2200	0.100052	0.415803
Sg_CNS_NA4Plus854	0			198	3100	5826	2556	3217	0.15028	0.415383
Sg_CNS_NA4Plus5354	0			161	4316	4723	1888	1796	0.257289	0.414145
Sg_CNS_NA4Plus10316	0			226	3187	6620	2483	2484	0.135355	0.413508
Sg_CNS_NA4Plus24252	0			678	8492	19850	976	1316	0.120198	0.413258
52362	BmP109			574	16566	16790	480	400	0.276947	0.412889
51294	PREDICTED: 40S ribosomal protein S19a-like			1387	51114	40450	193	60	0.35362	0.411643
87777	PREDICTED: similar to CG41536 CG41536-PA			9109	1287095	265259	13	25	1.35583	0.411026
Sg_CNS_NA4Plus14092	0			365	3577	10604	2241	2703	0.0940616	0.410097
Sg_CNS_NA4Plus968	hypothetical protein EAG_01178			998	35190	28970	254	317	0.33835	0.409733
Sg_CNS_NA4Plus8042	0			187	4550	5351	1788	2237	0.233523	0.403964
35913	predicted protein			2828	372686	80825	33	30	1.26453	0.403404
93451	elongation factor 1-delta, putative			484	19975	13776	405	722	0.39603	0.40177
108859	AGAP003790-PA			327	6583	9297	1235	1640	0.1932	0.401338
Sg_CNS_NA4Plus1037	0			635	20204	17951	400	386	0.305316	0.399032
Sg_CNS_NA4Plus13761	0			353	3468	9973	2315	2632	0.0942963	0.398807
Sg_CNS_NA4Plus948	0			436	6132	12295	1340	1520	0.134974	0.398057
53980	PREDICTED: 60S ribosomal protein L24			954	26530	26825	314	535	0.266852	0.396895
27536	hypothetical protein TcasGA2_TC030048			595	14656	16730	553	481	0.23637	0.396893
48207	0			133	3517	3723	2284	4651	0.25381	0.395209
Sg_CNS_NA4Plus7446	0			181	1563	5066	4551	2546	0.0829131	0.395131
83920	Adipokinetic prohormone type 1			329	10070	9197	834	1876	0.293725	0.394608
33684	PREDICTED: pancreatic lipase-related protein 2-like			2697	19150	75361	423	662	0.0681358	0.394403
Sg_CNS_NA4Plus890	0			203	4567	5671	1781	1940	0.215921	0.394374
89610	conserved hypothetical protein			3840	433831	107103	31	88	1.08406	0.39368
Sg_CNS_NA4Plus7790	Locusta migratoria mRNA for chemosensory protein (OS-D3 gene)			686	12365	19119	668	1060	0.17297	0.393398
Sg_CNS_NA4Plus20248	0			541	13146	15055	633	42	0.233182	0.392808
Sg_CNS_NA4Plus14208	0			369	7258	10264	1110	1047	0.188762	0.392646
43546	40S ribosomal protein S23, putative			636	17670	17678	457	532	0.266605	0.392346
54309	PREDICTED: 60S ribosomal protein L28-like			662	17795	18387	452	1694	0.257946	0.392053
33378	PREDICTED: nucleoside diphosphate kinase-like			1120	24260	30925	343	428	0.207853	0.389739
Sg_CNS_NA4Plus18737	0			498	32012	13736	272	278	0.616825	0.389342
Sg_CNS_NA4Plus8310	Coptotermes formosanus clone CFSNI676 60S acidic ribosomal protein P2 mRNA, complete cds			931	10191	25666	820	1996	0.105045	0.389129
40345	ribosomal protein L15			430	10076	11852	832	872	0.224868	0.38907
51719	PREDICTED: 40S ribosomal protein S26-like			782	11952	21537	692	1907	0.146668	0.388747
Sg_CNS_NA4Plus13970	0			361	12185	9923	679	399	0.323906	0.388015
Sg_CNS_NA4Plus10982	PREDICTED: Tribolium castaneum similar to S20e ribosomal protein (LOC662265), mRNA			244	4254	6703	1911	2377	0.16733	0.387804
71383	PREDICTED: hypothetical protein LOC100572577			8063	1100983	218987	15	12	1.31024	0.383347
Sg_CNS_NA4Plus27537	0			842	4278	22810	1900	4195	0.0487635	0.382385
54809	PREDICTED: 60S ribosomal protein L35a-like			2347	55112	63014	179	168	0.225323	0.378965
Sg_CNS_NA4Plus8364	0			191	13012	5127	640	622	0.653746	0.378951
43997	PREDICTED: 40S ribosomal protein S10-like isoform 1			860	17889	23078	450	620	0.199607	0.37878
93336	ejaculatory bulb specific protein III			194	1872	5204	3950	4354	0.0926405	0.378693
Sg_CNS_NA4Plus1046	0			466	5535	12441	1486	1384	0.113992	0.376854
Sg_CNS_NA4Plus7219	0			178	1512	4734	4666	3865	0.0815612	0.375464
Sg_CNS_NA4Plus11176	Gryllus bimaculatus mRNA, GBcontig30412			483	8224	12756	997	1439	0.163401	0.372795
83941	ADP/ATP translocase			6124	132156	161587	79	190	0.207071	0.372428
53945	PREDICTED: 60S ribosomal protein L23a-like			713	26916	18811	312	502	0.362245	0.372404
Sg_CNS_NA4Plus3316	Coptotermes formosanus clone CFSNI1451 ribosomal protein L19e mRNA, complete cds			133	4533	3504	1800	2068	0.327111	0.371967
Sg_CNS_NA4Plus26371	0			777	18935	20464	425	394	0.233847	0.371757
Sg_CNS_NA4Plus19547	0			520	32006	13680	273	213	0.590618	0.37135
87163	PREDICTED: similar to cathepsin-L-like cysteine peptidase 02			823	19898	21517	408	427	0.232004	0.369037
Sg_CNS_NA4Plus8210	0			190	3404	4963	2349	2613	0.17196	0.368762
Sg_CNS_NA4Plus73	Gryllus bimaculatus mRNA, GBcontig28204			867	15771	22622	504	947	0.174555	0.368298
Sg_CNS_NA4Plus6903	Shirakiacris shirakii 28S large subunit ribosomal RNA gene sequence			940	81951	24506	120	253	0.836559	0.367986
Sg_CNS_NA4Plus18213	0			485	6725	12642	1209	1009	0.13307	0.36794
51248	PREDICTED: 40S ribosomal protein S18			3809	109922	99179	92	95	0.276912	0.36752
Sg_CNS_NA4Plus3143	pacifastin-related precursor 4t			901	4623	23408	1765	1837	0.0492445	0.366713
Sg_CNS_NA4Plus9303	0			205	2379	5320	3200	2858	0.111401	0.36636
Sg_CNS_NA4Plus978	0			366	15087	9470	529	917	0.395563	0.365244
84131	AF281078_2vitellogenin 2			371	41835	9595	221	313	1.08203	0.365077
Sg_CNS_NA4Plus8288	0			190	1730	4905	4195	4871	0.0874195	0.364454
Sg_CNS_NA4Plus7652	0			183	9627	4724	877	543	0.504835	0.364434
Sg_CNS_NA4Plus118	0			429	17034	11035	465	673	0.381022	0.363097
Sg_CNS_NA4Plus10723	0			236	2422	6045	3161	3360	0.0985159	0.361597
87476	PREDICTED: similar to CG17280 CG17280-PA			726	12334	18570	673	1075	0.16303	0.36105
49266	PREDICTED: similar to vacuolar proton ATPase			193	291	4934	11741	11121	0.0145175	0.360909
Sg_CNS_NA4Plus9195	0			203	7901	5167	1031	932	0.373513	0.359331
Sg_CNS_NA4Plus21382	0			574	13010	14598	641	511	0.217502	0.358988
Sg_CNS_NA4Plus864	TSA: Sitodiplosis mosellana Unigene3850_S_mosellanaA transcribed RNA sequence			372	12142	9445	682	732	0.313219	0.358404
Sg_CNS_NA4Plus971	0			615	94060	15586	111	298	1.46757	0.35773
Sg_CNS_NA4Plus1744	0			2456	29238	62217	295	460	0.114235	0.357566
Sg_CNS_NA4Plus10478	0			230	2014	5822	3683	3155	0.0840644	0.357345
Sg_CNS_NA4Plus8151	0			189	6499	4750	1255	1101	0.330002	0.354807
Sg_CNS_NA4Plus17582	0			469	2688	11787	2900	2194	0.0550152	0.354761
41099	ribosomal protein S30			939	27545	23600	309	743	0.281487	0.354759
Sg_CNS_NA4Plus5407	0			162	4543	4053	1790	3278	0.269146	0.353213
53575	PREDICTED: 60S ribosomal protein L14			3186	99744	79655	104	33	0.300407	0.352891
Sg_CNS_NA4Plus27804	0			858	33086	21390	263	281	0.370028	0.351894
53988	MIP04232p			432	6850	10718	1189	1168	0.152172	0.350218
80429	PREDICTED: similar to AGAP008724-PA			667	11784	16472	705	665	0.169539	0.34859
48180	unnamed protein product			491	9071	12084	927	919	0.177291	0.347403
48121	unnamed protein product			379	9219	9306	909	798	0.23343	0.346608
Sg_CNS_NA4Plus27093	GLP_748_1200_211			1547	146575	37946	74	166	0.909154	0.346223
43756	stress associated endoplasmic reticulum protein, putative			434	27760	10641	305	314	0.613776	0.3461
Sg_CNS_NA4Plus14014	0			363	9919	8888	845	375	0.262222	0.345633
Sg_CNS_NA4Plus21160	0			567	308147	13761	42	21	5.21484	0.342584
Sg_CNS_NA4Plus1174	0			630	6254	15273	1315	1106	0.095269	0.342201
Sg_CNS_NA4Plus7845	0			185	1640	4480	4373	5110	0.0851141	0.341878
Sg_CNS_NA4Plus19425	0			517	7674	12488	1056	3046	0.142447	0.340962
Sg_CNS_NA4Plus1052	Gryllus bimaculatus mRNA, GBcontig03633			756	15666	18256	509	498	0.198852	0.34086
53187	60S ribosomal protein L11, putative			471	13683	11361	601	524	0.278777	0.340488
Sg_CNS_NA4Plus9913	0			216	2798	5207	2785	2929	0.124341	0.340319
54027	PREDICTED: 60S ribosomal protein L26 isoform 1			244	4256	5882	1909	1808	0.167409	0.340312
Sg_CNS_NA4Plus16702	0			447	3513	10667	2289	2228	0.0754326	0.336856
Sg_CNS_NA4Plus966	0			543	11586	12933	718	477	0.204756	0.336203
34338	PREDICTED: similar to plasma PAF acetylhydrolase			552	2935	13072	2667	2633	0.0510366	0.334276
Sg_CNS_NA4Plus922	AF070964Schistocerca gregaria chemosensory protein CSP-sg4 (schi-10) mRNA cds			1418	15347	33564	523	567	0.103858	0.334102
53693	PREDICTED: 60S ribosomal protein L18a			1750	48146	41404	202	172	0.263995	0.333951
38370	PREDICTED: similar to RE12057p isoform 2			391	4066	9169	1979	1750	0.0998073	0.331025
13394	hypothetical protein TcasGA2_TC005470			404	5504	9462	1489	9348	0.13075	0.33061
Sg_CNS_NA4Plus10632	0			234	110886	5473	91	106	4.54705	0.330185
Sg_CNS_NA4Plus3778	Locusta migratoria hsp70 family member gene cds			488	12020	11412	688	413	0.236366	0.330102
108617	hypothetical protein			2367	14974	54965	533	684	0.0607063	0.327766
Sg_CNS_NA4Plus202	0			608	133	14079	15821	17323	0.00211478	0.326864
Sg_CNS_NA4Plus7307	Oedaleus infernalis clone J_368 18S ribosomal RNA gene sequence			1053	89037	24380	117	35	0.811357	0.326807
Sg_CNS_NA4Plus8726	0			196	2041	4532	3638	4029	0.0999688	0.326436
Sg_CNS_NA4Plus951	0			1534	57608	35476	169	187	0.360354	0.32643
Sg_CNS_NA4Plus11890	0			280	9167	6454	916	1341	0.314182	0.325392
Sg_CNS_NA4Plus921	0			540	44021	12369	216	193	0.782242	0.323329
Sg_CNS_NA4Plus3729	0			144	2863	3297	2732	2214	0.190843	0.323263
31959	PREDICTED: muscle LIM protein Mlp84B-like isoform 1			1294	24269	29614	342	117	0.17997	0.323032
76503	ACYPI007765			187	3089	4258	2561	2564	0.158556	0.321466
108836	hypothetical protein Phum_PHUM205230			1967	179876	44793	63	222	0.877478	0.321428
Sg_CNS_NA4Plus814	0			160	4938	3642	1636	1524	0.296199	0.321372
78922	PREDICTED: hypothetical protein LOC412266			499	10535	11353	792	1228	0.2026	0.321157
Sg_CNS_NA4Plus960	0			313	4734	7114	1718	2365	0.145158	0.320848
Sg_CNS_NA4Plus11444	0			261	4881	5926	1665	1642	0.179483	0.320526
53597	PREDICTED: 60S ribosomal protein L14-like			1006	24298	22727	340	120	0.231769	0.318883
Sg_CNS_NA4Plus3081	0			123	2071	2770	3586	6105	0.16164	0.31798
92145	defensin precursor			785	7346	17601	1097	1424	0.089806	0.316491
40673	PREDICTED: similar to ribosomal protein L38e			2139	69683	47804	140	155	0.312599	0.31545
Sg_CNS_NA4Plus1036	0			420	5825	9367	1421	1147	0.133102	0.314823
Sg_CNS_NA4Plus25041	0			712	14075	15869	579	649	0.189699	0.314605
Sg_CNS_NA4Plus10499	0			230	20541	5117	393	3513	0.856998	0.31408
Sg_CNS_NA4Plus1338	0			1068	13716	23758	596	1838	0.12324	0.313997
Sg_CNS_NA4Plus14237	0			371	1039	8241	6092	6733	0.0268983	0.313565
Sg_CNS_NA4Plus14020	0			363	7840	8058	1040	1921	0.207267	0.31336
Sg_CNS_NA4Plus6218	0			169	1301	3745	5204	3732	0.0739246	0.31286
Sg_CNS_NA4Plus30381	0			1047	27783	23197	304	362	0.254632	0.312732
19331	AGAP004912-PB			167	3125	3693	2538	3310	0.179613	0.312211
Sg_CNS_NA4Plus19034	0			507	5855	11208	1412	1774	0.11083	0.312052
Sg_CNS_NA4Plus9516	0			208	332	4597	11136	12349	0.0153619	0.312014
Sg_CNS_NA4Plus6877	hypothetical protein Bm1_11025			175	21445	3865	382	878	1.17591	0.311812
41829	PREDICTED: similar to S12e ribosomal protein			202	4964	4455	1630	1740	0.235848	0.31136
51812	AGAP012186-PA			215	3465	4741	2317	2552	0.154687	0.311309
87148	cathepsin F isoform 1 precursor			622	11060	13692	750	3813	0.170635	0.310725
52813	Fructose-bisphosphate aldolase, putative			340	6752	7480	1203	1368	0.190582	0.310563
Sg_CNS_NA4Plus920	0			426	3500	9353	2296	2663	0.0788583	0.309925
Sg_CNS_NA4Plus884	0			363	5117	7954	1590	1749	0.135288	0.309316
Sg_CNS_NA4Plus912	0			777	5450	16988	1503	2082	0.0673163	0.308614
Sg_CNS_NA4Plus13168	0			329	4318	7183	1884	2818	0.125966	0.308204
41788	PREDICTED: S-adenosylmethionine synthase-like isoform 2			739	9224	16121	908	1071	0.119781	0.307924
56131	PREDICTED: hypothetical protein LOC100120906			856	13442	18608	615	467	0.150691	0.306844
Sg_CNS_NA4Plus931	0			384	5815	8346	1424	1081	0.145331	0.306809
Sg_CNS_NA4Plus25346	0			726	5885	15756	1403	1878	0.0777944	0.306341
Sg_CNS_NA4Plus11363	0			258	5728	5580	1447	1138	0.213071	0.305324
Sg_CNS_NA4Plus11644	0			269	4646	5806	1749	1786	0.165762	0.304697
48097	unknown			408	11646	8806	715	1803	0.273917	0.304675
Sg_CNS_NA4Plus1066	0			1993	23207	42995	361	2202	0.111737	0.304501
Sg_CNS_NA4Plus11929	0			282	2997	6034	2615	2033	0.102011	0.302062
Sg_CNS_NA4Plus904	0			381	8584	8146	966	6702	0.216212	0.301815
Sg_CNS_NA4Plus8605	0			194	1598	4142	4468	6555	0.0790882	0.301427
Sg_CNS_NA4Plus1023	0			615	4796	13130	1697	1597	0.0748444	0.301364
Sg_CNS_NA4Plus4235	0			152	3695	3242	2174	2495	0.233321	0.301142
Sg_CNS_NA4Plus9342	TSA: Clavigralla tomentosicollis Clavig_trimmed_contig_1285 transcribed RNA sequence			205	2459	4372	3131	2624	0.115145	0.301088
Sg_CNS_NA4Plus11288	0			255	3723	5438	2153	3542	0.140131	0.301056
Sg_CNS_NA4Plus8189	0			189	3386	4028	2365	4809	0.171956	0.300887
Sg_CNS_NA4Plus9768	0			213	20595	4532	392	671	0.927829	0.300382
54646	PREDICTED: 60S ribosomal protein L34-like isoform 2			1891	27698	40233	307	395	0.140552	0.30031
Sg_CNS_NA4Plus23501	0			648	16861	13763	472	608	0.249689	0.299804
Sg_CNS_NA4Plus8339	0			191	5947	4053	1388	1288	0.298815	0.299584
103978	Heat shock 70 kDa protein cognate, putative			457	14734	9679	547	579	0.309385	0.29897
54148	PREDICTED: 60S ribosomal protein L27a-like isoform 2			790	23283	16727	359	1140	0.28281	0.298872
Sg_CNS_NA4Plus12846	0			317	1799	6703	4078	3750	0.0544851	0.298499
32043	mutant chemosensory protein 1 variant			312	4331	6596	1878	4142	0.133229	0.298442
Sg_CNS_NA4Plus9705	Locusta migratoria mRNA for apolipophorin precursor			8631	108517	181930	96	227	0.120644	0.297519
Sg_CNS_NA4Plus9892	0			216	6405	4545	1279	968	0.284576	0.29706
Sg_CNS_NA4Plus16527	0			442	3161	9270	2511	2845	0.0686443	0.296055
Sg_CNS_NA4Plus12615	0			309	2955	6473	2657	4401	0.0917933	0.295721
Sg_CNS_NA4Plus7667	0			183	2754	3829	2827	2692	0.144456	0.295404
51655	PREDICTED: 40S ribosomal protein S25-like			589	6417	12314	1274	1484	0.104556	0.295112
Sg_CNS_NA4Plus8378	0			191	4144	3968	1950	2288	0.208236	0.293303
Sg_CNS_NA4Plus7823	0			185	18619	3835	429	571	0.965768	0.292668
Sg_CNS_NA4Plus929	0			304	6724	6298	1210	1638	0.212268	0.29246
Sg_CNS_NA4Plus7028	0			176	19905	3643	406	233	1.08527	0.292236
49380	PREDICTED: 40S ribosomal protein S16			2882	54728	59630	181	294	0.182217	0.292043
108873	0			237	4375	4882	1858	1251	0.177171	0.290808
40542	PREDICTED: similar to ribosomal protein L28e			179	3631	3683	2212	2185	0.194696	0.290493
Sg_CNS_NA4Plus5374	LMIAPOLIABLocusta migratoria apolipophorin-III mRNA, complete cds			5430	32379	111727	269	239	0.0572192	0.290423
Sg_CNS_NA4Plus93	0			254	2349	5214	3229	3541	0.0887767	0.289794
Sg_CNS_NA4Plus26834	0			800	11520	16418	724	856	0.138186	0.289684
Sg_CNS_NA4Plus13132	0			328	5038	6729	1611	1414	0.147413	0.289607
Sg_CNS_NA4Plus5955	0			166	3568	3401	2249	3996	0.206302	0.289264
Sg_CNS_NA4Plus9940	Schistocerca gregaria gregaria mitochondrion, complete genome			45351	1932128	925849	9	6	0.408803	0.288152
Sg_CNS_NA4Plus14948	0			395	1620	8057	4410	6163	0.0393777	0.287938
82358	0			541	9759	10985	860	1026	0.173108	0.286623
17043	AGAP004877-PA			388	4873	7862	1668	1533	0.120537	0.286039
80176	PREDICTED: similar to AGAP004790-PA			490	8534	9923	974	950	0.167137	0.285864
42473	PREDICTED: serine proteinase stubble isoform 1			602	9014	12168	933	1139	0.143692	0.285316
54193	PREDICTED: 60S ribosomal protein L28			726	12871	14638	648	936	0.170127	0.284605
92141	0			393	7915	7900	1029	1237	0.193276	0.283764
Sg_CNS_NA4Plus8314	0			191	3247	3834	2436	2072	0.163173	0.2834
Sg_CNS_NA4Plus7309	0			179	2034	3583	3652	4475	0.109088	0.282607
Sg_CNS_NA4Plus874	0			291	4316	5802	1887	2304	0.142349	0.281467
40353	PREDICTED: similar to ribosomal protein L17e			436	10510	8679	793	1121	0.231325	0.280997
Sg_CNS_NA4Plus9289	0			205	4629	4080	1759	1705	0.216717	0.280984
48410	AGAP009824-PA			220	2344	4377	3238	2182	0.102279	0.28088
Sg_CNS_NA4Plus11	0			340	6372	6763	1284	1718	0.179858	0.280797
55312	PREDICTED: 60S ribosomal protein L7-like			787	20633	15644	391	99	0.251579	0.280588
89614	0			303	1728	5982	4203	2672	0.0547542	0.278705
Sg_CNS_NA4Plus7349	0			179	2385	3529	3196	2737	0.127903	0.278349
Sg_CNS_NA4Plus3427	0			136	1377	2680	4982	6626	0.0972244	0.278244
Sg_CNS_NA4Plus11986	0			284	1074	5595	5925	6269	0.0363208	0.278117
41610	RS14_DROMERecName: Full=40S ribosomal protein S14			141	2836	2777	2749	2501	0.193066	0.278088
Sg_CNS_NA4Plus19293	0			513	6088	10080	1353	1457	0.113892	0.277367
Sg_CNS_NA4Plus5710	pacifastin-related precursor 4a			982	1215	19177	5450	5809	0.0118819	0.275651
Sg_CNS_NA4Plus972	0			484	17727	9367	453	664	0.351463	0.273193
Sg_CNS_NA4Plus13378	0			338	4713	6524	1725	1364	0.133825	0.272479
Sg_CNS_NA4Plus1022	0			424	11894	8182	694	353	0.269193	0.272405
55050	PREDICTED: 60S ribosomal protein L38-like			914	24245	17607	344	276	0.254542	0.271914
1486	hypothetical protein TcasGA2_TC001029			765	2322	14677	3262	4847	0.0291375	0.270816
53237	60S ribosomal protein L17, putative			1748	37910	33527	237	311	0.208108	0.270729
Sg_CNS_NA4Plus13053	0			325	3372	6207	2371	3084	0.0995859	0.26961
Sg_CNS_NA4Plus6826	Schistocerca gregaria partial mRNA for pacifastin-related precursor 4t (PP4t gene)			3143	7814	59982	1042	1129	0.0238588	0.269372
Sg_CNS_NA4Plus1065	0			539	3167	10274	2502	2226	0.0563977	0.269068
81680	PREDICTED: similar to vitellogenin			2278	183554	43376	60	207	0.773174	0.268766
Sg_CNS_NA4Plus10174	0			222	1873	4223	3945	3400	0.0809993	0.268559
82375	RE22403p			636	11333	12097	734	971	0.170998	0.268488
Sg_CNS_NA4Plus18387	0			489	883	9298	6702	8625	0.0173464	0.268408
Sg_CNS_NA4Plus31967	0			1207	14450	22887	561	320	0.114883	0.267651
Sg_CNS_NA4Plus10879	0			241	25438	4569	325	426	1.01286	0.26765
58720	ACYPI003921			1604	44579	30408	213	301	0.266686	0.267588
Sg_CNS_NA4Plus7486	0			181	1250	3429	5357	5434	0.0663199	0.267475
Sg_CNS_NA4Plus1042	0			454	5464	8595	1500	1459	0.115505	0.267245
102918	PREDICTED: gamma-interferon-inducible lysosomal thiol reductase-like			6654	191899	125710	57	114	0.276731	0.266661
Sg_CNS_NA4Plus8985	0			200	1345	3775	5066	5694	0.0645773	0.266484
Sg_CNS_NA4Plus35006	0			1865	21823	35162	377	340	0.112285	0.266119
10165	hypothetical protein TcasGA2_TC004962			776	15932	14605	501	292	0.197016	0.265667
Sg_CNS_NA4Plus2986	TSA: Ganaspis sp. G1 comp0_c0_seq1 transcribed RNA sequence			341	13941	6415	587	3235	0.392316	0.26557
Sg_CNS_NA4Plus9951	0			217	2956	4067	2655	2390	0.130754	0.2646
56318	PREDICTED: hypothetical protein LOC100123180			416	7175	7797	1124	822	0.165521	0.264581
79598	PREDICTED: legumain-like			434	11153	8130	745	754	0.246607	0.264437
Sg_CNS_NA4Plus6976	0			176	3249	3278	2435	1624	0.177189	0.262965
Sg_CNS_NA4Plus1535	0			1876	15074	34894	530	724	0.0771062	0.262542
53956	Long-chain-fatty-acid--CoA ligase, putative			1022	10359	18915	806	2118	0.0972688	0.261244
Sg_CNS_NA4Plus305	0			1356	13878	25044	590	381	0.0982117	0.260693
Sg_CNS_NA4Plus32632	0			1303	23881	24057	350	299	0.17587	0.260605
Sg_CNS_NA4Plus961	0			661	12159	12192	680	809	0.176521	0.260362
93664	PREDICTED: elongation factor 2-like isoform 1			4426	66744	80892	149	522	0.144701	0.257969
53243	60S ribosomal protein L15, putative			391	10194	7145	818	3371	0.250193	0.257961
79470	AGAP000167-PA			2209	9438	40369	890	773	0.0410011	0.257948
Sg_CNS_NA4Plus5584	0			164	2138	2983	3493	3981	0.12515	0.256817
Sg_CNS_NA4Plus7755	0			184	3566	3346	2252	2796	0.186016	0.256748
45645	TPA_inf: troponin C type IIb			2305	31987	41878	274	257	0.133162	0.256445
Sg_CNS_NA4Plus13359	0			338	6340	6130	1292	3430	0.180014	0.256025
Sg_CNS_NA4Plus1081	0			728	15502	13197	515	489	0.204338	0.255885
Sg_CNS_NA4Plus19948	0			531	2692	9622	2895	1920	0.0486639	0.25579
Sg_CNS_NA4Plus4829	Ruspolia dubia voucher ZH070501 18S ribosomal RNA gene sequence			157	11280	2844	736	154	0.689466	0.255771
Sg_CNS_NA4Plus6206	0			169	1396	3060	4946	5992	0.0793185	0.25565
Sg_CNS_NA4Plus9704	Coptotermes formosanus clone CFSNI2519 ferritin, heavy subunit mRNA, complete cds			2750	31159	49745	283	402	0.108725	0.255325
Sg_CNS_NA4Plus977	0			402	5370	7228	1523	4911	0.128202	0.253817
Sg_CNS_NA4Plus877	0			333	4507	5981	1809	3992	0.129899	0.253554
Sg_CNS_NA4Plus7801	0			185	2112	3317	3533	4708	0.109595	0.253147
92523	DNA polymerase epsilon subunit, putative			177	317	3172	11332	13408	0.0172393	0.253026
Sg_CNS_NA4Plus10902	0			241	3241	4318	2443	2284	0.129081	0.25295
91246	cytochrome c oxidase assembly factor-like			546	10381	9781	802	869	0.182454	0.252874
Sg_CNS_NA4Plus5914	0			166	14560	2964	556	726	0.841682	0.252107
Sg_CNS_NA4Plus976	0			378	7037	6734	1151	1239	0.178658	0.251486
53753	LD37859p			1223	32985	21754	264	349	0.258802	0.251074
Sg_CNS_NA4Plus13131	0			328	6382	5827	1282	2008	0.186731	0.250792
Sg_CNS_NA4Plus6755	0			173	2035	3071	3649	3944	0.112927	0.250636
29677	long wavelength sensitive opsin I-like protein			454	9872	8041	848	921	0.208669	0.250021
Sg_CNS_NA4Plus6346	0			170	3149	2997	2515	1984	0.177798	0.248915
Sg_CNS_NA4Plus10970	0			244	2985	4281	2625	5324	0.117426	0.2477
40367	PREDICTED: similar to ribosomal protein L18e			542	10504	9505	795	1182	0.185978	0.247552
Sg_CNS_NA4Plus14393	0			376	10863	6590	761	855	0.277247	0.247418
Sg_CNS_NA4Plus82	0			266	4979	4661	1625	1781	0.179644	0.247377
Sg_CNS_NA4Plus7998	Isostasius sp. JMH-2010 28S ribosomal RNA gene sequence			187	6178	3272	1333	1344	0.31706	0.247043
Sg_CNS_NA4Plus11940	0			282	4540	4924	1797	1748	0.154514	0.246505
Sg_CNS_NA4Plus1959	0			2375	40872	41306	225	74	0.165134	0.245487
45502	PREDICTED: 40S ribosomal protein S11-like			2036	41725	35375	223	133	0.19665	0.245245
Sg_CNS_NA4Plus8203	0			190	1020	3298	6159	8410	0.0515629	0.245074
52776	FI14109p			1072	19670	18467	412	390	0.176075	0.243161
37623	0			562	5000	9652	1619	1629	0.0853857	0.242434
Sg_CNS_NA4Plus26567	0			787	8970	13481	936	795	0.109378	0.241795
Sg_CNS_NA4Plus12302	0			296	6017	5064	1371	2596	0.195086	0.241522
29332	0			177	6908	3027	1178	1415	0.374547	0.241463
43353	40S ribosomal protein S21, putative			3466	94252	59262	110	138	0.260934	0.241337
7549	hypothetical protein TcasGA2_TC003436			546	4866	9318	1670	2612	0.085533	0.240905
Sg_CNS_NA4Plus9125	0			202	4654	3442	1745	1797	0.221123	0.240577
87125	PREDICTED: caseinolytic peptidase B protein homolog			336	4518	5723	1805	1892	0.129053	0.240452
88138	chemosensory protein 17			2538	24299	43121	339	327	0.0918712	0.239815
Sg_CNS_NA4Plus11000	0			245	3919	4156	2047	1280	0.153527	0.239487
Sg_CNS_NA4Plus21297	0			571	3198	9686	2473	2492	0.053758	0.239454
Sg_CNS_NA4Plus8437	0			192	1975	3255	3744	5223	0.0987531	0.23936
Sg_CNS_NA4Plus18443	0			491	5609	8303	1473	2917	0.109634	0.238712
Sg_CNS_NA4Plus7477	0			181	2291	3045	3297	3356	0.121507	0.237531
Sg_CNS_NA4Plus8751	0			196	364	3296	10655	11814	0.0178691	0.237428
108638	hypothetical protein			497	4283	8332	1896	1535	0.08271	0.236654
Sg_CNS_NA4Plus12157	0			291	1758	4878	4153	3897	0.0580013	0.23665
41895	PREDICTED: similar to S23e ribosomal protein			1168	16283	19540	487	344	0.133778	0.236142
53066	GM14559p			360	582	6013	8466	7342	0.0155393	0.235792
40471	ribosomal protein L24			1987	36767	33182	242	377	0.177557	0.235714
Sg_CNS_NA4Plus7239	0			178	520	2970	8983	8317	0.0280855	0.235587
Sg_CNS_NA4Plus11199	0			252	2172	4201	3453	3777	0.0827416	0.235355
Sg_CNS_NA4Plus12083	0			288	3911	4790	2052	850	0.130338	0.234802
Sg_CNS_NA4Plus102	0			375	7985	6232	1020	1895	0.204344	0.234603
Sg_CNS_NA4Plus7314	TSA: Anoplocnemis curvipes Anop_trimmed_contig_524 transcribed RNA sequence			599	13330	9949	623	15833	0.213551	0.234458
Sg_CNS_NA4Plus29473	0			974	22529	16100	369	450	0.221956	0.233326
Sg_CNS_NA4Plus881	Schistocerca gregaria antennal CSPSgre-III-1 (CSP57) mRNA, complete cds			592	10298	9749	811	1077	0.166931	0.232462
40423	ribosomal protein L23			476	7715	7796	1052	764	0.155543	0.231201
Sg_CNS_NA4Plus11743	0			273	2057	4468	3612	2414	0.0723348	0.231055
Sg_CNS_NA4Plus14318	0			374	1737	6109	4179	4337	0.0445906	0.230589
47450	0			170	2131	2776	3500	3478	0.120338	0.230566
78718	gene F1			1494	18626	24378	428	352	0.119635	0.230321
81273	PREDICTED: similar to legumaturain			196	7910	3183	1030	715	0.387293	0.22929
54983	PREDICTED: hypothetical protein			570	9721	9242	866	1465	0.163661	0.228879
Sg_CNS_NA4Plus6722	0			173	10597	2801	784	928	0.587818	0.228607
Sg_CNS_NA4Plus836	0			447	6700	7235	1217	1013	0.143846	0.228486
Sg_CNS_NA4Plus18402	0			490	9590	7919	882	602	0.187816	0.228138
Sg_CNS_NA4Plus1242	0			711	7405	11440	1090	956	0.0999491	0.227124
53856	LP01766p			187	1609	3008	4441	4891	0.0826131	0.227117
Sg_CNS_NA4Plus16018	0			428	10736	6884	775	601	0.240715	0.227054
Sg_CNS_NA4Plus4794	Campsosternus fruhstorferi voucher SZPT:ENT:ELateridae0017 28S ribosomal RNA gene sequence			308	3349	4948	2384	2244	0.104366	0.226796
79203	PREDICTED: hypothetical protein LOC551870			741	14367	11901	565	702	0.186056	0.22671
83613	actin			3229	22825	51779	365	286	0.0678308	0.226341
88225	chemosensory protein 7			5965	104614	95423	98	47	0.168286	0.225796
92101	PREDICTED: similar to death-associated small cytoplasmic leucine-rich protein SCLP			2847	14621	45400	554	326	0.0492815	0.225085
Sg_CNS_NA4Plus14476	0			379	9420	6033	891	2315	0.238519	0.224716
Sg_CNS_NA4Plus14757	0			389	2400	6190	3184	4238	0.0592253	0.224636
41608	RS14_BOMMORecName: Full=40S ribosomal protein S14			258	2953	4105	2659	2249	0.109864	0.22463
Sg_CNS_NA4Plus6312	SCAAKHISchistocerca nitens adipokinetic hormone I mRNA, complete cds			333	5178	5291	1573	1241	0.149234	0.224308
Sg_CNS_NA4Plus14279	0			372	9392	5875	894	1098	0.242285	0.22295
Sg_CNS_NA4Plus3313	Gryllus bimaculatus mRNA, GBcontig22599			791	10272	12485	815	629	0.124619	0.2228
Sg_CNS_NA4Plus74	Gryllus bimaculatus mRNA, GBcontig30509			125	1262	1967	5322	5343	0.0969523	0.22222
37511	AGAP007643-PD			487	6286	7643	1307	899	0.123874	0.221544
Sg_CNS_NA4Plus31122	0			1115	9740	17491	862	1404	0.0838289	0.221428
101969	PREDICTED: ferritin heavy chain			875	9304	13710	905	1187	0.102041	0.221172
Sg_CNS_NA4Plus1250	0			721	3745	11284	2129	1693	0.0498537	0.22092
Sg_CNS_NA4Plus11985	0			284	5992	4444	1374	1297	0.202484	0.220913
Sg_CNS_NA4Plus3605	Acrida cinerea clone J_033 18S ribosomal RNA gene sequence			484	20110	7558	403	505	0.398706	0.220438
Sg_CNS_NA4Plus908	0			329	1843	5132	3992	4893	0.0537811	0.220213
51867	AGAP012418-PA			1506	19903	23487	407	630	0.126818	0.220135
49698	0			472	7058	7330	1145	848	0.143505	0.219225
Sg_CNS_NA4Plus32962	0			1352	15771	20980	505	562	0.111937	0.219037
51412	PREDICTED: 40S ribosomal protein S20			876	13929	13566	588	1043	0.152585	0.218599
Sg_CNS_NA4Plus10669	0			234	1208	3623	5470	6961	0.0495764	0.218595
Sg_CNS_NA4Plus11007	0			245	8741	3785	955	1221	0.342381	0.218114
7354	0			199	5051	3070	1606	2015	0.243599	0.217819
32543	NADH-ubiquinone oxidoreductase 13 kDa-A subunit, putative			610	9050	9318	930	844	0.142374	0.215629
Sg_CNS_NA4Plus7125	0			177	12198	2701	678	718	0.661326	0.215467
Sg_CNS_NA4Plus7245	0			178	2080	2706	3576	3241	0.11218	0.214653
87149	0			433	3646	6578	2200	4384	0.0808189	0.214457
Sg_CNS_NA4Plus8957	0			199	1580	3021	4504	6944	0.0762331	0.214343
41100	0			134	3564	2033	2255	2850	0.255282	0.214247
Sg_CNS_NA4Plus14540	0			381	2645	5780	2948	3100	0.0666392	0.214164
38529	PREDICTED: similar to Retinoid- and fatty-acid binding protein CG11064-PA			3316	30032	50150	288	206	0.0869059	0.213468
Sg_CNS_NA4Plus953	0			405	2270	6123	3322	3807	0.0538055	0.213427
Sg_CNS_NA4Plus23986	0			666	13681	10065	602	1126	0.197124	0.21333
Sg_CNS_NA4Plus6090	0			168	1660	2537	4325	4141	0.0948692	0.213231
Sg_CNS_NA4Plus121	0			614	5149	9273	1584	1281	0.0804829	0.21319
Sg_CNS_NA4Plus27846	0			860	6931	12962	1172	1033	0.0773437	0.212753
31563	PREDICTED: similar to mitochondrial NADH:ubiquinone oxidoreductase ESSS subunit, putative			800	11065	12055	749	737	0.132729	0.212707
24264	hypothetical protein TcasGA2_TC013562			543	9149	8180	920	547	0.161691	0.212655
33393	PREDICTED: nucleostemin 1			374	3280	5630	2418	1947	0.0841782	0.212511
28981	Kazal type serine protease inhibitor			362	6483	5446	1256	1272	0.17187	0.212382
Sg_CNS_NA4Plus8914	0			198	1658	2976	4329	3824	0.0803981	0.212218
Sg_CNS_NA4Plus10528	0			231	1261	3434	5324	5853	0.0524218	0.209886
Sg_CNS_NA4Plus10526	0			231	1263	3433	5318	1931	0.0525049	0.209825
Sg_CNS_NA4Plus10518	0			231	1256	3432	5345	3331	0.0522141	0.209764
Sg_CNS_NA4Plus10521	0			231	1257	3431	5339	4411	0.0522557	0.209703
Sg_CNS_NA4Plus10523	0			231	1259	3431	5332	6122	0.0523388	0.209703
Sg_CNS_NA4Plus5770	18S ribosomal RNA gene sequence; internal transcribed spacer 1, 5.8S ribosomal RNA gene, and internal transcribed spacer 2, complete sequence; and 28S ribosomal RNA			1676	54892	24899	180	164	0.314274	0.209698
Sg_CNS_NA4Plus10516	0			231	1266	3429	5309	4756	0.0526295	0.20958
Sg_CNS_NA4Plus4828	CHK1 checkpoint-like protein			1095	39673	16250	232	366	0.347662	0.209476
82594	RH01338p			201	1944	2981	3806	4197	0.0928514	0.209402
Sg_CNS_NA4Plus10530	0			231	1260	3417	5327	5770	0.0523803	0.208847
77390	PREDICTED: 10 kDa heat shock protein, mitochondrial-like			2129	18260	31496	437	2215	0.0823026	0.208815
86182	ATP synthase F0 subunit 6			9015	170643	133349	65	70	0.181631	0.208783
Sg_CNS_NA4Plus12388	0			300	6633	4431	1230	1278	0.212187	0.20852
42262	PREDICTED: similar to Sec61p gamma subunit			1016	15720	15001	508	416	0.148474	0.208413
47607	ubiquitin-fold modifier 1 precursor, putative			449	8612	6628	964	1205	0.184066	0.208387
54010	PREDICTED: 60S ribosomal protein L24-like			2524	49008	37156	201	40	0.186317	0.207788
Sg_CNS_NA4Plus8480	0			193	6371	2838	1287	1391	0.316799	0.207624
Sg_CNS_NA4Plus108	0			210	2544	3087	3044	2731	0.116288	0.207552
40339	PREDICTED: similar to ribosomal protein L14			659	6473	9684	1257	1217	0.0942654	0.207435
Sg_CNS_NA4Plus12468	0			303	2041	4441	3639	3090	0.0646663	0.206921
Sg_CNS_NA4Plus11464	0			262	15947	3838	499	577	0.584077	0.206817
Sg_CNS_NA4Plus11593	0			267	1080	3911	5900	6464	0.038849	0.206803
82318	RE10696p			527	4901	7700	1656	1447	0.089254	0.206255
Sg_CNS_NA4Plus7825	0			185	968	2694	6362	5225	0.0502594	0.205615
92265	PREDICTED: similar to diazepam binding inhibitor, putative			1917	29973	27858	290	455	0.150033	0.205122
Sg_CNS_NA4Plus1774	0			1986	24634	28826	334	492	0.119025	0.204875
Sg_CNS_NA4Plus9633	0			210	6510	3047	1248	1747	0.297504	0.204863
Sg_CNS_NA4Plus353	0			3111	45508	45134	209	56	0.140366	0.204777
Sg_CNS_NA4Plus8047	0			188	1501	2723	4691	4737	0.0766614	0.204511
40348	PREDICTED: similar to ribosomal protein L15e			1086	16525	15729	481	546	0.146017	0.204441
Sg_CNS_NA4Plus8806	0			197	1947	2852	3798	4314	0.0948828	0.204411
Sg_CNS_NA4Plus12441	0			302	3828	4372	2097	2259	0.121659	0.204381
92768	0			157	2040	2270	3643	2387	0.124741	0.204167
Sg_CNS_NA4Plus415	0			1631	14617	23569	555	139	0.0860001	0.203974
37573	protein takeout precursor, putative			1292	16598	18655	479	177	0.123278	0.20381
Sg_CNS_NA4Plus6040	0			167	1424	2410	4876	4736	0.0818773	0.203774
Sg_CNS_NA4Plus969	0			576	7944	8313	1023	1378	0.132354	0.20373
87422	PREDICTED: similar to CG14235 CG14235-PA			2110	31617	30443	278	696	0.143786	0.203652
15510	hypothetical protein TcasGA2_TC007448			493	5129	7106	1588	1553	0.0998471	0.203473
53174	60S ribosomal protein L18, putative			355	4547	5108	1789	1720	0.12293	0.203131
56444	PREDICTED: hypothetical protein LOC100159524			294	4887	4229	1664	3475	0.159532	0.203077
Sg_CNS_NA4Plus6367	0			170	1859	2437	3972	4106	0.104985	0.20242
Sg_CNS_NA4Plus830	0			175	1518	2502	4653	5556	0.0832884	0.201879
Sg_CNS_NA4Plus12492	0			304	5349	4337	1531	3161	0.168867	0.201412
Sg_CNS_NA4Plus9651	S.gregaria mRNA for serine protease inhibitor I			7799	41726	110888	222	259	0.0513385	0.200686
Sg_CNS_NA4Plus7507	0			181	516	2570	9026	8806	0.027408	0.20049
77565	ACYPI24120			522	5811	7411	1427	1527	0.106837	0.200416
53618	LD15555p			350	5197	4966	1570	1567	0.142506	0.200306
91157	cytochrome P450, putative			1436	14656	20366	552	195	0.097939	0.200189
36272	PREDICTED: probable Bax inhibitor 1-like			550	5795	7794	1432	3601	0.101118	0.200042
Sg_CNS_NA4Plus5682	0			164	2238	2318	3364	9880	0.131001	0.199584
Sg_CNS_NA4Plus5989	0			167	5659	2350	1462	1452	0.325211	0.198703
47641	PREDICTED: ubiquitin-like protein FUBI-like			1395	18557	19628	430	976	0.12765	0.198606
86099	ATP-dependent RNA helicase p62			6804	62605	95415	153	533	0.088291	0.197936
Sg_CNS_NA4Plus28730	0			917	54633	12853	182	186	0.571687	0.197851
85613	putative arylphorin precursor			611	8433	8536	983	1979	0.132452	0.197212
54980	PREDICTED: hypothetical protein			525	1157	7333	5647	5430	0.0211648	0.197174
Sg_CNS_NA4Plus13813	0			355	2594	4958	2994	3908	0.0701413	0.197167
52221	PREDICTED: 40S ribosomal protein S8-like			1240	14116	17303	577	720	0.109241	0.196967
61	0			156	3992	2175	2012	3845	0.245606	0.196881
Sg_CNS_NA4Plus14813	TSA: Bactrocera oleae contig10165 transcribed RNA sequence			390	802	5439	7118	7104	0.0197568	0.196881
88357	PREDICTED: similar to chromosome 1 open reading frame 151 protein			927	11387	12872	732	1259	0.117878	0.196006
Sg_CNS_NA4Plus28675	0			913	4261	12644	1907	3225	0.0447927	0.195486
Sg_CNS_NA4Plus11852	0			278	4562	3847	1784	3165	0.157496	0.19537
80940	AGAP000654-PA			902	16096	12449	494	1164	0.171239	0.194819
55320	PREDICTED: hypothetical protein LOC100116937			1504	13168	20757	630	136	0.0840175	0.194808
28227	CG8446, isoform C			1496	16213	20613	490	627	0.103998	0.194491
Sg_CNS_NA4Plus959	0			378	27220	5205	310	459	0.690999	0.194393
Sg_CNS_NA4Plus1068	0			766	241076	10533	48	24	3.0199	0.194103
Sg_CNS_NA4Plus1018	Nasonia vitripennis probable 26S proteasome complex subunit sem1 (LOC100117234), mRNA			466	7093	6407	1138	1107	0.146073	0.194091
Sg_CNS_NA4Plus11745	0			273	1997	3751	3711	4784	0.070226	0.193985
Sg_CNS_NA4Plus1004	0			490	3586	6715	2235	617	0.0702425	0.193456
Sg_CNS_NA4Plus5365	0			161	1507	2205	4679	2938	0.0898753	0.193396
Sg_CNS_NA4Plus949	0			408	6372	5589	1285	2744	0.149882	0.193384
41852	PREDICTED: similar to S14e ribosomal protein			680	6745	9308	1205	3234	0.0951924	0.193225
Sg_CNS_NA4Plus7122	ATP synthase F0 subunit 8			3247	87331	44412	118	129	0.258081	0.193062
Sg_CNS_NA4Plus8137	0			189	2144	2584	3483	1313	0.108901	0.193049
Sg_CNS_NA4Plus14068	0			365	2018	4983	3678	3770	0.0530772	0.192732
Sg_CNS_NA4Plus6741	Locusta migratoria manilensis LmDpt mRNA for Lm-diptericin, complete cds			173	765	2360	7340	6390	0.0424862	0.192628
44910	PREDICTED: 40S ribosomal protein S11			1086	13704	14815	597	3262	0.121092	0.192562
Sg_CNS_NA4Plus16815	0			450	8863	6137	945	1078	0.189009	0.192523
35524	PREDICTED: polyadenylate-binding protein 1-like isoform 1			1951	20443	26600	395	692	0.100548	0.192446
52090	Gryllus bimaculatus mRNA, GBcontig28056			858	4126	11660	1953	4019	0.0461543	0.19183
Sg_CNS_NA4Plus1515	0			1254	15956	16924	498	289	0.122101	0.190502
Sg_CNS_NA4Plus7384	0			180	1300	2427	5208	7358	0.0693537	0.19039
87424	PREDICTED: similar to CG14482 CG14482-PA			293	5946	3951	1389	1423	0.194758	0.190378
Sg_CNS_NA4Plus6427	0			171	2182	2301	3446	3528	0.122496	0.190011
Sg_CNS_NA4Plus2546	Locusta migratoria 28S ribosomal RNA gene sequence			537	22600	7212	368	304	0.403848	0.189588
89081	Sonchia nr. sternalis JJG210 18S ribosomal RNA gene sequence			167	1374	2238	4994	4617	0.0790044	0.189237
85736	ATP synthase gamma chain isoform 1, putative			832	8653	11149	962	929	0.0998064	0.189156
Sg_CNS_NA4Plus9541	0			209	3407	2780	2347	3323	0.156465	0.187812
90572	Probable cytochrome c oxidase subunit 7A, mitochondrial Precursor			840	7184	11166	1121	695	0.0820753	0.18764
32080	myofilin isoform a			825	4643	10951	1753	1945	0.0540136	0.187373
51518	AGAP011173-PA			564	8861	7484	946	1036	0.150771	0.187319
93298	EF1B2_BOMMORecName: Full=Elongation factor 1-beta'			881	8879	11678	941	3198	0.0967168	0.187111
41846	PREDICTED: similar to S13e ribosomal protein			1590	18367	21055	431	558	0.110848	0.186916
Sg_CNS_NA4Plus16486	0			440	1585	5807	4495	4375	0.0345872	0.186313
52035	AGAP012990-PA			2096	24643	27658	333	652	0.11282	0.186257
Sg_CNS_NA4Plus9567	Trimerotropis maritima isolate T1 18S ribosomal RNA gene sequence			6291	258984	82997	47	212	0.395021	0.186216
Sg_CNS_NA4Plus4987	0			158	1308	2083	5180	6415	0.0794964	0.18617
Sg_CNS_NA4Plus309	0			1089	18095	14356	444	397	0.159448	0.186082
Sg_CNS_NA4Plus6668	0			172	1834	2265	4008	4036	0.10237	0.185952
Sg_CNS_NA4Plus10147	0			222	1438	2917	4843	9687	0.0621975	0.185524
Sg_CNS_NA4Plus892	0			248	2152	3258	3475	3549	0.0833023	0.185482
84261	AF417742_1cytochrome c oxidase subunit II			1127	37557	14765	238	169	0.319774	0.18493
93337	ejaculatory bulb-specific protein 3 precursor, putative			495	4097	6484	1967	4666	0.0794386	0.184915
30332	PREDICTED: lysosomal acid phosphatase-like isoform 1			371	11417	4847	729	637	0.295312	0.184441
Sg_CNS_NA4Plus943	0			315	4045	4113	1989	1934	0.123248	0.184341
31493	mitochondrial acyl carrier protein 1 isoform B			454	3470	5919	2314	3893	0.0733607	0.184049
49659	40S ribosomal protein S16-like			2276	28031	29572	300	306	0.118181	0.183397
Sg_CNS_NA4Plus8258	0			190	601	2461	8324	8715	0.0304024	0.182895
Sg_CNS_NA4Plus1185	0			889	14914	11497	537	496	0.160985	0.182553
53122	PREDICTED: 60S acidic ribosomal protein P1-like			453	6218	5852	1324	1663	0.131731	0.182368
Sg_CNS_NA4Plus9726	0			212	2822	2738	2766	2597	0.127773	0.182358
Sg_CNS_NA4Plus6349	0			170	1930	2194	3840	1441	0.108993	0.182244
32207	myosin heavy-chain a			164	2677	2116	2910	2944	0.156687	0.182199
Sg_CNS_NA4Plus8345	0			191	17928	2462	447	5452	0.900715	0.182012
49699	PREDICTED: similar to X box binding protein-1 CG9415-PA			1020	10692	13148	777	3211	0.100592	0.181954
54343	PREDICTED: 60S ribosomal protein L29			517	13454	6655	614	444	0.249723	0.181715
41420	PREDICTED: RNA-binding protein pno1-like			590	7823	7568	1041	881	0.127245	0.181074
Sg_CNS_NA4Plus8841	0			198	2149	2537	3478	2232	0.104193	0.180923
Sg_CNS_NA4Plus15135	0			400	4161	5119	1944	1961	0.0998405	0.180667
53375	PREDICTED: 60S ribosomal protein L10a-like isoform 2			673	10835	8588	764	537	0.154497	0.180134
Sg_CNS_NA4Plus5827	0			166	2786	2117	2798	2372	0.161099	0.180089
Sg_CNS_NA4Plus7162	Maconellicoccus hirsutus clone WHMH2513 putative 60S ribosomal protein L17 mRNA, complete cds			178	3240	2270	2445	6039	0.174712	0.18008
36771	0			189	3957	2408	2028	2165	0.200946	0.179905
84383	PREDICTED: similar to AGAP005134-PA isoform 1			3526	44496	44907	214	378	0.121091	0.179767
Sg_CNS_NA4Plus942	0			274	3656	3482	2191	1777	0.128068	0.17942
Sg_CNS_NA4Plus7085	0			177	524	2247	8945	8780	0.028461	0.179263
32078	myo-inositol oxygenase			6154	7456	78145	1082	1137	0.0116271	0.179233
Sg_CNS_NA4Plus9346	0			205	2680	2599	2909	3828	0.12549	0.179014
Sg_CNS_NA4Plus23824	0			661	8838	8380	948	910	0.128312	0.178963
Sg_CNS_NA4Plus7316	0			179	529	2262	8904	9033	0.0284111	0.178443
Sg_CNS_NA4Plus6798	0			174	2608	2198	2983	1178	0.143876	0.178379
47380	AGAP009652-PA			535	6021	6757	1370	1595	0.108007	0.178292
Sg_CNS_NA4Plus12547	0			306	2817	3850	2772	2434	0.0883658	0.177632
Sg_CNS_NA4Plus8321	0			191	5403	2402	1515	977	0.271486	0.177578
45952	PREDICTED: similar to translation elongation factor 2			2851	35878	35836	248	523	0.120756	0.17742
32721	PREDICTED: neutral and basic amino acid transport protein rBAT isoform 2			486	6716	6107	1212	714	0.132618	0.177391
93574	elongation factor 1-beta', putative			513	6175	6438	1334	1245	0.115519	0.177162
Sg_CNS_NA4Plus7815	0			185	2251	2316	3347	4956	0.116805	0.176776
Sg_CNS_NA4Plus29303	0			961	6472	12034	1259	1304	0.0646319	0.176763
Sg_CNS_NA4Plus8805	0			197	14455	2464	560	111	0.70412	0.176612
Sg_CNS_NA4Plus11177	0			251	16801	3136	473	509	0.642321	0.176404
71920	ACYPI006308			570	6118	7118	1342	1460	0.103008	0.176284
Sg_CNS_NA4Plus192	0			1141	7956	14240	1021	1032	0.0669158	0.176166
83683	PREDICTED: activated RNA polymerase II transcriptional coactivator p15 isoform 1			393	3665	4901	2187	2174	0.0895086	0.176055
Sg_CNS_NA4Plus21105	0			565	10344	7030	808	895	0.17569	0.175646
5	0			761	2384	9464	3198	3320	0.0300724	0.175551
47983	uncharacterized protein LOC100165764			499	3795	6196	2111	2769	0.0729946	0.175287
Sg_CNS_NA4Plus8948	0			199	1036	2470	6105	5243	0.0500024	0.175262
Sg_CNS_NA4Plus10217	0			223	1386	2762	4962	5244	0.0596811	0.174882
Sg_CNS_NA4Plus12354	0			299	1481	3698	4743	5522	0.04756	0.174615
46000	PREDICTED: similar to translationally controlled tumor protein			555	6113	6865	1344	1325	0.105705	0.174614
Sg_CNS_NA4Plus7445	0			181	2547	2232	3041	3663	0.135078	0.174132
30419	macrophage migration inhibitory factor			751	8825	9261	950	1478	0.112769	0.174074
Sg_CNS_NA4Plus1158	0			850	9940	10479	842	1413	0.112221	0.174025
15648	hypothetical protein TcasGA2_TC008280			890	5001	10970	1618	2132	0.0539285	0.17399
Sg_CNS_NA4Plus7968	0			187	6347	2304	1290	1622	0.325732	0.173979
Sg_CNS_NA4Plus11538	0			264	2222	3247	3380	3736	0.080798	0.173652
83292	AGAP001076-PA			358	1866	4402	3961	2869	0.050041	0.173594
Sg_CNS_NA4Plus889	0			375	19864	4607	409	372	0.508302	0.17344
Sg_CNS_NA4Plus9236	0			204	1070	2504	5938	3432	0.0503761	0.173319
40956	Riptortus pedestris mRNA for ribosomal protein S18, complete cds, sequence id: Rped-0241			226	3442	2768	2333	2292	0.146182	0.172935
Sg_CNS_NA4Plus25492	0			732	2109	8899	3537	2967	0.027659	0.171612
Sg_CNS_NA4Plus9162	0			203	2972	2466	2635	5357	0.140528	0.171531
29536	PREDICTED: similar to Lipid storage droplet-1 CG10374-PC isoform 1			2024	16917	24592	469	452	0.0802054	0.171502
43909	superoxide dismutase			1918	28475	23266	296	290	0.142461	0.171222
87995	PREDICTED: similar to CG9119 CG9119-PA			383	7481	4637	1076	1045	0.187449	0.170923
Sg_CNS_NA4Plus15352	0			408	2761	4931	2818	3282	0.0649574	0.170621
Sg_CNS_NA4Plus4879	0			158	1571	1908	4526	4208	0.0954685	0.170536
Sg_CNS_NA4Plus24031	0			669	15395	8080	521	723	0.220824	0.170493
51682	PREDICTED: 40S ribosomal protein S26			705	2131	8514	3499	3130	0.0290177	0.170476
Sg_CNS_NA4Plus16168	0			432	5159	5211	1582	1851	0.114612	0.17029
52293	Arginine kinase, putative			659	13660	7938	605	711	0.198912	0.170039
Sg_CNS_NA4Plus5213	0			160	10563	1921	789	5356	0.633539	0.169552
Sg_CNS_NA4Plus15611	0			415	1526	4976	4636	4584	0.0353066	0.169273
Sg_CNS_NA4Plus15439	0			410	2752	4915	2830	3822	0.0644299	0.169237
Sg_CNS_NA4Plus8529	0			193	1109	2311	5803	6742	0.0551862	0.169083
Sg_CNS_NA4Plus847	0			217	1121	2595	5755	6443	0.0496133	0.168855
Sg_CNS_NA4Plus12585	0			307	1943	3670	3808	4748	0.0607607	0.168777
Sg_CNS_NA4Plus10296	0			225	1233	2687	5398	5477	0.0526257	0.168622
Sg_CNS_NA4Plus9720	0			212	3339	2526	2392	2030	0.151173	0.168243
Sg_CNS_NA4Plus24108	0			672	9658	8007	876	514	0.13792	0.168199
Sg_CNS_NA4Plus3703	0			144	592	1712	8388	7791	0.0395146	0.167905
54064	PREDICTED: 60S ribosomal protein L27-like isoform 2			952	9060	11297	928	938	0.091328	0.167507
42384	0			741	4215	8792	1925	2346	0.0545943	0.167489
Sg_CNS_NA4Plus9812	Chorthippus jacobsi voucher ZMUC:JD-726 28S ribosomal RNA gene sequence			1441	12723	17097	654	657	0.0847275	0.167475
Sg_CNS_NA4Plus17211	0			459	2422	5444	3162	4220	0.050653	0.167438
40963	ribosomal protein S18			1300	24307	15363	338	816	0.17942	0.166813
46139	PREDICTED: similar to transmembrane protein 14C			527	6263	6219	1312	1111	0.114053	0.16659
Sg_CNS_NA4Plus8327	0			191	2220	2252	3383	3496	0.111578	0.166493
Sg_CNS_NA4Plus9452	Gryllus bimaculatus mRNA, GBcontig31833			6245	76771	73307	129	260	0.11796	0.165687
29674	PREDICTED: paramyosin, long form-like			1418	10276	16642	813	868	0.0695433	0.165662
108613	AChain A, Nmr Solution Structure Of Cspsg4 >gi			547	2664	6399	2921	3156	0.0467493	0.165143
Sg_CNS_NA4Plus7145	LMIJUVPROLocusta migratoria juvenile hormone-induced protein mRNA			1052	58713	12284	165	741	0.535539	0.164827
87994	0			467	10112	5450	828	1700	0.207792	0.164751
42676	LmrCD-specific DARPin			693	5785	8085	1434	2504	0.0801143	0.164691
Sg_CNS_NA4Plus8919	0			198	3972	2307	2019	2330	0.192539	0.164528
Sg_CNS_NA4Plus17844	0			475	6742	5533	1207	2007	0.136215	0.164442
Sg_CNS_NA4Plus939	Gryllus bimaculatus mRNA, GBcontig30919			2038	10555	23714	790	746	0.0497004	0.164243
47452	0			230	2036	2672	3648	4205	0.0849822	0.164036
Sg_CNS_NA4Plus9326	0			205	9156	2381	918	2473	0.428612	0.164005
Sg_CNS_NA4Plus29702	Kazal domain-containing peptide			989	14951	11484	534	548	0.145067	0.163909
55946	hypothetical protein BRAFLDRAFT_197365			616	2366	7146	3213	3459	0.0368708	0.163761
85750	ATP synthase subunit alpha, putative			2001	23573	23202	355	383	0.113045	0.163669
51457	PREDICTED: 40S ribosomal protein S21-like			782	16261	9066	488	1097	0.199541	0.163653
83092	AGAP001053-PH			366	2050	4240	3625	3702	0.0537712	0.163552
32197	PREDICTED: myosin heavy chain, muscle isoform 2			259	1527	2999	4632	4118	0.0566094	0.16349
Sg_CNS_NA4Plus12969	0			322	2374	3717	3206	2773	0.0707738	0.162975
35482	poly A binding protein			1055	8830	12091	949	1226	0.0803197	0.161776
Sg_CNS_NA4Plus12411	0			301	2922	3446	2684	4072	0.093181	0.161638
46060	PREDICTED: translocon-associated protein subunit delta-like			729	10779	8347	770	706	0.141891	0.161631
51887	AGAP012477-PA			564	3071	6455	2572	2671	0.0522645	0.161567
41119	PREDICTED: Nasonia vitripennis 40S ribosomal protein S6-like (LOC100118087), mRNA			170	3576	1944	2244	2169	0.201899	0.161488
Sg_CNS_NA4Plus5432	0			162	1523	1851	4648	5012	0.0902682	0.161359
Sg_CNS_NA4Plus8661	0			195	16062	2224	497	573	0.790418	0.161051
Sg_CNS_NA4Plus168	Schistocerca gregaria protein disulfide-isomerase mRNA, complete cds			681	11579	7765	719	680	0.163165	0.16096
40586	ribosomal protein L35			1647	15155	18726	528	540	0.088299	0.160488
Sg_CNS_NA4Plus7435	Pezotettix giornae voucher K391 28S ribosomal RNA gene sequence			552	12232	6267	676	1172	0.212647	0.160272
85797	PREDICTED: ATP synthase subunit epsilon, mitochondrial-like isoform 1			583	5221	6619	1564	1572	0.0859475	0.160272
90492	copper chaperone			2752	34382	31182	256	319	0.119884	0.159933
Sg_CNS_NA4Plus26430	0			780	1731	8835	4189	3593	0.0213068	0.159893
Sg_CNS_NA4Plus9540	0			209	1598	2365	4469	7157	0.073412	0.159785
Sg_CNS_NA4Plus125	0			408	35649	4605	249	237	0.838425	0.159343
91441	0			142	857	1600	6841	7304	0.0579781	0.159137
Sg_CNS_NA4Plus179	0			1711	20347	19277	397	690	0.114113	0.15903
Sg_CNS_NA4Plus10693	0			235	1158	2639	5643	5902	0.0473239	0.158564
Sg_CNS_NA4Plus20142	0			538	9171	6037	913	1687	0.163586	0.158409
40254	0			162	2670	1814	2916	2949	0.158206	0.158136
Sg_CNS_NA4Plus1114	0			561	2668	6281	2917	4934	0.045651	0.158053
Sg_CNS_NA4Plus15316	0			406	1612	4545	4434	5429	0.0381218	0.158042
81673	0			152	11695	1700	710	943	0.738344	0.157953
91713	PREDICTED: cytochrome P450 4g15-like			1126	9050	12579	929	1454	0.0771299	0.157692
Sg_CNS_NA4Plus7696	0			183	2333	2037	3252	3062	0.122381	0.157189
Sg_CNS_NA4Plus8305	0			191	443	2122	9712	8601	0.0223056	0.156886
Sg_CNS_NA4Plus7905	0			186	2534	2066	3057	2870	0.130777	0.156854
Sg_CNS_NA4Plus18719	0			498	3003	5528	2612	2730	0.0578809	0.156706
Sg_CNS_NA4Plus896	0			305	760	3366	7371	6047	0.0239414	0.155816
42725	AGAP008653-PA			237	1580	2614	4505	3506	0.0640101	0.155737
Sg_CNS_NA4Plus12	0			1509	6875	16566	1185	719	0.0437232	0.154961
Sg_CNS_NA4Plus23248	Serine protease inhibitor 3			2610	17360	28652	461	345	0.0638262	0.154952
Sg_CNS_NA4Plus6339	0			170	1131	1865	5732	7236	0.0638943	0.154928
Sg_CNS_NA4Plus1225	Dictyostelium discoideum AX4 hypothetical protein (DDB_G0278407) mRNA, complete cds			749	12541	8217	659	874	0.160676	0.154865
Sg_CNS_NA4Plus10878	0			241	2375	2639	3205	2752	0.0946007	0.154616
108627	hypothetical protein			210	1012	2298	6185	5798	0.0462866	0.154521
88704	conserved hypothetical protein			2089	108673	22824	94	173	0.499174	0.15422
Sg_CNS_NA4Plus21925	0			590	3741	6439	2135	2470	0.0608579	0.154064
Sg_CNS_NA4Plus14018	0			363	4473	3957	1819	3055	0.118264	0.1539
Sg_CNS_NA4Plus10043	0			219	3810	2386	2104	2265	0.166978	0.153843
Sg_CNS_NA4Plus21482	0			577	6916	6279	1176	2024	0.115029	0.153622
52867	PREDICTED: similar to 6-phosphofructo-2-kinase/fructose-2,6-bisphosphatase short form			1131	4525	12294	1802	1800	0.0383987	0.153439
89184	conserved hypothetical protein			160	1386	1737	4965	4087	0.0831805	0.15332
Sg_CNS_NA4Plus14995	0			396	2806	4296	2780	2394	0.0680162	0.153158
40948	ribosomal protein S17			5913	60655	63993	157	183	0.0984307	0.152757
Sg_CNS_NA4Plus13775	0			354	528	3812	8912	8885	0.0143389	0.152031
Sg_CNS_NA4Plus9982	Apolipophorin Precursor			46691	329836	502406	37	96	0.0677846	0.151877
Sg_CNS_NA4Plus17662	0			471	4524	5065	1804	1798	0.0921855	0.151814
Sg_CNS_NA4Plus7628	0			183	14766	1967	544	474	0.774294	0.15179
Sg_CNS_NA4Plus5592	0			164	878	1757	6730	6714	0.0514292	0.151302
48381	PREDICTED: UPF0197 transmembrane protein C11orf10 homolog			781	9565	8364	885	1083	0.117529	0.151176
87045	carboxypeptidase inhibitor			419	4767	4483	1707	1346	0.109191	0.15105
80621	PREDICTED: similar to CRALBP			797	1652	8527	4344	4043	0.0199012	0.151028
Sg_CNS_NA4Plus9161	0			203	3131	2170	2532	2619	0.148044	0.15095
Sg_CNS_NA4Plus133	0			1695	12148	18092	681	707	0.0687758	0.150664
Sg_CNS_NA4Plus903	0			261	3682	2776	2181	539	0.135402	0.150177
Sg_CNS_NA4Plus6572	0			171	394	1818	10264	9545	0.0221649	0.150143
Sg_CNS_NA4Plus8230	0			190	1977	2017	3740	2041	0.0998936	0.149912
Sg_CNS_NA4Plus1295	0			838	6672	8893	1224	2691	0.0764086	0.149803
28875	AGAP005621-PA			1292	15647	13694	511	550	0.116215	0.149613
Sg_CNS_NA4Plus7627	0			183	2583	1938	3001	3570	0.13549	0.149553
Sg_CNS_NA4Plus26931	0			806	8057	8519	1012	786	0.0959306	0.149201
Sg_CNS_NA4Plus5844	0			166	555	1753	8691	8455	0.0321389	0.149139
Sg_CNS_NA4Plus876	TSA: Spodoptera exigua comp9_c0_seq1 transcribed RNA sequence			227	3542	2394	2274	2831	0.149765	0.148918
Sg_CNS_NA4Plus4634	Sphaerius sp. APV-2005 mRNA for ribosomal protein L24e (rpL24e gene)			155	2803	1633	2783	4915	0.173585	0.148795
Sg_CNS_NA4Plus11084	0			247	1087	2599	5875	7443	0.0422666	0.148575
85614	PREDICTED: arylphorin subunit alpha			574	19442	6038	417	771	0.325025	0.148498
40260	PREDICTED: similar to ribosomal protein L10Ae			5432	65647	57148	151	258	0.115965	0.148497
52546	Clusterin-associated protein, putative			196	790	2061	7181	8436	0.0387245	0.148491
45902	0			213	1272	2237	5294	5997	0.0573474	0.148303
Sg_CNS_NA4Plus6608	0			172	1542	1803	4604	3611	0.08608	0.148039
Sg_CNS_NA4Plus7108	0			177	2106	1854	3544	3395	0.114224	0.147924
Sg_CNS_NA4Plus12562	0			307	2748	3212	2837	2937	0.0859214	0.147721
Sg_CNS_NA4Plus17715	0			472	22977	4933	364	296	0.467127	0.147545
Sg_CNS_NA4Plus6653	0			172	1111	1792	5794	5943	0.0620356	0.147136
46143	transmembrane protein 14C-like			644	7464	6712	1080	1204	0.111227	0.147129
Sg_CNS_NA4Plus26645	0			791	6806	8225	1195	1599	0.0825742	0.146785
Sg_CNS_NA4Plus7015	0			176	4003	1829	2005	2996	0.218296	0.14676
Sg_CNS_NA4Plus11054	0			247	3027	2567	2602	2424	0.117632	0.146746
104268	hexamerin 5 precursor			1872	91860	19429	113	189	0.470858	0.146499
104010	PREDICTED: similar to heat shock protein 67B2			772	9740	8004	864	1743	0.121074	0.146357
Sg_CNS_NA4Plus9497	0			208	565	2155	8595	7994	0.0261107	0.146303
Sg_CNS_NA4Plus11259	0			254	6508	2627	1250	2125	0.245893	0.146036
92142	0			333	2434	3444	3151	2846	0.0701648	0.14602
Sg_CNS_NA4Plus9699	0			212	704	2191	7697	8860	0.0319094	0.14594
Sg_CNS_NA4Plus8593	0			194	3845	2004	2087	2758	0.190227	0.145875
Sg_CNS_NA4Plus1936	0			2557	24927	26379	329	346	0.0935452	0.145617
Sg_CNS_NA4Plus10601	0			233	3629	2397	2214	1830	0.149491	0.145265
37654	PREDICTED: protein transport protein Sec61 subunit beta-like			836	9413	8563	892	1320	0.108052	0.14459
Sg_CNS_NA4Plus956	0			366	3209	3743	2463	2715	0.0841567	0.144385
Sg_CNS_NA4Plus8109	pacifastin-related peptide precursor PP-5			5483	15363	56068	522	451	0.0268875	0.144335
Sg_CNS_NA4Plus10209	LMIVITBAL.migratoria vitellogenin B gene, 5' end			223	8319	2268	990	1540	0.358	0.143614
Sg_CNS_NA4Plus35794	0			2203	16708	22300	475	699	0.0727781	0.142882
Sg_CNS_NA4Plus13921	0			359	2736	3627	2845	2440	0.0731552	0.14264
Sg_CNS_NA4Plus1131	0			608	5616	6140	1471	1401	0.0886473	0.142562
48193	unnamed protein product			306	2428	3088	3156	716	0.0761677	0.142484
47147	AGAP009602-PA			687	4476	6903	1817	1789	0.062531	0.141844
Sg_CNS_NA4Plus11623	0			268	6685	2691	1220	1054	0.239385	0.141778
40222	PREDICTED: ribonuclease UK114-like isoform 1			1389	19378	13913	420	463	0.133873	0.14139
Sg_CNS_NA4Plus5468	0			162	9781	1621	859	804	0.579399	0.14132
33442	odorant-binding protein 8			537	3148	5366	2516	3786	0.0562682	0.141067
Sg_CNS_NA4Plus7197	0			178	1064	1778	5974	8165	0.0574109	0.141067
Sg_CNS_NA4Plus5912	0			166	5414	1657	1512	1292	0.313008	0.140976
26860	0			831	12034	8296	687	2756	0.138966	0.140925
Sg_CNS_NA4Plus1315	0			1044	13574	10416	610	582	0.124768	0.140835
Sg_CNS_NA4Plus5759	0			165	2135	1645	3496	4067	0.124217	0.140804
Sg_CNS_NA4Plus24010	0			668	5163	6655	1576	1510	0.0741779	0.140639
Sg_CNS_NA4Plus1616	0			2979	14387	29568	563	896	0.0463441	0.140099
42060	PREDICTED: similar to S7e ribosomal protein			934	10848	9265	763	700	0.111457	0.140028
108636	hypothetical protein			1312	7445	13012	1084	1120	0.054457	0.139995
Sg_CNS_NA4Plus7945	0			186	1004	1839	6210	4046	0.0518463	0.139628
52412	CG1633			328	3553	3242	2263	2444	0.10397	0.139554
Sg_CNS_NA4Plus12020	0			285	2328	2816	3258	2529	0.0784133	0.139512
Sg_CNS_NA4Plus13760	0			353	3638	3486	2204	1664	0.0989173	0.139427
Sg_CNS_NA4Plus6438	0			171	1128	1688	5737	4606	0.0633523	0.139413
Sg_CNS_NA4Plus8634	0			195	980	1915	6308	5109	0.0482724	0.138685
40414	PREDICTED: similar to ribosomal protein L22e			1272	13689	12471	599	648	0.103272	0.138394
Sg_CNS_NA4Plus7473	0			181	10273	1768	814	906	0.54466	0.137949
48205	unnamed protein product			182	3616	1777	2218	2449	0.190696	0.137889
Sg_CNS_NA4Plus648	0			4170	21810	40727	378	504	0.0501885	0.137856
Sg_CNS_NA4Plus6873	0			175	1118	1708	5764	5375	0.061356	0.137839
Sg_CNS_NA4Plus30324	0			1042	8169	10168	1003	1810	0.0752349	0.137746
82255	PREDICTED: vitellogenin-like			261	14041	2545	581	675	0.516242	0.137685
Sg_CNS_NA4Plus12830	0			316	3169	3078	2500	2358	0.096258	0.137528
Sg_CNS_NA4Plus1336	0			839	10138	8167	822	753	0.115957	0.137411
Sg_CNS_NA4Plus200	0			640	482	6228	9346	10090	0.00724156	0.137375
Sg_CNS_NA4Plus32680	0			1309	9323	12721	902	787	0.0683483	0.137178
Sg_CNS_NA4Plus1034	0			693	3548	6722	2268	2324	0.0491403	0.13693
82723	Regucalcin, putative			201	2033	1948	3655	5332	0.0971001	0.136862
Sg_CNS_NA4Plus10233	0			224	1678	2167	4291	2955	0.071923	0.136609
Sg_CNS_NA4Plus9585	0			209	975	2016	6337	2699	0.0448093	0.136216
Sg_CNS_NA4Plus7908	0			186	701	1794	7709	7077	0.036215	0.136213
Sg_CNS_NA4Plus248	0			892	10676	8604	780	760	0.114855	0.136162
30147	PREDICTED: 27 kDa hemolymph protein-like			499	2422	4810	3163	3139	0.0465927	0.136083
85721	ATP synthase			1472	10456	14167	799	1916	0.0681654	0.135853
Sg_CNS_NA4Plus7415	0			180	1017	1730	6171	6235	0.0542675	0.135735
Sg_CNS_NA4Plus7112	0			177	1542	1699	4605	5098	0.0836484	0.135564
Sg_CNS_NA4Plus21835	0			587	2693	5636	2893	2183	0.0440377	0.135543
Sg_CNS_NA4Plus10200	0			223	1377	2136	4984	1893	0.0592938	0.13526
90986	cuticular protein analogous to peritrophins 3-E precursor			1419	8574	13570	967	1235	0.0579851	0.134989
104349	histidine triad nucleotide-binding protein, putative			483	3969	4610	2022	8282	0.0788693	0.134746
Sg_CNS_NA4Plus4703	0			156	1354	1488	5038	4862	0.083345	0.134722
Sg_CNS_NA4Plus31955	0			1206	11830	11510	700	815	0.0941324	0.134721
Sg_CNS_NA4Plus12234	0			294	18110	2804	442	336	0.591099	0.134665
48451	PREDICTED: similar to upheld CG7107-PG isoform 8			1628	9373	15529	896	623	0.0552504	0.134644
Sg_CNS_NA4Plus28852	0			926	1902	8831	3889	4993	0.0197194	0.134622
Sg_CNS_NA4Plus7204	TSA: Clavigralla tomentosicollis Clavig_trimmed_contig_2155 transcribed RNA sequence			178	723	1695	7578	7754	0.0390286	0.134485
108536	PREDICTED: similar to hydrogen-transporting ATP synthase, G-subunit, putative			2167	16611	20626	478	709	0.0735577	0.134352
29541	PREDICTED: lipid storage droplets surface-binding protein 2-like			2420	4618	22955	1766	1699	0.0183146	0.13389
Sg_CNS_NA4Plus8930	0			199	687	1886	7792	7428	0.0331742	0.13384
Sg_CNS_NA4Plus1573	0			1302	24006	12327	348	350	0.176926	0.133644
Sg_CNS_NA4Plus31737	0			1181	4241	11115	1916	5092	0.0344656	0.132852
Sg_CNS_NA4Plus1011	0			410	2911	3858	2697	3176	0.068151	0.132849
87627	PREDICTED: similar to CG34200 CG34200-PA			1669	11454	15686	726	734	0.0658573	0.132664
Sg_CNS_NA4Plus35371	0			2011	15056	18838	532	677	0.0718441	0.132225
85322	ankyrin repeat domain-containing protein, putative			195	1547	1822	4591	4591	0.076173	0.131953
33009	NADH-ubiquinone oxidoreductase chain 4			864	9131	8075	924	817	0.101418	0.131932
51155	PREDICTED: similar to putative zinc-containing alcohol dehydrogenase			810	11648	7567	714	1340	0.137997	0.131876
42902	0			915	6775	8546	1199	1480	0.0710587	0.131844
33474	Opsin, blue-sensitive			2918	13866	27233	592	858	0.0455997	0.131733
Sg_CNS_NA4Plus4889	0			158	289	1470	11768	8737	0.0176119	0.131409
Sg_CNS_NA4Plus32870	0			1337	12434	12421	665	1697	0.089244	0.131138
Sg_CNS_NA4Plus186	Gryllus bimaculatus mRNA, GBcontig28115			1058	6864	9825	1187	831	0.0622615	0.131087
Sg_CNS_NA4Plus861	SAU77580Schistocerca americana arginine kinase (argK) mRNA, complete cds			2501	46381	23198	205	128	0.177951	0.130925
Sg_CNS_NA4Plus17610	0			470	1394	4358	4948	4269	0.0284801	0.130905
30420	PREDICTED: similar to macrophage migration inhibitory factor			364	2788	3369	2796	2738	0.0735211	0.130676
Sg_CNS_NA4Plus12397	0			301	2815	2785	2773	3632	0.08977	0.130642
Sg_CNS_NA4Plus16202	0			433	47014	4003	204	287	1.04187	0.130519
42071	PREDICTED: similar to salivary/fat body serine carboxypeptidase			818	7851	7561	1039	793	0.0921068	0.130482
Sg_CNS_NA4Plus35817	0			2218	14755	20453	545	738	0.0638369	0.130162
Sg_CNS_NA4Plus22274	0			603	2152	5547	3474	4677	0.0342603	0.129864
54680	PREDICTED: clavesin-2-like			214	177	1960	14250	12543	0.00798125	0.12934
Sg_CNS_NA4Plus10833	0			239	11872	2187	698	772	0.476681	0.129216
Sg_CNS_NA4Plus5677	0			164	1707	1500	4242	4333	0.099933	0.129183
Sg_CNS_NA4Plus792	0			237	1525	2166	4640	4739	0.0617833	0.129056
Sg_CNS_NA4Plus21213	0			568	4731	5181	1720	2555	0.0799395	0.128771
Sg_CNS_NA4Plus13556	0			345	951	3146	6408	7067	0.0264778	0.12875
Sg_CNS_NA4Plus10570	0			232	12394	2115	666	1005	0.512653	0.128735
Sg_CNS_NA4Plus23974	0			666	6222	6067	1323	1428	0.0896583	0.1286
Sg_CNS_NA4Plus9952	0			217	486	1974	9297	10854	0.0215345	0.128462
Sg_CNS_NA4Plus6070	0			168	275	1527	12013	24094	0.0157639	0.128376
Sg_CNS_NA4Plus34233	0			1617	10366	14627	803	1291	0.0615188	0.127686
Sg_CNS_NA4Plus31639	0			1168	9392	10563	893	519	0.0771661	0.12766
Sg_CNS_NA4Plus16019	0			428	1452	3860	4809	6244	0.0325752	0.127328
Sg_CNS_NA4Plus26446	0			781	5989	7044	1375	1502	0.0735937	0.127321
Sg_CNS_NA4Plus986	0			409	4525	3688	1803	2343	0.106183	0.127307
82609	RH08789p			284	6260	2551	1313	843	0.211539	0.126833
Sg_CNS_NA4Plus17779	0			473	1555	4240	4576	6691	0.0315655	0.126554
40622	Gryllus bimaculatus mRNA, GBcontig28697			154	1326	1379	5123	6936	0.0826828	0.126481
Sg_CNS_NA4Plus1227	0			1016	10802	9103	768	740	0.102027	0.126476
30395	Lysozyme P precursor, putative			938	3740	8403	2137	1655	0.0382692	0.12646
Sg_CNS_NA4Plus360	0			1143	5638	10233	1465	2650	0.0473392	0.126377
52782	PREDICTED: 6-phosphofructo-2-kinase/fructose-2,6-biphosphatase 2-like			2741	10215	24538	816	2811	0.0357632	0.126362
Sg_CNS_NA4Plus23428	0			645	1664	5772	4318	4811	0.0247696	0.126331
Sg_CNS_NA4Plus29380	0			967	7143	8646	1129	745	0.0708892	0.126214
Sg_CNS_NA4Plus34418	0			1665	7808	14879	1043	1063	0.0450035	0.126141
79404	PREDICTED: hypothetical protein LOC725594			725	2064	6475	3601	4135	0.0273305	0.126077
42724	0			194	978	1727	6321	5220	0.0484223	0.125722
Sg_CNS_NA4Plus26071	0			761	6720	6774	1211	1041	0.084745	0.125659
22099	hypothetical protein TcasGA2_TC012484			979	10494	8711	796	748	0.102864	0.125604
44020	AGAP009052-PA			1248	9706	11081	869	636	0.0746338	0.125335
Sg_CNS_NA4Plus7003	0			176	1199	1561	5500	4537	0.0654234	0.125267
Sg_CNS_NA4Plus24466	0			687	5890	6089	1400	1771	0.0822805	0.125121
15500	AGAP004616-PA			397	7389	3511	1094	973	0.178615	0.124863
Sg_CNS_NA4Plus32147	0			1230	2230	10855	3371	2925	0.0174044	0.124576
Sg_CNS_NA4Plus14181	0			369	3004	3250	2611	3536	0.0781417	0.124354
Sg_CNS_NA4Plus2338	0			6410	67540	56403	146	151	0.101105	0.1242
31687	PREDICTED: similar to mitogen-activated protein-binding protein-interacting protein			411	3503	3615	2295	2364	0.0818064	0.124181
89936	predicted protein			242	2202	2126	3409	3931	0.0873502	0.124057
104351	PREDICTED: histidine triad nucleotide-binding protein 1-like isoform 1			838	6703	7325	1216	433	0.0767635	0.123393
33357	PREDICTED: similar to putative nucleoside diphosphate kinase			1385	9607	12105	880	1353	0.0665653	0.123373
Sg_CNS_NA4Plus12306	0			297	2101	2589	3548	5939	0.0679112	0.123087
Sg_CNS_NA4Plus12590	0			307	3754	2672	2128	3238	0.117364	0.122894
Sg_CNS_NA4Plus10039	0			219	2076	1904	3581	4402	0.0910033	0.122778
Sg_CNS_NA4Plus14782	0			390	16438	3391	484	865	0.40446	0.122761
43250	0			122	3485	1060	2307	204	0.274178	0.122751
21080	hypothetical protein TcasGA2_TC011241			4573	26595	39763	313	441	0.0558059	0.122732
Sg_CNS_NA4Plus20747	0			555	1053	4808	6021	7442	0.0182227	0.122301
Sg_CNS_NA4Plus83	0			424	6933	3670	1171	945	0.156922	0.122204
Sg_CNS_NA4Plus11679	0			270	1046	2336	6059	6758	0.037209	0.12217
Sg_CNS_NA4Plus411	0			1338	11543	11565	721	933	0.0827876	0.12201
45851	PREDICTED: transcriptional adapter 2B-like			2722	7089	23489	1139	1040	0.0249933	0.121804
Sg_CNS_NA4Plus6250	0			169	1028	1457	6131	6439	0.0584243	0.12177
Sg_CNS_NA4Plus7895	S.gregaria mRNA for serine protease inhibitor II			1500	20264	12932	399	621	0.129634	0.121696
36555	PREDICTED: probable NADH dehydrogenase			349	3499	3006	2298	1857	0.0962293	0.121612
Sg_CNS_NA4Plus23532	0			649	4243	5581	1915	1952	0.0627474	0.121399
91091	AGAP002412-PA			1546	9679	13295	874	762	0.0600801	0.121389
Sg_CNS_NA4Plus17423	0			465	3331	3991	2396	1822	0.068757	0.121173
Sg_CNS_NA4Plus907	0			292	1875	2505	3942	2983	0.0616474	0.121134
29398	leucine-rich repeat-containing protein, putative			258	421	2213	9933	9992	0.0156949	0.121123
47451	0			223	1413	1911	4908	4485	0.0608428	0.121018
Sg_CNS_NA4Plus7650	LMIB19KPL.migratoria basic 19kD hemolymph protein mRNA, complete cds			5453	50130	46705	197	339	0.0882136	0.120894
Sg_CNS_NA4Plus148	ADP-sugar pyrophosphatase-like protein			1892	18192	16197	439	589	0.0922673	0.120839
33363	PREDICTED: nucleoside diphosphate kinase			538	6062	4595	1360	1411	0.108136	0.120577
Sg_CNS_NA4Plus1104	0			763	7463	6515	1081	1794	0.0938668	0.120538
Sg_CNS_NA4Plus30841	0			1088	1633	9288	4383	3457	0.0144108	0.120506
56209	ABC transporter, putative			6225	19187	53140	422	436	0.0295771	0.120492
44919	Papilio polytes mRNA for tetraspanin 39D, complete cds, sequence id: Pp-0863			365	2595	3109	2993	3451	0.0682459	0.120264
40286	ribosomal protein L12			438	3563	3724	2256	2238	0.078078	0.120039
29278	PREDICTED: lambda-crystallin homolog			1244	22167	10550	375	1900	0.17099	0.119713
Sg_CNS_NA4Plus12152	0			291	532	2466	8877	10163	0.0175752	0.119659
Sg_CNS_NA4Plus8594	0			194	2700	1643	2884	5830	0.133594	0.11961
49914	PREDICTED: similar to Zeelin1 CG6803-PD isoform 2			576	3412	4871	2345	2522	0.0568563	0.119386
Sg_CNS_NA4Plus1201	0			649	1288	5484	5245	4516	0.0190578	0.119289
Sg_CNS_NA4Plus16509	0			441	6329	3722	1296	1731	0.13773	0.119158
40521	AGAP008059-PA			1688	17990	14214	446	458	0.10227	0.118862
78579	PREDICTED: hypothetical protein LOC409595			565	1776	4756	4124	4578	0.0301789	0.118837
45555	PREDICTED: tolloid-like protein 1-like			552	5742	4646	1444	1757	0.0998308	0.118823
88095	chemosensory protein 12			609	842	5105	6908	4938	0.0132824	0.11834
Sg_CNS_NA4Plus1410	0			1058	2965	8868	2645	3236	0.0268999	0.11832
Sg_CNS_NA4Plus29151	0			948	2722	7936	2860	2453	0.0275616	0.118173
Sg_CNS_NA4Plus5577	0			163	1131	1360	5733	5515	0.0666383	0.117853
Sg_CNS_NA4Plus7885	0			185	1079	1540	5907	5729	0.0560166	0.117571
54557	PREDICTED: apolipophorins			5494	29261	45748	294	279	0.051107	0.117533
83477	PREDICTED: Bombus impatiens acetyl-CoA acetyltransferase, mitochondrial-like (LOC100741150), mRNA			746	8375	6211	988	768	0.107736	0.117533
Sg_CNS_NA4Plus269	0			762	3393	6334	2357	2776	0.0427387	0.117344
85415	putative antennal carrier protein TOL-2			1572	7482	13029	1075	1000	0.045676	0.116993
81211	PREDICTED: similar to cxpwmw03			485	2457	4016	3133	3134	0.0486301	0.116904
Sg_CNS_NA4Plus13847	0			357	4220	2955	1924	1730	0.113452	0.11687
Sg_CNS_NA4Plus8352	0			191	1450	1579	4817	5784	0.0728952	0.116759
Sg_CNS_NA4Plus7388	0			180	376	1487	10497	9946	0.0200971	0.116681
Sg_CNS_NA4Plus15695	0			418	1731	3449	4190	2254	0.0397591	0.116496
Sg_CNS_NA4Plus6170	0			168	1991	1383	3723	2760	0.113774	0.116277
Sg_CNS_NA4Plus9840	0			215	299	1770	11596	12139	0.013389	0.116265
Sg_CNS_NA4Plus28813	0			924	7046	7610	1148	862	0.0731808	0.116262
41251	RL11_DROMERecName: Full=60S ribosomal protein L11			263	2602	2163	2988	2767	0.0949693	0.116137
Sg_CNS_NA4Plus7495	0			181	1775	1487	4130	3839	0.0941519	0.116036
Sg_CNS_NA4Plus21697	0			583	3219	4786	2459	2914	0.0529971	0.115895
Sg_CNS_NA4Plus14323	odorant-binding protein 2b			374	2032	3069	3656	5479	0.0521592	0.11586
31561	PREDICTED: similar to mitochondrial NADH-ubiquinone oxidoreductase AGGG subunit			732	5435	5998	1507	1242	0.0712579	0.115674
91859	cytochrome P450 CYPm3r10			1021	3385	8342	2366	2064	0.0318219	0.115336
Sg_CNS_NA4Plus30396	0			1049	5450	8555	1504	2261	0.0498615	0.115123
32407	NADH dehydrogenase			461	2279	3751	3308	1220	0.0474568	0.114876
41059	ribosomal protein S25 homolog 2			159	1407	1293	4920	5402	0.0849709	0.11487
42578	AGAP008596-PA			3079	16902	25053	470	697	0.0526767	0.114851
Sg_CNS_NA4Plus22872	0			625	9703	5078	871	1003	0.148983	0.114701
82393	RE25411p			809	4599	6573	1773	3229	0.05456	0.114696
Sg_CNS_NA4Plus4978	0			158	1074	1280	5929	4641	0.0652854	0.114435
Sg_CNS_NA4Plus20091	0			535	2107	4336	3542	3281	0.0378078	0.114421
Sg_CNS_NA4Plus24333	0			681	7373	5515	1095	1161	0.103901	0.114326
52724	Enolase, putative			1315	9327	10644	901	2102	0.0680656	0.114258
31113	Mesoderm development candidate, putative			320	2491	2585	3097	3053	0.0747245	0.114064
Sg_CNS_NA4Plus777	0			3251	15803	26227	502	449	0.0466461	0.113872
46935	PREDICTED: troponin C, isoform 1-like isoform 1			153	573	1233	8532	9490	0.0359986	0.113839
Sg_CNS_NA4Plus1831	0			1815	15311	14623	524	1185	0.0809506	0.113726
46933	PREDICTED: troponin C, isoform 1-like			299	560	2406	8636	9484	0.0180035	0.113625
Sg_CNS_NA4Plus19443	0			517	2380	4148	3199	2894	0.044191	0.113272
Sg_CNS_NA4Plus16122	0			431	77984	3451	124	271	1.7362	0.113048
Sg_CNS_NA4Plus822	0			237	7414	1897	1087	1474	0.300212	0.113036
Sg_CNS_NA4Plus23934	0			665	543	5317	8777	7082	0.0078495	0.112874
Sg_CNS_NA4Plus7411	Locusta migratoria hexamerin-like protein 4 mRNA, complete cds			408	2012	3258	3687	3270	0.0473422	0.112744
Sg_CNS_NA4Plus6917	0			175	7057	1396	1146	653	0.386998	0.112675
Sg_CNS_NA4Plus891	0			250	1975	1990	3749	2437	0.0758424	0.112409
Sg_CNS_NA4Plus7752	0			184	1108	1462	5810	5578	0.0578334	0.112226
Sg_CNS_NA4Plus14942	0			395	2425	3137	3158	387	0.058933	0.112131
Sg_CNS_NA4Plus14117	0			366	15413	2903	520	813	0.40411	0.111991
Sg_CNS_NA4Plus29636	0			985	7156	7813	1125	1416	0.0697204	0.111971
85345	PREDICTED: ankyrin repeat domain-containing protein 50 isoform 2			1827	13569	14472	611	611	0.0712699	0.111812
85766	ATP synthase subunit beta, mitochondrial			2038	16082	16138	496	635	0.075723	0.111774
Sg_CNS_NA4Plus6975	0			176	1875	1392	3943	4108	0.102279	0.111714
Sg_CNS_NA4Plus5725	0			165	567	1303	8581	9849	0.0330316	0.111548
91110	cysteine-rich/pacifastin venom protein 1 precursor			7081	18356	55902	432	226	0.0248755	0.111432
41643	RS17_ANOGARecName: Full=40S ribosomal protein S17			2028	36571	16001	243	246	0.17304	0.111372
Sg_CNS_NA4Plus28	0			1994	25307	15724	326	376	0.121786	0.11131
Sg_CNS_NA4Plus12074	0			288	5746	2270	1441	1334	0.191476	0.111299
Sg_CNS_NA4Plus24414	0			685	2539	5398	3050	2488	0.0355802	0.111248
Sg_CNS_NA4Plus5462	0			162	836	1275	6938	2972	0.0495764	0.111174
Sg_CNS_NA4Plus15648	0			416	1408	3268	4915	1108	0.0324999	0.110915
Sg_CNS_NA4Plus20854	0			557	4424	4356	1839	4551	0.0762295	0.110408
34318	PREDICTED: plancitoxin-1-like isoform 1			906	7077	7066	1142	1528	0.074963	0.110097
Sg_CNS_NA4Plus10854	0			240	1138	1870	5710	6250	0.0455384	0.110035
Sg_CNS_NA4Plus1009	0			1279	15427	9966	519	471	0.115745	0.109992
32417	PREDICTED: similar to NADH dehydrogenase 1 alpha subcomplex subunit 5			754	6549	5874	1241	1145	0.0833556	0.109978
Sg_CNS_NA4Plus153	0			534	13436	4158	617	1021	0.241449	0.10993
51724	AGAP011825-PA			1368	13260	10643	626	655	0.0930154	0.109821
Sg_CNS_NA4Plus111	0			201	428	1562	9866	14076	0.0204798	0.109757
103463	glutamine synthetase 2 cytoplasmic, putative			1653	11016	12838	751	2383	0.0639522	0.109629
Sg_CNS_NA4Plus12723	0			312	2496	2422	3091	3145	0.0767943	0.109614
40451	PREDICTED: similar to ribosomal protein L23e			886	7769	6874	1049	713	0.0841496	0.109524
Sg_CNS_NA4Plus5689	0			164	563	1271	8606	6021	0.0329989	0.109474
Sg_CNS_NA4Plus32084	0			1221	7477	9439	1078	379	0.0587672	0.109125
Sg_CNS_NA4Plus5701	0			164	814	1266	7064	6317	0.0476847	0.109044
Sg_CNS_NA4Plus8642	0			195	506	1505	9123	8730	0.0249481	0.109008
Sg_CNS_NA4Plus8101	0			188	1203	1442	5490	7297	0.0614516	0.108337
Sg_CNS_NA4Plus96	arrestin homolog			2412	23262	18507	360	407	0.0925451	0.108306
Sg_CNS_NA4Plus24785	0			700	1793	5353	4087	2864	0.0245917	0.107956
Sg_CNS_NA4Plus6832	0			174	6926	1329	1174	1431	0.381998	0.107887
46064	PREDICTED: translocon-associated protein subunit gamma-like			1411	12115	10783	683	182	0.0823943	0.107875
Sg_CNS_NA4Plus384	putative TRPL channel protein			1573	16352	12013	486	606	0.0997547	0.107802
60	AGAP003864-PA			1917	15666	14614	510	839	0.0784203	0.107608
51970	AGAP012533-PA			675	4308	5141	1892	1752	0.0612544	0.107522
Sg_CNS_NA4Plus6064	0			167	379	1268	10459	9118	0.0218339	0.107254
Sg_CNS_NA4Plus7254	0			179	816	1358	7055	2043	0.0437959	0.107161
Sg_CNS_NA4Plus7371	0			180	1922	1365	3858	8904	0.102511	0.107114
Sg_CNS_NA4Plus7124	0			177	8477	1341	979	834	0.459605	0.107016
Sg_CNS_NA4Plus13040	0			324	3282	2444	2414	5066	0.0972279	0.106513
88408	PREDICTED: circadian clock-controlled protein-like			1201	13996	9062	585	566	0.11183	0.106512
Sg_CNS_NA4Plus11529	Prosarthria teretrirostris nuclear 18S rRNA gene (partial)			264	816	1990	7054	8844	0.029695	0.106448
82333	AGAP000849-PA			822	5663	6192	1459	1968	0.0661175	0.10634
Sg_CNS_NA4Plus7166	0			178	1414	1339	4907	5153	0.0762784	0.106256
Sg_CNS_NA4Plus23549	0			649	2354	4880	3225	3304	0.0348186	0.106153
Sg_CNS_NA4Plus3215	0			129	429	969	9853	10293	0.0319848	0.106133
Sg_CNS_NA4Plus28922	0			931	5477	6997	1494	2371	0.0564595	0.106094
Sg_CNS_NA4Plus34659	0			1735	14190	13030	572	691	0.0784835	0.10601
Sg_CNS_NA4Plus1394	0			1256	9203	9431	910	811	0.0703156	0.105994
Sg_CNS_NA4Plus1526	0			1144	6772	8588	1200	660	0.0568094	0.105971
Sg_CNS_NA4Plus1079	0			496	1050	3722	6038	6349	0.0203323	0.105945
Sg_CNS_NA4Plus781	0			3058	13114	22948	634	782	0.0411524	0.105924
Sg_CNS_NA4Plus1335	0			884	1573	6622	4523	6314	0.0170851	0.105748
Sg_CNS_NA4Plus9183	0			203	997	1517	6239	2609	0.0471736	0.105547
Sg_CNS_NA4Plus30138	0			1025	5584	7642	1480	1650	0.0522834	0.105247
93350	hypothetical protein			437	3743	3257	2134	2329	0.082209	0.10523
34220	PREDICTED: similar to putative phosphoglycerate mutase			677	3544	5045	2271	2939	0.050245	0.105203
Sg_CNS_NA4Plus10698	0			236	8636	1753	963	1670	0.351169	0.104903
82576	RE70703p			871	3167	6472	2503	2051	0.0349005	0.104895
91912	cytochrome P450			22648	180561	168287	61	269	0.0765	0.10488
Sg_CNS_NA4Plus3524	TSA: Bactrocera oleae contig07238 transcribed RNA sequence			139	650	1029	8038	6785	0.0449398	0.10459
Sg_CNS_NA4Plus21888	0			588	4893	4347	1660	1917	0.0798641	0.104371
Sg_CNS_NA4Plus25700	0			743	2472	5490	3115	4178	0.0319374	0.104311
Sg_CNS_NA4Plus10916	0			242	6950	1783	1168	1302	0.275611	0.104051
Sg_CNS_NA4Plus8142	0			189	439	1392	9757	11222	0.0223386	0.10403
36856	PREDICTED: proteasome subunit beta type-3-like			1081	6413	7966	1276	1243	0.0569335	0.104025
103784	PREDICTED: growth hormone-inducible transmembrane protein-like isoform 2			386	1730	2840	4196	4096	0.0430303	0.103885
Sg_CNS_NA4Plus17506	0			467	3054	3432	2584	2872	0.062771	0.103759
41312	Ubiquitin-60S ribosomal protein L40			219	1282	1605	5269	4741	0.0562144	0.103507
Sg_CNS_NA4Plus2133	0			3311	31875	24266	276	262	0.0923782	0.103449
Sg_CNS_NA4Plus858	0			588	7550	4297	1068	1086	0.123223	0.103171
Sg_CNS_NA4Plus31329	0			1137	83927	8307	119	73	0.70829	0.103135
Sg_CNS_NA4Plus28568	0			905	6189	6580	1330	1049	0.0656307	0.102639
Sg_CNS_NA4Plus24828	0			702	5513	5103	1488	1020	0.0753693	0.102622
Sg_CNS_NA4Plus8494	Gryllus bimaculatus mRNA, GBcontig12615			1912	10885	13896	758	667	0.0546318	0.102589
Sg_CNS_NA4Plus15725	0			419	1451	3040	4812	5701	0.033252	0.10244
Sg_CNS_NA4Plus2140	0			3141	20343	22763	398	263	0.0621489	0.102294
88172	chemosensory protein 18			2791	10509	20198	794	962	0.0361333	0.10215
Sg_CNS_NA4Plus14424	0			377	1437	2727	4847	4852	0.0366001	0.102134
34198	PREDICTED: similar to phosphoenolpyruvate carboxykinase isoform 2			11484	6195	83062	1328	775	0.00517706	0.10209
Sg_CNS_NA4Plus1846	0			2523	15170	18240	527	705	0.0576981	0.102047
88239	chitin binding peritrophin-A, putative			431	1971	3115	3758	3232	0.043903	0.102044
52711	EG:63B12.11			472	4875	3410	1667	2489	0.0991258	0.102002
Sg_CNS_NA4Plus32406	0			1270	8216	9154	999	1128	0.0620832	0.101747
Sg_CNS_NA4Plus117	0			341	2905	2457	2705	1275	0.0817723	0.101741
47968	hypothetical protein KGM_17667			499	2640	3593	2952	2634	0.0507847	0.101659
Sg_CNS_NA4Plus1563	0			1711	13015	12309	639	779	0.0729949	0.101549
Sg_CNS_NA4Plus31113	0			1114	7916	8001	1028	1160	0.0681931	0.101387
53315	IP07888p			150	2703	1074	2879	2527	0.172974	0.101155
36836	PREDICTED: proteasome subunit alpha type-7-like			958	6522	6860	1246	1585	0.0653351	0.101086
30494	PREDICTED: similar to malate dehydrogenase			463	3168	3304	2501	2090	0.0656759	0.100753
Sg_CNS_NA4Plus9808	0			214	1565	1525	4549	4391	0.0702171	0.100649
Sg_CNS_NA4Plus771	0			1923	5985	13708	1377	1193	0.0298691	0.100622
Sg_CNS_NA4Plus34550	0			1702	9817	12127	856	800	0.0553514	0.100577
104136	hemocyanin subunit, putative			20036	424520	142718	32	84	0.203307	0.10054
49408	Ves G 5 allergen precursor, putative			1565	7113	11129	1135	924	0.0436179	0.10038
56264	PREDICTED: hypothetical protein LOC100122544			1168	4656	8292	1742	2053	0.0382585	0.100216
104033	AGAP003623-PB			956	3165	6777	2508	2716	0.0317774	0.100072
82619	RH18150p			273	2541	1934	3049	1814	0.0893465	0.100043
Sg_CNS_NA4Plus9446	0			207	31927	1464	275	308	1.48002	0.0998931
47999	uncharacterized protein LOC100302108			256	1860	1810	3971	3007	0.0697543	0.0998497
91729	cytochrome P450 4G43			3501	9574	24637	883	1263	0.0262429	0.0993303
Sg_CNS_NA4Plus10780	Lethocerus indicus mRNA for troponin isoform 3 (TpnT gene), isolated from muscle			238	733	1673	7528	5382	0.0295927	0.0992766
Sg_CNS_NA4Plus25368	0			727	5234	5106	1557	1665	0.0690951	0.0991516
103541	glutathione S-transferase D1			10038	228061	70503	51	93	0.218007	0.0991368
31236	microsomal glutathione transferase GSTMIC1			178	634	1249	8140	7470	0.0342309	0.0991193
Sg_CNS_NA4Plus5049	0			159	739	1115	7492	8361	0.044658	0.0990685
103416	PREDICTED: glutamate dehydrogenase, mitochondrial-like			813	4965	5687	1629	2083	0.0586113	0.0987501
47486	Diaphorina citri putative ubiquitin/ribosomal fusion protein mRNA, complete cds			157	410	1097	10047	11603	0.0251193	0.0987123
78796	AF506020_1polyubiquitin			1017	4345	7101	1871	1338	0.0410047	0.0985662
Sg_CNS_NA4Plus1553	0			1309	11239	9140	739	958	0.0823932	0.0985649
87157	PREDICTED: cathepsin L-like			167	1090	1164	5861	5534	0.0626864	0.0984641
83019	PREDICTED: similar to 15 kDa selenoprotein			903	5889	6292	1401	783	0.0625882	0.0983645
Sg_CNS_NA4Plus5132	0			160	3836	1114	2092	1993	0.230111	0.0983611
Sg_CNS_NA4Plus7232	0			178	409	1239	10060	14838	0.0221019	0.0983264
55236	PREDICTED: hypothetical protein LOC100115623 isoform 1			604	4446	4206	1830	2107	0.0706472	0.0983114
Sg_CNS_NA4Plus27151	PREDICTED: Bombus impatiens hypothetical LOC100743641 (LOC100743641), miscRNA			1459	13437	10159	616	541	0.088378	0.0982894
46973	Trypsin-1			1614	1251	11235	5356	5326	0.0074433	0.09826
Sg_CNS_NA4Plus817	Locusta migratoria manilensis soluble trehalase (TRE) mRNA, complete cds			178	921	1235	6530	7534	0.0497022	0.0980092
Sg_CNS_NA4Plus12372	0			299	1380	2075	4977	8634	0.0443187	0.0979997
Sg_CNS_NA4Plus25427	hypothetical protein DAPPUDRAFT_230545			1381	9154	9583	919	1257	0.0636106	0.0979539
Sg_CNS_NA4Plus198	0			853	13849	5914	594	669	0.155799	0.0978755
104009	0			401	3134	2779	2528	3302	0.0750167	0.0978518
91889	cytochrome P450 monooxygenase			5740	24983	39765	328	590	0.0417652	0.0977841
79510	0			194	675	1342	7870	7131	0.0334357	0.0977108
40262	ribosomal protein L10Ae-like			455	3135	3146	2527	3102	0.0661347	0.0976234
Sg_CNS_NA4Plus21619	0			580	1972	4008	3756	3974	0.032641	0.0975611
85310	PREDICTED: similar to ankyrin repeat domain 28			199	1413	1370	4909	5068	0.0681807	0.0972418
82335	RE15265p			397	3257	2728	2429	2357	0.0787454	0.0970245
85392	PREDICTED: similar to Annexin IX CG5730-PC			2349	12358	16132	670	644	0.0504853	0.0969394
53989	PREDICTED: lipopolysaccharide-induced tumor necrosis factor-alpha factor homolog			748	3506	5132	2293	2847	0.0449882	0.0968586
Sg_CNS_NA4Plus28449	Paraphlebia zoe clone 107 microsatellite sequence			2712	16451	18603	483	935	0.0582095	0.0968245
87141	PREDICTED: similar to cathepsin B mRNA 3-untranslated-region-binding protein CBBP			1389	7089	9523	1140	4410	0.0489789	0.09678
28052	PREDICTED: similar to Inter-alpha-trypsin inhibitor heavy chain H4 precursor (ITI heavy chain H4) (Inter-alpha-inhibitor heavy chain 4) (Inter-alpha-trypsin inhibitor family heavy chain-related protein) (IHRP) (Plasma kallikrein sensitive glycoprotein 120) (P			989	5665	6761	1457	1461	0.0549725	0.0965044
47594	PREDICTED: 40S ribosomal protein S15			2218	12007	15134	689	997	0.0519486	0.096314
22584	hypothetical protein TcasGA2_TC012671			2694	11889	18331	697	651	0.0423496	0.0960463
Sg_CNS_NA4Plus13058	0			325	3874	2209	2069	1225	0.114407	0.0959792
Sg_CNS_NA4Plus848	0			250	8189	1699	1002	1246	0.314347	0.0959792
Sg_CNS_NA4Plus18848	0			501	3743	3403	2133	2127	0.0717072	0.0959004
Sg_CNS_NA4Plus1522	0			1331	8339	9038	989	911	0.0601247	0.0958541
Sg_CNS_NA4Plus29668	0			987	5100	6697	1595	1539	0.049591	0.0957848
Sg_CNS_NA4Plus29828	lectin-related protein			999	4717	6758	1722	1823	0.0453166	0.095496
31938	Multiprotein bridging factor 1			1984	12108	13388	685	807	0.0585641	0.0952522
41141	ribosomal protein S7			755	6365	5094	1289	1336	0.0809067	0.0952501
Sg_CNS_NA4Plus11151	0			250	4281	1685	1899	2720	0.164351	0.0951888
Sg_CNS_NA4Plus94	0			444	3880	2990	2065	2571	0.0838736	0.0950828
Sg_CNS_NA4Plus8157	0			189	1964	1272	3769	5484	0.0997621	0.0950681
Sg_CNS_NA4Plus13709	0			351	1701	2363	4252	3329	0.0465283	0.0950624
Sg_CNS_NA4Plus15758	0			420	11635	2827	716	165	0.265839	0.0950383
Sg_CNS_NA4Plus36399	0			2638	9735	17733	865	1110	0.0354136	0.0948856
85751	ATP synthase subunit beta, putative			172	4364	1154	1862	1735	0.243512	0.0947811
Sg_CNS_NA4Plus25488	0			732	2200	4913	3410	4111	0.0288519	0.0947529
88716	conserved hypothetical protein			497	3325	3333	2400	2674	0.0642141	0.0946842
Sg_CNS_NA4Plus30120	0			1024	8259	6865	992	488	0.0774007	0.0946395
89623	conserved hypothetical protein			1292	10794	8633	769	688	0.0801724	0.0943231
Sg_CNS_NA4Plus901	0			284	2239	1895	3363	3949	0.0756823	0.0942298
47521	PREDICTED: ubiquitin-60S ribosomal protein L40-like isoform 1			1521	10861	10152	762	987	0.0685244	0.0942179
41864	PREDICTED: similar to S17e ribosomal protein			456	6513	3034	1247	1150	0.137072	0.0939425
87449	PREDICTED: similar to CG14945 CG14945-PA			6119	29438	40613	293	284	0.0461644	0.0936836
33981	peroxisomal membrane protein PMP22			704	4123	4667	1954	1614	0.0562096	0.0935894
Sg_CNS_NA4Plus5103	0			159	984	1053	6287	7474	0.0594434	0.0935647
15497	0			189	917	1251	6551	4250	0.0466064	0.0934999
31488	mitochondrial 50S ribosomal protein L34, putative			2754	11837	18221	699	1056	0.0412458	0.09339
Sg_CNS_NA4Plus7747	0			184	1041	1216	6083	7209	0.0543394	0.0933558
Sg_CNS_NA4Plus900	0			206	3063	1356	2579	2592	0.142721	0.0929782
80185	ubiquitin S7(1)			152	691	999	7771	6229	0.0436845	0.0928592
Sg_CNS_NA4Plus7249	0			178	714	1170	7627	6771	0.0385435	0.092855
81318	PREDICTED: similar to nucleoplasmin			984	6206	6468	1327	2435	0.0605273	0.092792
Sg_CNS_NA4Plus7758	0			184	113	1208	16742	21889	0.005945	0.0927421
92703	DNA-directed RNA polymerases I, II, and III 7.0 kDa polypeptide, putative			542	3509	3560	2291	2050	0.0621402	0.0927345
93779	elongation factor 1 alpha			13290	78642	87305	122	72	0.0567806	0.092723
31525	hypothetical protein DAPPUDRAFT_301871			181	2093	1188	3560	3837	0.11101	0.0927196
Sg_CNS_NA4Plus12141	0			290	7316	1904	1102	119	0.242103	0.0927183
85218	AMP-binding enzyme			1630	4787	10706	1700	1626	0.0281859	0.0927147
103943	H+ transporting ATP synthase subunit e			1196	4283	7847	1897	1943	0.0343703	0.0926182
Sg_CNS_NA4Plus5813	0			165	325	1081	11223	13185	0.0189583	0.0925575
42948	small nuclear ribonucleoprotein F			215	1376	1408	4987	5167	0.0614554	0.0924998
Sg_CNS_NA4Plus13318	0			336	2094	2199	3559	4060	0.0598287	0.092417
Sg_CNS_NA4Plus35016	0			1868	7656	12188	1058	825	0.0393321	0.0921
Sg_CNS_NA4Plus5175	0			160	3070	1043	2575	2817	0.184172	0.0920977
Sg_CNS_NA4Plus4277	Micropterix calthella 28S ribosomal RNA gene sequence			152	1037	990	6104	6312	0.0655267	0.0920234
83201	Troponin C, isoform, putative			570	3552	3711	2266	1850	0.0598116	0.0919182
Sg_CNS_NA4Plus10144	0			222	1069	1443	5947	5340	0.0462483	0.0918084
Sg_CNS_NA4Plus9805	PREDICTED: uncharacterized protein LOC100865248			1304	21532	8479	379	986	0.15845	0.0917882
31235	Microsomal glutathione S-transferase, putative			2307	12803	14996	649	672	0.0532553	0.091754
Sg_CNS_NA4Plus30330	0			1043	2575	6778	3008	4791	0.0236988	0.0917381
32553	NADH-ubiquinone oxidoreductase acyl-carrier subunit			190	1137	1233	5717	7522	0.0574716	0.0916706
29881	PREDICTED: LOW QUALITY PROTEIN: glycogen phosphorylase isoform 2			502	1758	3259	4154	4823	0.0336223	0.0916605
93239	PREDICTED: similar to ecdysteroid regulated 16 kDa			1347	6036	8743	1366	1079	0.0430049	0.0916244
Sg_CNS_NA4Plus15589	0			415	1083	2687	5892	7155	0.0250637	0.0914218
Sg_CNS_NA4Plus16579	0			443	1378	2868	4979	4092	0.0298693	0.0914103
40294	PREDICTED: similar to ribosomal protein L12e			549	2925	3554	2680	3456	0.0511407	0.0913978
40779	PREDICTED: similar to ribosomal protein L7Ae			348	2894	2252	2712	2207	0.0798241	0.0913798
83689	PREDICTED: activated RNA polymerase II transcriptional coactivator p15-like			1004	3515	6493	2285	2392	0.0336032	0.091295
81670	PREDICTED: similar to tubulin, beta, 2			374	3347	2418	2387	1685	0.0858971	0.091292
Sg_CNS_NA4Plus18	PREDICTED: Megachile rotundata uncharacterized LOC100882479 (LOC100882479), miscRNA			1079	10302	6974	810	1618	0.0916235	0.0912412
Sg_CNS_NA4Plus35529	0			2080	20813	13439	388	418	0.096019	0.091202
Sg_CNS_NA4Plus6796	0			174	1062	1121	5985	6280	0.0586204	0.0910148
Sg_CNS_NA4Plus1264	0			1901	13675	12237	603	510	0.0690306	0.090865
Sg_CNS_NA4Plus17609	0			470	2821	3024	2769	2735	0.0576135	0.0908439
Sg_CNS_NA4Plus5986	0			167	1032	1073	6117	5715	0.0593538	0.0907729
Sg_CNS_NA4Plus15038	0			398	3590	2556	2232	12716	0.0865759	0.090681
Sg_CNS_NA4Plus853	0			253	1462	1624	4787	6171	0.0554867	0.090657
Sg_CNS_NA4Plus7704	0			183	466	1174	9492	9003	0.0244867	0.0906265
35490	PREDICTED: similar to poly A binding protein isoform 4			647	5270	4153	1546	1197	0.0781724	0.0906214
Sg_CNS_NA4Plus6795	0			174	1299	1114	5214	5263	0.0716901	0.090447
59647	ACYPI004224			337	2087	2157	3564	4436	0.0594519	0.0903837
Sg_CNS_NA4Plus924	0			285	1489	1823	4721	5005	0.0501656	0.0903334
33770	paramyosin, putative			2486	11248	15901	738	565	0.0434188	0.0902857
Sg_CNS_NA4Plus5621	0			164	420	1047	9946	11752	0.0246322	0.0901957
88685	conserved hypothetical protein			943	5886	6017	1402	1981	0.0599028	0.090076
Sg_CNS_NA4Plus12097	0			289	3110	1841	2547	3971	0.103292	0.0899622
Sg_CNS_NA4Plus763	0			1263	4408	8043	1846	2271	0.0334967	0.0898953
43962	synaptic glycoprotein SC2, putative			943	6276	5988	1308	1494	0.0638712	0.0896419
29590	PREDICTED: lipoyltransferase 1, mitochondrial-like isoform 2			2754	11429	17475	727	949	0.0398242	0.0895667
Sg_CNS_NA4Plus17411	0			464	2971	2943	2636	2985	0.0614604	0.0895547
Sg_CNS_NA4Plus5998	0			167	210	1056	13378	11778	0.0121236	0.0893361
88099	chemosensory protein 13			962	1410	6086	4911	4407	0.014074	0.0893093
Sg_CNS_NA4Plus1275	0			2780	13253	17582	627	420	0.0457475	0.0892723
88112	chemosensory protein 14			1277	5881	8065	1405	761	0.0441976	0.089153
Sg_CNS_NA4Plus1043	0			431	2539	2717	3051	2969	0.0565485	0.0890104
Sg_CNS_NA4Plus3690	Lm-diptericin			2245	5177	14154	1574	1678	0.0221315	0.0889943
80860	PREDICTED: similar to NADH:ubiquinone dehydrogenase, putative			274	1424	1726	4879	5105	0.0499033	0.0889632
41324	39S ribosomal protein L33			713	4418	4484	1841	1371	0.0594702	0.0887854
Sg_CNS_NA4Plus21	0			1044	7117	6555	1132	982	0.0654218	0.0886353
Sg_CNS_NA4Plus22859	0			624	3142	3911	2522	2278	0.0483309	0.0884877
Sg_CNS_NA4Plus995	methionine-rich hexamerin-like protein 1			4165	121459	26057	86	116	0.279823	0.0883069
Sg_CNS_NA4Plus17733	0			472	1160	2948	5639	4858	0.0236023	0.0881863
43427	40S ribosomal protein S29, putative			3315	22345	20705	372	561	0.0646817	0.0881619
36640	PREDICTED: probable small nuclear ribonucleoprotein Sm D2-like isoform 1			1172	5687	7318	1455	1175	0.046569	0.088144
Sg_CNS_NA4Plus6740	TSA: Megalurothrips sjostedti Megal_trimmed_contig_1262 transcribed RNA sequence			173	588	1079	8423	8145	0.0326689	0.0881142
Sg_CNS_NA4Plus7896	0			186	346	1160	10914	11050	0.0179012	0.0881024
48251	0			584	3839	3640	2090	2177	0.0630933	0.0879987
Sg_CNS_NA4Plus5433	0			162	8471	1008	980	559	0.501806	0.0879113
Sg_CNS_NA4Plus869	0			290	1145	1801	5689	4622	0.0379185	0.0877052
53316	0			334	840	2074	6915	7750	0.024161	0.087688
Sg_CNS_NA4Plus21286	0			571	97773	3542	105	39	1.64306	0.0875797
Sg_CNS_NA4Plus143	0			2528	9049	15661	931	1155	0.0343508	0.0874457
55280	PREDICTED: 60S ribosomal protein L7			1252	10077	7750	831	1055	0.0772387	0.087382
Sg_CNS_NA4Plus8606	0			194	548	1199	8746	9015	0.0271541	0.0873068
27822	PREDICTED: inositol oxygenase-like			15187	67762	93818	145	160	0.042814	0.0871941
Sg_CNS_NA4Plus15315	0			406	1895	2506	3912	4321	0.0448102	0.0871559
Sg_CNS_NA4Plus12207	0			293	498	1808	9185	11708	0.0163417	0.0871444
Sg_CNS_NA4Plus5304	0			161	932	993	6496	7249	0.0556059	0.0871423
Sg_CNS_NA4Plus34439	0			1671	8256	10313	993	585	0.0474144	0.0871202
Sg_CNS_NA4Plus31650	0			1170	5296	7208	1538	1402	0.0434419	0.0869676
49443	PREDICTED: viral IAP-associated factor homolog			577	2991	3554	2622	2763	0.0497566	0.0869625
81141	PREDICTED: similar to conserved hypothetical protein			914	6105	5627	1347	3008	0.0641026	0.0869113
84387	PREDICTED: similar to AGAP006099-PA isoform 2			1794	9440	11042	889	926	0.0504964	0.0868827
80424	PREDICTED: similar to AGAP008653-PA			1377	6747	8466	1204	972	0.0470225	0.0867889
30608	0			1079	4732	6622	1719	1708	0.0420901	0.0866367
Sg_CNS_NA4Plus25051	0			712	3415	4361	2341	2614	0.0460365	0.0864717
81214	PREDICTED: similar to cystathionine-beta-synthase			2587	11171	15825	744	788	0.0414381	0.0863462
24106	PREDICTED: 26S proteasome non-ATPase regulatory subunit 14 isoform 1			576	3480	3520	2310	1815	0.0579891	0.0862804
104051	AGAP003623-PC			862	2617	5263	2975	1247	0.0291425	0.086194
Sg_CNS_NA4Plus165	0			2446	6305	14913	1300	1375	0.0247379	0.0860609
Sg_CNS_NA4Plus6238	tumor differentially expressed protein			325	5836	1974	1417	1569	0.172334	0.0857733
Sg_CNS_NA4Plus9020	0			200	4439	1214	1834	1446	0.213019	0.0857462
Sg_CNS_NA4Plus843	Gryllus bimaculatus mRNA, GBcontig31790			479	2479	2907	3109	2927	0.0496799	0.0856894
Sg_CNS_NA4Plus27801	0			857	3726	5198	2151	1543	0.0417295	0.0856263
Sg_CNS_NA4Plus7410	0			180	401	1090	10170	12881	0.0214298	0.0855501
33921	PREDICTED: peptidyl-prolyl cis-trans isomerase, rhodopsin-specific isozyme-like			2741	14248	16600	567	338	0.0498816	0.0854857
104248	hexamerin 2 precursor			383	6430	2318	1271	1840	0.161118	0.0854615
Sg_CNS_NA4Plus9054	0			201	6419	1215	1273	1282	0.306481	0.0853898
102073	formate-tetrahydrofolate ligase, putative			1255	8082	7589	1009	704	0.0618007	0.0853624
93371	electron-transfer-flavoprotein beta polypeptide			1366	7138	8260	1130	1264	0.0501478	0.0853592
Sg_CNS_NA4Plus16259	0			434	1743	2619	4174	3571	0.0385586	0.0852079
28968	Arginine kinase			3319	23754	20015	352	596	0.0686772	0.0851213
Sg_CNS_NA4Plus13188	0			330	9849	1987	852	1037	0.286409	0.0850297
Sg_CNS_NA4Plus10063	0			220	668	1323	7919	7058	0.0291789	0.0849442
Sg_CNS_NA4Plus12533	0			305	2130	1827	3502	3515	0.0670422	0.084595
28306	sallimus, isoform L			144	614	861	8248	7287	0.0409805	0.0844915
56263	PREDICTED: hypothetical protein LOC100122544			1667	6235	9968	1320	2075	0.0358951	0.0844082
31496	PREDICTED: similar to mitochondrial ATP synthase coupling factor 6			97	537	578	8833	13784	0.0532201	0.084251
Sg_CNS_NA4Plus13237	0			332	4574	1980	1779	3950	0.132226	0.0842199
48017	uncharacterized protein LOC100302525			1893	9012	11294	934	1298	0.0456861	0.0842178
Sg_CNS_NA4Plus11657	TSA: Dendroctonus ponderosae Dendroctonus_ponderosae_Newbler_isotig13990 transcribed RNA sequence			269	1258	1602	5336	5385	0.0449095	0.0841104
40833	ribosomal protein S12			568	2169	3377	3456	2841	0.0366586	0.0839421
Sg_CNS_NA4Plus34844	0			1799	15430	10697	518	642	0.0823053	0.0839344
Sg_CNS_NA4Plus1134	0			567	3665	3369	2188	2561	0.0620404	0.083891
87311	PREDICTED: similar to CG10320 CG10320-PB			1305	6950	7748	1167	1668	0.0511095	0.0838115
Sg_CNS_NA4Plus17761	0			473	752	2803	7413	6283	0.0152756	0.083673
Sg_CNS_NA4Plus19556	0			520	3869	3081	2073	1526	0.0714122	0.0836561
Sg_CNS_NA4Plus29803	0			998	2654	5913	2930	3409	0.0255269	0.083641
Sg_CNS_NA4Plus12536	0			305	1393	1806	4950	4275	0.0438559	0.0836232
Sg_CNS_NA4Plus11360	0			258	1928	1524	3845	990	0.0717426	0.0834293
Sg_CNS_NA4Plus8837	0			198	1530	1169	4627	5270	0.074195	0.0834044
81595	PREDICTED: similar to prefoldin, subunit, putative			800	4714	4725	1724	1644	0.0565531	0.083382
Sg_CNS_NA4Plus8409	0			192	1588	1132	4492	4277	0.0794123	0.0832908
Sg_CNS_NA4Plus1794	0			1648	8243	9692	996	989	0.0480005	0.0830175
92243	fructose 1,6-bisphosphate aldolase			695	2465	4083	3124	4979	0.0340466	0.082941
Sg_CNS_NA4Plus24556	0			690	5433	4053	1508	1658	0.0755676	0.0829284
43449	40S ribosomal protein S25, putative			311	2251	1826	3348	3354	0.0694821	0.0829176
43578	PREDICTED: similar to spermine synthase			1642	10198	9642	817	371	0.0596004	0.082891
Sg_CNS_NA4Plus33629	0			1469	6711	8617	1214	1039	0.0438425	0.0828043
Sg_CNS_NA4Plus4822	0			157	1154	919	5656	5785	0.0705907	0.0827097
93349	ejaculatory bulb-specific protein 3 precursor, putative			1128	10617	6603	783	731	0.090323	0.0826354
Sg_CNS_NA4Plus24347	0			682	1901	3991	3894	4423	0.0267603	0.082618
Sg_CNS_NA4Plus7762	0			184	571	1075	8550	8555	0.0298293	0.0825397
Sg_CNS_NA4Plus23134	chemosensory protein			874	1388	5108	4961	4988	0.0152495	0.0825074
Sg_CNS_NA4Plus8901	0			198	689	1156	7782	8215	0.0334387	0.0824777
36319	PREDICTED: probable cytochrome P450 6a13 isoform 1			2873	16249	16782	489	241	0.0542728	0.0824522
Sg_CNS_NA4Plus6194	0			169	1189	982	5534	5984	0.0675655	0.0820985
24980	AGAP005223-PA			1058	4894	6144	1658	1464	0.0443948	0.0819794
78390	PREDICTED: hypothetical protein LOC408565			3073	10922	17804	756	1471	0.0341071	0.0817801
83922	adipokinetic hormone receptor			3781	10135	21906	823	683	0.0257232	0.0817795
8959	hypothetical protein TcasGA2_TC004250			2271	75684	13152	131	142	0.319785	0.0817478
Sg_CNS_NA4Plus13469	0			342	1777	1976	4122	5129	0.0498851	0.0815923
53239	60S ribosomal protein L27e, putative			118	763	681	7353	7398	0.0621264	0.0815776
47819	PREDICTED: similar to Ufm1-conjugating enzyme 1 (Ubiquitin-fold modifier-conjugating enzyme 1)			943	4475	5448	1818	4961	0.0455453	0.0815593
82419	AGAP000877-PA			921	3905	5320	2053	2159	0.0406947	0.0815459
83323	AGAP001076-PD			254	579	1466	8491	7403	0.0219108	0.0815201
Sg_CNS_NA4Plus26604	0			789	5319	4549	1536	1397	0.0646993	0.081396
42723	serpin peptidase inhibitor 5 precursor			2141	8867	12345	942	1489	0.0397442	0.0813913
Sg_CNS_NA4Plus511	0			1814	5899	10458	1399	2369	0.031209	0.0813807
16827	AGAP004802-PA			3841	15303	22124	526	624	0.0382319	0.0813032
Sg_CNS_NA4Plus2697	0			105	770	603	7308	8370	0.0704579	0.0811925
Sg_CNS_NA4Plus12059	0			287	1732	1649	4188	3441	0.0579404	0.0811466
Sg_CNS_NA4Plus12027	0			286	904	1641	6604	5634	0.0303632	0.0810355
Sg_CNS_NA4Plus3037	0			121	775	692	7280	8044	0.0615377	0.0808381
Sg_CNS_NA4Plus24180	0			675	4920	3863	1649	3387	0.0699543	0.0807982
Sg_CNS_NA4Plus944	Gryllus bimaculatus mRNA, GBcontig00001			895	2054	5119	3618	3669	0.022032	0.0807449
Sg_CNS_NA4Plus1770	0			1560	10587	8916	786	2130	0.065126	0.0806794
Sg_CNS_NA4Plus7620	0			182	886	1038	6690	5386	0.0467646	0.0805773
54523	0			175	913	994	6572	9252	0.0501156	0.0802516
Sg_CNS_NA4Plus17885	0			476	3175	2704	2497	1636	0.0640234	0.08021
37319	PREDICTED: protein NPC2 homolog			749	2446	4253	3143	4196	0.0313485	0.0801649
42386	0			470	1391	2667	4956	6121	0.0284188	0.0801229
84476	PREDICTED: aldehyde dehydrogenase X, mitochondrial-like			898	9104	5092	925	2895	0.0972901	0.0800508
Sg_CNS_NA4Plus31746	0			1182	6328	6694	1297	1190	0.0513786	0.0799469
Sg_CNS_NA4Plus18962	0			504	1875	2849	3941	4107	0.0357164	0.0798147
Sg_CNS_NA4Plus5964	0			167	1088	940	5874	7142	0.0625715	0.0795319
Sg_CNS_NA4Plus21104	0			564	2810	3171	2774	2896	0.0478241	0.0793821
57111	ACYPI001706			1260	6602	7080	1232	1265	0.0502847	0.0793218
40432	ribosomal protein L23-like			485	1543	2722	4602	7720	0.0305471	0.0792454
Sg_CNS_NA4Plus29317	0			962	4463	5399	1823	1488	0.044526	0.0792295
86970	carbonic anhydrase, putative			2397	6329	13449	1295	1381	0.0253396	0.0791995
Sg_CNS_NA4Plus13471	0			342	1679	1918	4288	4609	0.0471355	0.0791986
Sg_CNS_NA4Plus870	0			249	4376	1395	1857	2294	0.168672	0.0791324
Sg_CNS_NA4Plus13476	0			342	1679	1916	4289	3796	0.0471355	0.079116
36822	PREDICTED: proteasome maturation protein-like			782	4341	4381	1872	1570	0.053278	0.0790923
Sg_CNS_NA4Plus13474	0			342	1682	1915	4282	4771	0.0472197	0.0790747
93684	elongation factor alpha			1624	9202	9096	911	2116	0.0543761	0.0790643
57455	PREDICTED: hypothetical protein LOC100166785			352	2406	1967	3178	826	0.0656143	0.0789134
Sg_CNS_NA4Plus6746	0			173	1578	966	4511	3686	0.0875792	0.0788949
Sg_CNS_NA4Plus6122	TSA: Cotesia vestalis comp153_c3_seq1 transcribed RNA sequence			168	834	938	6955	7843	0.0476916	0.0788905
Sg_CNS_NA4Plus551	0			2617	7152	14622	1126	912	0.026227	0.0788681
Sg_CNS_NA4Plus26900	0			804	3388	4488	2362	3407	0.0404464	0.0788065
81369	PREDICTED: similar to p270			6541	34628	36505	255	244	0.0507996	0.078775
Sg_CNS_NA4Plus6997	0			176	535	980	8846	8439	0.0292225	0.0786728
Sg_CNS_NA4Plus27034	0			813	1480	4527	4744	5711	0.0174795	0.0786112
Sg_CNS_NA4Plus31528	0			1157	6434	6440	1270	1639	0.0533679	0.0785757
Sg_CNS_NA4Plus31730	0			1180	4832	6566	1681	1755	0.0393006	0.0785513
33454	PREDICTED: oligosaccharyltransferase complex subunit ostc-B-like			1299	10192	7226	819	759	0.0752935	0.0785267
81685	0			158	3693	876	2175	1505	0.224339	0.0783449
40777	ribosomal protein L7Ae			411	1823	2280	4034	5618	0.0425841	0.0783343
90983	cuticular protein analogous to peritrophins 3-E			2471	10679	13706	779	1051	0.0414728	0.0782957
48221	unnamed protein product			1781	10581	9872	787	981	0.0570123	0.0782445
32413	PREDICTED: NADH dehydrogenase			373	651	2065	8028	8241	0.0167727	0.078179
Sg_CNS_NA4Plus1721	0			1519	8720	8399	956	453	0.0550901	0.0780531
40803	ribosomal protein P1			396	2710	2185	2871	2852	0.06569	0.0779154
Sg_CNS_NA4Plus23459	0			646	1860	3565	3970	2012	0.0276426	0.0779143
Sg_CNS_NA4Plus16868	0			451	2250	2487	3350	2991	0.0478921	0.077865
45698	TPM2_BOMMORecName: Full=Tropomyosin-2			695	3581	3825	2239	1546	0.0494545	0.0777014
Sg_CNS_NA4Plus967	Schistocerca gregaria mRNA for pacifastin-related peptide precursor PP-5 (pp-5 gene)			3574	3618	19621	2215	1903	0.00971625	0.0774921
Sg_CNS_NA4Plus7719	0			184	686	1009	7800	8442	0.0358264	0.0774769
33434	PREDICTED: similar to odorant-binding protein RpalOBP4			781	3927	4285	2044	1634	0.0482598	0.0774586
Sg_CNS_NA4Plus32027	0			1215	7400	6661	1092	885	0.0584493	0.0773921
Sg_CNS_NA4Plus12102	0			289	836	1580	6937	6671	0.0277903	0.0772151
36227	PREDICTED: probable ATP-dependent RNA helicase DDX17-like			5465	16920	29892	468	380	0.0297099	0.0772054
Sg_CNS_NA4Plus8024	0			187	583	1021	8458	6645	0.0299665	0.0771397
90918	AGAP002350-PC			320	990	1746	6264	8951	0.0297159	0.0770569
45751	PREDICTED: transcription elongation factor SPT4 isoform 2			672	3187	3663	2484	2577	0.0455212	0.0769581
33979	PREDICTED: similar to peroxisomal membrane protein PMP22			1253	5423	6820	1509	1470	0.0415368	0.0768361
48045	unclassified glutathione S-transferase			615	2910	3346	2698	8446	0.0454184	0.0768155
Sg_CNS_NA4Plus388	0			1194	4460	6497	1824	5893	0.0358503	0.0768146
Sg_CNS_NA4Plus16035	0			428	1071	2327	5937	8972	0.0240334	0.0767728
40578	PREDICTED: similar to RpL34b CG9354-PA			292	864	1587	6795	6167	0.0284248	0.0767602
Sg_CNS_NA4Plus2050	Gryllus bimaculatus mRNA, GBcontig12460			2456	15937	13351	500	462	0.0622688	0.0767337
93773	elongation factor, putative			7921	32351	43043	270	456	0.039191	0.076701
Sg_CNS_NA4Plus1135	0			1262	3738	6847	2140	2341	0.028429	0.0765901
Sg_CNS_NA4Plus18327	0			488	2704	2647	2876	3034	0.0531878	0.076589
Sg_CNS_NA4Plus31540	0			1158	2217	6266	3385	1250	0.0183788	0.076387
84484	PREDICTED: aldehyde dehydrogenase, mitochondrial-like			1222	12927	6609	645	588	0.101514	0.0763482
53483	PREDICTED: 60S ribosomal protein L13a isoform 2			1415	7179	7651	1122	920	0.0486892	0.0763285
21045	hypothetical protein TcasGA2_TC011075			901	1338	4864	5091	4542	0.01426	0.0762125
88227	chemosensory protein 5			1943	9141	10470	921	1469	0.0451475	0.0760648
Sg_CNS_NA4Plus11671	0			270	6909	1452	1177	2459	0.245572	0.0759574
25193	AChain A, 4ank: A Designed Ankyrin Repeat Protein With Four Identical Consensus Repeats			369	1673	1983	4305	3177	0.0435305	0.0758899
Sg_CNS_NA4Plus28563	0			904	3845	4857	2086	1960	0.0408231	0.0758503
Sg_CNS_NA4Plus20952	0			560	3792	3008	2112	1497	0.064992	0.0758407
Sg_CNS_NA4Plus17182	0			459	2918	2462	2690	2455	0.061022	0.0757391
Sg_CNS_NA4Plus5059	0			159	689	852	7785	10128	0.0416406	0.0757217
51822	AGAP012188-PA			1294	6234	6932	1321	1321	0.0462346	0.0756233
Sg_CNS_NA4Plus882	0			223	1072	1193	5936	6398	0.04617	0.0755732
Sg_CNS_NA4Plus1241	0			921	20041	4927	404	410	0.208808	0.075523
Sg_CNS_NA4Plus11443	0			261	1308	1395	5184	3932	0.0481243	0.0754942
83172	Titin, putative			6771	22334	36145	373	728	0.0316518	0.0753487
31221	PREDICTED: similar to MGC85360 protein			670	1993	3573	3718	3905	0.0285572	0.0752919
Sg_CNS_NA4Plus14199	0			369	2909	1967	2701	2397	0.0756713	0.0752778
Sg_CNS_NA4Plus34201	0			1613	11680	8600	713	639	0.0694881	0.0752633
47310	U729_DROMERecName: Full=UPF0729 protein CG18508			1247	6368	6634	1288	1871	0.0490083	0.0751005
101499	PREDICTED: eukaryotic translation initiation factor 2 subunit 2-like			990	5222	5253	1563	1303	0.0506232	0.0749072
Sg_CNS_NA4Plus35660	0			2139	4355	11348	1867	2042	0.0195408	0.0748885
51330	AGAP010566-PA			1123	4628	5954	1760	2617	0.0395523	0.0748463
Sg_CNS_NA4Plus22329	0			604	3167	3186	2505	4889	0.0503284	0.0744755
40501	PREDICTED: similar to ribosomal protein L26e			116	369	610	10594	8426	0.0306061	0.074345
Sg_CNS_NA4Plus13373	0			338	2649	1779	2939	3649	0.0752305	0.0743313
52413	CG1707			497	3139	2614	2524	2562	0.0606231	0.0742649
Sg_CNS_NA4Plus15546	0			413	2906	2168	2704	3189	0.0675398	0.0741273
Sg_CNS_NA4Plus6416	0			171	407	895	10087	14128	0.0228944	0.0739572
45646	AGAP006179-PB			949	3348	4963	2386	1662	0.0338621	0.0738302
91805	cytochrome P450 CYP4G17			700	1340	3659	5086	4280	0.0183821	0.0737992
Sg_CNS_NA4Plus6757	0			173	312	903	11404	12502	0.0173605	0.0737549
Sg_CNS_NA4Plus158	0			481	816	2511	7053	8364	0.0162983	0.0737128
42371	serine protease homolog 21 precursor			1724	4503	8997	1810	640	0.0250684	0.0736677
90575	0			297	647	1548	8060	9509	0.0209355	0.0736145
Sg_CNS_NA4Plus32382	0			1265	4819	6593	1688	1711	0.0365613	0.0735744
Sg_CNS_NA4Plus13026	0			324	2701	1686	2883	2987	0.0800212	0.0734917
Sg_CNS_NA4Plus12944	0			321	1028	1670	6130	5766	0.0307592	0.073475
Sg_CNS_NA4Plus36692	0			2915	11966	15158	691	902	0.0393923	0.0734007
Sg_CNS_NA4Plus13001	0			323	2736	1677	2847	3859	0.0813087	0.073326
Sg_CNS_NA4Plus35049	PREDICTED: LOW QUALITY PROTEIN: selenoprotein N-like			1879	3776	9749	2116	2339	0.0192879	0.0732397
Sg_CNS_NA4Plus19192	0			511	427	2649	9878	12559	0.00803688	0.073197
15549	hypothetical protein TcasGA2_TC007567			2602	4593	13484	1776	1127	0.0169414	0.0731496
Sg_CNS_NA4Plus35158	0			1923	7341	9953	1098	2366	0.0366353	0.0730612
Sg_CNS_NA4Plus22069	0			595	1777	3074	4120	5719	0.0286734	0.0729452
Sg_CNS_NA4Plus18442	0			491	2196	2534	3417	5135	0.0429352	0.0728727
Sg_CNS_NA4Plus209	0			664	3593	3421	2229	3491	0.0519368	0.0727412
Sg_CNS_NA4Plus897	0			196	680	1009	7835	7331	0.0333393	0.0727334
56354	PREDICTED: hypothetical protein LOC100123516 isoform 1			988	5731	5090	1446	4727	0.0556691	0.0727302
Sg_CNS_NA4Plus26514	0			784	4251	4034	1912	1495	0.0520406	0.0726434
84406	PREDICTED: alanine--glyoxylate aminotransferase 2-like			1239	5233	6375	1558	1899	0.0405347	0.0726349
79314	PREDICTED: hypothetical protein LOC724481			647	1815	3326	4050	4985	0.0269325	0.07258
Sg_CNS_NA4Plus34177	0			1605	7788	8248	1047	780	0.0465663	0.0725429
Sg_CNS_NA4Plus12513	0			305	6881	1564	1184	1240	0.216511	0.0724241
Sg_CNS_NA4Plus11414	0			259	11793	1324	703	494	0.436944	0.0722079
78851	PREDICTED: hypothetical protein LOC411622			1871	9926	9564	844	894	0.0509107	0.0721572
Sg_CNS_NA4Plus909	0			316	6288	1607	1306	1215	0.190967	0.0718236
Sg_CNS_NA4Plus22391	0			607	1897	3079	3907	3746	0.0300035	0.0716194
85861	PREDICTED: ATP-binding cassette sub-family G member 4-like isoform 2			1022	2312	5180	3278	4844	0.0217165	0.0715535
80524	PREDICTED: similar to AGAP010429-PA			3853	13879	19529	589	598	0.0345665	0.0715437
Sg_CNS_NA4Plus33740	0			1491	18349	7553	433	584	0.118093	0.0715102
Sg_CNS_NA4Plus12510	0			304	1596	1538	4479	2327	0.0504076	0.0714551
Sg_CNS_NA4Plus21607	0			580	3158	2933	2512	2788	0.0522621	0.0714004
46140	transmembrane protein 14C			173	1013	874	6184	9972	0.0562415	0.0713888
49539	PREDICTED: similar to WAP four-disulfide core domain 2			1320	3525	6672	2282	1790	0.0256315	0.0713536
47087	PREDICTED: tubulin-specific chaperone C-like isoform 2			1077	5812	5443	1426	3277	0.0517904	0.0713462
30398	lysozyme-like protein 1			166	265	838	12193	14335	0.0153758	0.0713382
Sg_CNS_NA4Plus26481	0			782	3902	3949	2054	2706	0.0478913	0.071295
36690	prohibitin protein WPH			1404	4996	7087	1621	2149	0.0341513	0.0712566
37617	PREDICTED: protein TIPIN homolog			1457	5975	7342	1382	1143	0.0393564	0.0711348
Sg_CNS_NA4Plus18374	0			489	1933	2462	3829	3904	0.0379501	0.0710925
Sg_CNS_NA4Plus27971	0			868	3449	4370	2330	2054	0.0381386	0.0710771
27642	AGAP005423-PA			229	976	1152	6334	8505	0.0409377	0.0710661
104005	Heat shock protein 67B2, putative			1600	9544	8042	886	837	0.0572428	0.0709523
55467	0			337	1043	1693	6074	9085	0.0297259	0.0709499
80649	PREDICTED: similar to EN10			1064	5264	5343	1549	3374	0.0474812	0.0708914
Sg_CNS_NA4Plus1219	PREDICTED: Metaseiulus occidentalis uncharacterized LOC100904155 (LOC100904155), mRNA			1313	6029	6580	1367	1911	0.0440674	0.070745
Sg_CNS_NA4Plus860	0			170	423	851	9920	12518	0.0239322	0.070739
30308	PREDICTED: LYR motif-containing protein 5-like			3406	8845	17058	947	1008	0.0249211	0.0706932
46058	translocon-associated protein subunit gamma, putative			1113	6259	5564	1314	1532	0.053969	0.070573
87660	AGAP002078-PA			1187	5212	5934	1566	2280	0.0421407	0.070573
47191	AGAP009609-PA			1909	6500	9538	1254	1153	0.0326768	0.0705286
43587	PREDICTED: spermine synthase-like			4016	23448	20064	356	415	0.0560268	0.0705203
Sg_CNS_NA4Plus10096	0			221	227	1103	12995	12144	0.00989937	0.0705091
Sg_CNS_NA4Plus1456	0			1023	1083	5103	5891	6624	0.0101676	0.0704212
Sg_CNS_NA4Plus1069	0			552	1811	2752	4059	3637	0.0314981	0.070394
84028	adult thoracic myosin heavy chain			395	1186	1966	5544	8254	0.0288349	0.0702871
Sg_CNS_NA4Plus14027	0			363	509	1805	9096	9040	0.0134812	0.070223
52806	Filamin-C, putative			754	3117	3749	2542	3718	0.0396798	0.0701986
Sg_CNS_NA4Plus9568	0			209	1362	1038	5022	4997	0.062577	0.0701678
84343	AF503572_1clot protein			1150	5844	5712	1414	1357	0.0487699	0.0701189
Sg_CNS_NA4Plus1432	0			977	2270	4842	3323	5075	0.0223042	0.0699662
Sg_CNS_NA4Plus1202	0			812	4376	4024	1856	1792	0.0517232	0.0699646
Sg_CNS_NA4Plus2112	0			2702	11951	13386	693	1209	0.0424444	0.0699305
Sg_CNS_NA4Plus294	0			922	1899	4564	3899	3876	0.0197737	0.0698841
33868	peptidoglycan recognition protein, putative			870	1066	4301	5960	5060	0.0117682	0.0697942
Sg_CNS_NA4Plus32002	0			1211	6801	5987	1197	1123	0.0538961	0.0697921
79290	AGAP000096-PA			558	1938	2755	3823	3936	0.0333433	0.0697129
82581	AGAP000943-PE			1824	6522	9006	1245	1455	0.0343153	0.0696986
Sg_CNS_NA4Plus36772	0			3018	14341	14893	566	604	0.045599	0.0696563
81747	PREDICTED: titin-like			1524	6273	7519	1310	810	0.0395025	0.0696468
Sg_CNS_NA4Plus22798	0			622	1581	3063	4502	4247	0.0244051	0.0695291
79512	0			485	1191	2388	5528	6099	0.023583	0.0695253
Sg_CNS_NA4Plus6880	0			175	752	861	7418	6595	0.0412878	0.0695245
37324	PREDICTED: protein NPC2 homolog			940	3146	4627	2517	2959	0.0321243	0.0694919
Sg_CNS_NA4Plus23614	0			652	1786	3208	4103	3111	0.0262992	0.0694689
Sg_CNS_NA4Plus5831	0			166	766	816	7337	11074	0.0443356	0.0694676
Sg_CNS_NA4Plus20432	0			546	1718	2686	4227	3938	0.0302098	0.0694614
Sg_CNS_NA4Plus25698	0			743	3676	3654	2184	2328	0.0474864	0.0694332
Sg_CNS_NA4Plus11449	0			261	852	1281	6864	7256	0.0313598	0.0693292
83195	Gryllus bimaculatus mRNA, GBcontig30723			180	5002	881	1617	1305	0.2667	0.0691615
Sg_CNS_NA4Plus33738	0			1490	8694	7289	959	2296	0.0559949	0.0690573
Sg_CNS_NA4Plus29914	0			1006	2881	4908	2720	2290	0.0274891	0.0688753
Sg_CNS_NA4Plus14037	0			363	2203	1768	3405	3846	0.0582599	0.0687843
Sg_CNS_NA4Plus24509	0			688	3479	3344	2313	2396	0.0485351	0.068624
Sg_CNS_NA4Plus3761	Schistocerca gregaria Sparc (Sparc) mRNA, complete cds			244	2100	1185	3551	3280	0.082623	0.0686062
Sg_CNS_NA4Plus24739	0			698	2193	3391	3422	5875	0.030161	0.0685913
Sg_CNS_NA4Plus297	odorant-binding protein 3b			972	4752	4721	1712	1426	0.0469209	0.0685691
Sg_CNS_NA4Plus9945	0			217	979	1053	6316	4625	0.0433342	0.0685566
7597	hypothetical protein TcasGA2_TC003720			439	8556	2130	970	1584	0.187035	0.0685153
Sg_CNS_NA4Plus7637	0			183	650	887	8040	8576	0.0341346	0.0684905
Sg_CNS_NA4Plus31454	0			1149	5648	5569	1464	1350	0.0471755	0.0684232
Sg_CNS_NA4Plus8481	0			193	483	934	9336	9177	0.0240632	0.068379
Sg_CNS_NA4Plus32730	Chorthippus parallelus erythropus isolate GR23 locus 2(E)D12 genomic sequence			1314	5660	6361	1461	2105	0.0413393	0.0683387
88982	conserved hypothetical protein			1853	9947	8956	841	2242	0.051514	0.0682269
32374	PREDICTED: Na(+)/H(+) exchange regulatory cofactor NHE-RF1-like			2436	11279	11773	737	609	0.0444321	0.0682205
Sg_CNS_NA4Plus19730	0			525	3542	2534	2273	2800	0.0647555	0.0681533
Sg_CNS_NA4Plus5431	0			162	5712	781	1450	2921	0.338387	0.0681334
Sg_CNS_NA4Plus28592	0			906	3754	4371	2126	1453	0.0397692	0.0681115
Sg_CNS_NA4Plus28718	0			915	2931	4413	2673	4077	0.0307474	0.0680894
Sg_CNS_NA4Plus20819	0			557	1055	2685	6013	10459	0.0181917	0.0680643
Sg_CNS_NA4Plus9674	AF133521Libellula pulchella troponin T (TnT) mRNA, complete cds			931	5359	4488	1526	2644	0.0552433	0.0680563
Sg_CNS_NA4Plus5176	0			160	569	770	8566	8195	0.0341838	0.0680147
43725	sterol carrier protein x			2409	10088	11557	829	1309	0.0401861	0.0677196
Sg_CNS_NA4Plus5467	0			162	677	776	7853	5791	0.0401587	0.0676978
Sg_CNS_NA4Plus1008	0			487	1643	2334	4368	6417	0.032392	0.0676747
79237	PREDICTED: hypothetical protein LOC552106			469	1538	2247	4612	3970	0.031487	0.0676538
Sg_CNS_NA4Plus8411	Anacridium aegyptium 28S ribosomal RNA gene sequence			8669	192154	41527	56	163	0.21269	0.0676146
47099	PREDICTED: tubulin-specific chaperone E-like			1455	7297	6963	1106	1742	0.0481289	0.067556
46015	PREDICTED: similar to translocase of inner mitochondrial membrane 8 homolog b			673	3889	3220	2062	3584	0.0554625	0.0675529
53213	60S ribosomal protein L12, putative			2126	13054	10172	636	551	0.0589221	0.0675389
Sg_CNS_NA4Plus25630	0			738	1775	3527	4127	4357	0.0230915	0.0674747
Sg_CNS_NA4Plus856	0			226	402	1079	10150	13529	0.0171105	0.0674503
78677	PREDICTED: hypothetical protein LOC410091			3971	12472	18970	664	777	0.0301395	0.0674309
Sg_CNS_NA4Plus28086	0			875	4926	4179	1646	1702	0.0540305	0.0674274
77489	0			569	2899	2717	2710	2251	0.0489047	0.0674226
Sg_CNS_NA4Plus22653	0			616	3143	2936	2521	2003	0.0489741	0.0672964
Sg_CNS_NA4Plus29225	Puccinia graminis f. sp. tritici CRL 75-36-700-3 hypothetical protein (PGTG_17375), mRNA			955	2904	4535	2706	3264	0.0291882	0.0670406
Sg_CNS_NA4Plus10558	0			232	1249	1100	5363	6075	0.0516996	0.0669835
33842	Ejaculatory bulb-specific protein 3 Precursor			5003	18027	23734	445	725	0.0345766	0.0669618
Sg_CNS_NA4Plus32971	0			1352	7604	6404	1064	2225	0.0539743	0.0668669
52039	0			563	1614	2666	4429	4346	0.0275251	0.0668626
Sg_CNS_NA4Plus19536	0			520	2782	2461	2803	3380	0.0513541	0.0668272
42444	serine protease P43			4343	13435	20553	618	446	0.0296855	0.0667998
52048	AGAP013100-PA			757	2278	3581	3309	3016	0.0288877	0.066788
Sg_CNS_NA4Plus23698	0			656	3970	3103	2020	2411	0.0580846	0.0667861
Sg_CNS_NA4Plus5960	0			167	1170	789	5608	5089	0.067283	0.0667696
Sg_CNS_NA4Plus24607	0			693	769	3273	7311	6457	0.0106616	0.0666828
57113	PREDICTED: hypothetical protein LOC100163035			673	2101	3176	3547	4082	0.0299697	0.0666301
104309	0			175	596	825	8363	7859	0.0327342	0.0666209
Sg_CNS_NA4Plus1739	0			1904	2113	8975	3531	4235	0.0106538	0.0665402
Sg_CNS_NA4Plus10534	0			231	754	1086	7400	7774	0.0313617	0.066418
57302	PREDICTED: hypothetical protein LOC100165956			3288	14236	15454	568	341	0.0415481	0.0663446
Sg_CNS_NA4Plus19035	0			507	2217	2382	3388	3710	0.0419777	0.0663414
85214	vitellin-degrading protease			986	608	4611	8280	10911	0.00592659	0.0660208
30490	AGAP006040-PA			1166	4832	5452	1682	1710	0.0397725	0.0660093
Sg_CNS_NA4Plus16722	0			447	2646	2088	2947	4839	0.0568213	0.0659628
Sg_CNS_NA4Plus3021	0			120	352	559	10814	9386	0.0282266	0.0658681
Sg_CNS_NA4Plus9608	0			210	3928	979	2043	1677	0.179526	0.0658681
31267	PREDICTED: microtubule-associated protein RP/EB family member 1-like isoform 2			1678	5759	7823	1439	1270	0.0329379	0.065812
53262	60S ribosomal protein L24, putative			478	1975	2227	3746	3748	0.0396665	0.0657894
Sg_CNS_NA4Plus12445	0			302	1299	1405	5213	3159	0.0413049	0.0657123
34049	PREDICTED: pheromone-binding protein-related protein 3-like			1036	5498	4820	1491	2139	0.0509318	0.0656819
Sg_CNS_NA4Plus26182	0			767	4179	3567	1935	3163	0.0522933	0.0656596
Sg_CNS_NA4Plus13230	0			332	2910	1543	2699	2626	0.0841335	0.0656414
47977	uncharacterized protein LOC100165200			409	2930	1900	2678	2964	0.0687634	0.0656035
Sg_CNS_NA4Plus16637	0			445	2526	2067	3063	4110	0.0544892	0.0655932
Sg_CNS_NA4Plus23829	0			661	2703	3066	2877	3493	0.0392527	0.0654909
42945	PREDICTED: small nuclear ribonucleoprotein F isoform 1			917	3951	4247	2029	1970	0.0413535	0.0653858
Sg_CNS_NA4Plus10359	0			227	487	1050	9288	12266	0.0206281	0.06535
Sg_CNS_NA4Plus171	0			679	1102	3141	5830	6712	0.0155873	0.0653138
83733	PREDICTED: putative acyl-CoA-binding protein-like isoform 1			635	1354	2936	5036	4650	0.0204753	0.0652828
48507	vacuolar ATP synthase subunit S1, putative			3679	14001	17001	583	1300	0.0365195	0.0652287
53602	LD12501p			2712	10766	12528	772	805	0.0380952	0.0652071
91142	PREDICTED: similar to 2-oxoglutarate dehydrogenase			1235	6078	5700	1356	1671	0.0472313	0.0651557
43415	40S ribosomal protein S8, putative			1547	8567	7139	968	4383	0.053144	0.0651443
104318	PREDICTED: high mobility group protein DSP1			1261	4814	5814	1691	2321	0.0366392	0.0650883
Sg_CNS_NA4Plus35201	Chorthippus parallelus parallelus isolate AU38 locus 2(1)A10 genomic sequence			1941	10048	8947	836	900	0.0496778	0.0650682
Sg_CNS_NA4Plus6199	0			169	1114	778	5785	5486	0.0633072	0.0650608
Sg_CNS_NA4Plus21419	0			575	3119	2646	2540	3072	0.0520657	0.0649762
Sg_CNS_NA4Plus1129	0			572	1344	2631	5071	4662	0.0225627	0.0649469
51162	PREDICTED: similar to putative zinc-containing alcohol dehydrogenase			4201	23288	19324	358	555	0.053194	0.0649285
Sg_CNS_NA4Plus26083	0			762	705	3501	7687	6260	0.00889026	0.0648679
85311	0			168	1148	771	5681	5824	0.065626	0.0648599
Sg_CNS_NA4Plus12956	0			321	1691	1474	4272	4049	0.0505778	0.0648568
Sg_CNS_NA4Plus6648	0			172	187	789	13961	13072	0.010488	0.0648287
Sg_CNS_NA4Plus6129	0			168	114	770	16674	15561	0.00656831	0.0647759
Sg_CNS_NA4Plus35901	0			2266	14231	10388	569	1335	0.0602658	0.0647116
Sg_CNS_NA4Plus8284	0			190	1682	870	4283	1779	0.0849954	0.0647043
Sg_CNS_NA4Plus10183	0			222	584	1014	8448	10222	0.0252853	0.0645329
Sg_CNS_NA4Plus33968	0			1549	8867	7075	943	682	0.0549337	0.064477
31289	Bombyx mori mRNA, clone: famL07D15			268	570	1222	8559	7508	0.020444	0.064411
Sg_CNS_NA4Plus5856	0			166	813	756	7074	6619	0.0470523	0.064366
36870	PREDICTED: similar to proteasome zeta subunit			1362	6136	6200	1339	1192	0.0432358	0.0642618
53717	PREDICTED: 60S ribosomal protein L18a-like			1330	5349	6051	1529	1531	0.0385982	0.0642267
Sg_CNS_NA4Plus2811	0			111	365	503	10650	10415	0.031639	0.0640879
Sg_CNS_NA4Plus997	0			671	6407	3043	1277	3213	0.0916357	0.064031
33732	paramyosin			429	1131	1944	5731	6489	0.0253194	0.0639927
82503	RE44650p			1809	9615	8198	879	185	0.0510059	0.0639721
Sg_CNS_NA4Plus20104	predicted protein			964	2614	4363	2978	4620	0.0260291	0.0638964
81659	PREDICTED: similar to toll			1820	5166	8225	1575	1673	0.0272416	0.0637949
43664	Splicing factor U2AF 50 kDa subunit, putative			2638	8697	11879	958	1517	0.031638	0.0635638
51684	Pediculus humanus corporis transmembrane protein 14C, putative, mRNA			392	1558	1762	4566	3524	0.0381615	0.0634797
87874	0			171	1402	768	4932	4947	0.0787275	0.0634744
Sg_CNS_NA4Plus24148	0			673	103498	3024	100	203	1.47566	0.0634423
Sg_CNS_NA4Plus11436	0			260	668	1167	7920	7984	0.0246898	0.0634071
Sg_CNS_NA4Plus973	0			576	3587	2586	2234	3447	0.0597716	0.0633932
Sg_CNS_NA4Plus525	0			2011	7147	9015	1128	1134	0.0341065	0.0632806
Sg_CNS_NA4Plus1140	0			698	4235	3127	1920	2646	0.0582325	0.0632528
Sg_CNS_NA4Plus14421	0			377	425	1685	9904	10927	0.0108426	0.0631226
7443	AGAP004235-PA			683	2664	3053	2922	3043	0.0374405	0.0631127
31238	microsomal glutathione transferase GSTMIC2			781	2537	3489	3052	2707	0.0311821	0.0630729
Sg_CNS_NA4Plus8104	0			188	551	839	8724	7837	0.0281738	0.0630652
83830	adenine nucleotide translocator-like			994	3457	4439	2325	3150	0.0333813	0.0630471
81268	PREDICTED: similar to kek1			1339	4481	5971	1816	1062	0.0321186	0.0629517
Sg_CNS_NA4Plus15851	0			422	2278	1881	3312	3885	0.0518199	0.0629471
Sg_CNS_NA4Plus25240	0			720	1286	3208	5255	7893	0.0171518	0.062908
Sg_CNS_NA4Plus3773	TSA: Megalurothrips sjostedti Megal_trimmed_contig_15 transcribed RNA sequence			254	643	1131	8087	7725	0.0243286	0.0629044
36149	0			170	573	756	8535	8174	0.0323987	0.0628515
40572	0			157	591	697	8398	10850	0.0361815	0.0627515
Sg_CNS_NA4Plus13531	0			344	1404	1527	4926	1512	0.0391907	0.0626951
Sg_CNS_NA4Plus7625	0			182	1703	807	4251	4585	0.0898386	0.0626626
49400	Ves G 1 allergen precursor, putative			1573	1646	6981	4358	6134	0.0100468	0.0626498
41261	RL17_ANOGARecName: Full=60S ribosomal protein L17			628	4917	2777	1651	1951	0.0751439	0.0624369
6618	AGAP004148-PA			2351	8779	10390	951	1978	0.0358349	0.062384
Sg_CNS_NA4Plus7570	0			182	3577	803	2242	3199	0.18864	0.0623524
57300	0			736	3372	3249	2372	3113	0.0439748	0.0623267
Sg_CNS_NA4Plus1833	PREDICTED: Nasonia vitripennis hypothetical protein LOC100124162, transcript variant 2 (LOC100124162), mRNA			1702	6767	7506	1201	3054	0.0381562	0.0622552
53313	60S ribosomal protein L19, putative			2678	13526	11798	612	148	0.0484681	0.0621875
Sg_CNS_NA4Plus14306	0			373	1793	1642	4088	4524	0.0461507	0.0621723
33504	PREDICTED: similar to orf 140; significant similarity to ORF next to beta-keto adipate succinyl CoA transferase from P. putida, putative			913	3799	4019	2108	1853	0.0399372	0.0621475
101877	PREDICTED: fatty acid synthase-like			6045	19397	26615	419	553	0.0307911	0.0621462
Sg_CNS_NA4Plus15378	0			408	1183	1795	5555	6248	0.0278456	0.0621319
Sg_CNS_NA4Plus8804	0			197	1446	865	4831	4464	0.0704802	0.0620469
32727	AGAP006630-PA			1513	6332	6644	1294	942	0.0401639	0.0619904
Sg_CNS_NA4Plus11542	0			265	302	1161	11544	12069	0.0109714	0.0618912
Sg_CNS_NA4Plus11495	0			263	1823	1150	4036	5203	0.0665478	0.0617715
Sg_CNS_NA4Plus4875	PREDICTED: betaine--homocysteine S-methyltransferase 1-like			157	105	686	17181	16196	0.00647845	0.0617626
54856	0			587	1367	2566	5010	859	0.0223621	0.0617243
Sg_CNS_NA4Plus32484	Drosophila simulans GD17003 (Dsim\GD17003), mRNA			1282	4142	5602	1951	1948	0.0310093	0.061688
43072	sodium/potassium-transporting ATPase subunit beta-2, putative			1786	6611	7795	1231	1236	0.0355235	0.0616111
Sg_CNS_NA4Plus9106	0			201	709	876	7662	6010	0.0338943	0.0615846
Sg_CNS_NA4Plus871	0			1013	5961	4417	1385	614	0.0564738	0.061558
Sg_CNS_NA4Plus9383	0			206	1389	896	4960	2884	0.0647459	0.0614602
Sg_CNS_NA4Plus26616	0			789	3688	3433	2178	2044	0.0448638	0.0614316
Sg_CNS_NA4Plus22	0			2143	7044	9326	1149	1028	0.0315445	0.0614311
86169	ATP synthase subunit alpha, mitochondrial			1155	4711	5025	1727	1015	0.0391461	0.0614199
90580	Probable cytochrome P450 304a1			6356	23363	27651	357	309	0.0352718	0.061406
Sg_CNS_NA4Plus927	PREDICTED: uncharacterized protein LOC100865969			348	4530	1512	1801	1717	0.124934	0.061366
Sg_CNS_NA4Plus35419	0			2031	7464	8826	1079	1603	0.0352683	0.0613439
47973	uncharacterized protein LOC100164820			1357	6566	5891	1238	1669	0.0464357	0.0612846
Sg_CNS_NA4Plus7611	0			182	408	789	10072	8948	0.0215634	0.0612666
Sg_CNS_NA4Plus22876	0			625	3267	2709	2423	2620	0.0501726	0.0612009
102030	PREDICTED: similar to FK506-binding protein-like protein			1126	4542	4881	1793	1031	0.0387141	0.0611967
Sg_CNS_NA4Plus1688	0			1412	8485	6111	977	866	0.0576678	0.0610966
88060	chaoptin			1139	5349	4929	1530	3956	0.0450708	0.061093
40970	ribosomal protein S19			2083	7032	9008	1152	663	0.0323979	0.0610458
Sg_CNS_NA4Plus13554	0			345	1441	1489	4840	6933	0.0401062	0.0609587
Sg_CNS_NA4Plus14473	0			379	4297	1635	1893	3410	0.108816	0.0609274
36632	PREDICTED: probable serine incorporator-like			375	1421	1613	4888	4440	0.0363859	0.0607492
Sg_CNS_NA4Plus18351	Gryllus bimaculatus mRNA, GBcontig26179			488	1510	2099	4672	4931	0.0297105	0.060739
87235	PREDICTED: similar to CDNA sequence			897	3885	3859	2064	2548	0.0415695	0.0607384
85601	PREDICTED: similar to arrestin1 isoform 1			1822	9747	7838	861	993	0.0513372	0.0607268
36865	PREDICTED: similar to Proteasome p44.5 subunit CG10149-PB			1551	6463	6665	1261	368	0.0399903	0.0606627
Sg_CNS_NA4Plus13988	0			362	1880	1554	3934	3696	0.0498592	0.0606304
90303	conserved hypothetical protein			793	3340	3402	2390	1987	0.0404267	0.0605699
Sg_CNS_NA4Plus32631	0			1303	5810	5587	1429	1824	0.0427929	0.0605314
80722	PREDICTED: similar to GA15301-PA			482	1610	2066	4438	2677	0.0320711	0.0605288
Sg_CNS_NA4Plus19234	0			512	1649	2193	4354	4397	0.0309228	0.0604832
Sg_CNS_NA4Plus26224	0			769	3255	3293	2430	2542	0.0406278	0.0604597
53671	PREDICTED: 60S ribosomal protein L17-like			827	3083	3541	2566	4128	0.0357828	0.0604521
42803	PREDICTED: similar to short-chain dehydrogenase			565	3229	2418	2452	2164	0.0548553	0.0604305
Sg_CNS_NA4Plus1480	0			1309	6112	5602	1345	1398	0.0448105	0.0604156
101424	PREDICTED: esterase E4			2422	10365	10363	805	465	0.0410678	0.0603979
Sg_CNS_NA4Plus20035	0			534	2037	2284	3647	4398	0.0366208	0.0603967
37841	ptpla domain protein, putative			2344	10008	10024	837	626	0.040973	0.0603664
Sg_CNS_NA4Plus10395	0			228	748	974	7442	5663	0.0315219	0.0603585
79319	PREDICTED: hypothetical protein LOC724558			2049	3292	8759	2407	955	0.0154211	0.0603435
108932	hypothetical protein Phum_PHUM308880			1615	3249	6903	2434	2463	0.0193097	0.0603388
Sg_CNS_NA4Plus12000	0			284	1673	1211	4306	5321	0.056559	0.0602355
85227	PREDICTED: AN1-type zinc finger protein 6-like isoform 3			2349	6590	10014	1234	1337	0.0269236	0.0601778
52566	Cytochrome b561, putative			1223	5714	5213	1449	1376	0.0448389	0.0601746
108604	0			218	282	927	11885	12376	0.0124565	0.0600841
Sg_CNS_NA4Plus14726	0			387	1879	1646	3935	4678	0.0466135	0.0600691
Sg_CNS_NA4Plus11793	0			275	962	1168	6379	7033	0.0336015	0.0599999
Sg_CNS_NA4Plus9884	0			216	1735	917	4183	6938	0.0771189	0.059987
Sg_CNS_NA4Plus16811	0			449	1894	1907	3915	4752	0.0404975	0.0599792
Sg_CNS_NA4Plus30349	0			1045	3559	4438	2259	1908	0.0326888	0.0599566
Sg_CNS_NA4Plus6831	0			174	828	738	6987	9284	0.0457162	0.0599465
Sg_CNS_NA4Plus21394	0			574	2991	2435	2624	531	0.0500166	0.059901
35723	PREDICTED: Glycine max polyubiquitin 10-like (LOC100815431), mRNA			156	246	661	12585	14226	0.0151928	0.0598966
82566	0			631	6936	2676	1170	861	0.105489	0.0598808
102150	PREDICTED: similar to fumarylacetoacetate hydrolase			2336	7868	9899	1035	887	0.032323	0.0598178
104297	PREDICTED: similar to HIG1 domain family member 2A, putative			2628	11095	11136	748	2900	0.0405141	0.0598152
104317	PREDICTED: similar to high density lipoprotien binding protein / vigilin			2301	10472	9749	798	1011	0.0436736	0.0598076
Sg_CNS_NA4Plus23811	0			660	738	2793	7500	7206	0.010744	0.0597518
Sg_CNS_NA4Plus24289	0			680	4113	2876	1964	1864	0.0580524	0.0597172
29496	Lim protein			499	1416	2109	4900	5009	0.027248	0.059683
90372	conserved hypothetical protein			647	3745	2734	2131	2097	0.0555557	0.0596653
Sg_CNS_NA4Plus28955	0			934	16093	3947	495	549	0.165342	0.0596621
Sg_CNS_NA4Plus8465	0			193	581	814	8476	8734	0.0289355	0.0596031
Sg_CNS_NA4Plus6228	0			169	19732	711	411	490	1.1204	0.059465
81731	PREDICTED: thioredoxin, mitochondrial			2805	10977	11816	754	941	0.0375539	0.0594624
42265	putative secreted carbonic anhydrase			4139	6958	17431	1164	1113	0.016133	0.0594457
Sg_CNS_NA4Plus6894	0			175	391	736	10306	9550	0.0214938	0.0594426
32458	NADH dehydrogenase subunit 1			6315	45532	26581	208	75	0.0691859	0.0594132
Sg_CNS_NA4Plus34438	0			1671	3500	7031	2297	2784	0.0201039	0.0593979
Sg_CNS_NA4Plus5872	antennal CSPSgre-III-1			2384	7636	10015	1061	1034	0.0307384	0.0593002
43938	surfeit locus protein, putative			1054	5163	4427	1577	1324	0.0470122	0.0592974
93591	PREDICTED: similar to Elongation factor 1-gamma (EF-1-gamma) (eEF-1B gamma)			175	897	734	6644	11223	0.0492383	0.0592813
Sg_CNS_NA4Plus1371	0			931	2270	3909	3324	3640	0.0234063	0.0592783
104260	hexamerin 4 precursor			4038	19443	16957	416	425	0.0462045	0.0592757
Sg_CNS_NA4Plus21061	PREDICTED: nudix-type motif 5-like			563	1642	2361	4370	5004	0.0280023	0.0592161
Sg_CNS_NA4Plus14188	0			369	558	1547	8659	8018	0.0145362	0.0592124
Sg_CNS_NA4Plus9765	0			213	4955	892	1633	1472	0.223263	0.0591753
Sg_CNS_NA4Plus15206	0			403	675	1688	7869	6381	0.0160956	0.0591552
Sg_CNS_NA4Plus5570	0			163	357	682	10762	9701	0.0210746	0.0591428
91743	cytochrome P450 6AQ5			434	699	1817	7720	7344	0.0154765	0.0591252
Sg_CNS_NA4Plus11849	0			277	787	1159	7197	8481	0.0272968	0.0591081
Sg_CNS_NA4Plus7362	0			180	1268	750	5307	5878	0.0676478	0.0588892
87440	PREDICTED: similar to CG14661 CG14661-PA			2965	10592	12367	785	934	0.0342814	0.0588767
80638	AGAP000523-PA			1574	4598	6556	1774	1449	0.0280365	0.0587989
103801	AGAP003541-PA			308	1623	1277	4404	4285	0.0505941	0.0585664
103789	grpe protein, putative			1679	5340	6964	1532	417	0.0305237	0.0585516
87956	PREDICTED: similar to CG7879 CG7879-PA			1016	3840	4213	2089	1744	0.0362757	0.0585422
92766	PREDICTED: dolichyl-diphosphooligosaccharide--protein glycosyltransferase subunit 2-like			397	2502	1645	3087	6981	0.0604972	0.0585205
7320	AGAP004218-PA			1399	5771	5795	1435	5143	0.0395889	0.0584762
Sg_CNS_NA4Plus5845	Bombyx mori mRNA, clone: bmte06H10			166	198	686	13671	17722	0.011503	0.058414
52405	CG14692			2197	5294	9091	1540	8466	0.023126	0.0584114
Sg_CNS_NA4Plus839	0			944	2791	3903	2791	3687	0.0283797	0.0583722
Sg_CNS_NA4Plus30305	0			1041	3571	4303	2248	3659	0.032925	0.0583566
47901	AGAP009747-PA			1860	10816	7683	767	1090	0.0558032	0.05831
Sg_CNS_NA4Plus36292	0			2535	9136	10463	923	3987	0.0345852	0.0582624
82504	0			186	830	766	6974	7139	0.0428699	0.0582037
40200	PREDICTED: ribonuclease kappa-like			944	2577	3888	3006	4598	0.0262045	0.0581479
87523	CG2217 protein			2325	8928	9574	938	954	0.0368506	0.0581278
Sg_CNS_NA4Plus7806	0			185	888	760	6684	5995	0.04611	0.0580606
Sg_CNS_NA4Plus28262	0			886	4580	3642	1778	310	0.0496125	0.0580355
9673	hypothetical protein TcasGA2_TC004425			1591	4609	6540	1770	1623	0.0278033	0.0580286
Sg_CNS_NA4Plus32440	0			1275	4428	5234	1837	2255	0.0333319	0.0579529
Sg_CNS_NA4Plus20511	0			548	2695	2249	2892	3085	0.0472068	0.0579523
49746	PREDICTED: similar to xtp3-transactivated protein b			1486	10536	6100	791	1412	0.0680398	0.0579496
56572	PREDICTED: hypothetical protein LOC100161211			2176	5218	8923	1565	1537	0.0230141	0.0578854
48000	0			323	935	1323	6480	6221	0.027806	0.0578567
Sg_CNS_NA4Plus9132	0			202	3892	827	2057	4744	0.184926	0.0578559
30401	C-type lysozyme			307	658	1257	7981	7525	0.0205974	0.0578377
80847	PREDICTED: similar to IP18284p			1652	4674	6766	1736	2212	0.0271542	0.0578169
Sg_CNS_NA4Plus31378	0			1142	4347	4675	1870	2113	0.0365332	0.0577932
Sg_CNS_NA4Plus28546	0			903	3173	3695	2498	1778	0.0337275	0.0577714
31239	microsomal signal peptidase 23 kD subunit, putative			1072	5697	4377	1453	1558	0.0510026	0.0576434
Sg_CNS_NA4Plus10590	0			232	989	946	6270	4089	0.0409461	0.0576143
Sg_CNS_NA4Plus35138	0			1914	5839	7810	1415	1848	0.0292776	0.0576014
Sg_CNS_NA4Plus36572	0			2786	9857	11362	851	1399	0.0339526	0.0575679
83183	Trehalase precursor, putative			5233	13382	21334	621	595	0.0245396	0.0575454
92201	PREDICTED: deoxyribonuclease tatD-like isoform 2			1339	4029	5455	1996	1829	0.0288795	0.0575125
Sg_CNS_NA4Plus32800	0			1326	7179	5402	1123	1183	0.0519572	0.0575122
13409	hypothetical protein TcasGA2_TC005583			7411	25753	30173	322	318	0.0333452	0.0574678
Sg_CNS_NA4Plus6404	0			171	1029	695	6126	7335	0.0577971	0.0574489
Sg_CNS_NA4Plus24979	0			708	1739	2880	4178	4038	0.023582	0.0574352
43251	PREDICTED: sorbitol dehydrogenase-like			1393	8767	5661	953	1046	0.0603968	0.0573703
88176	chemosensory protein			160	326	649	11207	13504	0.0196107	0.0573405
Sg_CNS_NA4Plus10821	0			239	4071	969	1977	1637	0.163484	0.0572852
83964	Artemia franciscana adenine nucleotide translocator mRNA, complete cds			241	3987	976	2013	3866	0.158783	0.0572197
Sg_CNS_NA4Plus20817	0			557	1377	2256	4983	7248	0.0237388	0.0571933
Sg_CNS_NA4Plus868	0			271	939	1096	6463	6150	0.0332831	0.0571355
29269	PREDICTED: 26S proteasome non-ATPase regulatory subunit 7-like			1543	5970	6241	1384	2379	0.0371318	0.0570987
Sg_CNS_NA4Plus12469	0			303	1234	1223	5397	6475	0.0391101	0.0570174
Sg_CNS_NA4Plus13203	0			331	876	1333	6742	6802	0.0254236	0.0568848
Sg_CNS_NA4Plus34236	0			1618	3834	6517	2093	1374	0.0227432	0.0568597
86372	PREDICTED: BET1 homolog			1247	4332	5016	1877	2035	0.0333417	0.0567866
83463	PREDICTED: similar to putative accessory gland protein			1309	4717	5246	1723	3051	0.0345846	0.056577
103946	PREDICTED: similar to H2A histone family, member X			861	3943	3450	2033	1998	0.043954	0.0565731
Sg_CNS_NA4Plus9905	0			216	507	864	9116	9817	0.0225671	0.0565237
31616	PREDICTED: mitochondrial uncoupling protein 2-like			3644	3405	14580	2348	2791	0.00896873	0.0564777
30532	PREDICTED: malignant T cell-amplified sequence 1-like			1082	3431	4326	2337	2875	0.0304358	0.0564453
Sg_CNS_NA4Plus35723	0			2171	4228	8668	1921	7608	0.0186914	0.0563609
86480	AGAP001711-PA			1505	4834	6007	1679	1732	0.0308265	0.0563458
Sg_CNS_NA4Plus37383	0			4316	17261	17226	462	479	0.0383773	0.0563374
Sg_CNS_NA4Plus34651	0			1733	4890	6906	1662	1314	0.027081	0.0562548
Sg_CNS_NA4Plus23238	0			638	2019	2541	3675	3357	0.0303805	0.0562371
102027	Cys protease			177	519	704	8997	8607	0.02819	0.0562192
35910	0			173	2045	688	3633	3342	0.113481	0.0562136
Sg_CNS_NA4Plus15211	0			403	2369	1600	3211	1651	0.0564298	0.0560731
91992	PREDICTED: cytosolic purine 5'-nucleotidase-like isoform 1			1421	5368	5642	1524	1610	0.0362547	0.0560511
Sg_CNS_NA4Plus3397	0			135	1896	535	3911	4645	0.134834	0.0560402
Sg_CNS_NA4Plus5802	0			165	193	654	13784	13299	0.0112819	0.0560307
Sg_CNS_NA4Plus14781	0			390	761	1546	7358	5813	0.018748	0.0559879
Sg_CNS_NA4Plus6401	0			171	1007	677	6201	8176	0.0565626	0.0559631
Sg_CNS_NA4Plus24473	0			687	1826	2722	4028	4808	0.025518	0.0559447
Sg_CNS_NA4Plus906	PREDICTED: Apis florea titin-like (LOC100869706), mRNA			327	1537	1295	4615	4100	0.0451308	0.0559404
Sg_CNS_NA4Plus1058	0			727	3146	2879	2518	3068	0.0415362	0.0559148
Sg_CNS_NA4Plus30071	0			1019	4405	4021	1847	2421	0.0414892	0.0557104
36769	PREDICTED: prostatic acid phosphatase-like			312	3286	1230	2412	3464	0.10109	0.0556893
Sg_CNS_NA4Plus19120	0			509	1657	2004	4333	6897	0.0312559	0.0555987
Sg_CNS_NA4Plus350	Gryllus bimaculatus mRNA, GBcontig29710			1054	2906	4148	2702	6984	0.0264648	0.0555612
104219	PREDICTED: similar to Heterogeneous nuclear ribonucleoprotein H (hnRNP H)			2077	6882	8173	1183	1014	0.0317985	0.0555478
Sg_CNS_NA4Plus24908	0			705	1504	2770	4684	6176	0.0204839	0.0554774
Sg_CNS_NA4Plus13073	0			325	1172	1276	5598	6051	0.0346322	0.0554595
Sg_CNS_NA4Plus6220	0			169	607	663	8292	6891	0.0345209	0.0554562
Sg_CNS_NA4Plus1091	0			713	1126	2800	5743	7291	0.015167	0.0554488
Sg_CNS_NA4Plus9213	0			203	625	796	8187	8243	0.0295899	0.0554154
Sg_CNS_NA4Plus1077	0			1349	5521	5292	1487	2319	0.039278	0.0553807
91100	cysteine-rich/KU venom protein precursor			1845	6426	7236	1272	2006	0.0334254	0.0553644
54509	PREDICTED: amidophosphoribosyltransferase			2855	6641	11183	1228	1222	0.0223233	0.0552916
[truncated: 3,146 more rows]

## Sheet: Top_10_expressed_gregarious
Contig	Blast description			Unigen size	Reads in gregarious	Reads in solitarious	Rank in gregarious	Rank in solitarious	FPKM in gregarious	FPKM in solitarious
Sg_CNS_NA4Plus15493	hypothetical protein			1344	3188797	1081631	4	8	22.7663	11.3592
Sg_CNS_NA4Plus809	hypothetical protein Bm1_17870			619	1456801	459509	12	37	22.5826	10.4779
Sg_CNS_NA4Plus11933	0			282	478932	92098	27	50	16.2964	4.60972
82252	0			473	755933	105020	18	20	15.3351	3.13389
Sg_CNS_NA4Plus9758	Pezotettix giornae voucher K258 28S ribosomal RNA gene sequence			213	319465	80825	39	44	14.3916	5.35599
32994	NADH-ubiquinone oxidoreductase chain 3			4666	6794329	2805291	2	1	13.9723	8.48598
Sg_CNS_NA4Plus9696	unknown protein			212	306762	54003	43	79	13.8846	3.59549
82251	0			372	460923	70097	29	15	11.8892	2.65969
Sg_CNS_NA4Plus6328	unnamed protein product			653	732474	228853	19	11	10.7633	4.94668
Sg_CNS_NA4Plus4743	Coptotermes formosanus clone CFSNI319 eukaryotic translation initiation factor 3 subunit J mRNA, complete cds			559	614960	425236	23	13	10.556	10.7371
Sg_CNS_NA4Plus10291	Aulacus impolitus 28S ribosomal RNA gene sequence			225	230136	226684	50	65	9.81451	14.2203
82254	PREDICTED: vitellogenin			361	318899	42624	40	61	8.47641	1.66658
45922	PREDICTED: transitional endoplasmic reticulum ATPase TER94-like			231	190989	46918	58	71	7.93348	2.86685
29878	PREDICTED: LOW QUALITY PROTEIN: focal adhesion kinase 1-like			276	215482	20990	52	57	7.4915	1.07348
Sg_CNS_NA4Plus9288	0			205	131115	15555	80	143	6.13715	1.07106
87690	PREDICTED: similar to CG41536 CG41536-PA			1840	1134405	221656	14	10	5.91583	1.70033
Sg_CNS_NA4Plus958	0			338	197826	31055	55	132	5.61609	1.29687
Sg_CNS_NA4Plus6534	Melanoplus sp. OR18 28S ribosomal RNA gene sequence			984	564797	152839	26	19	5.50761	2.19235
Sg_CNS_NA4Plus902	0			255	145560	41586	75	92	5.47734	2.3019
Sg_CNS_NA4Plus865	0			236	134713	43344	78	34	5.47729	2.59236
Sg_CNS_NA4Plus21160	0			567	308147	13761	42	21	5.21484	0.342584
19664	AGAP004944-PA			188	100286	50065	103	123	5.11861	3.75884
Sg_CNS_NA4Plus8183	hypothetical protein CAPTEDRAFT_151631			669	323605	62164	38	49	4.64147	1.31156
Sg_CNS_NA4Plus10632	0			234	110886	5473	91	106	4.54705	0.330185
Sg_CNS_NA4Plus1020	0			461	201083	26074	54	134	4.18544	0.798347
Sg_CNS_NA4Plus9869	0			215	92176	13868	112	127	4.11385	0.91049
Sg_CNS_NA4Plus8563	0			194	81084	25357	121	109	4.01055	1.84494
19625	hypothetical protein TcasGA2_TC010626			13419	4880724	1503055	3	5	3.49003	1.58097
Sg_CNS_NA4Plus12761	0			314	113571	19166	89	337	3.47062	0.861575
89344	conserved hypothetical protein			1693	607273	148888	24	66	3.44186	1.24129
6436	hypothetical protein TcasGA2_TC002334			5161	1793094	461989	10	16	3.33376	1.26348
Sg_CNS_NA4Plus8883	internal transcribed spacer 1 sequence; 5.8S ribosomal RNA			20160	6883978	1978258	1	2	3.27653	1.38504
Sg_CNS_NA4Plus9458	0			207	67159	14450	148	146	3.11319	0.985362
73938	PREDICTED: hypothetical protein LOC100575156			4872	1535520	368286	11	17	3.02422	1.06696
Sg_CNS_NA4Plus1068	0			766	241076	10533	48	24	3.0199	0.194103
Sg_CNS_NA4Plus10890	0			241	73811	13801	136	38	2.93883	0.808339
41678	Nylanderia nr. pubens LZ-2010 clone RCA2-103 40S ribosomal protein S25 mRNA, complete cds			177	53872	53909	183	194	2.92054	4.29897
Sg_CNS_NA4Plus11853	Arminda fuerteventurae voucher K197 28S ribosomal RNA gene sequence			278	76148	29712	130	135	2.62836	1.50859
86193	ATPase 6			3400	913310	503431	17	23	2.57754	2.08992
Sg_CNS_NA4Plus1855	voucher CUEM 1251-R5 NADH dehydrogenase subunit 1 gene sequence			2441	650851	229429	22	36	2.55846	1.32663
Sg_CNS_NA4Plus10257	0			224	58988	45760	164	331	2.5269	2.88347
80328	vitellogenin receptor			1915	464302	80721	28	14	2.32647	0.594965
84130	AF281078_1vitellogenin 1			648	155760	32988	69	101	2.30647	0.718559
54910	PREDICTED: 60S ribosomal protein L37a-like			540	128570	101741	83	153	2.28462	2.65935
Sg_CNS_NA4Plus899	0			199	46330	29149	206	274	2.234	2.06754
Sg_CNS_NA4Plus11001	0			245	56128	47672	175	175	2.1983	2.74647
14945	hypothetical protein TcasGA2_TC006909			10190	2324210	1021333	7	7	2.1886	1.41469
81683	PREDICTED: similar to vitellogenin			1538	349752	74282	35	76	2.18208	0.681713
Sg_CNS_NA4Plus13501	0			343	77459	13986	126	178	2.16695	0.575571
Sg_CNS_NA4Plus888	0			281	62439	12002	154	229	2.13217	0.602909
Sg_CNS_NA4Plus10971	0			244	50143	24234	196	757	1.97194	1.40191
33079	PREDICTED: nuclear protein 1-like			171	32769	24407	266	55	1.83885	2.01467
83247	Vitellogenin-1 precursor, putative			320	59217	12570	161	656	1.7757	0.554483
Sg_CNS_NA4Plus16122	0			431	77984	3451	124	271	1.7362	0.113048
40628	ribosomal protein L37			247	44469	21912	215	293	1.72757	1.2522
53293	60S ribosomal protein L37A, putative			295	53050	38482	188	214	1.72559	1.84126
51317	cytochrome C oxidase subunit II			12282	2154446	1654361	8	9	1.68318	1.90121
Sg_CNS_NA4Plus106	0			173	30029	17314	289	254	1.66561	1.41268
Sg_CNS_NA4Plus21286	0			571	97773	3542	105	39	1.64306	0.0875797
46873	tropomyosin 1 isoform B			332	56154	45330	174	140	1.62299	1.92719
Sg_CNS_NA4Plus12909	0			320	53471	10080	185	174	1.6034	0.444654
Sg_CNS_NA4Plus7868	hypothetical protein DAPPUDRAFT_67491			921	150536	70984	72	152	1.56837	1.08787
Sg_CNS_NA4Plus1156	0			578	94395	71105	109	280	1.56708	1.73639
Sg_CNS_NA4Plus10151	0			222	35636	15891	250	316	1.54033	1.0104
90566	Cytochrome c oxidase subunit 3			16737	2588088	1871595	5	3	1.48377	1.57835
Sg_CNS_NA4Plus9446	0			207	31927	1464	275	308	1.48002	0.0998931
Sg_CNS_NA4Plus24148	0			673	103498	3024	100	203	1.47566	0.0634423
Sg_CNS_NA4Plus971	0			615	94060	15586	111	298	1.46757	0.35773
86213	ATPase subunit 6			506	76880	41880	128	191	1.45792	1.16825
88511	cloned by ability to arrest the cell cycle when expressed in the fission yeast Schizosaccharomyces pombe			633	95547	84346	106	28	1.44838	1.88076
Sg_CNS_NA4Plus930	0			287	43232	31431	219	303	1.44543	1.54582
41307	RL37A_DROMERecName: Full=60S ribosomal protein L37a			869	128665	102481	82	98	1.42072	1.66455
Sg_CNS_NA4Plus9293	0			205	29893	20471	291	334	1.39925	1.40953
19496	hypothetical protein EAG_03557			270	38888	20805	233	255	1.38206	1.08766
89155	conserved hypothetical protein			17310	2464203	659126	6	4	1.36598	0.537453
4113	hypothetical protein TcasGA2_TC002105			4775	677309	162141	21	53	1.36107	0.479281
87777	PREDICTED: similar to CG41536 CG41536-PA			9109	1287095	265259	13	25	1.35583	0.411026
Sg_CNS_NA4Plus9351	0			206	28208	23955	299	357	1.31397	1.6414
71383	PREDICTED: hypothetical protein LOC100572577			8063	1100983	218987	15	12	1.31024	0.383347
Sg_CNS_NA4Plus5744	TSA: Osmia cornuta osmia_antenne_contig_3973_2 transcribed RNA sequence			509	69476	55026	141	1042	1.30975	1.5259
Sg_CNS_NA4Plus13245	Papilio polytes mRNA for myosin light chain 2, complete cds, sequence id: Pp-0012			333	45122	42110	211	225	1.30023	1.78492
Sg_CNS_NA4Plus9602	0			210	28291	11016	297	330	1.29273	0.740479
35913	predicted protein			2828	372686	80825	33	30	1.26453	0.403404
85447	PREDICTED: apolipophorins isoform 1			431	56554	83613	173	283	1.2591	2.73823
83083	TA01007p			389	50605	15740	195	167	1.2483	0.571151
Sg_CNS_NA4Plus7350	0			179	23022	27040	363	476	1.23417	2.13225
42273	secreted ferritin G subunit precursor, putative			1593	203119	294386	53	125	1.22349	2.60838
93560	PREDICTED: similar to putative elongation factor 1-alpha isoform 1			4636	587424	492308	25	22	1.21583	1.49887
Sg_CNS_NA4Plus120	0			298	37281	30711	239	223	1.20046	1.45466
88269	PREDICTED: chitinase-like protein Idgf4-like			400	49962	63028	199	270	1.19854	2.22407
Sg_CNS_NA4Plus6877	hypothetical protein Bm1_11025			175	21445	3865	382	878	1.17591	0.311812
Sg_CNS_NA4Plus11928	TSA: Ganaspis sp. G1 comp2194_c0_seq1 transcribed RNA sequence			282	33870	29583	261	437	1.15251	1.48073
Sg_CNS_NA4Plus6228	0			169	19732	711	411	490	1.1204	0.059465
Sg_CNS_NA4Plus10351	0			227	26162	32358	317	538	1.10593	2.01204
101979	PREDICTED: ferritin heavy polypeptide-like 17-like isoform 1			2481	283836	295620	45	46	1.09776	1.68181
51391	AGAP010591-PA			3039	345809	288718	36	108	1.09187	1.34095
Sg_CNS_NA4Plus9137	Patanga japonica 28S large subunit ribosomal RNA gene sequence			3150	356541	98556	34	77	1.08609	0.441617
Sg_CNS_NA4Plus7028	0			176	19905	3643	406	233	1.08527	0.292236
89610	conserved hypothetical protein			3840	433831	107103	31	88	1.08406	0.39368
84131	AF281078_2vitellogenin 2			371	41835	9595	221	313	1.08203	0.365077
Sg_CNS_NA4Plus22738	0			620	69466	66448	142	181	1.07511	1.51274
109003	hypothetical protein Phum_PHUM351800			4068	444920	188407	30	41	1.04946	0.653713
Sg_CNS_NA4Plus16202	0			433	47014	4003	204	287	1.04187	0.130519
Sg_CNS_NA4Plus29952	Gryllus bimaculatus mRNA, GBcontig03350			1010	108123	80953	97	1328	1.02723	1.13132
Sg_CNS_NA4Plus10879	0			241	25438	4569	325	426	1.01286	0.26765
Sg_CNS_NA4Plus10480	0			230	24274	15337	341	266	1.01274	0.941259
Sg_CNS_NA4Plus7823	0			185	18619	3835	429	571	0.965768	0.292668
40653	PREDICTED: similar to ribosomal protein L37e			1478	147934	71798	73	83	0.96042	0.685666
Sg_CNS_NA4Plus21506	0			577	57265	473	171	288	0.952327	0.011595
Sg_CNS_NA4Plus4623	TSA: Osmia cornuta osmia_antenne_contig_4038_1 transcribed RNA sequence			438	42689	51700	220	328	0.935227	1.66607
54088	PREDICTED: similar to ribosomal protein L27Ae			2760	268970	154600	46	26	0.935107	0.790627
45678	TPA_inf: troponin T isoform 4			800	77740	125172	125	29	0.932449	2.20846
Sg_CNS_NA4Plus9768	0			213	20595	4532	392	671	0.927829	0.300382
Sg_CNS_NA4Plus6145	0			168	16208	8183	491	632	0.925789	0.687582
Sg_CNS_NA4Plus7957	Apolipophorin-3b			470	44996	151466	212	267	0.918651	4.54871
Sg_CNS_NA4Plus499	0			1849	175987	3181	64	62	0.913295	0.0242902
Sg_CNS_NA4Plus27093	GLP_748_1200_211			1547	146575	37946	74	166	0.909154	0.346223
Sg_CNS_NA4Plus8345	0			191	17928	2462	447	5452	0.900715	0.182012
51634	cytochrome D oxidase III			975	90445	95824	115	423	0.890122	1.38721
51298	PREDICTED: 40S ribosomal protein S19a-like			444	41111	25946	224	188	0.888486	0.824845
Sg_CNS_NA4Plus7910	0			186	17061	5493	464	483	0.880201	0.416912
108836	hypothetical protein Phum_PHUM205230			1967	179876	44793	63	222	0.877478	0.321428
Sg_CNS_NA4Plus14012	0			363	32827	35352	265	256	0.867766	1.37464
46049	PREDICTED: 40S ribosomal protein S12-like			821	74168	66623	135	295	0.86685	1.1454
55186	PREDICTED: 60S ribosomal protein L44-like			639	57711	43287	167	220	0.866623	0.95617
Sg_CNS_NA4Plus8329	Diabolocatantops pinguis beta-actin mRNA, complete cds			2685	240985	171977	49	32	0.861217	0.90406
Sg_CNS_NA4Plus10499	0			230	20541	5117	393	3513	0.856998	0.31408
Sg_CNS_NA4Plus5914	0			166	14560	2964	556	726	0.841682	0.252107
Sg_CNS_NA4Plus125	0			408	35649	4605	249	237	0.838425	0.159343
Sg_CNS_NA4Plus6903	Shirakiacris shirakii 28S large subunit ribosomal RNA gene sequence			940	81951	24506	120	253	0.836559	0.367986
27704	PREDICTED: actin, indirect flight muscle-like			1912	163241	245702	66	31	0.819236	1.81381
54367	0			137	11687	4150	712	1274	0.818624	0.427662
Sg_CNS_NA4Plus7307	Oedaleus infernalis clone J_368 18S ribosomal RNA gene sequence			1053	89037	24380	117	35	0.811357	0.326807
37420	AGAP007621-PC			734	61533	50395	156	43	0.804422	0.9691
Sg_CNS_NA4Plus17179	0			459	38186	46135	236	374	0.798303	1.41872
88011	PREDICTED: similar to CG9449 CG9449-PC			445	36865	17592	241	448	0.794934	0.558018
Sg_CNS_NA4Plus8661	0			195	16062	2224	497	573	0.790418	0.161051
85800	ATP synthase-coupling factor 6, mitochondrial			181	14813	14267	541	369	0.785342	1.11264
Sg_CNS_NA4Plus921	0			540	44021	12369	216	193	0.782242	0.323329
Sg_CNS_NA4Plus7628	0			183	14766	1967	544	474	0.774294	0.15179
81680	PREDICTED: similar to vitellogenin			2278	183554	43376	60	207	0.773174	0.268766
Sg_CNS_NA4Plus7661	Schistocerca gregaria mitochondrial gene for 12S rRNA sequence			937	74541	38953	133	199	0.763355	0.586788
Sg_CNS_NA4Plus14567	0			382	30086	41935	287	228	0.755754	1.5495
Sg_CNS_NA4Plus5323	0			161	12540	7641	660	867	0.747431	0.669961
81673	0			152	11695	1700	710	943	0.738344	0.157953
Sg_CNS_NA4Plus23908	0			664	50942	45572	194	78	0.736175	0.968742
Sg_CNS_NA4Plus849	0			215	16402	19626	485	457	0.732065	1.2885
Sg_CNS_NA4Plus13581	0			346	26059	15581	320	820	0.722709	0.635646
Sg_CNS_NA4Plus31329	0			1137	83927	8307	119	73	0.70829	0.103135
Sg_CNS_NA4Plus8805	0			197	14455	2464	560	111	0.70412	0.176612
32555	NADH-ubiquinone oxidoreductase chain 1			4210	308690	193377	41	217	0.703569	0.648326
88572	PREDICTED: coiled-coil-helix-coiled-coil-helix domain-containing protein 7-like			380	27718	27585	306	419	0.699937	1.02465
Sg_CNS_NA4Plus811	Bombyx mori mRNA, clone: fufe30C12			486	35357	34679	252	242	0.698098	1.00719
Sg_CNS_NA4Plus959	0			378	27220	5205	310	459	0.690999	0.194393
86151	ATP synthase subunit a			1814	130525	99065	81	115	0.690438	0.770825
Sg_CNS_NA4Plus4829	Ruspolia dubia voucher ZH070501 18S ribosomal RNA gene sequence			157	11280	2844	736	154	0.689466	0.255771
Sg_CNS_NA4Plus970	0			316	22642	18042	367	205	0.687562	0.805917
Sg_CNS_NA4Plus9038	0			201	14002	14547	582	1007	0.668482	1.02159
32522	NADH dehydrogenase subunit 5			13843	962349	533475	16	102	0.667064	0.543943
Sg_CNS_NA4Plus7125	0			177	12198	2701	678	718	0.661326	0.215467
41882	PREDICTED: similar to S20e ribosomal protein			1067	72948	61673	137	137	0.656024	0.815842
40839	ribosomal protein S13			1150	78355	80861	123	51	0.653792	0.992465
Sg_CNS_NA4Plus8364	0			191	13012	5127	640	622	0.653746	0.378951
21755	AGAP005046-PA			214	14377	12942	564	568	0.644688	0.853669
40733	PREDICTED: similar to ribosomal protein L44e			4476	299891	171560	44	198	0.642894	0.541
Sg_CNS_NA4Plus11177	0			251	16801	3136	473	509	0.642321	0.176404
Sg_CNS_NA4Plus12662	0			310	20645	20595	390	466	0.639056	0.937755
Sg_CNS_NA4Plus5213	0			160	10563	1921	789	5356	0.633539	0.169552
Sg_CNS_NA4Plus9117	0			202	13207	259	628	758	0.627409	0.0181673
Sg_CNS_NA4Plus140	0			889	57973	99536	166	365	0.625744	1.58034
43377	40S ribosomal protein S17, putative			2368	153307	108240	70	82	0.621224	0.645176
Sg_CNS_NA4Plus18737	0			498	32012	13736	272	278	0.616825	0.389342
Sg_CNS_NA4Plus32669	CChain C, Crystal Structure Of Greglin In Complex With Subtilisin			2489	159636	997	68	18	0.615423	0.00565945
Sg_CNS_NA4Plus8497	0			193	12346	21562	671	875	0.61386	1.57696
43756	stress associated endoplasmic reticulum protein, putative			434	27760	10641	305	314	0.613776	0.3461
40789	PREDICTED: similar to ribosomal protein L7e			380	24168	18711	345	196	0.610295	0.695032
Sg_CNS_NA4Plus9911	Locusta migratoria elongation factor-1 alpha mRNA, complete cds			3028	189066	106279	59	251	0.599135	0.495409
87918	PREDICTED: similar to CG6770 CG6770-PA			860	53469	45585	186	240	0.596591	0.748172
Sg_CNS_NA4Plus12234	0			294	18110	2804	442	336	0.591099	0.134665
Sg_CNS_NA4Plus19547	0			520	32006	13680	273	213	0.590618	0.37135
90576	0			182	11199	13359	742	832	0.590489	1.0361
Sg_CNS_NA4Plus27430	0			836	51393	68464	192	824	0.58989	1.15593
Sg_CNS_NA4Plus6722	0			173	10597	2801	784	928	0.587818	0.228607
Sg_CNS_NA4Plus11464	0			262	15947	3838	499	577	0.584077	0.206817
32024	Papilio polytes mRNA for muscle protein 20, complete cds, sequence id: Pp-0140			534	32492	41284	267	343	0.583866	1.09124
Sg_CNS_NA4Plus5468	0			162	9781	1621	859	804	0.579399	0.14132
Sg_CNS_NA4Plus7338	0			179	10688	9009	778	1867	0.572992	0.710461
40828	PREDICTED: similar to ribosomal protein S11-2 isoform 1			965	57622	46091	168	218	0.572972	0.674166
Sg_CNS_NA4Plus28730	0			917	54633	12853	182	186	0.571687	0.197851
41625	RS15A_DROMERecName: Full=40S ribosomal protein S15Aa			1943	115742	94617	87	27	0.571593	0.687336
102912	gamma-interferon-inducible lysosomal thiol reductase			235	13987	9687	586	812	0.571153	0.581882
Sg_CNS_NA4Plus6793	0			174	10284	14883	812	1753	0.567179	1.20737
80783	PREDICTED: similar to GA20344-PA			3057	180067	110218	62	67	0.565205	0.508896
Sg_CNS_NA4Plus862	Schistocerca gregaria actin mRNA, complete cds			1145	67353	61053	147	625	0.564446	0.752622
14887	conserved hypothetical protein			145	8429	4972	985	739	0.557859	0.484082
91018	cytochrome b			12332	715029	396393	20	45	0.55636	0.453693
73946	0			358	20384	24876	396	408	0.546377	0.980807
93416	PREDICTED: similar to Elongation factor 1 beta CG6341-PA			440	25020	24507	327	470	0.545653	0.786183
Sg_CNS_NA4Plus7473	0			181	10273	1768	814	906	0.54466	0.137949
51800	PREDICTED: 40S ribosomal protein S29-like			1165	65928	83360	150	432	0.543019	1.00996
Sg_CNS_NA4Plus32021	0			1214	67900	60614	144	110	0.536689	0.704742
Sg_CNS_NA4Plus7145	LMIJUVPROLocusta migratoria juvenile hormone-induced protein mRNA			1052	58713	12284	165	741	0.535539	0.164827
24301	AGAP005170-PA			337	18797	20744	427	1927	0.535238	0.868864
Sg_CNS_NA4Plus7887	0			186	10315	12904	809	860	0.532186	0.979295
91477	cytochrome c oxidase subunit VIIc			462	25592	30010	323	121	0.53155	0.916868
52146	AT13736p			2762	152059	117087	71	159	0.52827	0.598353
41056	ribosomal protein S25 homolog 1			666	36284	35147	246	170	0.522779	0.744895
41686	RS28_DROMERecName: Full=40S ribosomal protein S28			602	32423	37339	268	335	0.516815	0.87548
82255	PREDICTED: vitellogenin-like			261	14041	2545	581	675	0.516242	0.137685
Sg_CNS_NA4Plus10570	0			232	12394	2115	666	1005	0.512653	0.128735
Sg_CNS_NA4Plus23822	0			661	35263	71249	253	69	0.511912	1.52143
Sg_CNS_NA4Plus889	0			375	19864	4607	409	372	0.508302	0.17344
54206	Nucleolin, putative			152	7999	4625	1017	845	0.505023	0.429567
Sg_CNS_NA4Plus7652	0			183	9627	4724	877	543	0.504835	0.364434
Sg_CNS_NA4Plus21381	0			574	30147	23236	286	563	0.503978	0.571395
43539	40S ribosomal protein S11, putative			2073	108619	84128	95	150	0.502777	0.572816
Sg_CNS_NA4Plus5433	0			162	8471	1008	980	559	0.501806	0.0879113
88704	conserved hypothetical protein			2089	108673	22824	94	173	0.499174	0.15422
48165	unnamed protein product			3147	162238	111210	67	59	0.494679	0.498792
40326	PREDICTED: similar to ribosomal protein L13a			2170	111754	75391	90	315	0.494165	0.490381
52766	FI09342p			183	9368	6136	897	679	0.491255	0.47334
41091	PREDICTED: similar to ribosomal protein S28e			1415	71761	76623	138	147	0.486635	0.764323
Sg_CNS_NA4Plus6230	0			169	8545	7605	972	1369	0.485223	0.63524
92228	Putative defense protein Precursor			493	24895	27700	330	180	0.48456	0.79308
Sg_CNS_NA4Plus10767	0			237	11894	95	695	930	0.481594	0.0057173
47495	Coptotermes formosanus clone CFSNI1788 ubiquitin-40S ribosomal protein mRNA, complete cds			131	6509	5839	1249	959	0.476842	0.629231
Sg_CNS_NA4Plus10833	0			239	11872	2187	698	772	0.476681	0.129216
Sg_CNS_NA4Plus110	0			183	9077	10009	926	221	0.475997	0.772061
45676	TPA_inf: troponin T isoform 1			1227	60469	102401	159	162	0.47289	1.17796
40618	PREDICTED: similar to ribosomal protein L36e			779	38318	37323	235	248	0.472	0.676268
104268	hexamerin 5 precursor			1872	91860	19429	113	189	0.470858	0.146499
Sg_CNS_NA4Plus17715	0			472	22977	4933	364	296	0.467127	0.147545
41699	RS8_APIMERecName: Full=40S ribosomal protein S8			656	31579	28003	279	323	0.461927	0.602538
40623	0			205	9828	12409	854	951	0.460066	0.854449
Sg_CNS_NA4Plus7124	0			177	8477	1341	979	834	0.459605	0.107016
80062	PREDICTED: similar to AGAP002245-PA			1311	62236	60162	155	200	0.455524	0.647732
Sg_CNS_NA4Plus12702	0			312	14742	17880	546	250	0.453415	0.80892
Sg_CNS_NA4Plus14667	0			386	18142	23884	440	332	0.451011	0.873386
87135	AGAP001826-PA			775	36028	53623	247	454	0.446083	0.976621
31981	PREDICTED: similar to muscle protein 20-like protein			434	20152	25561	401	431	0.445569	0.83133
Sg_CNS_NA4Plus957	0			296	13610	18260	608	2141	0.441228	0.870766
Sg_CNS_NA4Plus1552	0			1161	53217	50888	187	209	0.439836	0.618672
Sg_CNS_NA4Plus11414	0			259	11793	1324	703	494	0.436944	0.0722079
40494	PREDICTED: similar to ribosomal protein L24e			1313	59176	53501	162	245	0.432467	0.57514
Sg_CNS_NA4Plus9326	0			205	9156	2381	918	2473	0.428612	0.164005
Sg_CNS_NA4Plus9906	AChain A, Nmr Structure Of Apolipophorin-Iii From Locusta Migratoria >gi			984	43837	167566	217	890	0.427485	2.4036
Sg_CNS_NA4Plus9414	0			206	9164	16428	917	586	0.426904	1.12567
53229	60S ribosomal protein L24, putative			838	36549	32232	244	530	0.418512	0.542907
51889	AGAP012515-PA			321	13859	15181	593	238	0.414308	0.667563
Sg_CNS_NA4Plus9940	Schistocerca gregaria gregaria mitochondrion, complete genome			45351	1932128	925849	9	6	0.408803	0.288152
47455	PREDICTED: similar to ubiquitin/S27Ae ribosomal protein			291	12383	11583	667	717	0.40835	0.561868
41211	PREDICTED: similar to RIKEN cDNA 1110020P15 gene			615	26171	33385	316	86	0.408344	0.766227
Sg_CNS_NA4Plus11811	0			276	11720	12878	707	216	0.407493	0.65863
Sg_CNS_NA4Plus26899	0			804	34116	30383	257	385	0.407174	0.533405
53888	PREDICTED: 60S ribosomal protein L22-like			2262	95469	83879	107	104	0.404985	0.523401
Sg_CNS_NA4Plus11261	0			254	10712	590	776	792	0.404708	0.0328414
Sg_CNS_NA4Plus14782	0			390	16438	3391	484	865	0.40446	0.122761
Sg_CNS_NA4Plus18292	0			487	20511	20069	394	302	0.404151	0.581684
43386	40S ribosomal protein S15A, putative			1349	56814	42129	172	103	0.404125	0.440806
Sg_CNS_NA4Plus14117	0			366	15413	2903	520	813	0.40411	0.111991
Sg_CNS_NA4Plus2546	Locusta migratoria 28S ribosomal RNA gene sequence			537	22600	7212	368	304	0.403848	0.189588
Sg_CNS_NA4Plus3605	Acrida cinerea clone J_033 18S ribosomal RNA gene sequence			484	20110	7558	403	505	0.398706	0.220438
28163	0			119	4936	4720	1638	1971	0.39809	0.559958
93451	elongation factor 1-delta, putative			484	19975	13776	405	722	0.39603	0.40177
Sg_CNS_NA4Plus978	0			366	15087	9470	529	917	0.395563	0.365244
Sg_CNS_NA4Plus9567	Trimerotropis maritima isolate T1 18S ribosomal RNA gene sequence			6291	258984	82997	47	212	0.395021	0.186216
Sg_CNS_NA4Plus2986	TSA: Ganaspis sp. G1 comp0_c0_seq1 transcribed RNA sequence			341	13941	6415	587	3235	0.392316	0.26557
83730	Dendroctonus ponderosae clone DPO054_A17 unknown mRNA			272	11004	10786	753	1444	0.388227	0.559758
81273	PREDICTED: similar to legumaturain			196	7910	3183	1030	715	0.387293	0.22929
Sg_CNS_NA4Plus6917	0			175	7057	1396	1146	653	0.386998	0.112675
47512	PREDICTED: ubiquitin-40S ribosomal protein S27a-like isoform 2			830	33190	30178	262	219	0.383714	0.51321
Sg_CNS_NA4Plus6832	0			174	6926	1329	1174	1431	0.381998	0.107887
35534	PREDICTED: polyadenylate-binding protein 1-like isoform 1			1346	53549	59302	184	554	0.38175	0.621871
Sg_CNS_NA4Plus118	0			429	17034	11035	465	673	0.381022	0.363097
52246	actin			1011	40112	98983	230	235	0.380714	1.38192
Sg_CNS_NA4Plus866	0			390	15461	30665	517	359	0.380422	1.10984
92488	AGAP002630-PA			604	23823	22106	351	440	0.37848	0.516608
Sg_CNS_NA4Plus12701	0			312	12209	16347	677	564	0.375514	0.739569
29332	0			177	6908	3027	1178	1415	0.374547	0.241463
Sg_CNS_NA4Plus13268	0			334	13033	10204	638	1377	0.374452	0.431256
87383	PREDICTED: similar to CG12400 CG12400-PA			669	26096	25380	318	224	0.374308	0.53549
Sg_CNS_NA4Plus9195	0			203	7901	5167	1031	932	0.373513	0.359331
22105	AGAP005095-PA			828	32218	70426	271	517	0.373376	1.20054
Sg_CNS_NA4Plus27804	0			858	33086	21390	263	281	0.370028	0.351894
Sg_CNS_NA4Plus9077	0			201	7713	8066	1053	1200	0.368255	0.56648
Sg_CNS_NA4Plus24460	Schistocerca gregaria proteasome zeta subunit mRNA cds			687	26290	84481	315	54	0.367211	1.7357
53142	60S acidic ribosomal protein P2			1545	59058	119234	163	176	0.366794	1.08929
Sg_CNS_NA4Plus4352	0			153	5838	8148	1416	1770	0.366195	0.751764
Sg_CNS_NA4Plus19305	0			514	19422	21895	418	545	0.362592	0.601271
53945	PREDICTED: 60S ribosomal protein L23a-like			713	26916	18811	312	502	0.362245	0.372404
Sg_CNS_NA4Plus224	0			650	24497	19388	336	883	0.361645	0.421028
Sg_CNS_NA4Plus951	0			1534	57608	35476	169	187	0.360354	0.32643
47602	PREDICTED: 40S ribosomal protein S15			1492	55908	51957	176	58	0.359565	0.491532
Sg_CNS_NA4Plus33144	0			1378	51459	67783	191	118	0.358332	0.694299
Sg_CNS_NA4Plus983	0			597	22292	35780	374	94	0.35831	0.845954
Sg_CNS_NA4Plus10209	LMIVITBAL.migratoria vitellogenin B gene, 5' end			223	8319	2268	990	1540	0.358	0.143614
Sg_CNS_NA4Plus13906	0			358	13291	56645	625	126	0.356264	2.23334
Sg_CNS_NA4Plus9994	0			218	8077	9182	1011	1565	0.355559	0.594561
51294	PREDICTED: 40S ribosomal protein S19a-like			1387	51114	40450	193	60	0.35362	0.411643
80714	PREDICTED: similar to GA14517-PA			2968	108918	126289	93	107	0.352131	0.600584
Sg_CNS_NA4Plus33382	0			1418	52001	97899	190	63	0.351891	0.974484
Sg_CNS_NA4Plus972	0			484	17727	9367	453	664	0.351463	0.273193
Sg_CNS_NA4Plus14285	0			373	13654	17641	606	641	0.351275	0.667586
Sg_CNS_NA4Plus10698	0			236	8636	1753	963	1670	0.351169	0.104903
Sg_CNS_NA4Plus4828	CHK1 checkpoint-like protein			1095	39673	16250	232	366	0.347662	0.209476
53840	PREDICTED: 60S ribosomal protein L19-like			2865	103049	103395	101	97	0.345134	0.509387
Sg_CNS_NA4Plus9292	0			205	7350	11240	1096	770	0.344078	0.773962
Sg_CNS_NA4Plus11007	0			245	8741	3785	955	1221	0.342381	0.218114
Sg_CNS_NA4Plus14549	0			382	13575	11962	609	613	0.341015	0.442023
Sg_CNS_NA4Plus5431	0			162	5712	781	1450	2921	0.338387	0.0681334
Sg_CNS_NA4Plus968	hypothetical protein EAG_01178			998	35190	28970	254	317	0.33835	0.409733
91712	0			281	9906	10723	847	842	0.338299	0.538665
102260	PREDICTED: similar to GA21085-PA isoform 2			2585	90974	118108	114	90	0.337696	0.644898
40887	PREDICTED: similar to ribosomal protein S15e			152	5337	5531	1533	913	0.336977	0.513697
Sg_CNS_NA4Plus15101	0			400	13999	19717	584	2631	0.33584	0.695779
Sg_CNS_NA4Plus999	0			375	13080	17400	635	272	0.334715	0.654955
Sg_CNS_NA4Plus985	0			508	17677	30677	456	1440	0.333914	0.852377
Sg_CNS_NA4Plus893	Putative defense protein			2222	77192	76170	127	192	0.333349	0.483854
Sg_CNS_NA4Plus126	0			635	21951	25087	376	398	0.331715	0.557649
85473	apolipoprotein LI-II precursor			3302	113765	192953	88	122	0.330598	0.824793
Sg_CNS_NA4Plus8151	0			189	6499	4750	1255	1101	0.330002	0.354807
Sg_CNS_NA4Plus917	0			218	7477	10955	1077	1093	0.32915	0.709356
Sg_CNS_NA4Plus3316	Coptotermes formosanus clone CFSNI1451 ribosomal protein L19e mRNA, complete cds			133	4533	3504	1800	2068	0.327111	0.371967
Sg_CNS_NA4Plus20777	0			556	18930	25112	426	356	0.326711	0.637518
Sg_CNS_NA4Plus14691	0			387	13148	17555	632	472	0.326022	0.640299
Sg_CNS_NA4Plus16163	0			432	14671	13722	551	1403	0.32589	0.448367
Sg_CNS_NA4Plus7968	0			187	6347	2304	1290	1622	0.325732	0.173979
Sg_CNS_NA4Plus5989	0			167	5659	2350	1462	1452	0.325211	0.198703
85614	PREDICTED: arylphorin subunit alpha			574	19442	6038	417	771	0.325025	0.148498
Sg_CNS_NA4Plus886	0			266	9004	17746	935	1156	0.324838	0.941698
Sg_CNS_NA4Plus12989	0			323	10933	11082	755	1953	0.324819	0.48431
Sg_CNS_NA4Plus13970	0			361	12185	9923	679	399	0.323906	0.388015
Sg_CNS_NA4Plus28884	0			929	31071	28239	284	261	0.320936	0.429059
8959	hypothetical protein TcasGA2_TC004250			2271	75684	13152	131	142	0.319785	0.0817478
84261	AF417742_1cytochrome c oxidase subunit II			1127	37557	14765	238	169	0.319774	0.18493
Sg_CNS_NA4Plus13497	0			343	11420	22885	728	927	0.319503	0.941769
Sg_CNS_NA4Plus12403	0			301	9997	8992	838	305	0.318722	0.421703
Sg_CNS_NA4Plus7998	Isostasius sp. JMH-2010 28S ribosomal RNA gene sequence			187	6178	3272	1333	1344	0.31706	0.247043
Sg_CNS_NA4Plus8480	0			193	6371	2838	1287	1391	0.316799	0.207624
45956	translation elongation factor 2 isoform 1			578	19011	19663	424	794	0.31562	0.480189
93346	ejaculatory bulb-specific protein 3 precursor, putative			1083	35552	116715	251	321	0.315002	1.52114
Sg_CNS_NA4Plus848	0			250	8189	1699	1002	1246	0.314347	0.0959792
Sg_CNS_NA4Plus5770	18S ribosomal RNA gene sequence; internal transcribed spacer 1, 5.8S ribosomal RNA gene, and internal transcribed spacer 2, complete sequence; and 28S ribosomal RNA			1676	54892	24899	180	164	0.314274	0.209698
Sg_CNS_NA4Plus11890	0			280	9167	6454	916	1341	0.314182	0.325392
Sg_CNS_NA4Plus864	TSA: Sitodiplosis mosellana Unigene3850_S_mosellanaA transcribed RNA sequence			372	12142	9445	682	732	0.313219	0.358404
Sg_CNS_NA4Plus5912	0			166	5414	1657	1512	1292	0.313008	0.140976
40673	PREDICTED: similar to ribosomal protein L38e			2139	69683	47804	140	155	0.312599	0.31545
87852	PREDICTED: similar to CG4692 CG4692-PB			1528	49474	54123	200	361	0.31069	0.49996
103978	Heat shock 70 kDa protein cognate, putative			457	14734	9679	547	579	0.309385	0.29897
91317	PREDICTED: cytochrome c oxidase subunit 6C-like			864	27625	30210	308	208	0.30681	0.493537
Sg_CNS_NA4Plus9054	0			201	6419	1215	1273	1282	0.306481	0.0853898
Sg_CNS_NA4Plus1037	0			635	20204	17951	400	386	0.305316	0.399032
91315	PREDICTED: cytochrome c oxidase subunit 6B2-like			674	21385	23694	383	475	0.304463	0.49621
53575	PREDICTED: 60S ribosomal protein L14			3186	99744	79655	104	33	0.300407	0.352891
Sg_CNS_NA4Plus822	0			237	7414	1897	1087	1474	0.300212	0.113036
54570	PREDICTED: 60S ribosomal protein L31 isoform 2			1913	59827	58529	160	422	0.300092	0.431849
Sg_CNS_NA4Plus8339	0			191	5947	4053	1388	1288	0.298815	0.299584
Sg_CNS_NA4Plus25432	0			730	22694	37110	366	355	0.298313	0.717543
Sg_CNS_NA4Plus9633	0			210	6510	3047	1248	1747	0.297504	0.204863
Sg_CNS_NA4Plus814	0			160	4938	3642	1636	1524	0.296199	0.321372
Sg_CNS_NA4Plus14496	0			380	11698	17975	709	1476	0.295413	0.667695
30332	PREDICTED: lysosomal acid phosphatase-like isoform 1			371	11417	4847	729	637	0.295312	0.184441
83920	Adipokinetic prohormone type 1			329	10070	9197	834	1876	0.293725	0.394608
83812	PREDICTED: similar to adenine nucleotide translocase			1431	43586	51260	218	307	0.292269	0.50561
Sg_CNS_NA4Plus31186	0			1120	33973	67530	260	285	0.291067	0.851047
Sg_CNS_NA4Plus13188	0			330	9849	1987	852	1037	0.286409	0.0850297
88507	PREDICTED: actin, clone 205-like isoform 2			528	15739	22448	507	1503	0.286046	0.600111
Sg_CNS_NA4Plus9892	0			216	6405	4545	1279	968	0.284576	0.29706
54148	PREDICTED: 60S ribosomal protein L27a-like isoform 2			790	23283	16727	359	1140	0.28281	0.298872
46944	troponin T-4			179	5261	8219	1550	1816	0.282074	0.648167
41099	ribosomal protein S30			939	27545	23600	309	743	0.281487	0.354759
Sg_CNS_NA4Plus3331	0			133	3879	6426	2066	1983	0.279927	0.682064
Sg_CNS_NA4Plus995	methionine-rich hexamerin-like protein 1			4165	121459	26057	86	116	0.279823	0.0883069
53187	60S ribosomal protein L11, putative			471	13683	11361	601	524	0.278777	0.340488
Sg_CNS_NA4Plus22709	0			619	17913	35352	448	89	0.277694	0.806128
Sg_CNS_NA4Plus8343	Coptotermes formosanus clone CFSNI788 troponin T mRNA, complete cds			1664	48104	81468	203	211	0.277397	0.691047
Sg_CNS_NA4Plus14393	0			376	10863	6590	761	855	0.277247	0.247418
51712	Bombyx mori mRNA, clone: fcaL45K01			251	7245	12750	1114	1550	0.277006	0.717033
52362	BmP109			574	16566	16790	480	400	0.276947	0.412889
51248	PREDICTED: 40S ribosomal protein S18			3809	109922	99179	92	95	0.276912	0.36752
102918	PREDICTED: gamma-interferon-inducible lysosomal thiol reductase-like			6654	191899	125710	57	114	0.276731	0.266661
31524	mitochondrial cytochrome c oxidase subunit VIa			466	13384	19080	620	1574	0.275611	0.577941
Sg_CNS_NA4Plus10916	0			242	6950	1783	1168	1302	0.275611	0.104051
52126	PREDICTED: 40S ribosomal protein S7			838	24016	24866	347	525	0.275004	0.41884
Sg_CNS_NA4Plus1709	0			2264	64869	102385	152	141	0.274936	0.638311
Sg_CNS_NA4Plus18523	0			493	14105	136	578	508	0.27455	0.00392231
82355	AGAP000851-PA			977	27925	40989	301	592	0.27427	0.592177
43250	0			122	3485	1060	2307	204	0.274178	0.122751
48097	unknown			408	11646	8806	715	1803	0.273917	0.304675
Sg_CNS_NA4Plus8321	0			191	5403	2402	1515	977	0.271486	0.177578
Sg_CNS_NA4Plus7091	0			177	4996	7076	1622	2236	0.270895	0.564345
Sg_CNS_NA4Plus1281	0			1209	34084	55575	258	1709	0.270522	0.648828
Sg_CNS_NA4Plus7073	0			177	4969	5462	1627	953	0.269431	0.435639
Sg_CNS_NA4Plus1022	0			424	11894	8182	694	353	0.269193	0.272405
93580	PREDICTED: elongation factor 1-beta			926	25976	33301	321	401	0.26918	0.507607
Sg_CNS_NA4Plus5407	0			162	4543	4053	1790	3278	0.269146	0.353213
Sg_CNS_NA4Plus5279	0			161	4492	4808	1811	2156	0.267778	0.421597
53980	PREDICTED: 60S ribosomal protein L24			954	26530	26825	314	535	0.266852	0.396895
83195	Gryllus bimaculatus mRNA, GBcontig30723			180	5002	881	1617	1305	0.2667	0.0691615
58720	ACYPI003921			1604	44579	30408	213	301	0.266686	0.267588
43546	40S ribosomal protein S23, putative			636	17670	17678	457	532	0.266605	0.392346
Sg_CNS_NA4Plus15758	0			420	11635	2827	716	165	0.265839	0.0950383
Sg_CNS_NA4Plus10185	0			223	6163	15306	1335	1657	0.26523	0.968844
53693	PREDICTED: 60S ribosomal protein L18a			1750	48146	41404	202	172	0.263995	0.333951
24407	hypothetical protein EAI_10907			318	8744	9480	954	1613	0.263875	0.420819
Sg_CNS_NA4Plus15975	0			426	11692	14600	711	348	0.263379	0.483773
Sg_CNS_NA4Plus14014	0			363	9919	8888	845	375	0.262222	0.345633
28201	Cyp4g15, isoform B			902	24598	30744	335	607	0.261683	0.481101
46869	PREDICTED: similar to tropomyosin 1 isoform 1			423	11530	20828	722	1157	0.261572	0.695019
43353	40S ribosomal protein S21, putative			3466	94252	59262	110	138	0.260934	0.241337
Sg_CNS_NA4Plus17611	0			470	12752	24863	652	388	0.260363	0.746692
53753	LD37859p			1223	32985	21754	264	349	0.258802	0.251074
Sg_CNS_NA4Plus7122	ATP synthase F0 subunit 8			3247	87331	44412	118	129	0.258081	0.193062
54309	PREDICTED: 60S ribosomal protein L28-like			662	17795	18387	452	1694	0.257946	0.392053
46878	tropomyosin I isoform e			588	15795	24037	503	654	0.257771	0.577018
Sg_CNS_NA4Plus5354	0			161	4316	4723	1888	1796	0.257289	0.414145
41100	0			134	3564	2033	2255	2850	0.255282	0.214247
6607	hypothetical protein TcasGA2_TC002492			528	14041	15963	580	915	0.255188	0.426753
Sg_CNS_NA4Plus5222	0			160	4249	5223	1913	2299	0.254879	0.460842
Sg_CNS_NA4Plus30381	0			1047	27783	23197	304	362	0.254632	0.312732
55050	PREDICTED: 60S ribosomal protein L38-like			914	24245	17607	344	276	0.254542	0.271914
Sg_CNS_NA4Plus10138	0			221	5860	10153	1408	1367	0.254475	0.648505
Sg_CNS_NA4Plus15492	0			412	10899	43250	757	1191	0.25386	1.48172
48207	0			133	3517	3723	2284	4651	0.25381	0.395209
55312	PREDICTED: 60S ribosomal protein L7-like			787	20633	15644	391	99	0.251579	0.280588
53243	60S ribosomal protein L15, putative			391	10194	7145	818	3371	0.250193	0.257961
54343	PREDICTED: 60S ribosomal protein L29			517	13454	6655	614	444	0.249723	0.181715
Sg_CNS_NA4Plus23501	0			648	16861	13763	472	608	0.249689	0.299804
Sg_CNS_NA4Plus16269	0			435	11288	16854	735	486	0.249018	0.5469
79598	PREDICTED: legumain-like			434	11153	8130	745	754	0.246607	0.264437
Sg_CNS_NA4Plus11259	0			254	6508	2627	1250	2125	0.245893	0.146036
Sg_CNS_NA4Plus5902	TSA: Anoplocnemis curvipes Anop_trimmed_contig_2302 transcribed RNA sequence			451	11555	15010	720	1058	0.245865	0.469788
61	0			156	3992	2175	2012	3845	0.245606	0.196881
Sg_CNS_NA4Plus11671	0			270	6909	1452	1177	2459	0.245572	0.0759574
7354	0			199	5051	3070	1606	2015	0.243599	0.217819
85751	ATP synthase subunit beta, putative			172	4364	1154	1862	1735	0.243512	0.0947811
Sg_CNS_NA4Plus14279	0			372	9392	5875	894	1098	0.242285	0.22295
Sg_CNS_NA4Plus12141	0			290	7316	1904	1102	119	0.242103	0.0927183
Sg_CNS_NA4Plus153	0			534	13436	4158	617	1021	0.241449	0.10993
1454	hypothetical protein TcasGA2_TC000933			3771	94673	182138	108	1082	0.240901	0.681734
Sg_CNS_NA4Plus16018	0			428	10736	6884	775	601	0.240715	0.227054
Sg_CNS_NA4Plus8709	0			196	4909	6205	1654	1429	0.240376	0.446914
Sg_CNS_NA4Plus36763	0			3008	75286	121826	132	157	0.240164	0.571655
Sg_CNS_NA4Plus818	0			166	4146	9475	1949	2458	0.239713	0.805722
Sg_CNS_NA4Plus11623	0			268	6685	2691	1220	1054	0.239385	0.141778
Sg_CNS_NA4Plus11409	0			259	6457	10054	1263	1538	0.239256	0.547962
Sg_CNS_NA4Plus14476	0			379	9420	6033	891	2315	0.238519	0.224716
Sg_CNS_NA4Plus36589	0			2803	69335	97499	143	184	0.237356	0.490964
27536	hypothetical protein TcasGA2_TC030048			595	14656	16730	553	481	0.23637	0.396893
Sg_CNS_NA4Plus3778	Locusta migratoria hsp70 family member gene cds			488	12020	11412	688	413	0.236366	0.330102
41829	PREDICTED: similar to S12e ribosomal protein			202	4964	4455	1630	1740	0.235848	0.31136
Sg_CNS_NA4Plus9349	0			206	5049	6623	1607	2973	0.235228	0.45386
Sg_CNS_NA4Plus26371	0			777	18935	20464	425	394	0.233847	0.371757
Sg_CNS_NA4Plus8042	0			187	4550	5351	1788	2237	0.233523	0.403964
48121	unnamed protein product			379	9219	9306	909	798	0.23343	0.346608
Sg_CNS_NA4Plus15479	0			411	9994	16882	839	570	0.233349	0.579797
Sg_CNS_NA4Plus4235	0			152	3695	3242	2174	2495	0.233321	0.301142
Sg_CNS_NA4Plus20248	0			541	13146	15055	633	42	0.233182	0.392808
87163	PREDICTED: similar to cathepsin-L-like cysteine peptidase 02			823	19898	21517	408	427	0.232004	0.369037
53597	PREDICTED: 60S ribosomal protein L14-like			1006	24298	22727	340	120	0.231769	0.318883
40353	PREDICTED: similar to ribosomal protein L17e			436	10510	8679	793	1121	0.231325	0.280997
Sg_CNS_NA4Plus5132	0			160	3836	1114	2092	1993	0.230111	0.0983611
Sg_CNS_NA4Plus13690	0			351	8387	11542	987	1513	0.229306	0.464173
79633	PREDICTED: myophilin			526	12485	20201	662	131	0.227773	0.542097
54809	PREDICTED: 60S ribosomal protein L35a-like			2347	55112	63014	179	168	0.225323	0.378965
40345	ribosomal protein L15			430	10076	11852	832	872	0.224868	0.38907
81685	0			158	3693	876	2175	1505	0.224339	0.0783449
Sg_CNS_NA4Plus11347	0			257	5994	701	1373	1479	0.223831	0.0385543
Sg_CNS_NA4Plus9765	0			213	4955	892	1633	1472	0.223263	0.0591753
85459	apolipophorins precursor, putative			5394	125125	188817	84	87	0.222588	0.494084
Sg_CNS_NA4Plus29473	0			974	22529	16100	369	450	0.221956	0.233326
40884	PREDICTED: similar to ribosomal protein S15Ae			1578	36410	52055	245	252	0.221407	0.465621
Sg_CNS_NA4Plus9125	0			202	4654	3442	1745	1797	0.221123	0.240577
Sg_CNS_NA4Plus17575	0			468	10775	20462	771	658	0.220941	0.617152
Sg_CNS_NA4Plus24031	0			669	15395	8080	521	723	0.220824	0.170493
Sg_CNS_NA4Plus7015	0			176	4003	1829	2005	2996	0.218296	0.14676
103541	glutathione S-transferase D1			10038	228061	70503	51	93	0.218007	0.0991368
Sg_CNS_NA4Plus21382	0			574	13010	14598	641	511	0.217502	0.358988
Sg_CNS_NA4Plus9289	0			205	4629	4080	1759	1705	0.216717	0.280984
Sg_CNS_NA4Plus12513	0			305	6881	1564	1184	1240	0.216511	0.0724241
Sg_CNS_NA4Plus904	0			381	8584	8146	966	6702	0.216212	0.301815
45619	TPA_exp: troponin T isoform 5			1199	26994	35525	311	329	0.216037	0.418211
Sg_CNS_NA4Plus890	0			203	4567	5671	1781	1940	0.215921	0.394374
Sg_CNS_NA4Plus211	0			666	14944	26176	535	232	0.215321	0.554771
Sg_CNS_NA4Plus7314	TSA: Anoplocnemis curvipes Anop_trimmed_contig_524 transcribed RNA sequence			599	13330	9949	623	15833	0.213551	0.234458
Sg_CNS_NA4Plus11363	0			258	5728	5580	1447	1138	0.213071	0.305324
Sg_CNS_NA4Plus9020	0			200	4439	1214	1834	1446	0.213019	0.0857462
88178	chemosensory protein 19			520	11529	16633	723	888	0.21276	0.451504
Sg_CNS_NA4Plus8411	Anacridium aegyptium 28S ribosomal RNA gene sequence			8669	192154	41527	56	163	0.21269	0.0676146
Sg_CNS_NA4Plus7435	Pezotettix giornae voucher K391 28S ribosomal RNA gene sequence			552	12232	6267	676	1172	0.212647	0.160272
Sg_CNS_NA4Plus929	0			304	6724	6298	1210	1638	0.212268	0.29246
Sg_CNS_NA4Plus12388	0			300	6633	4431	1230	1278	0.212187	0.20852
Sg_CNS_NA4Plus37023	0			3371	74321	124036	134	179	0.211555	0.519351
82609	RH08789p			284	6260	2551	1313	843	0.211539	0.126833
88200	chemosensory protein 4			1121	24493	86143	337	469	0.209662	1.08465
Sg_CNS_NA4Plus1241	0			921	20041	4927	404	410	0.208808	0.075523
29677	long wavelength sensitive opsin I-like protein			454	9872	8041	848	921	0.208669	0.250021
Sg_CNS_NA4Plus8378	0			191	4144	3968	1950	2288	0.208236	0.293303
53237	60S ribosomal protein L17, putative			1748	37910	33527	237	311	0.208108	0.270729
33378	PREDICTED: nucleoside diphosphate kinase-like			1120	24260	30925	343	428	0.207853	0.389739
87994	0			467	10112	5450	828	1700	0.207792	0.164751
Sg_CNS_NA4Plus27132	0			818	17711	28904	455	591	0.207768	0.498756
Sg_CNS_NA4Plus14020	0			363	7840	8058	1040	1921	0.207267	0.31336
83941	ADP/ATP translocase			6124	132156	161587	79	190	0.207071	0.372428
Sg_CNS_NA4Plus5955	0			166	3568	3401	2249	3996	0.206302	0.289264
90892	AGAP002350-PB			535	11462	19246	725	880	0.205593	0.507782
Sg_CNS_NA4Plus966	0			543	11586	12933	718	477	0.204756	0.336203
Sg_CNS_NA4Plus1149	0			759	16184	414	493	727	0.204614	0.00771747
Sg_CNS_NA4Plus102	0			375	7985	6232	1020	1895	0.204344	0.234603
Sg_CNS_NA4Plus1081	0			728	15502	13197	515	489	0.204338	0.255885
104136	hemocyanin subunit, putative			20036	424520	142718	32	84	0.203307	0.10054
Sg_CNS_NA4Plus14156	0			367	7761	7	1050	1500	0.202942	0.000307675
78922	PREDICTED: hypothetical protein LOC412266			499	10535	11353	792	1228	0.2026	0.321157
Sg_CNS_NA4Plus11985	0			284	5992	4444	1374	1297	0.202484	0.220913
41119	PREDICTED: Nasonia vitripennis 40S ribosomal protein S6-like (LOC100118087), mRNA			170	3576	1944	2244	2169	0.201899	0.161488
36771	0			189	3957	2408	2028	2165	0.200946	0.179905
43997	PREDICTED: 40S ribosomal protein S10-like isoform 1			860	17889	23078	450	620	0.199607	0.37878
51457	PREDICTED: 40S ribosomal protein S21-like			782	16261	9066	488	1097	0.199541	0.163653
52293	Arginine kinase, putative			659	13660	7938	605	711	0.198912	0.170039
Sg_CNS_NA4Plus1052	Gryllus bimaculatus mRNA, GBcontig03633			756	15666	18256	509	498	0.198852	0.34086
Sg_CNS_NA4Plus10073	0			220	4541	8450	1794	1806	0.198102	0.542193
Sg_CNS_NA4Plus23986	0			666	13681	10065	602	1126	0.197124	0.21333
10165	hypothetical protein TcasGA2_TC004962			776	15932	14605	501	292	0.197016	0.265667
45502	PREDICTED: 40S ribosomal protein S11-like			2036	41725	35375	223	133	0.19665	0.245245
53932	LP19279p			175	3572	461	2247	1832	0.195911	0.0372625
Sg_CNS_NA4Plus12302	0			296	6017	5064	1371	2596	0.195086	0.241522
Sg_CNS_NA4Plus16535	Serine protease inhibitor I/II			1564	31767	74380	277	322	0.194903	0.671265
87424	PREDICTED: similar to CG14482 CG14482-PA			293	5946	3951	1389	1423	0.194758	0.190378
40542	PREDICTED: similar to ribosomal protein L28e			179	3631	3683	2212	2185	0.194696	0.290493
Sg_CNS_NA4Plus14011	0			362	7322	10	1100	1358	0.194109	0.000428897
Sg_CNS_NA4Plus13617	0			347	7007	12153	1157	1590	0.193789	0.494377
92141	0			393	7915	7900	1029	1237	0.193276	0.283764
108859	AGAP003790-PA			327	6583	9297	1235	1640	0.1932	0.401338
41610	RS14_DROMERecName: Full=40S ribosomal protein S14			141	2836	2777	2749	2501	0.193066	0.278088
Sg_CNS_NA4Plus8919	0			198	3972	2307	2019	2330	0.192539	0.164528
Sg_CNS_NA4Plus12074	0			288	5746	2270	1441	1334	0.191476	0.111299
Sg_CNS_NA4Plus909	0			316	6288	1607	1306	1215	0.190967	0.0718236
Sg_CNS_NA4Plus3729	0			144	2863	3297	2732	2214	0.190843	0.323263
43484	40S ribosomal protein S26, putative			2289	45497	81524	210	202	0.190727	0.502705
48205	unnamed protein product			182	3616	1777	2218	2449	0.190696	0.137889
52813	Fructose-bisphosphate aldolase, putative			340	6752	7480	1203	1368	0.190582	0.310563
Sg_CNS_NA4Plus8593	0			194	3845	2004	2087	2758	0.190227	0.145875
78580	conserved hypothetical protein			600	11890	30059	696	161	0.190166	0.707141
Sg_CNS_NA4Plus12396	0			301	5959	11096	1386	1576	0.189996	0.520364
Sg_CNS_NA4Plus25041	0			712	14075	15869	579	649	0.189699	0.314605
Sg_CNS_NA4Plus16815	0			450	8863	6137	945	1078	0.189009	0.192523
Sg_CNS_NA4Plus14208	0			369	7258	10264	1110	1047	0.188762	0.392646
Sg_CNS_NA4Plus7570	0			182	3577	803	2242	3199	0.18864	0.0623524
Sg_CNS_NA4Plus18402	0			490	9590	7919	882	602	0.187816	0.228138
87995	PREDICTED: similar to CG9119 CG9119-PA			383	7481	4637	1076	1045	0.187449	0.170923
7597	hypothetical protein TcasGA2_TC003720			439	8556	2130	970	1584	0.187035	0.0685153
Sg_CNS_NA4Plus13131	0			328	6382	5827	1282	2008	0.186731	0.250792
54010	PREDICTED: 60S ribosomal protein L24-like			2524	49008	37156	201	40	0.186317	0.207788
Sg_CNS_NA4Plus5452	TSA: Sitodiplosis mosellana Unigene25599_S_mosellanaA transcribed RNA sequence			944	18307	1281	434	424	0.186095	0.0191683
79203	PREDICTED: hypothetical protein LOC551870			741	14367	11901	565	702	0.186056	0.22671
Sg_CNS_NA4Plus7755	0			184	3566	3346	2252	2796	0.186016	0.256748
40367	PREDICTED: similar to ribosomal protein L18e			542	10504	9505	795	1182	0.185978	0.247552
Sg_CNS_NA4Plus9132	0			202	3892	827	2057	4744	0.184926	0.0578559
Sg_CNS_NA4Plus5175	0			160	3070	1043	2575	2817	0.184172	0.0920977
47607	ubiquitin-fold modifier 1 precursor, putative			449	8612	6628	964	1205	0.184066	0.208387
91246	cytochrome c oxidase assembly factor-like			546	10381	9781	802	869	0.182454	0.252874
49380	PREDICTED: 40S ribosomal protein S16			2882	54728	59630	181	294	0.182217	0.292043
86182	ATP synthase F0 subunit 6			9015	170643	133349	65	70	0.181631	0.208783
Sg_CNS_NA4Plus13359	0			338	6340	6130	1292	3430	0.180014	0.256025
31959	PREDICTED: muscle LIM protein Mlp84B-like isoform 1			1294	24269	29614	342	117	0.17997	0.323032
Sg_CNS_NA4Plus987	AChain A, Molecular Structure Of An Apolipoprotein Determined At 2.5- Angstroms Resolution			2668	50039	157912	198	231	0.179968	0.835412
Sg_CNS_NA4Plus11	0			340	6372	6763	1284	1718	0.179858	0.280797
87465	0			186	3484	6076	2308	2753	0.179786	0.461153
Sg_CNS_NA4Plus82	0			266	4979	4661	1625	1781	0.179644	0.247377
Sg_CNS_NA4Plus8752	0			196	3668	753	2186	2859	0.179621	0.054298
19331	AGAP004912-PB			167	3125	3693	2538	3310	0.179613	0.312211
Sg_CNS_NA4Plus9608	0			210	3928	979	2043	1677	0.179526	0.0658681
Sg_CNS_NA4Plus11444	0			261	4881	5926	1665	1642	0.179483	0.320526
40963	ribosomal protein S18			1300	24307	15363	338	816	0.17942	0.166813
Sg_CNS_NA4Plus976	0			378	7037	6734	1151	1239	0.178658	0.251486
15500	AGAP004616-PA			397	7389	3511	1094	973	0.178615	0.124863
Sg_CNS_NA4Plus861	SAU77580Schistocerca americana arginine kinase (argK) mRNA, complete cds			2501	46381	23198	205	128	0.177951	0.130925
Sg_CNS_NA4Plus6346	0			170	3149	2997	2515	1984	0.177798	0.248915
40471	ribosomal protein L24			1987	36767	33182	242	377	0.177557	0.235714
48180	unnamed protein product			491	9071	12084	927	919	0.177291	0.347403
Sg_CNS_NA4Plus6976	0			176	3249	3278	2435	1624	0.177189	0.262965
108873	0			237	4375	4882	1858	1251	0.177171	0.290808
Sg_CNS_NA4Plus1573	0			1302	24006	12327	348	350	0.176926	0.133644
Sg_CNS_NA4Plus961	0			661	12159	12192	680	809	0.176521	0.260362
Sg_CNS_NA4Plus10778	0			238	4374	8858	1859	2070	0.176387	0.525383
52776	FI14109p			1072	19670	18467	412	390	0.176075	0.243161
Sg_CNS_NA4Plus32632	0			1303	23881	24057	350	299	0.17587	0.260605
Sg_CNS_NA4Plus21105	0			565	10344	7030	808	895	0.17569	0.175646
Sg_CNS_NA4Plus249	0			734	13422	407	619	799	0.175476	0.00784572
Sg_CNS_NA4Plus7162	Maconellicoccus hirsutus clone WHMH2513 putative 60S ribosomal protein L17 mRNA, complete cds			178	3240	2270	2445	6039	0.174712	0.18008
Sg_CNS_NA4Plus73	Gryllus bimaculatus mRNA, GBcontig28204			867	15771	22622	504	947	0.174555	0.368298
Sg_CNS_NA4Plus4634	Sphaerius sp. APV-2005 mRNA for ribosomal protein L24e (rpL24e gene)			155	2803	1633	2783	4915	0.173585	0.148795
82358	0			541	9759	10985	860	1026	0.173108	0.286623
Sg_CNS_NA4Plus33159	0			1380	24893	51875	331	396	0.173093	0.530586
41643	RS17_ANOGARecName: Full=40S ribosomal protein S17			2028	36571	16001	243	246	0.17304	0.111372
53315	IP07888p			150	2703	1074	2879	2527	0.172974	0.101155
Sg_CNS_NA4Plus7790	Locusta migratoria mRNA for chemosensory protein (OS-D3 gene)			686	12365	19119	668	1060	0.17297	0.393398
Sg_CNS_NA4Plus6238	tumor differentially expressed protein			325	5836	1974	1417	1569	0.172334	0.0857733
Sg_CNS_NA4Plus8210	0			190	3404	4963	2349	2613	0.17196	0.368762
Sg_CNS_NA4Plus8189	0			189	3386	4028	2365	4809	0.171956	0.300887
28981	Kazal type serine protease inhibitor			362	6483	5446	1256	1272	0.17187	0.212382
80940	AGAP000654-PA			902	16096	12449	494	1164	0.171239	0.194819
82375	RE22403p			636	11333	12097	734	971	0.170998	0.268488
29278	PREDICTED: lambda-crystallin homolog			1244	22167	10550	375	1900	0.17099	0.119713
87148	cathepsin F isoform 1 precursor			622	11060	13692	750	3813	0.170635	0.310725
Sg_CNS_NA4Plus1051	0			871	15482	69	516	552	0.17057	0.00113435
54193	PREDICTED: 60S ribosomal protein L28			726	12871	14638	648	936	0.170127	0.284605
80429	PREDICTED: similar to AGAP008724-PA			667	11784	16472	705	665	0.169539	0.34859
Sg_CNS_NA4Plus12492	0			304	5349	4337	1531	3161	0.168867	0.201412
Sg_CNS_NA4Plus870	0			249	4376	1395	1857	2294	0.168672	0.0791324
88225	chemosensory protein 7			5965	104614	95423	98	47	0.168286	0.225796
54027	PREDICTED: 60S ribosomal protein L26 isoform 1			244	4256	5882	1909	1808	0.167409	0.340312
Sg_CNS_NA4Plus10982	PREDICTED: Tribolium castaneum similar to S20e ribosomal protein (LOC662265), mRNA			244	4254	6703	1911	2377	0.16733	0.387804
Sg_CNS_NA4Plus5475	0			163	2839	541	2746	2898	0.167184	0.0469332
80176	PREDICTED: similar to AGAP004790-PA			490	8534	9923	974	950	0.167137	0.285864
Sg_CNS_NA4Plus10043	0			219	3810	2386	2104	2265	0.166978	0.153843
Sg_CNS_NA4Plus881	Schistocerca gregaria antennal CSPSgre-III-1 (CSP57) mRNA, complete cds			592	10298	9749	811	1077	0.166931	0.232462
Sg_CNS_NA4Plus11644	0			269	4646	5806	1749	1786	0.165762	0.304697
56318	PREDICTED: hypothetical protein LOC100123180			416	7175	7797	1124	822	0.165521	0.264581
Sg_CNS_NA4Plus28955	0			934	16093	3947	495	549	0.165342	0.0596621
Sg_CNS_NA4Plus1959	0			2375	40872	41306	225	74	0.165134	0.245487
Sg_CNS_NA4Plus25840	0			750	12901	22436	646	901	0.165067	0.422252
Sg_CNS_NA4Plus24486	0			688	11815	334	701	599	0.164796	0.00687266
Sg_CNS_NA4Plus11151	0			250	4281	1685	1899	2720	0.164351	0.0951888
Sg_CNS_NA4Plus10027	0			219	3736	14567	2141	2712	0.163736	0.938911
54983	PREDICTED: hypothetical protein			570	9721	9242	866	1465	0.163661	0.228879
Sg_CNS_NA4Plus20142	0			538	9171	6037	913	1687	0.163586	0.158409
Sg_CNS_NA4Plus10821	0			239	4071	969	1977	1637	0.163484	0.0572852
Sg_CNS_NA4Plus11176	Gryllus bimaculatus mRNA, GBcontig30412			483	8224	12756	997	1439	0.163401	0.372795
Sg_CNS_NA4Plus8314	0			191	3247	3834	2436	2072	0.163173	0.2834
Sg_CNS_NA4Plus168	Schistocerca gregaria protein disulfide-isomerase mRNA, complete cds			681	11579	7765	719	680	0.163165	0.16096
87476	PREDICTED: similar to CG17280 CG17280-PA			726	12334	18570	673	1075	0.16303	0.36105
Sg_CNS_NA4Plus10707	0			236	3998	7121	2008	1076	0.162594	0.42595
24264	hypothetical protein TcasGA2_TC013562			543	9149	8180	920	547	0.161691	0.212655
Sg_CNS_NA4Plus3081	0			123	2071	2770	3586	6105	0.16164	0.31798
104248	hexamerin 2 precursor			383	6430	2318	1271	1840	0.161118	0.0854615
Sg_CNS_NA4Plus5827	0			166	2786	2117	2798	2372	0.161099	0.180089
Sg_CNS_NA4Plus1185	0			889	14914	11497	537	496	0.160985	0.182553
Sg_CNS_NA4Plus1225	Dictyostelium discoideum AX4 hypothetical protein (DDB_G0278407) mRNA, complete cds			749	12541	8217	659	874	0.160676	0.154865
56444	PREDICTED: hypothetical protein LOC100159524			294	4887	4229	1664	3475	0.159532	0.203077
Sg_CNS_NA4Plus309	0			1089	18095	14356	444	397	0.159448	0.186082
83964	Artemia franciscana adenine nucleotide translocator mRNA, complete cds			241	3987	976	2013	3866	0.158783	0.0572197
76503	ACYPI007765			187	3089	4258	2561	2564	0.158556	0.321466
Sg_CNS_NA4Plus9805	PREDICTED: uncharacterized protein LOC100865248			1304	21532	8479	379	986	0.15845	0.0917882
40254	0			162	2670	1814	2916	2949	0.158206	0.158136
Sg_CNS_NA4Plus11852	0			278	4562	3847	1784	3165	0.157496	0.19537
Sg_CNS_NA4Plus83	0			424	6933	3670	1171	945	0.156922	0.122204
Sg_CNS_NA4Plus8448	0			192	3135	11868	2526	2835	0.156726	0.872532
32207	myosin heavy-chain a			164	2677	2116	2910	2944	0.156687	0.182199
Sg_CNS_NA4Plus9541	0			209	3407	2780	2347	3323	0.156465	0.187812
Sg_CNS_NA4Plus7532	0			182	2964	697	2647	2658	0.156321	0.0541318
Sg_CNS_NA4Plus198	0			853	13849	5914	594	669	0.155799	0.0978755
40423	ribosomal protein L23			476	7715	7796	1052	764	0.155543	0.231201
51812	AGAP012186-PA			215	3465	4741	2317	2552	0.154687	0.311309
Sg_CNS_NA4Plus11940	0			282	4540	4924	1797	1748	0.154514	0.246505
53375	PREDICTED: 60S ribosomal protein L10a-like isoform 2			673	10835	8588	764	537	0.154497	0.180134
Sg_CNS_NA4Plus11000	0			245	3919	4156	2047	1280	0.153527	0.239487
Sg_CNS_NA4Plus8155	0			189	3018	524	2608	2550	0.153273	0.0392072
51412	PREDICTED: 40S ribosomal protein S20			876	13929	13566	588	1043	0.152585	0.218599
53988	MIP04232p			432	6850	10718	1189	1168	0.152172	0.350218
Sg_CNS_NA4Plus439	0			2578	40656	83259	227	234	0.151327	0.45585
Sg_CNS_NA4Plus9720	0			212	3339	2526	2392	2030	0.151173	0.168243
51518	AGAP011173-PA			564	8861	7484	946	1036	0.150771	0.187319
56131	PREDICTED: hypothetical protein LOC100120906			856	13442	18608	615	467	0.150691	0.306844
Sg_CNS_NA4Plus854	0			198	3100	5826	2556	3217	0.15028	0.415383
92265	PREDICTED: similar to diazepam binding inhibitor, putative			1917	29973	27858	290	455	0.150033	0.205122
Sg_CNS_NA4Plus949	0			408	6372	5589	1285	2744	0.149882	0.193384
Sg_CNS_NA4Plus876	TSA: Spodoptera exigua comp9_c0_seq1 transcribed RNA sequence			227	3542	2394	2274	2831	0.149765	0.148918
Sg_CNS_NA4Plus10601	0			233	3629	2397	2214	1830	0.149491	0.145265
Sg_CNS_NA4Plus6312	SCAAKHISchistocerca nitens adipokinetic hormone I mRNA, complete cds			333	5178	5291	1573	1241	0.149234	0.224308
Sg_CNS_NA4Plus24	0			2023	31432	78078	280	468	0.149092	0.544762
Sg_CNS_NA4Plus22872	0			625	9703	5078	871	1003	0.148983	0.114701
42262	PREDICTED: similar to Sec61p gamma subunit			1016	15720	15001	508	416	0.148474	0.208413
Sg_CNS_NA4Plus9161	0			203	3131	2170	2532	2619	0.148044	0.15095
Sg_CNS_NA4Plus13132	0			328	5038	6729	1611	1414	0.147413	0.289607
Sg_CNS_NA4Plus14846	0			391	5982	1438	1380	1492	0.146827	0.051946
51719	PREDICTED: 40S ribosomal protein S26-like			782	11952	21537	692	1907	0.146668	0.388747
Sg_CNS_NA4Plus7626	0			182	2774	10906	2811	2604	0.146304	0.845868
40956	Riptortus pedestris mRNA for ribosomal protein S18, complete cds, sequence id: Rped-0241			226	3442	2768	2333	2292	0.146182	0.172935
Sg_CNS_NA4Plus1018	Nasonia vitripennis probable 26S proteasome complex subunit sem1 (LOC100117234), mRNA			466	7093	6407	1138	1107	0.146073	0.194091
40348	PREDICTED: similar to ribosomal protein L15e			1086	16525	15729	481	546	0.146017	0.204441
Sg_CNS_NA4Plus931	0			384	5815	8346	1424	1081	0.145331	0.306809
Sg_CNS_NA4Plus960	0			313	4734	7114	1718	2365	0.145158	0.320848
Sg_CNS_NA4Plus29702	Kazal domain-containing peptide			989	14951	11484	534	548	0.145067	0.163909
Sg_CNS_NA4Plus8496	Locusta migratoria clone LmigCSP3 hypothetical protein mRNA, complete cds			1872	28285	76187	298	333	0.144987	0.574446
42602	PREDICTED: serine/threonine-protein kinase PAK 1-like			6887	103901	21678	99	210	0.144763	0.0444301
93664	PREDICTED: elongation factor 2-like isoform 1			4426	66744	80892	149	522	0.144701	0.257969
Sg_CNS_NA4Plus7667	0			183	2754	3829	2827	2692	0.144456	0.295404
Sg_CNS_NA4Plus6798	0			174	2608	2198	2983	1178	0.143876	0.178379
Sg_CNS_NA4Plus836	0			447	6700	7235	1217	1013	0.143846	0.228486
87422	PREDICTED: similar to CG14235 CG14235-PA			2110	31617	30443	278	696	0.143786	0.203652
42473	PREDICTED: serine proteinase stubble isoform 1			602	9014	12168	933	1139	0.143692	0.285316
49698	0			472	7058	7330	1145	848	0.143505	0.219225
Sg_CNS_NA4Plus900	0			206	3063	1356	2579	2592	0.142721	0.0929782
53618	LD15555p			350	5197	4966	1570	1567	0.142506	0.200306
43909	superoxide dismutase			1918	28475	23266	296	290	0.142461	0.171222
Sg_CNS_NA4Plus19425	0			517	7674	12488	1056	3046	0.142447	0.340962
32543	NADH-ubiquinone oxidoreductase 13 kDa-A subunit, putative			610	9050	9318	930	844	0.142374	0.215629
Sg_CNS_NA4Plus874	0			291	4316	5802	1887	2304	0.142349	0.281467
Sg_CNS_NA4Plus837	0			241	3568	547	2250	1202	0.1421	0.0320946
46060	PREDICTED: translocon-associated protein subunit delta-like			729	10779	8347	770	706	0.141891	0.161631
54646	PREDICTED: 60S ribosomal protein L34-like isoform 2			1891	27698	40233	307	395	0.140552	0.30031
Sg_CNS_NA4Plus9162	0			203	2972	2466	2635	5357	0.140528	0.171531
Sg_CNS_NA4Plus353	0			3111	45508	45134	209	56	0.140366	0.204777
Sg_CNS_NA4Plus11288	0			255	3723	5438	2153	3542	0.140131	0.301056
Sg_CNS_NA4Plus8823	0			197	2862	7127	2733	4274	0.13945	0.510705
26860	0			831	12034	8296	687	2756	0.138966	0.140925
Sg_CNS_NA4Plus26834	0			800	11520	16418	724	856	0.138186	0.289684
51155	PREDICTED: similar to putative zinc-containing alcohol dehydrogenase			810	11648	7567	714	1340	0.137997	0.131876
Sg_CNS_NA4Plus24108	0			672	9658	8007	876	514	0.13792	0.168199
Sg_CNS_NA4Plus16509	0			441	6329	3722	1296	1731	0.13773	0.119158
Sg_CNS_NA4Plus9164	0			203	2912	8105	2695	3173	0.137692	0.56361
Sg_CNS_NA4Plus4328	0			153	2187	7080	3430	3951	0.137221	0.653238
41864	PREDICTED: similar to S17e ribosomal protein			456	6513	3034	1247	1150	0.137072	0.0939425
Sg_CNS_NA4Plus17844	0			475	6742	5533	1207	2007	0.136215	0.164442
Sg_CNS_NA4Plus7627	0			183	2583	1938	3001	3570	0.13549	0.149553
Sg_CNS_NA4Plus903	0			261	3682	2776	2181	539	0.135402	0.150177
Sg_CNS_NA4Plus10316	0			226	3187	6620	2483	2484	0.135355	0.413508
Sg_CNS_NA4Plus884	0			363	5117	7954	1590	1749	0.135288	0.309316
Sg_CNS_NA4Plus7445	0			181	2547	2232	3041	3663	0.135078	0.174132
Sg_CNS_NA4Plus948	0			436	6132	12295	1340	1520	0.134974	0.398057
Sg_CNS_NA4Plus3397	0			135	1896	535	3911	4645	0.134834	0.0560402
40222	PREDICTED: ribonuclease UK114-like isoform 1			1389	19378	13913	420	463	0.133873	0.14139
Sg_CNS_NA4Plus13378	0			338	4713	6524	1725	1364	0.133825	0.272479
41895	PREDICTED: similar to S23e ribosomal protein			1168	16283	19540	487	344	0.133778	0.236142
Sg_CNS_NA4Plus8594	0			194	2700	1643	2884	5830	0.133594	0.11961
32043	mutant chemosensory protein 1 variant			312	4331	6596	1878	4142	0.133229	0.298442
45645	TPA_inf: troponin C type IIb			2305	31987	41878	274	257	0.133162	0.256445
Sg_CNS_NA4Plus1036	0			420	5825	9367	1421	1147	0.133102	0.314823
Sg_CNS_NA4Plus18213	0			485	6725	12642	1209	1009	0.13307	0.36794
31563	PREDICTED: similar to mitochondrial NADH:ubiquinone oxidoreductase ESSS subunit, putative			800	11065	12055	749	737	0.132729	0.212707
32721	PREDICTED: neutral and basic amino acid transport protein rBAT isoform 2			486	6716	6107	1212	714	0.132618	0.177391
Sg_CNS_NA4Plus8898	0			198	2735	6533	2848	2503	0.132592	0.465782
85613	putative arylphorin precursor			611	8433	8536	983	1979	0.132452	0.197212
Sg_CNS_NA4Plus969	0			576	7944	8313	1023	1378	0.132354	0.20373
Sg_CNS_NA4Plus13237	0			332	4574	1980	1779	3950	0.132226	0.0842199
Sg_CNS_NA4Plus9487	0			207	2845	7113	2744	1812	0.131926	0.485078
53122	PREDICTED: 60S acidic ribosomal protein P1-like			453	6218	5852	1324	1663	0.131731	0.182368
Sg_CNS_NA4Plus9967	0			218	2980	14910	2631	5339	0.131211	0.965425
Sg_CNS_NA4Plus5682	0			164	2238	2318	3364	9880	0.131001	0.199584
Sg_CNS_NA4Plus7905	0			186	2534	2066	3057	2870	0.130777	0.156854
Sg_CNS_NA4Plus9951	0			217	2956	4067	2655	2390	0.130754	0.2646
13394	hypothetical protein TcasGA2_TC005470			404	5504	9462	1489	9348	0.13075	0.33061
Sg_CNS_NA4Plus12083	0			288	3911	4790	2052	850	0.130338	0.234802
Sg_CNS_NA4Plus877	0			333	4507	5981	1809	3992	0.129899	0.253554
81170	PREDICTED: similar to conserved hypothetical protein			828	11188	26560	743	857	0.129666	0.452775
Sg_CNS_NA4Plus7895	S.gregaria mRNA for serine protease inhibitor II			1500	20264	12932	399	621	0.129634	0.121696
Sg_CNS_NA4Plus10902	0			241	3241	4318	2443	2284	0.129081	0.25295
87125	PREDICTED: caseinolytic peptidase B protein homolog			336	4518	5723	1805	1892	0.129053	0.240452
Sg_CNS_NA4Plus23824	0			661	8838	8380	948	910	0.128312	0.178963
Sg_CNS_NA4Plus977	0			402	5370	7228	1523	4911	0.128202	0.253817
Sg_CNS_NA4Plus942	0			274	3656	3482	2191	1777	0.128068	0.17942
Sg_CNS_NA4Plus7349	0			179	2385	3529	3196	2737	0.127903	0.278349
Sg_CNS_NA4Plus9726	0			212	2822	2738	2766	2597	0.127773	0.182358
47641	PREDICTED: ubiquitin-like protein FUBI-like			1395	18557	19628	430	976	0.12765	0.198606
41420	PREDICTED: RNA-binding protein pno1-like			590	7823	7568	1041	881	0.127245	0.181074
51867	AGAP012418-PA			1506	19903	23487	407	630	0.126818	0.220135
88092	chemosensory protein 11			3465	45636	112888	207	513	0.12638	0.459851
Sg_CNS_NA4Plus13168	0			329	4318	7183	1884	2818	0.125966	0.308204
Sg_CNS_NA4Plus9346	0			205	2680	2599	2909	3828	0.12549	0.179014
Sg_CNS_NA4Plus5584	0			164	2138	2983	3493	3981	0.12515	0.256817
Sg_CNS_NA4Plus927	PREDICTED: uncharacterized protein LOC100865969			348	4530	1512	1801	1717	0.124934	0.061366
Sg_CNS_NA4Plus1315	0			1044	13574	10416	610	582	0.124768	0.140835
92768	0			157	2040	2270	3643	2387	0.124741	0.204167
Sg_CNS_NA4Plus3313	Gryllus bimaculatus mRNA, GBcontig22599			791	10272	12485	815	629	0.124619	0.2228
92168	PREDICTED: similar to delta class glutathione S-transferase			298	3867	754	2076	2220	0.124548	0.0357601
Sg_CNS_NA4Plus9913	0			216	2798	5207	2785	2929	0.124341	0.340319
Sg_CNS_NA4Plus5759	0			165	2135	1645	3496	4067	0.124217	0.140804
37511	AGAP007643-PD			487	6286	7643	1307	899	0.123874	0.221544
37573	protein takeout precursor, putative			1292	16598	18655	479	177	0.123278	0.20381
Sg_CNS_NA4Plus943	0			315	4045	4113	1989	1934	0.123248	0.184341
Sg_CNS_NA4Plus1338	0			1068	13716	23758	596	1838	0.12324	0.313997
Sg_CNS_NA4Plus858	0			588	7550	4297	1068	1086	0.123223	0.103171
42422	PREDICTED: similar to serine protease inhibitor I			7881	101184	446827	102	149	0.123197	0.800253
53174	60S ribosomal protein L18, putative			355	4547	5108	1789	1720	0.12293	0.203131
Sg_CNS_NA4Plus6427	0			171	2182	2301	3446	3528	0.122496	0.190011
Sg_CNS_NA4Plus7696	0			183	2333	2037	3252	3062	0.122381	0.157189
Sg_CNS_NA4Plus1515	0			1254	15956	16924	498	289	0.122101	0.190502
Sg_CNS_NA4Plus28	0			1994	25307	15724	326	376	0.121786	0.11131
Sg_CNS_NA4Plus12441	0			302	3828	4372	2097	2259	0.121659	0.204381
Sg_CNS_NA4Plus7477	0			181	2291	3045	3297	3356	0.121507	0.237531
Sg_CNS_NA4Plus1795	0			1656	20910	2825	387	823	0.121166	0.0240869
44910	PREDICTED: 40S ribosomal protein S11			1086	13704	14815	597	3262	0.121092	0.192562
84383	PREDICTED: similar to AGAP005134-PA isoform 1			3526	44496	44907	214	378	0.121091	0.179767
104010	PREDICTED: similar to heat shock protein 67B2			772	9740	8004	864	1743	0.121074	0.146357
45952	PREDICTED: similar to translation elongation factor 2			2851	35878	35836	248	523	0.120756	0.17742
Sg_CNS_NA4Plus9705	Locusta migratoria mRNA for apolipophorin precursor			8631	108517	181930	96	227	0.120644	0.297519
17043	AGAP004877-PA			388	4873	7862	1668	1533	0.120537	0.286039
47450	0			170	2131	2776	3500	3478	0.120338	0.230566
Sg_CNS_NA4Plus24252	0			678	8492	19850	976	1316	0.120198	0.413258
90492	copper chaperone			2752	34382	31182	256	319	0.119884	0.159933
41788	PREDICTED: S-adenosylmethionine synthase-like isoform 2			739	9224	16121	908	1071	0.119781	0.307924
78718	gene F1			1494	18626	24378	428	352	0.119635	0.230321
Sg_CNS_NA4Plus1774	0			1986	24634	28826	334	492	0.119025	0.204875
Sg_CNS_NA4Plus14018	0			363	4473	3957	1819	3055	0.118264	0.1539
49659	40S ribosomal protein S16-like			2276	28031	29572	300	306	0.118181	0.183397
Sg_CNS_NA4Plus33740	0			1491	18349	7553	433	584	0.118093	0.0715102
Sg_CNS_NA4Plus30204	0			1031	12686	52615	656	693	0.118077	0.720324
Sg_CNS_NA4Plus9452	Gryllus bimaculatus mRNA, GBcontig31833			6245	76771	73307	129	260	0.11796	0.165687
88357	PREDICTED: similar to chromosome 1 open reading frame 151 protein			927	11387	12872	732	1259	0.117878	0.196006
Sg_CNS_NA4Plus11054	0			247	3027	2567	2602	2424	0.117632	0.146746
48381	PREDICTED: UPF0197 transmembrane protein C11orf10 homolog			781	9565	8364	885	1083	0.117529	0.151176
Sg_CNS_NA4Plus10970	0			244	2985	4281	2625	5324	0.117426	0.2477
Sg_CNS_NA4Plus12590	0			307	3754	2672	2128	3238	0.117364	0.122894
Sg_CNS_NA4Plus7815	0			185	2251	2316	3347	4956	0.116805	0.176776
Sg_CNS_NA4Plus108	0			210	2544	3087	3044	2731	0.116288	0.207552
28875	AGAP005621-PA			1292	15647	13694	511	550	0.116215	0.149613
40260	PREDICTED: similar to ribosomal protein L10Ae			5432	65647	57148	151	258	0.115965	0.148497
Sg_CNS_NA4Plus1336	0			839	10138	8167	822	753	0.115957	0.137411
Sg_CNS_NA4Plus1009	0			1279	15427	9966	519	471	0.115745	0.109992
93574	elongation factor 1-beta', putative			513	6175	6438	1334	1245	0.115519	0.177162
Sg_CNS_NA4Plus1042	0			454	5464	8595	1500	1459	0.115505	0.267245
Sg_CNS_NA4Plus21571	0			579	6961	606	1163	882	0.115377	0.0147972
Sg_CNS_NA4Plus9342	TSA: Clavigralla tomentosicollis Clavig_trimmed_contig_1285 transcribed RNA sequence			205	2459	4372	3131	2624	0.115145	0.301088
Sg_CNS_NA4Plus21482	0			577	6916	6279	1176	2024	0.115029	0.153622
Sg_CNS_NA4Plus31967	0			1207	14450	22887	561	320	0.114883	0.267651
Sg_CNS_NA4Plus248	0			892	10676	8604	780	760	0.114855	0.136162
Sg_CNS_NA4Plus16168	0			432	5159	5211	1582	1851	0.114612	0.17029
Sg_CNS_NA4Plus13058	0			325	3874	2209	2069	1225	0.114407	0.0959792
Sg_CNS_NA4Plus1744	0			2456	29238	62217	295	460	0.114235	0.357566
Sg_CNS_NA4Plus7108	0			177	2106	1854	3544	3395	0.114224	0.147924
Sg_CNS_NA4Plus179	0			1711	20347	19277	397	690	0.114113	0.15903
46139	PREDICTED: similar to transmembrane protein 14C			527	6263	6219	1312	1111	0.114053	0.16659
Sg_CNS_NA4Plus1046	0			466	5535	12441	1486	1384	0.113992	0.376854
Sg_CNS_NA4Plus19293	0			513	6088	10080	1353	1457	0.113892	0.277367
Sg_CNS_NA4Plus6170	0			168	1991	1383	3723	2760	0.113774	0.116277
Sg_CNS_NA4Plus4946	0			158	1870	479	3953	3784	0.113627	0.0428798
1293	0			356	4213	20046	1927	3642	0.113582	0.794818
35910	0			173	2045	688	3633	3342	0.113481	0.0562136
Sg_CNS_NA4Plus13847	0			357	4220	2955	1924	1730	0.113452	0.11687
85750	ATP synthase subunit alpha, putative			2001	23573	23202	355	383	0.113045	0.163669
Sg_CNS_NA4Plus6755	0			173	2035	3071	3649	3944	0.112927	0.250636
52035	AGAP012990-PA			2096	24643	27658	333	652	0.11282	0.186257
30419	macrophage migration inhibitory factor			751	8825	9261	950	1478	0.112769	0.174074
Sg_CNS_NA4Plus35006	0			1865	21823	35162	377	340	0.112285	0.266119
Sg_CNS_NA4Plus1158	0			850	9940	10479	842	1413	0.112221	0.174025
Sg_CNS_NA4Plus7245	0			178	2080	2706	3576	3241	0.11218	0.214653
88837	conserved hypothetical protein			643	7504	25116	1073	1012	0.111997	0.551347
Sg_CNS_NA4Plus32962	0			1352	15771	20980	505	562	0.111937	0.219037
Sg_CNS_NA4Plus18556	0			494	5758	18839	1440	2135	0.111863	0.538298
88408	PREDICTED: circadian clock-controlled protein-like			1201	13996	9062	585	566	0.11183	0.106512
Sg_CNS_NA4Plus1066	0			1993	23207	42995	361	2202	0.111737	0.304501
Sg_CNS_NA4Plus8327	0			191	2220	2252	3383	3496	0.111578	0.166493
42060	PREDICTED: similar to S7e ribosomal protein			934	10848	9265	763	700	0.111457	0.140028
Sg_CNS_NA4Plus9303	0			205	2379	5320	3200	2858	0.111401	0.36636
46143	transmembrane protein 14C-like			644	7464	6712	1080	1204	0.111227	0.147129
Sg_CNS_NA4Plus825	hexamerin-like protein 3			1285	14882	4283	539	908	0.111135	0.047056
31525	hypothetical protein DAPPUDRAFT_301871			181	2093	1188	3560	3837	0.11101	0.0927196
41846	PREDICTED: similar to S13e ribosomal protein			1590	18367	21055	431	558	0.110848	0.186916
Sg_CNS_NA4Plus19034	0			507	5855	11208	1412	1774	0.11083	0.312052
104231	hexamerin			4812	55455	17970	177	197	0.110583	0.0527127
41608	RS14_BOMMORecName: Full=40S ribosomal protein S14			258	2953	4105	2659	2249	0.109864	0.22463
Sg_CNS_NA4Plus18443	0			491	5609	8303	1473	2917	0.109634	0.238712
Sg_CNS_NA4Plus7801	0			185	2112	3317	3533	4708	0.109595	0.253147
Sg_CNS_NA4Plus26567	0			787	8970	13481	936	795	0.109378	0.241795
52221	PREDICTED: 40S ribosomal protein S8-like			1240	14116	17303	577	720	0.109241	0.196967
87045	carboxypeptidase inhibitor			419	4767	4483	1707	1346	0.109191	0.15105
Sg_CNS_NA4Plus7309	0			179	2034	3583	3652	4475	0.109088	0.282607
Sg_CNS_NA4Plus6349	0			170	1930	2194	3840	1441	0.108993	0.182244
Sg_CNS_NA4Plus8137	0			189	2144	2584	3483	1313	0.108901	0.193049
Sg_CNS_NA4Plus14473	0			379	4297	1635	1893	3410	0.108816	0.0609274
Sg_CNS_NA4Plus9704	Coptotermes formosanus clone CFSNI2519 ferritin, heavy subunit mRNA, complete cds			2750	31159	49745	283	402	0.108725	0.255325
Sg_CNS_NA4Plus5369	0			162	1834	452	4012	3795	0.108689	0.0394686
Sg_CNS_NA4Plus12979	0			322	3642	23454	2202	5607	0.10856	1.02813
33363	PREDICTED: nucleoside diphosphate kinase			538	6062	4595	1360	1411	0.108136	0.120577
37654	PREDICTED: protein transport protein Sec61 subunit beta-like			836	9413	8563	892	1320	0.108052	0.14459
47380	AGAP009652-PA			535	6021	6757	1370	1595	0.108007	0.178292
92147	Defensin-1 Precursor			1387	15586	41865	513	85	0.107833	0.426043
83477	PREDICTED: Bombus impatiens acetyl-CoA acetyltransferase, mitochondrial-like (LOC100741150), mRNA			746	8375	6211	988	768	0.107736	0.117533
Sg_CNS_NA4Plus8171	0			189	2120	565	3523	4815	0.107682	0.0422691
77565	ACYPI24120			522	5811	7411	1427	1527	0.106837	0.200416
Sg_CNS_NA4Plus986	0			409	4525	3688	1803	2343	0.106183	0.127307
46000	PREDICTED: similar to translationally controlled tumor protein			555	6113	6865	1344	1325	0.105705	0.174614
82566	0			631	6936	2676	1170	861	0.105489	0.0598808
Sg_CNS_NA4Plus8310	Coptotermes formosanus clone CFSNI676 60S acidic ribosomal protein P2 mRNA, complete cds			931	10191	25666	820	1996	0.105045	0.389129
Sg_CNS_NA4Plus6367	0			170	1859	2437	3972	4106	0.104985	0.20242
Sg_CNS_NA4Plus18634	0			496	5411	1757	1514	3322	0.104699	0.0500271
51655	PREDICTED: 40S ribosomal protein S25-like			589	6417	12314	1274	1484	0.104556	0.295112
Sg_CNS_NA4Plus4794	Campsosternus fruhstorferi voucher SZPT:ENT:ELateridae0017 28S ribosomal RNA gene sequence			308	3349	4948	2384	2244	0.104366	0.226796
Sg_CNS_NA4Plus8841	0			198	2149	2537	3478	2232	0.104193	0.180923
28227	CG8446, isoform C			1496	16213	20613	490	627	0.103998	0.194491
52412	CG1633			328	3553	3242	2263	2444	0.10397	0.139554
Sg_CNS_NA4Plus765	0			1921	20800	4447	389	264	0.103901	0.0326818
Sg_CNS_NA4Plus24333	0			681	7373	5515	1095	1161	0.103901	0.114326
Sg_CNS_NA4Plus922	AF070964Schistocerca gregaria chemosensory protein CSP-sg4 (schi-10) mRNA cds			1418	15347	33564	523	567	0.103858	0.334102
Sg_CNS_NA4Plus12097	0			289	3110	1841	2547	3971	0.103292	0.0899622
40414	PREDICTED: similar to ribosomal protein L22e			1272	13689	12471	599	648	0.103272	0.138394
71920	ACYPI006308			570	6118	7118	1342	1460	0.103008	0.176284
22099	hypothetical protein TcasGA2_TC012484			979	10494	8711	796	748	0.102864	0.125604
Sg_CNS_NA4Plus7371	0			180	1922	1365	3858	8904	0.102511	0.107114
Sg_CNS_NA4Plus6668	0			172	1834	2265	4008	4036	0.10237	0.185952
48410	AGAP009824-PA			220	2344	4377	3238	2182	0.102279	0.28088
Sg_CNS_NA4Plus6975	0			176	1875	1392	3943	4108	0.102279	0.111714
40521	AGAP008059-PA			1688	17990	14214	446	458	0.10227	0.118862
101969	PREDICTED: ferritin heavy chain			875	9304	13710	905	1187	0.102041	0.221172
Sg_CNS_NA4Plus1227	0			1016	10802	9103	768	740	0.102027	0.126476
Sg_CNS_NA4Plus11929	0			282	2997	6034	2615	2033	0.102011	0.302062
84484	PREDICTED: aldehyde dehydrogenase, mitochondrial-like			1222	12927	6609	645	588	0.101514	0.0763482
33009	NADH-ubiquinone oxidoreductase chain 4			864	9131	8075	924	817	0.101418	0.131932
36272	PREDICTED: probable Bax inhibitor 1-like			550	5795	7794	1432	3601	0.101118	0.200042
Sg_CNS_NA4Plus2338	0			6410	67540	56403	146	151	0.101105	0.1242
36769	PREDICTED: prostatic acid phosphatase-like			312	3286	1230	2412	3464	0.10109	0.0556893
49699	PREDICTED: similar to X box binding protein-1 CG9415-PA			1020	10692	13148	777	3211	0.100592	0.181954
35524	PREDICTED: polyadenylate-binding protein 1-like isoform 1			1951	20443	26600	395	692	0.100548	0.192446
Sg_CNS_NA4Plus21010	Drosophila willistoni GK15516 (Dwil\GK15516), mRNA			562	5859	16555	1409	2200	0.100052	0.415803
Sg_CNS_NA4Plus8726	0			196	2041	4532	3638	4029	0.0999688	0.326436
Sg_CNS_NA4Plus1242	0			711	7405	11440	1090	956	0.0999491	0.227124
Sg_CNS_NA4Plus5677	0			164	1707	1500	4242	4333	0.099933	0.129183
Sg_CNS_NA4Plus8230	0			190	1977	2017	3740	2041	0.0998936	0.149912
15510	hypothetical protein TcasGA2_TC007448			493	5129	7106	1588	1553	0.0998471	0.203473
Sg_CNS_NA4Plus15135	0			400	4161	5119	1944	1961	0.0998405	0.180667
45555	PREDICTED: tolloid-like protein 1-like			552	5742	4646	1444	1757	0.0998308	0.118823
38370	PREDICTED: similar to RE12057p isoform 2			391	4066	9169	1979	1750	0.0998073	0.331025
85736	ATP synthase gamma chain isoform 1, putative			832	8653	11149	962	929	0.0998064	0.189156
Sg_CNS_NA4Plus8157	0			189	1964	1272	3769	5484	0.0997621	0.0950681
Sg_CNS_NA4Plus384	putative TRPL channel protein			1573	16352	12013	486	606	0.0997547	0.107802
Sg_CNS_NA4Plus13053	0			325	3372	6207	2371	3084	0.0995859	0.26961
52711	EG:63B12.11			472	4875	3410	1667	2489	0.0991258	0.102002
Sg_CNS_NA4Plus13760	0			353	3638	3486	2204	1664	0.0989173	0.139427
Sg_CNS_NA4Plus8437	0			192	1975	3255	3744	5223	0.0987531	0.23936
Sg_CNS_NA4Plus10723	0			236	2422	6045	3161	3360	0.0985159	0.361597
40948	ribosomal protein S17			5913	60655	63993	157	183	0.0984307	0.152757
Sg_CNS_NA4Plus305	0			1356	13878	25044	590	381	0.0982117	0.260693
91157	cytochrome P450, putative			1436	14656	20366	552	195	0.097939	0.200189
Sg_CNS_NA4Plus6287	0			170	1728	399	4205	3661	0.0975913	0.0332108
84476	PREDICTED: aldehyde dehydrogenase X, mitochondrial-like			898	9104	5092	925	2895	0.0972901	0.0800508
53956	Long-chain-fatty-acid--CoA ligase, putative			1022	10359	18915	806	2118	0.0972688	0.261244
Sg_CNS_NA4Plus13040	0			324	3282	2444	2414	5066	0.0972279	0.106513
Sg_CNS_NA4Plus3427	0			136	1377	2680	4982	6626	0.0972244	0.278244
82723	Regucalcin, putative			201	2033	1948	3655	5332	0.0971001	0.136862
Sg_CNS_NA4Plus74	Gryllus bimaculatus mRNA, GBcontig30509			125	1262	1967	5322	5343	0.0969523	0.22222
93298	EF1B2_BOMMORecName: Full=Elongation factor 1-beta'			881	8879	11678	941	3198	0.0967168	0.187111
Sg_CNS_NA4Plus11926	0			281	2827	12768	2756	3317	0.096569	0.641385
25232	hypothetical protein TcasGA2_TC015479			1116	11227	51785	741	1118	0.0965391	0.654963
Sg_CNS_NA4Plus12830	0			316	3169	3078	2500	2358	0.096258	0.137528
36555	PREDICTED: probable NADH dehydrogenase			349	3499	3006	2298	1857	0.0962293	0.121612
Sg_CNS_NA4Plus35529	0			2080	20813	13439	388	418	0.096019	0.091202
Sg_CNS_NA4Plus26931	0			806	8057	8519	1012	786	0.0959306	0.149201
Sg_CNS_NA4Plus4879	0			158	1571	1908	4526	4208	0.0954685	0.170536
Sg_CNS_NA4Plus1174	0			630	6254	15273	1315	1106	0.095269	0.342201
41852	PREDICTED: similar to S14e ribosomal protein			680	6745	9308	1205	3234	0.0951924	0.193225
41251	RL11_DROMERecName: Full=60S ribosomal protein L11			263	2602	2163	2988	2767	0.0949693	0.116137
Sg_CNS_NA4Plus8806	0			197	1947	2852	3798	4314	0.0948828	0.204411
Sg_CNS_NA4Plus6090	0			168	1660	2537	4325	4141	0.0948692	0.213231
Sg_CNS_NA4Plus10878	0			241	2375	2639	3205	2752	0.0946007	0.154616
Sg_CNS_NA4Plus13761	0			353	3468	9973	2315	2632	0.0942963	0.398807
40339	PREDICTED: similar to ribosomal protein L14			659	6473	9684	1257	1217	0.0942654	0.207435
Sg_CNS_NA4Plus7495	0			181	1775	1487	4130	3839	0.0941519	0.116036
Sg_CNS_NA4Plus31955	0			1206	11830	11510	700	815	0.0941324	0.134721
Sg_CNS_NA4Plus14092	0			365	3577	10604	2241	2703	0.0940616	0.410097
Sg_CNS_NA4Plus1104	0			763	7463	6515	1081	1794	0.0938668	0.120538
Sg_CNS_NA4Plus6270	0			169	1647	328	4357	3001	0.0935697	0.0274775
Sg_CNS_NA4Plus1936	0			2557	24927	26379	329	346	0.0935452	0.145617
Sg_CNS_NA4Plus12411	0			301	2922	3446	2684	4072	0.093181	0.161638
51724	AGAP011825-PA			1368	13260	10643	626	655	0.0930154	0.109821
82594	RH01338p			201	1944	2981	3806	4197	0.0928514	0.209402
93336	ejaculatory bulb specific protein III			194	1872	5204	3950	4354	0.0926405	0.378693
Sg_CNS_NA4Plus96	arrestin homolog			2412	23262	18507	360	407	0.0925451	0.108306
Sg_CNS_NA4Plus2133	0			3311	31875	24266	276	262	0.0923782	0.103449
Sg_CNS_NA4Plus148	ADP-sugar pyrophosphatase-like protein			1892	18192	16197	439	589	0.0922673	0.120839
Sg_CNS_NA4Plus17662	0			471	4524	5065	1804	1798	0.0921855	0.151814
42071	PREDICTED: similar to salivary/fat body serine carboxypeptidase			818	7851	7561	1039	793	0.0921068	0.130482
88138	chemosensory protein 17			2538	24299	43121	339	327	0.0918712	0.239815
Sg_CNS_NA4Plus12615	0			309	2955	6473	2657	4401	0.0917933	0.295721
Sg_CNS_NA4Plus997	0			671	6407	3043	1277	3213	0.0916357	0.064031
Sg_CNS_NA4Plus18	PREDICTED: Megachile rotundata uncharacterized LOC100882479 (LOC100882479), miscRNA			1079	10302	6974	810	1618	0.0916235	0.0912412
54064	PREDICTED: 60S ribosomal protein L27-like isoform 2			952	9060	11297	928	938	0.091328	0.167507
57141	PREDICTED: hypothetical protein LOC100163615			247	2346	7599	3235	1501	0.0911761	0.434295
Sg_CNS_NA4Plus10039	0			219	2076	1904	3581	4402	0.0910033	0.122778
Sg_CNS_NA4Plus13583	0			346	3273	163	2420	1445	0.0907962	0.00669015
Sg_CNS_NA4Plus12997	0			323	3055	12999	2583	2309	0.0907853	0.56808
93349	ejaculatory bulb-specific protein 3 precursor, putative			1128	10617	6603	783	731	0.090323	0.0826354
Sg_CNS_NA4Plus5432	0			162	1523	1851	4648	5012	0.0902682	0.161359
Sg_CNS_NA4Plus5365	0			161	1507	2205	4679	2938	0.0898753	0.193396
Sg_CNS_NA4Plus7625	0			182	1703	807	4251	4585	0.0898386	0.0626626
92145	defensin precursor			785	7346	17601	1097	1424	0.089806	0.316491
Sg_CNS_NA4Plus12397	0			301	2815	2785	2773	3632	0.08977	0.130642
Sg_CNS_NA4Plus23974	0			666	6222	6067	1323	1428	0.0896583	0.1286
83683	PREDICTED: activated RNA polymerase II transcriptional coactivator p15 isoform 1			393	3665	4901	2187	2174	0.0895086	0.176055
82619	RH18150p			273	2541	1934	3049	1814	0.0893465	0.100043
Sg_CNS_NA4Plus1500	0			1088	10127	2804	826	847	0.0893223	0.0363892
82318	RE10696p			527	4901	7700	1656	1447	0.089254	0.206255
Sg_CNS_NA4Plus32870	0			1337	12434	12421	665	1697	0.089244	0.131138
Sg_CNS_NA4Plus93	0			254	2349	5214	3229	3541	0.0887767	0.289794
Sg_CNS_NA4Plus10368	0			227	2098	494	3552	4653	0.0887261	0.0307785
Sg_CNS_NA4Plus1131	0			608	5616	6140	1471	1401	0.0886473	0.142562
255	hypothetical protein TcasGA2_TC000006			13478	124255	16801	85	145	0.088462	0.0175956
Sg_CNS_NA4Plus27151	PREDICTED: Bombus impatiens hypothetical LOC100743641 (LOC100743641), miscRNA			1459	13437	10159	616	541	0.088378	0.0982894
Sg_CNS_NA4Plus12547	0			306	2817	3850	2772	2434	0.0883658	0.177632
40586	ribosomal protein L35			1647	15155	18726	528	540	0.088299	0.160488
86099	ATP-dependent RNA helicase p62			6804	62605	95415	153	533	0.088291	0.197936
Sg_CNS_NA4Plus7650	LMIB19KPL.migratoria basic 19kD hemolymph protein mRNA, complete cds			5453	50130	46705	197	339	0.0882136	0.120894
Sg_CNS_NA4Plus6746	0			173	1578	966	4511	3686	0.0875792	0.0788949
Sg_CNS_NA4Plus8288	0			190	1730	4905	4195	4871	0.0874195	0.364454
89936	predicted protein			242	2202	2126	3409	3931	0.0873502	0.124057
38529	PREDICTED: similar to Retinoid- and fatty-acid binding protein CG11064-PA			3316	30032	50150	288	206	0.0869059	0.213468
Sg_CNS_NA4Plus15038	0			398	3590	2556	2232	12716	0.0865759	0.090681
35911	0			162	1455	311	4805	6164	0.0862405	0.0271837
Sg_CNS_NA4Plus6234	0			169	1516	5164	4658	7709	0.0861318	0.431372
Sg_CNS_NA4Plus6608	0			172	1542	1803	4604	3611	0.08608	0.148039
Sg_CNS_NA4Plus415	0			1631	14617	23569	555	139	0.0860001	0.203974
85797	PREDICTED: ATP synthase subunit epsilon, mitochondrial-like isoform 1			583	5221	6619	1564	1572	0.0859475	0.160272
Sg_CNS_NA4Plus12562	0			307	2748	3212	2837	2937	0.0859214	0.147721
81670	PREDICTED: similar to tubulin, beta, 2			374	3347	2418	2387	1685	0.0858971	0.091292
7549	hypothetical protein TcasGA2_TC003436			546	4866	9318	1670	2612	0.085533	0.240905
37623	0			562	5000	9652	1619	1629	0.0853857	0.242434
Sg_CNS_NA4Plus7845	0			185	1640	4480	4373	5110	0.0851141	0.341878
Sg_CNS_NA4Plus8284	0			190	1682	870	4283	1779	0.0849954	0.0647043
47452	0			230	2036	2672	3648	4205	0.0849822	0.164036
41059	ribosomal protein S25 homolog 2			159	1407	1293	4920	5402	0.0849709	0.11487
Sg_CNS_NA4Plus911	0			746	6594	2405	1233	6429	0.0848283	0.0455224
Sg_CNS_NA4Plus26071	0			761	6720	6774	1211	1041	0.084745	0.125659
Sg_CNS_NA4Plus9812	Chorthippus jacobsi voucher ZMUC:JD-726 28S ribosomal RNA gene sequence			1441	12723	17097	654	657	0.0847275	0.167475
54114	PREDICTED: 60S ribosomal protein L27a			1707	15060	3439	531	853	0.0846613	0.0284442
33393	PREDICTED: nucleostemin 1			374	3280	5630	2418	1947	0.0841782	0.212511
Sg_CNS_NA4Plus956	0			366	3209	3743	2463	2715	0.0841567	0.144385
40451	PREDICTED: similar to ribosomal protein L23e			886	7769	6874	1049	713	0.0841496	0.109524
Sg_CNS_NA4Plus13230	0			332	2910	1543	2699	2626	0.0841335	0.0656414
Sg_CNS_NA4Plus10478	0			230	2014	5822	3683	3155	0.0840644	0.357345
55320	PREDICTED: hypothetical protein LOC100116937			1504	13168	20757	630	136	0.0840175	0.194808
Sg_CNS_NA4Plus94	0			444	3880	2990	2065	2571	0.0838736	0.0950828
Sg_CNS_NA4Plus31122	0			1115	9740	17491	862	1404	0.0838289	0.221428
Sg_CNS_NA4Plus7112	0			177	1542	1699	4605	5098	0.0836484	0.135564
32417	PREDICTED: similar to NADH dehydrogenase 1 alpha subcomplex subunit 5			754	6549	5874	1241	1145	0.0833556	0.109978
Sg_CNS_NA4Plus4703	0			156	1354	1488	5038	4862	0.083345	0.134722
Sg_CNS_NA4Plus892	0			248	2152	3258	3475	3549	0.0833023	0.185482
Sg_CNS_NA4Plus830	0			175	1518	2502	4653	5556	0.0832884	0.201879
Sg_CNS_NA4Plus19355	0			515	4466	457	1822	6909	0.0832288	0.0125524
89184	conserved hypothetical protein			160	1386	1737	4965	4087	0.0831805	0.15332
Sg_CNS_NA4Plus7446	0			181	1563	5066	4551	2546	0.0829131	0.395131
Sg_CNS_NA4Plus411	0			1338	11543	11565	721	933	0.0827876	0.12201
Sg_CNS_NA4Plus11199	0			252	2172	4201	3453	3777	0.0827416	0.235355
108638	hypothetical protein			497	4283	8332	1896	1535	0.08271	0.236654
40622	Gryllus bimaculatus mRNA, GBcontig28697			154	1326	1379	5123	6936	0.0826828	0.126481
Sg_CNS_NA4Plus3761	Schistocerca gregaria Sparc (Sparc) mRNA, complete cds			244	2100	1185	3551	3280	0.082623	0.0686062
53856	LP01766p			187	1609	3008	4441	4891	0.0826131	0.227117
Sg_CNS_NA4Plus26645	0			791	6806	8225	1195	1599	0.0825742	0.146785
Sg_CNS_NA4Plus5416	0			162	1393	290	4952	3219	0.0825682	0.025354
46064	PREDICTED: translocon-associated protein subunit gamma-like			1411	12115	10783	683	182	0.0823943	0.107875
Sg_CNS_NA4Plus1553	0			1309	11239	9140	739	958	0.0823932	0.0985649
Sg_CNS_NA4Plus34844	0			1799	15430	10697	518	642	0.0823053	0.0839344
77390	PREDICTED: 10 kDa heat shock protein, mitochondrial-like			2129	18260	31496	437	2215	0.0823026	0.208815
Sg_CNS_NA4Plus24466	0			687	5890	6089	1400	1771	0.0822805	0.125121
93350	hypothetical protein			437	3743	3257	2134	2329	0.082209	0.10523
90572	Probable cytochrome c oxidase subunit 7A, mitochondrial Precursor			840	7184	11166	1121	695	0.0820753	0.18764
Sg_CNS_NA4Plus6040	0			167	1424	2410	4876	4736	0.0818773	0.203774
31687	PREDICTED: similar to mitogen-activated protein-binding protein-interacting protein			411	3503	3615	2295	2364	0.0818064	0.124181
Sg_CNS_NA4Plus117	0			341	2905	2457	2705	1275	0.0817723	0.101741
Sg_CNS_NA4Plus7219	0			178	1512	4734	4666	3865	0.0815612	0.375464
Sg_CNS_NA4Plus6340	0			170	1443	406	4837	4597	0.0815048	0.033792
Sg_CNS_NA4Plus13001	0			323	2736	1677	2847	3859	0.0813087	0.073326
Sg_CNS_NA4Plus10174	0			222	1873	4223	3945	3400	0.0809993	0.268559
Sg_CNS_NA4Plus15061	0			398	3358	989	2381	2436	0.0809826	0.0351092
Sg_CNS_NA4Plus1831	0			1815	15311	14623	524	1185	0.0809506	0.113726
41141	ribosomal protein S7			755	6365	5094	1289	1336	0.0809067	0.0952501
87149	0			433	3646	6578	2200	4384	0.0808189	0.214457
Sg_CNS_NA4Plus11538	0			264	2222	3247	3380	3736	0.080798	0.173652
Sg_CNS_NA4Plus121	0			614	5149	9273	1584	1281	0.0804829	0.21319
Sg_CNS_NA4Plus8914	0			198	1658	2976	4329	3824	0.0803981	0.212218
35482	poly A binding protein			1055	8830	12091	949	1226	0.0803197	0.161776
29536	PREDICTED: similar to Lipid storage droplet-1 CG10374-PC isoform 1			2024	16917	24592	469	452	0.0802054	0.171502
89623	conserved hypothetical protein			1292	10794	8633	769	688	0.0801724	0.0943231
Sg_CNS_NA4Plus5147	0			160	1335	5611	5103	6794	0.0801219	0.495069
42676	LmrCD-specific DARPin			693	5785	8085	1434	2504	0.0801143	0.164691
Sg_CNS_NA4Plus13026	0			324	2701	1686	2883	2987	0.0800212	0.0734917
Sg_CNS_NA4Plus21213	0			568	4731	5181	1720	2555	0.0799395	0.128771
Sg_CNS_NA4Plus21888	0			588	4893	4347	1660	1917	0.0798641	0.104371
Sg_CNS_NA4Plus15393	0			409	3403	1319	2352	3006	0.0798603	0.0455532
40779	PREDICTED: similar to ribosomal protein L7Ae			348	2894	2252	2712	2207	0.0798241	0.0913798
87491	PREDICTED: similar to CG17928 CG17928-PA isoform 2			3083	25545	7919	324	1073	0.0795086	0.0362594
Sg_CNS_NA4Plus4987	0			158	1308	2083	5180	6415	0.0794964	0.18617
93337	ejaculatory bulb-specific protein 3 precursor, putative			495	4097	6484	1967	4666	0.0794386	0.184915
Sg_CNS_NA4Plus8409	0			192	1588	1132	4492	4277	0.0794123	0.0832908
Sg_CNS_NA4Plus6206	0			169	1396	3060	4946	5992	0.0793185	0.25565
Sg_CNS_NA4Plus8605	0			194	1598	4142	4468	6555	0.0790882	0.301427
89081	Sonchia nr. sternalis JJG210 18S ribosomal RNA gene sequence			167	1374	2238	4994	4617	0.0790044	0.189237
104349	histidine triad nucleotide-binding protein, putative			483	3969	4610	2022	8282	0.0788693	0.134746
Sg_CNS_NA4Plus920	0			426	3500	9353	2296	2663	0.0788583	0.309925
82335	RE15265p			397	3257	2728	2429	2357	0.0787454	0.0970245
87874	0			171	1402	768	4932	4947	0.0787275	0.0634744
Sg_CNS_NA4Plus6785	0			174	1425	481	4875	1880	0.0786385	0.0390991
Sg_CNS_NA4Plus34659	0			1735	14190	13030	572	691	0.0784835	0.10601
60	AGAP003864-PA			1917	15666	14614	510	839	0.0784203	0.107608
Sg_CNS_NA4Plus12020	0			285	2328	2816	3258	2529	0.0784133	0.139512
35490	PREDICTED: similar to poly A binding protein isoform 4			647	5270	4153	1546	1197	0.0781724	0.0906214
Sg_CNS_NA4Plus14181	0			369	3004	3250	2611	3536	0.0781417	0.124354
40286	ribosomal protein L12			438	3563	3724	2256	2238	0.078078	0.120039
Sg_CNS_NA4Plus9767	0			213	1729	467	4202	5134	0.0779348	0.0310123
Sg_CNS_NA4Plus25346	0			726	5885	15756	1403	1878	0.0777944	0.306341
Sg_CNS_NA4Plus30120	0			1024	8259	6865	992	488	0.0774007	0.0946395
Sg_CNS_NA4Plus27846	0			860	6931	12962	1172	1033	0.0773437	0.212753
55280	PREDICTED: 60S ribosomal protein L7			1252	10077	7750	831	1055	0.0772387	0.087382
Sg_CNS_NA4Plus31639	0			1168	9392	10563	893	519	0.0771661	0.12766
91713	PREDICTED: cytochrome P450 4g15-like			1126	9050	12579	929	1454	0.0771299	0.157692
Sg_CNS_NA4Plus12174	0			292	2346	14880	3234	3107	0.077125	0.719313
Sg_CNS_NA4Plus9884	0			216	1735	917	4183	6938	0.0771189	0.059987
Sg_CNS_NA4Plus1535	0			1876	15074	34894	530	724	0.0771062	0.262542
Sg_CNS_NA4Plus12723	0			312	2496	2422	3091	3145	0.0767943	0.109614
104351	PREDICTED: histidine triad nucleotide-binding protein 1-like isoform 1			838	6703	7325	1216	433	0.0767635	0.123393
Sg_CNS_NA4Plus8047	0			188	1501	2723	4691	4737	0.0766614	0.204511
91912	cytochrome P450			22648	180561	168287	61	269	0.0765	0.10488
Sg_CNS_NA4Plus13013	0			324	2581	694	3003	4441	0.0764674	0.0302767
19327	hypothetical protein TcasGA2_TC010476			1239	9867	4537	850	1499	0.0764228	0.0516966
Sg_CNS_NA4Plus1295	0			838	6672	8893	1224	2691	0.0764086	0.149803
Sg_CNS_NA4Plus7166	0			178	1414	1339	4907	5153	0.0762784	0.106256
Sg_CNS_NA4Plus8957	0			199	1580	3021	4504	6944	0.0762331	0.214343
Sg_CNS_NA4Plus20854	0			557	4424	4356	1839	4551	0.0762295	0.110408
85322	ankyrin repeat domain-containing protein, putative			195	1547	1822	4591	4591	0.076173	0.131953
48193	unnamed protein product			306	2428	3088	3156	716	0.0761677	0.142484
Sg_CNS_NA4Plus891	0			250	1975	1990	3749	2437	0.0758424	0.112409
85766	ATP synthase subunit beta, mitochondrial			2038	16082	16138	496	635	0.075723	0.111774
Sg_CNS_NA4Plus901	0			284	2239	1895	3363	3949	0.0756823	0.0942298
Sg_CNS_NA4Plus14199	0			369	2909	1967	2701	2397	0.0756713	0.0752778
Sg_CNS_NA4Plus24556	0			690	5433	4053	1508	1658	0.0755676	0.0829284
Sg_CNS_NA4Plus16702	0			447	3513	10667	2289	2228	0.0754326	0.336856
Sg_CNS_NA4Plus24828	0			702	5513	5103	1488	1020	0.0753693	0.102622
Sg_CNS_NA4Plus4074	0			150	1177	318	5580	5877	0.0753562	0.030017
33454	PREDICTED: oligosaccharyltransferase complex subunit ostc-B-like			1299	10192	7226	819	759	0.0752935	0.0785267
Sg_CNS_NA4Plus30324	0			1042	8169	10168	1003	1810	0.0752349	0.137746
Sg_CNS_NA4Plus13373	0			338	2649	1779	2939	3649	0.0752305	0.0743313
41261	RL17_ANOGARecName: Full=60S ribosomal protein L17			628	4917	2777	1651	1951	0.0751439	0.0624369
104009	0			401	3134	2779	2528	3302	0.0750167	0.0978518
34318	PREDICTED: plancitoxin-1-like isoform 1			906	7077	7066	1142	1528	0.074963	0.110097
Sg_CNS_NA4Plus1023	0			615	4796	13130	1697	1597	0.0748444	0.301364
31113	Mesoderm development candidate, putative			320	2491	2585	3097	3053	0.0747245	0.114064
44020	AGAP009052-PA			1248	9706	11081	869	636	0.0746338	0.125335
Sg_CNS_NA4Plus8837	0			198	1530	1169	4627	5270	0.074195	0.0834044
Sg_CNS_NA4Plus24010	0			668	5163	6655	1576	1510	0.0741779	0.140639
Sg_CNS_NA4Plus9316	hexamerin-like protein 2			5262	40662	19792	226	576	0.0741504	0.053092
77659	PREDICTED: hypothetical protein LOC100679142			141	1088	5293	5871	6359	0.0741095	0.529948
Sg_CNS_NA4Plus6218	0			169	1301	3745	5204	3732	0.0739246	0.31286
Sg_CNS_NA4Plus8197	0			189	1453	514	4808	4550	0.0738189	0.0384604
Sg_CNS_NA4Plus26446	0			781	5989	7044	1375	1502	0.0735937	0.127321
108536	PREDICTED: similar to hydrogen-transporting ATP synthase, G-subunit, putative			2167	16611	20626	478	709	0.0735577	0.134352
30420	PREDICTED: similar to macrophage migration inhibitory factor			364	2788	3369	2796	2738	0.0735211	0.130676
33019	NADH-ubiquinone oxidoreductase chain 6			952	7287	1664	1108	1587	0.0734575	0.0246857
Sg_CNS_NA4Plus9540	0			209	1598	2365	4469	7157	0.073412	0.159785
31493	mitochondrial acyl carrier protein 1 isoform B			454	3470	5919	2314	3893	0.0733607	0.184049
Sg_CNS_NA4Plus28813	0			924	7046	7610	1148	862	0.0731808	0.116262
Sg_CNS_NA4Plus13921	0			359	2736	3627	2845	2440	0.0731552	0.14264
Sg_CNS_NA4Plus6274	0			170	1293	143	5235	4899	0.0730382	0.0119559
Sg_CNS_NA4Plus4800	0			157	1194	278	5521	5295	0.0730353	0.0250826
Sg_CNS_NA4Plus1563	0			1711	13015	12309	639	779	0.0729949	0.101549
47983	uncharacterized protein LOC100165764			499	3795	6196	2111	2769	0.0729946	0.175287
Sg_CNS_NA4Plus8352	0			191	1450	1579	4817	5784	0.0728952	0.116759
Sg_CNS_NA4Plus35794	0			2203	16708	22300	475	699	0.0727781	0.142882
Sg_CNS_NA4Plus8041	0			187	1415	559	4904	4303	0.0726585	0.0422683
Sg_CNS_NA4Plus11743	0			273	2057	4468	3612	2414	0.0723348	0.231055
Sg_CNS_NA4Plus10233	0			224	1678	2167	4291	2955	0.071923	0.136609
Sg_CNS_NA4Plus35371	0			2011	15056	18838	532	677	0.0718441	0.132225
Sg_CNS_NA4Plus11360	0			258	1928	1524	3845	990	0.0717426	0.0834293
Sg_CNS_NA4Plus26720	0			794	5934	187	1393	1719	0.0717241	0.00334199
Sg_CNS_NA4Plus18848	0			501	3743	3403	2133	2127	0.0717072	0.0959004
Sg_CNS_NA4Plus12408	0			301	2248	29	3354	2485	0.0716948	0.00140677
Sg_CNS_NA4Plus6795	0			174	1299	1114	5214	5263	0.0716901	0.090447
Sg_CNS_NA4Plus19556	0			520	3869	3081	2073	1526	0.0714122	0.0836561
85345	PREDICTED: ankyrin repeat domain-containing protein 50 isoform 2			1827	13569	14472	611	611	0.0712699	0.111812
31561	PREDICTED: similar to mitochondrial NADH-ubiquinone oxidoreductase AGGG subunit			732	5435	5998	1507	1242	0.0712579	0.115674
Sg_CNS_NA4Plus4795	0			157	1163	80	5634	5287	0.0711407	0.00728205
42902	0			915	6775	8546	1199	1480	0.0710587	0.131844
Sg_CNS_NA4Plus1237	0			2594	19204	5216	421	438	0.071041	0.028387
Sg_CNS_NA4Plus29380	0			967	7143	8646	1129	745	0.0708892	0.126214
Sg_CNS_NA4Plus12969	0			322	2374	3717	3206	2773	0.0707738	0.162975
55236	PREDICTED: hypothetical protein LOC100115623 isoform 1			604	4446	4206	1830	2107	0.0706472	0.0983114
Sg_CNS_NA4Plus4822	0			157	1154	919	5656	5785	0.0705907	0.0827097
Sg_CNS_NA4Plus1261	0			917	6744	2278	1206	1180	0.0705793	0.0350787
Sg_CNS_NA4Plus8804	0			197	1446	865	4831	4464	0.0704802	0.0620469
Sg_CNS_NA4Plus2697	0			105	770	603	7308	8370	0.0704579	0.0811925
Sg_CNS_NA4Plus1394	0			1256	9203	9431	910	811	0.0703156	0.105994
Sg_CNS_NA4Plus1004	0			490	3586	6715	2235	617	0.0702425	0.193456
Sg_CNS_NA4Plus11745	0			273	1997	3751	3711	4784	0.070226	0.193985
Sg_CNS_NA4Plus9808	0			214	1565	1525	4549	4391	0.0702171	0.100649
92142	0			333	2434	3444	3151	2846	0.0701648	0.14602
Sg_CNS_NA4Plus13813	0			355	2594	4958	2994	3908	0.0701413	0.197167
Sg_CNS_NA4Plus24180	0			675	4920	3863	1649	3387	0.0699543	0.0807982
47999	uncharacterized protein LOC100302108			256	1860	1810	3971	3007	0.0697543	0.0998497
Sg_CNS_NA4Plus29636	0			985	7156	7813	1125	1416	0.0697204	0.111971
29674	PREDICTED: paramyosin, long form-like			1418	10276	16642	813	868	0.0695433	0.165662
Sg_CNS_NA4Plus34201	0			1613	11680	8600	713	639	0.0694881	0.0752633
43449	40S ribosomal protein S25, putative			311	2251	1826	3348	3354	0.0694821	0.0829176
Sg_CNS_NA4Plus7384	0			180	1300	2427	5208	7358	0.0693537	0.19039
32458	NADH dehydrogenase subunit 1			6315	45532	26581	208	75	0.0691859	0.0594132
Sg_CNS_NA4Plus25368	0			727	5234	5106	1557	1665	0.0690951	0.0991516
Sg_CNS_NA4Plus1264	0			1901	13675	12237	603	510	0.0690306	0.090865
Sg_CNS_NA4Plus133	0			1695	12148	18092	681	707	0.0687758	0.150664
47977	uncharacterized protein LOC100165200			409	2930	1900	2678	2964	0.0687634	0.0656035
Sg_CNS_NA4Plus17423	0			465	3331	3991	2396	1822	0.068757	0.121173
28968	Arginine kinase			3319	23754	20015	352	596	0.0686772	0.0851213
Sg_CNS_NA4Plus16527	0			442	3161	9270	2511	2845	0.0686443	0.296055
47521	PREDICTED: ubiquitin-60S ribosomal protein L40-like isoform 1			1521	10861	10152	762	987	0.0685244	0.0942179
36158	PREDICTED: similar to pro-phenol oxidase subunit 2			2537	18104	3061	443	358	0.0684767	0.0170354
Sg_CNS_NA4Plus32680	0			1309	9323	12721	902	787	0.0683483	0.137178
44919	Papilio polytes mRNA for tetraspanin 39D, complete cds, sequence id: Pp-0863			365	2595	3109	2993	3451	0.0682459	0.120264
Sg_CNS_NA4Plus31113	0			1114	7916	8001	1028	1160	0.0681931	0.101387
85310	PREDICTED: similar to ankyrin repeat domain 28			199	1413	1370	4909	5068	0.0681807	0.0972418
85721	ATP synthase			1472	10456	14167	799	1916	0.0681654	0.135853
Sg_CNS_NA4Plus1011	0			410	2911	3858	2697	3176	0.068151	0.132849
33684	PREDICTED: pancreatic lipase-related protein 2-like			2697	19150	75361	423	662	0.0681358	0.394403
52724	Enolase, putative			1315	9327	10644	901	2102	0.0680656	0.114258
49746	PREDICTED: similar to xtp3-transactivated protein b			1486	10536	6100	791	1412	0.0680398	0.0579496
Sg_CNS_NA4Plus14995	0			396	2806	4296	2780	2394	0.0680162	0.153158
Sg_CNS_NA4Plus12306	0			297	2101	2589	3548	5939	0.0679112	0.123087
83613	actin			3229	22825	51779	365	286	0.0678308	0.226341
Sg_CNS_NA4Plus9982	Apolipophorin Precursor			46691	329836	502406	37	96	0.0677846	0.151877
Sg_CNS_NA4Plus8291	0			191	1346	376	5064	4130	0.0676705	0.0278597
Sg_CNS_NA4Plus7362	0			180	1268	750	5307	5878	0.0676478	0.0588892
Sg_CNS_NA4Plus6194	0			169	1189	982	5534	5984	0.0675655	0.0820985
Sg_CNS_NA4Plus15546	0			413	2906	2168	2704	3189	0.0675398	0.0741273
Sg_CNS_NA4Plus912	0			777	5450	16988	1503	2082	0.0673163	0.308614
Sg_CNS_NA4Plus5960	0			167	1170	789	5608	5089	0.067283	0.0667696
Sg_CNS_NA4Plus12533	0			305	2130	1827	3502	3515	0.0670422	0.084595
49397	0			213	1487	6411	4727	5485	0.0670329	0.424896
Sg_CNS_NA4Plus192	0			1141	7956	14240	1021	1032	0.0669158	0.176166
Sg_CNS_NA4Plus14540	0			381	2645	5780	2948	3100	0.0666392	0.214164
Sg_CNS_NA4Plus5577	0			163	1131	1360	5733	5515	0.0666383	0.117853
33357	PREDICTED: similar to putative nucleoside diphosphate kinase			1385	9607	12105	880	1353	0.0665653	0.123373
Sg_CNS_NA4Plus11495	0			263	1823	1150	4036	5203	0.0665478	0.0617715
Sg_CNS_NA4Plus7486	0			181	1250	3429	5357	5434	0.0663199	0.267475
Sg_CNS_NA4Plus6932	mitochondrial voltage-dependent anion channel			252	1740	865	4177	2472	0.0662923	0.0485049
40262	ribosomal protein L10Ae-like			455	3135	3146	2527	3102	0.0661347	0.0976234
82333	AGAP000849-PA			822	5663	6192	1459	1968	0.0661175	0.10634
87627	PREDICTED: similar to CG34200 CG34200-PA			1669	11454	15686	726	734	0.0658573	0.132664
40803	ribosomal protein P1			396	2710	2185	2871	2852	0.06569	0.0779154
30494	PREDICTED: similar to malate dehydrogenase			463	3168	3304	2501	2090	0.0656759	0.100753
Sg_CNS_NA4Plus28568	0			905	6189	6580	1330	1049	0.0656307	0.102639
85311	0			168	1148	771	5681	5824	0.065626	0.0648599
57455	PREDICTED: hypothetical protein LOC100166785			352	2406	1967	3178	826	0.0656143	0.0789134
Sg_CNS_NA4Plus4277	Micropterix calthella 28S ribosomal RNA gene sequence			152	1037	990	6104	6312	0.0655267	0.0920234
Sg_CNS_NA4Plus7003	0			176	1199	1561	5500	4537	0.0654234	0.125267
Sg_CNS_NA4Plus21	0			1044	7117	6555	1132	982	0.0654218	0.0886353
36836	PREDICTED: proteasome subunit alpha type-7-like			958	6522	6860	1246	1585	0.0653351	0.101086
Sg_CNS_NA4Plus4978	0			158	1074	1280	5929	4641	0.0652854	0.114435
Sg_CNS_NA4Plus1770	0			1560	10587	8916	786	2130	0.065126	0.0806794
Sg_CNS_NA4Plus20952	0			560	3792	3008	2112	1497	0.064992	0.0758407
Sg_CNS_NA4Plus15352	0			408	2761	4931	2818	3282	0.0649574	0.170621
Sg_CNS_NA4Plus5171	0			160	1080	157	5905	4534	0.0648292	0.0139382
Sg_CNS_NA4Plus19730	0			525	3542	2534	2273	2800	0.0647555	0.0681533
Sg_CNS_NA4Plus9383	0			206	1389	896	4960	2884	0.0647459	0.0614602
Sg_CNS_NA4Plus26604	0			789	5319	4549	1536	1397	0.0646993	0.081396
43427	40S ribosomal protein S29, putative			3315	22345	20705	372	561	0.0646817	0.0881619
Sg_CNS_NA4Plus12468	0			303	2041	4441	3639	3090	0.0646663	0.206921
Sg_CNS_NA4Plus29303	0			961	6472	12034	1259	1304	0.0646319	0.176763
Sg_CNS_NA4Plus8985	0			200	1345	3775	5066	5694	0.0645773	0.266484
Sg_CNS_NA4Plus15439	0			410	2752	4915	2830	3822	0.0644299	0.169237
88716	conserved hypothetical protein			497	3325	3333	2400	2674	0.0642141	0.0946842
81141	PREDICTED: similar to conserved hypothetical protein			914	6105	5627	1347	3008	0.0641026	0.0869113
Sg_CNS_NA4Plus17885	0			476	3175	2704	2497	1636	0.0640234	0.08021
42725	AGAP008653-PA			237	1580	2614	4505	3506	0.0640101	0.155737
103463	glutamine synthetase 2 cytoplasmic, putative			1653	11016	12838	751	2383	0.0639522	0.109629
Sg_CNS_NA4Plus6339	0			170	1131	1865	5732	7236	0.0638943	0.154928
43962	synaptic glycoprotein SC2, putative			943	6276	5988	1308	1494	0.0638712	0.0896419
Sg_CNS_NA4Plus35817	0			2218	14755	20453	545	738	0.0638369	0.130162
Sg_CNS_NA4Plus23248	Serine protease inhibitor 3			2610	17360	28652	461	345	0.0638262	0.154952
Sg_CNS_NA4Plus25427	hypothetical protein DAPPUDRAFT_230545			1381	9154	9583	919	1257	0.0636106	0.0979539
Sg_CNS_NA4Plus8323	hexamerin-like protein 5			1726	11416	2735	730	749	0.0634711	0.022374
Sg_CNS_NA4Plus6438	0			171	1128	1688	5737	4606	0.0633523	0.139413
Sg_CNS_NA4Plus16504	0			441	2910	1162	2700	3204	0.0633386	0.0372228
Sg_CNS_NA4Plus6199	0			169	1114	778	5785	5486	0.0633072	0.0650608
48251	0			584	3839	3640	2090	2177	0.0630933	0.0879987
Sg_CNS_NA4Plus9089	0			201	1320	6471	5143	6110	0.0630626	0.454476
91900	0			156	1022	537	6155	6063	0.0629239	0.0486773
Sg_CNS_NA4Plus17506	0			467	3054	3432	2584	2872	0.062771	0.103759
Sg_CNS_NA4Plus23532	0			649	4243	5581	1915	1952	0.0627474	0.121399
87157	PREDICTED: cathepsin L-like			167	1090	1164	5861	5534	0.0626864	0.0984641
Sg_CNS_NA4Plus5615	0			164	1070	329	5945	5251	0.0626629	0.0284013
83019	PREDICTED: similar to 15 kDa selenoprotein			903	5889	6292	1401	783	0.0625882	0.0983645
Sg_CNS_NA4Plus9568	0			209	1362	1038	5022	4997	0.062577	0.0701678
Sg_CNS_NA4Plus5964	0			167	1088	940	5874	7142	0.0625715	0.0795319
47147	AGAP009602-PA			687	4476	6903	1817	1789	0.062531	0.141844
Sg_CNS_NA4Plus2050	Gryllus bimaculatus mRNA, GBcontig12460			2456	15937	13351	500	462	0.0622688	0.0767337
Sg_CNS_NA4Plus186	Gryllus bimaculatus mRNA, GBcontig28115			1058	6864	9825	1187	831	0.0622615	0.131087
Sg_CNS_NA4Plus10147	0			222	1438	2917	4843	9687	0.0621975	0.185524
Sg_CNS_NA4Plus2140	0			3141	20343	22763	398	263	0.0621489	0.102294
92703	DNA-directed RNA polymerases I, II, and III 7.0 kDa polypeptide, putative			542	3509	3560	2291	2050	0.0621402	0.0927345
53239	60S ribosomal protein L27e, putative			118	763	681	7353	7398	0.0621264	0.0815776
Sg_CNS_NA4Plus32406	0			1270	8216	9154	999	1128	0.0620832	0.101747
Sg_CNS_NA4Plus1134	0			567	3665	3369	2188	2561	0.0620404	0.083891
Sg_CNS_NA4Plus6653	0			172	1111	1792	5794	5943	0.0620356	0.147136
Sg_CNS_NA4Plus8287	0			190	1223	434	5429	8492	0.0618148	0.032315
102073	formate-tetrahydrofolate ligase, putative			1255	8082	7589	1009	704	0.0618007	0.0853624
Sg_CNS_NA4Plus792	0			237	1525	2166	4640	4739	0.0617833	0.129056
Sg_CNS_NA4Plus907	0			292	1875	2505	3942	2983	0.0616474	0.121134
Sg_CNS_NA4Plus3037	0			121	775	692	7280	8044	0.0615377	0.0808381
Sg_CNS_NA4Plus34233	0			1617	10366	14627	803	1291	0.0615188	0.127686
Sg_CNS_NA4Plus17411	0			464	2971	2943	2636	2985	0.0614604	0.0895547
42948	small nuclear ribonucleoprotein F			215	1376	1408	4987	5167	0.0614554	0.0924998
Sg_CNS_NA4Plus8101	0			188	1203	1442	5490	7297	0.0614516	0.108337
Sg_CNS_NA4Plus6873	0			175	1118	1708	5764	5375	0.061356	0.137839
51970	AGAP012533-PA			675	4308	5141	1892	1752	0.0612544	0.107522
Sg_CNS_NA4Plus17182	0			459	2918	2462	2690	2455	0.061022	0.0757391
Sg_CNS_NA4Plus21925	0			590	3741	6439	2135	2470	0.0608579	0.154064
47451	0			223	1413	1911	4908	4485	0.0608428	0.121018
Sg_CNS_NA4Plus12585	0			307	1943	3670	3808	4748	0.0607607	0.168777
108617	hypothetical protein			2367	14974	54965	533	684	0.0607063	0.327766
52413	CG1707			497	3139	2614	2524	2562	0.0606231	0.0742649
81318	PREDICTED: similar to nucleoplasmin			984	6206	6468	1327	2435	0.0605273	0.092792
92766	PREDICTED: dolichyl-diphosphooligosaccharide--protein glycosyltransferase subunit 2-like			397	2502	1645	3087	6981	0.0604972	0.0585205
43251	PREDICTED: sorbitol dehydrogenase-like			1393	8767	5661	953	1046	0.0603968	0.0573703
Sg_CNS_NA4Plus35901	0			2266	14231	10388	569	1335	0.0602658	0.0647116
Sg_CNS_NA4Plus1522	0			1331	8339	9038	989	911	0.0601247	0.0958541
89272	conserved hypothetical protein			1095	6856	3664	1188	1109	0.0600876	0.047242
91091	AGAP002412-PA			1546	9679	13295	874	762	0.0600801	0.121389
88685	conserved hypothetical protein			943	5886	6017	1402	1981	0.0599028	0.090076
Sg_CNS_NA4Plus13318	0			336	2094	2199	3559	4060	0.0598287	0.092417
83201	Troponin C, isoform, putative			570	3552	3711	2266	1850	0.0598116	0.0919182
Sg_CNS_NA4Plus973	0			576	3587	2586	2234	3447	0.0597716	0.0633932
Sg_CNS_NA4Plus10217	0			223	1386	2762	4962	5244	0.0596811	0.174882
43578	PREDICTED: similar to spermine synthase			1642	10198	9642	817	371	0.0596004	0.082891
Sg_CNS_NA4Plus6643	0			172	1067	5503	5956	5927	0.059581	0.451667
Sg_CNS_NA4Plus17071	0			456	2826	40	2759	2430	0.0594875	0.00126908
Sg_CNS_NA4Plus28157	0			879	5447	3259	1506	1628	0.0594721	0.0523476
41324	39S ribosomal protein L33			713	4418	4484	1841	1371	0.0594702	0.0887854
59647	ACYPI004224			337	2087	2157	3564	4436	0.0594519	0.0903837
Sg_CNS_NA4Plus5103	0			159	984	1053	6287	7474	0.0594434	0.0935647
Sg_CNS_NA4Plus10007	0			219	1354	713	5041	5042	0.059369	0.0460174
Sg_CNS_NA4Plus5986	0			167	1032	1073	6117	5715	0.0593538	0.0907729
Sg_CNS_NA4Plus10200	0			223	1377	2136	4984	1893	0.0592938	0.13526
Sg_CNS_NA4Plus14757	0			389	2400	6190	3184	4238	0.0592253	0.224636
Sg_CNS_NA4Plus14942	0			395	2425	3137	3158	387	0.058933	0.112131
53213	60S ribosomal protein L12, putative			2126	13054	10172	636	551	0.0589221	0.0675389
Sg_CNS_NA4Plus32084	0			1221	7477	9439	1078	379	0.0587672	0.109125
32556	NADH-ubiquinone oxidoreductase chain 5			971	5939	3049	1390	964	0.0586992	0.0443352
Sg_CNS_NA4Plus6796	0			174	1062	1121	5985	6280	0.0586204	0.0910148
103416	PREDICTED: glutamate dehydrogenase, mitochondrial-like			813	4965	5687	1629	2083	0.0586113	0.0987501
Sg_CNS_NA4Plus7121	Schistocerca gregaria mRNA for pacifastin-related precursor 4a (pp-4a gene)			348	2124	21558	3513	2824	0.0585928	0.874415
31938	Multiprotein bridging factor 1			1984	12108	13388	685	807	0.0585641	0.0952522
Sg_CNS_NA4Plus5093	0			159	968	383	6365	6929	0.0584779	0.0340881
Sg_CNS_NA4Plus32027	0			1215	7400	6661	1092	885	0.0584493	0.0773921
Sg_CNS_NA4Plus6250	0			169	1028	1457	6131	6439	0.0584243	0.12177
Sg_CNS_NA4Plus4168	Pyrgomorpha conica nuclear 18S rRNA gene (partial) >gi			691	4201	1509	1932	1594	0.0583503	0.0308438
Sg_CNS_NA4Plus14037	0			363	2203	1768	3405	3846	0.0582599	0.0687843
Sg_CNS_NA4Plus1140	0			698	4235	3127	1920	2646	0.0582325	0.0632528
Sg_CNS_NA4Plus28449	Paraphlebia zoe clone 107 microsatellite sequence			2712	16451	18603	483	935	0.0582095	0.0968245
Sg_CNS_NA4Plus23698	0			656	3970	3103	2020	2411	0.0580846	0.0667861
Sg_CNS_NA4Plus24289	0			680	4113	2876	1964	1864	0.0580524	0.0597172
Sg_CNS_NA4Plus12157	0			291	1758	4878	4153	3897	0.0580013	0.23665
24106	PREDICTED: 26S proteasome non-ATPase regulatory subunit 14 isoform 1			576	3480	3520	2310	1815	0.0579891	0.0862804
90986	cuticular protein analogous to peritrophins 3-E precursor			1419	8574	13570	967	1235	0.0579851	0.134989
91441	0			142	857	1600	6841	7304	0.0579781	0.159137
Sg_CNS_NA4Plus12059	0			287	1732	1649	4188	3441	0.0579404	0.0811466
Sg_CNS_NA4Plus26602	0			789	4763	32114	1709	2123	0.0579375	0.574512
Sg_CNS_NA4Plus18719	0			498	3003	5528	2612	2730	0.0578809	0.156706
Sg_CNS_NA4Plus1214	0			693	4179	63	1936	1811	0.0578773	0.00130351
Sg_CNS_NA4Plus7752	0			184	1108	1462	5810	5578	0.0578334	0.112226
Sg_CNS_NA4Plus6404	0			171	1029	695	6126	7335	0.0577971	0.0574489
Sg_CNS_NA4Plus1846	0			2523	15170	18240	527	705	0.0576981	0.102047
Sg_CNS_NA4Plus1688	0			1412	8485	6111	977	866	0.0576678	0.0610966
Sg_CNS_NA4Plus17609	0			470	2821	3024	2769	2735	0.0576135	0.0908439
Sg_CNS_NA4Plus19551	0			520	3119	17	2541	10271	0.0575726	0.000488582
32553	NADH-ubiquinone oxidoreductase acyl-carrier subunit			190	1137	1233	5717	7522	0.0574716	0.0916706
Sg_CNS_NA4Plus7197	0			178	1064	1778	5974	8165	0.0574109	0.141067
45902	0			213	1272	2237	5294	5997	0.0573474	0.148303
Sg_CNS_NA4Plus4695	0			156	931	203	6503	1425	0.0573266	0.0184575
104005	Heat shock protein 67B2, putative			1600	9544	8042	886	837	0.0572428	0.0709523
Sg_CNS_NA4Plus5374	LMIAPOLIABLocusta migratoria apolipophorin-III mRNA, complete cds			5430	32379	111727	269	239	0.0572192	0.290423
48221	unnamed protein product			1781	10581	9872	787	981	0.0570123	0.0782445
36856	PREDICTED: proteasome subunit beta type-3-like			1081	6413	7966	1276	1243	0.0569335	0.104025
49914	PREDICTED: similar to Zeelin1 CG6803-PD isoform 2			576	3412	4871	2345	2522	0.0568563	0.119386
Sg_CNS_NA4Plus16722	0			447	2646	2088	2947	4839	0.0568213	0.0659628
Sg_CNS_NA4Plus1526	0			1144	6772	8588	1200	660	0.0568094	0.105971
Sg_CNS_NA4Plus17450	0			465	2751	38	2833	4103	0.0567885	0.0011838
93779	elongation factor 1 alpha			13290	78642	87305	122	72	0.0567806	0.092723
32197	PREDICTED: myosin heavy chain, muscle isoform 2			259	1527	2999	4632	4118	0.0566094	0.16349
Sg_CNS_NA4Plus6401	0			171	1007	677	6201	8176	0.0565626	0.0559631
Sg_CNS_NA4Plus12000	0			284	1673	1211	4306	5321	0.056559	0.0602355
81595	PREDICTED: similar to prefoldin, subunit, putative			800	4714	4725	1724	1644	0.0565531	0.083382
Sg_CNS_NA4Plus1043	0			431	2539	2717	3051	2969	0.0565485	0.0890104
Sg_CNS_NA4Plus871	0			1013	5961	4417	1385	614	0.0564738	0.061558
Sg_CNS_NA4Plus28922	0			931	5477	6997	1494	2371	0.0564595	0.106094
Sg_CNS_NA4Plus15211	0			403	2369	1600	3211	1651	0.0564298	0.0560731
Sg_CNS_NA4Plus1065	0			539	3167	10274	2502	2226	0.0563977	0.269068
33442	odorant-binding protein 8			537	3148	5366	2516	3786	0.0562682	0.141067
46140	transmembrane protein 14C			173	1013	874	6184	9972	0.0562415	0.0713888
41312	Ubiquitin-60S ribosomal protein L40			219	1282	1605	5269	4741	0.0562144	0.103507
33981	peroxisomal membrane protein PMP22			704	4123	4667	1954	1614	0.0562096	0.0935894
Sg_CNS_NA4Plus1311	0			922	5398	643	1518	2670	0.0561885	0.00985878
43587	PREDICTED: spermine synthase-like			4016	23448	20064	356	415	0.0560268	0.0705203
Sg_CNS_NA4Plus7885	0			185	1079	1540	5907	5729	0.0560166	0.117571
Sg_CNS_NA4Plus33738	0			1490	8694	7289	959	2296	0.0559949	0.0690573
46695	Dendroctonus ponderosae Seq01035886, whole genome shotgun sequence			681	3970	1488	2021	1555	0.0559523	0.0308614
21080	hypothetical protein TcasGA2_TC011241			4573	26595	39763	313	441	0.0558059	0.122732
47901	AGAP009747-PA			1860	10816	7683	767	1090	0.0558032	0.05831
Sg_CNS_NA4Plus36038	0			2357	13687	6373	600	803	0.0557244	0.0381699
56354	PREDICTED: hypothetical protein LOC100123516 isoform 1			988	5731	5090	1446	4727	0.0556691	0.0727302
Sg_CNS_NA4Plus7974	0			187	1083	198	5896	8142	0.0556228	0.0150203
Sg_CNS_NA4Plus5304	0			161	932	993	6496	7249	0.0556059	0.0871423
90372	conserved hypothetical protein			647	3745	2734	2131	2097	0.0555557	0.0596653
Sg_CNS_NA4Plus853	0			253	1462	1624	4787	6171	0.0554867	0.090657
46015	PREDICTED: similar to translocase of inner mitochondrial membrane 8 homolog b			673	3889	3220	2062	3584	0.0554625	0.0675529
Sg_CNS_NA4Plus34550	0			1702	9817	12127	856	800	0.0553514	0.100577
48451	PREDICTED: similar to upheld CG7107-PG isoform 8			1628	9373	15529	896	623	0.0552504	0.134644
Sg_CNS_NA4Plus9674	AF133521Libellula pulchella troponin T (TnT) mRNA, complete cds			931	5359	4488	1526	2644	0.0552433	0.0680563
Sg_CNS_NA4Plus8529	0			193	1109	2311	5803	6742	0.0551862	0.169083
Sg_CNS_NA4Plus1721	0			1519	8720	8399	956	453	0.0550901	0.0780531
Sg_CNS_NA4Plus17582	0			469	2688	11787	2900	2194	0.0550152	0.354761
Sg_CNS_NA4Plus157	0			504	2887	752	2717	2128	0.0549834	0.0210879
28052	PREDICTED: similar to Inter-alpha-trypsin inhibitor heavy chain H4 precursor (ITI heavy chain H4) (Inter-alpha-inhibitor heavy chain 4) (Inter-alpha-trypsin inhibitor family heavy chain-related protein) (IHRP) (Plasma kallikrein sensitive glycoprotein 120) (P			989	5665	6761	1457	1461	0.0549725	0.0965044
Sg_CNS_NA4Plus33968	0			1549	8867	7075	943	682	0.0549337	0.064477
42803	PREDICTED: similar to short-chain dehydrogenase			565	3229	2418	2452	2164	0.0548553	0.0604305
89614	0			303	1728	5982	4203	2672	0.0547542	0.278705
Sg_CNS_NA4Plus2967	0			118	672	205	7894	6922	0.0547265	0.0246407
Sg_CNS_NA4Plus8494	Gryllus bimaculatus mRNA, GBcontig12615			1912	10885	13896	758	667	0.0546318	0.102589
42384	0			741	4215	8792	1925	2346	0.0545943	0.167489
82393	RE25411p			809	4599	6573	1773	3229	0.05456	0.114696
Sg_CNS_NA4Plus16637	0			445	2526	2067	3063	4110	0.0544892	0.0655932
Sg_CNS_NA4Plus12846	0			317	1799	6703	4078	3750	0.0544851	0.298499
108636	hypothetical protein			1312	7445	13012	1084	1120	0.054457	0.139995
93684	elongation factor alpha			1624	9202	9096	911	2116	0.0543761	0.0790643
Sg_CNS_NA4Plus7747	0			184	1041	1216	6083	7209	0.0543394	0.0933558
36319	PREDICTED: probable cytochrome P450 6a13 isoform 1			2873	16249	16782	489	241	0.0542728	0.0824522
Sg_CNS_NA4Plus7415	0			180	1017	1730	6171	6235	0.0542675	0.135735
Sg_CNS_NA4Plus28086	0			875	4926	4179	1646	1702	0.0540305	0.0674274
32080	myofilin isoform a			825	4643	10951	1753	1945	0.0540136	0.187373
Sg_CNS_NA4Plus32971	0			1352	7604	6404	1064	2225	0.0539743	0.0668669
46058	translocon-associated protein subunit gamma, putative			1113	6259	5564	1314	1532	0.053969	0.070573
15648	hypothetical protein TcasGA2_TC008280			890	5001	10970	1618	2132	0.0539285	0.17399
Sg_CNS_NA4Plus32002	0			1211	6801	5987	1197	1123	0.0538961	0.0697921
Sg_CNS_NA4Plus953	0			405	2270	6123	3322	3807	0.0538055	0.213427
Sg_CNS_NA4Plus908	0			329	1843	5132	3992	4893	0.0537811	0.220213
83092	AGAP001053-PH			366	2050	4240	3625	3702	0.0537712	0.163552
Sg_CNS_NA4Plus21297	0			571	3198	9686	2473	2492	0.053758	0.239454
Sg_CNS_NA4Plus30912	0			1094	6104	11	1350	1768	0.0535468	0.000154822
Sg_CNS_NA4Plus31528	0			1157	6434	6440	1270	1639	0.0533679	0.0785757
36822	PREDICTED: proteasome maturation protein-like			782	4341	4381	1872	1570	0.053278	0.0790923
31235	Microsomal glutathione S-transferase, putative			2307	12803	14996	649	672	0.0532553	0.091754
Sg_CNS_NA4Plus5413	PREDICTED: uncharacterized protein LOC101742759			1034	5734	3762	1445	587	0.0532204	0.0513668
31496	PREDICTED: similar to mitochondrial ATP synthase coupling factor 6			97	537	578	8833	13784	0.0532201	0.084251
51162	PREDICTED: similar to putative zinc-containing alcohol dehydrogenase			4201	23288	19324	358	555	0.053194	0.0649285
Sg_CNS_NA4Plus18327	0			488	2704	2647	2876	3034	0.0531878	0.076589
43415	40S ribosomal protein S8, putative			1547	8567	7139	968	4383	0.053144	0.0651443
Sg_CNS_NA4Plus25737	0			745	4120	2296	1956	2401	0.0530776	0.0435184
Sg_CNS_NA4Plus14068	0			365	2018	4983	3678	3770	0.0530772	0.192732
Sg_CNS_NA4Plus21697	0			583	3219	4786	2459	2914	0.0529971	0.115895
Sg_CNS_NA4Plus17877	0			476	2624	1009	2972	3004	0.052916	0.029949
9125	0			193	1062	502	5986	6530	0.0528495	0.0367857
42578	AGAP008596-PA			3079	16902	25053	470	697	0.0526767	0.114851
Sg_CNS_NA4Plus10516	0			231	1266	3429	5309	4756	0.0526295	0.20958
Sg_CNS_NA4Plus10296	0			225	1233	2687	5398	5477	0.0526257	0.168622
Sg_CNS_NA4Plus10526	0			231	1263	3433	5318	1931	0.0525049	0.209825
Sg_CNS_NA4Plus10528	0			231	1261	3434	5324	5853	0.0524218	0.209886
Sg_CNS_NA4Plus10530	0			231	1260	3417	5327	5770	0.0523803	0.208847
101525	troponin C			848	4626	2575	1763	1253	0.0523562	0.0428764
Sg_CNS_NA4Plus10523	0			231	1259	3431	5332	6122	0.0523388	0.209703
Sg_CNS_NA4Plus26182	0			767	4179	3567	1935	3163	0.0522933	0.0656596
Sg_CNS_NA4Plus30138	0			1025	5584	7642	1480	1650	0.0522834	0.105247
51887	AGAP012477-PA			564	3071	6455	2572	2671	0.0522645	0.161567
Sg_CNS_NA4Plus21607	0			580	3158	2933	2512	2788	0.0522621	0.0714004
Sg_CNS_NA4Plus10521	0			231	1257	3431	5339	4411	0.0522557	0.209703
Sg_CNS_NA4Plus10518	0			231	1256	3432	5345	3331	0.0522141	0.209764
Sg_CNS_NA4Plus14323	odorant-binding protein 2b			374	2032	3069	3656	5479	0.0521592	0.11586
Sg_CNS_NA4Plus21419	0			575	3119	2646	2540	3072	0.0520657	0.0649762
Sg_CNS_NA4Plus26514	0			784	4251	4034	1912	1495	0.0520406	0.0726434
Sg_CNS_NA4Plus32800	0			1326	7179	5402	1123	1183	0.0519572	0.0575122
21430	hypothetical protein TcasGA2_TC011501			3949	21379	6585	384	526	0.05195	0.0235398
47594	PREDICTED: 40S ribosomal protein S15			2218	12007	15134	689	997	0.0519486	0.096314
Sg_CNS_NA4Plus209	0			664	3593	3421	2229	3491	0.0519368	0.0727412
Sg_CNS_NA4Plus7945	0			186	1004	1839	6210	4046	0.0518463	0.139628
53511	Inositol oxygenase, putative			10629	57406	34372	170	156	0.0518248	0.045645
Sg_CNS_NA4Plus15851	0			422	2278	1881	3312	3885	0.0518199	0.0629471
47087	PREDICTED: tubulin-specific chaperone C-like isoform 2			1077	5812	5443	1426	3277	0.0517904	0.0713462
36896	protein C9orf74, putative			602	3247	2339	2438	1914	0.0517707	0.054864
Sg_CNS_NA4Plus1202	0			812	4376	4024	1856	1792	0.0517232	0.0699646
Sg_CNS_NA4Plus10558	0			232	1249	1100	5363	6075	0.0516996	0.0669835
Sg_CNS_NA4Plus8203	0			190	1020	3298	6159	8410	0.0515629	0.245074
54797	0			135	724	476	7576	3757	0.0515311	0.0498716
88982	conserved hypothetical protein			1853	9947	8956	841	2242	0.051514	0.0682269
Sg_CNS_NA4Plus5592	0			164	878	1757	6730	6714	0.0514292	0.151302
Sg_CNS_NA4Plus31746	0			1182	6328	6694	1297	1190	0.0513786	0.0799469
Sg_CNS_NA4Plus19536	0			520	2782	2461	2803	3380	0.0513541	0.0668272
Sg_CNS_NA4Plus9651	S.gregaria mRNA for serine protease inhibitor I			7799	41726	110888	222	259	0.0513385	0.200686
85601	PREDICTED: similar to arrestin1 isoform 1			1822	9747	7838	861	993	0.0513372	0.0607268
40294	PREDICTED: similar to ribosomal protein L12e			549	2925	3554	2680	3456	0.0511407	0.0913978
87311	PREDICTED: similar to CG10320 CG10320-PB			1305	6950	7748	1167	1668	0.0511095	0.0838115
54557	PREDICTED: apolipophorins			5494	29261	45748	294	279	0.051107	0.117533
34338	PREDICTED: similar to plasma PAF acetylhydrolase			552	2935	13072	2667	2633	0.0510366	0.334276
82503	RE44650p			1809	9615	8198	879	185	0.0510059	0.0639721
31239	microsomal signal peptidase 23 kD subunit, putative			1072	5697	4377	1453	1558	0.0510026	0.0576434
34049	PREDICTED: pheromone-binding protein-related protein 3-like			1036	5498	4820	1491	2139	0.0509318	0.0656819
78851	PREDICTED: hypothetical protein LOC411622			1871	9926	9564	844	894	0.0509107	0.0721572
81369	PREDICTED: similar to p270			6541	34628	36505	255	244	0.0507996	0.078775
47968	hypothetical protein KGM_17667			499	2640	3593	2952	2634	0.0507847	0.101659
Sg_CNS_NA4Plus17211	0			459	2422	5444	3162	4220	0.050653	0.167438
101499	PREDICTED: eukaryotic translation initiation factor 2 subunit 2-like			990	5222	5253	1563	1303	0.0506232	0.0749072
103801	AGAP003541-PA			308	1623	1277	4404	4285	0.0505941	0.0585664
Sg_CNS_NA4Plus12956	0			321	1691	1474	4272	4049	0.0505778	0.0648568
84387	PREDICTED: similar to AGAP006099-PA isoform 2			1794	9440	11042	889	926	0.0504964	0.0868827
85392	PREDICTED: similar to Annexin IX CG5730-PC			2349	12358	16132	670	644	0.0504853	0.0969394
Sg_CNS_NA4Plus12510	0			304	1596	1538	4479	2327	0.0504076	0.0714551
Sg_CNS_NA4Plus9236	0			204	1070	2504	5938	3432	0.0503761	0.173319
Sg_CNS_NA4Plus22329	0			604	3167	3186	2505	4889	0.0503284	0.0744755
57111	ACYPI001706			1260	6602	7080	1232	1265	0.0502847	0.0793218
Sg_CNS_NA4Plus7825	0			185	968	2694	6362	5225	0.0502594	0.205615
34220	PREDICTED: similar to putative phosphoglycerate mutase			677	3544	5045	2271	2939	0.050245	0.105203
Sg_CNS_NA4Plus648	0			4170	21810	40727	378	504	0.0501885	0.137856
Sg_CNS_NA4Plus22876	0			625	3267	2709	2423	2620	0.0501726	0.0612009
Sg_CNS_NA4Plus924	0			285	1489	1823	4721	5005	0.0501656	0.0903334
93371	electron-transfer-flavoprotein beta polypeptide			1366	7138	8260	1130	1264	0.0501478	0.0853592
54523	0			175	913	994	6572	9252	0.0501156	0.0802516
Sg_CNS_NA4Plus8582	0			194	1012	674	6189	9828	0.050104	0.0491101
Sg_CNS_NA4Plus14286	0			373	1946	1449	3801	4233	0.0500866	0.0548691
83292	AGAP001076-PA			358	1866	4402	3961	2869	0.050041	0.173594
14130	AGAP004550-PA			735	3831	2674	2096	2325	0.0500268	0.0513694
Sg_CNS_NA4Plus21394	0			574	2991	2435	2624	531	0.0500166	0.059901
Sg_CNS_NA4Plus8948	0			199	1036	2470	6105	5243	0.0500024	0.175262
80860	PREDICTED: similar to NADH:ubiquinone dehydrogenase, putative			274	1424	1726	4879	5105	0.0499033	0.0889632
Sg_CNS_NA4Plus21086	0			564	2932	2028	2672	3237	0.0498997	0.0507775
Sg_CNS_NA4Plus13469	0			342	1777	1976	4122	5129	0.0498851	0.0815923
33921	PREDICTED: peptidyl-prolyl cis-trans isomerase, rhodopsin-specific isozyme-like			2741	14248	16600	567	338	0.0498816	0.0854857
Sg_CNS_NA4Plus30396	0			1049	5450	8555	1504	2261	0.0498615	0.115123
Sg_CNS_NA4Plus13988	0			362	1880	1554	3934	3696	0.0498592	0.0606304
Sg_CNS_NA4Plus1250	0			721	3745	11284	2129	1693	0.0498537	0.22092
49443	PREDICTED: viral IAP-associated factor homolog			577	2991	3554	2622	2763	0.0497566	0.0869625
Sg_CNS_NA4Plus817	Locusta migratoria manilensis soluble trehalase (TRE) mRNA, complete cds			178	921	1235	6530	7534	0.0497022	0.0980092
Sg_CNS_NA4Plus939	Gryllus bimaculatus mRNA, GBcontig30919			2038	10555	23714	790	746	0.0497004	0.164243
Sg_CNS_NA4Plus843	Gryllus bimaculatus mRNA, GBcontig31790			479	2479	2907	3109	2927	0.0496799	0.0856894
Sg_CNS_NA4Plus35201	Chorthippus parallelus parallelus isolate AU38 locus 2(1)A10 genomic sequence			1941	10048	8947	836	900	0.0496778	0.0650682
Sg_CNS_NA4Plus5711	0			165	853	316	6862	6934	0.0496637	0.0271171
Sg_CNS_NA4Plus847	0			217	1121	2595	5755	6443	0.0496133	0.168855
Sg_CNS_NA4Plus28262	0			886	4580	3642	1778	310	0.0496125	0.0580355
Sg_CNS_NA4Plus29668	0			987	5100	6697	1595	1539	0.049591	0.0957848
Sg_CNS_NA4Plus10669	0			234	1208	3623	5470	6961	0.0495764	0.218595
Sg_CNS_NA4Plus5462	0			162	836	1275	6938	2972	0.0495764	0.111174
45698	TPM2_BOMMORecName: Full=Tropomyosin-2			695	3581	3825	2239	1546	0.0494545	0.0777014
92101	PREDICTED: similar to death-associated small cytoplasmic leucine-rich protein SCLP			2847	14621	45400	554	326	0.0492815	0.225085
Sg_CNS_NA4Plus3143	pacifastin-related precursor 4t			901	4623	23408	1765	1837	0.0492445	0.366713
93591	PREDICTED: similar to Elongation factor 1-gamma (EF-1-gamma) (eEF-1B gamma)			175	897	734	6644	11223	0.0492383	0.0592813
37604	PREDICTED: protein takeout-like			4625	23685	12584	353	445	0.0491411	0.038407
Sg_CNS_NA4Plus1034	0			693	3548	6722	2268	2324	0.0491403	0.13693
47310	U729_DROMERecName: Full=UPF0729 protein CG18508			1247	6368	6634	1288	1871	0.0490083	0.0751005
Sg_CNS_NA4Plus7172	0			178	908	228	6590	7526	0.0490014	0.0181587
87141	PREDICTED: similar to cathepsin B mRNA 3-untranslated-region-binding protein CBBP			1389	7089	9523	1140	4410	0.0489789	0.09678
Sg_CNS_NA4Plus22653	0			616	3143	2936	2521	2003	0.0489741	0.0672964
77489	0			569	2899	2717	2710	2251	0.0489047	0.0674226
84343	AF503572_1clot protein			1150	5844	5712	1414	1357	0.0487699	0.0701189
Sg_CNS_NA4Plus27537	0			842	4278	22810	1900	4195	0.0487635	0.382385
53483	PREDICTED: 60S ribosomal protein L13a isoform 2			1415	7179	7651	1122	920	0.0486892	0.0763285
Sg_CNS_NA4Plus35278	0			1967	9978	3450	840	940	0.0486797	0.0247633
Sg_CNS_NA4Plus19948	0			531	2692	9622	2895	1920	0.0486639	0.25579
81211	PREDICTED: similar to cxpwmw03			485	2457	4016	3133	3134	0.0486301	0.116904
82484	RE40129p			254	1284	138	5264	2743	0.0485439	0.00772413
Sg_CNS_NA4Plus24509	0			688	3479	3344	2313	2396	0.0485351	0.068624
Sg_CNS_NA4Plus6293	translocon-associated protein (TRAP), alpha subunit-like protein			691	3492	2694	2302	1986	0.0485049	0.055049
53313	60S ribosomal protein L19, putative			2678	13526	11798	612	148	0.0484681	0.0621875
Sg_CNS_NA4Plus134	0			468	2361	1646	3220	3792	0.0484283	0.0496725
42724	0			194	978	1727	6321	5220	0.0484223	0.125722
Sg_CNS_NA4Plus26012	OBP9 protein			758	3817	2792	2101	2408	0.0483316	0.052008
Sg_CNS_NA4Plus22859	0			624	3142	3911	2522	2278	0.0483309	0.0884877
Sg_CNS_NA4Plus8634	0			195	980	1915	6308	5109	0.0482724	0.138685
33434	PREDICTED: similar to odorant-binding protein RpalOBP4			781	3927	4285	2044	1634	0.0482598	0.0774586
47099	PREDICTED: tubulin-specific chaperone E-like			1455	7297	6963	1106	1742	0.0481289	0.067556
Sg_CNS_NA4Plus11443	0			261	1308	1395	5184	3932	0.0481243	0.0754942
Sg_CNS_NA4Plus1794	0			1648	8243	9692	996	989	0.0480005	0.0830175
Sg_CNS_NA4Plus16868	0			451	2250	2487	3350	2991	0.0478921	0.077865
Sg_CNS_NA4Plus26481	0			782	3902	3949	2054	2706	0.0478913	0.071295
Sg_CNS_NA4Plus21104	0			564	2810	3171	2774	2896	0.0478241	0.0793821
Sg_CNS_NA4Plus6122	TSA: Cotesia vestalis comp153_c3_seq1 transcribed RNA sequence			168	834	938	6955	7843	0.0476916	0.0788905
Sg_CNS_NA4Plus5701	0			164	814	1266	7064	6317	0.0476847	0.109044
Sg_CNS_NA4Plus6378	0			171	847	553	6890	7228	0.0475844	0.045728
Sg_CNS_NA4Plus12354	0			299	1481	3698	4743	5522	0.04756	0.174615
Sg_CNS_NA4Plus25698	0			743	3676	3654	2184	2328	0.0474864	0.0694332
80649	PREDICTED: similar to EN10			1064	5264	5343	1549	3374	0.0474812	0.0708914
32407	NADH dehydrogenase			461	2279	3751	3308	1220	0.0474568	0.114876
Sg_CNS_NA4Plus34439	0			1671	8256	10313	993	585	0.0474144	0.0871202
Sg_CNS_NA4Plus6072	0			168	829	481	6977	7771	0.047406	0.0404954
Sg_CNS_NA4Plus7411	Locusta migratoria hexamerin-like protein 4 mRNA, complete cds			408	2012	3258	3687	3270	0.0473422	0.112744
Sg_CNS_NA4Plus360	0			1143	5638	10233	1465	2650	0.0473392	0.126377
Sg_CNS_NA4Plus10693	0			235	1158	2639	5643	5902	0.0473239	0.158564
Sg_CNS_NA4Plus18516	0			492	2424	1543	3160	2926	0.0472946	0.0442946
91142	PREDICTED: similar to 2-oxoglutarate dehydrogenase			1235	6078	5700	1356	1671	0.0472313	0.0651557
Sg_CNS_NA4Plus13474	0			342	1682	1915	4282	4771	0.0472197	0.0790747
Sg_CNS_NA4Plus20511	0			548	2695	2249	2892	3085	0.0472068	0.0579523
Sg_CNS_NA4Plus31454	0			1149	5648	5569	1464	1350	0.0471755	0.0684232
Sg_CNS_NA4Plus9183	0			203	997	1517	6239	2609	0.0471736	0.105547
Sg_CNS_NA4Plus13471	0			342	1679	1918	4288	4609	0.0471355	0.0791986
Sg_CNS_NA4Plus13476	0			342	1679	1916	4289	3796	0.0471355	0.079116
Sg_CNS_NA4Plus172	0			547	2685	1906	2904	3258	0.0471176	0.0492076
Sg_CNS_NA4Plus5856	0			166	813	756	7074	6619	0.0470523	0.064366
80424	PREDICTED: similar to AGAP008653-PA			1377	6747	8466	1204	972	0.0470225	0.0867889
43938	surfeit locus protein, putative			1054	5163	4427	1577	1324	0.0470122	0.0592974
Sg_CNS_NA4Plus17507	0			467	2287	1722	3299	3700	0.0470115	0.0520759
Sg_CNS_NA4Plus297	odorant-binding protein 3b			972	4752	4721	1712	1426	0.0469209	0.0685691
Sg_CNS_NA4Plus7246	0			178	867	675	6784	7218	0.0467912	0.0536037
Sg_CNS_NA4Plus7620	0			182	886	1038	6690	5386	0.0467646	0.0805773
108613	AChain A, Nmr Solution Structure Of Cspsg4 >gi			547	2664	6399	2921	3156	0.0467493	0.165143
Sg_CNS_NA4Plus5140	0			160	778	487	7259	8182	0.0467178	0.0430495
Sg_CNS_NA4Plus30680	0			1075	5225	2404	1562	2026	0.0466472	0.0315773
Sg_CNS_NA4Plus777	0			3251	15803	26227	502	449	0.0466461	0.113872
Sg_CNS_NA4Plus14726	0			387	1879	1646	3935	4678	0.0466135	0.0600691
15497	0			189	917	1251	6551	4250	0.0466064	0.0934999
30147	PREDICTED: 27 kDa hemolymph protein-like			499	2422	4810	3163	3139	0.0465927	0.136083
49522	Coptotermes formosanus clone CFSNI695 putative restnal dehydrogenase mRNA, complete cds			351	1703	1102	4250	3680	0.046583	0.0443544
36640	PREDICTED: probable small nuclear ribonucleoprotein Sm D2-like isoform 1			1172	5687	7318	1455	1175	0.046569	0.088144
Sg_CNS_NA4Plus34177	0			1605	7788	8248	1047	780	0.0465663	0.0725429
Sg_CNS_NA4Plus13709	0			351	1701	2363	4252	3329	0.0465283	0.0950624
47973	uncharacterized protein LOC100164820			1357	6566	5891	1238	1669	0.0464357	0.0612846
Sg_CNS_NA4Plus12003	0			285	1376	900	4990	4013	0.0463611	0.0446219
Sg_CNS_NA4Plus1616	0			2979	14387	29568	563	896	0.0463441	0.140099
108627	hypothetical protein			210	1012	2298	6185	5798	0.0462866	0.154521
Sg_CNS_NA4Plus10144	0			222	1069	1443	5947	5340	0.0462483	0.0918084
51822	AGAP012188-PA			1294	6234	6932	1321	1321	0.0462346	0.0756233
104260	hexamerin 4 precursor			4038	19443	16957	416	425	0.0462045	0.0592757
Sg_CNS_NA4Plus882	0			223	1072	1193	5936	6398	0.04617	0.0755732
87449	PREDICTED: similar to CG14945 CG14945-PA			6119	29438	40613	293	284	0.0461644	0.0936836
52090	Gryllus bimaculatus mRNA, GBcontig28056			858	4126	11660	1953	4019	0.0461543	0.19183
Sg_CNS_NA4Plus14306	0			373	1793	1642	4088	4524	0.0461507	0.0621723
49523	AGAP009944-PA			900	4324	1687	1880	2384	0.0461114	0.0264727
Sg_CNS_NA4Plus7806	0			185	888	760	6684	5995	0.04611	0.0580606
Sg_CNS_NA4Plus25051	0			712	3415	4361	2341	2614	0.0460365	0.0864717
Sg_CNS_NA4Plus1318	0			839	4024	2012	1998	1625	0.0460329	0.0338649
Sg_CNS_NA4Plus873	0			209	1000	358	6232	8746	0.0459571	0.0242447
85496	PREDICTED: aquaporin AQPcic-like isoform 1			2613	12478	7981	663	984	0.0458253	0.0431162
Sg_CNS_NA4Plus1275	0			2780	13253	17582	627	420	0.0457475	0.0892723
Sg_CNS_NA4Plus6831	0			174	828	738	6987	9284	0.0457162	0.0599465
43525	40S ribosomal protein S19, putative			1035	4929	2673	1645	1560	0.0457058	0.0364661
48017	uncharacterized protein LOC100302525			1893	9012	11294	934	1298	0.0456861	0.0842178
85415	putative antennal carrier protein TOL-2			1572	7482	13029	1075	1000	0.045676	0.116993
Sg_CNS_NA4Plus6910	0			175	832	653	6964	7212	0.0456743	0.0527483
Sg_CNS_NA4Plus1114	0			561	2668	6281	2917	4934	0.045651	0.158053
33474	Opsin, blue-sensitive			2918	13866	27233	592	858	0.0455997	0.131733
Sg_CNS_NA4Plus36772	0			3018	14341	14893	566	604	0.045599	0.0696563
47819	PREDICTED: similar to Ufm1-conjugating enzyme 1 (Ubiquitin-fold modifier-conjugating enzyme 1)			943	4475	5448	1818	4961	0.0455453	0.0815593
Sg_CNS_NA4Plus10854	0			240	1138	1870	5710	6250	0.0455384	0.110035
45751	PREDICTED: transcription elongation factor SPT4 isoform 2			672	3187	3663	2484	2577	0.0455212	0.0769581
Sg_CNS_NA4Plus20572	0			549	2602	1953	2989	2970	0.0454953	0.0502366
Sg_CNS_NA4Plus5583	0			164	776	1	7275	8354	0.0454613	0.000172129
48045	unclassified glutathione S-transferase			615	2910	3346	2698	8446	0.0454184	0.0768155
Sg_CNS_NA4Plus29828	lectin-related protein			999	4717	6758	1722	1823	0.0453166	0.095496
78687	Gryllus bimaculatus mRNA, GBcontig28200			191	899	708	6633	5639	0.0452141	0.052394
Sg_CNS_NA4Plus1298	0			904	4255	3085	1910	1387	0.045175	0.0481832
88227	chemosensory protein 5			1943	9141	10470	921	1469	0.0451475	0.0760648
Sg_CNS_NA4Plus906	PREDICTED: Apis florea titin-like (LOC100869706), mRNA			327	1537	1295	4615	4100	0.0451308	0.0559404
88060	chaoptin			1139	5349	4929	1530	3956	0.0450708	0.061093
Sg_CNS_NA4Plus34418	0			1665	7808	14879	1043	1063	0.0450035	0.126141
Sg_CNS_NA4Plus6001	0			167	782	460	7234	8228	0.0449894	0.038963
53989	PREDICTED: lipopolysaccharide-induced tumor necrosis factor-alpha factor homolog			748	3506	5132	2293	2847	0.0449882	0.0968586
Sg_CNS_NA4Plus7126	0			177	828	502	6989	8081	0.0449414	0.040111
Sg_CNS_NA4Plus3524	TSA: Bactrocera oleae contig07238 transcribed RNA sequence			139	650	1029	8038	6785	0.0449398	0.10459
Sg_CNS_NA4Plus11657	TSA: Dendroctonus ponderosae Dendroctonus_ponderosae_Newbler_isotig13990 transcribed RNA sequence			269	1258	1602	5336	5385	0.0449095	0.0841104
Sg_CNS_NA4Plus26616	0			789	3688	3433	2178	2044	0.0448638	0.0614316
52566	Cytochrome b561, putative			1223	5714	5213	1449	1376	0.0448389	0.0601746
Sg_CNS_NA4Plus1480	0			1309	6112	5602	1345	1398	0.0448105	0.0604156
Sg_CNS_NA4Plus15315	0			406	1895	2506	3912	4321	0.0448102	0.0871559
Sg_CNS_NA4Plus9585	0			209	975	2016	6337	2699	0.0448093	0.136216
Sg_CNS_NA4Plus28675	0			913	4261	12644	1907	3225	0.0447927	0.195486
Sg_CNS_NA4Plus5049	0			159	739	1115	7492	8361	0.044658	0.0990685
Sg_CNS_NA4Plus14318	0			374	1737	6109	4179	4337	0.0445906	0.230589
54617	PREDICTED: 60S ribosomal protein L34 isoform 1			530	2460	1930	3130	3473	0.0445554	0.0514251
Sg_CNS_NA4Plus1286	0			1373	6371	4319	1286	1588	0.0445318	0.0444101
Sg_CNS_NA4Plus29317	0			962	4463	5399	1823	1488	0.044526	0.0792295
32374	PREDICTED: Na(+)/H(+) exchange regulatory cofactor NHE-RF1-like			2436	11279	11773	737	609	0.0444321	0.0682205
24980	AGAP005223-PA			1058	4894	6144	1658	1464	0.0443948	0.0819794
Sg_CNS_NA4Plus5831	0			166	766	816	7337	11074	0.0443356	0.0694676
Sg_CNS_NA4Plus12372	0			299	1380	2075	4977	8634	0.0443187	0.0979997
88112	chemosensory protein 14			1277	5881	8065	1405	761	0.0441976	0.089153
Sg_CNS_NA4Plus19443	0			517	2380	4148	3199	2894	0.044191	0.113272
Sg_CNS_NA4Plus1482	0			1326	6105	4685	1348	2508	0.0441853	0.0498801
29480	PREDICTED: similar to 26S proteasome non-ATPase regulatory subunit 8			1063	4890	3828	1663	2071	0.0441499	0.0508418
Sg_CNS_NA4Plus1219	PREDICTED: Metaseiulus occidentalis uncharacterized LOC100904155 (LOC100904155), mRNA			1313	6029	6580	1367	1911	0.0440674	0.070745
104245	hexamerin 2			815	3741	1395	2136	1969	0.0440566	0.0241767
Sg_CNS_NA4Plus21835	0			587	2693	5636	2893	2183	0.0440377	0.135543
57300	0			736	3372	3249	2372	3113	0.0439748	0.0623267
103946	PREDICTED: similar to H2A histone family, member X			861	3943	3450	2033	1998	0.043954	0.0565731
88239	chitin binding peritrophin-A, putative			431	1971	3115	3758	3232	0.043903	0.102044
Sg_CNS_NA4Plus12536	0			305	1393	1806	4950	4275	0.0438559	0.0836232
Sg_CNS_NA4Plus33629	0			1469	6711	8617	1214	1039	0.0438425	0.0828043
Sg_CNS_NA4Plus7254	0			179	816	1358	7055	2043	0.0437959	0.107161
Sg_CNS_NA4Plus12	0			1509	6875	16566	1185	719	0.0437232	0.154961
80185	ubiquitin S7(1)			152	691	999	7771	6229	0.0436845	0.0928592
104317	PREDICTED: similar to high density lipoprotien binding protein / vigilin			2301	10472	9749	798	1011	0.0436736	0.0598076
Sg_CNS_NA4Plus26687	0			793	3608	2918	2221	3045	0.0436695	0.0519552
48418	PREDICTED: UPF0568 protein C14orf166 homolog			1171	5327	4469	1535	891	0.0436588	0.0538789
36355	PREDICTED: probable DNA-directed RNA polymerases I and III subunit RPAC2-like			1351	6144	4966	1338	960	0.0436447	0.0518928
49408	Ves G 5 allergen precursor, putative			1565	7113	11129	1135	924	0.0436179	0.10038
25193	AChain A, 4ank: A Designed Ankyrin Repeat Protein With Four Identical Consensus Repeats			369	1673	1983	4305	3177	0.0435305	0.0758899
Sg_CNS_NA4Plus31650	0			1170	5296	7208	1538	1402	0.0434419	0.0869676
33770	paramyosin, putative			2486	11248	15901	738	565	0.0434188	0.0902857
Sg_CNS_NA4Plus9945	0			217	979	1053	6316	4625	0.0433342	0.0685566
36870	PREDICTED: similar to proteasome zeta subunit			1362	6136	6200	1339	1192	0.0432358	0.0642618
88043	PREDICTED: similar to CG9914 CG9914-PA isoform 1			161	724	449	7577	7380	0.0432093	0.0394507
Sg_CNS_NA4Plus16253	0			434	1950	1347	3794	2018	0.0431353	0.0438398
Sg_CNS_NA4Plus29001	0			937	4201	2596	1931	1493	0.043031	0.0391202
103784	PREDICTED: growth hormone-inducible transmembrane protein-like isoform 2			386	1730	2840	4196	4096	0.0430303	0.103885
93239	PREDICTED: similar to ecdysteroid regulated 16 kDa			1347	6036	8743	1366	1079	0.0430049	0.0916244
Sg_CNS_NA4Plus25838	0			749	3355	2227	2383	2600	0.0429937	0.0419857
Sg_CNS_NA4Plus18442	0			491	2196	2534	3417	5135	0.0429352	0.0728727
Sg_CNS_NA4Plus12943	0			321	1434	1179	4856	2494	0.0428955	0.0518854
82504	0			186	830	766	6974	7139	0.0428699	0.0582037
27822	PREDICTED: inositol oxygenase-like			15187	67762	93818	145	160	0.042814	0.0871941
Sg_CNS_NA4Plus13386	0			338	1507	1011	4681	4777	0.0428104	0.0422603
Sg_CNS_NA4Plus32631	0			1303	5810	5587	1429	1824	0.0427929	0.0605314
Sg_CNS_NA4Plus13309	0			336	1496	1297	4707	3405	0.0427511	0.054526
Sg_CNS_NA4Plus269	0			762	3393	6334	2357	2776	0.0427387	0.117344
Sg_CNS_NA4Plus15553	LOCU_LOCMIRecName: Full=Locustin			839	3734	3136	2144	1839	0.0427163	0.0527741
40777	ribosomal protein L7Ae			411	1823	2280	4034	5618	0.0425841	0.0783343
Sg_CNS_NA4Plus6741	Locusta migratoria manilensis LmDpt mRNA for Lm-diptericin, complete cds			173	765	2360	7340	6390	0.0424862	0.192628
Sg_CNS_NA4Plus2112	0			2702	11951	13386	693	1209	0.0424444	0.0699305
22584	hypothetical protein TcasGA2_TC012671			2694	11889	18331	697	651	0.0423496	0.0960463
Sg_CNS_NA4Plus11084	0			247	1087	2599	5875	7443	0.0422666	0.148575
Sg_CNS_NA4Plus14640	0			385	1691	661	4273	5249	0.0421701	0.0242698
87660	AGAP002078-PA			1187	5212	5934	1566	2280	0.0421407	0.070573
30608	0			1079	4732	6622	1719	1708	0.0420901	0.0866367
Sg_CNS_NA4Plus19035	0			507	2217	2382	3388	3710	0.0419777	0.0663414
53355	PREDICTED: 60S ribosomal protein L10a isoform 1			776	3392	2092	2360	2318	0.0419553	0.0380694
Sg_CNS_NA4Plus10813	0			238	1038	801	6102	6184	0.0418893	0.0475626
Sg_CNS_NA4Plus8487	0			193	841	230	6914	7621	0.041862	0.0168936
91889	cytochrome P450 monooxygenase			5740	24983	39765	328	590	0.0417652	0.0977841
Sg_CNS_NA4Plus27801	0			857	3726	5198	2151	1543	0.0417295	0.0856263
Sg_CNS_NA4Plus5059	0			159	689	852	7785	10128	0.0416406	0.0757217
Sg_CNS_NA4Plus25119	0			715	3097	2397	2557	3986	0.0415758	0.0473382
87235	PREDICTED: similar to CDNA sequence			897	3885	3859	2064	2548	0.0415695	0.0607384
7706	Drosophila yakuba to (Dyak\to), mRNA			169	731	419	7541	9167	0.0415613	0.0350777
47335	ubiquinol-cytochrome c reductase, Rieske iron-sulfur polypeptide 1			169	731	585	7540	8411	0.0415613	0.0489417
57302	PREDICTED: hypothetical protein LOC100165956			3288	14236	15454	568	341	0.0415481	0.0663446
33979	PREDICTED: similar to peroxisomal membrane protein PMP22			1253	5423	6820	1509	1470	0.0415368	0.0768361
Sg_CNS_NA4Plus1058	0			727	3146	2879	2518	3068	0.0415362	0.0559148
55271	PREDICTED: hypothetical protein LOC100116269			1428	6178	4556	1332	992	0.0415198	0.0450422
33479	Opsin, ultraviolet-sensitive			1849	7994	5187	1018	2645	0.0414903	0.0396033
Sg_CNS_NA4Plus30071	0			1019	4405	4021	1847	2421	0.0414892	0.0557104
90983	cuticular protein analogous to peritrophins 3-E			2471	10679	13706	779	1051	0.0414728	0.0782957
81214	PREDICTED: similar to cystathionine-beta-synthase			2587	11171	15825	744	788	0.0414381	0.0863462
42945	PREDICTED: small nuclear ribonucleoprotein F isoform 1			917	3951	4247	2029	1970	0.0413535	0.0653858
Sg_CNS_NA4Plus1376	0			902	3886	2948	2063	3024	0.0413497	0.0461463
Sg_CNS_NA4Plus32730	Chorthippus parallelus erythropus isolate GR23 locus 2(E)D12 genomic sequence			1314	5660	6361	1461	2105	0.0413393	0.0683387
Sg_CNS_NA4Plus12445	0			302	1299	1405	5213	3159	0.0413049	0.0657123
Sg_CNS_NA4Plus6880	0			175	752	861	7418	6595	0.0412878	0.0695245
Sg_CNS_NA4Plus33189	0			1384	5954	4874	1387	1294	0.0412867	0.0497172
31488	mitochondrial 50S ribosomal protein L34, putative			2754	11837	18221	699	1056	0.0412458	0.09339
Sg_CNS_NA4Plus781	0			3058	13114	22948	634	782	0.0411524	0.105924
101424	PREDICTED: esterase E4			2422	10365	10363	805	465	0.0410678	0.0603979
78796	AF506020_1polyubiquitin			1017	4345	7101	1871	1338	0.0410047	0.0985662
79470	AGAP000167-PA			2209	9438	40369	890	773	0.0410011	0.257948
28306	sallimus, isoform L			144	614	861	8248	7287	0.0409805	0.0844915
37841	ptpla domain protein, putative			2344	10008	10024	837	626	0.040973	0.0603664
Sg_CNS_NA4Plus10590	0			232	989	946	6270	4089	0.0409461	0.0576143
27642	AGAP005423-PA			229	976	1152	6334	8505	0.0409377	0.0710661
Sg_CNS_NA4Plus28563	0			904	3845	4857	2086	1960	0.0408231	0.0758503
82419	AGAP000877-PA			921	3905	5320	2053	2159	0.0406947	0.0815459
30539	PREDICTED: mannose-1-phosphate guanyltransferase beta-like			1514	6415	3356	1275	1038	0.0406634	0.0312964
36739	prophenoloxidase			16738	70897	15715	139	144	0.0406439	0.0132528
Sg_CNS_NA4Plus26224	0			769	3255	3293	2430	2542	0.0406278	0.0604597
84406	PREDICTED: alanine--glyoxylate aminotransferase 2-like			1239	5233	6375	1558	1899	0.0405347	0.0726349
87170	PREDICTED: cation transport regulator-like protein 2-like			2386	10075	7945	833	2289	0.0405212	0.0470053
Sg_CNS_NA4Plus4864	0			157	662	579	7958	7546	0.0405209	0.0521431
104297	PREDICTED: similar to HIG1 domain family member 2A, putative			2628	11095	11136	748	2900	0.0405141	0.0598152
Sg_CNS_NA4Plus16811	0			449	1894	1907	3915	4752	0.0404975	0.0599792
42961	small ribonucleoprotein particle protein B			1026	4329	3717	1879	2158	0.0404954	0.0511482
Sg_CNS_NA4Plus26900	0			804	3388	4488	2362	3407	0.0404464	0.0788065
90303	conserved hypothetical protein			793	3340	3402	2390	1987	0.0404267	0.0605699
Sg_CNS_NA4Plus6711	0			173	726	583	7569	7016	0.040323	0.047647
Sg_CNS_NA4Plus114	NADH dehydrogenase subunit 2			1769	7422	4289	1085	2048	0.040264	0.0342293
43725	sterol carrier protein x			2409	10088	11557	829	1309	0.0401861	0.0677196
32727	AGAP006630-PA			1513	6332	6644	1294	942	0.0401639	0.0619904
Sg_CNS_NA4Plus5467	0			162	677	776	7853	5791	0.0401587	0.0676978
Sg_CNS_NA4Plus13554	0			345	1441	1489	4840	6933	0.0401062	0.0609587
36865	PREDICTED: similar to Proteasome p44.5 subunit CG10149-PB			1551	6463	6665	1261	368	0.0399903	0.0606627
Sg_CNS_NA4Plus25509	0			733	3053	44	2586	3071	0.0399788	0.000866517
33504	PREDICTED: similar to orf 140; significant similarity to ORF next to beta-keto adipate succinyl CoA transferase from P. putida, putative			913	3799	4019	2108	1853	0.0399372	0.0621475
29590	PREDICTED: lipoyltransferase 1, mitochondrial-like isoform 2			2754	11429	17475	727	949	0.0398242	0.0895667
30490	AGAP006040-PA			1166	4832	5452	1682	1710	0.0397725	0.0660093
Sg_CNS_NA4Plus28592	0			906	3754	4371	2126	1453	0.0397692	0.0681115
Sg_CNS_NA4Plus15695	0			418	1731	3449	4190	2254	0.0397591	0.116496
92468	AGAP002606-PA			377	1561	1122	4560	6950	0.0397562	0.0420443
42723	serpin peptidase inhibitor 5 precursor			2141	8867	12345	942	1489	0.0397442	0.0813913
52806	Filamin-C, putative			754	3117	3749	2542	3718	0.0396798	0.0701986
53262	60S ribosomal protein L24, putative			478	1975	2227	3746	3748	0.0396665	0.0657894
7320	AGAP004218-PA			1399	5771	5795	1435	5143	0.0395889	0.0584762
Sg_CNS_NA4Plus1757	0			1527	6297	5903	1304	808	0.0395757	0.0545727
51330	AGAP010566-PA			1123	4628	5954	1760	2617	0.0395523	0.0748463
Sg_CNS_NA4Plus3703	0			144	592	1712	8388	7791	0.0395146	0.167905
81747	PREDICTED: titin-like			1524	6273	7519	1310	810	0.0395025	0.0696468
Sg_CNS_NA4Plus6363	0			170	698	5	7739	7087	0.0394542	0.000498162
Sg_CNS_NA4Plus6299	0			170	697	591	7745	9243	0.0393977	0.049152
Sg_CNS_NA4Plus36692	0			2915	11966	15158	691	902	0.0393923	0.0734007
Sg_CNS_NA4Plus12803	0			315	1292	881	5239	5119	0.039387	0.0395209
Sg_CNS_NA4Plus14948	0			395	1620	8057	4410	6163	0.0393777	0.287938
37617	PREDICTED: protein TIPIN homolog			1457	5975	7342	1382	1143	0.0393564	0.0711348
Sg_CNS_NA4Plus35016	0			1868	7656	12188	1058	825	0.0393321	0.0921
Sg_CNS_NA4Plus31730	0			1180	4832	6566	1681	1755	0.0393006	0.0785513
Sg_CNS_NA4Plus1077	0			1349	5521	5292	1487	2319	0.039278	0.0553807
Sg_CNS_NA4Plus23829	0			661	2703	3066	2877	3493	0.0392527	0.0654909
Sg_CNS_NA4Plus16199	0			433	1769	1468	4139	3063	0.0392239	0.0478853
93773	elongation factor, putative			7921	32351	43043	270	456	0.039191	0.076701
Sg_CNS_NA4Plus13531	0			344	1404	1527	4926	1512	0.0391907	0.0626951
86169	ATP synthase subunit alpha, mitochondrial			1155	4711	5025	1727	1015	0.0391461	0.0614199
Sg_CNS_NA4Plus34826	0			1793	7313	458	1104	1473	0.0391417	0.00361327
108643	hypothetical protein			1404	5725	5046	1448	1064	0.0391335	0.0507381
Sg_CNS_NA4Plus12469	0			303	1234	1223	5397	6475	0.0391101	0.0570174
57298	PREDICTED: hypothetical protein LOC100165938			3471	14134	10370	575	633	0.0390756	0.042173
Sg_CNS_NA4Plus17948	0			477	1941	1164	3818	5171	0.0390657	0.0344728
Sg_CNS_NA4Plus6900	0			175	711	655	7653	7954	0.0390397	0.0529096
Sg_CNS_NA4Plus34529	0			1696	6898	4958	1179	1124	0.0390324	0.0412702
Sg_CNS_NA4Plus7204	TSA: Clavigralla tomentosicollis Clavig_trimmed_contig_2155 transcribed RNA sequence			178	723	1695	7578	7754	0.0390286	0.134485
Sg_CNS_NA4Plus11949	0			282	1144	544	5692	6684	0.0389602	0.0272782
Sg_CNS_NA4Plus1633	predicted protein			1373	5559	5106	1483	2354	0.038857	0.0525005
Sg_CNS_NA4Plus11593	0			267	1080	3911	5900	6464	0.038849	0.206803
Sg_CNS_NA4Plus30894	0			1092	4414	3455	1844	2402	0.0387947	0.0446704
Sg_CNS_NA4Plus12756	0			313	1263	622	5320	5065	0.0387496	0.0280939
Sg_CNS_NA4Plus36513	0			2727	11008	8531	752	903	0.0387371	0.0441605
52546	Clusterin-associated protein, putative			196	790	2061	7181	8436	0.0387245	0.148491
102030	PREDICTED: similar to FK506-binding protein-like protein			1126	4542	4881	1793	1031	0.0387141	0.0611967
53717	PREDICTED: 60S ribosomal protein L18a-like			1330	5349	6051	1529	1531	0.0385982	0.0642267
Sg_CNS_NA4Plus16259	0			434	1743	2619	4174	3571	0.0385586	0.0852079
Sg_CNS_NA4Plus7249	0			178	714	1170	7627	6771	0.0385435	0.092855
52867	PREDICTED: similar to 6-phosphofructo-2-kinase/fructose-2,6-bisphosphatase short form			1131	4525	12294	1802	1800	0.0383987	0.153439
Sg_CNS_NA4Plus37383	0			4316	17261	17226	462	479	0.0383773	0.0563374
93800	PREDICTED: elongation of very long chain fatty acids protein 7-like			2159	8611	7331	965	909	0.0382751	0.0479334
Sg_CNS_NA4Plus7149	0			177	705	519	7695	8337	0.0382733	0.0414666
30395	Lysozyme P precursor, putative			938	3740	8403	2137	1655	0.0382692	0.12646
56264	PREDICTED: hypothetical protein LOC100122544			1168	4656	8292	1742	2053	0.0382585	0.100216
16827	AGAP004802-PA			3841	15303	22124	526	624	0.0382319	0.0813032
Sg_CNS_NA4Plus15311	0			406	1615	1203	4427	1102	0.0381927	0.0418571
51684	Pediculus humanus corporis transmembrane protein 14C, putative, mRNA			392	1558	1762	4566	3524	0.0381615	0.0634797
Sg_CNS_NA4Plus1833	PREDICTED: Nasonia vitripennis hypothetical protein LOC100124162, transcript variant 2 (LOC100124162), mRNA			1702	6767	7506	1201	3054	0.0381562	0.0622552
Sg_CNS_NA4Plus27971	0			868	3449	4370	2330	2054	0.0381386	0.0710771
34058	0			2000	7947	7691	1022	1133	0.0381323	0.0542847
Sg_CNS_NA4Plus15316	0			406	1612	4545	4434	5429	0.0381218	0.158042
53602	LD12501p			2712	10766	12528	772	805	0.0380952	0.0652071
51328	AGAP010552-PA			2276	9031	8805	932	1254	0.0380782	0.0546103
935	hypothetical protein TcasGA2_TC000684			2358	9333	7001	899	1035	0.037983	0.0419128
Sg_CNS_NA4Plus18374	0			489	1933	2462	3829	3904	0.0379501	0.0710925
Sg_CNS_NA4Plus869	0			290	1145	1801	5689	4622	0.0379185	0.0877052
32607	Nucleoside diphosphate kinase			270	1065	703	5973	7811	0.0378842	0.0368025
Sg_CNS_NA4Plus20091	0			535	2107	4336	3542	3281	0.0378078	0.114421
87992	PREDICTED: similar to CG9090 CG9090-PA			830	3268	2398	2422	4360	0.0377922	0.0407963
Sg_CNS_NA4Plus32130	PREDICTED: triple QxxK/R motif-containing protein			1227	4825	3173	1686	2566	0.0377405	0.0365116
Sg_CNS_NA4Plus10557	0			232	910	672	6581	9010	0.0376786	0.0409445
Sg_CNS_NA4Plus5913	0			166	649	124	8052	7852	0.0375725	0.0106285
81731	PREDICTED: thioredoxin, mitochondrial			2805	10977	11816	754	941	0.0375539	0.0594624
Sg_CNS_NA4Plus17333	0			462	1804	471	4071	3960	0.0374887	0.0144201
7443	AGAP004235-PA			683	2664	3053	2922	3043	0.0374405	0.0631127
87534	PREDICTED: similar to CG2767 CG2767-PA			1732	6738	3713	1208	1074	0.0373347	0.0302665
Sg_CNS_NA4Plus10995	0			244	946	7374	6429	7093	0.0372413	0.426619
Sg_CNS_NA4Plus11679	0			270	1046	2336	6059	6758	0.037209	0.12217
29269	PREDICTED: 26S proteasome non-ATPase regulatory subunit 7-like			1543	5970	6241	1384	2379	0.0371318	0.0570987
Sg_CNS_NA4Plus25635	0			739	2855	2791	2737	2813	0.0370833	0.053326
Sg_CNS_NA4Plus14176	0			368	1419	1247	4895	4370	0.0370259	0.0478669
55946	hypothetical protein BRAFLDRAFT_197365			616	2366	7146	3213	3459	0.0368708	0.163761
87523	CG2217 protein			2325	8928	9574	938	954	0.0368506	0.0581278
Sg_CNS_NA4Plus1326	0			871	3329	3359	2397	2224	0.0366852	0.054449
40833	ribosomal protein S12			568	2169	3377	3456	2841	0.0366586	0.0839421
104318	PREDICTED: high mobility group protein DSP1			1261	4814	5814	1691	2321	0.0366392	0.0650883
Sg_CNS_NA4Plus35158	0			1923	7341	9953	1098	2366	0.0366353	0.0730612
Sg_CNS_NA4Plus20035	0			534	2037	2284	3647	4398	0.0366208	0.0603967
80650	PREDICTED: similar to F35D11.4			944	3600	3637	2226	2461	0.0366029	0.054395
Sg_CNS_NA4Plus14424	0			377	1437	2727	4847	4852	0.0366001	0.102134
Sg_CNS_NA4Plus7076	0			177	674	650	7876	9434	0.0365928	0.051913
90992	cuticular protein RR family member 35 precursor			1096	4176	3520	1938	1990	0.0365695	0.0453444
Sg_CNS_NA4Plus32382	0			1265	4819	6593	1688	1711	0.0365613	0.0735744
Sg_CNS_NA4Plus31378	0			1142	4347	4675	1870	2113	0.0365332	0.0577932
48507	vacuolar ATP synthase subunit S1, putative			3679	14001	17001	583	1300	0.0365195	0.0652287
Sg_CNS_NA4Plus18479	0			491	1865	578	3964	4230	0.0364666	0.0166443
Sg_CNS_NA4Plus1294	0			847	3217	459	2460	4743	0.0364559	0.00766554
36632	PREDICTED: probable serine incorporator-like			375	1421	1613	4888	4440	0.0363859	0.0607492
Sg_CNS_NA4Plus11986	0			284	1074	5595	5925	6269	0.0363208	0.278117
Sg_CNS_NA4Plus13390	0			338	1277	800	5283	4637	0.036281	0.0334491
87956	PREDICTED: similar to CG7879 CG7879-PA			1016	3840	4213	2089	1744	0.0362757	0.0585422
91992	PREDICTED: cytosolic purine 5'-nucleotidase-like isoform 1			1421	5368	5642	1524	1610	0.0362547	0.0560511
Sg_CNS_NA4Plus9114	0			202	762	746	7357	8863	0.0362442	0.0521961
Sg_CNS_NA4Plus7908	0			186	701	1794	7709	7077	0.036215	0.136213
40572	0			157	591	697	8398	10850	0.0361815	0.0627515
88172	chemosensory protein 18			2791	10509	20198	794	962	0.0361333	0.10215
82995	SD12036p			619	2329	928	3256	2129	0.0361185	0.0211833
93301	Probable elongation factor 1-beta			220	826	248	7000	6492	0.0360701	0.0159752
46935	PREDICTED: troponin C, isoform 1-like isoform 1			153	573	1233	8532	9490	0.0359986	0.113839
53133	IP02459p			1316	4931	4526	1642	1713	0.035961	0.0485538
56263	PREDICTED: hypothetical protein LOC100122544			1667	6235	9968	1320	2075	0.0358951	0.0844082
Sg_CNS_NA4Plus388	0			1194	4460	6497	1824	5893	0.0358503	0.0768146
6618	AGAP004148-PA			2351	8779	10390	951	1978	0.0358349	0.062384
Sg_CNS_NA4Plus7719	0			184	686	1009	7800	8442	0.0358264	0.0774769
Sg_CNS_NA4Plus20974	0			560	2088	1870	3563	2976	0.0357944	0.0471579
53671	PREDICTED: 60S ribosomal protein L17-like			827	3083	3541	2566	4128	0.0357828	0.0604521
52782	PREDICTED: 6-phosphofructo-2-kinase/fructose-2,6-biphosphatase 2-like			2741	10215	24538	816	2811	0.0357632	0.126362
51157	0			233	867	548	6786	7775	0.0357461	0.0332571
45675	TPA_inf: troponin I isoform 6b1			463	1723	858	4222	3747	0.035729	0.0261867
Sg_CNS_NA4Plus18962	0			504	1875	2849	3941	4107	0.0357164	0.0798147
Sg_CNS_NA4Plus5014	0			159	590	336	8414	10250	0.0356661	0.0299158
Sg_CNS_NA4Plus21714	0			583	2162	1272	3466	5010	0.0356002	0.0308197
Sg_CNS_NA4Plus24414	0			685	2539	5398	3050	2488	0.0355802	0.111248
Sg_CNS_NA4Plus6965	Schistocerca gregaria superoxide dismutase mRNA, complete cds			615	2277	1415	3315	5892	0.0355421	0.032498
85379	ankyrin repeat, SAM and basic leucine zipper domain-containing protein, putative			1003	3714	3689	2161	2655	0.0355404	0.0519271
43072	sodium/potassium-transporting ATPase subunit beta-2, putative			1786	6611	7795	1231	1236	0.0355235	0.0616111
Sg_CNS_NA4Plus33685	0			1480	5474	4872	1495	1654	0.0354966	0.0464733
Sg_CNS_NA4Plus12026	0			286	1056	930	6011	5627	0.0354629	0.0459465
Sg_CNS_NA4Plus831	0			770	2844	2385	2745	2843	0.0354533	0.0437369
Sg_CNS_NA4Plus36399	0			2638	9735	17733	865	1110	0.0354136	0.0948856
Sg_CNS_NA4Plus9163	0			203	747	655	7451	7995	0.0353566	0.0456117
15618	PREDICTED: uncharacterized protein LOC101744608			507	1867	1530	3960	4003	0.0353536	0.0426222
Sg_CNS_NA4Plus15611	0			415	1526	4976	4636	4584	0.0353066	0.169273
Sg_CNS_NA4Plus29224	0			955	3511	3334	2290	1596	0.0352871	0.0492902
90580	Probable cytochrome P450 304a1			6356	23363	27651	357	309	0.0352718	0.061406
Sg_CNS_NA4Plus35419	0			2031	7464	8826	1079	1603	0.0352683	0.0613439
Sg_CNS_NA4Plus9554	0			209	767	578	7329	9343	0.0352598	0.0391022
Sg_CNS_NA4Plus33427	0			1427	5241	4612	1555	2810	0.0352483	0.0456276
Sg_CNS_NA4Plus15538	0			413	1515	1338	4663	5024	0.035222	0.0457614
Sg_CNS_NA4Plus6555	0			171	625	561	8190	10716	0.0351272	0.0463883
52092	AGAP013544-PA			1057	3865	2243	2077	1706	0.0350955	0.0299651
Sg_CNS_NA4Plus12836	0			317	1156	505	5652	4868	0.0350218	0.0225299
104148	AGAP003636-PA			1025	3736	1042	2142	4948	0.0349836	0.0143625
103906	PREDICTED: guanine nucleotide-binding protein subunit beta-like protein-like			267	972	732	6348	10914	0.0349676	0.0387491
Sg_CNS_NA4Plus19686	0			524	1906	1884	3885	4702	0.0349208	0.0507748
Sg_CNS_NA4Plus35243	0			1955	7110	7327	1136	1053	0.0349019	0.0529063
82576	RE70703p			871	3167	6472	2503	2051	0.0349005	0.104895
56402	PREDICTED: hypothetical protein LOC100158766			3466	12580	11382	658	500	0.0348298	0.046355
Sg_CNS_NA4Plus23549	0			649	2354	4880	3225	3304	0.0348186	0.106153
45759	PREDICTED: transcription factor MafG-like isoform 1			1704	6178	4651	1331	1620	0.0347947	0.0385335
34057	0			2190	7933	7688	1024	1965	0.0347627	0.0495558
Sg_CNS_NA4Plus13073	0			325	1172	1276	5598	6051	0.0346322	0.0554595
Sg_CNS_NA4Plus500	0			3616	13048	12056	637	905	0.0346269	0.047063
47280	PREDICTED: u3 small nucleolar RNA-associated protein 18 homolog			778	2805	2319	2782	2374	0.0346077	0.0420898
Sg_CNS_NA4Plus16486	0			440	1585	5807	4495	4375	0.0345872	0.186313
Sg_CNS_NA4Plus36292	0			2535	9136	10463	923	3987	0.0345852	0.0582624
83463	PREDICTED: similar to putative accessory gland protein			1309	4717	5246	1723	3051	0.0345846	0.056577
33842	Ejaculatory bulb-specific protein 3 Precursor			5003	18027	23734	445	725	0.0345766	0.0669618
80524	PREDICTED: similar to AGAP010429-PA			3853	13879	19529	589	598	0.0345665	0.0715437
78394	PREDICTED: hypothetical protein LOC408583 isoform 1			271	975	914	6340	8179	0.0345577	0.0476563
Sg_CNS_NA4Plus6220	0			169	607	663	8292	6891	0.0345209	0.0554562
27664	PREDICTED: immediate early response 3-interacting protein 1-like			1361	4891	4674	1661	2728	0.03449	0.0484833
Sg_CNS_NA4Plus31737	0			1181	4241	11115	1916	5092	0.0344656	0.132852
91086	PREDICTED: cysteine dioxygenase type 1-like			1294	4645	4712	1751	3670	0.0344516	0.0514081
41676	RS23_DROMERecName: Full=40S ribosomal protein S23			1620	5809	3644	1430	2285	0.0344133	0.0317578
103943	H+ transporting ATP synthase subunit e			1196	4283	7847	1897	1943	0.0343703	0.0926182
Sg_CNS_NA4Plus143	0			2528	9049	15661	931	1155	0.0343508	0.0874457
82581	AGAP000943-PE			1824	6522	9006	1245	1455	0.0343153	0.0696986
87440	PREDICTED: similar to CG14661 CG14661-PA			2965	10592	12367	785	934	0.0342814	0.0588767
Sg_CNS_NA4Plus22274	0			603	2152	5547	3474	4677	0.0342603	0.129864
31236	microsomal glutathione transferase GSTMIC1			178	634	1249	8140	7470	0.0342309	0.0991193
Sg_CNS_NA4Plus5836	0			166	591	554	8402	12373	0.0342199	0.0471904
42829	signal peptidase 18 kDa subunit			2241	7988	5799	1019	1859	0.034207	0.0365304
Sg_CNS_NA4Plus5176	0			160	569	770	8566	8195	0.0341838	0.0680147
36690	prohibitin protein WPH			1404	4996	7087	1621	2149	0.0341513	0.0712566
Sg_CNS_NA4Plus7637	0			183	650	887	8040	8576	0.0341346	0.0684905
78390	PREDICTED: hypothetical protein LOC408565			3073	10922	17804	756	1471	0.0341071	0.0817801
Sg_CNS_NA4Plus525	0			2011	7147	9015	1128	1134	0.0341065	0.0632806
43547	PREDICTED: Bombus impatiens 40S ribosomal protein S23-like (LOC100748592), mRNA			145	514	135	9060	7042	0.0340804	0.0132385
Sg_CNS_NA4Plus10273	0			225	798	667	7136	6521	0.0340745	0.0419047
92243	fructose 1,6-bisphosphate aldolase			695	2465	4083	3124	4979	0.0340466	0.082941
Sg_CNS_NA4Plus5741	0			165	584	358	8456	12237	0.0340202	0.0307099
Sg_CNS_NA4Plus36572	0			2786	9857	11362	851	1399	0.0339526	0.0575679
Sg_CNS_NA4Plus28269	0			887	3137	2988	2525	2152	0.0339464	0.0475632
Sg_CNS_NA4Plus9106	0			201	709	876	7662	6010	0.0338943	0.0615846
37229	PREDICTED: protein KRTCAP2 homolog			753	2658	2822	2926	4140	0.0338835	0.0529157
45646	AGAP006179-PB			949	3348	4963	2386	1662	0.0338621	0.0738302
Sg_CNS_NA4Plus14069	0			365	1284	951	5263	6778	0.0337812	0.036814
Sg_CNS_NA4Plus6037	0			167	586	107	8443	13360	0.0337277	0.009128
Sg_CNS_NA4Plus28546	0			903	3173	3695	2498	1778	0.0337275	0.0577714
Sg_CNS_NA4Plus35632	hypothetical protein A306_11072			3333	11710	9835	708	785	0.033715	0.0416535
82985	0			333	1169	188	5609	6325	0.0337137	0.00801099
52212	ATP-dependent transporter, putative			1938	6803	7047	1196	1227	0.033688	0.0513311
59434	hypothetical protein			966	3388	2604	2363	382	0.0336635	0.0380627
Sg_CNS_NA4Plus5217	0			160	560	575	8645	9645	0.033644	0.0508125
29881	PREDICTED: LOW QUALITY PROTEIN: glycogen phosphorylase isoform 2			502	1758	3259	4154	4823	0.0336223	0.0916605
83689	PREDICTED: activated RNA polymerase II transcriptional coactivator p15-like			1004	3515	6493	2285	2392	0.0336032	0.091295
Sg_CNS_NA4Plus11793	0			275	962	1168	6379	7033	0.0336015	0.0599999
86238	PREDICTED: attractin-like protein 1-like			3249	11345	4921	733	557	0.0335087	0.0213826
Sg_CNS_NA4Plus763	0			1263	4408	8043	1846	2271	0.0334967	0.0898953
47546	PREDICTED: ubiquitin-60S ribosomal protein L40-like isoform 2			1611	5614	5648	1472	1586	0.0334441	0.0494931
80950	PREDICTED: similar to ZK899.2			1590	5540	830	1485	1360	0.0334392	0.00737687
Sg_CNS_NA4Plus8901	0			198	689	1156	7782	8215	0.0334387	0.0824777
79510	0			194	675	1342	7870	7131	0.0334357	0.0977108
91100	cysteine-rich/KU venom protein precursor			1845	6426	7236	1272	2006	0.0334254	0.0553644
83830	adenine nucleotide translocator-like			994	3457	4439	2325	3150	0.0333813	0.0630471
13409	hypothetical protein TcasGA2_TC005583			7411	25753	30173	322	318	0.0333452	0.0574678
79290	AGAP000096-PA			558	1938	2755	3823	3936	0.0333433	0.0697129
86372	PREDICTED: BET1 homolog			1247	4332	5016	1877	2035	0.0333417	0.0567866
Sg_CNS_NA4Plus897	0			196	680	1009	7835	7331	0.0333393	0.0727334
Sg_CNS_NA4Plus32440	0			1275	4428	5234	1837	2255	0.0333319	0.0579529
Sg_CNS_NA4Plus13769	hypothetical protein CAPTEDRAFT_202245			353	1225	1206	5420	4139	0.0333258	0.0482615
Sg_CNS_NA4Plus22969	0			629	2182	2395	3445	3689	0.0333018	0.0537656
Sg_CNS_NA4Plus868	0			271	939	1096	6463	6150	0.0332831	0.0571355
Sg_CNS_NA4Plus27984	0			869	3012	1196	2609	1843	0.0332693	0.0194421
Sg_CNS_NA4Plus15725	0			419	1451	3040	4812	5701	0.033252	0.10244
Sg_CNS_NA4Plus8930	0			199	687	1886	7792	7428	0.0331742	0.13384
Sg_CNS_NA4Plus19669	0			523	1801	1986	4075	3419	0.0330611	0.0536247
Sg_CNS_NA4Plus5725	0			165	567	1303	8581	9849	0.0330316	0.111548
Sg_CNS_NA4Plus5689	0			164	563	1271	8606	6021	0.0329989	0.109474
Sg_CNS_NA4Plus29247	Oedaleus decorus microsatellite OD9 sequence			6251	21459	14824	381	646	0.0329416	0.0334745
31267	PREDICTED: microtubule-associated protein RP/EB family member 1-like isoform 2			1678	5759	7823	1439	1270	0.0329379	0.065812
Sg_CNS_NA4Plus30305	0			1041	3571	4303	2248	3659	0.032925	0.0583566
32825	NIPSN_DROMERecName: Full=Protein NipSnap			1949	6676	6813	1223	1203	0.0328726	0.0493468
Sg_CNS_NA4Plus35402	0			2023	6921	6372	1175	1125	0.0328322	0.0444648
79494	PREDICTED: hypothetical protein LOC726616			3792	12944	13071	644	967	0.0327566	0.0486566
101535	PREDICTED: eukaryotic translation initiation factor 3 subunit L-like			1316	4491	3308	1812	1944	0.0327528	0.0354903
104309	0			175	596	825	8363	7859	0.0327342	0.0666209
Sg_CNS_NA4Plus26285	0			772	2629	1291	2968	2968	0.0326891	0.0236218
Sg_CNS_NA4Plus30349	0			1045	3559	4438	2259	1908	0.0326888	0.0599566
40814	PREDICTED: Apis florea 40S ribosomal protein S11-like (LOC100865475), mRNA			143	486	437	9309	11622	0.0326782	0.0432321
47191	AGAP009609-PA			1909	6500	9538	1254	1153	0.0326768	0.0705286
Sg_CNS_NA4Plus6740	TSA: Megalurothrips sjostedti Megal_trimmed_contig_1262 transcribed RNA sequence			173	588	1079	8423	8145	0.0326689	0.0881142
Sg_CNS_NA4Plus21619	0			580	1972	4008	3756	3974	0.032641	0.0975611
Sg_CNS_NA4Plus29032	0			940	3192	3161	2480	2219	0.0325939	0.0474791
60803	ACYPI005467			550	1867	1839	3959	698	0.0325896	0.0472197
Sg_CNS_NA4Plus16019	0			428	1452	3860	4809	6244	0.0325752	0.127328
Sg_CNS_NA4Plus37500	0			4983	16892	16669	471	631	0.0325298	0.0472186
Sg_CNS_NA4Plus4792	0			157	531	149	8898	9796	0.0325145	0.0134853
Sg_CNS_NA4Plus15648	0			416	1408	3268	4915	1108	0.0324999	0.110915
Sg_CNS_NA4Plus34200	0			1612	5454	2756	1502	2025	0.0324709	0.0241402
Sg_CNS_NA4Plus31071	0			1110	3754	3337	2127	2563	0.0324602	0.0424455
31097	AGAP006126-PB			1047	3540	2496	2275	2654	0.0324522	0.033662
36149	0			170	573	756	8535	8174	0.0323987	0.0628515
[truncated: 3,155 more rows]

## Sheet: Bottom_10_expressed_solitarious
Contig	Blast description			Unigen size	Reads in gregarious	Reads in solitarious	Rank in gregarious	Rank in solitarious	FPKM in gregarious	FPKM in solitarious
31816	hypothetical protein			3976	775	0	7283	12380	0.00187275	3.54995e-06
Sg_CNS_NA4Plus36373	0			2616	1029	0	6127	2412	0.00377802	5.39549e-06
Sg_CNS_NA4Plus37246	0			3870	2007	1	3698	3035	0.00497872	7.29436e-06
53521	Jon65Aiv			1925	107	0	17122	16188	0.000538342	7.33226e-06
Sg_CNS_NA4Plus34751	0			1770	201	0	13623	12385	0.00109507	7.97435e-06
Sg_CNS_NA4Plus34680	0			1744	249	0	12540	12681	0.00137549	8.09323e-06
7228	PREDICTED: mismatch repair endonuclease PMS2-like			2933	532	1	8889	10374	0.00174373	9.62468e-06
Sg_CNS_NA4Plus33364	0			1414	166	0	14646	11411	0.00113327	9.98203e-06
Sg_CNS_NA4Plus32814	0			1328	402	0	10169	12141	0.00291187	1.06285e-05
Sg_CNS_NA4Plus1533	0			1323	535	0	8858	5647	0.00388749	1.06686e-05
Sg_CNS_NA4Plus32642	0			1304	441	0	9744	9580	0.00325244	1.08241e-05
88019	PREDICTED: similar to CG9572 CG9572-PA isoform 2			1258	127	0	16115	14162	0.000976324	1.12199e-05
Sg_CNS_NA4Plus1431	0			1213	80	0	18901	17361	0.000640751	1.16361e-05
Sg_CNS_NA4Plus32004	0			1211	61	0	20839	20231	0.000491261	1.16553e-05
Sg_CNS_NA4Plus31875	0			1197	54	0	21732	23973	0.000440893	1.17916e-05
Sg_CNS_NA4Plus31827	0			1191	43	0	23569	46772	0.000354491	1.1851e-05
Sg_CNS_NA4Plus31821	0			1190	49	0	22495	17447	0.00040317	1.1861e-05
Sg_CNS_NA4Plus31758	0			1183	170	0	14497	15533	0.001387	1.19312e-05
Sg_CNS_NA4Plus31318	0			1135	367	0	10629	11340	0.00311112	1.24358e-05
Sg_CNS_NA4Plus31235	0			1125	156	0	14993	14886	0.0013391	1.25463e-05
Sg_CNS_NA4Plus31199	0			1122	58	0	21197	19776	0.000504573	1.25799e-05
Sg_CNS_NA4Plus31045	0			1107	303	0	11543	11804	0.00263506	1.27503e-05
Sg_CNS_NA4Plus30901	0			1093	158	0	14914	13918	0.00139586	1.29136e-05
Sg_CNS_NA4Plus30722	0			1078	232	0	12898	11916	0.00207397	1.30933e-05
Sg_CNS_NA4Plus30118	0			1023	455	0	9592	9424	0.00427715	1.37973e-05
Sg_CNS_NA4Plus29798	0			997	48	0	22656	19223	0.000471591	1.41571e-05
Sg_CNS_NA4Plus29675	0			988	110	0	16959	16062	0.00107803	1.4286e-05
Sg_CNS_NA4Plus29544	0			978	107	0	17121	16186	0.00105962	1.44321e-05
52901	GH07746p			977	82	0	18713	26783	0.00081517	1.44469e-05
42352	serine protease 17 precursor			964	278	0	11988	9363	0.0027771	1.46417e-05
Sg_CNS_NA4Plus29339	0			963	33	0	25986	24035	0.00033878	1.46569e-05
Sg_CNS_NA4Plus29335	0			963	100	0	17511	17099	0.00100638	1.46569e-05
Sg_CNS_NA4Plus28493	0			900	65	0	20374	17490	0.000703666	1.56829e-05
Sg_CNS_NA4Plus28016	0			870	293	0	11727	11469	0.0032426	1.62237e-05
Sg_CNS_NA4Plus27534	0			842	137	0	15695	14284	0.00157265	1.67632e-05
Sg_CNS_NA4Plus27426	0			835	51	0	22166	22267	0.00059756	1.69037e-05
Sg_CNS_NA4Plus27125	0			817	44	0	23354	24208	0.000528513	1.72761e-05
Sg_CNS_NA4Plus27059	0			814	36	0	25154	26179	0.000436156	1.73398e-05
Sg_CNS_NA4Plus34125	0			1590	456	1	9584	11432	0.00275793	1.77542e-05
Sg_CNS_NA4Plus26451	0			781	46	0	22990	32073	0.000577446	1.80725e-05
Sg_CNS_NA4Plus26021	0			759	27	0	28172	43533	0.000353982	1.85963e-05
Sg_CNS_NA4Plus1342	0			1507	162	1	14780	5891	0.00103786	1.8732e-05
Sg_CNS_NA4Plus296	0			2228	117	2	16575	18036	0.000508197	1.90053e-05
Sg_CNS_NA4Plus25662	0			740	198	0	13698	16614	0.0025804	1.90738e-05
Sg_CNS_NA4Plus25464	0			731	26	0	28622	25666	0.000354414	1.93086e-05
Sg_CNS_NA4Plus25411	0			729	180	0	14197	13535	0.00238241	1.93616e-05
Sg_CNS_NA4Plus25318	0			725	76	0	19263	26716	0.0010191	1.94684e-05
Sg_CNS_NA4Plus25192	0			719	54	0	21731	23675	0.000734004	1.96309e-05
Sg_CNS_NA4Plus24910	0			705	43	0	23568	45038	0.000598864	2.00207e-05
83906	AGAP001250-PA			699	19	0	32245	38426	0.000274548	2.01926e-05
Sg_CNS_NA4Plus24609	0			693	552	0	8721	11582	0.00765697	2.03674e-05
Sg_CNS_NA4Plus24507	0			688	31	0	26597	36355	0.000446299	2.05154e-05
Sg_CNS_NA4Plus24411	0			684	22	0	30486	23599	0.000322654	2.06354e-05
Sg_CNS_NA4Plus24412	0			684	52	0	22033	21898	0.000743506	2.06354e-05
Sg_CNS_NA4Plus24297	0			680	112	0	16847	16107	0.00159454	2.07568e-05
88383	chymotrypsin-like serine proteinase			677	98	0	17624	17036	0.00140317	2.08487e-05
Sg_CNS_NA4Plus24092	0			671	61	0	20838	20200	0.000886613	2.10352e-05
Sg_CNS_NA4Plus32752	0			1317	69	1	19923	20155	0.000510008	2.14345e-05
23031	0			654	23	0	29964	37324	0.000352126	2.15819e-05
Sg_CNS_NA4Plus23646	0			654	33	0	25985	23953	0.000498845	2.15819e-05
Sg_CNS_NA4Plus23576	0			650	34	0	25695	39457	0.000516677	2.17148e-05
Sg_CNS_NA4Plus23531	0			649	35	0	25414	28919	0.000532259	2.17482e-05
Sg_CNS_NA4Plus22990	0			629	59	0	21087	16780	0.000915304	2.24397e-05
Sg_CNS_NA4Plus22871	0			625	34	0	25694	39111	0.000537345	2.25834e-05
Sg_CNS_NA4Plus22851	0			624	26	0	28621	25646	0.000415187	2.26195e-05
Sg_CNS_NA4Plus22807	0			622	47	0	22827	23877	0.000740484	2.26923e-05
Sg_CNS_NA4Plus22814	0			622	52	0	22032	21676	0.000817618	2.26923e-05
58598	0			618	39	0	24392	23693	0.000621064	2.28392e-05
Sg_CNS_NA4Plus22679	0			617	23	0	29963	37321	0.000373242	2.28762e-05
Sg_CNS_NA4Plus22370	0			606	13	0	36588	49556	0.000221677	2.32914e-05
Sg_CNS_NA4Plus22300	0			604	19	0	32244	38155	0.00031773	2.33685e-05
Sg_CNS_NA4Plus22325	0			604	33	0	25984	23933	0.000540141	2.33685e-05
Sg_CNS_NA4Plus22229	0			601	27	0	28171	43520	0.000447042	2.34852e-05
42385	0			601	480	0	9376	9508	0.00767954	2.34852e-05
Sg_CNS_NA4Plus22146	0			598	32	0	26295	29980	0.000529514	2.3603e-05
105331	0			597	17	0	33565	23858	0.00028931	2.36425e-05
Sg_CNS_NA4Plus21917	0			590	20	0	31618	32804	0.000341533	2.3923e-05
Sg_CNS_NA4Plus21739	0			584	27	0	28170	43200	0.000460055	2.41688e-05
56407	PREDICTED: hypothetical protein LOC100158894			577	10	0	39102	30876	0.000182929	2.4462e-05
Sg_CNS_NA4Plus21448	0			575	38	0	24632	28641	0.000650821	2.45471e-05
Sg_CNS_NA4Plus21392	0			574	13	0	36587	49548	0.000234035	2.45899e-05
84583	PREDICTED: alpha-(1,6)-fucosyltransferase-like isoform 2			572	50	0	22339	26108	0.000855537	2.46759e-05
Sg_CNS_NA4Plus21284	0			570	33	0	25983	23897	0.00057236	2.47624e-05
Sg_CNS_NA4Plus21272	0			570	64	0	20496	21113	0.00109422	2.47624e-05
Sg_CNS_NA4Plus21101	0			564	42	0	23767	23300	0.000731567	2.50259e-05
Sg_CNS_NA4Plus20966	0			560	108	0	17078	14849	0.00186768	2.52046e-05
42376	0			559	584	0	8457	6208	0.0100417	2.52497e-05
Sg_CNS_NA4Plus20886	0			558	39	0	24391	23679	0.000687845	2.5295e-05
Sg_CNS_NA4Plus20728	0			554	71	0	19728	17815	0.00124706	2.54776e-05
Sg_CNS_NA4Plus20582	0			550	42	0	23766	23260	0.000750189	2.56629e-05
Sg_CNS_NA4Plus20615	0			550	198	0	13697	16147	0.0034718	2.56629e-05
Sg_CNS_NA4Plus20576	0			549	24	0	29497	32969	0.000436951	2.57096e-05
Sg_CNS_NA4Plus20535	0			549	39	0	24389	23381	0.000699121	2.57096e-05
Sg_CNS_NA4Plus20540	0			549	39	0	24390	23522	0.000699121	2.57096e-05
Sg_CNS_NA4Plus20515	0			548	27	0	28169	43058	0.000490278	2.57566e-05
Sg_CNS_NA4Plus20361	0			544	35	0	25413	28887	0.000634992	2.59459e-05
Sg_CNS_NA4Plus20354	0			543	16	0	34319	28001	0.00030041	2.59937e-05
Sg_CNS_NA4Plus20284	0			542	15	0	35065	28636	0.00028326	2.60417e-05
36200	PREDICTED: proactivator polypeptide isoform 1			2687	2	4	48973	47059	1.07132e-05	2.62646e-05
Sg_CNS_NA4Plus20100	0			536	18	0	32940	22587	0.000340137	2.63332e-05
Sg_CNS_NA4Plus20088	0			535	18	0	32939	22583	0.000340773	2.63824e-05
104277	hexamerin 83 precursor			532	17	0	33564	23849	0.000324658	2.65312e-05
Sg_CNS_NA4Plus19982	0			532	28	0	27813	34158	0.00052306	2.65312e-05
81796	0			531	92	0	18002	18852	0.00168056	2.65812e-05
Sg_CNS_NA4Plus19882	0			530	11	0	38204	37733	0.000217255	2.66313e-05
Sg_CNS_NA4Plus19806	Chorthippus parallelus parallelus isolate AU38 vitellin B gene sequence			527	24	0	29496	32953	0.000455192	2.67829e-05
29606	PREDICTED: similar to LOC733372 protein			526	11	0	38203	37726	0.000218907	2.68338e-05
Sg_CNS_NA4Plus19633	0			522	41	0	23981	30994	0.000772047	2.70395e-05
Sg_CNS_NA4Plus19580	0			521	28	0	27812	34154	0.000534103	2.70914e-05
34666	0			520	15	0	35064	28521	0.000295244	2.71435e-05
Sg_CNS_NA4Plus19453	0			517	15	0	35063	28460	0.000296957	2.7301e-05
Sg_CNS_NA4Plus19352	0			515	130	0	15968	18339	0.00244078	2.7407e-05
Sg_CNS_NA4Plus19284	0			513	19	0	32243	38148	0.000374091	2.75138e-05
Sg_CNS_NA4Plus19286	0			513	24	0	29495	32883	0.000467614	2.75138e-05
Sg_CNS_NA4Plus19241	0			512	12	0	37418	44293	0.000243634	2.75676e-05
Sg_CNS_NA4Plus18928	0			504	14	0	35852	29812	0.000285579	2.80051e-05
89260	hypothetical protein BRAFLDRAFT_222970			504	107	0	17120	16051	0.00205617	2.80051e-05
Sg_CNS_NA4Plus18752	0			499	19	0	32242	38086	0.000384587	2.82858e-05
Sg_CNS_NA4Plus18642	0			496	15	0	35062	28425	0.00030953	2.84568e-05
27935	0			494	15	0	35061	28418	0.000310783	2.85721e-05
Sg_CNS_NA4Plus29680	0			988	60	1	20971	27355	0.000592431	2.85721e-05
Sg_CNS_NA4Plus18552	0			493	12	0	37417	44292	0.000253024	2.863e-05
Sg_CNS_NA4Plus18534	0			493	20	0	31617	32742	0.000408731	2.863e-05
Sg_CNS_NA4Plus18528	0			493	25	0	29043	28960	0.000506048	2.863e-05
Sg_CNS_NA4Plus18499	0			492	16	0	34318	27997	0.00033155	2.86882e-05
Sg_CNS_NA4Plus18451	0			491	8	0	41038	39161	0.000175884	2.87466e-05
Sg_CNS_NA4Plus18450	0			491	26	0	28620	25566	0.000527651	2.87466e-05
Sg_CNS_NA4Plus18446	0			491	38	0	24631	28628	0.000762163	2.87466e-05
Sg_CNS_NA4Plus15365	Dendroctonus ponderosae Seq01046909, whole genome shotgun sequence			2451	30	4	26989	29116	0.000121362	2.87935e-05
Sg_CNS_NA4Plus18428	0			490	16	0	34317	27933	0.000332903	2.88053e-05
Sg_CNS_NA4Plus18408	0			490	17	0	33563	23784	0.000352486	2.88053e-05
Sg_CNS_NA4Plus29472	0			974	46	1	22988	31337	0.000463024	2.89827e-05
Sg_CNS_NA4Plus18315	0			487	27	0	28168	42184	0.000551688	2.89827e-05
Sg_CNS_NA4Plus29465	0			973	30	1	26998	29602	0.000305713	2.90125e-05
56336	PREDICTED: hypothetical protein LOC100123276			486	6	0	43633	47036	0.000138206	2.90424e-05
Sg_CNS_NA4Plus18216	0			485	18	0	32938	22278	0.000375904	2.91023e-05
Sg_CNS_NA4Plus18242	0			485	23	0	29962	37314	0.000474826	2.91023e-05
Sg_CNS_NA4Plus18181	0			484	13	0	36586	49540	0.000277554	2.91624e-05
Sg_CNS_NA4Plus18197	0			484	14	0	35851	29794	0.000297379	2.91624e-05
Sg_CNS_NA4Plus18179	0			484	16	0	34316	27880	0.00033703	2.91624e-05
Sg_CNS_NA4Plus18118	0			482	15	0	35060	28352	0.000318521	2.92834e-05
Sg_CNS_NA4Plus17972	0			478	21	0	31003	28080	0.000441631	2.95284e-05
Sg_CNS_NA4Plus17925	0			477	12	0	37416	44240	0.000261511	2.95903e-05
Sg_CNS_NA4Plus17888	0			476	15	0	35059	28320	0.000322536	2.96525e-05
Sg_CNS_NA4Plus17915	0			476	21	0	31002	28070	0.000443487	2.96525e-05
44769	0			476	25	0	29042	28931	0.000524121	2.96525e-05
Sg_CNS_NA4Plus17845	0			475	18	0	32937	22100	0.000383818	2.97149e-05
Sg_CNS_NA4Plus29157	0			949	132	1	15891	11052	0.00134478	2.97462e-05
Sg_CNS_NA4Plus17754	0			472	32	0	26294	29976	0.000670868	2.99038e-05
Sg_CNS_NA4Plus17666	0			471	22	0	30485	23512	0.000468567	2.99673e-05
Sg_CNS_NA4Plus17632	0			470	21	0	31001	28021	0.000449148	3.00311e-05
77981	0			468	20	0	31616	32714	0.000430565	3.01594e-05
Sg_CNS_NA4Plus17528	0			467	12	0	37415	44161	0.000267111	3.0224e-05
Sg_CNS_NA4Plus17517	0			467	38	0	24630	28532	0.000801332	3.0224e-05
29753	PREDICTED: low affinity immunoglobulin epsilon Fc receptor			466	8	0	41037	39124	0.00018532	3.02888e-05
Sg_CNS_NA4Plus17471	0			466	19	0	32241	38067	0.000411821	3.02888e-05
Sg_CNS_NA4Plus17469	0			466	24	0	29494	32880	0.000514777	3.02888e-05
Sg_CNS_NA4Plus17446	0			465	17	0	33562	23677	0.000371436	3.0354e-05
Sg_CNS_NA4Plus17387	0			464	15	0	35058	28318	0.000330877	3.04194e-05
Sg_CNS_NA4Plus17390	0			464	23	0	29961	37269	0.000496316	3.04194e-05
Sg_CNS_NA4Plus17370	0			463	15	0	35057	28303	0.000331592	3.04851e-05
Sg_CNS_NA4Plus17347	0			463	18	0	32936	21818	0.000393765	3.04851e-05
Sg_CNS_NA4Plus17332	0			462	16	0	34315	27600	0.000353079	3.05511e-05
Sg_CNS_NA4Plus17336	0			462	19	0	32240	38055	0.000415387	3.05511e-05
Sg_CNS_NA4Plus17270	0			461	16	0	34314	27596	0.000353845	3.06173e-05
Sg_CNS_NA4Plus17205	0			459	9	0	40026	48044	0.000209051	3.07508e-05
Sg_CNS_NA4Plus17185	0			459	14	0	35850	29784	0.000313576	3.07508e-05
Sg_CNS_NA4Plus17155	0			458	14	0	35849	29778	0.000314261	3.08179e-05
77	GH12209			457	6	0	43632	47011	0.000146976	3.08853e-05
Sg_CNS_NA4Plus17116	0			457	14	0	35848	29728	0.000314949	3.08853e-05
Sg_CNS_NA4Plus17132	0			457	16	0	34313	27589	0.000356942	3.08853e-05
94011	reverse transcriptase			456	6	0	43631	47004	0.000147298	3.09531e-05
Sg_CNS_NA4Plus17045	0			455	14	0	35847	29714	0.000316333	3.10211e-05
Sg_CNS_NA4Plus17016	0			454	11	0	38202	37719	0.000253624	3.10894e-05
Sg_CNS_NA4Plus16993	0			454	15	0	35055	28284	0.000338165	3.10894e-05
Sg_CNS_NA4Plus17000	0			454	15	0	35056	28297	0.000338165	3.10894e-05
Sg_CNS_NA4Plus16980	0			454	19	0	32239	38025	0.000422707	3.10894e-05
Sg_CNS_NA4Plus17004	0			454	115	0	16673	15252	0.0024517	3.10894e-05
Sg_CNS_NA4Plus16941	0			453	16	0	34312	27549	0.000360094	3.1158e-05
Sg_CNS_NA4Plus16947	0			453	17	0	33561	23238	0.000381276	3.1158e-05
42355	serine protease 19			1357	134	2	15820	17093	0.000954594	3.1204e-05
68310	0			452	14	0	35846	29712	0.000318433	3.1227e-05
Sg_CNS_NA4Plus16924	0			452	18	0	32935	21766	0.000403348	3.1227e-05
Sg_CNS_NA4Plus16898	0			452	24	0	29493	32869	0.000530721	3.1227e-05
Sg_CNS_NA4Plus16874	0			451	9	0	40025	48038	0.000212759	3.12962e-05
Sg_CNS_NA4Plus16875	0			451	15	0	35054	28270	0.000340415	3.12962e-05
Sg_CNS_NA4Plus16864	0			451	23	0	29960	37265	0.000510622	3.12962e-05
Sg_CNS_NA4Plus16841	0			450	18	0	32934	21655	0.000405141	3.13658e-05
Sg_CNS_NA4Plus16799	0			449	14	0	35845	29693	0.00032056	3.14356e-05
100484	0			449	18	0	32933	20273	0.000406043	3.14356e-05
Sg_CNS_NA4Plus16806	0			449	20	0	31615	32673	0.000448784	3.14356e-05
100826	0			898	53	1	21875	36533	0.000577009	3.14356e-05
Sg_CNS_NA4Plus16720	0			447	9	0	40024	48034	0.000214663	3.15763e-05
38935	0			446	14	0	35844	29685	0.000322717	3.16471e-05
Sg_CNS_NA4Plus16701	0			446	22	0	30484	23272	0.000494832	3.16471e-05
84146	AF315785_1pol polyprotein			888	20	1	31609	32493	0.000226919	3.17896e-05
Sg_CNS_NA4Plus16602	0			444	12	0	37414	44072	0.000280948	3.17896e-05
Sg_CNS_NA4Plus16599	0			444	13	0	36585	49536	0.000302559	3.17896e-05
Sg_CNS_NA4Plus16624	0			444	19	0	32238	38004	0.000432227	3.17896e-05
Sg_CNS_NA4Plus16555	0			443	16	0	34311	27543	0.000368222	3.18614e-05
Sg_CNS_NA4Plus16521	0			442	25	0	29041	28917	0.000564438	3.19335e-05
Sg_CNS_NA4Plus16490	0			441	18	0	32932	19974	0.000413409	3.20059e-05
Sg_CNS_NA4Plus16505	0			441	29	0	27383	21551	0.000652751	3.20059e-05
Sg_CNS_NA4Plus16462	0			440	14	0	35843	29674	0.000327117	3.20786e-05
Sg_CNS_NA4Plus16448	0			439	16	0	34310	27530	0.000371577	3.21517e-05
Sg_CNS_NA4Plus16405	0			438	10	0	39101	30840	0.000240981	3.22251e-05
Sg_CNS_NA4Plus16411	0			438	19	0	32237	37921	0.000438148	3.22251e-05
Sg_CNS_NA4Plus16401	0			438	30	0	27000	29801	0.000679129	3.22251e-05
Sg_CNS_NA4Plus16369	0			437	16	0	34309	27523	0.000373278	3.22988e-05
Sg_CNS_NA4Plus16341	0			436	13	0	36584	49532	0.00030811	3.23729e-05
Sg_CNS_NA4Plus16331	0			436	25	0	29040	28909	0.000572205	3.23729e-05
46984	trypsin-lambda			872	109	1	17017	18434	0.00121043	3.23729e-05
Sg_CNS_NA4Plus16296	0			435	15	0	35053	28009	0.000352936	3.24473e-05
Sg_CNS_NA4Plus27968	0			868	24	1	29487	32736	0.000276366	3.25221e-05
Sg_CNS_NA4Plus16206	0			433	8	0	41036	39082	0.000199443	3.25972e-05
38617	reverse transcriptase			432	10	0	39099	30799	0.000244328	3.26727e-05
Sg_CNS_NA4Plus16184	0			432	10	0	39100	30808	0.000244328	3.26727e-05
Sg_CNS_NA4Plus16124	0			431	18	0	32931	19695	0.000423001	3.27485e-05
Sg_CNS_NA4Plus16128	0			431	27	0	28167	40994	0.00062337	3.27485e-05
Sg_CNS_NA4Plus16104	0			430	26	0	28619	25554	0.000602504	3.28246e-05
Sg_CNS_NA4Plus32548	0			1290	97	2	17678	17694	0.000728956	3.28246e-05
24643	0			429	11	0	38201	37700	0.000268404	3.29012e-05
Sg_CNS_NA4Plus16050	0			428	12	0	37413	44071	0.00029145	3.2978e-05
Sg_CNS_NA4Plus16056	0			428	16	0	34308	27510	0.000381127	3.2978e-05
92762	Dolichyl-diphosphooligosaccharide--protein glycosyltransferase 67 kDa subunit precursor, putative			427	5	0	45131	40389	0.000134831	3.30553e-05
Sg_CNS_NA4Plus15996	0			427	14	0	35842	29667	0.000337076	3.30553e-05
Sg_CNS_NA4Plus16004	0			427	16	0	34307	27505	0.00038202	3.30553e-05
59809	0			426	7	0	42209	50914	0.000180196	3.31329e-05
Sg_CNS_NA4Plus15950	0			425	10	0	39098	30789	0.000248353	3.32108e-05
Sg_CNS_NA4Plus15936	0			424	12	0	37412	44070	0.0002942	3.32891e-05
Sg_CNS_NA4Plus15925	0			424	16	0	34306	27504	0.000384723	3.32891e-05
Sg_CNS_NA4Plus15883	0			423	11	0	38200	37683	0.000272211	3.33678e-05
105998	PREDICTED: histone-lysine N-methyltransferase SETMAR-like			420	6	0	43630	47003	0.000159924	3.36062e-05
Sg_CNS_NA4Plus15765	0			420	14	0	35841	29597	0.000342694	3.36062e-05
Sg_CNS_NA4Plus15734	0			419	8	0	41035	39050	0.000206107	3.36864e-05
Sg_CNS_NA4Plus15745	0			419	15	0	35052	27999	0.000366413	3.36864e-05
Sg_CNS_NA4Plus15736	0			419	89	0	18184	20595	0.00206107	3.36864e-05
Sg_CNS_NA4Plus15705	0			418	10	0	39097	30788	0.000252512	3.3767e-05
Sg_CNS_NA4Plus15701	0			418	16	0	34305	27502	0.000390245	3.3767e-05
Sg_CNS_NA4Plus15629	0			416	13	0	36583	49524	0.000322923	3.39293e-05
Sg_CNS_NA4Plus15651	0			416	16	0	34304	27479	0.000392121	3.39293e-05
2608	0			415	10	0	39096	30745	0.000254337	3.40111e-05
Sg_CNS_NA4Plus15602	0			415	11	0	38199	37669	0.000277458	3.40111e-05
Sg_CNS_NA4Plus15610	0			415	14	0	35840	29565	0.000346823	3.40111e-05
Sg_CNS_NA4Plus15573	0			414	22	0	30483	23241	0.00053308	3.40932e-05
Sg_CNS_NA4Plus15568	0			414	23	0	29959	37213	0.000556257	3.40932e-05
Sg_CNS_NA4Plus15535	0			413	12	0	37411	43857	0.000302036	3.41758e-05
Sg_CNS_NA4Plus15499	0			412	16	0	34303	27460	0.000395928	3.42587e-05
Sg_CNS_NA4Plus15483	0			411	23	0	29958	37159	0.000560318	3.43421e-05
Sg_CNS_NA4Plus27201	0			821	57	1	21315	21392	0.000677875	3.43839e-05
Sg_CNS_NA4Plus15456	0			410	10	0	39095	30655	0.000257439	3.44258e-05
Sg_CNS_NA4Plus15433	0			410	12	0	37410	43825	0.000304246	3.44258e-05
Sg_CNS_NA4Plus15424	0			410	21	0	31000	27973	0.000514877	3.44258e-05
Sg_CNS_NA4Plus27171	0			820	106	1	17179	15904	0.00125209	3.44258e-05
60433	0			408	10	0	39094	30649	0.000258701	3.45946e-05
76060	0			408	15	0	35051	27935	0.000376292	3.45946e-05
Sg_CNS_NA4Plus15354	0			408	16	0	34302	27459	0.00039981	3.45946e-05
Sg_CNS_NA4Plus27110	0			816	49	1	22493	14721	0.000587956	3.45946e-05
Sg_CNS_NA4Plus15366	0			408	27	0	28166	40395	0.000658511	3.45946e-05
Sg_CNS_NA4Plus15348	0			407	14	0	35839	29562	0.00035364	3.46796e-05
Sg_CNS_NA4Plus15349	0			407	15	0	35050	27873	0.000377216	3.46796e-05
Sg_CNS_NA4Plus15323	0			407	38	0	24629	28469	0.000919465	3.46796e-05
Sg_CNS_NA4Plus15307	0			406	15	0	35049	27859	0.000378145	3.4765e-05
Sg_CNS_NA4Plus15171	0			402	15	0	35047	27602	0.000381908	3.51109e-05
Sg_CNS_NA4Plus15177	0			402	15	0	35048	27702	0.000381908	3.51109e-05
Sg_CNS_NA4Plus26902	0			804	31	1	26595	35865	0.000381908	3.51109e-05
108844	Myerslopia sp. JRC-2012 28S ribosomal RNA gene sequence			803	3	1	48408	44548	4.7798e-05	3.51547e-05
85022	hypothetical protein F30B5.5			401	24	0	29492	32861	0.000598219	3.51985e-05
Sg_CNS_NA4Plus15117	0			400	13	0	36581	49497	0.00033584	3.52865e-05
Sg_CNS_NA4Plus15136	0			400	13	0	36582	49521	0.00033584	3.52865e-05
Sg_CNS_NA4Plus15127	0			400	18	0	32930	19682	0.000455783	3.52865e-05
Sg_CNS_NA4Plus15080	0			399	13	0	36579	49455	0.000336682	3.53749e-05
Sg_CNS_NA4Plus15097	0			399	13	0	36580	49463	0.000336682	3.53749e-05
67341	0			398	10	0	39093	30635	0.000265201	3.54638e-05
Sg_CNS_NA4Plus15063	0			398	14	0	35838	29559	0.000361637	3.54638e-05
58000	0			397	8	0	41034	38992	0.000217529	3.55531e-05
Sg_CNS_NA4Plus15009	0			397	13	0	36578	49442	0.000338378	3.55531e-05
Sg_CNS_NA4Plus15017	0			397	18	0	32929	19115	0.000459228	3.55531e-05
Sg_CNS_NA4Plus15002	0			396	17	0	33560	22894	0.000436156	3.56429e-05
Sg_CNS_NA4Plus14952	0			395	16	0	34301	27452	0.000412968	3.57332e-05
Sg_CNS_NA4Plus26620	0			789	34	1	25691	38104	0.000425653	3.57784e-05
83648	PREDICTED: similar to Actin-87E isoform 2			394	4	0	46853	31288	0.00012177	3.58238e-05
Sg_CNS_NA4Plus14937	0			394	12	0	37409	43824	0.000316601	3.58238e-05
Sg_CNS_NA4Plus14917	0			394	14	0	35837	29368	0.000365309	3.58238e-05
Sg_CNS_NA4Plus14858	0			392	23	0	29957	37133	0.000587476	3.60066e-05
Sg_CNS_NA4Plus14823	0			391	11	0	38198	37656	0.000294489	3.60987e-05
Sg_CNS_NA4Plus14837	0			391	19	0	32236	37885	0.000490815	3.60987e-05
Sg_CNS_NA4Plus14830	0			391	20	0	31613	32636	0.000515356	3.60987e-05
Sg_CNS_NA4Plus14833	0			391	20	0	31614	32637	0.000515356	3.60987e-05
Sg_CNS_NA4Plus14804	0			390	9	0	40023	48029	0.000246037	3.61913e-05
Sg_CNS_NA4Plus14806	0			390	14	0	35836	29334	0.000369055	3.61913e-05
Sg_CNS_NA4Plus14798	0			390	18	0	32928	17270	0.00046747	3.61913e-05
Sg_CNS_NA4Plus14801	0			390	19	0	32235	37842	0.000492074	3.61913e-05
98947	0			779	48	1	22655	19102	0.000603564	3.62377e-05
Sg_CNS_NA4Plus26318	0			774	16	1	34289	26717	0.000210753	3.64718e-05
79182	PREDICTED: hypothetical protein LOC551735			387	8	0	41033	38946	0.00022315	3.64718e-05
Sg_CNS_NA4Plus26305	0			773	47	1	22825	23647	0.000595836	3.6519e-05
84339	AF492764_2pol protein			771	15	1	35030	27071	0.000199127	3.66137e-05
Sg_CNS_NA4Plus14644	0			385	13	0	36577	49439	0.000348925	3.66613e-05
Sg_CNS_NA4Plus14643	0			385	15	0	35046	27567	0.000398771	3.66613e-05
Sg_CNS_NA4Plus14649	0			385	19	0	32234	37794	0.000498464	3.66613e-05
102611	0			384	13	0	36576	49435	0.000349834	3.67568e-05
Sg_CNS_NA4Plus14611	0			384	22	0	30482	23136	0.000574727	3.67568e-05
Sg_CNS_NA4Plus26145	0			765	34	1	25690	38082	0.000439007	3.69009e-05
79810	PREDICTED: ovochymase-1			2664	1367	6	5014	5685	0.00492739	3.70879e-05
Sg_CNS_NA4Plus14483	0			379	16	0	34300	27276	0.000430402	3.72417e-05
Sg_CNS_NA4Plus14418	0			377	14	0	35835	29320	0.000381781	3.74392e-05
Sg_CNS_NA4Plus14420	0			377	23	0	29956	37108	0.00061085	3.74392e-05
Sg_CNS_NA4Plus14388	0			376	11	0	38197	37631	0.000306237	3.75388e-05
Sg_CNS_NA4Plus14356	0			375	23	0	29955	37101	0.000614108	3.76389e-05
107606	0			374	6	0	43629	47002	0.000179594	3.77396e-05
Sg_CNS_NA4Plus25731	0			744	31	1	26594	35838	0.000412707	3.79425e-05
108737	hypothetical protein Phum_PHUM149730			371	7	0	42208	50913	0.00020691	3.80447e-05
Sg_CNS_NA4Plus14245	0			371	14	0	35834	29281	0.000387956	3.80447e-05
Sg_CNS_NA4Plus25695	0			742	45	1	23188	22605	0.000594866	3.80447e-05
Sg_CNS_NA4Plus14218	0			370	10	0	39092	30625	0.00028527	3.81476e-05
Sg_CNS_NA4Plus25646	0			739	68	1	20039	35095	0.000895921	3.81992e-05
60485	PREDICTED: hypothetical protein LOC100570584			737	17	1	33552	20794	0.000234353	3.83028e-05
Sg_CNS_NA4Plus14110	0			366	10	0	39091	30624	0.000288388	3.85645e-05
9654	0			366	12	0	37408	43712	0.000340822	3.85645e-05
107446	0			366	17	0	33559	22891	0.000471907	3.85645e-05
102934	Ganglioside GM2 activator precursor, putative			732	77	1	19167	19198	0.00102246	3.85645e-05
Sg_CNS_NA4Plus14085	0			365	6	0	43628	46992	0.000184022	3.86701e-05
95862	0			365	10	0	39090	30608	0.000289178	3.86701e-05
Sg_CNS_NA4Plus14098	0			365	11	0	38196	37624	0.000315466	3.86701e-05
Sg_CNS_NA4Plus14052	0			364	9	0	40022	48026	0.000263611	3.87764e-05
Sg_CNS_NA4Plus14045	0			364	14	0	35833	29257	0.000395416	3.87764e-05
Sg_CNS_NA4Plus25383	0			727	310	1	11439	16263	0.00410479	3.88297e-05
Sg_CNS_NA4Plus14034	0			363	10	0	39089	30607	0.000290771	3.88832e-05
Sg_CNS_NA4Plus14010	0			362	11	0	38195	37617	0.000318081	3.89906e-05
Sg_CNS_NA4Plus14008	0			362	94	0	17877	17618	0.00251814	3.89906e-05
108261	Tapinoma nigerrimum mariner transposon Tnigmar-Mr-11			361	5	0	45130	40380	0.000159481	3.90986e-05
Sg_CNS_NA4Plus13936	0			359	10	0	39088	30599	0.000294011	3.93164e-05
94199	hypothetical protein CAPTEDRAFT_40823			359	11	0	38194	37608	0.000320739	3.93164e-05
Sg_CNS_NA4Plus13934	0			359	20	0	31612	32635	0.000561293	3.93164e-05
Sg_CNS_NA4Plus13848	0			357	11	0	38192	37605	0.000322536	3.95367e-05
Sg_CNS_NA4Plus13862	0			357	11	0	38193	37606	0.000322536	3.95367e-05
Sg_CNS_NA4Plus13881	0			357	12	0	37407	43603	0.000349414	3.95367e-05
Sg_CNS_NA4Plus13868	0			357	17	0	33558	22751	0.000483804	3.95367e-05
96521	0			356	6	0	43627	46991	0.000188674	3.96477e-05
60673	0			355	8	0	41032	38945	0.000243265	3.97594e-05
Sg_CNS_NA4Plus25007	0			710	66	1	20253	22935	0.000905485	3.97594e-05
40306	ribosomal protein L13A			709	3	1	48407	44542	5.41351e-05	3.98155e-05
Sg_CNS_NA4Plus13780	0			354	13	0	36575	49433	0.000379481	3.98717e-05
Sg_CNS_NA4Plus13778	0			354	15	0	35045	27522	0.000433692	3.98717e-05
Sg_CNS_NA4Plus13790	0			354	17	0	33557	22596	0.000487904	3.98717e-05
Sg_CNS_NA4Plus13776	0			354	34	0	25693	38273	0.000948702	3.98717e-05
109111	0			703	32	1	26292	29925	0.000450426	4.01553e-05
Sg_CNS_NA4Plus13694	0			351	12	0	37405	43576	0.000355387	4.02125e-05
Sg_CNS_NA4Plus13715	0			351	12	0	37406	43595	0.000355387	4.02125e-05
Sg_CNS_NA4Plus13718	0			351	15	0	35044	27513	0.000437399	4.02125e-05
Sg_CNS_NA4Plus13712	0			351	26	0	28618	25526	0.000738111	4.02125e-05
Sg_CNS_NA4Plus30412	0			1050	49	2	22491	43625	0.000456926	4.03274e-05
Sg_CNS_NA4Plus13689	0			350	19	0	32233	37722	0.000548311	4.03274e-05
Sg_CNS_NA4Plus24730	0			698	20	1	31608	32456	0.000288688	4.0443e-05
Sg_CNS_NA4Plus13648	0			349	13	0	36574	49425	0.000384917	4.0443e-05
Sg_CNS_NA4Plus13622	0			348	16	0	34299	27268	0.000468743	4.05592e-05
Sg_CNS_NA4Plus24694	0			696	34	1	25689	38027	0.000482529	4.05592e-05
Sg_CNS_NA4Plus13605	0			347	10	0	39087	30597	0.000304178	4.06761e-05
Sg_CNS_NA4Plus24644	0			694	28	1	27810	33736	0.000400962	4.06761e-05
81548	PREDICTED: similar to predicted protein			693	25	1	29038	28860	0.000360002	4.07348e-05
Sg_CNS_NA4Plus24627	0			693	25	1	29039	28872	0.000360002	4.07348e-05
Sg_CNS_NA4Plus13597	0			346	7	0	42207	50912	0.00022186	4.07936e-05
Sg_CNS_NA4Plus13594	0			346	11	0	38191	37599	0.00033279	4.07936e-05
65415	0			346	15	0	35043	27498	0.00044372	4.07936e-05
43749	PREDICTED: similar to sticks and stones CG33141-PA			345	5	0	45129	40365	0.000166877	4.09119e-05
Sg_CNS_NA4Plus13553	0			345	19	0	32232	37716	0.000556257	4.09119e-05
Sg_CNS_NA4Plus13530	0			344	12	0	37404	43575	0.000362618	4.10308e-05
Sg_CNS_NA4Plus13495	0			343	13	0	36573	49415	0.000391651	4.11504e-05
Sg_CNS_NA4Plus13487	0			342	34	0	25692	38176	0.000981989	4.12707e-05
72901	PREDICTED: hypothetical protein LOC100573858			1025	25	2	29029	28481	0.000243397	4.1311e-05
101377	epithelial serine protease			3402	432	9	9830	13893	0.00122129	4.14891e-05
Sg_CNS_NA4Plus13443	0			340	8	0	41031	38910	0.000253997	4.15135e-05
Sg_CNS_NA4Plus24279	0			679	31	1	26593	35821	0.000452215	4.15747e-05
Sg_CNS_NA4Plus13407	0			339	8	0	41030	38898	0.000254746	4.1636e-05
Sg_CNS_NA4Plus30049	0			1017	76	2	19262	24421	0.000726498	4.1636e-05
44862	0			338	8	0	41029	38893	0.0002555	4.17592e-05
1269	0			337	9	0	40021	48018	0.000284731	4.18831e-05
Sg_CNS_NA4Plus13336	0			336	13	0	36572	49344	0.00039981	4.20077e-05
Sg_CNS_NA4Plus13314	0			336	16	0	34298	27226	0.000485484	4.20077e-05
Sg_CNS_NA4Plus13334	0			336	24	0	29491	32853	0.000713946	4.20077e-05
75090	0			335	9	0	40020	47983	0.000286431	4.21331e-05
81783	PREDICTED: trypsin-1-like			335	10	0	39086	30569	0.000315074	4.21331e-05
Sg_CNS_NA4Plus13296	0			335	13	0	36571	49299	0.000401003	4.21331e-05
Sg_CNS_NA4Plus29899	0			1005	52	2	22031	21627	0.000506028	4.21331e-05
2852	hypothetical protein EAG_02026			334	9	0	40019	47980	0.000287289	4.22593e-05
Sg_CNS_NA4Plus13286	0			334	11	0	38190	37598	0.000344746	4.22593e-05
5218	0			332	12	0	37403	43560	0.000375725	4.25138e-05
Sg_CNS_NA4Plus23898	0			664	41	1	23980	30778	0.00060694	4.25138e-05
Sg_CNS_NA4Plus13232	0			332	24	0	29490	32787	0.000722548	4.25138e-05
Sg_CNS_NA4Plus13212	0			331	7	0	42206	50910	0.000231914	4.26423e-05
Sg_CNS_NA4Plus13215	0			331	10	0	39085	30568	0.000318882	4.26423e-05
22956	0			331	11	0	38189	37597	0.000347871	4.26423e-05
Sg_CNS_NA4Plus23845	0			661	18	1	32919	50890	0.000275814	4.27068e-05
Sg_CNS_NA4Plus23848	0			661	18	1	32920	51045	0.000275814	4.27068e-05
22296	0			330	14	0	35832	29227	0.000436156	4.27715e-05
Sg_CNS_NA4Plus23819	0			660	43	1	23567	38183	0.000639696	4.27715e-05
Sg_CNS_NA4Plus13144	0			328	10	0	39084	30557	0.000321798	4.30323e-05
34712	0			327	6	0	43626	46990	0.000205407	4.31639e-05
Sg_CNS_NA4Plus13085	0			326	10	0	39083	30553	0.000323772	4.32963e-05
Sg_CNS_NA4Plus13064	0			325	7	0	42205	50909	0.000236195	4.34295e-05
18917	0			324	6	0	43625	46982	0.000207309	4.35636e-05
Sg_CNS_NA4Plus13042	0			324	14	0	35831	29222	0.000444233	4.35636e-05
Sg_CNS_NA4Plus12992	0			323	14	0	35830	29212	0.000445609	4.36984e-05
Sg_CNS_NA4Plus13011	0			323	28	0	27811	33863	0.00086151	4.36984e-05
77900	0			322	17	0	33556	21827	0.000536391	4.38341e-05
Sg_CNS_NA4Plus23357	0			643	18	1	32918	50719	0.000283536	4.39023e-05
68068	0			321	6	0	43624	46969	0.000209246	4.39707e-05
Sg_CNS_NA4Plus12952	0			321	13	0	36570	49269	0.000418493	4.39707e-05
Sg_CNS_NA4Plus23302	0			641	17	1	33551	20347	0.000269451	4.40393e-05
Sg_CNS_NA4Plus12910	0			320	12	0	37402	43515	0.000389815	4.41081e-05
Sg_CNS_NA4Plus12917	0			320	14	0	35829	29200	0.000449786	4.41081e-05
Sg_CNS_NA4Plus12900	0			319	6	0	43623	46950	0.000210558	4.42464e-05
Sg_CNS_NA4Plus12883	0			319	7	0	42204	50908	0.000240638	4.42464e-05
98754	0			319	9	0	40018	47954	0.000300797	4.42464e-05
Sg_CNS_NA4Plus12876	0			318	6	0	43622	46945	0.00021122	4.43855e-05
Sg_CNS_NA4Plus12874	0			318	17	0	33555	21779	0.000543138	4.43855e-05
85265	AGAP001423-PA			317	5	0	45128	40362	0.000181617	4.45255e-05
Sg_CNS_NA4Plus12845	0			317	19	0	32231	37549	0.00060539	4.45255e-05
72968	0			316	7	0	42203	50907	0.000242923	4.46664e-05
Sg_CNS_NA4Plus23016	0			630	18	1	32917	50689	0.000289386	4.48082e-05
Sg_CNS_NA4Plus12788	0			315	10	0	39082	30514	0.000335079	4.48082e-05
52073	0			315	11	0	38188	37590	0.000365541	4.48082e-05
Sg_CNS_NA4Plus12793	0			315	13	0	36569	49256	0.000426464	4.48082e-05
Sg_CNS_NA4Plus12797	0			315	14	0	35828	29132	0.000456926	4.48082e-05
27242	0			313	6	0	43621	46942	0.000214594	4.50946e-05
Sg_CNS_NA4Plus12739	0			313	8	0	41028	38857	0.000275907	4.50946e-05
Sg_CNS_NA4Plus12734	0			313	10	0	39081	30274	0.00033722	4.50946e-05
Sg_CNS_NA4Plus12733	0			313	11	0	38187	37541	0.000367876	4.50946e-05
Sg_CNS_NA4Plus12716	0			312	11	0	38186	37527	0.000369055	4.52391e-05
41561	0			312	14	0	35827	29087	0.000461319	4.52391e-05
Sg_CNS_NA4Plus12718	0			312	15	0	35042	27491	0.000492074	4.52391e-05
Sg_CNS_NA4Plus28979	0			935	92	2	18001	18806	0.000954413	4.52875e-05
Sg_CNS_NA4Plus28942	0			932	27	2	28154	38134	0.000288275	4.54332e-05
Sg_CNS_NA4Plus12647	0			310	15	0	35041	27309	0.000495248	4.5531e-05
Sg_CNS_NA4Plus22680	0			617	29	1	27382	21536	0.000466553	4.57523e-05
56094	0			308	5	0	45127	40354	0.000186924	4.58266e-05
Sg_CNS_NA4Plus12595	0			308	7	0	42202	50906	0.000249232	4.58266e-05
Sg_CNS_NA4Plus12604	0			308	8	0	41027	38847	0.000280386	4.58266e-05
Sg_CNS_NA4Plus12608	0			308	10	0	39080	30242	0.000342694	4.58266e-05
Sg_CNS_NA4Plus22655	0			616	23	1	29953	36921	0.000373848	4.58266e-05
Sg_CNS_NA4Plus12592	0			307	16	0	34297	27218	0.000531344	4.59759e-05
Sg_CNS_NA4Plus22587	0			613	19	1	32230	37537	0.000313065	4.60509e-05
77029	0			306	6	0	43620	46939	0.000219504	4.61261e-05
70125	0			306	12	0	37401	43512	0.000407649	4.61261e-05
Sg_CNS_NA4Plus12551	0			306	38	0	24628	28455	0.00122295	4.61261e-05
Sg_CNS_NA4Plus22534	0			611	24	1	29486	32685	0.000392612	4.62016e-05
Sg_CNS_NA4Plus22523	0			611	28	1	27809	33713	0.00045543	4.62016e-05
Sg_CNS_NA4Plus22482	0			610	21	1	30998	27936	0.000346065	4.62774e-05
Sg_CNS_NA4Plus12520	0			305	14	0	35826	28952	0.000471907	4.62774e-05
Sg_CNS_NA4Plus12516	0			305	18	0	32927	15939	0.000597749	4.62774e-05
Sg_CNS_NA4Plus22472	0			609	25	1	29037	28815	0.000409658	4.63534e-05
29523	PREDICTED: lipase 3-like			304	18	0	32926	5193	0.000599715	4.64296e-05
Sg_CNS_NA4Plus22406	0			607	23	1	29952	36907	0.000379391	4.65061e-05
Sg_CNS_NA4Plus22357	0			605	25	1	29036	28799	0.000412366	4.66598e-05
26424	0			302	7	0	42201	50905	0.000254184	4.67371e-05
Sg_CNS_NA4Plus12434	0			302	10	0	39079	30216	0.000349503	4.67371e-05
Sg_CNS_NA4Plus12440	0			302	11	0	38184	37506	0.000381276	4.67371e-05
Sg_CNS_NA4Plus12448	0			302	11	0	38185	37510	0.000381276	4.67371e-05
103273	PREDICTED: glucose dehydrogenase			604	24	1	29485	32592	0.000397162	4.67371e-05
Sg_CNS_NA4Plus12455	0			302	13	0	36568	49204	0.000444822	4.67371e-05
29118	PREDICTED: KRAB-A domain-containing protein 2-like			301	5	0	45126	40349	0.000191271	4.68923e-05
Sg_CNS_NA4Plus12401	0			301	8	0	41026	38840	0.000286907	4.68923e-05
Sg_CNS_NA4Plus12418	0			301	12	0	37400	43502	0.000414421	4.68923e-05
Sg_CNS_NA4Plus22256	0			602	25	1	29035	28755	0.000414421	4.68923e-05
Sg_CNS_NA4Plus22245	0			602	27	1	28164	40006	0.000446299	4.68923e-05
100159	0			300	6	0	43619	46917	0.000223894	4.70487e-05
Sg_CNS_NA4Plus12392	0			300	9	0	40017	47953	0.000319848	4.70487e-05
Sg_CNS_NA4Plus12393	0			300	10	0	39078	30188	0.000351833	4.70487e-05
Sg_CNS_NA4Plus22207	0			600	27	1	28163	40005	0.000447787	4.70487e-05
36216	PREDICTED: probable allantoicase-like			600	54	1	21730	23193	0.000879582	4.70487e-05
Sg_CNS_NA4Plus12383	0			299	5	0	45125	40341	0.000192551	4.7206e-05
Sg_CNS_NA4Plus12359	0			299	8	0	41024	38823	0.000288826	4.7206e-05
Sg_CNS_NA4Plus12361	0			299	8	0	41025	38837	0.000288826	4.7206e-05
Sg_CNS_NA4Plus22132	PREDICTED: uncharacterized protein LOC100212627			598	22	1	30481	23121	0.000369055	4.7206e-05
56395	0			299	11	0	38182	37331	0.000385101	4.7206e-05
Sg_CNS_NA4Plus12381	0			299	11	0	38183	37344	0.000385101	4.7206e-05
76675	0			299	20	0	31611	32628	0.000673927	4.7206e-05
Sg_CNS_NA4Plus22149	0			598	49	1	22492	13714	0.000802294	4.7206e-05
Sg_CNS_NA4Plus22130	0			598	74	1	19453	19535	0.00120344	4.7206e-05
21315	PREDICTED: RNA-directed DNA polymerase from mobile element jockey-like			298	4	0	46852	31271	0.000160997	4.73644e-05
Sg_CNS_NA4Plus22082	0			596	23	1	29951	36769	0.000386394	4.73644e-05
Sg_CNS_NA4Plus12326	0			298	16	0	34296	27132	0.000547391	4.73644e-05
89839	conserved hypothetical protein			893	13	2	36500	46528	0.000150432	4.74175e-05
Sg_CNS_NA4Plus12314	0			297	9	0	40016	47943	0.000323079	4.75239e-05
Sg_CNS_NA4Plus12309	0			297	12	0	37399	43486	0.000420002	4.75239e-05
Sg_CNS_NA4Plus21969	0			592	14	1	35809	28351	0.000243128	4.76844e-05
Sg_CNS_NA4Plus12303	0			296	11	0	38181	37303	0.000389004	4.76844e-05
Sg_CNS_NA4Plus12283	0			296	14	0	35825	28844	0.000486255	4.76844e-05
Sg_CNS_NA4Plus21961	0			591	24	1	29484	32579	0.000405898	4.77651e-05
Sg_CNS_NA4Plus21951	0			591	27	1	28162	39141	0.000454606	4.77651e-05
Sg_CNS_NA4Plus12270	0			295	6	0	43618	46879	0.000227688	4.78461e-05
Sg_CNS_NA4Plus12280	0			295	7	0	42200	50904	0.000260215	4.78461e-05
Sg_CNS_NA4Plus12276	0			295	11	0	38180	37260	0.000390323	4.78461e-05
Sg_CNS_NA4Plus12254	0			295	14	0	35824	28840	0.000487904	4.78461e-05
43694	starry night, isoform B			589	25	1	29034	28631	0.000423568	4.79273e-05
4345	0			588	12	1	37373	43152	0.000212144	4.80088e-05
Sg_CNS_NA4Plus12243	0			294	13	0	36567	49173	0.000456926	4.80088e-05
Sg_CNS_NA4Plus21863	0			587	38	1	24627	28397	0.000637516	4.80906e-05
Sg_CNS_NA4Plus21825	0			586	27	1	28161	39087	0.000458485	4.81727e-05
Sg_CNS_NA4Plus21794	0			585	15	1	35029	27063	0.000262439	4.8255e-05
Sg_CNS_NA4Plus12179	0			292	9	0	40015	47936	0.000328611	4.83377e-05
Sg_CNS_NA4Plus12201	0			292	13	0	36566	49083	0.000460055	4.83377e-05
Sg_CNS_NA4Plus12180	0			292	14	0	35823	28837	0.000492916	4.83377e-05
97812	0			291	6	0	43617	46878	0.000230818	4.85038e-05
103031	0			290	4	0	46851	31251	0.000165439	4.8671e-05
Sg_CNS_NA4Plus12132	0			290	7	0	42199	50901	0.000264702	4.8671e-05
Sg_CNS_NA4Plus21623	0			580	16	1	34288	26654	0.000281246	4.8671e-05
59674	0			290	9	0	40013	47923	0.000330877	4.8671e-05
Sg_CNS_NA4Plus12144	0			290	9	0	40014	47930	0.000330877	4.8671e-05
Sg_CNS_NA4Plus12147	0			290	11	0	38179	37240	0.000397053	4.8671e-05
Sg_CNS_NA4Plus21603	0			580	24	1	29483	32571	0.000413597	4.8671e-05
Sg_CNS_NA4Plus12143	0			290	12	0	37398	43472	0.00043014	4.8671e-05
Sg_CNS_NA4Plus12134	0			290	21	0	30999	27943	0.00072793	4.8671e-05
39066	0			289	5	0	45124	40335	0.000199213	4.88394e-05
Sg_CNS_NA4Plus12115	0			289	11	0	38178	37232	0.000398427	4.88394e-05
Sg_CNS_NA4Plus12117	0			289	15	0	35040	27288	0.000531235	4.88394e-05
Sg_CNS_NA4Plus21514	0			577	21	1	30997	27853	0.000365857	4.89241e-05
Sg_CNS_NA4Plus12093	0			288	9	0	40012	47912	0.000333175	4.9009e-05
Sg_CNS_NA4Plus12084	0			288	10	0	39077	30181	0.000366492	4.9009e-05
Sg_CNS_NA4Plus27903	0			864	35	2	25412	28804	0.00039981	4.9009e-05
Sg_CNS_NA4Plus21432	0			575	14	1	35808	28347	0.000250316	4.90942e-05
Sg_CNS_NA4Plus21421	0			575	29	1	27380	21531	0.000500632	4.90942e-05
Sg_CNS_NA4Plus21450	0			575	29	1	27381	21533	0.000500632	4.90942e-05
Sg_CNS_NA4Plus21424	0			575	36	1	25153	26061	0.000617446	4.90942e-05
Sg_CNS_NA4Plus21347	0			573	24	1	29482	32516	0.000418649	4.92656e-05
Sg_CNS_NA4Plus12048	0			286	6	0	43616	46875	0.000234853	4.93517e-05
Sg_CNS_NA4Plus12038	0			286	10	0	39076	30157	0.000369055	4.93517e-05
61532	0			285	10	0	39075	30145	0.00037035	4.95249e-05
Sg_CNS_NA4Plus21264	0			570	23	1	29950	36677	0.000404018	4.95249e-05
4265	0			285	14	0	35822	28830	0.000505023	4.95249e-05
37349	PREDICTED: protein PAT1 homolog 1-like			284	7	0	42198	50900	0.000270294	4.96993e-05
96531	0			284	8	0	41022	38788	0.000304081	4.96993e-05
96973	0			284	8	0	41023	38797	0.000304081	4.96993e-05
Sg_CNS_NA4Plus21161	0			567	13	1	36549	48271	0.000236924	4.97869e-05
Sg_CNS_NA4Plus21181	0			567	24	1	29481	32437	0.000423079	4.97869e-05
79595	PREDICTED: laccase-5-like			566	11	1	38141	36594	0.000203437	4.98749e-05
Sg_CNS_NA4Plus7662	Melanoplus oregonensis haplotype AF MorgL6AF marker sequence			283	5	0	45123	40334	0.000203437	4.98749e-05
Sg_CNS_NA4Plus11958	0			283	6	0	43615	46874	0.000237343	4.98749e-05
Sg_CNS_NA4Plus11968	0			283	7	0	42197	50894	0.000271249	4.98749e-05
Sg_CNS_NA4Plus11942	0			282	8	0	41021	38784	0.000306237	5.00518e-05
Sg_CNS_NA4Plus11947	PREDICTED: piggyBac transposable element-derived protein 4-like			282	17	0	33554	21523	0.000612475	5.00518e-05
2108	0			281	6	0	43614	46836	0.000239032	5.02299e-05
35309	0			281	11	0	38177	37230	0.00040977	5.02299e-05
99173	0			280	4	0	46850	31242	0.000171347	5.04093e-05
59368	0			560	13	1	36548	48267	0.000239886	5.04093e-05
Sg_CNS_NA4Plus11893	0			280	11	0	38176	37222	0.000411233	5.04093e-05
Sg_CNS_NA4Plus11903	0			280	14	0	35821	28829	0.000514041	5.04093e-05
Sg_CNS_NA4Plus20968	0			560	33	1	25982	23866	0.00058258	5.04093e-05
Sg_CNS_NA4Plus11882	0			279	15	0	35039	27252	0.000550276	5.05899e-05
Sg_CNS_NA4Plus20848	0			557	20	1	31607	32358	0.000361767	5.06808e-05
78768	PREDICTED: hypothetical protein LOC410805			278	6	0	43613	46809	0.000241612	5.07719e-05
56168	PREDICTED: hypothetical protein LOC100121472			278	8	0	41020	38778	0.000310644	5.07719e-05
Sg_CNS_NA4Plus20754	0			555	18	1	32916	50686	0.000328493	5.08634e-05
84297	PREDICTED: zinc finger protein 84-like			554	27	1	28160	39079	0.000484968	5.09552e-05
Sg_CNS_NA4Plus20696	0			553	23	1	29949	36576	0.000416439	5.10474e-05
Sg_CNS_NA4Plus20659	0			552	16	1	34287	26554	0.000295512	5.11398e-05
Sg_CNS_NA4Plus11826	0			276	12	0	37397	43465	0.000451959	5.11398e-05
Sg_CNS_NA4Plus11796	0			275	4	0	46849	31233	0.000174463	5.13258e-05
Sg_CNS_NA4Plus20613	0			550	31	1	26592	35791	0.00055828	5.13258e-05
Sg_CNS_NA4Plus20567	0			549	22	1	30480	23076	0.000401995	5.14193e-05
Sg_CNS_NA4Plus20508	0			548	24	1	29480	32363	0.000437748	5.15131e-05
Sg_CNS_NA4Plus20474	0			547	16	1	34286	26484	0.000298213	5.16073e-05
Sg_CNS_NA4Plus20488	0			547	23	1	29948	36561	0.000421006	5.16073e-05
27489	0			273	6	0	43612	46779	0.000246037	5.17018e-05
Sg_CNS_NA4Plus20433	0			546	13	1	36547	48264	0.000246037	5.17018e-05
Sg_CNS_NA4Plus20457	0			546	18	1	32915	50669	0.000333907	5.17018e-05
107991	0			273	14	0	35820	28806	0.000527222	5.17018e-05
81958	PREDICTED: uncharacterized protein K02A2.6-like			272	7	0	42196	50893	0.000282219	5.18919e-05
Sg_CNS_NA4Plus11739	0			272	10	0	39074	30109	0.000388051	5.18919e-05
Sg_CNS_NA4Plus11712	0			271	9	0	40011	47896	0.000354075	5.20834e-05
Sg_CNS_NA4Plus11688	0			270	6	0	43611	46751	0.000248771	5.22763e-05
Sg_CNS_NA4Plus20241	0			540	15	1	35028	27036	0.000284309	5.22763e-05
Sg_CNS_NA4Plus11697	0			270	11	0	38175	37221	0.000426464	5.22763e-05
Sg_CNS_NA4Plus11692	0			270	12	0	37396	43464	0.000462003	5.22763e-05
52689	0			540	36	1	25152	26041	0.000657465	5.22763e-05
Sg_CNS_NA4Plus20205	0			539	29	1	27379	21218	0.000534069	5.23733e-05
10896	0			269	7	0	42195	50892	0.000285366	5.24706e-05
Sg_CNS_NA4Plus20152	0			538	16	1	34285	26441	0.000303202	5.24706e-05
Sg_CNS_NA4Plus20138	0			537	12	1	37372	43116	0.000232292	5.25683e-05
32927	0			536	14	1	35807	28317	0.000268529	5.26664e-05
Sg_CNS_NA4Plus20056	0			535	11	1	38140	36434	0.000215225	5.27648e-05
Sg_CNS_NA4Plus20038	0			534	9	1	39923	46426	0.00017969	5.28637e-05
106664	0			267	5	0	45122	40333	0.000215628	5.28637e-05
Sg_CNS_NA4Plus3865	Sympetrum fonscolombei 28S ribosomal RNA gene sequence			267	6	0	43610	46715	0.000251566	5.28637e-05
Sg_CNS_NA4Plus11614	0			267	7	0	42194	50891	0.000287504	5.28637e-05
105772	0			267	8	0	41019	38768	0.000323442	5.28637e-05
Sg_CNS_NA4Plus11606	0			267	16	0	34295	27130	0.000610946	5.28637e-05
Sg_CNS_NA4Plus11587	0			266	11	0	38174	37210	0.000432877	5.30624e-05
Sg_CNS_NA4Plus19960	0			532	23	1	29947	36522	0.000432877	5.30624e-05
Sg_CNS_NA4Plus19956	0			532	24	1	29479	32298	0.000450913	5.30624e-05
Sg_CNS_NA4Plus11558	0			265	8	0	41018	38765	0.000325883	5.32626e-05
Sg_CNS_NA4Plus19904	0			530	20	1	31606	32333	0.000380197	5.32626e-05
104170	0			265	24	0	29489	32780	0.00090523	5.32626e-05
Sg_CNS_NA4Plus19866	0			529	21	1	30996	27796	0.000399054	5.33633e-05
29178	PREDICTED: KRAB-A domain-containing protein 2-like			264	4	0	46848	31225	0.000181732	5.34644e-05
Sg_CNS_NA4Plus11527	0			264	5	0	45121	40325	0.000218078	5.34644e-05
Sg_CNS_NA4Plus19851	0			528	15	1	35027	26925	0.000290771	5.34644e-05
Sg_CNS_NA4Plus11535	0			264	13	0	36565	48935	0.000508849	5.34644e-05
97078	0			527	17	1	33549	19426	0.000327738	5.35658e-05
Sg_CNS_NA4Plus19803	0			527	17	1	33550	19933	0.000327738	5.35658e-05
42544	AGAP008584-PA			263	4	0	46847	31221	0.000182423	5.36677e-05
85100	0			263	5	0	45120	40319	0.000218907	5.36677e-05
Sg_CNS_NA4Plus11499	0			263	9	0	40010	47883	0.000364846	5.36677e-05
47033	tubulin alpha-3 chain, putative			262	6	0	43608	46682	0.000256367	5.38725e-05
75826	0			524	13	1	36546	48258	0.000256367	5.38725e-05
76633	0			262	6	0	43609	46697	0.000256367	5.38725e-05
Sg_CNS_NA4Plus11486	0			262	8	0	41017	38759	0.000329614	5.38725e-05
Sg_CNS_NA4Plus11489	0			262	11	0	38173	37189	0.000439486	5.38725e-05
97527	0			523	9	1	39922	46421	0.000183469	5.39755e-05
Sg_CNS_NA4Plus19648	0			523	34	1	25688	38000	0.000642142	5.39755e-05
Sg_CNS_NA4Plus11460	0			261	5	0	45119	40318	0.000220585	5.40789e-05
Sg_CNS_NA4Plus19635	0			522	11	1	38139	36432	0.000220585	5.40789e-05
29407	0			261	7	0	42193	50885	0.000294113	5.40789e-05
Sg_CNS_NA4Plus19593	0			521	22	1	30479	23075	0.000423599	5.41827e-05
Sg_CNS_NA4Plus11431	0			260	4	0	46846	31207	0.000184528	5.42869e-05
Sg_CNS_NA4Plus26431	0			780	17	2	33514	50253	0.000221433	5.42869e-05
Sg_CNS_NA4Plus19530	0			520	12	1	37371	43108	0.000239886	5.42869e-05
Sg_CNS_NA4Plus26443	0			780	30	2	26994	29488	0.000381357	5.42869e-05
8015	0			260	11	0	38171	37170	0.000442866	5.42869e-05
Sg_CNS_NA4Plus11439	0			260	11	0	38172	37173	0.000442866	5.42869e-05
82227	PREDICTED: uncharacterized protein KIAA1586-like			775	20	2	31581	31694	0.000260005	5.46371e-05
Sg_CNS_NA4Plus30238	0			1033	65	3	20373	17321	0.000613068	5.46548e-05
56825	0			258	4	0	46845	31195	0.000185958	5.47077e-05
72829	PREDICTED: hypothetical protein LOC100573737			258	5	0	45118	40317	0.00022315	5.47077e-05
26466	0			516	16	1	34284	26437	0.000316129	5.47077e-05
Sg_CNS_NA4Plus11365	0			258	8	0	41016	38726	0.000334725	5.47077e-05
Sg_CNS_NA4Plus19402	0			516	17	1	33548	18079	0.000334725	5.47077e-05
103559	PREDICTED: similar to glutathione-s-transferase theta, gst			773	24	2	29466	31789	0.000310331	5.47785e-05
75900	0			515	9	1	39921	46413	0.000186319	5.4814e-05
62029	PREDICTED: hypothetical protein LOC100572052			515	12	1	37370	43104	0.000242215	5.4814e-05
75607	0			257	4	0	46844	31191	0.000186682	5.49206e-05
Sg_CNS_NA4Plus19338	0			514	14	1	35806	28305	0.000280023	5.49206e-05
71659	0			257	9	0	40009	47882	0.000373363	5.49206e-05
Sg_CNS_NA4Plus19323	0			514	20	1	31605	32325	0.000392032	5.49206e-05
Sg_CNS_NA4Plus19334	0			514	25	1	29033	28560	0.000485372	5.49206e-05
Sg_CNS_NA4Plus11358	0			257	16	0	34294	27105	0.000634718	5.49206e-05
Sg_CNS_NA4Plus19270	0			513	26	1	28616	25428	0.000505023	5.50277e-05
9778	0			256	4	0	46843	31188	0.000187411	5.51351e-05
85175	0			256	5	0	45117	40311	0.000224893	5.51351e-05
Sg_CNS_NA4Plus11320	0			256	13	0	36564	48894	0.000524751	5.51351e-05
Sg_CNS_NA4Plus19202	0			511	26	1	28615	25359	0.000507	5.5243e-05
Sg_CNS_NA4Plus19186	0			511	29	1	27378	21139	0.000563333	5.5243e-05
22651	0			255	4	0	46842	31181	0.000188146	5.53514e-05
59929	0			255	6	0	43606	46655	0.000263404	5.53514e-05
Sg_CNS_NA4Plus11291	0			255	6	0	43607	46656	0.000263404	5.53514e-05
Sg_CNS_NA4Plus11310	0			255	16	0	34293	27060	0.000639696	5.53514e-05
Sg_CNS_NA4Plus19112	0			509	13	1	36545	48233	0.000263922	5.54601e-05
Sg_CNS_NA4Plus19111	0			509	16	1	34283	26408	0.000320476	5.54601e-05
Sg_CNS_NA4Plus19107	0			509	19	1	32228	37496	0.000377031	5.54601e-05
Sg_CNS_NA4Plus19141	0			509	19	1	32229	37533	0.000377031	5.54601e-05
23014	0			508	16	1	34281	26358	0.000321107	5.55693e-05
Sg_CNS_NA4Plus19102	0			508	16	1	34282	26403	0.000321107	5.55693e-05
Sg_CNS_NA4Plus19095	0			508	17	1	33547	15149	0.000339996	5.55693e-05
Sg_CNS_NA4Plus11274	0			254	10	0	39073	30100	0.000415551	5.55693e-05
Sg_CNS_NA4Plus19083	0			508	25	1	29032	28551	0.000491105	5.55693e-05
Sg_CNS_NA4Plus19050	0			507	16	1	34280	26345	0.000321741	5.56789e-05
Sg_CNS_NA4Plus19037	0			507	27	1	28159	39072	0.000529926	5.56789e-05
Sg_CNS_NA4Plus19023	0			506	10	1	39010	26746	0.000208597	5.57889e-05
Sg_CNS_NA4Plus19019	0			506	11	1	38138	36429	0.00022756	5.57889e-05
Sg_CNS_NA4Plus11252	0			253	6	0	43605	46654	0.000265486	5.57889e-05
Sg_CNS_NA4Plus11238	0			253	7	0	42192	50884	0.000303413	5.57889e-05
Sg_CNS_NA4Plus19010	0			506	15	1	35026	26867	0.000303413	5.57889e-05
Sg_CNS_NA4Plus19018	0			506	18	1	32914	50663	0.000360303	5.57889e-05
Sg_CNS_NA4Plus18978	0			505	12	1	37369	43103	0.000247011	5.58994e-05
Sg_CNS_NA4Plus18994	0			505	14	1	35805	28248	0.000285013	5.58994e-05
Sg_CNS_NA4Plus29958	0			1010	50	3	22338	26023	0.000484522	5.58994e-05
26319	0			252	7	0	42191	50883	0.000304617	5.60103e-05
Sg_CNS_NA4Plus18923	0			504	16	1	34279	26309	0.000323656	5.60103e-05
Sg_CNS_NA4Plus29927	0			1007	99	3	17574	18073	0.000952874	5.60659e-05
28298	dumpy, isoform J			503	3	1	48406	44541	7.63057e-05	5.61217e-05
Sg_CNS_NA4Plus18858	0			502	8	1	40887	36920	0.00017203	5.62334e-05
Sg_CNS_NA4Plus11196	0			251	5	0	45116	40300	0.000229373	5.62334e-05
Sg_CNS_NA4Plus11178	0			251	8	0	41015	38722	0.00034406	5.62334e-05
Sg_CNS_NA4Plus11188	0			251	10	0	39072	30094	0.000420517	5.62334e-05
80467	0			251	12	0	37395	43457	0.000496975	5.62334e-05
Sg_CNS_NA4Plus11165	0			251	15	0	35038	27231	0.000611661	5.62334e-05
Sg_CNS_NA4Plus11189	0			251	274	0	12044	16683	0.0105129	5.62334e-05
12152	0			501	15	1	35025	26816	0.000306441	5.63457e-05
Sg_CNS_NA4Plus18851	0			501	21	1	30995	27769	0.000421357	5.63457e-05
73746	hypothetical protein CAPTEDRAFT_219461			751	7	2	41772	48956	0.000102215	5.63832e-05
Sg_CNS_NA4Plus18799	0			500	14	1	35804	28242	0.000287863	5.64584e-05
Sg_CNS_NA4Plus18809	0			500	18	1	32913	50643	0.000364627	5.64584e-05
Sg_CNS_NA4Plus11153	0			250	10	0	39071	30090	0.000422199	5.64584e-05
Sg_CNS_NA4Plus11148	0			250	11	0	38170	37166	0.000460581	5.64584e-05
5659	0			249	5	0	45115	40299	0.000231215	5.66851e-05
61825	0			249	6	0	43604	46653	0.000269751	5.66851e-05
Sg_CNS_NA4Plus18738	0			498	14	1	35803	28201	0.000289019	5.66851e-05
Sg_CNS_NA4Plus18722	0			498	15	1	35024	26804	0.000308287	5.66851e-05
Sg_CNS_NA4Plus18710	0			498	16	1	34277	26181	0.000327555	5.66851e-05
Sg_CNS_NA4Plus18736	0			498	16	1	34278	26308	0.000327555	5.66851e-05
23860	0			249	11	0	38169	37148	0.000462431	5.66851e-05
Sg_CNS_NA4Plus11116	0			249	12	0	37394	43446	0.000500967	5.66851e-05
Sg_CNS_NA4Plus18682	0			497	18	1	32912	50609	0.000366828	5.67992e-05
Sg_CNS_NA4Plus18674	0			497	20	1	31604	32315	0.000405441	5.67992e-05
73272	0			248	4	0	46841	31177	0.000193456	5.69137e-05
103150	0			496	10	1	39009	26744	0.000212802	5.69137e-05
75058	0			248	5	0	45114	40298	0.000232148	5.69137e-05
Sg_CNS_NA4Plus11092	0			248	7	0	42190	50882	0.00030953	5.69137e-05
Sg_CNS_NA4Plus11108	0			248	8	0	41014	38703	0.000348222	5.69137e-05
Sg_CNS_NA4Plus25718	0			744	35	2	25411	28784	0.000464295	5.69137e-05
Sg_CNS_NA4Plus18622	0			495	25	1	29031	28540	0.000504003	5.70287e-05
Sg_CNS_NA4Plus18559	0			494	12	1	37368	43076	0.000252512	5.71441e-05
Sg_CNS_NA4Plus18583	0			494	15	1	35023	26773	0.000310783	5.71441e-05
Sg_CNS_NA4Plus11074	0			247	8	0	41013	38683	0.000349631	5.71441e-05
Sg_CNS_NA4Plus25675	0			741	28	2	27803	33006	0.00037553	5.71441e-05
52133	AT12761p			247	14	0	35819	28767	0.000582719	5.71441e-05
Sg_CNS_NA4Plus18539	0			493	17	1	33546	14568	0.000350341	5.726e-05
16701	0			246	4	0	46840	31163	0.000195029	5.73764e-05
17822	0			246	6	0	43603	46642	0.000273041	5.73764e-05
99344	conserved hypothetical protein			246	7	0	42189	50881	0.000312047	5.73764e-05
Sg_CNS_NA4Plus18506	0			492	19	1	32227	37346	0.000390059	5.73764e-05
Sg_CNS_NA4Plus18492	0			492	28	1	27808	33644	0.000565585	5.73764e-05
Sg_CNS_NA4Plus18458	0			491	20	1	31603	32302	0.000410396	5.74933e-05
6377	0			245	4	0	46839	31151	0.000195825	5.76106e-05
82618	0			245	10	0	39070	30040	0.000430816	5.76106e-05
Sg_CNS_NA4Plus18430	0			490	21	1	30994	27744	0.000430816	5.76106e-05
Sg_CNS_NA4Plus25557	0			735	38	2	24626	28209	0.000509146	5.76106e-05
Sg_CNS_NA4Plus18396	0			489	21	1	30993	27719	0.000431697	5.77284e-05
57787	0			244	7	0	42188	50878	0.000314605	5.78467e-05
Sg_CNS_NA4Plus18339	0			488	15	1	35022	26767	0.000314605	5.78467e-05
Sg_CNS_NA4Plus18346	0			488	16	1	34276	26158	0.000334267	5.78467e-05
Sg_CNS_NA4Plus18337	0			488	22	1	30478	23055	0.000452244	5.78467e-05
Sg_CNS_NA4Plus18343	0			488	25	1	29030	28524	0.000511232	5.78467e-05
Sg_CNS_NA4Plus10987	0			244	14	0	35818	28763	0.000589884	5.78467e-05
Sg_CNS_NA4Plus10977	0			244	27	0	28165	40065	0.00110112	5.78467e-05
Sg_CNS_NA4Plus18322	0			487	13	1	36544	48228	0.000275844	5.79655e-05
Sg_CNS_NA4Plus18304	0			487	17	1	33545	1349	0.000354657	5.79655e-05
11916	0			487	19	1	32225	37301	0.000394063	5.79655e-05
Sg_CNS_NA4Plus18314	0			487	19	1	32226	37313	0.000394063	5.79655e-05
8726	0			243	4	0	46838	31147	0.000197437	5.80848e-05
Sg_CNS_NA4Plus10945	0			243	8	0	41011	38668	0.000355387	5.80848e-05
Sg_CNS_NA4Plus10957	0			243	8	0	41012	38675	0.000355387	5.80848e-05
Sg_CNS_NA4Plus18262	0			486	21	1	30992	27649	0.000434361	5.80848e-05
Sg_CNS_NA4Plus18271	0			486	24	1	29478	32274	0.000493593	5.80848e-05
Sg_CNS_NA4Plus18253	0			485	12	1	37367	43057	0.000257197	5.82045e-05
Sg_CNS_NA4Plus18226	0			485	20	1	31602	32270	0.000415473	5.82045e-05
27069	0			242	5	0	45112	40276	0.000237903	5.83248e-05
56665	PREDICTED: hypothetical protein LOC100162489			242	5	0	45111	40269	0.000237903	5.83248e-05
Sg_CNS_NA4Plus10919	0			242	5	0	45113	40292	0.000237903	5.83248e-05
Sg_CNS_NA4Plus18171	0			484	13	1	36543	48227	0.000277554	5.83248e-05
Sg_CNS_NA4Plus18190	0			484	15	1	35021	26752	0.000317205	5.83248e-05
Sg_CNS_NA4Plus10928	0			242	11	0	38168	37134	0.000475807	5.83248e-05
Sg_CNS_NA4Plus18134	0			483	19	1	32224	37288	0.000397327	5.84455e-05
Sg_CNS_NA4Plus10907	0			241	6	0	43602	46638	0.000278706	5.85668e-05
Sg_CNS_NA4Plus18113	0			482	13	1	36542	48225	0.000278706	5.85668e-05
47031	PREDICTED: tubulin alpha-2 chain-like			241	7	0	42186	50876	0.000318521	5.85668e-05
Sg_CNS_NA4Plus10910	0			241	7	0	42187	50877	0.000318521	5.85668e-05
Sg_CNS_NA4Plus10882	0			241	8	0	41010	38665	0.000358336	5.85668e-05
Sg_CNS_NA4Plus10891	0			241	9	0	40007	47862	0.000398151	5.85668e-05
Sg_CNS_NA4Plus10897	0			241	9	0	40008	47874	0.000398151	5.85668e-05
Sg_CNS_NA4Plus10880	0			241	12	0	37393	43439	0.000517596	5.85668e-05
48295	unnamed protein product			722	14	2	35757	25834	0.000199351	5.86479e-05
102811	0			481	6	1	43304	44000	0.000139643	5.86885e-05
107431	hypothetical protein EAI_03099			480	7	1	41974	50062	0.000159924	5.88108e-05
71910	0			240	4	0	46837	31137	0.000199905	5.88108e-05
96552	0			240	5	0	45110	40267	0.000239886	5.88108e-05
1092	0			240	6	0	43601	46633	0.000279867	5.88108e-05
11379	hypothetical protein CRE_12599			240	6	0	43600	46624	0.000279867	5.88108e-05
Sg_CNS_NA4Plus18044	0			480	13	1	36541	48217	0.000279867	5.88108e-05
Sg_CNS_NA4Plus25218	0			720	26	2	28612	25182	0.000359829	5.88108e-05
Sg_CNS_NA4Plus18052	0			480	20	1	31601	32189	0.0004198	5.88108e-05
Sg_CNS_NA4Plus25237	0			720	32	2	26291	29889	0.000439791	5.88108e-05
Sg_CNS_NA4Plus17964	0			478	10	1	39008	26718	0.000220816	5.90569e-05
75186	0			239	6	0	43599	46616	0.000281038	5.90569e-05
6289	hypothetical protein TcasGA2_TC002265			239	9	0	40005	47838	0.000401483	5.90569e-05
Sg_CNS_NA4Plus10823	0			239	9	0	40006	47839	0.000401483	5.90569e-05
Sg_CNS_NA4Plus17965	0			478	20	1	31600	32184	0.000421557	5.90569e-05
Sg_CNS_NA4Plus10824	0			239	10	0	39069	30033	0.000441631	5.90569e-05
Sg_CNS_NA4Plus10843	0			239	11	0	38167	37126	0.000481779	5.90569e-05
Sg_CNS_NA4Plus25161	0			717	37	2	24872	34253	0.000508545	5.90569e-05
16401	0			477	12	1	37366	43056	0.000261511	5.91807e-05
Sg_CNS_NA4Plus17959	0			477	18	1	32911	50525	0.000382208	5.91807e-05
Sg_CNS_NA4Plus10789	0			238	5	0	45109	40266	0.000241902	5.9305e-05
Sg_CNS_NA4Plus17904	0			476	12	1	37365	42997	0.00026206	5.9305e-05
22501	0			238	6	0	43597	46601	0.000282219	5.9305e-05
37893	0			238	6	0	43598	46608	0.000282219	5.9305e-05
Sg_CNS_NA4Plus17903	0			476	14	1	35802	28079	0.000302377	5.9305e-05
Sg_CNS_NA4Plus17896	0			476	15	1	35020	26734	0.000322536	5.9305e-05
Sg_CNS_NA4Plus10793	0			238	8	0	41009	38659	0.000362853	5.9305e-05
Sg_CNS_NA4Plus17906	0			476	24	1	29477	32240	0.000503962	5.9305e-05
Sg_CNS_NA4Plus17855	0			475	41	1	23979	30771	0.000848439	5.94299e-05
15703	0			237	6	0	43595	46580	0.00028341	5.95553e-05
18325	0			237	6	0	43596	46584	0.00028341	5.95553e-05
41722	RNA-directed DNA polymerase from mobile element jockey			237	6	0	43594	46577	0.00028341	5.95553e-05
Sg_CNS_NA4Plus10758	0			237	8	0	41008	38649	0.000364384	5.95553e-05
23144	0			473	13	1	36539	48200	0.000284009	5.96812e-05
62016	0			473	13	1	36540	48201	0.000284009	5.96812e-05
Sg_CNS_NA4Plus17768	0			473	14	1	35800	27964	0.000304295	5.96812e-05
Sg_CNS_NA4Plus17798	0			473	14	1	35801	28045	0.000304295	5.96812e-05
Sg_CNS_NA4Plus17793	0			473	18	1	32910	50503	0.00038544	5.96812e-05
Sg_CNS_NA4Plus17764	0			473	24	1	29476	32236	0.000507159	5.96812e-05
85576	PREDICTED: similar to aromatic amino acid decarboxylase			472	12	1	37364	42850	0.000264281	5.98076e-05
57067	0			236	6	0	43593	46572	0.00028461	5.98076e-05
Sg_CNS_NA4Plus17751	0			472	13	1	36538	48187	0.00028461	5.98076e-05
Sg_CNS_NA4Plus17746	0			472	14	1	35799	27898	0.00030494	5.98076e-05
1366	hypothetical protein EAI_04267			236	9	0	40004	47816	0.000406586	5.98076e-05
Sg_CNS_NA4Plus17721	0			472	24	1	29475	32233	0.000508233	5.98076e-05
Sg_CNS_NA4Plus17674	0			471	16	1	34275	26153	0.000346332	5.99346e-05
Sg_CNS_NA4Plus17642	0			470	9	1	39920	46410	0.000204158	6.00621e-05
Sg_CNS_NA4Plus17635	0			470	15	1	35019	26710	0.000326653	6.00621e-05
Sg_CNS_NA4Plus17643	0			470	18	1	32909	50436	0.000387901	6.00621e-05
Sg_CNS_NA4Plus10674	0			235	9	0	40003	47801	0.000408317	6.00621e-05
Sg_CNS_NA4Plus17654	0			470	21	1	30991	27626	0.000449148	6.00621e-05
Sg_CNS_NA4Plus17604	0			469	19	1	32223	37273	0.000409187	6.01902e-05
Sg_CNS_NA4Plus17597	0			469	20	1	31599	32117	0.000429647	6.01902e-05
24928	Dendroctonus ponderosae Seq01021078, whole genome shotgun sequence			1172	4	4	45663	44619	4.09362e-05	6.02158e-05
5549	0			234	4	0	46835	31127	0.000205031	6.03188e-05
Sg_CNS_NA4Plus10662	0			234	4	0	46836	31131	0.000205031	6.03188e-05
62009	0			234	5	0	45108	40261	0.000246037	6.03188e-05
76803	0			234	6	0	43592	46571	0.000287043	6.03188e-05
Sg_CNS_NA4Plus10659	0			234	8	0	41007	38648	0.000369055	6.03188e-05
Sg_CNS_NA4Plus17574	0			468	18	1	32908	50406	0.000389558	6.03188e-05
Sg_CNS_NA4Plus10651	0			234	10	0	39068	29798	0.000451068	6.03188e-05
12074	0			234	11	0	38166	37096	0.000492074	6.03188e-05
Sg_CNS_NA4Plus17513	0			467	13	1	36537	48039	0.000287658	6.04479e-05
Sg_CNS_NA4Plus17512	0			467	14	1	35798	27869	0.000308205	6.04479e-05
Sg_CNS_NA4Plus17527	0			467	16	1	34274	26120	0.000349299	6.04479e-05
Sg_CNS_NA4Plus17531	0			467	19	1	32222	37264	0.00041094	6.04479e-05
Sg_CNS_NA4Plus17532	0			467	23	1	29946	36521	0.000493127	6.04479e-05
Sg_CNS_NA4Plus17509	0			467	24	1	29474	32191	0.000513674	6.04479e-05
Sg_CNS_NA4Plus10623	0			233	7	0	42185	50873	0.000329457	6.05777e-05
Sg_CNS_NA4Plus17465	0			466	22	1	30477	22978	0.000473595	6.05777e-05
Sg_CNS_NA4Plus10630	0			233	13	0	36563	48857	0.00057655	6.05777e-05
Sg_CNS_NA4Plus17434	0			465	13	1	36536	48035	0.000288895	6.07079e-05
Sg_CNS_NA4Plus17448	0			465	16	1	34273	26102	0.000350801	6.07079e-05
Sg_CNS_NA4Plus24716	0			697	22	2	30473	22376	0.000316636	6.07515e-05
Sg_CNS_NA4Plus28901	0			929	29	3	27372	19709	0.000309863	6.07733e-05
15889	0			232	4	0	46834	31102	0.000206798	6.08388e-05
88428	class A rhodopsin-like G-protein coupled receptor GPRop1, putative			232	4	0	46833	31099	0.000206798	6.08388e-05
Sg_CNS_NA4Plus17391	0			464	9	1	39919	46393	0.000206798	6.08388e-05
Sg_CNS_NA4Plus17421	0			464	10	1	39007	26666	0.000227478	6.08388e-05
Sg_CNS_NA4Plus24698	TSA: Osmia cornuta osmia_antenne_contig_5354_1 transcribed RNA sequence			696	17	2	33513	50099	0.000248158	6.08388e-05
Sg_CNS_NA4Plus17395	0			464	12	1	37363	42749	0.000268838	6.08388e-05
Sg_CNS_NA4Plus10571	0			232	6	0	43591	46546	0.000289518	6.08388e-05
27139	0			232	7	0	42184	50872	0.000330877	6.08388e-05
Sg_CNS_NA4Plus17404	0			464	16	1	34272	26076	0.000351557	6.08388e-05
Sg_CNS_NA4Plus10595	0			232	8	0	41006	38646	0.000372237	6.08388e-05
Sg_CNS_NA4Plus17416	0			464	17	1	33544	51435	0.000372237	6.08388e-05
Sg_CNS_NA4Plus17420	0			464	23	1	29945	36486	0.000496316	6.08388e-05
53134	IP02555p			232	32	0	26293	29931	0.00136487	6.08388e-05
107773	PREDICTED: histone-lysine N-methyltransferase SETMAR-like			463	4	1	46451	48785	0.000103622	6.09702e-05
Sg_CNS_NA4Plus17345	0			463	20	1	31598	32105	0.000435214	6.09702e-05
Sg_CNS_NA4Plus24641	0			694	38	2	24625	28151	0.000539225	6.10141e-05
Sg_CNS_NA4Plus17338	0			462	22	1	30476	22601	0.000477695	6.11021e-05
Sg_CNS_NA4Plus17302	0			461	14	1	35797	27668	0.000312216	6.12347e-05
Sg_CNS_NA4Plus17266	0			461	15	1	35017	26679	0.00033303	6.12347e-05
Sg_CNS_NA4Plus17290	0			461	15	1	35018	26691	0.00033303	6.12347e-05
Sg_CNS_NA4Plus17307	0			461	17	1	33543	51433	0.000374659	6.12347e-05
Sg_CNS_NA4Plus17274	0			461	24	1	29473	32183	0.00052036	6.12347e-05
Sg_CNS_NA4Plus17311	0			461	34	1	25687	37009	0.000728504	6.12347e-05
94733	0			230	6	0	43590	46537	0.000292035	6.13678e-05
Sg_CNS_NA4Plus10509	0			230	7	0	42183	50871	0.000333754	6.13678e-05
Sg_CNS_NA4Plus10476	0			230	8	0	41004	38611	0.000375474	6.13678e-05
Sg_CNS_NA4Plus10504	0			230	8	0	41005	38616	0.000375474	6.13678e-05
Sg_CNS_NA4Plus17260	0			460	19	1	32221	37257	0.000417193	6.13678e-05
Sg_CNS_NA4Plus17250	0			460	20	1	31597	32088	0.000438053	6.13678e-05
54284	0			459	6	1	43303	43999	0.000146336	6.15015e-05
14955	hypothetical protein TcasGA2_TC006914			1147	32	4	26288	29620	0.000276068	6.15283e-05
Sg_CNS_NA4Plus31418	0			1146	29	4	27369	19020	0.00025119	6.1582e-05
270	0			458	7	1	41973	50061	0.000167606	6.16358e-05
18474	0			229	4	0	46831	31094	0.000209507	6.16358e-05
Sg_CNS_NA4Plus10448	0			229	4	0	46832	31095	0.000209507	6.16358e-05
41444	0			229	5	0	45107	40243	0.000251409	6.16358e-05
Sg_CNS_NA4Plus17156	0			458	12	1	37362	42715	0.00027236	6.16358e-05
96557	SJCHGC07009 protein			229	6	0	43589	46532	0.00029331	6.16358e-05
Sg_CNS_NA4Plus17169	0			458	20	1	31596	32072	0.000439966	6.16358e-05
Sg_CNS_NA4Plus24455	0			686	20	2	31580	31676	0.000293738	6.17256e-05
Sg_CNS_NA4Plus17121	0			457	12	1	37361	42684	0.000272956	6.17707e-05
Sg_CNS_NA4Plus17113	0			457	15	1	35016	26655	0.000335945	6.17707e-05
Sg_CNS_NA4Plus17104	0			457	28	1	27807	33560	0.000608901	6.17707e-05
Sg_CNS_NA4Plus10414	0			228	4	0	46830	31088	0.000210426	6.19061e-05
Sg_CNS_NA4Plus17074	0			456	10	1	39006	26643	0.000231469	6.19061e-05
4807	0			228	5	0	45106	40235	0.000252512	6.19061e-05
50079	0			456	12	1	37360	42494	0.000273554	6.19061e-05
Sg_CNS_NA4Plus10439	0			228	6	0	43588	46531	0.000294597	6.19061e-05
Sg_CNS_NA4Plus10413	0			228	7	0	42182	50870	0.000336682	6.19061e-05
Sg_CNS_NA4Plus10399	0			228	8	0	41002	38598	0.000378767	6.19061e-05
Sg_CNS_NA4Plus10422	0			228	8	0	41003	38607	0.000378767	6.19061e-05
Sg_CNS_NA4Plus17061	0			456	24	1	29472	32168	0.000526066	6.19061e-05
Sg_CNS_NA4Plus24388	0			683	15	2	34981	24463	0.000224783	6.19968e-05
Sg_CNS_NA4Plus24389	0			683	30	2	26993	29477	0.000435518	6.19968e-05
Sg_CNS_NA4Plus17046	0			455	13	1	36535	47992	0.000295244	6.20422e-05
Sg_CNS_NA4Plus17034	0			455	20	1	31595	32068	0.000442866	6.20422e-05
Sg_CNS_NA4Plus17042	0			455	21	1	30990	27624	0.000463955	6.20422e-05
Sg_CNS_NA4Plus17027	0			455	28	1	27806	33431	0.000611577	6.20422e-05
54097	60S ribosomal protein L27a			454	4	1	46450	48780	0.000105677	6.21788e-05
Sg_CNS_NA4Plus16991	0			454	9	1	39918	46392	0.000211353	6.21788e-05
26371	0			227	5	0	45104	40233	0.000253624	6.21788e-05
Sg_CNS_NA4Plus10356	0			227	5	0	45105	40234	0.000253624	6.21788e-05
Sg_CNS_NA4Plus10360	0			227	6	0	43586	46507	0.000295895	6.21788e-05
Sg_CNS_NA4Plus10371	0			227	6	0	43587	46523	0.000295895	6.21788e-05
Sg_CNS_NA4Plus24324	0			681	21	2	30978	27272	0.000309985	6.21788e-05
Sg_CNS_NA4Plus16969	TSA: Chilo suppressalis Unigene71496_All transcribed RNA sequence			454	14	1	35795	27638	0.00031703	6.21788e-05
Sg_CNS_NA4Plus16999	0			454	14	1	35796	27665	0.00031703	6.21788e-05
Sg_CNS_NA4Plus10352	0			227	7	0	42181	50869	0.000338165	6.21788e-05
Sg_CNS_NA4Plus16976	0			454	15	1	35015	26626	0.000338165	6.21788e-05
Sg_CNS_NA4Plus10386	0			227	8	0	41001	38575	0.000380436	6.21788e-05
Sg_CNS_NA4Plus16994	0			454	20	1	31594	32046	0.000443842	6.21788e-05
Sg_CNS_NA4Plus10374	0			227	11	0	38165	37071	0.000507248	6.21788e-05
60205	PREDICTED: RNA-directed DNA polymerase from mobile element jockey-like			453	4	1	46449	48779	0.00010591	6.23161e-05
Sg_CNS_NA4Plus16945	0			453	10	1	39005	26302	0.000233002	6.23161e-05
52423	0			453	11	1	38137	36421	0.000254184	6.23161e-05
Sg_CNS_NA4Plus16932	0			453	17	1	33542	51419	0.000381276	6.23161e-05
Sg_CNS_NA4Plus16949	0			453	18	1	32907	49654	0.000402458	6.23161e-05
Sg_CNS_NA4Plus16922	0			452	8	1	40886	36887	0.00019106	6.2454e-05
27225	0			226	4	0	46829	31076	0.000212288	6.2454e-05
54048	MIP21654p			226	4	0	46828	30780	0.000212288	6.2454e-05
102864	GAGXE_DROMERecName: Full=Nucleic-acid-binding protein from transposon X-element			452	9	1	39917	46375	0.000212288	6.2454e-05
Sg_CNS_NA4Plus16891	0			452	14	1	35794	27611	0.000318433	6.2454e-05
Sg_CNS_NA4Plus10331	0			226	7	0	42180	50863	0.000339662	6.2454e-05
Sg_CNS_NA4Plus10343	0			226	10	0	39067	29703	0.000467035	6.2454e-05
Sg_CNS_NA4Plus16906	0			452	26	1	28614	25228	0.000573179	6.2454e-05
Sg_CNS_NA4Plus16882	0			451	14	1	35793	27584	0.000319139	6.25924e-05
Sg_CNS_NA4Plus16867	0			451	19	1	32220	37235	0.000425518	6.25924e-05
46941	troponin T			450	3	1	48405	44540	8.52928e-05	6.27315e-05
26361	0			225	4	0	46825	30696	0.000213232	6.27315e-05
54741	0			225	4	0	46826	30714	0.000213232	6.27315e-05
73291	0			225	4	0	46827	30749	0.000213232	6.27315e-05
7323	hypothetical protein TcasGA2_TC003217			450	10	1	39004	26101	0.000234555	6.27315e-05
27460	0			225	6	0	43584	46495	0.000298525	6.27315e-05
Sg_CNS_NA4Plus10313	0			225	6	0	43585	46496	0.000298525	6.27315e-05
Sg_CNS_NA4Plus16845	0			450	17	1	33541	51418	0.000383818	6.27315e-05
Sg_CNS_NA4Plus10286	0			225	9	0	40002	47769	0.000426464	6.27315e-05
Sg_CNS_NA4Plus16830	0			450	19	1	32219	37195	0.000426464	6.27315e-05
3634	0			225	18	0	32925	51440	0.000810282	6.27315e-05
Sg_CNS_NA4Plus16804	0			449	24	1	29471	32071	0.000534267	6.28712e-05
88379	chymotrypsin-like proteinase 6A precursor			1569	187	6	13993	16058	0.00114974	6.29714e-05
95110	0			224	4	0	46824	30687	0.000214184	6.30116e-05
Sg_CNS_NA4Plus16763	0			448	12	1	37359	42475	0.000278439	6.30116e-05
56893	0			224	6	0	43582	46482	0.000299857	6.30116e-05
Sg_CNS_NA4Plus10263	0			224	6	0	43583	46493	0.000299857	6.30116e-05
23051	0			224	7	0	42179	50862	0.000342694	6.30116e-05
Sg_CNS_NA4Plus16736	0			448	15	1	35014	26515	0.000342694	6.30116e-05
Sg_CNS_NA4Plus10270	0			224	9	0	40001	47768	0.000428368	6.30116e-05
Sg_CNS_NA4Plus16757	0			448	19	1	32218	37162	0.000428368	6.30116e-05
Sg_CNS_NA4Plus24099	0			671	16	2	34243	24230	0.000243104	6.31055e-05
Sg_CNS_NA4Plus24100	0			671	23	2	29940	35993	0.000343205	6.31055e-05
31441	0			447	10	1	39003	25926	0.000236129	6.31526e-05
Sg_CNS_NA4Plus16735	0			447	17	1	33540	51405	0.000386394	6.31526e-05
831	0			223	4	0	46823	30686	0.000215144	6.32941e-05
59092	0			223	5	0	45103	40218	0.000258173	6.32941e-05
Sg_CNS_NA4Plus16699	0			446	12	1	37358	42458	0.000279688	6.32941e-05
Sg_CNS_NA4Plus24039	0			669	27	2	28153	38080	0.000401603	6.32941e-05
Sg_CNS_NA4Plus16674	0			446	20	1	31593	32042	0.000451803	6.32941e-05
Sg_CNS_NA4Plus16670	0			446	21	1	30989	27613	0.000473318	6.32941e-05
Sg_CNS_NA4Plus10194	0			223	11	0	38163	37037	0.000516347	6.32941e-05
Sg_CNS_NA4Plus10201	0			223	11	0	38164	37048	0.000516347	6.32941e-05
Sg_CNS_NA4Plus10198	0			223	12	0	37392	43432	0.000559375	6.32941e-05
Sg_CNS_NA4Plus24030	0			668	37	2	24871	32923	0.000545848	6.33889e-05
Sg_CNS_NA4Plus16654	0			445	17	1	33539	51404	0.00038813	6.34364e-05
Sg_CNS_NA4Plus16647	Glyptapanteles flavicoxis clone BAC 16K15, complete sequence			445	26	1	28613	25227	0.000582195	6.34364e-05
Sg_CNS_NA4Plus16625	0			444	9	1	39916	46360	0.000216113	6.35793e-05
Sg_CNS_NA4Plus16629	0			444	10	1	39002	25897	0.000237725	6.35793e-05
Sg_CNS_NA4Plus10173	0			222	6	0	43581	46479	0.000302559	6.35793e-05
Sg_CNS_NA4Plus16588	0			444	14	1	35792	27554	0.00032417	6.35793e-05
20020	hypothetical protein YQE_01707			222	7	0	42178	50861	0.000345782	6.35793e-05
Sg_CNS_NA4Plus16627	0			444	16	1	34271	26074	0.000367393	6.35793e-05
Sg_CNS_NA4Plus16619	0			444	17	1	33538	51388	0.000389004	6.35793e-05
Sg_CNS_NA4Plus16591	0			444	18	1	32905	49646	0.000410616	6.35793e-05
Sg_CNS_NA4Plus16600	0			444	18	1	32906	49651	0.000410616	6.35793e-05
Sg_CNS_NA4Plus10158	0			222	9	0	40000	47767	0.000432227	6.35793e-05
Sg_CNS_NA4Plus10164	0			222	10	0	39066	29677	0.00047545	6.35793e-05
Sg_CNS_NA4Plus10159	0			222	46	0	22989	31490	0.00203147	6.35793e-05
15792	0			443	10	1	39001	25880	0.000238261	6.37228e-05
85131	hypothetical protein CRE_20171			443	11	1	38136	36405	0.000259922	6.37228e-05
Sg_CNS_NA4Plus16556	0			443	15	1	35013	26440	0.000346562	6.37228e-05
Sg_CNS_NA4Plus16569	0			443	27	1	28158	39019	0.000606484	6.37228e-05
81472	hypothetical protein CRE_29108			442	8	1	40885	36873	0.000195382	6.38669e-05
Sg_CNS_NA4Plus10131	0			221	4	0	46822	30681	0.000217091	6.38669e-05
57176	0			221	5	0	45101	40216	0.00026051	6.38669e-05
95156	0			221	5	0	45102	40217	0.00026051	6.38669e-05
Sg_CNS_NA4Plus16542	0			442	12	1	37357	42428	0.000282219	6.38669e-05
Sg_CNS_NA4Plus10114	0			221	6	0	43580	46475	0.000303928	6.38669e-05
Sg_CNS_NA4Plus16522	0			442	13	1	36534	47863	0.000303928	6.38669e-05
Sg_CNS_NA4Plus23878	0			663	21	2	30977	27245	0.000318401	6.38669e-05
Sg_CNS_NA4Plus10127	0			221	7	0	42176	50857	0.000347346	6.38669e-05
Sg_CNS_NA4Plus10139	0			221	7	0	42177	50858	0.000347346	6.38669e-05
Sg_CNS_NA4Plus10120	0			221	8	0	41000	38566	0.000390764	6.38669e-05
60470	0			441	7	1	41972	50052	0.000174067	6.40118e-05
Sg_CNS_NA4Plus16494	0			441	10	1	39000	25605	0.000239342	6.40118e-05
18706	0			220	4	0	46821	30663	0.000218078	6.41573e-05
Sg_CNS_NA4Plus10093	0			220	5	0	45100	40215	0.000261694	6.41573e-05
Sg_CNS_NA4Plus16485	0			440	12	1	37356	42315	0.000283502	6.41573e-05
Sg_CNS_NA4Plus10094	0			220	6	0	43579	46472	0.000305309	6.41573e-05
Sg_CNS_NA4Plus10080	0			220	8	0	40999	38544	0.000392541	6.41573e-05
Sg_CNS_NA4Plus16429	0			439	9	1	39915	46355	0.000218575	6.43034e-05
Sg_CNS_NA4Plus16419	0			439	11	1	38135	36395	0.00026229	6.43034e-05
Sg_CNS_NA4Plus16447	0			439	12	1	37355	42252	0.000284147	6.43034e-05
Sg_CNS_NA4Plus16425	0			439	19	1	32217	37140	0.00043715	6.43034e-05
Sg_CNS_NA4Plus30951	0			1097	43	4	23565	37338	0.000384867	6.43327e-05
Sg_CNS_NA4Plus23740	0			658	28	2	27802	32981	0.000422899	6.43523e-05
2773	hypothetical protein TcasGA2_TC001835			438	4	1	46448	48778	0.000109537	6.44502e-05
39512	0			219	4	0	46820	30648	0.000219074	6.44502e-05
Sg_CNS_NA4Plus10031	Gryllus bimaculatus mRNA, GBcontig16029			219	6	0	43578	46460	0.000306704	6.44502e-05
Sg_CNS_NA4Plus16385	0			438	16	1	34269	26060	0.000372426	6.44502e-05
Sg_CNS_NA4Plus16402	0			438	16	1	34270	26063	0.000372426	6.44502e-05
Sg_CNS_NA4Plus10034	0			219	8	0	40998	38542	0.000394333	6.44502e-05
Sg_CNS_NA4Plus10010	0			219	9	0	39999	47747	0.000438148	6.44502e-05
Sg_CNS_NA4Plus10015	0			219	10	0	39064	29617	0.000481963	6.44502e-05
Sg_CNS_NA4Plus10054	0			219	10	0	39065	29623	0.000481963	6.44502e-05
Sg_CNS_NA4Plus10041	0			219	12	0	37391	43431	0.000569592	6.44502e-05
Sg_CNS_NA4Plus16348	0			437	9	1	39913	46324	0.000219575	6.45977e-05
Sg_CNS_NA4Plus16368	0			437	9	1	39914	46325	0.000219575	6.45977e-05
13471	0			437	12	1	37354	42186	0.000285448	6.45977e-05
Sg_CNS_NA4Plus28071	0			874	28	3	27801	32893	0.000318384	6.45977e-05
Sg_CNS_NA4Plus16359	0			437	16	1	34267	26004	0.000373278	6.45977e-05
Sg_CNS_NA4Plus16378	0			437	16	1	34268	26048	0.000373278	6.45977e-05
Sg_CNS_NA4Plus16363	0			437	17	1	33537	51349	0.000395235	6.45977e-05
81439	0			218	4	0	46819	30640	0.000220079	6.47458e-05
105967	0			218	5	0	45099	40211	0.000264095	6.47458e-05
15713	putative integrase core domain protein			218	6	0	43577	46457	0.00030811	6.47458e-05
Sg_CNS_NA4Plus28035	0			872	27	3	28150	37381	0.00030811	6.47458e-05
Sg_CNS_NA4Plus16330	0			436	17	1	33536	51307	0.000396142	6.47458e-05
Sg_CNS_NA4Plus9970	0			218	8	0	40996	38523	0.000396142	6.47458e-05
Sg_CNS_NA4Plus9995	0			218	8	0	40997	38526	0.000396142	6.47458e-05
Sg_CNS_NA4Plus16333	0			436	18	1	32904	49635	0.00041815	6.47458e-05
6476	hypothetical protein TcasGA2_TC002355			3481	33	15	25932	20627	9.37216e-05	6.4876e-05
71798	0			435	6	1	43302	43998	0.000154409	6.48947e-05
Sg_CNS_NA4Plus16310	0			435	10	1	38999	25534	0.000242643	6.48947e-05
98962	0			435	13	1	36533	47826	0.000308819	6.48947e-05
Sg_CNS_NA4Plus16278	0			435	17	1	33535	51292	0.000397053	6.48947e-05
Sg_CNS_NA4Plus16286	0			435	28	1	27805	33279	0.000639696	6.48947e-05
Sg_CNS_NA4Plus27982	0			869	28	3	27800	32586	0.000320216	6.49694e-05
73344	PREDICTED: hypothetical protein LOC100574204			434	8	1	40884	36851	0.000198984	6.50442e-05
Sg_CNS_NA4Plus16234	0			434	11	1	38134	36389	0.000265312	6.50442e-05
Sg_CNS_NA4Plus16257	0			434	12	1	37353	42183	0.000287421	6.50442e-05
8563	0			217	6	0	43575	46430	0.00030953	6.50442e-05
15693	0			217	6	0	43576	46453	0.00030953	6.50442e-05
18636	0			217	7	0	42175	50851	0.000353749	6.50442e-05
97666	0			434	18	1	32901	49459	0.000420077	6.50442e-05
Sg_CNS_NA4Plus16230	0			434	18	1	32902	49509	0.000420077	6.50442e-05
Sg_CNS_NA4Plus16267	0			434	18	1	32903	49606	0.000420077	6.50442e-05
Sg_CNS_NA4Plus16261	0			434	20	1	31592	32023	0.000464295	6.50442e-05
Sg_CNS_NA4Plus9959	0			217	15	0	35037	27211	0.000707498	6.50442e-05
Sg_CNS_NA4Plus23574	0			650	30	2	26992	29398	0.000457629	6.51443e-05
60617	PREDICTED: hypothetical protein LOC100570790			433	3	1	48404	44539	8.86415e-05	6.51944e-05
84334	0			433	9	1	39912	46323	0.000221604	6.51944e-05
Sg_CNS_NA4Plus16194	0			433	10	1	38997	25499	0.000243764	6.51944e-05
Sg_CNS_NA4Plus16220	0			433	10	1	38998	25515	0.000243764	6.51944e-05
Sg_CNS_NA4Plus16198	0			433	12	1	37351	42177	0.000288085	6.51944e-05
Sg_CNS_NA4Plus16222	0			433	12	1	37352	42182	0.000288085	6.51944e-05
Sg_CNS_NA4Plus16207	0			433	14	1	35790	27539	0.000332406	6.51944e-05
Sg_CNS_NA4Plus16215	0			433	14	1	35791	27542	0.000332406	6.51944e-05
15623	0			216	4	0	46817	30622	0.000222117	6.53453e-05
37999	0			216	4	0	46818	30626	0.000222117	6.53453e-05
93283	EF-hand domain-containing protein, putative			216	5	0	45097	40195	0.00026654	6.53453e-05
Sg_CNS_NA4Plus9893	0			216	5	0	45098	40210	0.00026654	6.53453e-05
Sg_CNS_NA4Plus16178	0			432	12	1	37350	42158	0.000288752	6.53453e-05
96900	0			216	6	0	43574	46429	0.000310963	6.53453e-05
17348	0			216	7	0	42174	50850	0.000355387	6.53453e-05
Sg_CNS_NA4Plus23505	0			648	25	2	29028	28477	0.000385002	6.53453e-05
Sg_CNS_NA4Plus9912	0			216	8	0	40995	38517	0.00039981	6.53453e-05
Sg_CNS_NA4Plus16187	0			432	18	1	32900	48404	0.000422022	6.53453e-05
Sg_CNS_NA4Plus23517	0			648	37	2	24870	32919	0.000562696	6.53453e-05
Sg_CNS_NA4Plus9899	0			216	13	0	36562	48832	0.000621927	6.53453e-05
Sg_CNS_NA4Plus16136	0			431	16	1	34266	25823	0.000378474	6.5497e-05
Sg_CNS_NA4Plus16129	0			431	20	1	31591	32022	0.000467527	6.5497e-05
Sg_CNS_NA4Plus16141	0			431	21	1	30988	27578	0.00048979	6.5497e-05
Sg_CNS_NA4Plus16145	0			431	23	1	29944	36447	0.000534317	6.5497e-05
Sg_CNS_NA4Plus16139	0			431	31	1	26591	35726	0.000712422	6.5497e-05
12658	0			215	4	0	46814	30591	0.00022315	6.56493e-05
90727	0			215	4	0	46815	30594	0.00022315	6.56493e-05
104586	0			215	4	0	46816	30604	0.00022315	6.56493e-05
Sg_CNS_NA4Plus9846	0			215	5	0	45096	40179	0.00026778	6.56493e-05
Sg_CNS_NA4Plus16100	0			430	16	1	34265	25808	0.000379355	6.56493e-05
Sg_CNS_NA4Plus9845	0			215	8	0	40994	38507	0.00040167	6.56493e-05
Sg_CNS_NA4Plus16115	0			430	24	1	29470	32012	0.000557874	6.56493e-05
Sg_CNS_NA4Plus9874	0			215	15	0	35036	27209	0.000714079	6.56493e-05
Sg_CNS_NA4Plus23399	0			644	36	2	25151	26005	0.000551291	6.57512e-05
Sg_CNS_NA4Plus16088	0			429	15	1	35012	26415	0.000357872	6.58023e-05
Sg_CNS_NA4Plus16069	0			429	30	1	26997	29596	0.000693377	6.58023e-05
Sg_CNS_NA4Plus16049	0			428	9	1	39911	46314	0.000224193	6.59561e-05
Sg_CNS_NA4Plus9814	0			214	4	0	46812	30567	0.000224193	6.59561e-05
Sg_CNS_NA4Plus9823	0			214	4	0	46813	30583	0.000224193	6.59561e-05
75235	0			428	10	1	38996	25469	0.000246612	6.59561e-05
22063	0			214	5	0	45094	40163	0.000269031	6.59561e-05
98668	0			214	5	0	45095	40164	0.000269031	6.59561e-05
Sg_CNS_NA4Plus16026	0			428	12	1	37349	42156	0.00029145	6.59561e-05
73879	0			428	13	1	36532	47722	0.00031387	6.59561e-05
75660	0			214	6	0	43573	46425	0.00031387	6.59561e-05
Sg_CNS_NA4Plus16020	0			428	14	1	35789	27525	0.000336289	6.59561e-05
77362	0			214	7	0	42173	50849	0.000358708	6.59561e-05
Sg_CNS_NA4Plus16054	0			428	16	1	34264	25773	0.000381127	6.59561e-05
Sg_CNS_NA4Plus9811	0			214	9	0	39998	47732	0.000448385	6.59561e-05
Sg_CNS_NA4Plus16023	0			428	21	1	30987	27571	0.000493224	6.59561e-05
Sg_CNS_NA4Plus23286	0			640	10	2	38906	51030	0.000164922	6.61622e-05
Sg_CNS_NA4Plus9738	0			213	5	0	45093	40157	0.000270294	6.62657e-05
99468	0			213	6	0	43569	46402	0.000315343	6.62657e-05
107516	0			213	6	0	43570	46409	0.000315343	6.62657e-05
Sg_CNS_NA4Plus9761	0			213	6	0	43571	46416	0.000315343	6.62657e-05
Sg_CNS_NA4Plus9776	0			213	6	0	43572	46417	0.000315343	6.62657e-05
Sg_CNS_NA4Plus9753	0			213	7	0	42172	50844	0.000360392	6.62657e-05
Sg_CNS_NA4Plus9737	0			213	8	0	40993	38494	0.000405441	6.62657e-05
Sg_CNS_NA4Plus15992	0			426	18	1	32899	48395	0.000427966	6.62657e-05
Sg_CNS_NA4Plus9747	0			213	10	0	39063	29613	0.000495539	6.62657e-05
35328	0			213	11	0	38162	37032	0.000540588	6.62657e-05
8850	0			212	4	0	46811	30566	0.000226308	6.65783e-05
105400	0			424	10	1	38995	25279	0.000248938	6.65783e-05
Sg_CNS_NA4Plus9695	0			212	5	0	45092	40139	0.000271569	6.65783e-05
Sg_CNS_NA4Plus15927	0			424	18	1	32897	48359	0.000429984	6.65783e-05
Sg_CNS_NA4Plus15934	0			424	18	1	32898	48371	0.000429984	6.65783e-05
Sg_CNS_NA4Plus23186	0			636	31	2	26590	35562	0.000482789	6.65783e-05
Sg_CNS_NA4Plus9733	0			212	10	0	39062	29610	0.000497877	6.65783e-05
Sg_CNS_NA4Plus9693	0			212	15	0	35035	27203	0.000724184	6.65783e-05
Sg_CNS_NA4Plus15890	0			423	17	1	33534	51106	0.000408317	6.67357e-05
Sg_CNS_NA4Plus15878	0			423	20	1	31590	31910	0.000476369	6.67357e-05
Sg_CNS_NA4Plus15895	0			423	22	1	30475	22529	0.000521738	6.67357e-05
Sg_CNS_NA4Plus15884	0			423	27	1	28157	38662	0.000635159	6.67357e-05
Sg_CNS_NA4Plus30477	0			1056	35	4	25410	28574	0.000327117	6.68305e-05
90094	0			422	7	1	41971	50051	0.000181904	6.68938e-05
68425	0			422	10	1	38994	25237	0.000250118	6.68938e-05
26330	0			211	6	0	43567	46382	0.000318332	6.68938e-05
80628	PREDICTED: similar to EFHC1			211	6	0	43566	46381	0.000318332	6.68938e-05
Sg_CNS_NA4Plus15846	0			422	13	1	36531	47529	0.000318332	6.68938e-05
Sg_CNS_NA4Plus9664	0			211	6	0	43568	46401	0.000318332	6.68938e-05
Sg_CNS_NA4Plus15860	0			422	14	1	35788	27497	0.00034107	6.68938e-05
18336	0			211	7	0	42171	50843	0.000363808	6.68938e-05
Sg_CNS_NA4Plus15838	0			422	15	1	35011	26365	0.000363808	6.68938e-05
Sg_CNS_NA4Plus15864	0			422	18	1	32896	48354	0.000432022	6.68938e-05
Sg_CNS_NA4Plus9652	0			211	11	0	38160	36995	0.000545712	6.68938e-05
Sg_CNS_NA4Plus9660	0			211	11	0	38161	37004	0.000545712	6.68938e-05
Sg_CNS_NA4Plus9654	0			211	12	0	37389	43405	0.000591188	6.68938e-05
Sg_CNS_NA4Plus9676	0			211	12	0	37390	43409	0.000591188	6.68938e-05
21855	0			421	9	1	39910	46288	0.00022792	6.70527e-05
Sg_CNS_NA4Plus27533	0			842	34	3	25682	35818	0.00039886	6.70527e-05
87979	PREDICTED: similar to CG8679 CG8679-PA			210	4	0	46810	30565	0.000228463	6.72124e-05
82319	RE11240p			210	5	0	45088	40123	0.000274155	6.72124e-05
Sg_CNS_NA4Plus9601	0			210	5	0	45089	40128	0.000274155	6.72124e-05
Sg_CNS_NA4Plus9616	0			210	5	0	45090	40129	0.000274155	6.72124e-05
Sg_CNS_NA4Plus9642	0			210	5	0	45091	40130	0.000274155	6.72124e-05
Sg_CNS_NA4Plus15769	0			420	12	1	37348	42113	0.000297002	6.72124e-05
Sg_CNS_NA4Plus9618	0			210	6	0	43565	46376	0.000319848	6.72124e-05
Sg_CNS_NA4Plus9619	0			210	7	0	42169	50836	0.000365541	6.72124e-05
Sg_CNS_NA4Plus9648	0			210	7	0	42170	50837	0.000365541	6.72124e-05
Sg_CNS_NA4Plus9597	0			210	8	0	40992	38487	0.000411233	6.72124e-05
Sg_CNS_NA4Plus15795	0			420	18	1	32895	48345	0.000434079	6.72124e-05
Sg_CNS_NA4Plus22994	0			629	19	2	32204	36392	0.000305101	6.73192e-05
103185	0			419	7	1	41970	50046	0.000183206	6.73728e-05
Sg_CNS_NA4Plus15740	0			419	12	1	37346	42101	0.000297711	6.73728e-05
Sg_CNS_NA4Plus15752	0			419	12	1	37347	42107	0.000297711	6.73728e-05
Sg_CNS_NA4Plus15738	0			419	17	1	33533	50924	0.000412215	6.73728e-05
96745	hypothetical protein CAPTEDRAFT_80785			209	4	0	46809	30546	0.000229556	6.75339e-05
20956	0			209	5	0	45086	40083	0.000275467	6.75339e-05
25586	0			209	5	0	45087	40101	0.000275467	6.75339e-05
Sg_CNS_NA4Plus15716	0			418	12	1	37345	42092	0.000298423	6.75339e-05
26802	0			209	6	0	43563	46372	0.000321378	6.75339e-05
79739	AGAP000198-PA			209	6	0	43562	46371	0.000321378	6.75339e-05
Sg_CNS_NA4Plus15696	0			418	13	1	36529	47323	0.000321378	6.75339e-05
Sg_CNS_NA4Plus15713	0			418	13	1	36530	47371	0.000321378	6.75339e-05
Sg_CNS_NA4Plus9542	0			209	6	0	43564	46373	0.000321378	6.75339e-05
Sg_CNS_NA4Plus15702	0			418	14	1	35787	27464	0.000344334	6.75339e-05
22543	0			209	7	0	42166	50831	0.00036729	6.75339e-05
Sg_CNS_NA4Plus9558	0			209	7	0	42167	50832	0.00036729	6.75339e-05
Sg_CNS_NA4Plus9566	0			209	7	0	42168	50835	0.00036729	6.75339e-05
Sg_CNS_NA4Plus9557	0			209	8	0	40991	38486	0.000413201	6.75339e-05
Sg_CNS_NA4Plus9547	0			209	9	0	39995	47674	0.000459112	6.75339e-05
Sg_CNS_NA4Plus9555	0			209	9	0	39996	47691	0.000459112	6.75339e-05
Sg_CNS_NA4Plus9587	0			209	9	0	39997	47720	0.000459112	6.75339e-05
Sg_CNS_NA4Plus15703	0			418	20	1	31589	31869	0.000482068	6.75339e-05
624	0			418	27	1	28156	38201	0.000642757	6.75339e-05
Sg_CNS_NA4Plus9572	0			209	20	0	31610	32566	0.000964135	6.75339e-05
Sg_CNS_NA4Plus15678	0			417	10	1	38993	25015	0.000253117	6.76959e-05
Sg_CNS_NA4Plus15659	0			417	12	1	37344	42040	0.000299138	6.76959e-05
Sg_CNS_NA4Plus15658	0			417	14	1	35785	27437	0.00034516	6.76959e-05
Sg_CNS_NA4Plus15686	0			417	14	1	35786	27439	0.00034516	6.76959e-05
Sg_CNS_NA4Plus15683	0			417	16	1	34263	25527	0.000391181	6.76959e-05
1898	0			208	4	0	46807	30190	0.00023066	6.78586e-05
22017	0			208	4	0	46808	30238	0.00023066	6.78586e-05
Sg_CNS_NA4Plus15653	0			416	9	1	39909	46279	0.00023066	6.78586e-05
2135	0			208	5	0	45084	40081	0.000276792	6.78586e-05
95327	0			208	5	0	45085	40082	0.000276792	6.78586e-05
19012	0			416	14	1	35784	27420	0.000345989	6.78586e-05
45624	hypothetical protein AaeL_AAEL004454			416	16	1	34262	25520	0.000392121	6.78586e-05
60454	0			208	8	0	40988	38462	0.000415187	6.78586e-05
103123	0			208	8	0	40989	38467	0.000415187	6.78586e-05
Sg_CNS_NA4Plus9533	0			208	8	0	40990	38482	0.000415187	6.78586e-05
95180	0			208	9	0	39992	47661	0.000461319	6.78586e-05
Sg_CNS_NA4Plus9498	0			208	9	0	39993	47662	0.000461319	6.78586e-05
Sg_CNS_NA4Plus9526	0			208	9	0	39994	47673	0.000461319	6.78586e-05
Sg_CNS_NA4Plus15615	0			415	15	1	35010	26347	0.000369945	6.80221e-05
50173	0			414	6	1	43301	43965	0.000162242	6.81865e-05
72704	0			207	4	0	46806	30172	0.000231774	6.81865e-05
58004	0			207	5	0	45079	39884	0.000278129	6.81865e-05
108068	0			207	5	0	45080	40052	0.000278129	6.81865e-05
Sg_CNS_NA4Plus9474	0			207	5	0	45081	40060	0.000278129	6.81865e-05
Sg_CNS_NA4Plus9477	0			207	5	0	45082	40061	0.000278129	6.81865e-05
Sg_CNS_NA4Plus9483	0			207	5	0	45083	40062	0.000278129	6.81865e-05
Sg_CNS_NA4Plus15560	0			414	12	1	37343	42039	0.000301306	6.81865e-05
20154	0			207	6	0	43557	46336	0.000324483	6.81865e-05
53221	0			207	6	0	43558	46344	0.000324483	6.81865e-05
98737	0			207	6	0	43559	46354	0.000324483	6.81865e-05
Sg_CNS_NA4Plus9438	0			207	6	0	43560	46358	0.000324483	6.81865e-05
Sg_CNS_NA4Plus9471	0			207	6	0	43561	46359	0.000324483	6.81865e-05
95781	0			414	15	1	35009	26340	0.000370838	6.81865e-05
Sg_CNS_NA4Plus15583	0			414	16	1	34261	25491	0.000394016	6.81865e-05
Sg_CNS_NA4Plus15579	0			414	17	1	33532	50734	0.000417193	6.81865e-05
Sg_CNS_NA4Plus9448	0			207	8	0	40985	38434	0.000417193	6.81865e-05
Sg_CNS_NA4Plus9456	0			207	8	0	40986	38438	0.000417193	6.81865e-05
Sg_CNS_NA4Plus9470	0			207	8	0	40987	38458	0.000417193	6.81865e-05
Sg_CNS_NA4Plus9469	0			207	12	0	37388	43404	0.000602612	6.81865e-05
Sg_CNS_NA4Plus9419	0			207	14	0	35817	28747	0.000695322	6.81865e-05
Sg_CNS_NA4Plus9444	0			207	17	0	33553	21496	0.000834386	6.81865e-05
Sg_CNS_NA4Plus15554	0			413	15	1	35008	26305	0.000371736	6.83516e-05
Sg_CNS_NA4Plus15520	0			413	19	1	32216	37077	0.00046467	6.83516e-05
Sg_CNS_NA4Plus15524	0			413	20	1	31588	31835	0.000487904	6.83516e-05
[truncated: 3,939 more rows]

## Sheet: Bottom_10_expressed_gregarious
Contig	Blast description			Unigen size	Reads in gregarious	Reads in solitarious	Rank in gregarious	Rank in solitarious	FPKM in gregarious	FPKM in solitarious
[truncated: 5,145 more rows]

[truncated: 2 more sheets: Bottom_10_expres_over10_solitar, Bottom_10_expres_over10_greg]
