# Supplementary material for: RNA-Seq reveals large quantitative differences between the transcriptomes of outbreak and non-outbreak locusts
Source: Sci Rep. 2018 Jun 15;8:9207. doi: 10.1038/s41598-018-27565-0 (PMC6003920; doi:10.1038/s41598-018-27565-0)
Supplement: Supplementary file 23 — Table S20 [file 41598_2018_27565_MOESM23_ESM.xls]

## Sheet: Hoja1
Gregarious								Solitarious							Comparaisons
LevelGO	Term(Acc)	Term(Name)	#Seq	Score	Parents(Acc)	Parents(Name)		LevelGO	Term(Acc)	Term(Name)	#Seq	Score	Parents(Acc)	Parents(Name)		Fraction in gregarious	Fraction in solitarious	Fold change twoards gregarious	Chi test	p-value	Significantly different processes	Where its is overrepresented
3	GO:0016049	cell growth	5	5	GO:0040007, GO:0044763	growth, single-organism cellular process		3	GO:0016049	cell growth	4	4	GO:0040007, GO:0044763	growth, single-organism cellular process		0.000148734	0.00278746	-4.22814	27.7589	1.37417e-07	growth, single-organism cellular process	Solitarious
6	GO:0006412	translation	204	204	GO:0034645, GO:0044267, GO:0010467	cellular macromolecule biosynthetic process, cellular protein metabolic process, gene expression		6	GO:0006412	translation	24	24	GO:0034645, GO:0044267, GO:0010467	cellular macromolecule biosynthetic process, cellular protein metabolic process, gene expression		0.00606836	0.0167247	-1.46261	22.5632	2.03344e-06	cellular macromolecule biosynthetic process, cellular protein metabolic process, gene expression	Solitarious
5	GO:0009059	macromolecule biosynthetic process	204	73.44	GO:1901576, GO:0043170	organic substance biosynthetic process, macromolecule metabolic process		5	GO:0009059	macromolecule biosynthetic process	24	8.64	GO:1901576, GO:0043170	organic substance biosynthetic process, macromolecule metabolic process		0.00606836	0.0167247	-1.46261	22.5632	2.03344e-06	organic substance biosynthetic process, macromolecule metabolic process	Solitarious
5	GO:0034645	cellular macromolecule biosynthetic process	204	122.4	GO:0044260, GO:0044249, GO:0009059	cellular macromolecule metabolic process, cellular biosynthetic process, macromolecule biosynthetic process		5	GO:0034645	cellular macromolecule biosynthetic process	24	14.4	GO:0044260, GO:0044249, GO:0009059	cellular macromolecule metabolic process, cellular biosynthetic process, macromolecule biosynthetic process		0.00606836	0.0167247	-1.46261	22.5632	2.03344e-06	cellular macromolecule metabolic process, cellular biosynthetic process, macromolecule biosynthetic process	Solitarious
4	GO:0044249	cellular biosynthetic process	204	73.44	GO:0044237, GO:0009058	cellular metabolic process, biosynthetic process		4	GO:0044249	cellular biosynthetic process	24	8.64	GO:0044237, GO:0009058	cellular metabolic process, biosynthetic process		0.00606836	0.0167247	-1.46261	22.5632	2.03344e-06	cellular metabolic process, biosynthetic process	Solitarious
4	GO:1901576	organic substance biosynthetic process	204	44.06	GO:0071704, GO:0009058	organic substance metabolic process, biosynthetic process		4	GO:1901576	organic substance biosynthetic process	24	5.18	GO:0071704, GO:0009058	organic substance metabolic process, biosynthetic process		0.00606836	0.0167247	-1.46261	22.5632	2.03344e-06	organic substance metabolic process, biosynthetic process	Solitarious
5	GO:0010467	gene expression	210	124.56	GO:0043170	macromolecule metabolic process		5	GO:0010467	gene expression	24	14.4	GO:0043170	macromolecule metabolic process		0.00624684	0.0167247	-1.42079	21.2325	4.0681e-06	macromolecule metabolic process	Solitarious
3	GO:0009058	biosynthetic process	596	445.06	GO:0008152	metabolic process		3	GO:0009058	biosynthetic process	49	30.18	GO:0008152	metabolic process		0.0177291	0.0341463	-0.94561	19.6372	9.363e-06	metabolic process	Solitarious
2	GO:0008152	metabolic process	2143	1518.76	GO:0008150	biological_process		2	GO:0008152	metabolic process	116	92.6	GO:0008150	biological_process		0.0637475	0.0808362	-0.342633	6.38529	0.011507	biological_process	Solitarious
2	GO:0040007	growth	22	20	GO:0008150	biological_process		2	GO:0040007	growth	4	2.4	GO:0008150	biological_process		0.000654431	0.00278746	-2.09064	5.81526	0.0158877	biological_process	Solitarious
4	GO:0006091	generation of precursor metabolites and energy	93	93	GO:0044237	cellular metabolic process		4	GO:0006091	generation of precursor metabolites and energy	9	9	GO:0044237	cellular metabolic process		0.00276646	0.00627178	-1.18083	4.68266	0.0304686	cellular metabolic process	Solitarious
4	GO:0019538	protein metabolic process	801	475.72	GO:0044238, GO:0043170	primary metabolic process, macromolecule metabolic process		4	GO:0019538	protein metabolic process	47	29.08	GO:0044238, GO:0043170	primary metabolic process, macromolecule metabolic process		0.0238272	0.0327526	-0.458999	4.27375	0.0387054	primary metabolic process, macromolecule metabolic process	Solitarious
4	GO:0043170	macromolecule metabolic process	986	355.13	GO:0071704	organic substance metabolic process		4	GO:0043170	macromolecule metabolic process	56	21.05	GO:0071704	organic substance metabolic process		0.0293304	0.0390244	-0.411979	4.1541	0.041534	organic substance metabolic process	Solitarious
2	GO:0050896	response to stimulus	581	296.66	GO:0008150	biological_process		2	GO:0050896	response to stimulus	9	5.52	GO:0008150	biological_process		0.0172829	0.00627178	1.4624	9.42875	0.0021361	biological_process	Gregarious
6	GO:0006464	cellular protein modification process	373	373	GO:0044267, GO:0036211	cellular protein metabolic process, protein modification process		6	GO:0006464	cellular protein modification process	4	4	GO:0044267, GO:0036211	cellular protein metabolic process, protein modification process		0.0110956	0.00278746	1.99296	8.16457	0.00427166	cellular protein metabolic process, protein modification process	Gregarious
5	GO:0036211	protein modification process	373	223.8	GO:0043412, GO:0019538	macromolecule modification, protein metabolic process		5	GO:0036211	protein modification process	4	2.4	GO:0043412, GO:0019538	macromolecule modification, protein metabolic process		0.0110956	0.00278746	1.99296	8.16457	0.00427166	macromolecule modification, protein metabolic process	Gregarious
5	GO:0043412	macromolecule modification	373	134.28	GO:0043170	macromolecule metabolic process		5	GO:0043412	macromolecule modification	4	1.44	GO:0043170	macromolecule metabolic process		0.0110956	0.00278746	1.99296	8.16457	0.00427166	macromolecule metabolic process	Gregarious
4	GO:0007154	cell communication	477	297.83	GO:0044763	single-organism cellular process		4	GO:0007154	cell communication	7	4.8	GO:0044763	single-organism cellular process		0.0141892	0.00487805	1.54042	8.09181	0.00444657	single-organism cellular process	Gregarious
2	GO:0023052	signaling	464	169.1	GO:0008150	biological_process		2	GO:0023052	signaling	7	2.88	GO:0008150	biological_process		0.0138025	0.00487805	1.50056	7.6091	0.00580746	biological_process	Gregarious
3	GO:0044700	single organism signaling	464	281.83	GO:0044699, GO:0023052	single-organism process, signaling		3	GO:0044700	single organism signaling	7	4.8	GO:0044699, GO:0023052	single-organism process, signaling		0.0138025	0.00487805	1.50056	7.6091	0.00580746	single-organism process, signaling	Gregarious
2	GO:0065007	biological regulation	774	317.52	GO:0008150	biological_process		2	GO:0065007	biological regulation	17	8.93	GO:0008150	biological_process		0.0230241	0.0118467	0.958659	7.29668	0.0069082	biological_process	Gregarious
5	GO:0007165	signal transduction	455	448.72	GO:0044700, GO:0007154, GO:0051716, GO:0050794	single organism signaling, cell communication, cellular response to stimulus, regulation of cellular process		5	GO:0007165	signal transduction	7	7	GO:0044700, GO:0007154, GO:0051716, GO:0050794	single organism signaling, cell communication, cellular response to stimulus, regulation of cellular process		0.0135348	0.00487805	1.4723	7.27785	0.006981	single organism signaling, cell communication, cellular response to stimulus, regulation of cellular process	Gregarious
4	GO:0050794	regulation of cellular process	455	269.23	GO:0050789, GO:0009987	regulation of biological process, cellular process		4	GO:0050794	regulation of cellular process	7	4.2	GO:0050789, GO:0009987	regulation of biological process, cellular process		0.0135348	0.00487805	1.4723	7.27785	0.006981	regulation of biological process, cellular process	Gregarious
3	GO:0051716	cellular response to stimulus	455	269.23	GO:0050896, GO:0044763	response to stimulus, single-organism cellular process		3	GO:0051716	cellular response to stimulus	7	4.2	GO:0050896, GO:0044763	response to stimulus, single-organism cellular process		0.0135348	0.00487805	1.4723	7.27785	0.006981	response to stimulus, single-organism cellular process	Gregarious
3	GO:0050789	regulation of biological process	762	517.32	GO:0065007, GO:0008150	biological regulation, biological_process		3	GO:0050789	regulation of biological process	17	14.52	GO:0065007, GO:0008150	biological regulation, biological_process		0.0226671	0.0118467	0.936116	6.9256	0.00849706	biological regulation, biological_process	Gregarious
3	GO:0044763	single-organism cellular process	710	359.82	GO:0044699, GO:0009987	single-organism process, cellular process		3	GO:0044763	single-organism cellular process	20	12.12	GO:0044699, GO:0009987	single-organism process, cellular process		0.0211203	0.0139373	0.599679	3.13875	0.0764526
4	GO:0009790	embryo development	10	10	GO:0044767, GO:0007275, GO:0048856	single-organism developmental process, multicellular organismal development, anatomical structure development		4	GO:0009790	embryo development	2	2	GO:0044767, GO:0007275, GO:0048856	single-organism developmental process, multicellular organismal development, anatomical structure development		0.000297469	0.00139373	-2.22814	2.16039	0.141609
3	GO:0044767	single-organism developmental process	10	6	GO:0044699, GO:0032502	single-organism process, developmental process		3	GO:0044767	single-organism developmental process	2	1.2	GO:0044699, GO:0032502	single-organism process, developmental process		0.000297469	0.00139373	-2.22814	2.16039	0.141609
4	GO:0019748	secondary metabolic process	24	24	GO:0044710	single-organism metabolic process		4	GO:0019748	secondary metabolic process	3	3	GO:0044710	single-organism metabolic process		0.000713925	0.00209059	-1.55007	1.83616	0.175401
2	GO:0044699	single-organism process	909	401.9	GO:0008150	biological_process		2	GO:0044699	single-organism process	30	13.34	GO:0008150	biological_process		0.0270399	0.0209059	0.371178	1.75788	0.184889
3	GO:0006950	response to stress	133	133	GO:0050896	response to stimulus		3	GO:0006950	response to stress	2	2	GO:0050896	response to stimulus		0.00395633	0.00139373	1.50521	1.73509	0.187763
3	GO:0009056	catabolic process	473	473	GO:0008152	metabolic process		3	GO:0009056	catabolic process	26	26	GO:0008152	metabolic process		0.0140703	0.0181185	-0.364812	1.33165	0.248513
3	GO:0071704	organic substance metabolic process	1586	558.56	GO:0008152	metabolic process		3	GO:0071704	organic substance metabolic process	77	25.83	GO:0008152	metabolic process		0.0471785	0.0536585	-0.185678	1.13937	0.285785
3	GO:0044238	primary metabolic process	1590	771.07	GO:0008152	metabolic process		3	GO:0044238	primary metabolic process	77	35.21	GO:0008152	metabolic process		0.0472975	0.0536585	-0.182044	1.09298	0.295813
4	GO:0006139	nucleobase-containing compound metabolic process	577	456.4	GO:0046483, GO:0044238, GO:1901360, GO:0006725, GO:0034641	heterocycle metabolic process, primary metabolic process, organic cyclic compound metabolic process, cellular aromatic compound metabolic process, cellular nitrogen compound metabolic process		4	GO:0006139	nucleobase-containing compound metabolic process	19	13.6	GO:0046483, GO:0044238, GO:1901360, GO:0006725, GO:0034641	heterocycle metabolic process, primary metabolic process, organic cyclic compound metabolic process, cellular aromatic compound metabolic process, cellular nitrogen compound metabolic process		0.0171639	0.0132404	0.374432	1.04367	0.306969
4	GO:0006725	cellular aromatic compound metabolic process	577	273.84	GO:0044237	cellular metabolic process		4	GO:0006725	cellular aromatic compound metabolic process	19	8.16	GO:0044237	cellular metabolic process		0.0171639	0.0132404	0.374432	1.04367	0.306969
3	GO:0006807	nitrogen compound metabolic process	577	164.3	GO:0008152	metabolic process		3	GO:0006807	nitrogen compound metabolic process	19	4.9	GO:0008152	metabolic process		0.0171639	0.0132404	0.374432	1.04367	0.306969
4	GO:0034641	cellular nitrogen compound metabolic process	577	273.84	GO:0044237, GO:0006807	cellular metabolic process, nitrogen compound metabolic process		4	GO:0034641	cellular nitrogen compound metabolic process	19	8.16	GO:0044237, GO:0006807	cellular metabolic process, nitrogen compound metabolic process		0.0171639	0.0132404	0.374432	1.04367	0.306969
4	GO:0046483	heterocycle metabolic process	577	273.84	GO:0044237	cellular metabolic process		4	GO:0046483	heterocycle metabolic process	19	8.16	GO:0044237	cellular metabolic process		0.0171639	0.0132404	0.374432	1.04367	0.306969
4	GO:1901360	organic cyclic compound metabolic process	577	273.84	GO:0071704	organic substance metabolic process		4	GO:1901360	organic cyclic compound metabolic process	19	8.16	GO:0071704	organic substance metabolic process		0.0171639	0.0132404	0.374432	1.04367	0.306969
4	GO:0044260	cellular macromolecule metabolic process	760	321.72	GO:0044237, GO:0043170	cellular metabolic process, macromolecule metabolic process		4	GO:0044260	cellular macromolecule metabolic process	38	16.08	GO:0044237, GO:0043170	cellular metabolic process, macromolecule metabolic process		0.0226076	0.0264808	-0.22814	0.762087	0.382676
4	GO:0008104	protein localization	101	36.36	GO:0033036	macromolecule localization		4	GO:0008104	protein localization	2	0.72	GO:0033036	macromolecule localization		0.00300443	0.00139373	1.10814	0.730907	0.392589
6	GO:0015031	protein transport	101	101	GO:0071702, GO:0045184	organic substance transport, establishment of protein localization		6	GO:0015031	protein transport	2	2	GO:0071702, GO:0045184	organic substance transport, establishment of protein localization		0.00300443	0.00139373	1.10814	0.730907	0.392589
3	GO:0033036	macromolecule localization	101	21.82	GO:0051179	localization		3	GO:0033036	macromolecule localization	2	0.43	GO:0051179	localization		0.00300443	0.00139373	1.10814	0.730907	0.392589
5	GO:0045184	establishment of protein localization	101	60.6	GO:0051234, GO:0008104	establishment of localization, protein localization		5	GO:0045184	establishment of protein localization	2	1.2	GO:0051234, GO:0008104	establishment of localization, protein localization		0.00300443	0.00139373	1.10814	0.730907	0.392589
5	GO:0071702	organic substance transport	101	60.6	GO:0006810	transport		5	GO:0071702	organic substance transport	2	1.2	GO:0006810	transport		0.00300443	0.00139373	1.10814	0.730907	0.392589
6	GO:0007166	cell surface receptor signaling pathway	4	0.52	GO:0007165	signal transduction		6	GO:0007166	cell surface receptor signaling pathway	0	0	GO:0007165	signal transduction		0.000118987	0	#DIV/0!	0.719965	0.396155
7	GO:0007186	G-protein coupled receptor signaling pathway	4	0.86	GO:0007166	cell surface receptor signaling pathway		7	GO:0007186	G-protein coupled receptor signaling pathway	0	0	GO:0007166	cell surface receptor signaling pathway		0.000118987	0	#DIV/0!	0.719965	0.396155
7	GO:0008277	regulation of G-protein coupled receptor protein signaling pathway	4	1.44	GO:0007186, GO:0009966	G-protein coupled receptor signaling pathway, regulation of signal transduction		7	GO:0008277	regulation of G-protein coupled receptor protein signaling pathway	0	0	GO:0007186, GO:0009966	G-protein coupled receptor signaling pathway, regulation of signal transduction		0.000118987	0	#DIV/0!	0.719965	0.396155
5	GO:0009966	regulation of signal transduction	4	0.86	GO:0010646, GO:0048583, GO:0007165, GO:0023051	regulation of cell communication, regulation of response to stimulus, signal transduction, regulation of signaling		5	GO:0009966	regulation of signal transduction	0	0	GO:0010646, GO:0048583, GO:0007165, GO:0023051	regulation of cell communication, regulation of response to stimulus, signal transduction, regulation of signaling		0.000118987	0	#DIV/0!	0.719965	0.396155
6	GO:0009968	negative regulation of signal transduction	4	1.44	GO:0009966, GO:0048585, GO:0023057, GO:0010648, GO:0007165	regulation of signal transduction, negative regulation of response to stimulus, negative regulation of signaling, negative regulation of cell communication, signal transduction		6	GO:0009968	negative regulation of signal transduction	0	0	GO:0009966, GO:0048585, GO:0023057, GO:0010648, GO:0007165	regulation of signal transduction, negative regulation of response to stimulus, negative regulation of signaling, negative regulation of cell communication, signal transduction		0.000118987	0	#DIV/0!	0.719965	0.396155
5	GO:0010646	regulation of cell communication	4	0.52	GO:0007154, GO:0050794	cell communication, regulation of cellular process		5	GO:0010646	regulation of cell communication	0	0	GO:0007154, GO:0050794	cell communication, regulation of cellular process		0.000118987	0	#DIV/0!	0.719965	0.396155
6	GO:0010648	negative regulation of cell communication	4	0.86	GO:0048523, GO:0010646, GO:0007154	negative regulation of cellular process, regulation of cell communication, cell communication		6	GO:0010648	negative regulation of cell communication	0	0	GO:0048523, GO:0010646, GO:0007154	negative regulation of cellular process, regulation of cell communication, cell communication		0.000118987	0	#DIV/0!	0.719965	0.396155
7	GO:0023021	termination of signal transduction	4	2.4	GO:0009968	negative regulation of signal transduction		7	GO:0023021	termination of signal transduction	0	0	GO:0009968	negative regulation of signal transduction		0.000118987	0	#DIV/0!	0.719965	0.396155
4	GO:0023051	regulation of signaling	4	0.52	GO:0050789, GO:0044700	regulation of biological process, single organism signaling		4	GO:0023051	regulation of signaling	0	0	GO:0050789, GO:0044700	regulation of biological process, single organism signaling		0.000118987	0	#DIV/0!	0.719965	0.396155
5	GO:0023057	negative regulation of signaling	4	0.86	GO:0044700, GO:0048519, GO:0023051	single organism signaling, negative regulation of biological process, regulation of signaling		5	GO:0023057	negative regulation of signaling	0	0	GO:0044700, GO:0048519, GO:0023051	single organism signaling, negative regulation of biological process, regulation of signaling		0.000118987	0	#DIV/0!	0.719965	0.396155
8	GO:0038032	termination of G-protein coupled receptor signaling pathway	4	4	GO:0023021, GO:0045744	termination of signal transduction, negative regulation of G-protein coupled receptor protein signaling pathway		8	GO:0038032	termination of G-protein coupled receptor signaling pathway	0	0	GO:0023021, GO:0045744	termination of signal transduction, negative regulation of G-protein coupled receptor protein signaling pathway		0.000118987	0	#DIV/0!	0.719965	0.396155
7	GO:0045744	negative regulation of G-protein coupled receptor protein signaling pathway	4	2.4	GO:0008277, GO:0009968, GO:0007186	regulation of G-protein coupled receptor protein signaling pathway, negative regulation of signal transduction, G-protein coupled receptor signaling pathway		7	GO:0045744	negative regulation of G-protein coupled receptor protein signaling pathway	0	0	GO:0008277, GO:0009968, GO:0007186	regulation of G-protein coupled receptor protein signaling pathway, negative regulation of signal transduction, G-protein coupled receptor signaling pathway		0.000118987	0	#DIV/0!	0.719965	0.396155
4	GO:0048519	negative regulation of biological process	4	0.52	GO:0008150, GO:0050789	biological_process, regulation of biological process		4	GO:0048519	negative regulation of biological process	0	0	GO:0008150, GO:0050789	biological_process, regulation of biological process		0.000118987	0	#DIV/0!	0.719965	0.396155
5	GO:0048523	negative regulation of cellular process	4	0.52	GO:0050794, GO:0009987, GO:0048519	regulation of cellular process, cellular process, negative regulation of biological process		5	GO:0048523	negative regulation of cellular process	0	0	GO:0050794, GO:0009987, GO:0048519	regulation of cellular process, cellular process, negative regulation of biological process		0.000118987	0	#DIV/0!	0.719965	0.396155
4	GO:0048583	regulation of response to stimulus	4	0.52	GO:0050896, GO:0050789	response to stimulus, regulation of biological process		4	GO:0048583	regulation of response to stimulus	0	0	GO:0050896, GO:0050789	response to stimulus, regulation of biological process		0.000118987	0	#DIV/0!	0.719965	0.396155
5	GO:0048585	negative regulation of response to stimulus	4	0.86	GO:0050896, GO:0048583, GO:0048519	response to stimulus, regulation of response to stimulus, negative regulation of biological process		5	GO:0048585	negative regulation of response to stimulus	0	0	GO:0050896, GO:0048583, GO:0048519	response to stimulus, regulation of response to stimulus, negative regulation of biological process		0.000118987	0	#DIV/0!	0.719965	0.396155
1	GO:0008150	biological_process	3311	1952.18				1	GO:0008150	biological_process	151	104.48				0.0984918	0.105226	-0.0954218	0.627637	0.428223
4	GO:0006810	transport	575	486.16	GO:0051234	establishment of localization		4	GO:0006810	transport	29	22.6	GO:0051234	establishment of localization		0.0171044	0.0202091	-0.240631	0.610717	0.434518
2	GO:0051179	localization	575	175.02	GO:0008150	biological_process		2	GO:0051179	localization	29	8.14	GO:0008150	biological_process		0.0171044	0.0202091	-0.240631	0.610717	0.434518
3	GO:0051234	establishment of localization	575	291.7	GO:0008150, GO:0051179	biological_process, localization		3	GO:0051234	establishment of localization	29	13.56	GO:0008150, GO:0051179	biological_process, localization		0.0171044	0.0202091	-0.240631	0.610717	0.434518
2	GO:0009987	cellular process	1711	422.73	GO:0008150	biological_process		2	GO:0009987	cellular process	66	17.08	GO:0008150	biological_process		0.0508969	0.045993	0.146162	0.589565	0.442588
4	GO:0005975	carbohydrate metabolic process	196	196	GO:0044238, GO:0071704	primary metabolic process, organic substance metabolic process		4	GO:0005975	carbohydrate metabolic process	11	11	GO:0044238, GO:0071704	primary metabolic process, organic substance metabolic process		0.00583038	0.00766551	-0.39479	0.507832	0.476079
4	GO:0030154	cell differentiation	59	59	GO:0048869	cellular developmental process		4	GO:0030154	cell differentiation	1	1	GO:0048869	cellular developmental process		0.00175506	0.000696864	1.33257	0.388903	0.532876
3	GO:0048869	cellular developmental process	59	35.4	GO:0032502, GO:0044763	developmental process, single-organism cellular process		3	GO:0048869	cellular developmental process	1	0.6	GO:0032502, GO:0044763	developmental process, single-organism cellular process		0.00175506	0.000696864	1.33257	0.388903	0.532876
5	GO:0044267	cellular protein metabolic process	574	346.2	GO:0019538, GO:0044260	protein metabolic process, cellular macromolecule metabolic process		5	GO:0044267	cellular protein metabolic process	28	16.8	GO:0019538, GO:0044260	protein metabolic process, cellular macromolecule metabolic process		0.0170747	0.0195122	-0.192516	0.350782	0.553671
2	GO:0032502	developmental process	113	111.84	GO:0008150	biological_process		2	GO:0032502	developmental process	3	3.48	GO:0008150	biological_process		0.00336139	0.00209059	0.685148	0.343623	0.557745
4	GO:0008219	cell death	25	25	GO:0016265, GO:0044763	death, single-organism cellular process		4	GO:0008219	cell death	0	0	GO:0016265, GO:0044763	death, single-organism cellular process		0.000743671	0	#DIV/0!	0.279373	0.597113
3	GO:0016265	death	25	15	GO:0044699	single-organism process		3	GO:0016265	death	0	0	GO:0044699	single-organism process		0.000743671	0	#DIV/0!	0.279373	0.597113
6	GO:0010468	regulation of gene expression	6	3.6	GO:0010467, GO:0060255	gene expression, regulation of macromolecule metabolic process		6	GO:0010468	regulation of gene expression	0	0	GO:0010467, GO:0060255	gene expression, regulation of macromolecule metabolic process		0.000178481	0	#DIV/0!	0.274696	0.600199
4	GO:0019222	regulation of metabolic process	6	1.3	GO:0050789, GO:0008152	regulation of biological process, metabolic process		4	GO:0019222	regulation of metabolic process	0	0	GO:0050789, GO:0008152	regulation of biological process, metabolic process		0.000178481	0	#DIV/0!	0.274696	0.600199
7	GO:0040029	regulation of gene expression, epigenetic	6	6	GO:0010468	regulation of gene expression		7	GO:0040029	regulation of gene expression, epigenetic	0	0	GO:0010468	regulation of gene expression		0.000178481	0	#DIV/0!	0.274696	0.600199
5	GO:0060255	regulation of macromolecule metabolic process	6	2.16	GO:0043170, GO:0019222	macromolecule metabolic process, regulation of metabolic process		5	GO:0060255	regulation of macromolecule metabolic process	0	0	GO:0043170, GO:0019222	macromolecule metabolic process, regulation of metabolic process		0.000178481	0	#DIV/0!	0.274696	0.600199
2	GO:0000003	reproduction	23	23	GO:0008150	biological_process		2	GO:0000003	reproduction	1	1	GO:0008150	biological_process		0.000684178	0.000696864	-0.0265064	0.247268	0.619005
6	GO:0006259	DNA metabolic process	190	190	GO:0090304, GO:0044260	nucleic acid metabolic process, cellular macromolecule metabolic process		6	GO:0006259	DNA metabolic process	10	10	GO:0090304, GO:0044260	nucleic acid metabolic process, cellular macromolecule metabolic process		0.0056519	0.00696864	-0.302141	0.220519	0.638645
5	GO:0090304	nucleic acid metabolic process	190	114	GO:0043170, GO:0006139	macromolecule metabolic process, nucleobase-containing compound metabolic process		5	GO:0090304	nucleic acid metabolic process	10	6	GO:0043170, GO:0006139	macromolecule metabolic process, nucleobase-containing compound metabolic process		0.0056519	0.00696864	-0.302141	0.220519	0.638645
4	GO:0007267	cell-cell signaling	21	21	GO:0044700, GO:0007154	single organism signaling, cell communication		4	GO:0007267	cell-cell signaling	1	1	GO:0044700, GO:0007154	single organism signaling, cell communication		0.000624684	0.000696864	-0.157751	0.185961	0.6663
3	GO:0009605	response to external stimulus	21	21	GO:0050896	response to stimulus		3	GO:0009605	response to external stimulus	1	1	GO:0050896	response to stimulus		0.000624684	0.000696864	-0.157751	0.185961	0.6663
6	GO:0035556	intracellular signal transduction	7	7	GO:0007165	signal transduction		6	GO:0035556	intracellular signal transduction	0	0	GO:0007165	signal transduction		0.000208228	0	#DIV/0!	0.165767	0.683902
3	GO:0009628	response to abiotic stimulus	20	20	GO:0050896	response to stimulus		3	GO:0009628	response to abiotic stimulus	1	1	GO:0050896	response to stimulus		0.000594937	0.000696864	-0.22814	0.157033	0.691903
3	GO:0016043	cellular component organization	217	150.48	GO:0071840	cellular component organization or biogenesis		3	GO:0016043	cellular component organization	11	8.48	GO:0071840	cellular component organization or biogenesis		0.00645507	0.00766551	-0.247949	0.152831	0.695844
2	GO:0071840	cellular component organization or biogenesis	217	90.29	GO:0008150	biological_process		2	GO:0071840	cellular component organization or biogenesis	11	5.09	GO:0008150	biological_process		0.00645507	0.00766551	-0.247949	0.152831	0.695844
3	GO:0044237	cellular metabolic process	1167	344.74	GO:0008152, GO:0009987	metabolic process, cellular process		3	GO:0044237	cellular metabolic process	53	16.34	GO:0008152, GO:0009987	metabolic process, cellular process		0.0347146	0.0369338	-0.0894	0.141108	0.707182
3	GO:0007610	behavior	19	19	GO:0050896	response to stimulus		3	GO:0007610	behavior	0	0	GO:0050896	response to stimulus		0.00056519	0	#DIV/0!	0.103538	0.747625
3	GO:0007275	multicellular organismal development	97	100	GO:0044707, GO:0032502	single-multicellular organism process, developmental process		3	GO:0007275	multicellular organismal development	3	3.2	GO:0044707, GO:0032502	single-multicellular organism process, developmental process		0.00288544	0.00209059	0.464882	0.0900965	0.764055
2	GO:0032501	multicellular organismal process	97	39.6	GO:0008150	biological_process		2	GO:0032501	multicellular organismal process	3	1.51	GO:0008150	biological_process		0.00288544	0.00209059	0.464882	0.0900965	0.764055
3	GO:0044707	single-multicellular organism process	97	66	GO:0032501, GO:0044699	multicellular organismal process, single-organism process		3	GO:0044707	single-multicellular organism process	3	2.52	GO:0032501, GO:0044699	multicellular organismal process, single-organism process		0.00288544	0.00209059	0.464882	0.0900965	0.764055
4	GO:0006629	lipid metabolic process	147	147	GO:0044238, GO:0071704, GO:0044710	primary metabolic process, organic substance metabolic process, single-organism metabolic process		4	GO:0006629	lipid metabolic process	5	5	GO:0044238, GO:0071704, GO:0044710	primary metabolic process, organic substance metabolic process, single-organism metabolic process		0.00437279	0.00348432	0.327676	0.0879104	0.766851
3	GO:0009719	response to endogenous stimulus	17	17	GO:0050896	response to stimulus		3	GO:0009719	response to endogenous stimulus	1	1	GO:0050896	response to stimulus		0.000505697	0.000696864	-0.462606	0.0794537	0.778039
4	GO:0009653	anatomical structure morphogenesis	51	51	GO:0032502, GO:0048856	developmental process, anatomical structure development		4	GO:0009653	anatomical structure morphogenesis	2	2	GO:0032502, GO:0048856	developmental process, anatomical structure development		0.00151709	0.00139373	0.122357	0.0524822	0.818799
4	GO:0007049	cell cycle	66	66	GO:0044763	single-organism cellular process		4	GO:0007049	cell cycle	3	3	GO:0044763	single-organism cellular process		0.00196329	0.00209059	-0.0906367	0.0390177	0.843414
5	GO:0007010	cytoskeleton organization	75	75	GO:0006996	organelle organization		5	GO:0007010	cytoskeleton organization	3	3	GO:0006996	organelle organization		0.00223101	0.00209059	0.0937878	0.0307922	0.860705
3	GO:0009607	response to biotic stimulus	15	15	GO:0050896	response to stimulus		3	GO:0009607	response to biotic stimulus	0	0	GO:0050896	response to stimulus		0.000446203	0	#DIV/0!	0.0221099	0.881795
3	GO:0044710	single-organism metabolic process	166	102.6	GO:0008152	metabolic process		3	GO:0044710	single-organism metabolic process	8	4.8	GO:0008152	metabolic process		0.00493798	0.00557491	-0.175029	0.0208617	0.885156
3	GO:0048856	anatomical structure development	54	36.6	GO:0032502	developmental process		3	GO:0048856	anatomical structure development	2	2.4	GO:0032502	developmental process		0.00160633	0.00139373	0.204819	0.0195959	0.888672
4	GO:0019725	cellular homeostasis	33	33	GO:0042592, GO:0044763	homeostatic process, single-organism cellular process		4	GO:0019725	cellular homeostasis	1	1	GO:0042592, GO:0044763	homeostatic process, single-organism cellular process		0.000981646	0.000696864	0.494326	0.00875693	0.925444
4	GO:0042592	homeostatic process	33	19.8	GO:0065008	regulation of biological quality		4	GO:0042592	homeostatic process	1	0.6	GO:0065008	regulation of biological quality		0.000981646	0.000696864	0.494326	0.00875693	0.925444
3	GO:0065008	regulation of biological quality	33	11.88	GO:0065007	biological regulation		3	GO:0065008	regulation of biological quality	1	0.36	GO:0065007	biological regulation		0.000981646	0.000696864	0.494326	0.00875693	0.925444
6	GO:0006811	ion transport	205	205	GO:0044765	single-organism transport		6	GO:0006811	ion transport	8	8	GO:0044765	single-organism transport		0.00609811	0.00557491	0.129412	0.0058251	0.939163
5	GO:0044765	single-organism transport	205	123	GO:0044699, GO:0006810	single-organism process, transport		5	GO:0044765	single-organism transport	8	4.8	GO:0044699, GO:0006810	single-organism process, transport		0.00609811	0.00557491	0.129412	0.0058251	0.939163
4	GO:0008037	cell recognition	10	10	GO:0044707, GO:0044763	single-multicellular organism process, single-organism cellular process		4	GO:0008037	cell recognition	1	1	GO:0044707, GO:0044763	single-multicellular organism process, single-organism cellular process		0.000297469	0.000696864	-1.22814	0.00571387	0.939745
4	GO:0006996	organelle organization	155	124.8	GO:0044763, GO:0016043	single-organism cellular process, cellular component organization		4	GO:0006996	organelle organization	7	5.8	GO:0044763, GO:0016043	single-organism cellular process, cellular component organization		0.00461076	0.00487805	-0.0812989	0.00275818	0.958116
5	GO:0007005	mitochondrion organization	13	13	GO:0006996	organelle organization		5	GO:0007005	mitochondrion organization	0	0	GO:0006996	organelle organization		0.000386709	0	#DIV/0!	0.00203327	0.964034
3	GO:0008283	cell proliferation	12	12	GO:0044699	single-organism process		3	GO:0008283	cell proliferation	1	1	GO:0044699	single-organism process		0.000356962	0.000696864	-0.965106	0.00203327	0.964034
4	GO:0007028	cytoplasm organization	1	1	GO:0044763, GO:0016043	single-organism cellular process, cellular component organization		4	GO:0007028	cytoplasm organization	0	0	GO:0044763, GO:0016043	single-organism cellular process, cellular component organization		2.97469e-05	0	#DIV/0!	5.36745	0.020516	single-organism cellular process, cellular component organization	#DIV/0!
4	GO:0044403	symbiosis, encompassing mutualism through parasitism	1	1	GO:0044419	interspecies interaction between organisms		4	GO:0044403	symbiosis, encompassing mutualism through parasitism	0	0	GO:0044419	interspecies interaction between organisms		2.97469e-05	0	#DIV/0!	5.36745	0.020516	interspecies interaction between organisms	#DIV/0!
3	GO:0044419	interspecies interaction between organisms	1	0.6	GO:0051704	multi-organism process		3	GO:0044419	interspecies interaction between organisms	0	0	GO:0051704	multi-organism process		2.97469e-05	0	#DIV/0!	5.36745	0.020516	multi-organism process	#DIV/0!
2	GO:0051704	multi-organism process	1	0.36	GO:0008150	biological_process		2	GO:0051704	multi-organism process	0	0	GO:0008150	biological_process		2.97469e-05	0	#DIV/0!	5.36745	0.020516	biological_process	#DIV/0!
