# Supplementary material for: RNA-Seq reveals large quantitative differences between the transcriptomes of outbreak and non-outbreak locusts
Source: Sci Rep. 2018 Jun 15;8:9207. doi: 10.1038/s41598-018-27565-0 (PMC6003920; doi:10.1038/s41598-018-27565-0)
Supplement: Supplementary file 24 — Table S21 [file 41598_2018_27565_MOESM24_ESM.xls]

## Sheet: Muscle
Gene	Reason why selected
Troponin T	binds to tropomyosin and helps position it on actin
tropomyosin 1	actin filament regulation in muscle and non-muscle cells
microtubule-actin cross-linking factor 1-like
Titin	contains binding sites for muscle-associated proteins so it serves as an adhesion template for the assembly of contractile machinery in muscle cells
Myophilin	muscle specific
troponin C, isoform 1-like
Myosin heavy chain
muscle LIM protein
wings apart	necessary for normal wing development and for jump muscle
myosin heavy chain muscle isoform 3
myosin heavy chain
Cysteine-rich protein 1	regulates actin filament bundling by directly cross-linking actin filaments and stabilizing the interaction of α-actinin with actin filament bundles
Actin
Actin-binding LIM protein 1
troponin C	muscle activity
coronin-6	crosslinks actin and microtubules
rolling pebbles	myotube formation
Atlastin	required for normal growth of muscles and synapses at the neuromuscular junction
Filamin-B	actin binding protein
Gelsolin	actin binding protein
Monocarboxylate transporter	transport lactate--muscles activity
Actin-Binding LIM Protein
coronin-2B	actin binding
actin-interacting protein 1
Actin-related protein 2/3 complex subunit 1A
wings up	interacts with actin and regulate muscle contraction, it is a troponin
Zeelin1	skeletal muscle myosin thick filament assembly
anoctamin-5	form calcium-activated chloride chanel and are most abundant in skeletal muscles used for movement
muscle fatty acid binding protein (FABP)
muscle protein 20
troponin C type IIb
muscle LIM protein Mlp84B
twitchin	related to tintin, muscle activity
indirect flight muscle-like sequence
selenoprotein N
Colmedin (collagen repeat- plus olfactomedin-containing proteins)	involved in maintaining a structural microenvironment that allows efficient neuromuscular signaling at the synapses

## Sheet: Cuticle
Gene	Reason why selected
cuticular protein 49Ae
cuticular protein 78
cystinosin	involved in melanine synthesis
cuticular protein analogous to peritrophins 3-E
chitinase-like protein Idgf4
PREDICTED: laccase-1-like isoform 1	Phenoloxydase involved in cuticle tanning

## Sheet: Hemolymph
Gene
hemolymph lipopolysaccharide-binding protein
secreted ferritin G subunit

## Sheet: Malpiggi
Gene
inverted formin-2
Sodium-dependent phosphate transporter
lymnokinin receptor

## Sheet: Fat
Gene	Reason why selected
adipokinetic hormone I	It is a lipid mobilising hormone and is responsible for regulating fuel transport in the haemolymph, for redirecting energy to other processes as required by the insect
adipokinetic hormone II
phosphatidate phosphatase LPIN1	Expression of this gene is required for adipocyte differentiation and it also functions as a nuclear transcriptional coactivator with some peroxisome proliferator-activated receptors to modulate expression of other genes involved in lipid metabolism
pancreatic lipase-related protein 2-like,
Apolipophorin-Iii	plays critical roles in lipid transport and lipoprotein metabolism. Apolipophorin III (apoLp-III) is a prototypical exchangeable apolipoprotein found in many insect species that functions in transport of diacylglycerol (DAG) from the fat body lipid storage depot to flight muscles in the adult life stage
adipokinetic hormone receptor	involved in the mobilization of sugar and lipids from the insect fat body during energy-requiring activities such as flight and locomotion, but that also contribute to hemolymph sugar homeostasis.
Long-chain-fatty-acid--CoA ligase	(activates the breakdown of complex fatty acids)
Retinoid- and fatty-acid binding protein CG11064-PA
fatty acid synthase S-acetyltransferase	fatty acids biosythesis
Apolipophorins	function in transport of diacylglycerol (DAG) from the fat body lipid storage depot to flight muscles in the insect adult life stage, play critical roles in lipid transport and lipoprotein metabolism
phospholipase
pancreatic lipase-related protein 2-like
acidic lipase
elongation of very long chain fatty acids protein
PREDICTED: similar to elongation of very long chain fatty acids protein 4
acyl-CoA:lysophosphatidylglycerol acyltransferase 1	reticulo endoplasmico specific acyltransferase that recognizes various acyl-CoAs and LPGs as substrates but demonstrates a clear preference for long chain saturated fatty acyl-CoAs and oleoyl-CoA as acyl donors. Prefers oleoyl-LPG over palmitoyl-LPG as an acyl receptor and oleoyl-CoA over lauroyl-CoA as an acyl donor
niemann-Pick C1 protein	neurovisceral lipid storage disorder resulting from autosomal recessively inherited loss-of-function mutations in either NPC1 (or NPC2). This disrupts intracellular lipid transport, leading to the accumulation of lipid products in the late endosomes and lysosomes. Associated with obesity
TBC1 domain family member 9	asociated with sever obesity, esta proteina Involved in the trafficking and translocation of GLUT4-containing vesicles and insulin-stimulated glucose uptake into cells
Stearoyl-CoA desaturase	Stearoyl-CoA desaturase-1 is a key enzyme in fatty acid metabolism. It is responsible for forming a double bond in Stearoyl-CoA. This is how the monounsaturated fatty acid oleic acid is produced from the saturated fatty acid stearic acid
Atlastin	Endoplasmic reticulum morphology, lipid droplet size
fatty acyl-CoA reductase 1
lipid storage droplets surface-binding protein 2
Putative lipid storage droplet-2
2-acylglycerol O-acyltransferase 1	glycerolipid metabolism
apolipoprotein of lipid transfer particle-III
pyruvate carboxylase	crucial role in gluconeogenesis and lipogenesis, in the biosynthesis of neurotransmitters
lipase 1
acyl-CoA oxidase	fatty acids biosynthesis
lysosomal acid lipase
Putative long-chain acyl-coa synthetase	activates the breakdown of complex fatty acids
ATP-binding cassette sub-family G	white family involved in cholesterol and phospholipids transport, and may regulate cellular lipid homeostasis
carnitine palmitoyltransferase I	Mitochondrial. The carnitine palmitoyltransferase system is an essential step in the beta-oxidation of long chain fatty acids
diacylglycerol O-acyltransferase 1	formation of triglycerids
Long-chain-fatty-acid coa ligase
calcium-independent phospholipase A2-gamma-like
ATP-binding cassette sub-family G member 1	involved in macrophage cholesterol and phospholipids transport, and may regulate cellular lipid homeostasis in other cell types
fatty acyl-CoA reductase	catalized the reduction of saturated of fatty acids
Phytanoyl-CoA dioxygenase	required for the alpha-oxidation of branched chain fatty acids in peroxisomes
hormone-sensitive lipase
PI-PLC X domain-containing protein 2	lipid degradation and metabolism
long-chain fatty acid transport protein 4
neutral ceramidase	cleaves fatty acids from ceramide, producing sphingosine
elongation of very long chain fatty acids protein
Peroxisome assembly factor 2	involved in fatty acids catabolism
lipopolysaccharide binding protein
Putative lipoate-protein ligase a
Putative long-chain acyl-coa synthetase	fatty acids metabolism
Lipid storage droplet-1 CG10374-PC
fatty acid synthase
sterol carrier protein x	intracelular lipid transfer
apolipoprotein LI-II precursor
vitellin B
vitellogenin	It is likely that the balance between vitellogenin and juvenile hormone levels is also involved in swarming behavior
long-chain fatty acid transport protein
protein melted-like	fat metabolism
cholesterol transporter
apolipoprotein D
niemann-pick C1	appears to bind to a critical mediator of cholesterol absorption
phospholipase A2D
peroxisomal acyl-coenzyme A oxidase
peroxisomal membrane protein PMP22
peroxisome assembly protein 12-like
peroxisomal membrane protein PEX13
ATP-binding cassette sub-family G member 4	white family involved in cholesterol and phospholipids transport, and may regulate cellular lipid homeostasis
short-chain acyl-CoA dehydrogenase
ATP-binding cassette sub-family G member 1	white, transport across the membrane
peroxisome assembly factor 2
Choline/ethanolamine kinase	member of the membrane facilitates transport of cholesterol
peroxisomal membrane protein 11B
peroxisomal acyl-coenzyme A oxidase 1
very long-chain specific acyl-CoA dehydrogenase
peroxisomal membrane protein 11B
3-ketoacyl-CoA thiolase	beta oxydation of fatty acids
PREDICTED: glycerol-3-phosphate acyltransferase 3-like isoform 3	glycolipid synthesis
Protein I’m not dead yet	energy metabolism-life span
vitellin-degrading protease
vitellogenin receptor
vitellogenin A

## Sheet: Sugar
Gene	Reason why selected
serine dehydratase	gluconeogenesis, high protein diet, starvation
sugar transporter SWEET1
glucose dehydrogenase
facilitated glucose transporter member 5
pyruvate carboxylase	crucial role in gluconeogenesis and lipogenesis, in the biosynthesis of neurotransmitters
6-phosphofructo-2-kinase/fructose-2,6-bisphosphatase	glycolisis and glycogenesis
similar to sugar transporter
GSK-3-binding protein	glucose homeostasis
D-arabinose 1-dehydrogenase	glucose metabolism
Facilitated trehalose transporter	Responsible for the transport of trehalose synthesized in the fat body and the incorporation of trehalose into other tissues that require a carbon source, thereby regulating trehalose levels in the hemolymph
UDP-glucose 4-epimerase	glycolysis
UDP-galactose transporter	sugar transport
e3 ubiquitin-protein ligase SMURF2, phosphoglycerate mutase	catalizes step 8 of the glycolysis
Phosphoenolpyruvate carboxykinase	gluconeogenesis
Glycogenin	converts glucose into glucogen
Trehalase	glycoside hydrolase enzyme that catalyzes the conversion of trehalose to glucose
Sugar transporter
6-phosphofructo-2-kinase/fructose-2,6-biphosphatase 2-like
Fructose-bisphosphate aldolase
Enolase	glycolysis
glyoxylate reductase/hydroxypyruvate reductase	prevents the buildup of a potentially harmful glyoxylate and can convert hydroxypyruvate to D-glycerate, which is later converted by other enzymes to glucose and used for energy
glucosyl/glucuronosyl transferases
trehalose transporter
triosephosphate isomerase	glycolysis

## Sheet: Mitochondrial
Gene	Reason why selected
Mitochondrial NADH dehydrogenase Fe-S protein
NADH dehydrogenase
iron-sulfur protein 5
Thioredoxin-dependent peroxidase	antioxidant
ATP-dependent Clp protease ATP-binding subunit Clpx	Chaperone, it Participates in the final steps of RseA-sigma-E degradation, liberating sigma-E to induce the extracytoplasmic-stress response
succinyl-coa synthetase	Generation of Nucleoside Triphosphates
peroxiredoxin-6	antioxidant
mitochondrial 50S ribosomal protein L34
Cytochrome c oxidase
glycine dehydrogenase (decarboxylating) mitochondrial-like
mitochondrial cytochrome c oxidase subunit VIa
Succinate dehydrogenase (mitochodria)
Cytochrome c oxidase subunit VB
lipoyltransferase 1 mitochondrial
Ribosomal protein S36, mitochondrial
adenine nucleotide translocase	mitochondrial
cytochrome c oxidase subunit VIIc
Mitochondrial ATP synthase
NADH dehydrogenase 2
mitochondrial ATP synthase lipid-binding protein
ferritin heavy polypeptide-like 17
ADP/ATP translocase
levy, isoform A	cytochrome oxidase activity
mitochondrial dicarboxylate carrier
cytochrome c oxidase assembly protein
metalloendopeptidase OMA1
NADH dehydrogenase [ubiquinone] 1 alpha subcomplex subunit 11

## Sheet: Metabolism
metabolism
Gene	Reason why selected
Pyruvate dehydrogenase	glycolysis, citric cycle, asociated to Acetyl CoA
major facilitator superfamily transporter 16	sugar and small molecul transport
very long-chain-fatty-acid--CoA ligase bubblegum	plays a central role in brain very long-chain fatty acids metabolism and myelinogenesis
serine palmitoyltransferase	The first step in the biosynthesis of sphingolipids
lipoyltransferase 1	participates in lipoic acid metabolism. Lipoic acid is essential for aerobic metabolism
N-acetylglucosamine-6-phosphate deacetylase	metabolism of the amino sugars
phospholipid hydroperoxide glutathione peroxidase	glutathione metabolism
ATP synthase
glutamine synthetase 2	metabolic regulation of glutamate, the detoxification of brain ammonia, the assimilation of ammonia, recyclization of neurotransmitters, and termination of neurotransmitter signals
glutamate synthase
Nucleoside-diphosphate kinase
organic cation transporter
Acetylcholinesterase	hydrolyzes the neurotransmitter acetylcholine
Neprilysin	membrane zinc-dependent metallo-endopeptidase that cleaves and inactivates several peptide hormones including glucagon, enkephalins, substance P, neurotensin, oxytocin, and bradykinin. It also degrades the amyloid beta peptide whose abnormal misfolding and aggregation in neural tissue has been implicated as a cause of Alzheimer's disease
HIG Hypoxia inducible domain family, member 1A	neuronal responds to low glucose levels, hypoxia and implicated in apoptosis
lysosomal protein NCU-G1-A
Aquaporin	Integral membrane pore proteins that selectively conduct water molecules in and out of the cell, while preventing the passage of ions and other solutes. Those known as aquaglyceroporins also transport other small uncharged solutes, such as glycerol, CO2, ammonia and urea
H+ transporting ATP synthase
Abc transporter
d-3-phosphoglycerate dehydrogenase
Adenylate cyclase	conversion of adenosine triphosphate (ATP) to 3',5'-cyclic AMP
Gamma-glutamyl phosphate reductase	urea cycle and metabolism of amino groups
uricase	catalyzes the oxidation of uric acid to 5-hydroxyisourate
Regucalcin	Regucalcin has a suppressive effect on calcium signaling from the cytoplasm to the nucleus

## Sheet: Detoxification
Detoxification
Gene	Reason why selected
ABC transporter effluxers	regulation of opening and closing of ion channels carried by the ABC protein itself or other proteins, protect against xenobiotics
cytochrome P450 monooxygenase
cytochrome P450 Cyp6b29
Probable cytochrome P450 6a13
cytochrome P450 4aa1-like
cytochrome P-450
cytochrome P450 6AQ5
Cytochrome P450 4g15
Cytochrome P450 CYP4C62
multidrug resistance-associated protein 4
sterol O-acyltransferase 1	prevents accumulation of toxic cholesterol
esterase FE4	insecticide resistance
Putative phosphatidylinositol transfer protein pdr16	drug resistance, azole resistance in fungi
mutt/nudix hydrolase	cleansing: hydrolyse intracellular nucleotides and so regulate their levels and eliminate potentially toxic derivatives
cytochrome P450 CYP4G17
cytochrome P450 4G43
secreted carbonic anhydrase	Ph control
cytochrome P450 CYPm3r10
Cytochrome P450 4g15
cytochrome P450 6k1
cytochrome P450 CYP4G25
multidrug resistance-associated protein lethal(2)	ABC transporter
cytochrome P450 4c3-like
cytochrome P450 6BK5
cytochrome P450 49a1
carboxylesterase-6	participates in the metabolism of drugs and toxins including xenobiotics
Glutathione s-transferase M2	detoxification of electrophilic compounds, including carcinogens, therapeutic drugs, environmental toxins and products of oxidative stress, by conjugation with glutathione
Multidrug resistance-associated protein 4
microsomal glutathione S-transferase-like	detoxification of the cellular environment
valacyclovir hydrolase
multidrug resistance protein homolog 49
alcohol dehydrogenase	detoxification
cytochrome P450 CYP6BK17
scavenger receptor	participate in the removal of many foreign substances and waste materials in the living body by extensive ligand specificity and a variety of receptor molecules
cytochrome P450 4g15-like
cytochrome P450 9Z4,
carboxylesterase	metabolism of xenobiotics
cytochrome P450 304a1
esterase FE4	insectiside resistance, detoxification
Microsomal glutathione S-transferase	detoxificaion, oxydative stress
glutathione S-transferase D24
multidrug resistance-associated protein 4
Multi drug resistance 50
cytochrome P450 CYP15A1	produced in corpora allata and produces juvenil hormone III
Alpha-esterase
ATP-binding cassette transporter subfamily G member Bm3	functions as a xenobiotic transporter
epoxide hydrolase	It converts epoxides to trans-dihydrodiols and functions in detoxification
Aldo-keto reductase

## Sheet: Cell death
Cell death
Gene	Reason why selected
death-associated small cytoplasmic leucine-rich protein SCLP	autophagy and apoptosis
Croquemort	Required for phagocytosis of apoptotic cells in Drosophila
apoptosis-inducing factor 3
caspase-8
cell division cycle and apoptosis regulator protein 1
Fas (TNFRSF6)-associated via death domain	necroptosis, apoptosis and autophagy
Diablo	This gene encodes an inhibitor of apoptosis protein (IAP)-binding protein. The encoded mitochondrial protein enters the cytosol when cells undergo apoptosis, and allows activation of caspases by binding to inhibitor of apoptosis proteins. Overexpression of the encoded protein sensitizes tumor cells to apoptosis
autophagy-related protein 101
autophagy-related protein 2 homolog
Bax Inhibitor-1 (BI-1)	evolutionary conserved endoplasmic reticulum (ER)-located protein that protects against ER stress-induced apoptosis
Alsin	motor neuron degeneration
Dronc	the only fly caspase known to be regulated by the hormone ecdysone, Juvenile hormone esterase binding protein 29
serine/threonine-protein kinase
factor associated with neutral sphingomyelinase activation
clustrin-associated protein	apoptosis
PREDICTED: sphingomyelin synthase-related 1-like	primary role in monitoring ER ceramide levels to prevent inappropriate cell death during sphingolipid biosynthesis

[truncated: 9 more sheets: Defense and immunity, other, Sensorial, Signaling, Hormone_related, Stress, CNS genes, Behaviour, Gene expression]
